# Supplementary material for: Discovering allatostatin type-C receptor specific agonists
Source: Nat Commun. 2024 May 10;15:3965. doi: 10.1038/s41467-024-48156-w (PMC11087482; doi:10.1038/s41467-024-48156-w)
Supplement: Supplementary file 4 — Supplementary Dataset [file 41467_2024_48156_MOESM4_ESM.xlsx]

## Sheet: Supplementary Data Table 1
Tests of between-subjects effects on T. pityocampa larva length.
Tests of Between-Subjects Effects
Dependent Variable: Larva Length
Source	Type III Sum of Squares	df	Mean Square	F	Sig.	Partial Eta Squared	Noncent. Parameter	Observed Powerb
Corrected Model	1238,063a	5	247613	19926	,000	,466	99629	1000
Intercept	7657616	1	7657616	616224	,000	,844	616224	1000
molecule	1238063	5	247613	19926	,000	,466	99629	1000
Error	1416641	114	12427
Total	10312320	120
Corrected Total	2654704	119
a. R Squared = ,466 (Adjusted R Squared = ,443)
b. Computed using alpha = ,05

## Sheet: Supplementary Data Table 2
One-way ANOVA tests the effects of molecule treatment on T. pityocampa larvae to larva length.
Multiple Comparisons
Dependent Variable: Larva Length
Tukey HSD
(I) 14 day-mm	(J) 14 day-mm	Mean Difference (I-J)	Std. Error	Sig.	95% Confidence Interval
					Lower Bound	Upper Bound
AST-C	Control	-9,070*	11147	,000	-12301	-5839
	D074-0013	-4,625*	11147	,001	-7856	-1394
	D074-0034	-1225	11147	,881	-4456	2006
	J100-0311	-1055	11147	,933	-4286	2176
	V029-3547	-,365	11147	,999	-3596	2866
Control	AST-C	9,070*	11147	,000	5839	12301
	D074-0013	4,445*	11147	,002	1214	7676
	D074-0034	7,845*	11147	,000	4614	11076
	J100-0311	8,015*	11147	,000	4784	11246
	V029-3547	8,705*	11147	,000	5474	11936
D074-0013	AST-C	4,625*	11147	,001	1394	7856
	Control	-4,445*	11147	,002	-7676	-1214
	D074-0034	3,400*	11147	,033	,169	6631
	J100-0311	3,570*	11147	,021	,339	6801
	V029-3547	4,260*	11147	,003	1029	7491
D074-0034	AST-C	1225	11147	,881	-2006	4456
	Control	-7,845*	11147	,000	-11076	-4614
	D074-0013	-3,400*	11147	,033	-6631	-,169
	J100-0311	,170	11147	1000	-3061	3401
	V029-3547	,860	11147	,972	-2371	4091
J100-0311	AST-C	1055	11147	,933	-2176	4286
	Control	-8,015*	11147	,000	-11246	-4784
	D074-0013	-3,570*	11147	,021	-6801	-,339
	D074-0034	-,170	11147	1000	-3401	3061
	V029-3547	,690	11147	,989	-2541	3921
V029-3547	AST-C	,365	11147	,999	-2866	3596
	Control	-8,705*	11147	,000	-11936	-5474
	D074-0013	-4,260*	11147	,003	-7491	-1029
	D074-0034	-,860	11147	,972	-4091	2371
	J100-0311	-,690	11147	,989	-3921	2541
Based on observed means.
The error term is Mean Square(Error) = 12,427.
*. The mean difference is significant at the ,05 level.

## Sheet: Supplementary Data Table 3
Tests of between-subjects effects on T. pityocampa head capsule width.
Tests of Between-Subjects Effects
Dependent Variable: Head Capsule Width
Source	Type III Sum of Squares	df	Mean Square	F	Sig.	Partial Eta Squared	Noncent. Parameter	Observed Powerb
Corrected Model	21.328a	5	4.266	13.179	0	0.366	65.897	1
Intercept	292.656	1	292.656	904.24	0	0.888	904.24	1
Compound	21.328	5	4.266	13.179	0	0.366	65.897	1
Error	36.896	114	0.324
Total	350.88	120
Corrected Total	58.224	119
a. R Squared = .366 (Adjusted R Squared = .339)
b. Computed using alpha = .05

## Sheet: Supplementary Data Table 4
One-way ANOVA tests the effects of molecule treatment on T. pityocampa larvae to head capsule width.
Multiple Comparisons
Dependent Variable: head capsule width
Tukey HSD
(I) 14 day-mm	(J) 14 day-mm	Mean Difference (I-J)	Std. Error	Sig.	95% Confidence Interval
					Lower Bound	Upper Bound
AST-C	Control	-1,105*	,1799	,000	-1626	-,584
	D074-0013	-,645*	,1799	,006	-1166	-,124
	D074-0034	-,105	,1799	,992	-,626	,416
	J100-0311	-,030	,1799	1000	-,551	,491
	V029-3547	,015	,1799	1000	-,506	,536
Control	AST-C	1,105*	,1799	,000	,584	1626
	D074-0013	,460	,1799	,117	-,061	,981
	D074-0034	1,000*	,1799	,000	,479	1521
	J100-0311	1,075*	,1799	,000	,554	1596
	V029-3547	1,120*	,1799	,000	,599	1641
D074-0013	AST-C	,645*	,1799	,006	,124	1166
	Control	-,460	,1799	,117	-,981	,061
	D074-0034	,540*	,1799	,038	,019	1061
	J100-0311	,615*	,1799	,011	,094	1136
	V029-3547	,660*	,1799	,005	,139	1181
D074-0034	AST-C	,105	,1799	,992	-,416	,626
	Control	-1,000*	,1799	,000	-1521	-,479
	D074-0013	-,540*	,1799	,038	-1061	-,019
	J100-0311	,075	,1799	,998	-,446	,596
	V029-3547	,120	,1799	,985	-,401	,641
J100-0311	AST-C	,030	,1799	1000	-,491	,551
	Control	-1,075*	,1799	,000	-1596	-,554
	D074-0013	-,615*	,1799	,011	-1136	-,094
	D074-0034	-,075	,1799	,998	-,596	,446
	V029-3547	,045	,1799	1000	-,476	,566
V029-3547	AST-C	-,015	,1799	1000	-,536	,506
	Control	-1,120*	,1799	,000	-1641	-,599
	D074-0013	-,660*	,1799	,005	-1181	-,139
	D074-0034	-,120	,1799	,985	-,641	,401
	J100-0311	-,045	,1799	1000	-,566	,476
Based on observed means.
The error term is Mean Square(Error) = ,324.
*. The mean difference is significant at the ,05 level.
