# Supplementary material for: Discovering allatostatin type-C receptor specific agonists
Source: Nat Commun. 2024 May 10;15:3965. doi: 10.1038/s41467-024-48156-w (PMC11087482; doi:10.1038/s41467-024-48156-w)
Supplement: Supplementary file 5 — Source Data [file 41467_2024_48156_MOESM5_ESM.zip]

Archive with 105 entries (92 files):
- source-data/__MACOSX/
- source-data/__MACOSX/._Source_Data
- source-data/__MACOSX/Source_Data/
- source-data/__MACOSX/Source_Data/._.DS_Store
- source-data/__MACOSX/Source_Data/._Compound_PDB_Files
- source-data/__MACOSX/Source_Data/._md_structures
- source-data/__MACOSX/Source_Data/._representative_V029-3547_frame525.pdb
- source-data/__MACOSX/Source_Data/._Source_Data_Extended_Data_Tables_1-4.docx
- source-data/__MACOSX/Source_Data/._Spectra
- source-data/__MACOSX/Source_Data/Compound_PDB_Files/
- source-data/__MACOSX/Source_Data/Compound_PDB_Files/._C300-0328.pdb
- source-data/__MACOSX/Source_Data/Compound_PDB_Files/._C794_1617.pdb
- source-data/__MACOSX/Source_Data/Compound_PDB_Files/._D074_0013.pdb
- source-data/__MACOSX/Source_Data/Compound_PDB_Files/._D074_0034.pdb
- source-data/__MACOSX/Source_Data/Compound_PDB_Files/._J100-0311.pdb
- source-data/__MACOSX/Source_Data/Compound_PDB_Files/._V007_0853.pdb
- source-data/__MACOSX/Source_Data/Compound_PDB_Files/._V014_0754.pdb
- source-data/__MACOSX/Source_Data/Compound_PDB_Files/._V022_4271.pdb
- source-data/__MACOSX/Source_Data/Compound_PDB_Files/._V023_0518.pdb
- source-data/__MACOSX/Source_Data/Compound_PDB_Files/._V029_3547.pdb
- source-data/__MACOSX/Source_Data/md_structures/
- source-data/__MACOSX/Source_Data/md_structures/._C300-0311_0.pdb
- source-data/__MACOSX/Source_Data/md_structures/._C300-0311_100.pdb
- source-data/__MACOSX/Source_Data/md_structures/._C794-1617_0.pdb
- source-data/__MACOSX/Source_Data/md_structures/._C794-1617_100.pdb
- source-data/__MACOSX/Source_Data/md_structures/._D074-0013_0.pdb
- source-data/__MACOSX/Source_Data/md_structures/._D074-0013_100.pdb
- source-data/__MACOSX/Source_Data/md_structures/._D074-0034_0.pdb
- source-data/__MACOSX/Source_Data/md_structures/._D074-0034_100.pdb
- source-data/__MACOSX/Source_Data/md_structures/._J100-0311_0.pdb
- source-data/__MACOSX/Source_Data/md_structures/._J100-0311_100.pdb
- source-data/__MACOSX/Source_Data/md_structures/._V007-0853_0.pdb
- source-data/__MACOSX/Source_Data/md_structures/._V007-0853_100.pdb
- source-data/__MACOSX/Source_Data/md_structures/._V014-1754_0.pdb
- source-data/__MACOSX/Source_Data/md_structures/._V014-1754_100.pdb
- source-data/__MACOSX/Source_Data/md_structures/._V022-4271_0.pdb
- source-data/__MACOSX/Source_Data/md_structures/._V022-4271_100.pdb
- source-data/__MACOSX/Source_Data/md_structures/._V023-0518_0.pdb
- source-data/__MACOSX/Source_Data/md_structures/._V023-0518_100.pdb
- source-data/__MACOSX/Source_Data/md_structures/._V029-3547_0.pdb
- source-data/__MACOSX/Source_Data/md_structures/._V029-3547_100.pdb
- source-data/__MACOSX/Source_Data/Spectra/
- source-data/__MACOSX/Source_Data/Spectra/._.DS_Store
- source-data/__MACOSX/Source_Data/Spectra/._FirstSide
- source-data/__MACOSX/Source_Data/Spectra/._SecondSide
- source-data/__MACOSX/Source_Data/Spectra/FirstSide/
- source-data/__MACOSX/Source_Data/Spectra/FirstSide/._.DS_Store
- source-data/__MACOSX/Source_Data/Spectra/FirstSide/._D074-0013.TIF
- source-data/__MACOSX/Source_Data/Spectra/FirstSide/._D074-0034.TIF
- source-data/__MACOSX/Source_Data/Spectra/FirstSide/._J100-0311.emf
- source-data/__MACOSX/Source_Data/Spectra/FirstSide/._J100-0311.JPG
- source-data/__MACOSX/Source_Data/Spectra/FirstSide/._J100-0311.ZIP
- source-data/__MACOSX/Source_Data/Spectra/FirstSide/._V029-3547.PDF
- source-data/__MACOSX/Source_Data/Spectra/SecondSide/
- source-data/__MACOSX/Source_Data/Spectra/SecondSide/._D074-0013.TIF
- source-data/__MACOSX/Source_Data/Spectra/SecondSide/._D074-0034.TIF
- source-data/Source_Data/
- source-data/Source_Data/.DS_Store
- source-data/Source_Data/Compound_PDB_Files/
- source-data/Source_Data/Compound_PDB_Files/C300-0328.pdb
- source-data/Source_Data/Compound_PDB_Files/C794_1617.pdb
- source-data/Source_Data/Compound_PDB_Files/D074_0013.pdb
- source-data/Source_Data/Compound_PDB_Files/D074_0034.pdb
- source-data/Source_Data/Compound_PDB_Files/J100-0311.pdb
- source-data/Source_Data/Compound_PDB_Files/V007_0853.pdb
- source-data/Source_Data/Compound_PDB_Files/V014_0754.pdb
- source-data/Source_Data/Compound_PDB_Files/V022_4271.pdb
- source-data/Source_Data/Compound_PDB_Files/V023_0518.pdb
- source-data/Source_Data/Compound_PDB_Files/V029_3547.pdb
- source-data/Source_Data/md_structures/
- source-data/Source_Data/md_structures/C300-0311_0.pdb
- source-data/Source_Data/md_structures/C300-0311_100.pdb
- source-data/Source_Data/md_structures/C794-1617_0.pdb
- source-data/Source_Data/md_structures/C794-1617_100.pdb
- source-data/Source_Data/md_structures/D074-0013_0.pdb
- source-data/Source_Data/md_structures/D074-0013_100.pdb
- source-data/Source_Data/md_structures/D074-0034_0.pdb
- source-data/Source_Data/md_structures/D074-0034_100.pdb
- source-data/Source_Data/md_structures/J100-0311_0.pdb
- source-data/Source_Data/md_structures/J100-0311_100.pdb
- source-data/Source_Data/md_structures/V007-0853_0.pdb
- source-data/Source_Data/md_structures/V007-0853_100.pdb
- source-data/Source_Data/md_structures/V014-1754_0.pdb
- source-data/Source_Data/md_structures/V014-1754_100.pdb
- source-data/Source_Data/md_structures/V022-4271_0.pdb
- source-data/Source_Data/md_structures/V022-4271_100.pdb
- source-data/Source_Data/md_structures/V023-0518_0.pdb
- source-data/Source_Data/md_structures/V023-0518_100.pdb
- source-data/Source_Data/md_structures/V029-3547_0.pdb
- source-data/Source_Data/md_structures/V029-3547_100.pdb
- source-data/Source_Data/representative_V029-3547_frame525.pdb
- source-data/Source_Data/Source_Data_Supplementary_Data_Tables_1-4.docx
- source-data/Source_Data/Spectra/
- source-data/Source_Data/Spectra/.DS_Store
- source-data/Source_Data/Spectra/FirstSide/
- source-data/Source_Data/Spectra/FirstSide/.DS_Store
- source-data/Source_Data/Spectra/FirstSide/D074-0013.TIF
- source-data/Source_Data/Spectra/FirstSide/D074-0034.TIF
- source-data/Source_Data/Spectra/FirstSide/J100-0311.emf
- source-data/Source_Data/Spectra/FirstSide/J100-0311.JPG
- source-data/Source_Data/Spectra/FirstSide/J100-0311.ZIP
- source-data/Source_Data/Spectra/FirstSide/V029-3547.PDF
- source-data/Source_Data/Spectra/SecondSide/
- source-data/Source_Data/Spectra/SecondSide/D074-0013.TIF
- source-data/Source_Data/Spectra/SecondSide/D074-0034.TIF
