# Supplementary material for: Discovering allatostatin type-C receptor specific agonists
Source: Nat Commun. 2024 May 10;15:3965. doi: 10.1038/s41467-024-48156-w (PMC11087482; doi:10.1038/s41467-024-48156-w)
Supplement: Supplementary file 5 — Source Data [file 41467_2024_48156_MOESM5_ESM.zip › source-data/Source_Data/Compound_PDB_Files/C300-0328.pdb]

CRYST1  107.967  107.669  116.758  90.00  90.00  90.00               1
HETATM    1  N   UNK   900      -1.389   4.009  14.779  1.00  0.00           N  
HETATM    2  S   UNK   900      -3.794   2.958  10.171  1.00  0.00           S  
HETATM    3  C   UNK   900      -3.752   3.511  11.899  1.00  0.00           C  
HETATM    4  C   UNK   900      -2.494   3.917  13.914  1.00  0.00           C  
HETATM    5  C   UNK   900      -0.074   3.796  14.452  1.00  0.00           C  
HETATM    6  C   UNK   900      -2.523   3.566  12.563  1.00  0.00           C  
HETATM    7  C   UNK   900       0.983   3.965  15.582  1.00  0.00           C  
HETATM    8  C   UNK   900      -4.942   3.851  12.588  1.00  0.00           C  
HETATM    9  C   UNK   900      -3.648   4.222  14.605  1.00  0.00           C  
HETATM   10  N   UNK   900       2.505  -4.883  16.414  1.00  0.00           N  
HETATM   11  C   UNK   900      -1.815   4.363  16.144  1.00  0.00           C  
HETATM   12  C   UNK   900       2.363   4.411  15.109  1.00  0.00           C  
HETATM   13  C   UNK   900       2.146   2.985  15.540  1.00  0.00           C  
HETATM   14  C   UNK   900      -4.879   4.204  13.943  1.00  0.00           C  
HETATM   15  C   UNK   900      -2.331   1.730  10.004  1.00  0.00           C  
HETATM   16  N   UNK   900       0.785  -3.711  14.271  1.00  0.00           N  
HETATM   17  C   UNK   900      -1.107  -0.200  11.366  1.00  0.00           C  
HETATM   18  C   UNK   900      -2.392   0.591  11.064  1.00  0.00           C  
HETATM   19  O   UNK   900      -5.021   2.187   9.942  1.00  0.00           O  
HETATM   20  O   UNK   900      -3.504   4.133   9.348  1.00  0.00           O  
HETATM   21  O   UNK   900       0.291   3.482  13.316  1.00  0.00           O  
HETATM   22  C   UNK   900      -3.355   4.538  16.042  1.00  0.00           C  
HETATM   23  C   UNK   900       1.424  -5.678  15.782  1.00  0.00           C  
HETATM   24  C   UNK   900       2.928  -3.812  15.488  1.00  0.00           C  
HETATM   25  C   UNK   900       3.343  -5.405  17.421  1.00  0.00           C  
HETATM   26  O   UNK   900      -0.048   0.087  10.812  1.00  0.00           O  
HETATM   27  N   UNK   900      -1.219  -1.201  12.256  1.00  0.00           N  
HETATM   28  C   UNK   900       0.331  -4.904  14.995  1.00  0.00           C  
HETATM   29  C   UNK   900       1.736  -2.938  15.065  1.00  0.00           C  
HETATM   30 Br   UNK   900      -6.646   3.824  11.710  1.00  0.00          Br  
HETATM   31  C   UNK   900      -0.077  -2.030  12.639  1.00  0.00           C  
HETATM   32  C   UNK   900      -0.369  -2.883  13.893  1.00  0.00           C  
HETATM   33  C   UNK   900       2.970  -6.561  18.133  1.00  0.00           C  
HETATM   34  C   UNK   900       4.560  -4.773  17.749  1.00  0.00           C  
HETATM   35  C   UNK   900       3.790  -7.064  19.139  1.00  0.00           C  
HETATM   36  C   UNK   900       5.374  -5.290  18.754  1.00  0.00           C  
HETATM   37  C   UNK   900       4.989  -6.431  19.445  1.00  0.00           C  
HETATM   38  H   UNK   900      -1.622   3.316  12.033  1.00  0.00           H  
HETATM   39  H   UNK   900       0.652   4.310  16.560  1.00  0.00           H  
HETATM   40  H   UNK   900      -1.330   5.284  16.467  1.00  0.00           H  
HETATM   41  H   UNK   900      -1.590   3.527  16.809  1.00  0.00           H  
HETATM   42  H   UNK   900       2.945   5.071  15.751  1.00  0.00           H  
HETATM   43  H   UNK   900       2.537   4.626  14.053  1.00  0.00           H  
HETATM   44  H   UNK   900       2.155   2.193  14.790  1.00  0.00           H  
HETATM   45  H   UNK   900       2.571   2.652  16.488  1.00  0.00           H  
HETATM   46  H   UNK   900      -5.790   4.449  14.467  1.00  0.00           H  
HETATM   47  H   UNK   900      -2.369   1.334   8.989  1.00  0.00           H  
HETATM   48  H   UNK   900      -1.422   2.313  10.093  1.00  0.00           H  
HETATM   49  H   UNK   900      -2.628   1.036  12.027  1.00  0.00           H  
HETATM   50  H   UNK   900      -3.214  -0.090  10.838  1.00  0.00           H  
HETATM   51  H   UNK   900      -3.861   3.843  16.714  1.00  0.00           H  
HETATM   52  H   UNK   900      -3.655   5.550  16.306  1.00  0.00           H  
HETATM   53  H   UNK   900       0.911  -6.363  16.456  1.00  0.00           H  
HETATM   54  H   UNK   900       1.945  -6.285  15.041  1.00  0.00           H  
HETATM   55  H   UNK   900       3.634  -3.125  15.941  1.00  0.00           H  
HETATM   56  H   UNK   900       3.421  -4.240  14.614  1.00  0.00           H  
HETATM   57  H   UNK   900      -2.114  -1.396  12.690  1.00  0.00           H  
HETATM   58  H   UNK   900      -0.346  -4.574  15.779  1.00  0.00           H  
HETATM   59  H   UNK   900      -0.198  -5.585  14.327  1.00  0.00           H  
HETATM   60  H   UNK   900       1.273  -2.526  15.963  1.00  0.00           H  
HETATM   61  H   UNK   900       2.127  -2.116  14.465  1.00  0.00           H  
HETATM   62  H   UNK   900       0.170  -2.686  11.808  1.00  0.00           H  
HETATM   63  H   UNK   900       0.810  -1.414  12.804  1.00  0.00           H  
HETATM   64  H   UNK   900      -0.648  -2.233  14.725  1.00  0.00           H  
HETATM   65  H   UNK   900      -1.236  -3.520  13.720  1.00  0.00           H  
HETATM   66  H   UNK   900       2.044  -7.065  17.911  1.00  0.00           H  
HETATM   67  H   UNK   900       4.875  -3.887  17.228  1.00  0.00           H  
HETATM   68  H   UNK   900       3.493  -7.950  19.681  1.00  0.00           H  
HETATM   69  H   UNK   900       6.306  -4.801  18.997  1.00  0.00           H  
HETATM   70  H   UNK   900       5.623  -6.828  20.225  1.00  0.00           H  
CONECT    1    4    5   11
CONECT    2    3   15   19   20
CONECT    3    2    6    8
CONECT    4    1    6    9
CONECT    5    1    7   21
CONECT    6    3    4   38
CONECT    7    5   12   13   39
CONECT    8    3   14   30
CONECT    9    4   14   22
CONECT   10   23   24   25
CONECT   11    1   22   40   41
CONECT   12    7   13   42   43
CONECT   13    7   12   44   45
CONECT   14    8    9   46
CONECT   15    2   18   47   48
CONECT   16   28   29   32
CONECT   17   18   26   27
CONECT   18   15   17   49   50
CONECT   19    2
CONECT   20    2
CONECT   21    5
CONECT   22    9   11   51   52
CONECT   23   10   28   53   54
CONECT   24   10   29   55   56
CONECT   25   10   33   34
CONECT   26   17
CONECT   27   17   31   57
CONECT   28   16   23   58   59
CONECT   29   16   24   60   61
CONECT   30    8
CONECT   31   27   32   62   63
CONECT   32   16   31   64   65
CONECT   33   25   35   66
CONECT   34   25   36   67
CONECT   35   33   37   68
CONECT   36   34   37   69
CONECT   37   35   36   70
CONECT   38    6
CONECT   39    7
CONECT   40   11
CONECT   41   11
CONECT   42   12
CONECT   43   12
CONECT   44   13
CONECT   45   13
CONECT   46   14
CONECT   47   15
CONECT   48   15
CONECT   49   18
CONECT   50   18
CONECT   51   22
CONECT   52   22
CONECT   53   23
CONECT   54   23
CONECT   55   24
CONECT   56   24
CONECT   57   27
CONECT   58   28
CONECT   59   28
CONECT   60   29
CONECT   61   29
CONECT   62   31
CONECT   63   31
CONECT   64   32
CONECT   65   32
CONECT   66   33
CONECT   67   34
CONECT   68   35
CONECT   69   36
CONECT   70   37
END
