# Supplementary material for: Discovering allatostatin type-C receptor specific agonists
Source: Nat Commun. 2024 May 10;15:3965. doi: 10.1038/s41467-024-48156-w (PMC11087482; doi:10.1038/s41467-024-48156-w)
Supplement: Supplementary file 5 — Source Data [file 41467_2024_48156_MOESM5_ESM.zip › source-data/Source_Data/Compound_PDB_Files/C794_1617.pdb]

CRYST1  107.967  107.669  116.758  90.00  90.00  90.00               1
HETATM    1  C   UNK   900       4.360  -1.317  11.444  1.00  0.00           C  
HETATM    2  S   UNK   900       3.589  -1.948  12.888  1.00  0.00           S  
HETATM    3  C   UNK   900       2.096  -1.480  12.109  1.00  0.00           C  
HETATM    4  N   UNK   900       3.533  -0.917  10.497  1.00  0.00           N  
HETATM    5  N   UNK   900       5.772  -1.248  11.286  1.00  0.00           N  
HETATM    6  N   UNK   900       2.202  -0.948  10.912  1.00  0.00           N  
HETATM    7  N   UNK   900       0.897  -1.706  12.759  1.00  0.00           N  
HETATM    8  C   UNK   900      -1.210   1.053  15.457  1.00  0.00           C  
HETATM    9  C   UNK   900       6.757  -1.366  12.270  1.00  0.00           C  
HETATM   10  N   UNK   900      -2.410   1.623  15.196  1.00  0.00           N  
HETATM   11  N   UNK   900      -3.848   4.849  13.990  1.00  0.00           N1+
HETATM   12  C   UNK   900       6.370  -1.031  10.087  1.00  0.00           C  
HETATM   13  C   UNK   900       7.743  -1.019  10.233  1.00  0.00           C  
HETATM   14  C   UNK   900      -0.824  -0.180  14.607  1.00  0.00           C  
HETATM   15  C   UNK   900       8.002  -1.229  11.616  1.00  0.00           C  
HETATM   16  C   UNK   900      -0.376  -1.112  12.300  1.00  0.00           C  
HETATM   17  C   UNK   900       0.793  -2.080  14.184  1.00  0.00           C  
HETATM   18  C   UNK   900       6.453  -1.570  13.753  1.00  0.00           C  
HETATM   19  O   UNK   900      -0.451   1.466  16.335  1.00  0.00           O  
HETATM   20  N   UNK   900       6.424  -2.979  14.165  1.00  0.00           N  
HETATM   21  C   UNK   900      -0.748   0.163  13.099  1.00  0.00           C  
HETATM   22  C   UNK   900       0.485  -0.862  15.080  1.00  0.00           C  
HETATM   23  C   UNK   900      -2.892   2.794  15.954  1.00  0.00           C  
HETATM   24  C   UNK   900      -4.185   5.395  12.575  1.00  0.00           C  
HETATM   25  C   UNK   900      -2.111   4.084  15.604  1.00  0.00           C  
HETATM   26  C   UNK   900      -4.396   3.095  15.735  1.00  0.00           C  
HETATM   27  C   UNK   900      -4.726   3.628  14.327  1.00  0.00           C  
HETATM   28  C   UNK   900      -2.349   4.505  14.138  1.00  0.00           C  
HETATM   29  C   UNK   900       7.659  -3.633  14.417  1.00  0.00           C  
HETATM   30  C   UNK   900      10.062  -4.975  14.935  1.00  0.00           C  
HETATM   31  C   UNK   900      -4.384   4.372  11.464  1.00  0.00           C  
HETATM   32  C   UNK   900       7.660  -5.006  14.659  1.00  0.00           C  
HETATM   33  C   UNK   900       8.876  -2.926  14.438  1.00  0.00           C  
HETATM   34  C   UNK   900      10.067  -3.594  14.693  1.00  0.00           C  
HETATM   35  C   UNK   900       8.857  -5.674  14.917  1.00  0.00           C  
HETATM   36  O   UNK   900      11.236  -5.661  15.194  1.00  0.00           O  
HETATM   37  C   UNK   900      12.482  -4.986  15.386  1.00  0.00           C  
HETATM   38  C   UNK   900      -3.286   3.906  10.737  1.00  0.00           C  
HETATM   39  C   UNK   900      -5.668   3.907  11.168  1.00  0.00           C  
HETATM   40  C   UNK   900      13.180  -4.689  14.050  1.00  0.00           C  
HETATM   41  C   UNK   900      -5.852   2.978  10.150  1.00  0.00           C  
HETATM   42  C   UNK   900      -3.475   2.976   9.719  1.00  0.00           C  
HETATM   43  C   UNK   900      -4.757   2.515   9.427  1.00  0.00           C  
HETATM   44  H   UNK   900      -3.017   1.231  14.490  1.00  0.00           H  
HETATM   45  H   UNK   900       5.763  -0.903   9.200  1.00  0.00           H  
HETATM   46  H   UNK   900       8.477  -0.874   9.449  1.00  0.00           H  
HETATM   47  H   UNK   900      -1.683  -0.848  14.724  1.00  0.00           H  
HETATM   48  H   UNK   900       8.975  -1.268  12.081  1.00  0.00           H  
HETATM   49  H   UNK   900      -0.351  -0.899  11.231  1.00  0.00           H  
HETATM   50  H   UNK   900      -1.156  -1.866  12.424  1.00  0.00           H  
HETATM   51  H   UNK   900       1.670  -2.617  14.550  1.00  0.00           H  
HETATM   52  H   UNK   900      -0.020  -2.805  14.265  1.00  0.00           H  
HETATM   53  H   UNK   900       7.143  -1.003  14.375  1.00  0.00           H  
HETATM   54  H   UNK   900       5.549  -1.063  14.065  1.00  0.00           H  
HETATM   55  H   UNK   900       5.594  -3.526  13.986  1.00  0.00           H  
HETATM   56  H   UNK   900      -1.702   0.513  12.706  1.00  0.00           H  
HETATM   57  H   UNK   900       0.040   0.891  12.890  1.00  0.00           H  
HETATM   58  H   UNK   900       0.393  -1.237  16.101  1.00  0.00           H  
HETATM   59  H   UNK   900       1.343  -0.191  15.001  1.00  0.00           H  
HETATM   60  H   UNK   900      -2.744   2.569  17.016  1.00  0.00           H  
HETATM   61  H   UNK   900      -5.071   6.002  12.722  1.00  0.00           H  
HETATM   62  H   UNK   900      -3.407   6.092  12.306  1.00  0.00           H  
HETATM   63  H   UNK   900      -2.413   4.885  16.280  1.00  0.00           H  
HETATM   64  H   UNK   900      -1.042   3.950  15.780  1.00  0.00           H  
HETATM   65  H   UNK   900      -4.751   3.800  16.488  1.00  0.00           H  
HETATM   66  H   UNK   900      -4.988   2.192  15.884  1.00  0.00           H  
HETATM   67  H   UNK   900      -4.466   2.912  13.557  1.00  0.00           H  
HETATM   68  H   UNK   900      -5.771   3.936  14.247  1.00  0.00           H  
HETATM   69  H   UNK   900      -2.093   3.729  13.415  1.00  0.00           H  
HETATM   70  H   UNK   900      -1.799   5.413  13.913  1.00  0.00           H  
HETATM   71  H   UNK   900       6.732  -5.556  14.649  1.00  0.00           H  
HETATM   72  H   UNK   900       8.901  -1.867  14.258  1.00  0.00           H  
HETATM   73  H   UNK   900      10.992  -3.040  14.705  1.00  0.00           H  
HETATM   74  H   UNK   900       8.850  -6.737  15.105  1.00  0.00           H  
HETATM   75  H   UNK   900      12.377  -4.092  16.001  1.00  0.00           H  
HETATM   76  H   UNK   900      13.124  -5.644  15.970  1.00  0.00           H  
HETATM   77  H   UNK   900      -2.292   4.266  10.963  1.00  0.00           H  
HETATM   78  H   UNK   900      -6.520   4.270  11.727  1.00  0.00           H  
HETATM   79  H   UNK   900      14.173  -4.270  14.216  1.00  0.00           H  
HETATM   80  H   UNK   900      12.619  -3.971  13.457  1.00  0.00           H  
HETATM   81  H   UNK   900      13.298  -5.593  13.453  1.00  0.00           H  
HETATM   82  H   UNK   900      -6.845   2.619   9.919  1.00  0.00           H  
HETATM   83  H   UNK   900      -2.627   2.612   9.157  1.00  0.00           H  
HETATM   84  H   UNK   900      -4.900   1.797   8.634  1.00  0.00           H  
HETATM   85  H   UNK   900      -4.059   5.581  14.652  1.00  0.00           H  
CONECT    1    2    4    5
CONECT    2    1    3
CONECT    3    2    6    7
CONECT    4    1    6
CONECT    5    1    9   12
CONECT    6    3    4
CONECT    7    3   16   17
CONECT    8   10   14   19
CONECT    9    5   15   18
CONECT   10    8   23   44
CONECT   11   24   27   28   85
CONECT   12    5   13   45
CONECT   13   12   15   46
CONECT   14    8   21   22   47
CONECT   15    9   13   48
CONECT   16    7   21   49   50
CONECT   17    7   22   51   52
CONECT   18    9   20   53   54
CONECT   19    8
CONECT   20   18   29   55
CONECT   21   14   16   56   57
CONECT   22   14   17   58   59
CONECT   23   10   25   26   60
CONECT   24   11   31   61   62
CONECT   25   23   28   63   64
CONECT   26   23   27   65   66
CONECT   27   11   26   67   68
CONECT   28   11   25   69   70
CONECT   29   20   32   33
CONECT   30   34   35   36
CONECT   31   24   38   39
CONECT   32   29   35   71
CONECT   33   29   34   72
CONECT   34   30   33   73
CONECT   35   30   32   74
CONECT   36   30   37
CONECT   37   36   40   75   76
CONECT   38   31   42   77
CONECT   39   31   41   78
CONECT   40   37   79   80   81
CONECT   41   39   43   82
CONECT   42   38   43   83
CONECT   43   41   42   84
CONECT   44   10
CONECT   45   12
CONECT   46   13
CONECT   47   14
CONECT   48   15
CONECT   49   16
CONECT   50   16
CONECT   51   17
CONECT   52   17
CONECT   53   18
CONECT   54   18
CONECT   55   20
CONECT   56   21
CONECT   57   21
CONECT   58   22
CONECT   59   22
CONECT   60   23
CONECT   61   24
CONECT   62   24
CONECT   63   25
CONECT   64   25
CONECT   65   26
CONECT   66   26
CONECT   67   27
CONECT   68   27
CONECT   69   28
CONECT   70   28
CONECT   71   32
CONECT   72   33
CONECT   73   34
CONECT   74   35
CONECT   75   37
CONECT   76   37
CONECT   77   38
CONECT   78   39
CONECT   79   40
CONECT   80   40
CONECT   81   40
CONECT   82   41
CONECT   83   42
CONECT   84   43
CONECT   85   11
END
