# Supplementary material for: Discovering allatostatin type-C receptor specific agonists
Source: Nat Commun. 2024 May 10;15:3965. doi: 10.1038/s41467-024-48156-w (PMC11087482; doi:10.1038/s41467-024-48156-w)
Supplement: Supplementary file 5 — Source Data [file 41467_2024_48156_MOESM5_ESM.zip › source-data/Source_Data/Compound_PDB_Files/D074_0013.pdb]

CRYST1  107.967  107.669  116.758  90.00  90.00  90.00               1
HETATM    1  C   UNK   900       2.042  -0.880  10.773  1.00  0.00           C  
HETATM    2  C   UNK   900       2.998  -1.026  11.730  1.00  0.00           C  
HETATM    3  N   UNK   900       1.082  -0.461  12.694  1.00  0.00           N  
HETATM    4  C   UNK   900       4.179  -1.253  11.010  1.00  0.00           C  
HETATM    5  C   UNK   900       0.784  -0.512  11.337  1.00  0.00           C  
HETATM    6  C   UNK   900       2.484  -0.833  13.080  1.00  0.00           C  
HETATM    7  N   UNK   900       3.764  -1.267   9.728  1.00  0.00           N  
HETATM    8  N   UNK   900       2.483  -1.079   9.542  1.00  0.00           N  
HETATM    9  C   UNK   900       5.626  -1.416  11.421  1.00  0.00           C  
HETATM   10  C   UNK   900       2.474  -2.055  14.004  1.00  0.00           C  
HETATM   11  C   UNK   900       0.079  -0.002  13.663  1.00  0.00           C  
HETATM   12  O   UNK   900      -0.292  -0.279  10.784  1.00  0.00           O  
HETATM   13  C   UNK   900       3.163  -2.018  15.220  1.00  0.00           C  
HETATM   14  C   UNK   900       6.656  -1.503  10.453  1.00  0.00           C  
HETATM   15  C   UNK   900       3.143  -3.124  16.071  1.00  0.00           C  
HETATM   16  O   UNK   900       3.823  -3.079  17.264  1.00  0.00           O  
HETATM   17  O   UNK   900       0.677   2.288  13.092  1.00  0.00           O  
HETATM   18  C   UNK   900       0.323   1.435  14.180  1.00  0.00           C  
HETATM   19  C   UNK   900       4.766  -4.045  17.534  1.00  0.00           C  
HETATM   20  C   UNK   900       1.758  -3.207  13.646  1.00  0.00           C  
HETATM   21  O   UNK   900       6.359  -1.470   9.110  1.00  0.00           O  
HETATM   22  C   UNK   900       5.962  -1.458  12.780  1.00  0.00           C  
HETATM   23  C   UNK   900       1.731  -4.307  14.501  1.00  0.00           C  
HETATM   24  C   UNK   900       2.423  -4.269  15.711  1.00  0.00           C  
HETATM   25  C   UNK   900       0.452   3.652  13.445  1.00  0.00           C  
HETATM   26  C   UNK   900       7.986  -1.626  10.858  1.00  0.00           C  
HETATM   27  C   UNK   900       4.680  -4.785  18.713  1.00  0.00           C  
HETATM   28  C   UNK   900       5.814  -4.280  16.635  1.00  0.00           C  
HETATM   29  C   UNK   900      -0.915   2.144  14.726  1.00  0.00           C  
HETATM   30  C   UNK   900       7.295  -1.585  13.172  1.00  0.00           C  
HETATM   31  C   UNK   900      -0.623   3.618  14.533  1.00  0.00           C  
HETATM   32  C   UNK   900       8.305  -1.667  12.214  1.00  0.00           C  
HETATM   33  C   UNK   900       6.766  -5.255  16.918  1.00  0.00           C  
HETATM   34  C   UNK   900       5.633  -5.760  18.994  1.00  0.00           C  
HETATM   35  C   UNK   900       6.674  -5.995  18.097  1.00  0.00           C  
HETATM   36  H   UNK   900       2.954   0.003  13.600  1.00  0.00           H  
HETATM   37  H   UNK   900       4.392  -1.387   8.943  1.00  0.00           H  
HETATM   38  H   UNK   900       0.061  -0.691  14.509  1.00  0.00           H  
HETATM   39  H   UNK   900      -0.921  -0.061  13.226  1.00  0.00           H  
HETATM   40  H   UNK   900       3.712  -1.132  15.504  1.00  0.00           H  
HETATM   41  H   UNK   900       1.162   1.414  14.880  1.00  0.00           H  
HETATM   42  H   UNK   900       1.220  -3.240  12.710  1.00  0.00           H  
HETATM   43  H   UNK   900       7.108  -1.286   8.523  1.00  0.00           H  
HETATM   44  H   UNK   900       5.190  -1.389  13.528  1.00  0.00           H  
HETATM   45  H   UNK   900       1.175  -5.192  14.226  1.00  0.00           H  
HETATM   46  H   UNK   900       2.402  -5.124  16.371  1.00  0.00           H  
HETATM   47  H   UNK   900       1.380   4.093  13.813  1.00  0.00           H  
HETATM   48  H   UNK   900       0.136   4.218  12.568  1.00  0.00           H  
HETATM   49  H   UNK   900       8.772  -1.692  10.119  1.00  0.00           H  
HETATM   50  H   UNK   900       3.873  -4.601  19.408  1.00  0.00           H  
HETATM   51  H   UNK   900       5.884  -3.705  15.723  1.00  0.00           H  
HETATM   52  H   UNK   900      -1.796   1.851  14.151  1.00  0.00           H  
HETATM   53  H   UNK   900      -1.143   1.851  15.751  1.00  0.00           H  
HETATM   54  H   UNK   900       7.547  -1.616  14.223  1.00  0.00           H  
HETATM   55  H   UNK   900      -1.516   4.174  14.243  1.00  0.00           H  
HETATM   56  H   UNK   900      -0.241   4.060  15.455  1.00  0.00           H  
HETATM   57  H   UNK   900       9.336  -1.762  12.523  1.00  0.00           H  
HETATM   58  H   UNK   900       7.575  -5.439  16.226  1.00  0.00           H  
HETATM   59  H   UNK   900       5.566  -6.335  19.907  1.00  0.00           H  
HETATM   60  H   UNK   900       7.413  -6.749  18.316  1.00  0.00           H  
CONECT    1    2    5    8
CONECT    2    1    4    6
CONECT    3    5    6   11
CONECT    4    2    7    9
CONECT    5    1    3   12
CONECT    6    2    3   10   36
CONECT    7    4    8   37
CONECT    8    1    7
CONECT    9    4   14   22
CONECT   10    6   13   20
CONECT   11    3   18   38   39
CONECT   12    5
CONECT   13   10   15   40
CONECT   14    9   21   26
CONECT   15   13   16   24
CONECT   16   15   19
CONECT   17   18   25
CONECT   18   11   17   29   41
CONECT   19   16   27   28
CONECT   20   10   23   42
CONECT   21   14   43
CONECT   22    9   30   44
CONECT   23   20   24   45
CONECT   24   15   23   46
CONECT   25   17   31   47   48
CONECT   26   14   32   49
CONECT   27   19   34   50
CONECT   28   19   33   51
CONECT   29   18   31   52   53
CONECT   30   22   32   54
CONECT   31   25   29   55   56
CONECT   32   26   30   57
CONECT   33   28   35   58
CONECT   34   27   35   59
CONECT   35   33   34   60
CONECT   36    6
CONECT   37    7
CONECT   38   11
CONECT   39   11
CONECT   40   13
CONECT   41   18
CONECT   42   20
CONECT   43   21
CONECT   44   22
CONECT   45   23
CONECT   46   24
CONECT   47   25
CONECT   48   25
CONECT   49   26
CONECT   50   27
CONECT   51   28
CONECT   52   29
CONECT   53   29
CONECT   54   30
CONECT   55   31
CONECT   56   31
CONECT   57   32
CONECT   58   33
CONECT   59   34
CONECT   60   35
END
