# Supplementary material for: Discovering allatostatin type-C receptor specific agonists
Source: Nat Commun. 2024 May 10;15:3965. doi: 10.1038/s41467-024-48156-w (PMC11087482; doi:10.1038/s41467-024-48156-w)
Supplement: Supplementary file 5 — Source Data [file 41467_2024_48156_MOESM5_ESM.zip › source-data/Source_Data/Compound_PDB_Files/D074_0034.pdb]

CRYST1  107.967  107.669  116.758  90.00  90.00  90.00               1
HETATM    1  C   UNK   900       2.074  -0.916  10.784  1.00  0.00           C  
HETATM    2  C   UNK   900       3.033  -1.063  11.740  1.00  0.00           C  
HETATM    3  N   UNK   900       1.085  -0.617  12.713  1.00  0.00           N  
HETATM    4  C   UNK   900       4.230  -1.223  11.012  1.00  0.00           C  
HETATM    5  C   UNK   900       0.798  -0.630  11.354  1.00  0.00           C  
HETATM    6  C   UNK   900       2.502  -0.943  13.101  1.00  0.00           C  
HETATM    7  N   UNK   900       3.814  -1.202   9.728  1.00  0.00           N  
HETATM    8  N   UNK   900       2.526  -1.041   9.547  1.00  0.00           N  
HETATM    9  C   UNK   900       5.692  -1.350  11.414  1.00  0.00           C  
HETATM   10  C   UNK   900       2.546  -2.194  13.997  1.00  0.00           C  
HETATM   11  C   UNK   900       0.035  -0.303  13.693  1.00  0.00           C  
HETATM   12  O   UNK   900      -0.285  -0.431  10.802  1.00  0.00           O  
HETATM   13  C   UNK   900       3.442  -2.255  15.071  1.00  0.00           C  
HETATM   14  C   UNK   900       6.716  -1.448  10.439  1.00  0.00           C  
HETATM   15  O   UNK   900      -0.051   1.997  12.879  1.00  0.00           O  
HETATM   16  O   UNK   900       4.392  -3.433  16.930  1.00  0.00           O  
HETATM   17  C   UNK   900       3.482  -3.385  15.891  1.00  0.00           C  
HETATM   18  C   UNK   900      -0.104   1.193  14.058  1.00  0.00           C  
HETATM   19  C   UNK   900       5.101  -4.648  17.217  1.00  0.00           C  
HETATM   20  C   UNK   900       1.676  -3.268  13.759  1.00  0.00           C  
HETATM   21  O   UNK   900       6.403  -1.467   9.102  1.00  0.00           O  
HETATM   22  C   UNK   900       6.042  -1.340  12.767  1.00  0.00           C  
HETATM   23  C   UNK   900       6.408  -4.793  16.427  1.00  0.00           C  
HETATM   24  C   UNK   900       1.697  -4.384  14.591  1.00  0.00           C  
HETATM   25  C   UNK   900      -0.632   3.272  13.137  1.00  0.00           C  
HETATM   26  C   UNK   900       8.051  -1.533  10.833  1.00  0.00           C  
HETATM   27  C   UNK   900       2.599  -4.449  15.653  1.00  0.00           C  
HETATM   28  C   UNK   900       7.524  -5.379  17.031  1.00  0.00           C  
HETATM   29  C   UNK   900       6.489  -4.351  15.101  1.00  0.00           C  
HETATM   30  C   UNK   900      -1.469   1.577  14.630  1.00  0.00           C  
HETATM   31  C   UNK   900       7.382  -1.424  13.150  1.00  0.00           C  
HETATM   32  C   UNK   900      -1.637   3.039  14.268  1.00  0.00           C  
HETATM   33  C   UNK   900       8.383  -1.521  12.185  1.00  0.00           C  
HETATM   34  C   UNK   900       7.680  -4.494  14.392  1.00  0.00           C  
HETATM   35  C   UNK   900       8.712  -5.518  16.316  1.00  0.00           C  
HETATM   36  C   UNK   900       8.789  -5.076  14.999  1.00  0.00           C  
HETATM   37  H   UNK   900       2.922  -0.103  13.654  1.00  0.00           H  
HETATM   38  H   UNK   900       4.444  -1.275   8.940  1.00  0.00           H  
HETATM   39  H   UNK   900       0.215  -0.876  14.604  1.00  0.00           H  
HETATM   40  H   UNK   900      -0.925  -0.665  13.317  1.00  0.00           H  
HETATM   41  H   UNK   900       4.109  -1.430  15.267  1.00  0.00           H  
HETATM   42  H   UNK   900       0.736   1.473  14.698  1.00  0.00           H  
HETATM   43  H   UNK   900       5.344  -4.599  18.280  1.00  0.00           H  
HETATM   44  H   UNK   900       4.511  -5.556  17.105  1.00  0.00           H  
HETATM   45  H   UNK   900       0.978  -3.227  12.935  1.00  0.00           H  
HETATM   46  H   UNK   900       7.138  -1.272   8.498  1.00  0.00           H  
HETATM   47  H   UNK   900       5.280  -1.257  13.517  1.00  0.00           H  
HETATM   48  H   UNK   900       1.018  -5.206  14.409  1.00  0.00           H  
HETATM   49  H   UNK   900       0.149   3.974  13.428  1.00  0.00           H  
HETATM   50  H   UNK   900      -1.105   3.662  12.235  1.00  0.00           H  
HETATM   51  H   UNK   900       8.831  -1.609  10.089  1.00  0.00           H  
HETATM   52  H   UNK   900       2.610  -5.319  16.291  1.00  0.00           H  
HETATM   53  H   UNK   900       7.468  -5.726  18.053  1.00  0.00           H  
HETATM   54  H   UNK   900       5.635  -3.903  14.623  1.00  0.00           H  
HETATM   55  H   UNK   900      -2.258   0.977  14.168  1.00  0.00           H  
HETATM   56  H   UNK   900      -1.549   1.358  15.696  1.00  0.00           H  
HETATM   57  H   UNK   900       7.644  -1.413  14.198  1.00  0.00           H  
HETATM   58  H   UNK   900      -2.660   3.256  13.955  1.00  0.00           H  
HETATM   59  H   UNK   900      -1.407   3.682  15.119  1.00  0.00           H  
HETATM   60  H   UNK   900       9.419  -1.586  12.488  1.00  0.00           H  
HETATM   61  H   UNK   900       7.742  -4.154  13.369  1.00  0.00           H  
HETATM   62  H   UNK   900       9.574  -5.971  16.783  1.00  0.00           H  
HETATM   63  H   UNK   900       9.711  -5.185  14.447  1.00  0.00           H  
CONECT    1    2    5    8
CONECT    2    1    4    6
CONECT    3    5    6   11
CONECT    4    2    7    9
CONECT    5    1    3   12
CONECT    6    2    3   10   37
CONECT    7    4    8   38
CONECT    8    1    7
CONECT    9    4   14   22
CONECT   10    6   13   20
CONECT   11    3   18   39   40
CONECT   12    5
CONECT   13   10   17   41
CONECT   14    9   21   26
CONECT   15   18   25
CONECT   16   17   19
CONECT   17   13   16   27
CONECT   18   11   15   30   42
CONECT   19   16   23   43   44
CONECT   20   10   24   45
CONECT   21   14   46
CONECT   22    9   31   47
CONECT   23   19   28   29
CONECT   24   20   27   48
CONECT   25   15   32   49   50
CONECT   26   14   33   51
CONECT   27   17   24   52
CONECT   28   23   35   53
CONECT   29   23   34   54
CONECT   30   18   32   55   56
CONECT   31   22   33   57
CONECT   32   25   30   58   59
CONECT   33   26   31   60
CONECT   34   29   36   61
CONECT   35   28   36   62
CONECT   36   34   35   63
CONECT   37    6
CONECT   38    7
CONECT   39   11
CONECT   40   11
CONECT   41   13
CONECT   42   18
CONECT   43   19
CONECT   44   19
CONECT   45   20
CONECT   46   21
CONECT   47   22
CONECT   48   24
CONECT   49   25
CONECT   50   25
CONECT   51   26
CONECT   52   27
CONECT   53   28
CONECT   54   29
CONECT   55   30
CONECT   56   30
CONECT   57   31
CONECT   58   32
CONECT   59   32
CONECT   60   33
CONECT   61   34
CONECT   62   35
CONECT   63   36
END
