# Supplementary material for: Discovering allatostatin type-C receptor specific agonists
Source: Nat Commun. 2024 May 10;15:3965. doi: 10.1038/s41467-024-48156-w (PMC11087482; doi:10.1038/s41467-024-48156-w)
Supplement: Supplementary file 5 — Source Data [file 41467_2024_48156_MOESM5_ESM.zip › source-data/Source_Data/Compound_PDB_Files/J100-0311.pdb]

CRYST1  107.967  107.669  116.758  90.00  90.00  90.00               1
HETATM    1  N   UNK   900       1.447  -2.024  13.285  1.00  0.00           N  
HETATM    2  C   UNK   900       0.108  -1.750  13.086  1.00  0.00           C  
HETATM    3  N   UNK   900       0.721  -0.780  10.831  1.00  0.00           N  
HETATM    4  C   UNK   900      -0.109  -1.097  11.763  1.00  0.00           C  
HETATM    5  C   UNK   900      -1.004   3.776  15.908  1.00  0.00           C  
HETATM    6  N   UNK   900      -0.691   2.718  16.654  1.00  0.00           N  
HETATM    7  N   UNK   900      -3.589   2.305  16.988  1.00  0.00           N  
HETATM    8  C   UNK   900      -2.613   1.549  17.510  1.00  0.00           C  
HETATM    9  C   UNK   900      -2.412   3.755  15.254  1.00  0.00           C  
HETATM   10  C   UNK   900      -1.398   1.477  16.618  1.00  0.00           C  
HETATM   11  C   UNK   900       2.465  -1.726  12.326  1.00  0.00           C  
HETATM   12  C   UNK   900       2.072  -1.122  11.114  1.00  0.00           C  
HETATM   13  C   UNK   900      -3.603   3.106  15.800  1.00  0.00           C  
HETATM   14  C   UNK   900      -0.454   0.326  17.087  1.00  0.00           C  
HETATM   15  C   UNK   900       0.678  -0.075  16.140  1.00  0.00           C  
HETATM   16  O   UNK   900      -0.792  -2.011  13.896  1.00  0.00           O  
HETATM   17  O   UNK   900      -0.247   4.729  15.727  1.00  0.00           O  
HETATM   18  O   UNK   900      -2.701   0.947  18.582  1.00  0.00           O  
HETATM   19  O   UNK   900       0.925   0.596  15.137  1.00  0.00           O  
HETATM   20  O   UNK   900      -1.435  -0.803  11.536  1.00  0.00           O  
HETATM   21  N   UNK   900       1.357  -1.189  16.467  1.00  0.00           N  
HETATM   22  C   UNK   900       1.846  -2.686  14.549  1.00  0.00           C  
HETATM   23  C   UNK   900      -2.530   4.554  14.102  1.00  0.00           C  
HETATM   24  C   UNK   900       2.416  -1.725  15.615  1.00  0.00           C  
HETATM   25  C   UNK   900       3.814  -2.036  12.550  1.00  0.00           C  
HETATM   26  C   UNK   900      -4.818   3.334  15.135  1.00  0.00           C  
HETATM   27  C   UNK   900       3.020  -0.863  10.131  1.00  0.00           C  
HETATM   28  C   UNK   900      -3.756   4.723  13.477  1.00  0.00           C  
HETATM   29  C   UNK   900       4.760  -1.752  11.565  1.00  0.00           C  
HETATM   30  C   UNK   900       4.364  -1.172  10.356  1.00  0.00           C  
HETATM   31  C   UNK   900      -4.892   4.124  13.992  1.00  0.00           C  
HETATM   32  H   UNK   900       0.178   2.758  17.169  1.00  0.00           H  
HETATM   33  H   UNK   900      -4.473   2.233  17.484  1.00  0.00           H  
HETATM   34  H   UNK   900      -1.713   1.223  15.599  1.00  0.00           H  
HETATM   35  H   UNK   900       0.006   0.593  18.038  1.00  0.00           H  
HETATM   36  H   UNK   900      -1.036  -0.583  17.262  1.00  0.00           H  
HETATM   37  H   UNK   900      -1.959  -1.031  12.313  1.00  0.00           H  
HETATM   38  H   UNK   900       1.123  -1.701  17.304  1.00  0.00           H  
HETATM   39  H   UNK   900       2.542  -3.503  14.358  1.00  0.00           H  
HETATM   40  H   UNK   900       0.993  -3.219  14.978  1.00  0.00           H  
HETATM   41  H   UNK   900      -1.658   5.058  13.698  1.00  0.00           H  
HETATM   42  H   UNK   900       3.014  -0.935  15.155  1.00  0.00           H  
HETATM   43  H   UNK   900       3.128  -2.269  16.238  1.00  0.00           H  
HETATM   44  H   UNK   900       4.129  -2.494  13.473  1.00  0.00           H  
HETATM   45  H   UNK   900      -5.722   2.885  15.521  1.00  0.00           H  
HETATM   46  H   UNK   900       2.721  -0.419   9.193  1.00  0.00           H  
HETATM   47  H   UNK   900      -3.826   5.341  12.592  1.00  0.00           H  
HETATM   48  H   UNK   900       5.800  -1.988  11.735  1.00  0.00           H  
HETATM   49  H   UNK   900       5.101  -0.963   9.591  1.00  0.00           H  
HETATM   50  H   UNK   900      -5.849   4.280  13.507  1.00  0.00           H  
CONECT    1    2   11   22
CONECT    2    1    4   16
CONECT    3    4   12
CONECT    4    2    3   20
CONECT    5    6    9   17
CONECT    6    5   10   32
CONECT    7    8   13   33
CONECT    8    7   10   18
CONECT    9    5   13   23
CONECT   10    6    8   14   34
CONECT   11    1   12   25
CONECT   12    3   11   27
CONECT   13    7    9   26
CONECT   14   10   15   35   36
CONECT   15   14   19   21
CONECT   16    2
CONECT   17    5
CONECT   18    8
CONECT   19   15
CONECT   20    4   37
CONECT   21   15   24   38
CONECT   22    1   24   39   40
CONECT   23    9   28   41
CONECT   24   21   22   42   43
CONECT   25   11   29   44
CONECT   26   13   31   45
CONECT   27   12   30   46
CONECT   28   23   31   47
CONECT   29   25   30   48
CONECT   30   27   29   49
CONECT   31   26   28   50
CONECT   32    6
CONECT   33    7
CONECT   34   10
CONECT   35   14
CONECT   36   14
CONECT   37   20
CONECT   38   21
CONECT   39   22
CONECT   40   22
CONECT   41   23
CONECT   42   24
CONECT   43   24
CONECT   44   25
CONECT   45   26
CONECT   46   27
CONECT   47   28
CONECT   48   29
CONECT   49   30
CONECT   50   31
END
