# Supplementary material for: Discovering allatostatin type-C receptor specific agonists
Source: Nat Commun. 2024 May 10;15:3965. doi: 10.1038/s41467-024-48156-w (PMC11087482; doi:10.1038/s41467-024-48156-w)
Supplement: Supplementary file 5 — Source Data [file 41467_2024_48156_MOESM5_ESM.zip › source-data/Source_Data/Compound_PDB_Files/V007_0853.pdb]

CRYST1  107.967  107.669  116.758  90.00  90.00  90.00               1
HETATM    1  C   UNK   900      -1.785   2.780  13.801  1.00  0.00           C  
HETATM    2  C   UNK   900      -0.503   0.004  15.874  1.00  0.00           C  
HETATM    3  N   UNK   900      -1.742   0.337  15.465  1.00  0.00           N  
HETATM    4  O   UNK   900       0.103   0.566  16.792  1.00  0.00           O  
HETATM    5  C   UNK   900      -2.557   3.316  12.586  1.00  0.00           C  
HETATM    6  N   UNK   900       4.195  -2.351  14.481  1.00  0.00           N1+
HETATM    7  C   UNK   900       5.342  -2.264  15.521  1.00  0.00           C  
HETATM    8  C   UNK   900       0.085  -1.093  15.127  1.00  0.00           C  
HETATM    9  N   UNK   900       1.301  -1.506  15.450  1.00  0.00           N  
HETATM   10  C   UNK   900       1.704  -2.535  14.747  1.00  0.00           C  
HETATM   11  C   UNK   900       7.733  -1.069  11.673  1.00  0.00           C  
HETATM   12  C   UNK   900       7.185  -0.344  10.618  1.00  0.00           C  
HETATM   13  O   UNK   900       4.735   2.103  19.107  1.00  0.00           O  
HETATM   14  C   UNK   900       4.873   1.031  18.247  1.00  0.00           C  
HETATM   15  C   UNK   900       5.172  -1.106  16.482  1.00  0.00           C  
HETATM   16  C   UNK   900       3.672   2.144  20.063  1.00  0.00           C  
HETATM   17  C   UNK   900       4.321  -0.222  18.558  1.00  0.00           C  
HETATM   18  C   UNK   900       5.579   1.202  17.057  1.00  0.00           C  
HETATM   19  C   UNK   900       4.472  -1.285  17.676  1.00  0.00           C  
HETATM   20  C   UNK   900       5.729   0.136  16.176  1.00  0.00           C  
HETATM   21  C   UNK   900       4.176   1.962  21.491  1.00  0.00           C  
HETATM   22  C   UNK   900       5.312   1.185  21.748  1.00  0.00           C  
HETATM   23  C   UNK   900       3.497   2.573  22.549  1.00  0.00           C  
HETATM   24  C   UNK   900       3.952   2.411  23.854  1.00  0.00           C  
HETATM   25  C   UNK   900       5.763   1.023  23.056  1.00  0.00           C  
HETATM   26  C   UNK   900       5.085   1.636  24.107  1.00  0.00           C  
HETATM   27  C   UNK   900       5.818  -0.416  10.353  1.00  0.00           C  
HETATM   28  C   UNK   900       4.990  -1.207  11.152  1.00  0.00           C  
HETATM   29  C   UNK   900       5.533  -1.922  12.223  1.00  0.00           C  
HETATM   30  C   UNK   900       6.917  -1.859  12.473  1.00  0.00           C  
HETATM   31  C   UNK   900       4.635  -2.830  13.074  1.00  0.00           C  
HETATM   32  F   UNK   900       7.982   0.432   9.854  1.00  0.00           F  
HETATM   33  S   UNK   900       0.594  -3.048  13.516  1.00  0.00           S  
HETATM   34  C   UNK   900      -0.491  -1.807  14.064  1.00  0.00           C  
HETATM   35  C   UNK   900       3.022  -3.221  15.016  1.00  0.00           C  
HETATM   36  C   UNK   900      -0.403   3.440  14.026  1.00  0.00           C  
HETATM   37  C   UNK   900      -2.707   2.649  15.068  1.00  0.00           C  
HETATM   38  C   UNK   900       0.165   3.468  15.304  1.00  0.00           C  
HETATM   39  C   UNK   900       0.297   4.000  12.948  1.00  0.00           C  
HETATM   40  C   UNK   900      -3.401   4.424  12.719  1.00  0.00           C  
HETATM   41  C   UNK   900      -2.423   2.689  11.342  1.00  0.00           C  
HETATM   42  C   UNK   900      -2.475   1.463  16.051  1.00  0.00           C  
HETATM   43  C   UNK   900       1.416   4.042  15.500  1.00  0.00           C  
HETATM   44  C   UNK   900      -3.128   3.166  10.244  1.00  0.00           C  
HETATM   45  C   UNK   900      -4.104   4.897  11.616  1.00  0.00           C  
HETATM   46  C   UNK   900       1.548   4.577  13.151  1.00  0.00           C  
HETATM   47  C   UNK   900      -3.967   4.269  10.381  1.00  0.00           C  
HETATM   48  C   UNK   900       2.106   4.597  14.425  1.00  0.00           C  
HETATM   49  H   UNK   900      -1.527   1.767  13.494  1.00  0.00           H  
HETATM   50  H   UNK   900      -2.188  -0.172  14.717  1.00  0.00           H  
HETATM   51  H   UNK   900       5.414  -3.233  16.022  1.00  0.00           H  
HETATM   52  H   UNK   900       6.272  -2.120  14.987  1.00  0.00           H  
HETATM   53  H   UNK   900       8.794  -1.017  11.868  1.00  0.00           H  
HETATM   54  H   UNK   900       3.264   3.144  19.974  1.00  0.00           H  
HETATM   55  H   UNK   900       2.828   1.487  19.853  1.00  0.00           H  
HETATM   56  H   UNK   900       3.782  -0.370  19.480  1.00  0.00           H  
HETATM   57  H   UNK   900       6.009   2.164  16.819  1.00  0.00           H  
HETATM   58  H   UNK   900       4.047  -2.248  17.921  1.00  0.00           H  
HETATM   59  H   UNK   900       6.280   0.273  15.257  1.00  0.00           H  
HETATM   60  H   UNK   900       5.839   0.710  20.935  1.00  0.00           H  
HETATM   61  H   UNK   900       2.618   3.171  22.354  1.00  0.00           H  
HETATM   62  H   UNK   900       3.428   2.883  24.671  1.00  0.00           H  
HETATM   63  H   UNK   900       6.640   0.423  23.255  1.00  0.00           H  
HETATM   64  H   UNK   900       5.436   1.510  25.122  1.00  0.00           H  
HETATM   65  H   UNK   900       5.401   0.141   9.527  1.00  0.00           H  
HETATM   66  H   UNK   900       3.932  -1.264  10.941  1.00  0.00           H  
HETATM   67  H   UNK   900       7.351  -2.432  13.276  1.00  0.00           H  
HETATM   68  H   UNK   900       5.119  -3.794  13.248  1.00  0.00           H  
HETATM   69  H   UNK   900       3.703  -3.029  12.541  1.00  0.00           H  
HETATM   70  H   UNK   900      -1.462  -1.672  13.605  1.00  0.00           H  
HETATM   71  H   UNK   900       3.158  -3.345  16.092  1.00  0.00           H  
HETATM   72  H   UNK   900       3.112  -4.219  14.583  1.00  0.00           H  
HETATM   73  H   UNK   900      -2.703   3.588  15.623  1.00  0.00           H  
HETATM   74  H   UNK   900      -3.739   2.563  14.733  1.00  0.00           H  
HETATM   75  H   UNK   900      -0.360   3.043  16.142  1.00  0.00           H  
HETATM   76  H   UNK   900      -0.129   3.987  11.958  1.00  0.00           H  
HETATM   77  H   UNK   900      -3.507   4.912  13.676  1.00  0.00           H  
HETATM   78  H   UNK   900      -1.774   1.833  11.234  1.00  0.00           H  
HETATM   79  H   UNK   900      -2.056   1.825  16.992  1.00  0.00           H  
HETATM   80  H   UNK   900      -3.448   1.068  16.351  1.00  0.00           H  
HETATM   81  H   UNK   900       1.851   4.055  16.484  1.00  0.00           H  
HETATM   82  H   UNK   900      -3.025   2.682   9.284  1.00  0.00           H  
HETATM   83  H   UNK   900      -4.757   5.753  11.718  1.00  0.00           H  
HETATM   84  H   UNK   900       2.085   5.011  12.320  1.00  0.00           H  
HETATM   85  H   UNK   900      -4.511   4.637   9.527  1.00  0.00           H  
HETATM   86  H   UNK   900       3.078   5.043  14.581  1.00  0.00           H  
HETATM   87  H   UNK   900       3.841  -1.408  14.388  1.00  0.00           H  
CONECT    1    5   36   37   49
CONECT    2    3    4    8
CONECT    3    2   42   50
CONECT    4    2
CONECT    5    1   40   41
CONECT    6    7   31   35   87
CONECT    7    6   15   51   52
CONECT    8    2    9   34
CONECT    9    8   10
CONECT   10    9   33   35
CONECT   11   12   30   53
CONECT   12   11   27   32
CONECT   13   14   16
CONECT   14   13   17   18
CONECT   15    7   19   20
CONECT   16   13   21   54   55
CONECT   17   14   19   56
CONECT   18   14   20   57
CONECT   19   15   17   58
CONECT   20   15   18   59
CONECT   21   16   22   23
CONECT   22   21   25   60
CONECT   23   21   24   61
CONECT   24   23   26   62
CONECT   25   22   26   63
CONECT   26   24   25   64
CONECT   27   12   28   65
CONECT   28   27   29   66
CONECT   29   28   30   31
CONECT   30   11   29   67
CONECT   31    6   29   68   69
CONECT   32   12
CONECT   33   10   34
CONECT   34    8   33   70
CONECT   35    6   10   71   72
CONECT   36    1   38   39
CONECT   37    1   42   73   74
CONECT   38   36   43   75
CONECT   39   36   46   76
CONECT   40    5   45   77
CONECT   41    5   44   78
CONECT   42    3   37   79   80
CONECT   43   38   48   81
CONECT   44   41   47   82
CONECT   45   40   47   83
CONECT   46   39   48   84
CONECT   47   44   45   85
CONECT   48   43   46   86
CONECT   49    1
CONECT   50    3
CONECT   51    7
CONECT   52    7
CONECT   53   11
CONECT   54   16
CONECT   55   16
CONECT   56   17
CONECT   57   18
CONECT   58   19
CONECT   59   20
CONECT   60   22
CONECT   61   23
CONECT   62   24
CONECT   63   25
CONECT   64   26
CONECT   65   27
CONECT   66   28
CONECT   67   30
CONECT   68   31
CONECT   69   31
CONECT   70   34
CONECT   71   35
CONECT   72   35
CONECT   73   37
CONECT   74   37
CONECT   75   38
CONECT   76   39
CONECT   77   40
CONECT   78   41
CONECT   79   42
CONECT   80   42
CONECT   81   43
CONECT   82   44
CONECT   83   45
CONECT   84   46
CONECT   85   47
CONECT   86   48
CONECT   87    6
END
