# Supplementary material for: Discovering allatostatin type-C receptor specific agonists
Source: Nat Commun. 2024 May 10;15:3965. doi: 10.1038/s41467-024-48156-w (PMC11087482; doi:10.1038/s41467-024-48156-w)
Supplement: Supplementary file 5 — Source Data [file 41467_2024_48156_MOESM5_ESM.zip › source-data/Source_Data/Compound_PDB_Files/V014_0754.pdb]

CRYST1  107.967  107.669  116.758  90.00  90.00  90.00               1
HETATM    1  O   UNK   900       0.125   3.777  16.081  1.00  0.00           O  
HETATM    2  C   UNK   900      -0.744  -0.073  14.762  1.00  0.00           C  
HETATM    3  N   UNK   900      -1.417   1.244  15.114  1.00  0.00           N1+
HETATM    4  C   UNK   900       0.638   0.123  14.069  1.00  0.00           C  
HETATM    5  O   UNK   900       1.102   1.254  13.932  1.00  0.00           O  
HETATM    6  C   UNK   900      -2.549   1.014  16.169  1.00  0.00           C  
HETATM    7  C   UNK   900      -2.022   0.712  17.598  1.00  0.00           C  
HETATM    8  O   UNK   900      -3.113   0.816  18.498  1.00  0.00           O  
HETATM    9  C   UNK   900       0.300   4.546  14.999  1.00  0.00           C  
HETATM   10  C   UNK   900       1.613   4.510  14.556  1.00  0.00           C  
HETATM   11  N   UNK   900       5.660  -0.950   9.413  1.00  0.00           N  
HETATM   12  C   UNK   900       4.361  -1.151   9.707  1.00  0.00           C  
HETATM   13  C   UNK   900       4.186  -1.474  11.041  1.00  0.00           C  
HETATM   14  C   UNK   900       5.553  -1.466  11.600  1.00  0.00           C  
HETATM   15  C   UNK   900       6.444  -1.124  10.508  1.00  0.00           C  
HETATM   16  C   UNK   900       3.253  -5.768  17.935  1.00  0.00           C  
HETATM   17  C   UNK   900       2.586  -4.871  16.851  1.00  0.00           C  
HETATM   18  C   UNK   900       2.833  -3.492  16.841  1.00  0.00           C  
HETATM   19  C   UNK   900       1.737  -5.427  15.879  1.00  0.00           C  
HETATM   20  C   UNK   900       2.242  -2.680  15.875  1.00  0.00           C  
HETATM   21  C   UNK   900       1.152  -4.612  14.914  1.00  0.00           C  
HETATM   22  N   UNK   900       1.295  -0.993  13.634  1.00  0.00           N  
HETATM   23  C   UNK   900       1.400  -3.239  14.907  1.00  0.00           C  
HETATM   24  C   UNK   900       2.891  -1.779  11.776  1.00  0.00           C  
HETATM   25  C   UNK   900       6.104  -1.703  12.870  1.00  0.00           C  
HETATM   26  C   UNK   900       4.794  -5.622  17.860  1.00  0.00           C  
HETATM   27  C   UNK   900       2.798  -5.339  19.350  1.00  0.00           C  
HETATM   28  C   UNK   900       2.911  -7.275  17.810  1.00  0.00           C  
HETATM   29  C   UNK   900       0.745  -2.358  13.839  1.00  0.00           C  
HETATM   30  C   UNK   900       7.831  -1.027  10.675  1.00  0.00           C  
HETATM   31  C   UNK   900       2.633  -0.874  12.999  1.00  0.00           C  
HETATM   32  C   UNK   900       7.486  -1.602  13.021  1.00  0.00           C  
HETATM   33  C   UNK   900       8.321  -1.276  11.958  1.00  0.00           C  
HETATM   34  C   UNK   900      -1.902   1.974  13.818  1.00  0.00           C  
HETATM   35  C   UNK   900      -2.808   3.199  14.077  1.00  0.00           C  
HETATM   36  C   UNK   900      -2.953   4.095  12.838  1.00  0.00           C  
HETATM   37  C   UNK   900       2.283   3.642  15.453  1.00  0.00           C  
HETATM   38  C   UNK   900       1.316   3.219  16.371  1.00  0.00           C  
HETATM   39  C   UNK   900       1.350   2.297  17.576  1.00  0.00           C  
HETATM   40  O   UNK   900       0.316   1.317  17.487  1.00  0.00           O  
HETATM   41  C   UNK   900      -0.923   1.684  18.087  1.00  0.00           C  
HETATM   42  H   UNK   900      -1.458  -0.622  14.148  1.00  0.00           H  
HETATM   43  H   UNK   900      -0.584  -0.603  15.702  1.00  0.00           H  
HETATM   44  H   UNK   900      -3.127   1.934  16.217  1.00  0.00           H  
HETATM   45  H   UNK   900      -3.178   0.222  15.759  1.00  0.00           H  
HETATM   46  H   UNK   900      -1.669  -0.318  17.659  1.00  0.00           H  
HETATM   47  H   UNK   900      -3.923   0.460  18.103  1.00  0.00           H  
HETATM   48  H   UNK   900      -0.581   5.061  14.645  1.00  0.00           H  
HETATM   49  H   UNK   900       2.035   5.034  13.708  1.00  0.00           H  
HETATM   50  H   UNK   900       5.967  -0.707   8.480  1.00  0.00           H  
HETATM   51  H   UNK   900       3.624  -1.048   8.919  1.00  0.00           H  
HETATM   52  H   UNK   900       3.482  -3.054  17.585  1.00  0.00           H  
HETATM   53  H   UNK   900       1.530  -6.486  15.872  1.00  0.00           H  
HETATM   54  H   UNK   900       2.435  -1.619  15.878  1.00  0.00           H  
HETATM   55  H   UNK   900       0.499  -5.047  14.169  1.00  0.00           H  
HETATM   56  H   UNK   900       2.046  -1.692  11.091  1.00  0.00           H  
HETATM   57  H   UNK   900       2.931  -2.816  12.108  1.00  0.00           H  
HETATM   58  H   UNK   900       5.477  -1.959  13.712  1.00  0.00           H  
HETATM   59  H   UNK   900       5.298  -6.278  18.573  1.00  0.00           H  
HETATM   60  H   UNK   900       5.123  -4.607  18.081  1.00  0.00           H  
HETATM   61  H   UNK   900       5.174  -5.871  16.872  1.00  0.00           H  
HETATM   62  H   UNK   900       3.406  -5.810  20.125  1.00  0.00           H  
HETATM   63  H   UNK   900       1.773  -5.654  19.538  1.00  0.00           H  
HETATM   64  H   UNK   900       2.859  -4.263  19.509  1.00  0.00           H  
HETATM   65  H   UNK   900       3.324  -7.838  18.647  1.00  0.00           H  
HETATM   66  H   UNK   900       3.309  -7.711  16.893  1.00  0.00           H  
HETATM   67  H   UNK   900       1.834  -7.456  17.835  1.00  0.00           H  
HETATM   68  H   UNK   900      -0.320  -2.360  14.060  1.00  0.00           H  
HETATM   69  H   UNK   900       0.811  -2.887  12.889  1.00  0.00           H  
HETATM   70  H   UNK   900       8.493  -0.774   9.858  1.00  0.00           H  
HETATM   71  H   UNK   900       3.387  -1.076  13.761  1.00  0.00           H  
HETATM   72  H   UNK   900       2.808   0.158  12.692  1.00  0.00           H  
HETATM   73  H   UNK   900       7.922  -1.781  13.994  1.00  0.00           H  
HETATM   74  H   UNK   900       9.387  -1.211  12.135  1.00  0.00           H  
HETATM   75  H   UNK   900      -0.994   2.297  13.310  1.00  0.00           H  
HETATM   76  H   UNK   900      -2.400   1.240  13.190  1.00  0.00           H  
HETATM   77  H   UNK   900      -2.431   3.787  14.911  1.00  0.00           H  
HETATM   78  H   UNK   900      -3.809   2.873  14.365  1.00  0.00           H  
HETATM   79  H   UNK   900      -3.399   3.552  12.004  1.00  0.00           H  
HETATM   80  H   UNK   900      -1.988   4.482  12.507  1.00  0.00           H  
HETATM   81  H   UNK   900      -3.592   4.955  13.046  1.00  0.00           H  
HETATM   82  H   UNK   900       3.327   3.361  15.432  1.00  0.00           H  
HETATM   83  H   UNK   900       1.292   2.862  18.508  1.00  0.00           H  
HETATM   84  H   UNK   900       2.301   1.764  17.601  1.00  0.00           H  
HETATM   85  H   UNK   900      -1.214   2.708  17.856  1.00  0.00           H  
HETATM   86  H   UNK   900      -0.811   1.651  19.177  1.00  0.00           H  
HETATM   87  H   UNK   900      -0.729   1.849  15.556  1.00  0.00           H  
CONECT    1    9   38
CONECT    2    3    4   42   43
CONECT    3    2    6   34   87
CONECT    4    2    5   22
CONECT    5    4
CONECT    6    3    7   44   45
CONECT    7    6    8   41   46
CONECT    8    7   47
CONECT    9    1   10   48
CONECT   10    9   37   49
CONECT   11   12   15   50
CONECT   12   11   13   51
CONECT   13   12   14   24
CONECT   14   13   15   25
CONECT   15   11   14   30
CONECT   16   17   26   27   28
CONECT   17   16   18   19
CONECT   18   17   20   52
CONECT   19   17   21   53
CONECT   20   18   23   54
CONECT   21   19   23   55
CONECT   22    4   29   31
CONECT   23   20   21   29
CONECT   24   13   31   56   57
CONECT   25   14   32   58
CONECT   26   16   59   60   61
CONECT   27   16   62   63   64
CONECT   28   16   65   66   67
CONECT   29   22   23   68   69
CONECT   30   15   33   70
CONECT   31   22   24   71   72
CONECT   32   25   33   73
CONECT   33   30   32   74
CONECT   34    3   35   75   76
CONECT   35   34   36   77   78
CONECT   36   35   79   80   81
CONECT   37   10   38   82
CONECT   38    1   37   39
CONECT   39   38   40   83   84
CONECT   40   39   41
CONECT   41    7   40   85   86
CONECT   42    2
CONECT   43    2
CONECT   44    6
CONECT   45    6
CONECT   46    7
CONECT   47    8
CONECT   48    9
CONECT   49   10
CONECT   50   11
CONECT   51   12
CONECT   52   18
CONECT   53   19
CONECT   54   20
CONECT   55   21
CONECT   56   24
CONECT   57   24
CONECT   58   25
CONECT   59   26
CONECT   60   26
CONECT   61   26
CONECT   62   27
CONECT   63   27
CONECT   64   27
CONECT   65   28
CONECT   66   28
CONECT   67   28
CONECT   68   29
CONECT   69   29
CONECT   70   30
CONECT   71   31
CONECT   72   31
CONECT   73   32
CONECT   74   33
CONECT   75   34
CONECT   76   34
CONECT   77   35
CONECT   78   35
CONECT   79   36
CONECT   80   36
CONECT   81   36
CONECT   82   37
CONECT   83   39
CONECT   84   39
CONECT   85   41
CONECT   86   41
CONECT   87    3
END
