# Supplementary material for: Discovering allatostatin type-C receptor specific agonists
Source: Nat Commun. 2024 May 10;15:3965. doi: 10.1038/s41467-024-48156-w (PMC11087482; doi:10.1038/s41467-024-48156-w)
Supplement: Supplementary file 5 — Source Data [file 41467_2024_48156_MOESM5_ESM.zip › source-data/Source_Data/Compound_PDB_Files/V022_4271.pdb]

CRYST1  107.967  107.669  116.758  90.00  90.00  90.00               1
HETATM    1  N   UNK   900      -4.585   2.760  15.992  1.00  0.00           N1+
HETATM    2  C   UNK   900      -0.170  -0.239  15.434  1.00  0.00           C  
HETATM    3  N   UNK   900      -1.432   0.205  15.230  1.00  0.00           N  
HETATM    4  O   UNK   900       0.207  -0.700  16.511  1.00  0.00           O  
HETATM    5  C   UNK   900      -3.243   2.663  16.066  1.00  0.00           C  
HETATM    6  C   UNK   900       1.961  -7.680  18.447  1.00  0.00           C  
HETATM    7  N   UNK   900       1.497  -6.175  16.584  1.00  0.00           N  
HETATM    8  C   UNK   900       2.303  -6.418  17.666  1.00  0.00           C  
HETATM    9  O   UNK   900       3.224  -5.693  18.034  1.00  0.00           O  
HETATM   10  C   UNK   900       0.967  -8.565  17.990  1.00  0.00           C  
HETATM   11  C   UNK   900       1.207   3.057  14.060  1.00  0.00           C  
HETATM   12  N   UNK   900       0.399   0.767  13.163  1.00  0.00           N  
HETATM   13  C   UNK   900       1.623   2.641  15.334  1.00  0.00           C  
HETATM   14  C   UNK   900       0.165   2.225  13.270  1.00  0.00           C  
HETATM   15  C   UNK   900       0.036   0.015  12.036  1.00  0.00           C  
HETATM   16  C   UNK   900       0.844  -0.104  14.242  1.00  0.00           C  
HETATM   17  C   UNK   900       1.227  -1.346  13.470  1.00  0.00           C  
HETATM   18  O   UNK   900       0.330  -1.278  12.378  1.00  0.00           O  
HETATM   19  O   UNK   900      -0.449   0.352  10.959  1.00  0.00           O  
HETATM   20  C   UNK   900       1.511  -4.975  15.785  1.00  0.00           C  
HETATM   21  C   UNK   900       2.412  -3.913  16.014  1.00  0.00           C  
HETATM   22  C   UNK   900       0.554  -4.863  14.769  1.00  0.00           C  
HETATM   23  C   UNK   900       1.344  -2.644  14.258  1.00  0.00           C  
HETATM   24  C   UNK   900       0.471  -3.699  14.012  1.00  0.00           C  
HETATM   25  C   UNK   900       2.321  -2.759  15.248  1.00  0.00           C  
HETATM   26  C   UNK   900       2.592   3.347  16.023  1.00  0.00           C  
HETATM   27  C   UNK   900       1.754   4.237  13.514  1.00  0.00           C  
HETATM   28  C   UNK   900       3.138   4.499  15.477  1.00  0.00           C  
HETATM   29  C   UNK   900       2.713   4.953  14.239  1.00  0.00           C  
HETATM   30  C   UNK   900       1.320   4.739  12.149  1.00  0.00           C  
HETATM   31  C   UNK   900       2.628  -7.958  19.649  1.00  0.00           C  
HETATM   32  C   UNK   900       0.651  -9.700  18.727  1.00  0.00           C  
HETATM   33  C   UNK   900       2.302  -9.098  20.381  1.00  0.00           C  
HETATM   34  C   UNK   900       1.317  -9.967  19.920  1.00  0.00           C  
HETATM   35  C   UNK   900      -2.641   1.595  16.974  1.00  0.00           C  
HETATM   36  C   UNK   900      -5.224   3.654  15.217  1.00  0.00           C  
HETATM   37  C   UNK   900      -2.435   0.213  16.304  1.00  0.00           C  
HETATM   38  C   UNK   900      -2.453   3.535  15.310  1.00  0.00           C  
HETATM   39  C   UNK   900      -4.479   4.538  14.432  1.00  0.00           C  
HETATM   40  C   UNK   900      -3.078   4.478  14.478  1.00  0.00           C  
HETATM   41  H   UNK   900      -1.707   0.561  14.326  1.00  0.00           H  
HETATM   42  H   UNK   900       0.774  -6.845  16.365  1.00  0.00           H  
HETATM   43  H   UNK   900       0.441  -8.371  17.070  1.00  0.00           H  
HETATM   44  H   UNK   900       1.204   1.776  15.789  1.00  0.00           H  
HETATM   45  H   UNK   900       0.017   2.622  12.267  1.00  0.00           H  
HETATM   46  H   UNK   900      -0.800   2.336  13.751  1.00  0.00           H  
HETATM   47  H   UNK   900       1.775   0.245  14.682  1.00  0.00           H  
HETATM   48  H   UNK   900       2.225  -1.194  13.049  1.00  0.00           H  
HETATM   49  H   UNK   900       3.158  -3.960  16.775  1.00  0.00           H  
HETATM   50  H   UNK   900      -0.142  -5.673  14.585  1.00  0.00           H  
HETATM   51  H   UNK   900      -0.280  -3.608  13.244  1.00  0.00           H  
HETATM   52  H   UNK   900       2.998  -1.938  15.435  1.00  0.00           H  
HETATM   53  H   UNK   900       2.914   3.007  16.997  1.00  0.00           H  
HETATM   54  H   UNK   900       3.889   5.051  16.021  1.00  0.00           H  
HETATM   55  H   UNK   900       3.140   5.852  13.835  1.00  0.00           H  
HETATM   56  H   UNK   900       1.995   5.517  11.797  1.00  0.00           H  
HETATM   57  H   UNK   900       0.301   5.128  12.178  1.00  0.00           H  
HETATM   58  H   UNK   900       1.369   3.952  11.409  1.00  0.00           H  
HETATM   59  H   UNK   900       3.392  -7.287  20.014  1.00  0.00           H  
HETATM   60  H   UNK   900      -0.116 -10.375  18.374  1.00  0.00           H  
HETATM   61  H   UNK   900       2.815  -9.309  21.307  1.00  0.00           H  
HETATM   62  H   UNK   900       1.068 -10.851  20.490  1.00  0.00           H  
HETATM   63  H   UNK   900      -1.695   1.948  17.390  1.00  0.00           H  
HETATM   64  H   UNK   900      -3.284   1.468  17.847  1.00  0.00           H  
HETATM   65  H   UNK   900      -6.303   3.626  15.251  1.00  0.00           H  
HETATM   66  H   UNK   900      -2.282  -0.551  17.067  1.00  0.00           H  
HETATM   67  H   UNK   900      -3.371  -0.064  15.817  1.00  0.00           H  
HETATM   68  H   UNK   900      -1.376   3.483  15.363  1.00  0.00           H  
HETATM   69  H   UNK   900      -4.976   5.261  13.800  1.00  0.00           H  
HETATM   70  H   UNK   900      -2.483   5.157  13.881  1.00  0.00           H  
HETATM   71  H   UNK   900      -5.143   2.126  16.557  1.00  0.00           H  
CONECT    1    5   36   71
CONECT    2    3    4   16
CONECT    3    2   37   41
CONECT    4    2
CONECT    5    1   35   38
CONECT    6    8   10   31
CONECT    7    8   20   42
CONECT    8    6    7    9
CONECT    9    8
CONECT   10    6   32   43
CONECT   11   13   14   27
CONECT   12   14   15   16
CONECT   13   11   26   44
CONECT   14   11   12   45   46
CONECT   15   12   18   19
CONECT   16    2   12   17   47
CONECT   17   16   18   23   48
CONECT   18   15   17
CONECT   19   15
CONECT   20    7   21   22
CONECT   21   20   25   49
CONECT   22   20   24   50
CONECT   23   17   24   25
CONECT   24   22   23   51
CONECT   25   21   23   52
CONECT   26   13   28   53
CONECT   27   11   29   30
CONECT   28   26   29   54
CONECT   29   27   28   55
CONECT   30   27   56   57   58
CONECT   31    6   33   59
CONECT   32   10   34   60
CONECT   33   31   34   61
CONECT   34   32   33   62
CONECT   35    5   37   63   64
CONECT   36    1   39   65
CONECT   37    3   35   66   67
CONECT   38    5   40   68
CONECT   39   36   40   69
CONECT   40   38   39   70
CONECT   41    3
CONECT   42    7
CONECT   43   10
CONECT   44   13
CONECT   45   14
CONECT   46   14
CONECT   47   16
CONECT   48   17
CONECT   49   21
CONECT   50   22
CONECT   51   24
CONECT   52   25
CONECT   53   26
CONECT   54   28
CONECT   55   29
CONECT   56   30
CONECT   57   30
CONECT   58   30
CONECT   59   31
CONECT   60   32
CONECT   61   33
CONECT   62   34
CONECT   63   35
CONECT   64   35
CONECT   65   36
CONECT   66   37
CONECT   67   37
CONECT   68   38
CONECT   69   39
CONECT   70   40
CONECT   71    1
END
