# Supplementary material for: Discovering allatostatin type-C receptor specific agonists
Source: Nat Commun. 2024 May 10;15:3965. doi: 10.1038/s41467-024-48156-w (PMC11087482; doi:10.1038/s41467-024-48156-w)
Supplement: Supplementary file 5 — Source Data [file 41467_2024_48156_MOESM5_ESM.zip › source-data/Source_Data/Compound_PDB_Files/V023_0518.pdb]

CRYST1  107.967  107.669  116.758  90.00  90.00  90.00               1
HETATM    1  N   UNK   900      -4.814   3.003  16.115  1.00  0.00           N1+
HETATM    2  C   UNK   900      -0.824   0.155  15.685  1.00  0.00           C  
HETATM    3  N   UNK   900      -2.160   0.114  15.520  1.00  0.00           N  
HETATM    4  O   UNK   900      -0.288   0.218  16.792  1.00  0.00           O  
HETATM    5  C   UNK   900      -3.508   2.734  16.274  1.00  0.00           C  
HETATM    6  C   UNK   900       6.395   1.993  17.699  1.00  0.00           C  
HETATM    7  N   UNK   900       4.224   2.278  16.631  1.00  0.00           N  
HETATM    8  C   UNK   900       5.421   2.868  16.927  1.00  0.00           C  
HETATM    9  O   UNK   900       5.748   3.999  16.584  1.00  0.00           O  
HETATM   10  C   UNK   900       7.714   2.426  17.889  1.00  0.00           C  
HETATM   11  C   UNK   900       1.685  -2.624  13.456  1.00  0.00           C  
HETATM   12  N   UNK   900      -0.427  -0.568  13.239  1.00  0.00           N  
HETATM   13  C   UNK   900       2.696  -3.417  13.998  1.00  0.00           C  
HETATM   14 Cl   UNK   900       4.347  -3.097  13.607  1.00  0.00          Cl  
HETATM   15  C   UNK   900      -0.253   0.188  12.073  1.00  0.00           C  
HETATM   16  C   UNK   900       0.042   0.157  14.410  1.00  0.00           C  
HETATM   17  C   UNK   900       0.139   1.580  13.895  1.00  0.00           C  
HETATM   18  O   UNK   900       0.239   1.378  12.504  1.00  0.00           O  
HETATM   19  O   UNK   900      -0.450  -0.087  10.890  1.00  0.00           O  
HETATM   20  C   UNK   900       3.203   2.865  15.800  1.00  0.00           C  
HETATM   21  C   UNK   900       3.204   4.228  15.428  1.00  0.00           C  
HETATM   22  C   UNK   900       2.205   4.717  14.584  1.00  0.00           C  
HETATM   23  C   UNK   900       1.217   3.864  14.096  1.00  0.00           C  
HETATM   24  C   UNK   900       1.211   2.515  14.460  1.00  0.00           C  
HETATM   25  C   UNK   900       2.198   2.024  15.327  1.00  0.00           C  
HETATM   26  C   UNK   900       0.344  -2.881  13.776  1.00  0.00           C  
HETATM   27  C   UNK   900       1.040  -4.733  15.167  1.00  0.00           C  
HETATM   28  C   UNK   900      -0.770  -1.993  13.215  1.00  0.00           C  
HETATM   29  C   UNK   900       2.374  -4.468  14.858  1.00  0.00           C  
HETATM   30  C   UNK   900       0.027  -3.942  14.626  1.00  0.00           C  
HETATM   31  C   UNK   900       5.991   0.748  18.218  1.00  0.00           C  
HETATM   32  C   UNK   900       6.900  -0.040  18.919  1.00  0.00           C  
HETATM   33  C   UNK   900       8.617   1.632  18.590  1.00  0.00           C  
HETATM   34  C   UNK   900       8.212   0.399  19.105  1.00  0.00           C  
HETATM   35  C   UNK   900       9.200  -0.462  19.871  1.00  0.00           C  
HETATM   36  C   UNK   900      -3.108   1.649  17.269  1.00  0.00           C  
HETATM   37  C   UNK   900      -5.284   3.926  15.257  1.00  0.00           C  
HETATM   38  C   UNK   900      -3.072   0.223  16.664  1.00  0.00           C  
HETATM   39  C   UNK   900      -2.566   3.444  15.520  1.00  0.00           C  
HETATM   40  C   UNK   900      -4.386   4.655  14.473  1.00  0.00           C  
HETATM   41  C   UNK   900      -3.011   4.411  14.605  1.00  0.00           C  
HETATM   42  H   UNK   900      -2.563   0.054  14.591  1.00  0.00           H  
HETATM   43  H   UNK   900       4.069   1.329  16.930  1.00  0.00           H  
HETATM   44  H   UNK   900       8.037   3.380  17.491  1.00  0.00           H  
HETATM   45  H   UNK   900       1.938  -1.807  12.795  1.00  0.00           H  
HETATM   46  H   UNK   900       1.000  -0.283  14.677  1.00  0.00           H  
HETATM   47  H   UNK   900      -0.817   2.087  14.027  1.00  0.00           H  
HETATM   48  H   UNK   900       3.952   4.905  15.782  1.00  0.00           H  
HETATM   49  H   UNK   900       2.205   5.758  14.300  1.00  0.00           H  
HETATM   50  H   UNK   900       0.456   4.247  13.429  1.00  0.00           H  
HETATM   51  H   UNK   900       2.205   0.985  15.611  1.00  0.00           H  
HETATM   52  H   UNK   900       0.790  -5.551  15.829  1.00  0.00           H  
HETATM   53  H   UNK   900      -1.680  -2.137  13.799  1.00  0.00           H  
HETATM   54  H   UNK   900      -1.004  -2.320  12.201  1.00  0.00           H  
HETATM   55  H   UNK   900       3.157  -5.081  15.280  1.00  0.00           H  
HETATM   56  H   UNK   900      -1.002  -4.144  14.876  1.00  0.00           H  
HETATM   57  H   UNK   900       4.979   0.397  18.082  1.00  0.00           H  
HETATM   58  H   UNK   900       6.588  -0.995  19.318  1.00  0.00           H  
HETATM   59  H   UNK   900       9.633   1.971  18.734  1.00  0.00           H  
HETATM   60  H   UNK   900       9.761  -1.101  19.190  1.00  0.00           H  
HETATM   61  H   UNK   900       8.690  -1.089  20.605  1.00  0.00           H  
HETATM   62  H   UNK   900       9.906   0.157  20.427  1.00  0.00           H  
HETATM   63  H   UNK   900      -2.136   1.902  17.697  1.00  0.00           H  
HETATM   64  H   UNK   900      -3.776   1.656  18.129  1.00  0.00           H  
HETATM   65  H   UNK   900      -6.358   4.044  15.228  1.00  0.00           H  
HETATM   66  H   UNK   900      -2.881  -0.525  17.435  1.00  0.00           H  
HETATM   67  H   UNK   900      -4.058  -0.005  16.256  1.00  0.00           H  
HETATM   68  H   UNK   900      -1.511   3.248  15.639  1.00  0.00           H  
HETATM   69  H   UNK   900      -4.747   5.399  13.775  1.00  0.00           H  
HETATM   70  H   UNK   900      -2.299   4.968  14.010  1.00  0.00           H  
HETATM   71  H   UNK   900      -5.479   2.478  16.673  1.00  0.00           H  
CONECT    1    5   37   71
CONECT    2    3    4   16
CONECT    3    2   38   42
CONECT    4    2
CONECT    5    1   36   39
CONECT    6    8   10   31
CONECT    7    8   20   43
CONECT    8    6    7    9
CONECT    9    8
CONECT   10    6   33   44
CONECT   11   13   26   45
CONECT   12   15   16   28
CONECT   13   11   14   29
CONECT   14   13
CONECT   15   12   18   19
CONECT   16    2   12   17   46
CONECT   17   16   18   24   47
CONECT   18   15   17
CONECT   19   15
CONECT   20    7   21   25
CONECT   21   20   22   48
CONECT   22   21   23   49
CONECT   23   22   24   50
CONECT   24   17   23   25
CONECT   25   20   24   51
CONECT   26   11   28   30
CONECT   27   29   30   52
CONECT   28   12   26   53   54
CONECT   29   13   27   55
CONECT   30   26   27   56
CONECT   31    6   32   57
CONECT   32   31   34   58
CONECT   33   10   34   59
CONECT   34   32   33   35
CONECT   35   34   60   61   62
CONECT   36    5   38   63   64
CONECT   37    1   40   65
CONECT   38    3   36   66   67
CONECT   39    5   41   68
CONECT   40   37   41   69
CONECT   41   39   40   70
CONECT   42    3
CONECT   43    7
CONECT   44   10
CONECT   45   11
CONECT   46   16
CONECT   47   17
CONECT   48   21
CONECT   49   22
CONECT   50   23
CONECT   51   25
CONECT   52   27
CONECT   53   28
CONECT   54   28
CONECT   55   29
CONECT   56   30
CONECT   57   31
CONECT   58   32
CONECT   59   33
CONECT   60   35
CONECT   61   35
CONECT   62   35
CONECT   63   36
CONECT   64   36
CONECT   65   37
CONECT   66   38
CONECT   67   38
CONECT   68   39
CONECT   69   40
CONECT   70   41
CONECT   71    1
END
