# Supplementary material for: Discovering allatostatin type-C receptor specific agonists
Source: Nat Commun. 2024 May 10;15:3965. doi: 10.1038/s41467-024-48156-w (PMC11087482; doi:10.1038/s41467-024-48156-w)
Supplement: Supplementary file 5 — Source Data [file 41467_2024_48156_MOESM5_ESM.zip › source-data/Source_Data/Compound_PDB_Files/V029_3547.pdb]

CRYST1  107.967  107.669  116.758  90.00  90.00  90.00               1
HETATM    1  C   UNK   900       1.624  -1.248  14.893  1.00  0.00           C  
HETATM    2  N   UNK   900       1.406   0.147  16.668  1.00  0.00           N  
HETATM    3  C   UNK   900       1.279   0.016  15.333  1.00  0.00           C  
HETATM    4  C   UNK   900       2.027  -1.959  16.119  1.00  0.00           C  
HETATM    5  C   UNK   900       1.594  -1.807  13.453  1.00  0.00           C  
HETATM    6  C   UNK   900       1.876  -1.017  17.214  1.00  0.00           C  
HETATM    7  C   UNK   900       2.976  -1.725  12.746  1.00  0.00           C  
HETATM    8  C   UNK   900       5.386  -2.085  12.790  1.00  0.00           C  
HETATM    9  C   UNK   900       4.131  -2.154  13.416  1.00  0.00           C  
HETATM   10  C   UNK   900       1.086   1.371  17.407  1.00  0.00           C  
HETATM   11  C   UNK   900       0.053   0.131  12.484  1.00  0.00           C  
HETATM   12  C   UNK   900       0.317  -1.382  12.626  1.00  0.00           C  
HETATM   13  O   UNK   900       6.532  -2.507  13.441  1.00  0.00           O  
HETATM   14  C   UNK   900       5.490  -1.578  11.490  1.00  0.00           C  
HETATM   15  N   UNK   900      -1.203   0.556  12.717  1.00  0.00           N  
HETATM   16  C   UNK   900       3.086  -1.230  11.436  1.00  0.00           C  
HETATM   17  N   UNK   900      -3.769   3.511   9.279  1.00  0.00           N  
HETATM   18  O   UNK   900       0.970   0.892  12.189  1.00  0.00           O  
HETATM   19  C   UNK   900       4.332  -1.157  10.813  1.00  0.00           C  
HETATM   20  C   UNK   900      -0.284   1.929  17.017  1.00  0.00           C  
HETATM   21  C   UNK   900       6.456  -3.477  14.490  1.00  0.00           C  
HETATM   22  C   UNK   900      -1.550   1.988  12.697  1.00  0.00           C  
HETATM   23  C   UNK   900      -2.780   2.929  16.270  1.00  0.00           C  
HETATM   24  C   UNK   900       2.486  -3.256  16.404  1.00  0.00           C  
HETATM   25  C   UNK   900      -1.436   1.162  17.221  1.00  0.00           C  
HETATM   26  C   UNK   900      -0.384   3.198  16.442  1.00  0.00           C  
HETATM   27  O   UNK   900       6.737  -1.505  10.895  1.00  0.00           O  
HETATM   28  C   UNK   900      -2.682   1.662  16.848  1.00  0.00           C  
HETATM   29  C   UNK   900      -1.630   3.697  16.069  1.00  0.00           C  
HETATM   30  C   UNK   900       7.770  -4.250  14.595  1.00  0.00           C  
HETATM   31  C   UNK   900      -2.316   2.521  11.486  1.00  0.00           C  
HETATM   32  C   UNK   900       2.184  -1.361  18.541  1.00  0.00           C  
HETATM   33  C   UNK   900      -3.582   4.255  10.403  1.00  0.00           C  
HETATM   34  C   UNK   900      -3.218   2.267   9.270  1.00  0.00           C  
HETATM   35  C   UNK   900      -2.871   3.801  11.515  1.00  0.00           C  
HETATM   36  C   UNK   900      -2.494   1.738  10.341  1.00  0.00           C  
HETATM   37  C   UNK   900      -4.139   3.477  15.871  1.00  0.00           C  
HETATM   38  C   UNK   900       6.916  -0.927   9.610  1.00  0.00           C  
HETATM   39  C   UNK   900       8.975  -3.645  14.218  1.00  0.00           C  
HETATM   40  C   UNK   900       7.770  -5.564  15.071  1.00  0.00           C  
HETATM   41  C   UNK   900       2.791  -3.576  17.723  1.00  0.00           C  
HETATM   42  C   UNK   900       2.645  -2.659  18.756  1.00  0.00           C  
HETATM   43  C   UNK   900      10.171  -4.354  14.316  1.00  0.00           C  
HETATM   44  C   UNK   900       8.968  -6.269  15.168  1.00  0.00           C  
HETATM   45  C   UNK   900      10.166  -5.665  14.790  1.00  0.00           C  
HETATM   46  H   UNK   900       0.929   0.866  14.771  1.00  0.00           H  
HETATM   47  H   UNK   900       1.450  -2.882  13.573  1.00  0.00           H  
HETATM   48  H   UNK   900       4.054  -2.537  14.418  1.00  0.00           H  
HETATM   49  H   UNK   900       1.877   2.096  17.207  1.00  0.00           H  
HETATM   50  H   UNK   900       1.101   1.182  18.479  1.00  0.00           H  
HETATM   51  H   UNK   900       0.353  -1.803  11.623  1.00  0.00           H  
HETATM   52  H   UNK   900      -0.557  -1.858  13.077  1.00  0.00           H  
HETATM   53  H   UNK   900      -1.940  -0.104  12.945  1.00  0.00           H  
HETATM   54  H   UNK   900       2.209  -0.901  10.904  1.00  0.00           H  
HETATM   55  H   UNK   900       4.400  -0.768   9.808  1.00  0.00           H  
HETATM   56  H   UNK   900       6.257  -2.979  15.439  1.00  0.00           H  
HETATM   57  H   UNK   900       5.649  -4.191  14.305  1.00  0.00           H  
HETATM   58  H   UNK   900      -2.179   2.156  13.572  1.00  0.00           H  
HETATM   59  H   UNK   900      -0.682   2.634  12.846  1.00  0.00           H  
HETATM   60  H   UNK   900       2.607  -3.988  15.621  1.00  0.00           H  
HETATM   61  H   UNK   900      -1.363   0.178  17.663  1.00  0.00           H  
HETATM   62  H   UNK   900       0.504   3.793  16.282  1.00  0.00           H  
HETATM   63  H   UNK   900      -3.572   1.068  17.006  1.00  0.00           H  
HETATM   64  H   UNK   900      -1.707   4.678  15.624  1.00  0.00           H  
HETATM   65  H   UNK   900       2.077  -0.663  19.357  1.00  0.00           H  
HETATM   66  H   UNK   900      -4.023   5.240  10.402  1.00  0.00           H  
HETATM   67  H   UNK   900      -3.369   1.684   8.374  1.00  0.00           H  
HETATM   68  H   UNK   900      -2.754   4.432  12.385  1.00  0.00           H  
HETATM   69  H   UNK   900      -2.081   0.742  10.283  1.00  0.00           H  
HETATM   70  H   UNK   900      -4.942   3.003  16.438  1.00  0.00           H  
HETATM   71  H   UNK   900      -4.322   3.339  14.806  1.00  0.00           H  
HETATM   72  H   UNK   900      -4.198   4.543  16.095  1.00  0.00           H  
HETATM   73  H   UNK   900       7.986  -0.947   9.400  1.00  0.00           H  
HETATM   74  H   UNK   900       6.589   0.112   9.578  1.00  0.00           H  
HETATM   75  H   UNK   900       6.405  -1.494   8.832  1.00  0.00           H  
HETATM   76  H   UNK   900       8.982  -2.628  13.850  1.00  0.00           H  
HETATM   77  H   UNK   900       6.844  -6.035  15.366  1.00  0.00           H  
HETATM   78  H   UNK   900       3.149  -4.570  17.953  1.00  0.00           H  
HETATM   79  H   UNK   900       2.897  -2.963  19.762  1.00  0.00           H  
HETATM   80  H   UNK   900      11.102  -3.887  14.027  1.00  0.00           H  
HETATM   81  H   UNK   900       8.969  -7.284  15.537  1.00  0.00           H  
HETATM   82  H   UNK   900      11.095  -6.213  14.870  1.00  0.00           H  
CONECT    1    3    4    5
CONECT    2    3    6   10
CONECT    3    1    2   46
CONECT    4    1    6   24
CONECT    5    1    7   12   47
CONECT    6    2    4   32
CONECT    7    5    9   16
CONECT    8    9   13   14
CONECT    9    7    8   48
CONECT   10    2   20   49   50
CONECT   11   12   15   18
CONECT   12    5   11   51   52
CONECT   13    8   21
CONECT   14    8   19   27
CONECT   15   11   22   53
CONECT   16    7   19   54
CONECT   17   33   34
CONECT   18   11
CONECT   19   14   16   55
CONECT   20   10   25   26
CONECT   21   13   30   56   57
CONECT   22   15   31   58   59
CONECT   23   28   29   37
CONECT   24    4   41   60
CONECT   25   20   28   61
CONECT   26   20   29   62
CONECT   27   14   38
CONECT   28   23   25   63
CONECT   29   23   26   64
CONECT   30   21   39   40
CONECT   31   22   35   36
CONECT   32    6   42   65
CONECT   33   17   35   66
CONECT   34   17   36   67
CONECT   35   31   33   68
CONECT   36   31   34   69
CONECT   37   23   70   71   72
CONECT   38   27   73   74   75
CONECT   39   30   43   76
CONECT   40   30   44   77
CONECT   41   24   42   78
CONECT   42   32   41   79
CONECT   43   39   45   80
CONECT   44   40   45   81
CONECT   45   43   44   82
CONECT   46    3
CONECT   47    5
CONECT   48    9
CONECT   49   10
CONECT   50   10
CONECT   51   12
CONECT   52   12
CONECT   53   15
CONECT   54   16
CONECT   55   19
CONECT   56   21
CONECT   57   21
CONECT   58   22
CONECT   59   22
CONECT   60   24
CONECT   61   25
CONECT   62   26
CONECT   63   28
CONECT   64   29
CONECT   65   32
CONECT   66   33
CONECT   67   34
CONECT   68   35
CONECT   69   36
CONECT   70   37
CONECT   71   37
CONECT   72   37
CONECT   73   38
CONECT   74   38
CONECT   75   38
CONECT   76   39
CONECT   77   40
CONECT   78   41
CONECT   79   42
CONECT   80   43
CONECT   81   44
CONECT   82   45
END
