# Supplementary material for: Discovering allatostatin type-C receptor specific agonists
Source: Nat Commun. 2024 May 10;15:3965. doi: 10.1038/s41467-024-48156-w (PMC11087482; doi:10.1038/s41467-024-48156-w)
Supplement: Supplementary file 5 — Source Data [file 41467_2024_48156_MOESM5_ESM.zip › source-data/Source_Data/md_structures/C300-0311_0.pdb]

REMARK   4      COMPLIES WITH FORMAT V. 3.0, 1-DEC-2006
REMARK 888
REMARK 888 WRITTEN BY MAESTRO (A PRODUCT OF SCHRODINGER, LLC)
TITLE     C300-0311_0
MODEL        1
ATOM      1  N   MET 0   1       9.016  27.342  21.103  1.00  0.00      R00  N1+
ATOM      2  CA  MET 0   1       9.352  28.738  20.539  1.00  0.00      R00  C  
ATOM      3  C   MET 0   1       9.822  29.531  21.838  1.00  0.00      R00  C  
ATOM      4  O   MET 0   1       9.545  29.060  22.957  1.00  0.00      R00  O  
ATOM      5  CB  MET 0   1       8.209  29.401  19.665  1.00  0.00      R00  C  
ATOM      6  CG  MET 0   1       7.061  29.962  20.497  1.00  0.00      R00  C  
ATOM      7  SD  MET 0   1       5.434  29.617  19.761  1.00  0.00      R00  S  
ATOM      8  CE  MET 0   1       5.223  27.790  19.978  1.00  0.00      R00  C  
ATOM      9  H   MET 0   1       9.700  27.045  21.785  1.00  0.00      R00  H  
ATOM     10  H1  MET 0   1       8.129  27.324  21.586  1.00  0.00           H  
ATOM     11  H2  MET 0   1       9.040  26.800  20.252  1.00  0.00           H  
ATOM     12  HA  MET 0   1      10.267  28.607  19.962  1.00  0.00           H  
ATOM     13  HB3 MET 0   1       7.834  28.656  18.963  1.00  0.00           H  
ATOM     14  HB2 MET 0   1       8.652  30.204  19.076  1.00  0.00           H  
ATOM     15  HG3 MET 0   1       7.209  31.039  20.579  1.00  0.00           H  
ATOM     16  HG2 MET 0   1       7.033  29.506  21.487  1.00  0.00           H  
ATOM     17  HE1 MET 0   1       5.424  27.531  21.017  1.00  0.00           H  
ATOM     18  HE2 MET 0   1       4.245  27.414  19.677  1.00  0.00           H  
ATOM     19  HE3 MET 0   1       6.001  27.205  19.488  1.00  0.00           H  
ATOM     20  N   GLU 0   2      10.610  30.585  21.756  1.00  0.00      R00  N  
ATOM     21  CA  GLU 0   2      11.016  31.530  22.809  1.00  0.00      R00  C  
ATOM     22  C   GLU 0   2      10.466  32.889  22.416  1.00  0.00      R00  C  
ATOM     23  O   GLU 0   2      10.949  33.462  21.385  1.00  0.00      R00  O  
ATOM     24  CB  GLU 0   2      12.557  31.483  23.047  1.00  0.00      R00  C  
ATOM     25  CG  GLU 0   2      13.162  32.539  24.057  1.00  0.00      R00  C  
ATOM     26  CD  GLU 0   2      12.909  32.259  25.497  1.00  0.00      R00  C  
ATOM     27  OE1 GLU 0   2      11.889  31.609  25.799  1.00  0.00      R00  O  
ATOM     28  OE2 GLU 0   2      13.699  32.779  26.310  1.00  0.00      R00  O1-
ATOM     29  H   GLU 0   2      10.908  30.990  20.880  1.00  0.00      R00  H  
ATOM     30  HA  GLU 0   2      10.479  31.263  23.720  1.00  0.00           H  
ATOM     31  HB3 GLU 0   2      13.082  31.550  22.094  1.00  0.00           H  
ATOM     32  HB2 GLU 0   2      12.879  30.500  23.389  1.00  0.00           H  
ATOM     33  HG3 GLU 0   2      12.929  33.575  23.810  1.00  0.00           H  
ATOM     34  HG2 GLU 0   2      14.235  32.509  23.867  1.00  0.00           H  
ATOM     35  N   LEU 0   3       9.454  33.383  23.132  1.00  0.00      R00  N  
ATOM     36  CA  LEU 0   3       8.787  34.682  23.083  1.00  0.00      R00  C  
ATOM     37  C   LEU 0   3       9.837  35.698  23.474  1.00  0.00      R00  C  
ATOM     38  O   LEU 0   3      10.599  35.543  24.468  1.00  0.00      R00  O  
ATOM     39  CB  LEU 0   3       7.562  34.725  24.016  1.00  0.00      R00  C  
ATOM     40  CG  LEU 0   3       6.512  33.668  23.546  1.00  0.00      R00  C  
ATOM     41  CD1 LEU 0   3       5.298  33.759  24.539  1.00  0.00      R00  C  
ATOM     42  CD2 LEU 0   3       6.097  33.805  22.117  1.00  0.00      R00  C  
ATOM     43  H   LEU 0   3       9.216  32.913  23.993  1.00  0.00      R00  H  
ATOM     44  HA  LEU 0   3       8.431  34.882  22.072  1.00  0.00           H  
ATOM     45  HB3 LEU 0   3       7.260  35.769  24.093  1.00  0.00           H  
ATOM     46  HB2 LEU 0   3       7.826  34.601  25.066  1.00  0.00           H  
ATOM     47  HG  LEU 0   3       6.952  32.671  23.571  1.00  0.00           H  
ATOM     48 HD11 LEU 0   3       4.508  34.494  24.383  1.00  0.00           H  
ATOM     49 HD12 LEU 0   3       4.810  32.784  24.539  1.00  0.00           H  
ATOM     50 HD13 LEU 0   3       5.693  33.809  25.554  1.00  0.00           H  
ATOM     51 HD21 LEU 0   3       6.548  33.180  21.346  1.00  0.00           H  
ATOM     52 HD22 LEU 0   3       5.033  33.687  21.912  1.00  0.00           H  
ATOM     53 HD23 LEU 0   3       6.327  34.792  21.716  1.00  0.00           H  
ATOM     54  N   GLU 0   4       9.972  36.766  22.673  1.00  0.00      R00  N  
ATOM     55  CA  GLU 0   4      11.054  37.713  22.852  1.00  0.00      R00  C  
ATOM     56  C   GLU 0   4      10.576  39.031  22.362  1.00  0.00      R00  C  
ATOM     57  O   GLU 0   4       9.785  38.974  21.400  1.00  0.00      R00  O  
ATOM     58  CB  GLU 0   4      12.364  37.225  22.181  1.00  0.00      R00  C  
ATOM     59  CG  GLU 0   4      13.520  38.107  22.494  1.00  0.00      R00  C  
ATOM     60  CD  GLU 0   4      14.009  38.048  23.944  1.00  0.00      R00  C  
ATOM     61  OE1 GLU 0   4      13.830  39.052  24.736  1.00  0.00      R00  O  
ATOM     62  OE2 GLU 0   4      14.666  37.105  24.358  1.00  0.00      R00  O1-
ATOM     63  H   GLU 0   4       9.370  36.901  21.873  1.00  0.00      R00  H  
ATOM     64  HA  GLU 0   4      11.162  37.803  23.933  1.00  0.00           H  
ATOM     65  HB3 GLU 0   4      12.117  37.365  21.129  1.00  0.00           H  
ATOM     66  HB2 GLU 0   4      12.645  36.191  22.379  1.00  0.00           H  
ATOM     67  HG3 GLU 0   4      13.248  39.116  22.184  1.00  0.00           H  
ATOM     68  HG2 GLU 0   4      14.313  37.915  21.771  1.00  0.00           H  
ATOM     69  N   ASP 0   5      11.024  40.152  22.963  1.00  0.00      R00  N  
ATOM     70  CA  ASP 0   5      10.486  41.448  22.673  1.00  0.00      R00  C  
ATOM     71  C   ASP 0   5      11.522  42.275  21.865  1.00  0.00      R00  C  
ATOM     72  O   ASP 0   5      12.748  42.059  21.913  1.00  0.00      R00  O  
ATOM     73  CB  ASP 0   5      10.046  42.191  23.972  1.00  0.00      R00  C  
ATOM     74  CG  ASP 0   5      11.021  42.948  24.834  1.00  0.00      R00  C  
ATOM     75  OD1 ASP 0   5      10.605  43.735  25.713  1.00  0.00      R00  O  
ATOM     76  OD2 ASP 0   5      12.239  42.833  24.678  1.00  0.00      R00  O1-
ATOM     77  H   ASP 0   5      11.826  40.004  23.559  1.00  0.00      R00  H  
ATOM     78  HA  ASP 0   5       9.513  41.426  22.183  1.00  0.00           H  
ATOM     79  HB3 ASP 0   5       9.451  41.531  24.603  1.00  0.00           H  
ATOM     80  HB2 ASP 0   5       9.351  43.012  23.795  1.00  0.00           H  
ATOM     81  N   VAL 0   6      10.968  43.268  21.155  1.00  0.00      R00  N  
ATOM     82  CA  VAL 0   6      11.757  44.285  20.407  1.00  0.00      R00  C  
ATOM     83  C   VAL 0   6      11.779  45.732  21.094  1.00  0.00      R00  C  
ATOM     84  O   VAL 0   6      12.067  46.734  20.482  1.00  0.00      R00  O  
ATOM     85  CB  VAL 0   6      11.373  44.368  18.903  1.00  0.00      R00  C  
ATOM     86  CG1 VAL 0   6      11.376  43.001  18.200  1.00  0.00      R00  C  
ATOM     87  CG2 VAL 0   6       9.924  44.872  18.820  1.00  0.00      R00  C  
ATOM     88  H   VAL 0   6       9.960  43.331  21.142  1.00  0.00      R00  H  
ATOM     89  HA  VAL 0   6      12.755  43.864  20.283  1.00  0.00           H  
ATOM     90  HB  VAL 0   6      12.013  45.039  18.330  1.00  0.00           H  
ATOM     91 HG11 VAL 0   6      12.388  42.661  17.979  1.00  0.00           H  
ATOM     92 HG12 VAL 0   6      10.728  42.270  18.683  1.00  0.00           H  
ATOM     93 HG13 VAL 0   6      10.894  43.131  17.230  1.00  0.00           H  
ATOM     94 HG21 VAL 0   6       9.350  44.099  19.331  1.00  0.00           H  
ATOM     95 HG22 VAL 0   6       9.627  45.782  19.340  1.00  0.00           H  
ATOM     96 HG23 VAL 0   6       9.606  45.052  17.793  1.00  0.00           H  
ATOM     97  N   GLU 0   7      11.508  45.700  22.412  1.00  0.00      R00  N  
ATOM     98  CA  GLU 0   7      11.378  46.763  23.361  1.00  0.00      R00  C  
ATOM     99  C   GLU 0   7      10.066  47.476  23.239  1.00  0.00      R00  C  
ATOM    100  O   GLU 0   7       9.469  47.643  24.317  1.00  0.00      R00  O  
ATOM    101  CB  GLU 0   7      12.631  47.679  23.324  1.00  0.00      R00  C  
ATOM    102  CG  GLU 0   7      12.676  48.744  24.376  1.00  0.00      R00  C  
ATOM    103  CD  GLU 0   7      12.838  48.102  25.746  1.00  0.00      R00  C  
ATOM    104  OE1 GLU 0   7      14.005  47.838  26.176  1.00  0.00      R00  O  
ATOM    105  OE2 GLU 0   7      11.803  47.961  26.389  1.00  0.00      R00  O1-
ATOM    106  H   GLU 0   7      11.154  44.809  22.730  1.00  0.00      R00  H  
ATOM    107  HA  GLU 0   7      11.261  46.169  24.268  1.00  0.00           H  
ATOM    108  HB3 GLU 0   7      12.752  48.164  22.355  1.00  0.00           H  
ATOM    109  HB2 GLU 0   7      13.456  46.986  23.487  1.00  0.00           H  
ATOM    110  HG3 GLU 0   7      11.803  49.397  24.366  1.00  0.00           H  
ATOM    111  HG2 GLU 0   7      13.555  49.335  24.118  1.00  0.00           H  
ATOM    112  N   MET 0   8       9.620  47.839  22.064  1.00  0.00      R00  N  
ATOM    113  CA  MET 0   8       8.479  48.598  21.653  1.00  0.00      R00  C  
ATOM    114  C   MET 0   8       7.175  47.684  21.657  1.00  0.00      R00  C  
ATOM    115  O   MET 0   8       6.190  48.158  22.216  1.00  0.00      R00  O  
ATOM    116  CB  MET 0   8       8.727  49.187  20.235  1.00  0.00      R00  C  
ATOM    117  CG  MET 0   8       7.560  50.238  19.833  1.00  0.00      R00  C  
ATOM    118  SD  MET 0   8       7.808  51.861  20.760  1.00  0.00      R00  S  
ATOM    119  CE  MET 0   8       6.393  52.764  20.134  1.00  0.00      R00  C  
ATOM    120  H   MET 0   8      10.176  47.591  21.258  1.00  0.00      R00  H  
ATOM    121  HA  MET 0   8       8.396  49.452  22.326  1.00  0.00           H  
ATOM    122  HB3 MET 0   8       8.734  48.433  19.447  1.00  0.00           H  
ATOM    123  HB2 MET 0   8       9.734  49.566  20.058  1.00  0.00           H  
ATOM    124  HG3 MET 0   8       6.576  49.836  20.073  1.00  0.00           H  
ATOM    125  HG2 MET 0   8       7.576  50.421  18.759  1.00  0.00           H  
ATOM    126  HE1 MET 0   8       5.462  52.509  20.639  1.00  0.00           H  
ATOM    127  HE2 MET 0   8       6.693  53.757  20.468  1.00  0.00           H  
ATOM    128  HE3 MET 0   8       6.335  52.625  19.054  1.00  0.00           H  
ATOM    129  N   PHE 0   9       7.159  46.576  20.978  1.00  0.00      R00  N  
ATOM    130  CA  PHE 0   9       6.161  45.467  21.141  1.00  0.00      R00  C  
ATOM    131  C   PHE 0   9       6.851  44.103  21.429  1.00  0.00      R00  C  
ATOM    132  O   PHE 0   9       8.109  44.055  21.359  1.00  0.00      R00  O  
ATOM    133  CB  PHE 0   9       5.163  45.409  19.924  1.00  0.00      R00  C  
ATOM    134  CG  PHE 0   9       5.824  45.203  18.619  1.00  0.00      R00  C  
ATOM    135  CD1 PHE 0   9       6.332  46.284  17.836  1.00  0.00      R00  C  
ATOM    136  CD2 PHE 0   9       6.028  43.868  18.160  1.00  0.00      R00  C  
ATOM    137  CE1 PHE 0   9       7.071  46.039  16.656  1.00  0.00      R00  C  
ATOM    138  CE2 PHE 0   9       6.776  43.607  17.019  1.00  0.00      R00  C  
ATOM    139  CZ  PHE 0   9       7.238  44.704  16.258  1.00  0.00      R00  C  
ATOM    140  H   PHE 0   9       8.072  46.323  20.629  1.00  0.00      R00  H  
ATOM    141  HA  PHE 0   9       5.620  45.708  22.057  1.00  0.00           H  
ATOM    142  HB3 PHE 0   9       4.466  46.245  19.879  1.00  0.00           H  
ATOM    143  HB2 PHE 0   9       4.554  44.520  20.089  1.00  0.00           H  
ATOM    144  HD1 PHE 0   9       6.197  47.337  18.035  1.00  0.00           H  
ATOM    145  HD2 PHE 0   9       5.744  42.993  18.725  1.00  0.00           H  
ATOM    146  HE1 PHE 0   9       7.436  46.883  16.090  1.00  0.00           H  
ATOM    147  HE2 PHE 0   9       6.964  42.598  16.684  1.00  0.00           H  
ATOM    148  HZ  PHE 0   9       7.728  44.445  15.331  1.00  0.00           H  
ATOM    149  N   GLY 0  10       6.061  43.102  21.599  1.00  0.00      R00  N  
ATOM    150  CA  GLY 0  10       6.514  41.755  21.738  1.00  0.00      R00  C  
ATOM    151  C   GLY 0  10       5.431  40.744  21.447  1.00  0.00      R00  C  
ATOM    152  O   GLY 0  10       4.373  41.081  20.913  1.00  0.00      R00  O  
ATOM    153  H   GLY 0  10       5.097  43.296  21.830  1.00  0.00      R00  H  
ATOM    154  HA3 GLY 0  10       6.798  41.596  22.778  1.00  0.00           H  
ATOM    155  HA2 GLY 0  10       7.433  41.468  21.227  1.00  0.00           H  
ATOM    156  N   SER 0  11       5.646  39.480  21.884  1.00  0.00      R00  N  
ATOM    157  CA  SER 0  11       4.998  38.278  21.398  1.00  0.00      R00  C  
ATOM    158  C   SER 0  11       4.452  37.459  22.583  1.00  0.00      R00  C  
ATOM    159  O   SER 0  11       4.040  36.331  22.348  1.00  0.00      R00  O  
ATOM    160  CB  SER 0  11       5.927  37.666  20.374  1.00  0.00      R00  C  
ATOM    161  OG  SER 0  11       7.231  37.471  20.866  1.00  0.00      R00  O  
ATOM    162  H   SER 0  11       6.407  39.248  22.507  1.00  0.00      R00  H  
ATOM    163  HG  SER 0  11       7.736  38.285  20.807  1.00  0.00      R00  H  
ATOM    164  HA  SER 0  11       4.131  38.621  20.833  1.00  0.00           H  
ATOM    165  HB3 SER 0  11       6.075  38.293  19.495  1.00  0.00           H  
ATOM    166  HB2 SER 0  11       5.534  36.700  20.056  1.00  0.00           H  
ATOM    167  N   ASP 0  12       4.278  38.131  23.739  1.00  0.00      R00  N  
ATOM    168  CA  ASP 0  12       3.780  37.493  24.973  1.00  0.00      R00  C  
ATOM    169  C   ASP 0  12       2.456  36.660  24.898  1.00  0.00      R00  C  
ATOM    170  O   ASP 0  12       2.197  35.791  25.712  1.00  0.00      R00  O  
ATOM    171  CB  ASP 0  12       3.588  38.507  26.106  1.00  0.00      R00  C  
ATOM    172  CG  ASP 0  12       4.819  39.289  26.610  1.00  0.00      R00  C  
ATOM    173  OD1 ASP 0  12       4.727  39.801  27.765  1.00  0.00      R00  O  
ATOM    174  OD2 ASP 0  12       5.777  39.461  25.884  1.00  0.00      R00  O1-
ATOM    175  H   ASP 0  12       4.805  38.989  23.807  1.00  0.00      R00  H  
ATOM    176  HA  ASP 0  12       4.489  36.687  25.167  1.00  0.00           H  
ATOM    177  HB3 ASP 0  12       3.320  37.928  26.990  1.00  0.00           H  
ATOM    178  HB2 ASP 0  12       2.790  39.240  25.986  1.00  0.00           H  
ATOM    179  N   ASN 0  13       1.525  37.095  24.042  1.00  0.00      R00  N  
ATOM    180  CA  ASN 0  13       0.207  36.487  23.891  1.00  0.00      R00  C  
ATOM    181  C   ASN 0  13       0.173  35.413  22.815  1.00  0.00      R00  C  
ATOM    182  O   ASN 0  13      -0.843  34.754  22.738  1.00  0.00      R00  O  
ATOM    183  CB  ASN 0  13      -0.889  37.538  23.809  1.00  0.00      R00  C  
ATOM    184  CG  ASN 0  13      -1.069  38.474  25.040  1.00  0.00      R00  C  
ATOM    185  OD1 ASN 0  13      -0.951  37.992  26.155  1.00  0.00      R00  O  
ATOM    186  ND2 ASN 0  13      -1.386  39.720  24.892  1.00  0.00      R00  N  
ATOM    187  H   ASN 0  13       1.756  37.788  23.344  1.00  0.00      R00  H  
ATOM    188 HD21 ASN 0  13      -1.242  40.117  25.810  1.00  0.00      R00  H  
ATOM    189 HD22 ASN 0  13      -1.214  40.218  24.031  1.00  0.00      R00  H  
ATOM    190  HA  ASN 0  13      -0.024  36.037  24.856  1.00  0.00           H  
ATOM    191  HB3 ASN 0  13      -1.867  37.056  23.793  1.00  0.00           H  
ATOM    192  HB2 ASN 0  13      -0.911  38.041  22.842  1.00  0.00           H  
ATOM    193  N   ILE 0  14       1.240  35.404  21.962  1.00  0.00      R00  N  
ATOM    194  CA  ILE 0  14       1.299  34.590  20.756  1.00  0.00      R00  C  
ATOM    195  C   ILE 0  14       1.614  33.132  21.019  1.00  0.00      R00  C  
ATOM    196  O   ILE 0  14       1.153  32.263  20.293  1.00  0.00      R00  O  
ATOM    197  CB  ILE 0  14       2.221  35.150  19.616  1.00  0.00      R00  C  
ATOM    198  CG2 ILE 0  14       2.071  34.416  18.255  1.00  0.00      R00  C  
ATOM    199  CG1 ILE 0  14       1.932  36.614  19.352  1.00  0.00      R00  C  
ATOM    200  CD1 ILE 0  14       2.878  37.352  18.347  1.00  0.00      R00  C  
ATOM    201  H   ILE 0  14       2.084  35.888  22.234  1.00  0.00      R00  H  
ATOM    202  HA  ILE 0  14       0.283  34.618  20.363  1.00  0.00           H  
ATOM    203  HB  ILE 0  14       3.169  35.068  20.149  1.00  0.00           H  
ATOM    204 HG21 ILE 0  14       2.421  33.383  18.241  1.00  0.00           H  
ATOM    205 HG22 ILE 0  14       0.991  34.405  18.109  1.00  0.00           H  
ATOM    206 HG23 ILE 0  14       2.557  34.906  17.411  1.00  0.00           H  
ATOM    207 HG13 ILE 0  14       1.935  37.253  20.235  1.00  0.00           H  
ATOM    208 HG12 ILE 0  14       0.933  36.614  18.917  1.00  0.00           H  
ATOM    209 HD11 ILE 0  14       3.238  38.283  18.785  1.00  0.00           H  
ATOM    210 HD12 ILE 0  14       3.729  36.686  18.205  1.00  0.00           H  
ATOM    211 HD13 ILE 0  14       2.428  37.507  17.366  1.00  0.00           H  
ATOM    212  N   SER 0  15       2.124  32.800  22.266  1.00  0.00      R00  N  
ATOM    213  CA  SER 0  15       2.141  31.508  22.846  1.00  0.00      R00  C  
ATOM    214  C   SER 0  15       2.162  31.657  24.304  1.00  0.00      R00  C  
ATOM    215  O   SER 0  15       1.939  32.771  24.857  1.00  0.00      R00  O  
ATOM    216  CB  SER 0  15       3.298  30.665  22.236  1.00  0.00      R00  C  
ATOM    217  OG  SER 0  15       3.127  29.326  22.592  1.00  0.00      R00  O  
ATOM    218  H   SER 0  15       2.450  33.543  22.868  1.00  0.00      R00  H  
ATOM    219  HG  SER 0  15       2.465  28.897  22.045  1.00  0.00      R00  H  
ATOM    220  HA  SER 0  15       1.208  31.017  22.572  1.00  0.00           H  
ATOM    221  HB3 SER 0  15       4.237  30.871  22.748  1.00  0.00           H  
ATOM    222  HB2 SER 0  15       3.272  30.573  21.150  1.00  0.00           H  
ATOM    223  N   TYR 0  16       2.486  30.586  25.015  1.00  0.00      R00  N  
ATOM    224  CA  TYR 0  16       2.748  30.397  26.464  1.00  0.00      R00  C  
ATOM    225  C   TYR 0  16       4.208  30.611  26.794  1.00  0.00      R00  C  
ATOM    226  O   TYR 0  16       5.163  30.216  25.986  1.00  0.00      R00  O  
ATOM    227  CB  TYR 0  16       2.214  28.950  26.865  1.00  0.00      R00  C  
ATOM    228  CG  TYR 0  16       0.803  28.716  26.528  1.00  0.00      R00  C  
ATOM    229  CD1 TYR 0  16       0.335  28.326  25.259  1.00  0.00      R00  C  
ATOM    230  CE1 TYR 0  16      -1.018  28.095  24.937  1.00  0.00      R00  C  
ATOM    231  CD2 TYR 0  16      -0.152  28.680  27.573  1.00  0.00      R00  C  
ATOM    232  CE2 TYR 0  16      -1.469  28.293  27.328  1.00  0.00      R00  C  
ATOM    233  CZ  TYR 0  16      -1.917  28.039  26.020  1.00  0.00      R00  C  
ATOM    234  OH  TYR 0  16      -3.184  27.717  25.880  1.00  0.00      R00  O  
ATOM    235  H   TYR 0  16       2.625  29.770  24.437  1.00  0.00      R00  H  
ATOM    236  HH  TYR 0  16      -3.668  27.738  26.709  1.00  0.00      R00  H  
ATOM    237  HA  TYR 0  16       2.147  31.149  26.974  1.00  0.00           H  
ATOM    238  HB3 TYR 0  16       2.485  28.670  27.883  1.00  0.00           H  
ATOM    239  HB2 TYR 0  16       2.721  28.165  26.304  1.00  0.00           H  
ATOM    240  HD1 TYR 0  16       1.008  28.177  24.428  1.00  0.00           H  
ATOM    241  HE1 TYR 0  16      -1.296  27.827  23.929  1.00  0.00           H  
ATOM    242  HD2 TYR 0  16       0.141  28.968  28.572  1.00  0.00           H  
ATOM    243  HE2 TYR 0  16      -2.145  28.201  28.165  1.00  0.00           H  
ATOM    244  N   ASP 0  17       4.597  31.240  27.867  1.00  0.00      R00  N  
ATOM    245  CA  ASP 0  17       5.996  31.488  28.241  1.00  0.00      R00  C  
ATOM    246  C   ASP 0  17       6.765  30.175  28.517  1.00  0.00      R00  C  
ATOM    247  O   ASP 0  17       7.748  29.943  27.819  1.00  0.00      R00  O  
ATOM    248  CB  ASP 0  17       6.234  32.439  29.548  1.00  0.00      R00  C  
ATOM    249  CG  ASP 0  17       5.441  32.176  30.766  1.00  0.00      R00  C  
ATOM    250  OD1 ASP 0  17       4.465  31.354  30.526  1.00  0.00      R00  O  
ATOM    251  OD2 ASP 0  17       5.572  33.066  31.668  1.00  0.00      R00  O1-
ATOM    252  H   ASP 0  17       3.932  31.695  28.477  1.00  0.00      R00  H  
ATOM    253  HA  ASP 0  17       6.483  32.027  27.428  1.00  0.00           H  
ATOM    254  HB3 ASP 0  17       5.952  33.457  29.277  1.00  0.00           H  
ATOM    255  HB2 ASP 0  17       7.219  32.258  29.980  1.00  0.00           H  
ATOM    256  N   TYR 0  18       6.205  29.257  29.192  1.00  0.00      R00  N  
ATOM    257  CA  TYR 0  18       6.753  27.905  29.447  1.00  0.00      R00  C  
ATOM    258  C   TYR 0  18       6.433  26.887  28.314  1.00  0.00      R00  C  
ATOM    259  O   TYR 0  18       6.534  25.696  28.578  1.00  0.00      R00  O  
ATOM    260  CB  TYR 0  18       6.383  27.430  30.881  1.00  0.00      R00  C  
ATOM    261  CG  TYR 0  18       6.923  28.315  32.002  1.00  0.00      R00  C  
ATOM    262  CD1 TYR 0  18       5.993  28.618  33.038  1.00  0.00      R00  C  
ATOM    263  CE1 TYR 0  18       6.461  29.364  34.152  1.00  0.00      R00  C  
ATOM    264  CD2 TYR 0  18       8.232  28.845  31.978  1.00  0.00      R00  C  
ATOM    265  CE2 TYR 0  18       8.655  29.561  33.081  1.00  0.00      R00  C  
ATOM    266  CZ  TYR 0  18       7.778  29.836  34.128  1.00  0.00      R00  C  
ATOM    267  OH  TYR 0  18       8.144  30.669  35.181  1.00  0.00      R00  O  
ATOM    268  H   TYR 0  18       5.247  29.493  29.408  1.00  0.00      R00  H  
ATOM    269  HH  TYR 0  18       7.472  30.503  35.846  1.00  0.00      R00  H  
ATOM    270  HA  TYR 0  18       7.841  27.974  29.464  1.00  0.00           H  
ATOM    271  HB3 TYR 0  18       6.944  26.505  31.015  1.00  0.00           H  
ATOM    272  HB2 TYR 0  18       5.307  27.289  30.976  1.00  0.00           H  
ATOM    273  HD1 TYR 0  18       4.962  28.336  32.886  1.00  0.00           H  
ATOM    274  HE1 TYR 0  18       5.717  29.668  34.874  1.00  0.00           H  
ATOM    275  HD2 TYR 0  18       8.908  28.511  31.205  1.00  0.00           H  
ATOM    276  HE2 TYR 0  18       9.634  30.009  33.167  1.00  0.00           H  
ATOM    277  N   ASN 0  19       6.094  27.393  27.099  1.00  0.00      R00  N  
ATOM    278  CA  ASN 0  19       5.695  26.495  25.994  1.00  0.00      R00  C  
ATOM    279  C   ASN 0  19       6.765  25.378  25.700  1.00  0.00      R00  C  
ATOM    280  O   ASN 0  19       6.373  24.309  25.275  1.00  0.00      R00  O  
ATOM    281  CB  ASN 0  19       5.319  27.206  24.650  1.00  0.00      R00  C  
ATOM    282  CG  ASN 0  19       6.517  27.828  23.887  1.00  0.00      R00  C  
ATOM    283  OD1 ASN 0  19       6.956  27.357  22.848  1.00  0.00      R00  O  
ATOM    284  ND2 ASN 0  19       7.090  28.854  24.548  1.00  0.00      R00  N  
ATOM    285  H   ASN 0  19       6.040  28.393  26.968  1.00  0.00      R00  H  
ATOM    286 HD21 ASN 0  19       8.043  29.093  24.315  1.00  0.00      R00  H  
ATOM    287 HD22 ASN 0  19       6.633  29.447  25.226  1.00  0.00      R00  H  
ATOM    288  HA  ASN 0  19       4.769  26.212  26.494  1.00  0.00           H  
ATOM    289  HB3 ASN 0  19       4.446  27.856  24.591  1.00  0.00           H  
ATOM    290  HB2 ASN 0  19       4.917  26.465  23.958  1.00  0.00           H  
ATOM    291  N   GLY 0  20       8.078  25.603  25.965  1.00  0.00      R00  N  
ATOM    292  CA  GLY 0  20       9.117  24.555  25.745  1.00  0.00      R00  C  
ATOM    293  C   GLY 0  20       8.999  23.352  26.713  1.00  0.00      R00  C  
ATOM    294  O   GLY 0  20       9.581  22.302  26.402  1.00  0.00      R00  O  
ATOM    295  H   GLY 0  20       8.382  26.445  26.431  1.00  0.00      R00  H  
ATOM    296  HA3 GLY 0  20      10.137  24.928  25.846  1.00  0.00           H  
ATOM    297  HA2 GLY 0  20       9.086  24.292  24.688  1.00  0.00           H  
ATOM    298  N   THR 0  21       8.210  23.434  27.848  1.00  0.00      R00  N  
ATOM    299  CA  THR 0  21       7.941  22.286  28.728  1.00  0.00      R00  C  
ATOM    300  C   THR 0  21       6.795  21.376  28.297  1.00  0.00      R00  C  
ATOM    301  O   THR 0  21       6.615  20.363  28.951  1.00  0.00      R00  O  
ATOM    302  CB  THR 0  21       7.549  22.827  30.162  1.00  0.00      R00  C  
ATOM    303  OG1 THR 0  21       6.427  23.581  30.241  1.00  0.00      R00  O  
ATOM    304  CG2 THR 0  21       8.673  23.600  30.944  1.00  0.00      R00  C  
ATOM    305  H   THR 0  21       7.661  24.272  27.968  1.00  0.00      R00  H  
ATOM    306  HG1 THR 0  21       6.490  24.305  29.614  1.00  0.00      R00  H  
ATOM    307  HA  THR 0  21       8.877  21.734  28.819  1.00  0.00           H  
ATOM    308  HB  THR 0  21       7.334  21.977  30.810  1.00  0.00           H  
ATOM    309 HG21 THR 0  21       9.053  24.392  30.300  1.00  0.00           H  
ATOM    310 HG22 THR 0  21       8.235  24.159  31.771  1.00  0.00           H  
ATOM    311 HG23 THR 0  21       9.487  22.960  31.285  1.00  0.00           H  
ATOM    312  N   VAL 0  22       6.164  21.600  27.115  1.00  0.00      R00  N  
ATOM    313  CA  VAL 0  22       5.060  20.871  26.599  1.00  0.00      R00  C  
ATOM    314  C   VAL 0  22       5.511  20.110  25.298  1.00  0.00      R00  C  
ATOM    315  O   VAL 0  22       6.197  20.678  24.445  1.00  0.00      R00  O  
ATOM    316  CB  VAL 0  22       3.921  21.862  26.308  1.00  0.00      R00  C  
ATOM    317  CG1 VAL 0  22       2.568  21.163  25.831  1.00  0.00      R00  C  
ATOM    318  CG2 VAL 0  22       3.507  22.766  27.509  1.00  0.00      R00  C  
ATOM    319  H   VAL 0  22       6.388  22.407  26.550  1.00  0.00      R00  H  
ATOM    320  HA  VAL 0  22       4.799  20.134  27.359  1.00  0.00           H  
ATOM    321  HB  VAL 0  22       4.166  22.465  25.434  1.00  0.00           H  
ATOM    322 HG11 VAL 0  22       2.446  20.237  26.394  1.00  0.00           H  
ATOM    323 HG12 VAL 0  22       1.624  21.706  25.885  1.00  0.00           H  
ATOM    324 HG13 VAL 0  22       2.499  20.975  24.760  1.00  0.00           H  
ATOM    325 HG21 VAL 0  22       2.531  23.244  27.425  1.00  0.00           H  
ATOM    326 HG22 VAL 0  22       3.427  22.139  28.397  1.00  0.00           H  
ATOM    327 HG23 VAL 0  22       4.166  23.621  27.662  1.00  0.00           H  
ATOM    328  N   ASN 0  23       5.145  18.786  25.296  1.00  0.00      R00  N  
ATOM    329  CA  ASN 0  23       5.163  17.968  24.064  1.00  0.00      R00  C  
ATOM    330  C   ASN 0  23       4.504  18.683  22.895  1.00  0.00      R00  C  
ATOM    331  O   ASN 0  23       3.439  19.330  23.099  1.00  0.00      R00  O  
ATOM    332  CB  ASN 0  23       4.478  16.560  24.212  1.00  0.00      R00  C  
ATOM    333  CG  ASN 0  23       5.200  15.589  25.207  1.00  0.00      R00  C  
ATOM    334  OD1 ASN 0  23       6.400  15.619  25.367  1.00  0.00      R00  O  
ATOM    335  ND2 ASN 0  23       4.471  14.757  25.837  1.00  0.00      R00  N  
ATOM    336  H   ASN 0  23       4.714  18.397  26.123  1.00  0.00      R00  H  
ATOM    337 HD21 ASN 0  23       4.931  14.062  26.407  1.00  0.00      R00  H  
ATOM    338 HD22 ASN 0  23       3.461  14.751  25.833  1.00  0.00      R00  H  
ATOM    339  HA  ASN 0  23       6.226  17.895  23.835  1.00  0.00           H  
ATOM    340  HB3 ASN 0  23       4.502  16.059  23.244  1.00  0.00           H  
ATOM    341  HB2 ASN 0  23       3.422  16.731  24.421  1.00  0.00           H  
ATOM    342  N   GLY 0  24       5.203  18.593  21.748  1.00  0.00      R00  N  
ATOM    343  CA  GLY 0  24       4.958  19.254  20.484  1.00  0.00      R00  C  
ATOM    344  C   GLY 0  24       4.886  20.830  20.599  1.00  0.00      R00  C  
ATOM    345  O   GLY 0  24       4.741  21.587  19.597  1.00  0.00      R00  O  
ATOM    346  H   GLY 0  24       6.078  18.100  21.858  1.00  0.00      R00  H  
ATOM    347  HA3 GLY 0  24       4.002  18.899  20.097  1.00  0.00           H  
ATOM    348  HA2 GLY 0  24       5.729  18.948  19.777  1.00  0.00           H  
ATOM    349  N   THR 0  25       5.068  21.406  21.870  1.00  0.00      R00  N  
ATOM    350  CA  THR 0  25       4.919  22.861  22.084  1.00  0.00      R00  C  
ATOM    351  C   THR 0  25       3.555  23.453  21.606  1.00  0.00      R00  C  
ATOM    352  O   THR 0  25       3.502  24.562  21.071  1.00  0.00      R00  O  
ATOM    353  CB  THR 0  25       6.183  23.656  21.658  1.00  0.00      R00  C  
ATOM    354  OG1 THR 0  25       6.260  23.764  20.276  1.00  0.00      R00  O  
ATOM    355  CG2 THR 0  25       7.547  23.084  22.095  1.00  0.00      R00  C  
ATOM    356  H   THR 0  25       5.010  20.845  22.708  1.00  0.00      R00  H  
ATOM    357  HG1 THR 0  25       6.026  22.904  19.920  1.00  0.00      R00  H  
ATOM    358  HA  THR 0  25       4.869  23.047  23.157  1.00  0.00           H  
ATOM    359  HB  THR 0  25       6.120  24.681  22.024  1.00  0.00           H  
ATOM    360 HG21 THR 0  25       7.889  22.343  21.372  1.00  0.00           H  
ATOM    361 HG22 THR 0  25       8.228  23.887  22.376  1.00  0.00           H  
ATOM    362 HG23 THR 0  25       7.326  22.615  23.053  1.00  0.00           H  
ATOM    363  N   TYR 0  26       2.419  22.720  21.902  1.00  0.00      R00  N  
ATOM    364  CA  TYR 0  26       0.985  23.146  21.683  1.00  0.00      R00  C  
ATOM    365  C   TYR 0  26       0.061  22.437  22.623  1.00  0.00      R00  C  
ATOM    366  O   TYR 0  26       0.392  21.324  22.973  1.00  0.00      R00  O  
ATOM    367  CB  TYR 0  26       0.555  23.114  20.149  1.00  0.00      R00  C  
ATOM    368  CG  TYR 0  26       0.466  21.755  19.512  1.00  0.00      R00  C  
ATOM    369  CD1 TYR 0  26       1.634  21.136  18.988  1.00  0.00      R00  C  
ATOM    370  CE1 TYR 0  26       1.571  19.763  18.628  1.00  0.00      R00  C  
ATOM    371  CD2 TYR 0  26      -0.745  21.013  19.539  1.00  0.00      R00  C  
ATOM    372  CE2 TYR 0  26      -0.730  19.651  19.218  1.00  0.00      R00  C  
ATOM    373  CZ  TYR 0  26       0.434  18.990  18.890  1.00  0.00      R00  C  
ATOM    374  OH  TYR 0  26       0.259  17.602  18.763  1.00  0.00      R00  O  
ATOM    375  H   TYR 0  26       2.595  21.822  22.329  1.00  0.00      R00  H  
ATOM    376  HH  TYR 0  26       1.073  17.114  18.617  1.00  0.00      R00  H  
ATOM    377  HA  TYR 0  26       0.878  24.180  22.010  1.00  0.00           H  
ATOM    378  HB3 TYR 0  26       1.266  23.768  19.645  1.00  0.00           H  
ATOM    379  HB2 TYR 0  26      -0.442  23.556  20.132  1.00  0.00           H  
ATOM    380  HD1 TYR 0  26       2.602  21.609  18.921  1.00  0.00           H  
ATOM    381  HE1 TYR 0  26       2.544  19.355  18.397  1.00  0.00           H  
ATOM    382  HD2 TYR 0  26      -1.703  21.461  19.758  1.00  0.00           H  
ATOM    383  HE2 TYR 0  26      -1.683  19.151  19.310  1.00  0.00           H  
ATOM    384  N   GLU 0  27      -0.920  23.203  23.079  1.00  0.00      R00  N  
ATOM    385  CA  GLU 0  27      -1.975  22.794  24.031  1.00  0.00      R00  C  
ATOM    386  C   GLU 0  27      -3.015  21.811  23.441  1.00  0.00      R00  C  
ATOM    387  O   GLU 0  27      -3.269  21.967  22.252  1.00  0.00      R00  O  
ATOM    388  CB  GLU 0  27      -2.620  24.094  24.527  1.00  0.00      R00  C  
ATOM    389  CG  GLU 0  27      -3.851  23.981  25.550  1.00  0.00      R00  C  
ATOM    390  CD  GLU 0  27      -3.534  23.069  26.778  1.00  0.00      R00  C  
ATOM    391  OE1 GLU 0  27      -3.372  21.856  26.619  1.00  0.00      R00  O  
ATOM    392  OE2 GLU 0  27      -3.321  23.557  27.891  1.00  0.00      R00  O1-
ATOM    393  H   GLU 0  27      -0.962  24.092  22.603  1.00  0.00      R00  H  
ATOM    394  HA  GLU 0  27      -1.496  22.373  24.914  1.00  0.00           H  
ATOM    395  HB3 GLU 0  27      -2.965  24.645  23.652  1.00  0.00           H  
ATOM    396  HB2 GLU 0  27      -1.901  24.764  24.999  1.00  0.00           H  
ATOM    397  HG3 GLU 0  27      -4.679  23.594  24.955  1.00  0.00           H  
ATOM    398  HG2 GLU 0  27      -4.284  24.840  26.061  1.00  0.00           H  
ATOM    399  N   ARG 0  28      -3.405  20.866  24.304  1.00  0.00      R00  N  
ATOM    400  CA  ARG 0  28      -4.320  19.712  23.999  1.00  0.00      R00  C  
ATOM    401  C   ARG 0  28      -3.689  18.805  22.918  1.00  0.00      R00  C  
ATOM    402  O   ARG 0  28      -4.394  18.464  21.944  1.00  0.00      R00  O  
ATOM    403  CB  ARG 0  28      -5.730  20.113  23.682  1.00  0.00      R00  C  
ATOM    404  CG  ARG 0  28      -6.540  21.090  24.489  1.00  0.00      R00  C  
ATOM    405  CD  ARG 0  28      -8.081  21.063  24.238  1.00  0.00      R00  C  
ATOM    406  NE  ARG 0  28      -8.740  22.205  24.881  1.00  0.00      R00  N  
ATOM    407  CZ  ARG 0  28      -8.832  22.454  26.185  1.00  0.00      R00  C  
ATOM    408  NH1 ARG 0  28      -8.343  21.733  27.170  1.00  0.00      R00  N  
ATOM    409  NH2 ARG 0  28      -9.541  23.559  26.478  1.00  0.00      R00  N1+
ATOM    410  H   ARG 0  28      -3.203  21.095  25.267  1.00  0.00      R00  H  
ATOM    411  HE  ARG 0  28      -9.150  22.812  24.187  1.00  0.00      R00  H  
ATOM    412 HH11 ARG 0  28      -8.420  21.941  28.155  1.00  0.00      R00  H  
ATOM    413 HH12 ARG 0  28      -8.156  20.771  26.923  1.00  0.00      R00  H  
ATOM    414 HH21 ARG 0  28      -9.658  23.801  27.452  1.00  0.00      R00  H  
ATOM    415 HH22 ARG 0  28      -9.992  24.221  25.862  1.00  0.00      R00  H  
ATOM    416  HA  ARG 0  28      -4.400  19.122  24.911  1.00  0.00           H  
ATOM    417  HB3 ARG 0  28      -6.340  19.215  23.780  1.00  0.00           H  
ATOM    418  HB2 ARG 0  28      -5.695  20.406  22.632  1.00  0.00           H  
ATOM    419  HG3 ARG 0  28      -6.108  22.034  24.156  1.00  0.00           H  
ATOM    420  HG2 ARG 0  28      -6.218  21.183  25.526  1.00  0.00           H  
ATOM    421  HD3 ARG 0  28      -8.521  20.129  24.584  1.00  0.00           H  
ATOM    422  HD2 ARG 0  28      -8.190  21.235  23.167  1.00  0.00           H  
ATOM    423  N   CYS 0  29      -2.414  18.414  23.093  1.00  0.00      R00  N  
ATOM    424  CA  CYS 0  29      -1.600  17.706  22.064  1.00  0.00      R00  C  
ATOM    425  C   CYS 0  29      -2.110  16.354  21.727  1.00  0.00      R00  C  
ATOM    426  O   CYS 0  29      -2.108  16.042  20.515  1.00  0.00      R00  O  
ATOM    427  CB  CYS 0  29      -0.098  17.969  22.322  1.00  0.00      R00  C  
ATOM    428  SG  CYS 0  29       0.558  17.095  23.726  1.00  0.00      R00  S  
ATOM    429  H   CYS 0  29      -1.915  18.759  23.900  1.00  0.00      R00  H  
ATOM    430  HA  CYS 0  29      -1.832  18.182  21.112  1.00  0.00           H  
ATOM    431  HB3 CYS 0  29      -0.021  19.048  22.456  1.00  0.00           H  
ATOM    432  HB2 CYS 0  29       0.495  17.548  21.510  1.00  0.00           H  
ATOM    433  HG  CYS 0  29       0.773  18.141  24.529  1.00  0.00           H  
ATOM    434  N   PRO 0  30      -2.623  15.479  22.657  1.00  0.00      R00  N  
ATOM    435  CA  PRO 0  30      -3.241  14.206  22.333  1.00  0.00      R00  C  
ATOM    436  C   PRO 0  30      -4.623  14.398  21.674  1.00  0.00      R00  C  
ATOM    437  O   PRO 0  30      -5.137  13.449  21.055  1.00  0.00      R00  O  
ATOM    438  CD  PRO 0  30      -2.646  15.693  24.093  1.00  0.00      R00  C  
ATOM    439  CB  PRO 0  30      -3.223  13.448  23.698  1.00  0.00      R00  C  
ATOM    440  CG  PRO 0  30      -2.459  14.257  24.702  1.00  0.00      R00  C  
ATOM    441  HD2 PRO 0  30      -3.612  16.103  24.390  1.00  0.00           H  
ATOM    442  HD3 PRO 0  30      -1.887  16.373  24.480  1.00  0.00           H  
ATOM    443  HA  PRO 0  30      -2.638  13.555  21.701  1.00  0.00           H  
ATOM    444  HB3 PRO 0  30      -2.878  12.451  23.426  1.00  0.00           H  
ATOM    445  HB2 PRO 0  30      -4.235  13.348  24.090  1.00  0.00           H  
ATOM    446  HG2 PRO 0  30      -2.756  14.117  25.742  1.00  0.00           H  
ATOM    447  HG3 PRO 0  30      -1.394  14.025  24.707  1.00  0.00           H  
ATOM    448  N   ASN 0  31      -5.228  15.523  21.738  1.00  0.00      R00  N  
ATOM    449  CA  ASN 0  31      -6.463  15.803  21.092  1.00  0.00      R00  C  
ATOM    450  C   ASN 0  31      -6.239  16.327  19.642  1.00  0.00      R00  C  
ATOM    451  O   ASN 0  31      -7.162  16.192  18.860  1.00  0.00      R00  O  
ATOM    452  CB  ASN 0  31      -7.306  16.821  21.878  1.00  0.00      R00  C  
ATOM    453  CG  ASN 0  31      -7.457  16.486  23.423  1.00  0.00      R00  C  
ATOM    454  OD1 ASN 0  31      -6.542  16.789  24.222  1.00  0.00      R00  O  
ATOM    455  ND2 ASN 0  31      -8.553  15.875  23.826  1.00  0.00      R00  N  
ATOM    456  H   ASN 0  31      -4.892  16.306  22.279  1.00  0.00      R00  H  
ATOM    457 HD21 ASN 0  31      -8.631  15.601  24.795  1.00  0.00      R00  H  
ATOM    458 HD22 ASN 0  31      -9.254  15.592  23.157  1.00  0.00      R00  H  
ATOM    459  HA  ASN 0  31      -7.107  14.924  21.056  1.00  0.00           H  
ATOM    460  HB3 ASN 0  31      -8.271  16.915  21.379  1.00  0.00           H  
ATOM    461  HB2 ASN 0  31      -6.852  17.811  21.840  1.00  0.00           H  
ATOM    462  N   VAL 0  32      -5.100  16.861  19.232  1.00  0.00      R00  N  
ATOM    463  CA  VAL 0  32      -4.907  17.336  17.843  1.00  0.00      R00  C  
ATOM    464  C   VAL 0  32      -4.114  16.262  17.085  1.00  0.00      R00  C  
ATOM    465  O   VAL 0  32      -4.577  15.560  16.196  1.00  0.00      R00  O  
ATOM    466  CB  VAL 0  32      -4.180  18.691  17.752  1.00  0.00      R00  C  
ATOM    467  CG1 VAL 0  32      -4.051  19.304  16.345  1.00  0.00      R00  C  
ATOM    468  CG2 VAL 0  32      -4.846  19.731  18.681  1.00  0.00      R00  C  
ATOM    469  H   VAL 0  32      -4.332  16.863  19.888  1.00  0.00      R00  H  
ATOM    470  HA  VAL 0  32      -5.867  17.379  17.328  1.00  0.00           H  
ATOM    471  HB  VAL 0  32      -3.161  18.554  18.115  1.00  0.00           H  
ATOM    472 HG11 VAL 0  32      -3.289  18.775  15.773  1.00  0.00           H  
ATOM    473 HG12 VAL 0  32      -5.059  19.153  15.957  1.00  0.00           H  
ATOM    474 HG13 VAL 0  32      -3.756  20.353  16.354  1.00  0.00           H  
ATOM    475 HG21 VAL 0  32      -4.758  19.481  19.738  1.00  0.00           H  
ATOM    476 HG22 VAL 0  32      -4.614  20.794  18.624  1.00  0.00           H  
ATOM    477 HG23 VAL 0  32      -5.899  19.609  18.431  1.00  0.00           H  
ATOM    478  N   ASN 0  33      -2.944  15.929  17.738  1.00  0.00      R00  N  
ATOM    479  CA  ASN 0  33      -2.023  14.808  17.475  1.00  0.00      R00  C  
ATOM    480  C   ASN 0  33      -1.340  14.937  16.101  1.00  0.00      R00  C  
ATOM    481  O   ASN 0  33      -1.530  14.096  15.223  1.00  0.00      R00  O  
ATOM    482  CB  ASN 0  33      -2.669  13.494  17.653  1.00  0.00      R00  C  
ATOM    483  CG  ASN 0  33      -1.744  12.288  17.891  1.00  0.00      R00  C  
ATOM    484  OD1 ASN 0  33      -1.340  11.969  19.047  1.00  0.00      R00  O  
ATOM    485  ND2 ASN 0  33      -1.363  11.503  16.877  1.00  0.00      R00  N  
ATOM    486  H   ASN 0  33      -2.771  16.515  18.542  1.00  0.00      R00  H  
ATOM    487 HD21 ASN 0  33      -0.902  10.681  17.241  1.00  0.00      R00  H  
ATOM    488 HD22 ASN 0  33      -1.589  11.659  15.905  1.00  0.00      R00  H  
ATOM    489  HA  ASN 0  33      -1.315  14.977  18.286  1.00  0.00           H  
ATOM    490  HB3 ASN 0  33      -3.406  13.297  16.874  1.00  0.00           H  
ATOM    491  HB2 ASN 0  33      -3.151  13.589  18.625  1.00  0.00           H  
ATOM    492  N   LEU 0  34      -0.466  15.959  15.971  1.00  0.00      R00  N  
ATOM    493  CA  LEU 0  34       0.540  15.980  14.977  1.00  0.00      R00  C  
ATOM    494  C   LEU 0  34       1.685  14.945  15.063  1.00  0.00      R00  C  
ATOM    495  O   LEU 0  34       1.921  14.573  16.227  1.00  0.00      R00  O  
ATOM    496  CB  LEU 0  34       1.065  17.424  14.996  1.00  0.00      R00  C  
ATOM    497  CG  LEU 0  34      -0.093  18.494  14.977  1.00  0.00      R00  C  
ATOM    498  CD1 LEU 0  34       0.441  19.971  15.210  1.00  0.00      R00  C  
ATOM    499  CD2 LEU 0  34      -0.925  18.369  13.768  1.00  0.00      R00  C  
ATOM    500  H   LEU 0  34      -0.252  16.573  16.745  1.00  0.00      R00  H  
ATOM    501  HA  LEU 0  34       0.036  15.875  14.016  1.00  0.00           H  
ATOM    502  HB3 LEU 0  34       1.530  17.591  14.024  1.00  0.00           H  
ATOM    503  HB2 LEU 0  34       1.783  17.564  15.805  1.00  0.00           H  
ATOM    504  HG  LEU 0  34      -0.779  18.323  15.806  1.00  0.00           H  
ATOM    505 HD11 LEU 0  34      -0.184  20.600  15.844  1.00  0.00           H  
ATOM    506 HD12 LEU 0  34       1.466  20.138  15.540  1.00  0.00           H  
ATOM    507 HD13 LEU 0  34       0.394  20.415  14.216  1.00  0.00           H  
ATOM    508 HD21 LEU 0  34      -1.246  19.340  13.391  1.00  0.00           H  
ATOM    509 HD22 LEU 0  34      -0.413  17.831  12.971  1.00  0.00           H  
ATOM    510 HD23 LEU 0  34      -1.725  17.681  14.041  1.00  0.00           H  
ATOM    511  N   PRO 0  35       2.413  14.579  13.992  1.00  0.00      R00  N  
ATOM    512  CA  PRO 0  35       2.085  14.790  12.610  1.00  0.00      R00  C  
ATOM    513  C   PRO 0  35       0.957  13.959  12.129  1.00  0.00      R00  C  
ATOM    514  O   PRO 0  35       0.407  14.359  11.099  1.00  0.00      R00  O  
ATOM    515  CD  PRO 0  35       3.809  14.170  14.244  1.00  0.00      R00  C  
ATOM    516  CB  PRO 0  35       3.434  14.466  11.936  1.00  0.00      R00  C  
ATOM    517  CG  PRO 0  35       4.216  13.562  12.868  1.00  0.00      R00  C  
ATOM    518  HD2 PRO 0  35       3.907  13.433  15.042  1.00  0.00           H  
ATOM    519  HD3 PRO 0  35       4.384  15.078  14.422  1.00  0.00           H  
ATOM    520  HA  PRO 0  35       1.856  15.819  12.333  1.00  0.00           H  
ATOM    521  HB3 PRO 0  35       3.998  15.381  11.756  1.00  0.00           H  
ATOM    522  HB2 PRO 0  35       3.372  14.008  10.949  1.00  0.00           H  
ATOM    523  HG2 PRO 0  35       3.844  12.543  12.759  1.00  0.00           H  
ATOM    524  HG3 PRO 0  35       5.272  13.659  12.615  1.00  0.00           H  
ATOM    525  N   VAL 0  36       0.650  12.848  12.785  1.00  0.00      R00  N  
ATOM    526  CA  VAL 0  36      -0.206  11.735  12.398  1.00  0.00      R00  C  
ATOM    527  C   VAL 0  36      -1.638  11.755  12.969  1.00  0.00      R00  C  
ATOM    528  O   VAL 0  36      -1.967  10.915  13.830  1.00  0.00      R00  O  
ATOM    529  CB  VAL 0  36       0.503  10.453  12.786  1.00  0.00      R00  C  
ATOM    530  CG1 VAL 0  36       1.695  10.227  11.830  1.00  0.00      R00  C  
ATOM    531  CG2 VAL 0  36       1.004  10.282  14.213  1.00  0.00      R00  C  
ATOM    532  H   VAL 0  36       0.964  12.603  13.713  1.00  0.00      R00  H  
ATOM    533  HA  VAL 0  36      -0.156  11.728  11.309  1.00  0.00           H  
ATOM    534  HB  VAL 0  36      -0.154   9.598  12.629  1.00  0.00           H  
ATOM    535 HG11 VAL 0  36       1.568  10.225  10.748  1.00  0.00           H  
ATOM    536 HG12 VAL 0  36       2.542  10.880  12.043  1.00  0.00           H  
ATOM    537 HG13 VAL 0  36       2.206   9.333  12.188  1.00  0.00           H  
ATOM    538 HG21 VAL 0  36       1.522   9.329  14.317  1.00  0.00           H  
ATOM    539 HG22 VAL 0  36       1.711  11.046  14.535  1.00  0.00           H  
ATOM    540 HG23 VAL 0  36       0.225  10.158  14.965  1.00  0.00           H  
ATOM    541  N   VAL 0  37      -2.444  12.681  12.446  1.00  0.00      R00  N  
ATOM    542  CA  VAL 0  37      -3.755  13.153  12.968  1.00  0.00      R00  C  
ATOM    543  C   VAL 0  37      -4.879  12.061  12.765  1.00  0.00      R00  C  
ATOM    544  O   VAL 0  37      -4.747  11.244  11.884  1.00  0.00      R00  O  
ATOM    545  CB  VAL 0  37      -4.161  14.432  12.214  1.00  0.00      R00  C  
ATOM    546  CG1 VAL 0  37      -3.275  15.645  12.548  1.00  0.00      R00  C  
ATOM    547  CG2 VAL 0  37      -4.192  14.329  10.712  1.00  0.00      R00  C  
ATOM    548  H   VAL 0  37      -2.036  13.330  11.789  1.00  0.00      R00  H  
ATOM    549  HA  VAL 0  37      -3.669  13.334  14.040  1.00  0.00           H  
ATOM    550  HB  VAL 0  37      -5.114  14.711  12.663  1.00  0.00           H  
ATOM    551 HG11 VAL 0  37      -2.337  15.637  11.992  1.00  0.00           H  
ATOM    552 HG12 VAL 0  37      -3.695  16.623  12.314  1.00  0.00           H  
ATOM    553 HG13 VAL 0  37      -3.030  15.688  13.609  1.00  0.00           H  
ATOM    554 HG21 VAL 0  37      -4.852  13.553  10.323  1.00  0.00           H  
ATOM    555 HG22 VAL 0  37      -4.503  15.256  10.232  1.00  0.00           H  
ATOM    556 HG23 VAL 0  37      -3.206  13.976  10.408  1.00  0.00           H  
ATOM    557  N   TYR 0  38      -5.865  12.130  13.597  1.00  0.00      R00  N  
ATOM    558  CA  TYR 0  38      -6.944  11.151  13.740  1.00  0.00      R00  C  
ATOM    559  C   TYR 0  38      -8.229  12.039  13.785  1.00  0.00      R00  C  
ATOM    560  O   TYR 0  38      -8.777  12.401  12.774  1.00  0.00      R00  O  
ATOM    561  CB  TYR 0  38      -6.627  10.122  14.922  1.00  0.00      R00  C  
ATOM    562  CG  TYR 0  38      -6.643  10.570  16.351  1.00  0.00      R00  C  
ATOM    563  CD1 TYR 0  38      -7.498   9.923  17.209  1.00  0.00      R00  C  
ATOM    564  CE1 TYR 0  38      -7.536  10.334  18.588  1.00  0.00      R00  C  
ATOM    565  CD2 TYR 0  38      -5.824  11.641  16.714  1.00  0.00      R00  C  
ATOM    566  CE2 TYR 0  38      -5.805  11.929  18.109  1.00  0.00      R00  C  
ATOM    567  CZ  TYR 0  38      -6.691  11.288  18.983  1.00  0.00      R00  C  
ATOM    568  OH  TYR 0  38      -6.691  11.592  20.312  1.00  0.00      R00  O  
ATOM    569  H   TYR 0  38      -5.921  12.998  14.111  1.00  0.00      R00  H  
ATOM    570  HH  TYR 0  38      -6.165  12.380  20.468  1.00  0.00      R00  H  
ATOM    571  HA  TYR 0  38      -6.930  10.565  12.821  1.00  0.00           H  
ATOM    572  HB3 TYR 0  38      -5.700   9.605  14.673  1.00  0.00           H  
ATOM    573  HB2 TYR 0  38      -7.416   9.375  14.844  1.00  0.00           H  
ATOM    574  HD1 TYR 0  38      -7.992   9.009  16.913  1.00  0.00           H  
ATOM    575  HE1 TYR 0  38      -8.289   9.934  19.251  1.00  0.00           H  
ATOM    576  HD2 TYR 0  38      -5.144  12.212  16.099  1.00  0.00           H  
ATOM    577  HE2 TYR 0  38      -5.168  12.755  18.386  1.00  0.00           H  
ATOM    578  N   VAL 0  39      -8.639  12.337  14.995  1.00  0.00      R00  N  
ATOM    579  CA  VAL 0  39      -9.874  13.102  15.339  1.00  0.00      R00  C  
ATOM    580  C   VAL 0  39     -10.234  14.315  14.590  1.00  0.00      R00  C  
ATOM    581  O   VAL 0  39     -11.369  14.470  14.220  1.00  0.00      R00  O  
ATOM    582  CB  VAL 0  39     -10.107  13.368  16.832  1.00  0.00      R00  C  
ATOM    583  CG1 VAL 0  39     -10.418  12.124  17.567  1.00  0.00      R00  C  
ATOM    584  CG2 VAL 0  39      -8.856  14.028  17.549  1.00  0.00      R00  C  
ATOM    585  H   VAL 0  39      -8.064  12.215  15.817  1.00  0.00      R00  H  
ATOM    586  HA  VAL 0  39     -10.708  12.471  15.033  1.00  0.00           H  
ATOM    587  HB  VAL 0  39     -10.962  14.009  17.047  1.00  0.00           H  
ATOM    588 HG11 VAL 0  39     -10.400  12.274  18.646  1.00  0.00           H  
ATOM    589 HG12 VAL 0  39     -11.486  11.916  17.514  1.00  0.00           H  
ATOM    590 HG13 VAL 0  39      -9.719  11.310  17.373  1.00  0.00           H  
ATOM    591 HG21 VAL 0  39      -9.159  14.351  18.545  1.00  0.00           H  
ATOM    592 HG22 VAL 0  39      -7.928  13.462  17.638  1.00  0.00           H  
ATOM    593 HG23 VAL 0  39      -8.599  14.927  16.989  1.00  0.00           H  
ATOM    594  N   VAL 0  40      -9.352  15.280  14.513  1.00  0.00      R00  N  
ATOM    595  CA  VAL 0  40      -9.605  16.541  13.737  1.00  0.00      R00  C  
ATOM    596  C   VAL 0  40      -9.706  16.229  12.182  1.00  0.00      R00  C  
ATOM    597  O   VAL 0  40     -10.080  17.062  11.434  1.00  0.00      R00  O  
ATOM    598  CB  VAL 0  40      -8.412  17.555  13.932  1.00  0.00      R00  C  
ATOM    599  CG1 VAL 0  40      -8.482  18.238  15.342  1.00  0.00      R00  C  
ATOM    600  CG2 VAL 0  40      -7.062  16.965  13.714  1.00  0.00      R00  C  
ATOM    601  H   VAL 0  40      -8.484  15.036  14.968  1.00  0.00      R00  H  
ATOM    602  HA  VAL 0  40     -10.541  17.044  13.982  1.00  0.00           H  
ATOM    603  HB  VAL 0  40      -8.517  18.405  13.259  1.00  0.00           H  
ATOM    604 HG11 VAL 0  40      -9.497  18.548  15.593  1.00  0.00           H  
ATOM    605 HG12 VAL 0  40      -7.965  17.619  16.075  1.00  0.00           H  
ATOM    606 HG13 VAL 0  40      -7.800  19.083  15.249  1.00  0.00           H  
ATOM    607 HG21 VAL 0  40      -6.935  16.133  14.406  1.00  0.00           H  
ATOM    608 HG22 VAL 0  40      -7.105  16.536  12.712  1.00  0.00           H  
ATOM    609 HG23 VAL 0  40      -6.199  17.631  13.737  1.00  0.00           H  
ATOM    610  N   ALA 0  41      -9.324  15.024  11.763  1.00  0.00      R00  N  
ATOM    611  CA  ALA 0  41      -9.039  14.698  10.356  1.00  0.00      R00  C  
ATOM    612  C   ALA 0  41     -10.002  13.582   9.794  1.00  0.00      R00  C  
ATOM    613  O   ALA 0  41      -9.765  13.037   8.747  1.00  0.00      R00  O  
ATOM    614  CB  ALA 0  41      -7.596  14.217  10.402  1.00  0.00      R00  C  
ATOM    615  H   ALA 0  41      -8.979  14.334  12.415  1.00  0.00      R00  H  
ATOM    616  HA  ALA 0  41      -8.960  15.583   9.725  1.00  0.00           H  
ATOM    617  HB1 ALA 0  41      -7.497  13.589   9.517  1.00  0.00           H  
ATOM    618  HB2 ALA 0  41      -6.840  14.935  10.086  1.00  0.00           H  
ATOM    619  HB3 ALA 0  41      -7.356  13.660  11.308  1.00  0.00           H  
ATOM    620  N   GLN 0  42     -11.205  13.406  10.451  1.00  0.00      R00  N  
ATOM    621  CA  GLN 0  42     -12.177  12.408  10.034  1.00  0.00      R00  C  
ATOM    622  C   GLN 0  42     -12.685  12.610   8.610  1.00  0.00      R00  C  
ATOM    623  O   GLN 0  42     -12.640  11.644   7.847  1.00  0.00      R00  O  
ATOM    624  CB  GLN 0  42     -13.369  12.248  11.081  1.00  0.00      R00  C  
ATOM    625  CG  GLN 0  42     -12.957  11.686  12.430  1.00  0.00      R00  C  
ATOM    626  CD  GLN 0  42     -14.001  11.912  13.483  1.00  0.00      R00  C  
ATOM    627  OE1 GLN 0  42     -15.009  11.234  13.560  1.00  0.00      R00  O  
ATOM    628  NE2 GLN 0  42     -13.777  12.700  14.583  1.00  0.00      R00  N  
ATOM    629  H   GLN 0  42     -11.449  13.850  11.325  1.00  0.00      R00  H  
ATOM    630 HE21 GLN 0  42     -14.403  12.665  15.374  1.00  0.00      R00  H  
ATOM    631 HE22 GLN 0  42     -12.905  13.209  14.560  1.00  0.00      R00  H  
ATOM    632  HA  GLN 0  42     -11.662  11.451  10.110  1.00  0.00           H  
ATOM    633  HB3 GLN 0  42     -14.243  11.691  10.745  1.00  0.00           H  
ATOM    634  HB2 GLN 0  42     -13.818  13.220  11.286  1.00  0.00           H  
ATOM    635  HG3 GLN 0  42     -11.962  12.019  12.727  1.00  0.00           H  
ATOM    636  HG2 GLN 0  42     -12.839  10.605  12.365  1.00  0.00           H  
ATOM    637  N   VAL 0  43     -13.055  13.812   8.352  1.00  0.00      R00  N  
ATOM    638  CA  VAL 0  43     -13.622  14.296   7.077  1.00  0.00      R00  C  
ATOM    639  C   VAL 0  43     -12.577  14.356   5.937  1.00  0.00      R00  C  
ATOM    640  O   VAL 0  43     -12.989  14.630   4.807  1.00  0.00      R00  O  
ATOM    641  CB  VAL 0  43     -14.317  15.654   7.226  1.00  0.00      R00  C  
ATOM    642  CG1 VAL 0  43     -15.591  15.662   8.102  1.00  0.00      R00  C  
ATOM    643  CG2 VAL 0  43     -13.371  16.739   7.788  1.00  0.00      R00  C  
ATOM    644  H   VAL 0  43     -12.868  14.391   9.159  1.00  0.00      R00  H  
ATOM    645  HA  VAL 0  43     -14.462  13.682   6.752  1.00  0.00           H  
ATOM    646  HB  VAL 0  43     -14.662  15.957   6.237  1.00  0.00           H  
ATOM    647 HG11 VAL 0  43     -16.369  14.993   7.735  1.00  0.00           H  
ATOM    648 HG12 VAL 0  43     -15.421  15.220   9.084  1.00  0.00           H  
ATOM    649 HG13 VAL 0  43     -16.085  16.633   8.129  1.00  0.00           H  
ATOM    650 HG21 VAL 0  43     -13.873  17.661   8.080  1.00  0.00           H  
ATOM    651 HG22 VAL 0  43     -12.792  16.466   8.670  1.00  0.00           H  
ATOM    652 HG23 VAL 0  43     -12.636  17.028   7.035  1.00  0.00           H  
ATOM    653  N   LEU 0  44     -11.274  14.097   6.155  1.00  0.00      R00  N  
ATOM    654  CA  LEU 0  44     -10.220  13.922   5.178  1.00  0.00      R00  C  
ATOM    655  C   LEU 0  44     -10.040  12.469   4.854  1.00  0.00      R00  C  
ATOM    656  O   LEU 0  44     -10.177  12.108   3.676  1.00  0.00      R00  O  
ATOM    657  CB  LEU 0  44      -8.898  14.550   5.812  1.00  0.00      R00  C  
ATOM    658  CG  LEU 0  44      -9.046  16.017   6.082  1.00  0.00      R00  C  
ATOM    659  CD1 LEU 0  44      -7.823  16.512   6.977  1.00  0.00      R00  C  
ATOM    660  CD2 LEU 0  44      -9.067  16.779   4.751  1.00  0.00      R00  C  
ATOM    661  H   LEU 0  44     -11.198  13.760   7.104  1.00  0.00      R00  H  
ATOM    662  HA  LEU 0  44     -10.394  14.455   4.244  1.00  0.00           H  
ATOM    663  HB3 LEU 0  44      -8.141  14.340   5.057  1.00  0.00           H  
ATOM    664  HB2 LEU 0  44      -8.644  13.965   6.697  1.00  0.00           H  
ATOM    665  HG  LEU 0  44      -9.952  16.107   6.681  1.00  0.00           H  
ATOM    666 HD11 LEU 0  44      -8.123  16.745   7.999  1.00  0.00           H  
ATOM    667 HD12 LEU 0  44      -6.931  15.887   7.000  1.00  0.00           H  
ATOM    668 HD13 LEU 0  44      -7.452  17.486   6.656  1.00  0.00           H  
ATOM    669 HD21 LEU 0  44      -8.702  16.326   3.829  1.00  0.00           H  
ATOM    670 HD22 LEU 0  44     -10.113  17.009   4.551  1.00  0.00           H  
ATOM    671 HD23 LEU 0  44      -8.651  17.786   4.768  1.00  0.00           H  
ATOM    672  N   TYR 0  45     -10.016  11.667   5.917  1.00  0.00      R00  N  
ATOM    673  CA  TYR 0  45     -10.009  10.212   5.844  1.00  0.00      R00  C  
ATOM    674  C   TYR 0  45     -11.232   9.664   5.160  1.00  0.00      R00  C  
ATOM    675  O   TYR 0  45     -11.200   8.607   4.490  1.00  0.00      R00  O  
ATOM    676  CB  TYR 0  45      -9.849   9.499   7.181  1.00  0.00      R00  C  
ATOM    677  CG  TYR 0  45      -8.448   9.832   7.826  1.00  0.00      R00  C  
ATOM    678  CD1 TYR 0  45      -8.331  10.408   9.110  1.00  0.00      R00  C  
ATOM    679  CE1 TYR 0  45      -7.023  10.525   9.642  1.00  0.00      R00  C  
ATOM    680  CD2 TYR 0  45      -7.300   9.519   7.113  1.00  0.00      R00  C  
ATOM    681  CE2 TYR 0  45      -6.010   9.597   7.650  1.00  0.00      R00  C  
ATOM    682  CZ  TYR 0  45      -5.902  10.196   8.913  1.00  0.00      R00  C  
ATOM    683  OH  TYR 0  45      -4.663  10.300   9.488  1.00  0.00      R00  O  
ATOM    684  H   TYR 0  45      -9.922  11.976   6.874  1.00  0.00      R00  H  
ATOM    685  HH  TYR 0  45      -4.625  10.526  10.420  1.00  0.00      R00  H  
ATOM    686  HA  TYR 0  45      -9.218  10.044   5.114  1.00  0.00           H  
ATOM    687  HB3 TYR 0  45      -9.890   8.410   7.133  1.00  0.00           H  
ATOM    688  HB2 TYR 0  45     -10.678   9.730   7.850  1.00  0.00           H  
ATOM    689  HD1 TYR 0  45      -9.156  10.895   9.609  1.00  0.00           H  
ATOM    690  HE1 TYR 0  45      -6.765  11.083  10.530  1.00  0.00           H  
ATOM    691  HD2 TYR 0  45      -7.330   8.975   6.180  1.00  0.00           H  
ATOM    692  HE2 TYR 0  45      -5.130   9.318   7.089  1.00  0.00           H  
ATOM    693  N   ALA 0  46     -12.332  10.397   5.256  1.00  0.00      R00  N  
ATOM    694  CA  ALA 0  46     -13.611   9.962   4.765  1.00  0.00      R00  C  
ATOM    695  C   ALA 0  46     -13.760  10.189   3.221  1.00  0.00      R00  C  
ATOM    696  O   ALA 0  46     -14.679   9.728   2.678  1.00  0.00      R00  O  
ATOM    697  CB  ALA 0  46     -14.697  10.804   5.516  1.00  0.00      R00  C  
ATOM    698  H   ALA 0  46     -12.406  11.022   6.046  1.00  0.00      R00  H  
ATOM    699  HA  ALA 0  46     -13.592   8.885   4.928  1.00  0.00           H  
ATOM    700  HB1 ALA 0  46     -15.709  10.489   5.259  1.00  0.00           H  
ATOM    701  HB2 ALA 0  46     -14.535  10.758   6.592  1.00  0.00           H  
ATOM    702  HB3 ALA 0  46     -14.646  11.871   5.296  1.00  0.00           H  
ATOM    703  N   ILE 0  47     -12.786  10.851   2.643  1.00  0.00      R00  N  
ATOM    704  CA  ILE 0  47     -12.630  11.208   1.246  1.00  0.00      R00  C  
ATOM    705  C   ILE 0  47     -12.108  10.032   0.413  1.00  0.00      R00  C  
ATOM    706  O   ILE 0  47     -12.748   9.644  -0.539  1.00  0.00      R00  O  
ATOM    707  CB  ILE 0  47     -11.800  12.544   0.954  1.00  0.00      R00  C  
ATOM    708  CG2 ILE 0  47     -11.621  12.852  -0.532  1.00  0.00      R00  C  
ATOM    709  CG1 ILE 0  47     -12.495  13.710   1.754  1.00  0.00      R00  C  
ATOM    710  CD1 ILE 0  47     -11.663  15.084   1.769  1.00  0.00      R00  C  
ATOM    711  H   ILE 0  47     -12.107  11.301   3.240  1.00  0.00      R00  H  
ATOM    712  HA  ILE 0  47     -13.636  11.359   0.854  1.00  0.00           H  
ATOM    713  HB  ILE 0  47     -10.830  12.491   1.448  1.00  0.00           H  
ATOM    714 HG21 ILE 0  47     -11.202  13.825  -0.789  1.00  0.00           H  
ATOM    715 HG22 ILE 0  47     -11.034  12.095  -1.052  1.00  0.00           H  
ATOM    716 HG23 ILE 0  47     -12.578  12.826  -1.052  1.00  0.00           H  
ATOM    717 HG13 ILE 0  47     -12.549  13.421   2.804  1.00  0.00           H  
ATOM    718 HG12 ILE 0  47     -13.535  13.804   1.441  1.00  0.00           H  
ATOM    719 HD11 ILE 0  47     -11.796  15.493   2.771  1.00  0.00           H  
ATOM    720 HD12 ILE 0  47     -10.596  14.894   1.656  1.00  0.00           H  
ATOM    721 HD13 ILE 0  47     -12.002  15.830   1.051  1.00  0.00           H  
ATOM    722  N   VAL 0  48     -10.997   9.377   0.838  1.00  0.00      R00  N  
ATOM    723  CA  VAL 0  48     -10.341   8.283   0.160  1.00  0.00      R00  C  
ATOM    724  C   VAL 0  48     -11.179   6.981   0.065  1.00  0.00      R00  C  
ATOM    725  O   VAL 0  48     -10.881   6.256  -0.833  1.00  0.00      R00  O  
ATOM    726  CB  VAL 0  48      -8.965   7.997   0.980  1.00  0.00      R00  C  
ATOM    727  CG1 VAL 0  48      -8.034   9.175   0.698  1.00  0.00      R00  C  
ATOM    728  CG2 VAL 0  48      -9.071   7.818   2.549  1.00  0.00      R00  C  
ATOM    729  H   VAL 0  48     -10.584   9.754   1.679  1.00  0.00      R00  H  
ATOM    730  HA  VAL 0  48     -10.116   8.595  -0.860  1.00  0.00           H  
ATOM    731  HB  VAL 0  48      -8.400   7.171   0.548  1.00  0.00           H  
ATOM    732 HG11 VAL 0  48      -7.030   8.782   0.855  1.00  0.00           H  
ATOM    733 HG12 VAL 0  48      -8.188   9.497  -0.332  1.00  0.00           H  
ATOM    734 HG13 VAL 0  48      -8.239   9.898   1.488  1.00  0.00           H  
ATOM    735 HG21 VAL 0  48      -8.055   7.573   2.859  1.00  0.00           H  
ATOM    736 HG22 VAL 0  48      -9.313   8.726   3.101  1.00  0.00           H  
ATOM    737 HG23 VAL 0  48      -9.667   6.967   2.880  1.00  0.00           H  
ATOM    738  N   CYS 0  49     -12.188   6.740   0.914  1.00  0.00      R00  N  
ATOM    739  CA  CYS 0  49     -13.173   5.660   0.727  1.00  0.00      R00  C  
ATOM    740  C   CYS 0  49     -13.883   5.805  -0.625  1.00  0.00      R00  C  
ATOM    741  O   CYS 0  49     -13.987   4.807  -1.350  1.00  0.00      R00  O  
ATOM    742  CB  CYS 0  49     -14.176   5.503   1.870  1.00  0.00      R00  C  
ATOM    743  SG  CYS 0  49     -13.351   5.711   3.446  1.00  0.00      R00  S  
ATOM    744  H   CYS 0  49     -12.375   7.286   1.743  1.00  0.00      R00  H  
ATOM    745  HA  CYS 0  49     -12.597   4.743   0.607  1.00  0.00           H  
ATOM    746  HB3 CYS 0  49     -14.685   4.545   1.977  1.00  0.00           H  
ATOM    747  HB2 CYS 0  49     -14.974   6.241   1.789  1.00  0.00           H  
ATOM    748  HG  CYS 0  49     -13.375   7.038   3.600  1.00  0.00           H  
ATOM    749  N   VAL 0  50     -14.315   7.042  -0.873  1.00  0.00      R00  N  
ATOM    750  CA  VAL 0  50     -15.102   7.499  -1.997  1.00  0.00      R00  C  
ATOM    751  C   VAL 0  50     -14.252   7.519  -3.299  1.00  0.00      R00  C  
ATOM    752  O   VAL 0  50     -14.652   6.993  -4.352  1.00  0.00      R00  O  
ATOM    753  CB  VAL 0  50     -15.920   8.817  -1.794  1.00  0.00      R00  C  
ATOM    754  CG1 VAL 0  50     -16.637   9.344  -3.109  1.00  0.00      R00  C  
ATOM    755  CG2 VAL 0  50     -16.867   8.819  -0.565  1.00  0.00      R00  C  
ATOM    756  H   VAL 0  50     -13.978   7.761  -0.248  1.00  0.00      R00  H  
ATOM    757  HA  VAL 0  50     -15.749   6.643  -2.188  1.00  0.00           H  
ATOM    758  HB  VAL 0  50     -15.168   9.574  -1.575  1.00  0.00           H  
ATOM    759 HG11 VAL 0  50     -15.922   9.852  -3.756  1.00  0.00           H  
ATOM    760 HG12 VAL 0  50     -17.121   8.578  -3.715  1.00  0.00           H  
ATOM    761 HG13 VAL 0  50     -17.316  10.123  -2.763  1.00  0.00           H  
ATOM    762 HG21 VAL 0  50     -16.307   8.713   0.364  1.00  0.00           H  
ATOM    763 HG22 VAL 0  50     -17.496   9.709  -0.580  1.00  0.00           H  
ATOM    764 HG23 VAL 0  50     -17.452   7.906  -0.679  1.00  0.00           H  
ATOM    765  N   VAL 0  51     -13.131   8.225  -3.242  1.00  0.00      R00  N  
ATOM    766  CA  VAL 0  51     -12.344   8.455  -4.462  1.00  0.00      R00  C  
ATOM    767  C   VAL 0  51     -11.417   7.297  -4.751  1.00  0.00      R00  C  
ATOM    768  O   VAL 0  51     -10.946   7.165  -5.869  1.00  0.00      R00  O  
ATOM    769  CB  VAL 0  51     -11.560   9.786  -4.452  1.00  0.00      R00  C  
ATOM    770  CG1 VAL 0  51     -12.497  10.995  -4.301  1.00  0.00      R00  C  
ATOM    771  CG2 VAL 0  51     -10.361   9.827  -3.552  1.00  0.00      R00  C  
ATOM    772  H   VAL 0  51     -12.798   8.553  -2.346  1.00  0.00      R00  H  
ATOM    773  HA  VAL 0  51     -13.019   8.472  -5.318  1.00  0.00           H  
ATOM    774  HB  VAL 0  51     -11.183   9.925  -5.465  1.00  0.00           H  
ATOM    775 HG11 VAL 0  51     -13.094  10.887  -3.395  1.00  0.00           H  
ATOM    776 HG12 VAL 0  51     -11.986  11.952  -4.192  1.00  0.00           H  
ATOM    777 HG13 VAL 0  51     -13.273  11.112  -5.057  1.00  0.00           H  
ATOM    778 HG21 VAL 0  51      -9.552   9.110  -3.690  1.00  0.00           H  
ATOM    779 HG22 VAL 0  51      -9.949  10.835  -3.515  1.00  0.00           H  
ATOM    780 HG23 VAL 0  51     -10.663   9.654  -2.519  1.00  0.00           H  
ATOM    781  N   GLY 0  52     -11.184   6.468  -3.755  1.00  0.00      R00  N  
ATOM    782  CA  GLY 0  52     -10.727   5.033  -3.799  1.00  0.00      R00  C  
ATOM    783  C   GLY 0  52     -11.732   4.151  -4.607  1.00  0.00      R00  C  
ATOM    784  O   GLY 0  52     -11.420   3.271  -5.402  1.00  0.00      R00  O  
ATOM    785  H   GLY 0  52     -11.510   6.813  -2.863  1.00  0.00      R00  H  
ATOM    786  HA3 GLY 0  52     -10.336   4.650  -2.857  1.00  0.00           H  
ATOM    787  HA2 GLY 0  52      -9.815   5.011  -4.395  1.00  0.00           H  
ATOM    788  N   LEU 0  53     -13.022   4.277  -4.312  1.00  0.00      R00  N  
ATOM    789  CA  LEU 0  53     -14.133   3.610  -5.056  1.00  0.00      R00  C  
ATOM    790  C   LEU 0  53     -14.311   3.999  -6.539  1.00  0.00      R00  C  
ATOM    791  O   LEU 0  53     -14.507   3.241  -7.402  1.00  0.00      R00  O  
ATOM    792  CB  LEU 0  53     -15.536   3.823  -4.315  1.00  0.00      R00  C  
ATOM    793  CG  LEU 0  53     -16.765   3.201  -4.941  1.00  0.00      R00  C  
ATOM    794  CD1 LEU 0  53     -16.694   1.691  -4.959  1.00  0.00      R00  C  
ATOM    795  CD2 LEU 0  53     -18.082   3.782  -4.193  1.00  0.00      R00  C  
ATOM    796  H   LEU 0  53     -13.357   4.921  -3.609  1.00  0.00      R00  H  
ATOM    797  HA  LEU 0  53     -13.797   2.580  -4.934  1.00  0.00           H  
ATOM    798  HB3 LEU 0  53     -15.692   4.897  -4.221  1.00  0.00           H  
ATOM    799  HB2 LEU 0  53     -15.470   3.584  -3.253  1.00  0.00           H  
ATOM    800  HG  LEU 0  53     -16.853   3.615  -5.945  1.00  0.00           H  
ATOM    801 HD11 LEU 0  53     -15.832   1.388  -4.366  1.00  0.00           H  
ATOM    802 HD12 LEU 0  53     -17.591   1.230  -4.545  1.00  0.00           H  
ATOM    803 HD13 LEU 0  53     -16.578   1.309  -5.973  1.00  0.00           H  
ATOM    804 HD21 LEU 0  53     -17.761   4.177  -3.229  1.00  0.00           H  
ATOM    805 HD22 LEU 0  53     -18.681   4.497  -4.755  1.00  0.00           H  
ATOM    806 HD23 LEU 0  53     -18.834   3.010  -4.030  1.00  0.00           H  
ATOM    807  N   LEU 0  54     -13.930   5.251  -6.836  1.00  0.00      R00  N  
ATOM    808  CA  LEU 0  54     -13.879   5.796  -8.248  1.00  0.00      R00  C  
ATOM    809  C   LEU 0  54     -12.662   5.311  -8.987  1.00  0.00      R00  C  
ATOM    810  O   LEU 0  54     -12.801   5.139 -10.191  1.00  0.00      R00  O  
ATOM    811  CB  LEU 0  54     -13.801   7.342  -8.065  1.00  0.00      R00  C  
ATOM    812  CG  LEU 0  54     -15.140   7.986  -7.526  1.00  0.00      R00  C  
ATOM    813  CD1 LEU 0  54     -14.940   9.452  -7.357  1.00  0.00      R00  C  
ATOM    814  CD2 LEU 0  54     -16.370   7.749  -8.506  1.00  0.00      R00  C  
ATOM    815  H   LEU 0  54     -13.804   5.911  -6.082  1.00  0.00      R00  H  
ATOM    816  HA  LEU 0  54     -14.698   5.475  -8.892  1.00  0.00           H  
ATOM    817  HB3 LEU 0  54     -13.628   7.804  -9.037  1.00  0.00           H  
ATOM    818  HB2 LEU 0  54     -12.902   7.635  -7.523  1.00  0.00           H  
ATOM    819  HG  LEU 0  54     -15.334   7.582  -6.533  1.00  0.00           H  
ATOM    820 HD11 LEU 0  54     -14.909   9.677  -6.291  1.00  0.00           H  
ATOM    821 HD12 LEU 0  54     -13.967   9.770  -7.733  1.00  0.00           H  
ATOM    822 HD13 LEU 0  54     -15.718  10.039  -7.846  1.00  0.00           H  
ATOM    823 HD21 LEU 0  54     -16.123   7.717  -9.567  1.00  0.00           H  
ATOM    824 HD22 LEU 0  54     -16.757   6.770  -8.222  1.00  0.00           H  
ATOM    825 HD23 LEU 0  54     -17.221   8.396  -8.293  1.00  0.00           H  
ATOM    826  N   GLY 0  55     -11.575   5.070  -8.271  1.00  0.00      R00  N  
ATOM    827  CA  GLY 0  55     -10.258   4.582  -8.801  1.00  0.00      R00  C  
ATOM    828  C   GLY 0  55     -10.306   3.095  -9.004  1.00  0.00      R00  C  
ATOM    829  O   GLY 0  55      -9.701   2.597  -9.958  1.00  0.00      R00  O  
ATOM    830  H   GLY 0  55     -11.612   5.341  -7.299  1.00  0.00      R00  H  
ATOM    831  HA3 GLY 0  55      -9.475   4.657  -8.047  1.00  0.00           H  
ATOM    832  HA2 GLY 0  55      -9.917   5.122  -9.684  1.00  0.00           H  
ATOM    833  N   ASN 0  56     -10.968   2.288  -8.182  1.00  0.00      R00  N  
ATOM    834  CA  ASN 0  56     -11.393   0.931  -8.409  1.00  0.00      R00  C  
ATOM    835  C   ASN 0  56     -12.249   0.704  -9.651  1.00  0.00      R00  C  
ATOM    836  O   ASN 0  56     -11.743  -0.057 -10.445  1.00  0.00      R00  O  
ATOM    837  CB  ASN 0  56     -12.230   0.608  -7.143  1.00  0.00      R00  C  
ATOM    838  CG  ASN 0  56     -12.914  -0.789  -7.078  1.00  0.00      R00  C  
ATOM    839  OD1 ASN 0  56     -14.090  -0.813  -6.819  1.00  0.00      R00  O  
ATOM    840  ND2 ASN 0  56     -12.115  -1.981  -7.099  1.00  0.00      R00  N  
ATOM    841  H   ASN 0  56     -11.291   2.659  -7.299  1.00  0.00      R00  H  
ATOM    842 HD21 ASN 0  56     -12.462  -2.927  -7.175  1.00  0.00      R00  H  
ATOM    843 HD22 ASN 0  56     -11.112  -1.868  -7.071  1.00  0.00      R00  H  
ATOM    844  HA  ASN 0  56     -10.521   0.293  -8.552  1.00  0.00           H  
ATOM    845  HB3 ASN 0  56     -13.084   1.278  -7.041  1.00  0.00           H  
ATOM    846  HB2 ASN 0  56     -11.753   0.883  -6.202  1.00  0.00           H  
ATOM    847  N   THR 0  57     -13.385   1.464  -9.975  1.00  0.00      R00  N  
ATOM    848  CA  THR 0  57     -14.094   1.372 -11.223  1.00  0.00      R00  C  
ATOM    849  C   THR 0  57     -13.489   2.168 -12.349  1.00  0.00      R00  C  
ATOM    850  O   THR 0  57     -13.823   1.826 -13.472  1.00  0.00      R00  O  
ATOM    851  CB  THR 0  57     -15.611   1.767 -10.990  1.00  0.00      R00  C  
ATOM    852  OG1 THR 0  57     -15.601   2.987 -10.285  1.00  0.00      R00  O  
ATOM    853  CG2 THR 0  57     -16.355   0.704 -10.245  1.00  0.00      R00  C  
ATOM    854  H   THR 0  57     -13.565   2.246  -9.362  1.00  0.00      R00  H  
ATOM    855  HG1 THR 0  57     -15.477   2.764  -9.359  1.00  0.00      R00  H  
ATOM    856  HA  THR 0  57     -14.041   0.308 -11.454  1.00  0.00           H  
ATOM    857  HB  THR 0  57     -15.972   1.962 -12.000  1.00  0.00           H  
ATOM    858 HG21 THR 0  57     -17.383   1.014 -10.055  1.00  0.00           H  
ATOM    859 HG22 THR 0  57     -16.397  -0.243 -10.782  1.00  0.00           H  
ATOM    860 HG23 THR 0  57     -15.837   0.427  -9.327  1.00  0.00           H  
ATOM    861  N   LEU 0  58     -12.563   3.104 -12.054  1.00  0.00      R00  N  
ATOM    862  CA  LEU 0  58     -11.900   3.799 -13.184  1.00  0.00      R00  C  
ATOM    863  C   LEU 0  58     -11.350   2.884 -14.246  1.00  0.00      R00  C  
ATOM    864  O   LEU 0  58     -11.487   3.147 -15.455  1.00  0.00      R00  O  
ATOM    865  CB  LEU 0  58     -10.835   4.725 -12.689  1.00  0.00      R00  C  
ATOM    866  CG  LEU 0  58     -10.051   5.587 -13.668  1.00  0.00      R00  C  
ATOM    867  CD1 LEU 0  58     -10.995   6.513 -14.459  1.00  0.00      R00  C  
ATOM    868  CD2 LEU 0  58      -8.925   6.394 -12.973  1.00  0.00      R00  C  
ATOM    869  H   LEU 0  58     -12.310   3.379 -11.115  1.00  0.00      R00  H  
ATOM    870  HA  LEU 0  58     -12.683   4.374 -13.678  1.00  0.00           H  
ATOM    871  HB3 LEU 0  58     -10.124   4.061 -12.198  1.00  0.00           H  
ATOM    872  HB2 LEU 0  58     -11.157   5.420 -11.914  1.00  0.00           H  
ATOM    873  HG  LEU 0  58      -9.461   4.911 -14.286  1.00  0.00           H  
ATOM    874 HD11 LEU 0  58     -11.054   6.341 -15.534  1.00  0.00           H  
ATOM    875 HD12 LEU 0  58     -12.018   6.308 -14.145  1.00  0.00           H  
ATOM    876 HD13 LEU 0  58     -10.873   7.590 -14.340  1.00  0.00           H  
ATOM    877 HD21 LEU 0  58      -7.948   6.079 -13.337  1.00  0.00           H  
ATOM    878 HD22 LEU 0  58      -8.924   7.441 -13.277  1.00  0.00           H  
ATOM    879 HD23 LEU 0  58      -8.858   6.347 -11.886  1.00  0.00           H  
ATOM    880  N   VAL 0  59     -10.563   1.876 -13.807  1.00  0.00      R00  N  
ATOM    881  CA  VAL 0  59      -9.998   0.885 -14.675  1.00  0.00      R00  C  
ATOM    882  C   VAL 0  59     -10.965   0.137 -15.690  1.00  0.00      R00  C  
ATOM    883  O   VAL 0  59     -10.423  -0.508 -16.600  1.00  0.00      R00  O  
ATOM    884  CB  VAL 0  59      -9.037  -0.057 -13.962  1.00  0.00      R00  C  
ATOM    885  CG1 VAL 0  59      -7.819   0.738 -13.530  1.00  0.00      R00  C  
ATOM    886  CG2 VAL 0  59      -9.670  -0.875 -12.865  1.00  0.00      R00  C  
ATOM    887  H   VAL 0  59     -10.546   1.565 -12.846  1.00  0.00      R00  H  
ATOM    888  HA  VAL 0  59      -9.375   1.367 -15.429  1.00  0.00           H  
ATOM    889  HB  VAL 0  59      -8.626  -0.695 -14.745  1.00  0.00           H  
ATOM    890 HG11 VAL 0  59      -8.013   1.269 -12.598  1.00  0.00           H  
ATOM    891 HG12 VAL 0  59      -7.006   0.042 -13.323  1.00  0.00           H  
ATOM    892 HG13 VAL 0  59      -7.376   1.448 -14.229  1.00  0.00           H  
ATOM    893 HG21 VAL 0  59     -10.064  -0.154 -12.150  1.00  0.00           H  
ATOM    894 HG22 VAL 0  59     -10.572  -1.436 -13.112  1.00  0.00           H  
ATOM    895 HG23 VAL 0  59      -8.987  -1.577 -12.387  1.00  0.00           H  
ATOM    896  N   ILE 0  60     -12.344   0.160 -15.547  1.00  0.00      R00  N  
ATOM    897  CA  ILE 0  60     -13.429  -0.132 -16.523  1.00  0.00      R00  C  
ATOM    898  C   ILE 0  60     -13.924   1.129 -17.337  1.00  0.00      R00  C  
ATOM    899  O   ILE 0  60     -14.144   0.990 -18.571  1.00  0.00      R00  O  
ATOM    900  CB  ILE 0  60     -14.617  -0.823 -15.902  1.00  0.00      R00  C  
ATOM    901  CG2 ILE 0  60     -15.670  -1.292 -16.911  1.00  0.00      R00  C  
ATOM    902  CG1 ILE 0  60     -14.230  -1.926 -14.861  1.00  0.00      R00  C  
ATOM    903  CD1 ILE 0  60     -15.354  -2.246 -13.899  1.00  0.00      R00  C  
ATOM    904  H   ILE 0  60     -12.615   0.748 -14.771  1.00  0.00      R00  H  
ATOM    905  HA  ILE 0  60     -13.007  -0.871 -17.203  1.00  0.00           H  
ATOM    906  HB  ILE 0  60     -15.038  -0.035 -15.279  1.00  0.00           H  
ATOM    907 HG21 ILE 0  60     -16.607  -1.557 -16.420  1.00  0.00           H  
ATOM    908 HG22 ILE 0  60     -15.852  -0.578 -17.715  1.00  0.00           H  
ATOM    909 HG23 ILE 0  60     -15.462  -2.314 -17.227  1.00  0.00           H  
ATOM    910 HG13 ILE 0  60     -13.360  -1.702 -14.245  1.00  0.00           H  
ATOM    911 HG12 ILE 0  60     -13.934  -2.817 -15.415  1.00  0.00           H  
ATOM    912 HD11 ILE 0  60     -14.961  -2.349 -12.888  1.00  0.00           H  
ATOM    913 HD12 ILE 0  60     -16.173  -1.531 -13.976  1.00  0.00           H  
ATOM    914 HD13 ILE 0  60     -15.874  -3.163 -14.177  1.00  0.00           H  
ATOM    915  N   TYR 0  61     -13.979   2.294 -16.713  1.00  0.00      R00  N  
ATOM    916  CA  TYR 0  61     -14.293   3.592 -17.423  1.00  0.00      R00  C  
ATOM    917  C   TYR 0  61     -13.334   3.996 -18.564  1.00  0.00      R00  C  
ATOM    918  O   TYR 0  61     -13.864   4.304 -19.646  1.00  0.00      R00  O  
ATOM    919  CB  TYR 0  61     -14.529   4.752 -16.516  1.00  0.00      R00  C  
ATOM    920  CG  TYR 0  61     -15.920   4.576 -15.797  1.00  0.00      R00  C  
ATOM    921  CD1 TYR 0  61     -17.050   4.715 -16.554  1.00  0.00      R00  C  
ATOM    922  CE1 TYR 0  61     -18.412   4.567 -16.029  1.00  0.00      R00  C  
ATOM    923  CD2 TYR 0  61     -16.107   4.412 -14.423  1.00  0.00      R00  C  
ATOM    924  CE2 TYR 0  61     -17.364   4.180 -13.848  1.00  0.00      R00  C  
ATOM    925  CZ  TYR 0  61     -18.539   4.208 -14.630  1.00  0.00      R00  C  
ATOM    926  OH  TYR 0  61     -19.751   3.863 -14.093  1.00  0.00      R00  O  
ATOM    927  H   TYR 0  61     -13.818   2.329 -15.716  1.00  0.00      R00  H  
ATOM    928  HH  TYR 0  61     -19.671   3.467 -13.222  1.00  0.00      R00  H  
ATOM    929  HA  TYR 0  61     -15.239   3.309 -17.884  1.00  0.00           H  
ATOM    930  HB3 TYR 0  61     -14.559   5.695 -17.063  1.00  0.00           H  
ATOM    931  HB2 TYR 0  61     -13.614   4.708 -15.926  1.00  0.00           H  
ATOM    932  HD1 TYR 0  61     -16.977   4.884 -17.618  1.00  0.00           H  
ATOM    933  HE1 TYR 0  61     -19.153   4.757 -16.791  1.00  0.00           H  
ATOM    934  HD2 TYR 0  61     -15.261   4.363 -13.754  1.00  0.00           H  
ATOM    935  HE2 TYR 0  61     -17.437   4.034 -12.780  1.00  0.00           H  
ATOM    936  N   VAL 0  62     -12.075   3.730 -18.328  1.00  0.00      R00  N  
ATOM    937  CA  VAL 0  62     -11.139   3.822 -19.427  1.00  0.00      R00  C  
ATOM    938  C   VAL 0  62     -11.385   2.901 -20.662  1.00  0.00      R00  C  
ATOM    939  O   VAL 0  62     -11.088   3.336 -21.728  1.00  0.00      R00  O  
ATOM    940  CB  VAL 0  62      -9.676   3.634 -18.887  1.00  0.00      R00  C  
ATOM    941  CG1 VAL 0  62      -9.554   2.238 -18.274  1.00  0.00      R00  C  
ATOM    942  CG2 VAL 0  62      -8.491   3.699 -19.853  1.00  0.00      R00  C  
ATOM    943  H   VAL 0  62     -11.894   3.403 -17.390  1.00  0.00      R00  H  
ATOM    944  HA  VAL 0  62     -11.136   4.876 -19.706  1.00  0.00           H  
ATOM    945  HB  VAL 0  62      -9.549   4.290 -18.026  1.00  0.00           H  
ATOM    946 HG11 VAL 0  62      -8.649   2.125 -17.677  1.00  0.00           H  
ATOM    947 HG12 VAL 0  62     -10.341   2.043 -17.546  1.00  0.00           H  
ATOM    948 HG13 VAL 0  62      -9.771   1.417 -18.958  1.00  0.00           H  
ATOM    949 HG21 VAL 0  62      -7.574   3.703 -19.264  1.00  0.00           H  
ATOM    950 HG22 VAL 0  62      -8.472   2.973 -20.666  1.00  0.00           H  
ATOM    951 HG23 VAL 0  62      -8.581   4.662 -20.355  1.00  0.00           H  
ATOM    952  N   VAL 0  63     -11.925   1.670 -20.448  1.00  0.00      R00  N  
ATOM    953  CA  VAL 0  63     -12.194   0.777 -21.558  1.00  0.00      R00  C  
ATOM    954  C   VAL 0  63     -13.481   1.224 -22.306  1.00  0.00      R00  C  
ATOM    955  O   VAL 0  63     -13.424   1.250 -23.583  1.00  0.00      R00  O  
ATOM    956  CB  VAL 0  63     -12.348  -0.756 -21.297  1.00  0.00      R00  C  
ATOM    957  CG1 VAL 0  63     -11.040  -1.258 -20.629  1.00  0.00      R00  C  
ATOM    958  CG2 VAL 0  63     -13.559  -1.401 -20.499  1.00  0.00      R00  C  
ATOM    959  H   VAL 0  63     -12.428   1.387 -19.619  1.00  0.00      R00  H  
ATOM    960  HA  VAL 0  63     -11.388   0.960 -22.268  1.00  0.00           H  
ATOM    961  HB  VAL 0  63     -12.438  -1.248 -22.266  1.00  0.00           H  
ATOM    962 HG11 VAL 0  63     -11.090  -2.335 -20.474  1.00  0.00           H  
ATOM    963 HG12 VAL 0  63     -10.087  -1.107 -21.137  1.00  0.00           H  
ATOM    964 HG13 VAL 0  63     -10.899  -0.846 -19.630  1.00  0.00           H  
ATOM    965 HG21 VAL 0  63     -13.577  -1.147 -19.439  1.00  0.00           H  
ATOM    966 HG22 VAL 0  63     -14.555  -1.383 -20.939  1.00  0.00           H  
ATOM    967 HG23 VAL 0  63     -13.417  -2.482 -20.480  1.00  0.00           H  
ATOM    968  N   LEU 0  64     -14.575   1.539 -21.587  1.00  0.00      R00  N  
ATOM    969  CA  LEU 0  64     -15.815   2.135 -22.075  1.00  0.00      R00  C  
ATOM    970  C   LEU 0  64     -15.556   3.443 -22.712  1.00  0.00      R00  C  
ATOM    971  O   LEU 0  64     -16.099   3.625 -23.855  1.00  0.00      R00  O  
ATOM    972  CB  LEU 0  64     -16.951   2.221 -20.935  1.00  0.00      R00  C  
ATOM    973  CG  LEU 0  64     -17.561   0.809 -20.710  1.00  0.00      R00  C  
ATOM    974  CD1 LEU 0  64     -18.404   0.675 -19.395  1.00  0.00      R00  C  
ATOM    975  CD2 LEU 0  64     -18.422   0.242 -21.895  1.00  0.00      R00  C  
ATOM    976  H   LEU 0  64     -14.506   1.431 -20.585  1.00  0.00      R00  H  
ATOM    977  HA  LEU 0  64     -16.217   1.467 -22.837  1.00  0.00           H  
ATOM    978  HB3 LEU 0  64     -17.730   2.941 -21.187  1.00  0.00           H  
ATOM    979  HB2 LEU 0  64     -16.505   2.654 -20.040  1.00  0.00           H  
ATOM    980  HG  LEU 0  64     -16.678   0.199 -20.517  1.00  0.00           H  
ATOM    981 HD11 LEU 0  64     -18.394   1.563 -18.763  1.00  0.00           H  
ATOM    982 HD12 LEU 0  64     -19.466   0.434 -19.431  1.00  0.00           H  
ATOM    983 HD13 LEU 0  64     -17.961  -0.095 -18.764  1.00  0.00           H  
ATOM    984 HD21 LEU 0  64     -18.853   0.975 -22.576  1.00  0.00           H  
ATOM    985 HD22 LEU 0  64     -17.938  -0.482 -22.550  1.00  0.00           H  
ATOM    986 HD23 LEU 0  64     -19.292  -0.265 -21.478  1.00  0.00           H  
ATOM    987  N   ARG 0  65     -14.810   4.363 -22.097  1.00  0.00      R00  N  
ATOM    988  CA  ARG 0  65     -14.508   5.757 -22.577  1.00  0.00      R00  C  
ATOM    989  C   ARG 0  65     -13.249   5.791 -23.524  1.00  0.00      R00  C  
ATOM    990  O   ARG 0  65     -13.297   5.894 -24.712  1.00  0.00      R00  O  
ATOM    991  CB  ARG 0  65     -14.570   6.815 -21.391  1.00  0.00      R00  C  
ATOM    992  CG  ARG 0  65     -15.917   6.737 -20.565  1.00  0.00      R00  C  
ATOM    993  CD  ARG 0  65     -15.942   7.688 -19.362  1.00  0.00      R00  C  
ATOM    994  NE  ARG 0  65     -17.288   7.900 -18.842  1.00  0.00      R00  N  
ATOM    995  CZ  ARG 0  65     -17.660   8.105 -17.616  1.00  0.00      R00  C  
ATOM    996  NH1 ARG 0  65     -18.959   8.095 -17.295  1.00  0.00      R00  N  
ATOM    997  NH2 ARG 0  65     -16.746   8.376 -16.623  1.00  0.00      R00  N1+
ATOM    998  H   ARG 0  65     -14.538   4.119 -21.156  1.00  0.00      R00  H  
ATOM    999  HE  ARG 0  65     -17.910   7.889 -19.637  1.00  0.00      R00  H  
ATOM   1000 HH11 ARG 0  65     -19.144   8.279 -16.320  1.00  0.00      R00  H  
ATOM   1001 HH12 ARG 0  65     -19.753   7.860 -17.873  1.00  0.00      R00  H  
ATOM   1002 HH21 ARG 0  65     -16.922   8.794 -15.721  1.00  0.00      R00  H  
ATOM   1003 HH22 ARG 0  65     -15.747   8.351 -16.772  1.00  0.00      R00  H  
ATOM   1004  HA  ARG 0  65     -15.369   6.043 -23.181  1.00  0.00           H  
ATOM   1005  HB3 ARG 0  65     -14.515   7.834 -21.773  1.00  0.00           H  
ATOM   1006  HB2 ARG 0  65     -13.610   6.753 -20.879  1.00  0.00           H  
ATOM   1007  HG3 ARG 0  65     -16.027   5.744 -20.128  1.00  0.00           H  
ATOM   1008  HG2 ARG 0  65     -16.776   6.943 -21.203  1.00  0.00           H  
ATOM   1009  HD3 ARG 0  65     -15.395   8.620 -19.502  1.00  0.00           H  
ATOM   1010  HD2 ARG 0  65     -15.442   7.193 -18.529  1.00  0.00           H  
ATOM   1011  N   TYR 0  66     -12.135   6.034 -22.798  1.00  0.00      R00  N  
ATOM   1012  CA  TYR 0  66     -10.933   6.603 -23.398  1.00  0.00      R00  C  
ATOM   1013  C   TYR 0  66      -9.809   5.643 -23.785  1.00  0.00      R00  C  
ATOM   1014  O   TYR 0  66      -8.660   5.836 -23.438  1.00  0.00      R00  O  
ATOM   1015  CB  TYR 0  66     -10.589   7.726 -22.514  1.00  0.00      R00  C  
ATOM   1016  CG  TYR 0  66     -10.026   7.542 -21.157  1.00  0.00      R00  C  
ATOM   1017  CD1 TYR 0  66      -8.647   7.524 -20.977  1.00  0.00      R00  C  
ATOM   1018  CE1 TYR 0  66      -8.016   7.400 -19.725  1.00  0.00      R00  C  
ATOM   1019  CD2 TYR 0  66     -10.860   7.506 -20.012  1.00  0.00      R00  C  
ATOM   1020  CE2 TYR 0  66     -10.306   7.421 -18.715  1.00  0.00      R00  C  
ATOM   1021  CZ  TYR 0  66      -8.886   7.266 -18.621  1.00  0.00      R00  C  
ATOM   1022  OH  TYR 0  66      -8.415   7.090 -17.430  1.00  0.00      R00  O  
ATOM   1023  H   TYR 0  66     -12.033   5.587 -21.899  1.00  0.00      R00  H  
ATOM   1024  HH  TYR 0  66      -7.462   7.182 -17.360  1.00  0.00      R00  H  
ATOM   1025  HA  TYR 0  66     -11.043   7.128 -24.347  1.00  0.00           H  
ATOM   1026  HB3 TYR 0  66     -11.506   8.314 -22.477  1.00  0.00           H  
ATOM   1027  HB2 TYR 0  66      -9.771   8.208 -23.049  1.00  0.00           H  
ATOM   1028  HD1 TYR 0  66      -7.988   7.631 -21.826  1.00  0.00           H  
ATOM   1029  HE1 TYR 0  66      -6.937   7.381 -19.769  1.00  0.00           H  
ATOM   1030  HD2 TYR 0  66     -11.936   7.448 -19.939  1.00  0.00           H  
ATOM   1031  HE2 TYR 0  66     -10.945   7.394 -17.845  1.00  0.00           H  
ATOM   1032  N   SER 0  67     -10.113   4.771 -24.734  1.00  0.00      R00  N  
ATOM   1033  CA  SER 0  67      -9.195   3.985 -25.610  1.00  0.00      R00  C  
ATOM   1034  C   SER 0  67     -10.026   3.505 -26.788  1.00  0.00      R00  C  
ATOM   1035  O   SER 0  67     -11.206   3.870 -26.913  1.00  0.00      R00  O  
ATOM   1036  CB  SER 0  67      -8.688   2.848 -24.738  1.00  0.00      R00  C  
ATOM   1037  OG  SER 0  67      -9.812   2.002 -24.270  1.00  0.00      R00  O  
ATOM   1038  H   SER 0  67     -11.089   4.759 -24.994  1.00  0.00      R00  H  
ATOM   1039  HG  SER 0  67     -10.192   2.468 -23.522  1.00  0.00      R00  H  
ATOM   1040  HA  SER 0  67      -8.463   4.745 -25.882  1.00  0.00           H  
ATOM   1041  HB3 SER 0  67      -8.077   3.242 -23.926  1.00  0.00           H  
ATOM   1042  HB2 SER 0  67      -8.087   2.218 -25.394  1.00  0.00           H  
ATOM   1043  N   LYS 0  68      -9.472   2.631 -27.653  1.00  0.00      R00  N  
ATOM   1044  CA  LYS 0  68     -10.145   1.732 -28.576  1.00  0.00      R00  C  
ATOM   1045  C   LYS 0  68     -10.758   0.477 -27.934  1.00  0.00      R00  C  
ATOM   1046  O   LYS 0  68     -10.943  -0.585 -28.571  1.00  0.00      R00  O  
ATOM   1047  CB  LYS 0  68      -9.067   1.320 -29.654  1.00  0.00      R00  C  
ATOM   1048  CG  LYS 0  68      -8.017   0.451 -29.042  1.00  0.00      R00  C  
ATOM   1049  CD  LYS 0  68      -7.033  -0.177 -30.099  1.00  0.00      R00  C  
ATOM   1050  CE  LYS 0  68      -7.801  -0.735 -31.381  1.00  0.00      R00  C  
ATOM   1051  NZ  LYS 0  68      -6.940  -1.572 -32.214  1.00  0.00      R00  N1+
ATOM   1052  H   LYS 0  68      -8.463   2.654 -27.619  1.00  0.00      R00  H  
ATOM   1053  HZ1 LYS 0  68      -7.363  -2.060 -32.991  1.00  0.00      R00  H  
ATOM   1054  HZ2 LYS 0  68      -6.168  -1.056 -32.611  1.00  0.00      R00  H  
ATOM   1055  HZ3 LYS 0  68      -6.543  -2.297 -31.634  1.00  0.00      R00  H  
ATOM   1056  HA  LYS 0  68     -11.033   2.168 -29.034  1.00  0.00           H  
ATOM   1057  HB3 LYS 0  68      -8.658   2.206 -30.139  1.00  0.00           H  
ATOM   1058  HB2 LYS 0  68      -9.548   0.801 -30.483  1.00  0.00           H  
ATOM   1059  HG3 LYS 0  68      -8.448  -0.346 -28.435  1.00  0.00           H  
ATOM   1060  HG2 LYS 0  68      -7.466   1.070 -28.334  1.00  0.00           H  
ATOM   1061  HD3 LYS 0  68      -6.488  -1.040 -29.716  1.00  0.00           H  
ATOM   1062  HD2 LYS 0  68      -6.342   0.596 -30.436  1.00  0.00           H  
ATOM   1063  HE3 LYS 0  68      -8.189   0.035 -32.048  1.00  0.00           H  
ATOM   1064  HE2 LYS 0  68      -8.660  -1.247 -30.947  1.00  0.00           H  
ATOM   1065  N   MET 0  69     -10.914   0.502 -26.600  1.00  0.00      R00  N  
ATOM   1066  CA  MET 0  69     -11.479  -0.558 -25.785  1.00  0.00      R00  C  
ATOM   1067  C   MET 0  69     -10.322  -1.481 -25.238  1.00  0.00      R00  C  
ATOM   1068  O   MET 0  69     -10.537  -2.087 -24.160  1.00  0.00      R00  O  
ATOM   1069  CB  MET 0  69     -12.674  -1.374 -26.338  1.00  0.00      R00  C  
ATOM   1070  CG  MET 0  69     -13.782  -0.480 -26.871  1.00  0.00      R00  C  
ATOM   1071  SD  MET 0  69     -15.356  -1.386 -26.890  1.00  0.00      R00  S  
ATOM   1072  CE  MET 0  69     -15.937  -1.072 -25.216  1.00  0.00      R00  C  
ATOM   1073  H   MET 0  69     -10.557   1.239 -26.009  1.00  0.00      R00  H  
ATOM   1074  HA  MET 0  69     -11.855  -0.082 -24.880  1.00  0.00           H  
ATOM   1075  HB3 MET 0  69     -12.969  -1.952 -25.462  1.00  0.00           H  
ATOM   1076  HB2 MET 0  69     -12.396  -1.999 -27.186  1.00  0.00           H  
ATOM   1077  HG3 MET 0  69     -13.548  -0.374 -27.930  1.00  0.00           H  
ATOM   1078  HG2 MET 0  69     -13.802   0.458 -26.316  1.00  0.00           H  
ATOM   1079  HE1 MET 0  69     -15.288  -1.466 -24.433  1.00  0.00           H  
ATOM   1080  HE2 MET 0  69     -16.001   0.015 -25.162  1.00  0.00           H  
ATOM   1081  HE3 MET 0  69     -16.975  -1.335 -25.010  1.00  0.00           H  
ATOM   1082  N   GLN 0  70      -9.212  -1.612 -26.020  1.00  0.00      R00  N  
ATOM   1083  CA  GLN 0  70      -7.986  -2.231 -25.587  1.00  0.00      R00  C  
ATOM   1084  C   GLN 0  70      -7.170  -1.308 -24.711  1.00  0.00      R00  C  
ATOM   1085  O   GLN 0  70      -7.049  -0.111 -25.068  1.00  0.00      R00  O  
ATOM   1086  CB  GLN 0  70      -7.124  -2.664 -26.841  1.00  0.00      R00  C  
ATOM   1087  CG  GLN 0  70      -7.892  -3.652 -27.744  1.00  0.00      R00  C  
ATOM   1088  CD  GLN 0  70      -8.826  -4.763 -27.083  1.00  0.00      R00  C  
ATOM   1089  OE1 GLN 0  70      -8.419  -5.855 -26.682  1.00  0.00      R00  O  
ATOM   1090  NE2 GLN 0  70     -10.148  -4.531 -27.158  1.00  0.00      R00  N  
ATOM   1091  H   GLN 0  70      -9.087  -0.816 -26.629  1.00  0.00      R00  H  
ATOM   1092 HE21 GLN 0  70     -10.849  -5.216 -26.915  1.00  0.00      R00  H  
ATOM   1093 HE22 GLN 0  70     -10.457  -3.594 -27.375  1.00  0.00      R00  H  
ATOM   1094  HA  GLN 0  70      -8.185  -3.139 -25.018  1.00  0.00           H  
ATOM   1095  HB3 GLN 0  70      -6.251  -3.094 -26.351  1.00  0.00           H  
ATOM   1096  HB2 GLN 0  70      -6.722  -1.768 -27.312  1.00  0.00           H  
ATOM   1097  HG3 GLN 0  70      -7.089  -4.098 -28.331  1.00  0.00           H  
ATOM   1098  HG2 GLN 0  70      -8.577  -3.020 -28.308  1.00  0.00           H  
ATOM   1099  N   THR 0  71      -6.597  -1.852 -23.636  1.00  0.00      R00  N  
ATOM   1100  CA  THR 0  71      -5.576  -1.156 -22.764  1.00  0.00      R00  C  
ATOM   1101  C   THR 0  71      -4.887  -2.282 -21.947  1.00  0.00      R00  C  
ATOM   1102  O   THR 0  71      -4.898  -3.425 -22.418  1.00  0.00      R00  O  
ATOM   1103  CB  THR 0  71      -6.199   0.061 -21.985  1.00  0.00      R00  C  
ATOM   1104  OG1 THR 0  71      -5.252   0.690 -21.173  1.00  0.00      R00  O  
ATOM   1105  CG2 THR 0  71      -7.342  -0.248 -21.050  1.00  0.00      R00  C  
ATOM   1106  H   THR 0  71      -6.998  -2.716 -23.300  1.00  0.00      R00  H  
ATOM   1107  HG1 THR 0  71      -4.789   1.388 -21.641  1.00  0.00      R00  H  
ATOM   1108  HA  THR 0  71      -4.683  -0.954 -23.356  1.00  0.00           H  
ATOM   1109  HB  THR 0  71      -6.564   0.828 -22.668  1.00  0.00           H  
ATOM   1110 HG21 THR 0  71      -7.051  -0.769 -20.137  1.00  0.00           H  
ATOM   1111 HG22 THR 0  71      -7.915   0.620 -20.724  1.00  0.00           H  
ATOM   1112 HG23 THR 0  71      -7.972  -0.874 -21.682  1.00  0.00           H  
ATOM   1113  N   VAL 0  72      -4.365  -1.910 -20.736  1.00  0.00      R00  N  
ATOM   1114  CA  VAL 0  72      -3.631  -2.795 -19.907  1.00  0.00      R00  C  
ATOM   1115  C   VAL 0  72      -4.572  -3.742 -19.187  1.00  0.00      R00  C  
ATOM   1116  O   VAL 0  72      -4.237  -4.798 -18.809  1.00  0.00      R00  O  
ATOM   1117  CB  VAL 0  72      -2.913  -1.980 -18.731  1.00  0.00      R00  C  
ATOM   1118  CG1 VAL 0  72      -2.173  -2.869 -17.725  1.00  0.00      R00  C  
ATOM   1119  CG2 VAL 0  72      -2.002  -0.904 -19.204  1.00  0.00      R00  C  
ATOM   1120  H   VAL 0  72      -4.389  -0.909 -20.602  1.00  0.00      R00  H  
ATOM   1121  HA  VAL 0  72      -2.837  -3.288 -20.468  1.00  0.00           H  
ATOM   1122  HB  VAL 0  72      -3.637  -1.588 -18.016  1.00  0.00           H  
ATOM   1123 HG11 VAL 0  72      -1.534  -2.270 -17.076  1.00  0.00           H  
ATOM   1124 HG12 VAL 0  72      -2.754  -3.351 -16.939  1.00  0.00           H  
ATOM   1125 HG13 VAL 0  72      -1.501  -3.527 -18.276  1.00  0.00           H  
ATOM   1126 HG21 VAL 0  72      -1.220  -1.407 -19.773  1.00  0.00           H  
ATOM   1127 HG22 VAL 0  72      -2.561  -0.115 -19.708  1.00  0.00           H  
ATOM   1128 HG23 VAL 0  72      -1.610  -0.422 -18.309  1.00  0.00           H  
ATOM   1129  N   THR 0  73      -5.745  -3.265 -18.813  1.00  0.00      R00  N  
ATOM   1130  CA  THR 0  73      -6.481  -3.764 -17.677  1.00  0.00      R00  C  
ATOM   1131  C   THR 0  73      -7.581  -4.863 -17.999  1.00  0.00      R00  C  
ATOM   1132  O   THR 0  73      -8.223  -5.346 -17.093  1.00  0.00      R00  O  
ATOM   1133  CB  THR 0  73      -7.241  -2.610 -16.996  1.00  0.00      R00  C  
ATOM   1134  OG1 THR 0  73      -8.091  -1.905 -17.914  1.00  0.00      R00  O  
ATOM   1135  CG2 THR 0  73      -6.181  -1.569 -16.557  1.00  0.00      R00  C  
ATOM   1136  H   THR 0  73      -6.144  -2.435 -19.228  1.00  0.00      R00  H  
ATOM   1137  HG1 THR 0  73      -8.857  -1.480 -17.522  1.00  0.00      R00  H  
ATOM   1138  HA  THR 0  73      -5.843  -4.262 -16.947  1.00  0.00           H  
ATOM   1139  HB  THR 0  73      -7.824  -2.932 -16.133  1.00  0.00           H  
ATOM   1140 HG21 THR 0  73      -5.511  -1.757 -15.719  1.00  0.00           H  
ATOM   1141 HG22 THR 0  73      -5.685  -1.255 -17.476  1.00  0.00           H  
ATOM   1142 HG23 THR 0  73      -6.651  -0.633 -16.257  1.00  0.00           H  
ATOM   1143  N   ASN 0  74      -7.754  -5.200 -19.333  1.00  0.00      R00  N  
ATOM   1144  CA  ASN 0  74      -8.852  -6.078 -19.782  1.00  0.00      R00  C  
ATOM   1145  C   ASN 0  74      -8.910  -7.426 -19.113  1.00  0.00      R00  C  
ATOM   1146  O   ASN 0  74     -10.017  -7.913 -18.882  1.00  0.00      R00  O  
ATOM   1147  CB  ASN 0  74      -8.801  -6.222 -21.363  1.00  0.00      R00  C  
ATOM   1148  CG  ASN 0  74      -8.816  -4.897 -22.251  1.00  0.00      R00  C  
ATOM   1149  OD1 ASN 0  74      -7.717  -4.395 -22.602  1.00  0.00      R00  O  
ATOM   1150  ND2 ASN 0  74     -10.018  -4.455 -22.590  1.00  0.00      R00  N  
ATOM   1151  H   ASN 0  74      -7.228  -4.689 -20.028  1.00  0.00      R00  H  
ATOM   1152 HD21 ASN 0  74      -9.965  -3.483 -22.859  1.00  0.00      R00  H  
ATOM   1153 HD22 ASN 0  74     -10.782  -4.859 -22.068  1.00  0.00      R00  H  
ATOM   1154  HA  ASN 0  74      -9.705  -5.477 -19.469  1.00  0.00           H  
ATOM   1155  HB3 ASN 0  74      -9.629  -6.798 -21.777  1.00  0.00           H  
ATOM   1156  HB2 ASN 0  74      -7.781  -6.593 -21.456  1.00  0.00           H  
ATOM   1157  N   MET 0  75      -7.698  -7.985 -18.839  1.00  0.00      R00  N  
ATOM   1158  CA  MET 0  75      -7.580  -9.217 -18.143  1.00  0.00      R00  C  
ATOM   1159  C   MET 0  75      -7.761  -9.157 -16.624  1.00  0.00      R00  C  
ATOM   1160  O   MET 0  75      -8.376 -10.039 -15.991  1.00  0.00      R00  O  
ATOM   1161  CB  MET 0  75      -6.231  -9.803 -18.638  1.00  0.00      R00  C  
ATOM   1162  CG  MET 0  75      -5.786 -11.011 -17.879  1.00  0.00      R00  C  
ATOM   1163  SD  MET 0  75      -4.179 -11.566 -18.412  1.00  0.00      R00  S  
ATOM   1164  CE  MET 0  75      -4.097 -13.048 -17.365  1.00  0.00      R00  C  
ATOM   1165  H   MET 0  75      -6.843  -7.490 -19.048  1.00  0.00      R00  H  
ATOM   1166  HA  MET 0  75      -8.298  -9.985 -18.434  1.00  0.00           H  
ATOM   1167  HB3 MET 0  75      -5.398  -9.123 -18.460  1.00  0.00           H  
ATOM   1168  HB2 MET 0  75      -6.349  -9.868 -19.720  1.00  0.00           H  
ATOM   1169  HG3 MET 0  75      -6.431 -11.882 -17.993  1.00  0.00           H  
ATOM   1170  HG2 MET 0  75      -5.660 -10.856 -16.807  1.00  0.00           H  
ATOM   1171  HE1 MET 0  75      -3.769 -13.899 -17.962  1.00  0.00           H  
ATOM   1172  HE2 MET 0  75      -3.397 -12.947 -16.535  1.00  0.00           H  
ATOM   1173  HE3 MET 0  75      -5.062 -13.234 -16.893  1.00  0.00           H  
ATOM   1174  N   TYR 0  76      -7.409  -8.053 -16.073  1.00  0.00      R00  N  
ATOM   1175  CA  TYR 0  76      -7.380  -7.616 -14.694  1.00  0.00      R00  C  
ATOM   1176  C   TYR 0  76      -8.773  -7.394 -14.144  1.00  0.00      R00  C  
ATOM   1177  O   TYR 0  76      -9.068  -7.751 -13.022  1.00  0.00      R00  O  
ATOM   1178  CB  TYR 0  76      -6.308  -6.612 -14.429  1.00  0.00      R00  C  
ATOM   1179  CG  TYR 0  76      -4.941  -7.147 -14.954  1.00  0.00      R00  C  
ATOM   1180  CD1 TYR 0  76      -4.472  -6.942 -16.285  1.00  0.00      R00  C  
ATOM   1181  CE1 TYR 0  76      -3.376  -7.645 -16.838  1.00  0.00      R00  C  
ATOM   1182  CD2 TYR 0  76      -4.152  -8.015 -14.127  1.00  0.00      R00  C  
ATOM   1183  CE2 TYR 0  76      -3.012  -8.721 -14.655  1.00  0.00      R00  C  
ATOM   1184  CZ  TYR 0  76      -2.729  -8.558 -15.962  1.00  0.00      R00  C  
ATOM   1185  OH  TYR 0  76      -1.767  -9.356 -16.436  1.00  0.00      R00  O  
ATOM   1186  H   TYR 0  76      -7.122  -7.402 -16.790  1.00  0.00      R00  H  
ATOM   1187  HH  TYR 0  76      -1.668  -9.234 -17.383  1.00  0.00      R00  H  
ATOM   1188  HA  TYR 0  76      -7.026  -8.528 -14.213  1.00  0.00           H  
ATOM   1189  HB3 TYR 0  76      -6.239  -6.395 -13.363  1.00  0.00           H  
ATOM   1190  HB2 TYR 0  76      -6.541  -5.677 -14.937  1.00  0.00           H  
ATOM   1191  HD1 TYR 0  76      -5.060  -6.349 -16.970  1.00  0.00           H  
ATOM   1192  HE1 TYR 0  76      -3.068  -7.412 -17.847  1.00  0.00           H  
ATOM   1193  HD2 TYR 0  76      -4.363  -8.021 -13.068  1.00  0.00           H  
ATOM   1194  HE2 TYR 0  76      -2.452  -9.393 -14.022  1.00  0.00           H  
ATOM   1195  N   ILE 0  77      -9.633  -6.774 -14.922  1.00  0.00      R00  N  
ATOM   1196  CA  ILE 0  77     -10.927  -6.258 -14.395  1.00  0.00      R00  C  
ATOM   1197  C   ILE 0  77     -11.908  -7.407 -13.924  1.00  0.00      R00  C  
ATOM   1198  O   ILE 0  77     -12.708  -7.047 -13.126  1.00  0.00      R00  O  
ATOM   1199  CB  ILE 0  77     -11.649  -5.419 -15.415  1.00  0.00      R00  C  
ATOM   1200  CG2 ILE 0  77     -11.070  -4.025 -15.382  1.00  0.00      R00  C  
ATOM   1201  CG1 ILE 0  77     -11.682  -5.926 -16.872  1.00  0.00      R00  C  
ATOM   1202  CD1 ILE 0  77     -12.675  -5.176 -17.759  1.00  0.00      R00  C  
ATOM   1203  H   ILE 0  77      -9.226  -6.340 -15.738  1.00  0.00      R00  H  
ATOM   1204  HA  ILE 0  77     -10.803  -5.616 -13.523  1.00  0.00           H  
ATOM   1205  HB  ILE 0  77     -12.688  -5.300 -15.106  1.00  0.00           H  
ATOM   1206 HG21 ILE 0  77     -10.126  -3.877 -15.907  1.00  0.00           H  
ATOM   1207 HG22 ILE 0  77     -11.684  -3.289 -15.902  1.00  0.00           H  
ATOM   1208 HG23 ILE 0  77     -10.940  -3.611 -14.383  1.00  0.00           H  
ATOM   1209 HG13 ILE 0  77     -11.821  -7.002 -16.981  1.00  0.00           H  
ATOM   1210 HG12 ILE 0  77     -10.657  -5.872 -17.239  1.00  0.00           H  
ATOM   1211 HD11 ILE 0  77     -12.230  -4.464 -18.455  1.00  0.00           H  
ATOM   1212 HD12 ILE 0  77     -13.370  -5.804 -18.317  1.00  0.00           H  
ATOM   1213 HD13 ILE 0  77     -13.338  -4.521 -17.194  1.00  0.00           H  
ATOM   1214  N   VAL 0  78     -11.623  -8.635 -14.325  1.00  0.00      R00  N  
ATOM   1215  CA  VAL 0  78     -12.603  -9.710 -14.044  1.00  0.00      R00  C  
ATOM   1216  C   VAL 0  78     -12.291 -10.603 -12.795  1.00  0.00      R00  C  
ATOM   1217  O   VAL 0  78     -13.108 -11.421 -12.436  1.00  0.00      R00  O  
ATOM   1218  CB  VAL 0  78     -12.558 -10.582 -15.369  1.00  0.00      R00  C  
ATOM   1219  CG1 VAL 0  78     -12.738  -9.851 -16.724  1.00  0.00      R00  C  
ATOM   1220  CG2 VAL 0  78     -11.323 -11.535 -15.442  1.00  0.00      R00  C  
ATOM   1221  H   VAL 0  78     -10.856  -8.839 -14.950  1.00  0.00      R00  H  
ATOM   1222  HA  VAL 0  78     -13.639  -9.413 -13.879  1.00  0.00           H  
ATOM   1223  HB  VAL 0  78     -13.363 -11.311 -15.466  1.00  0.00           H  
ATOM   1224 HG11 VAL 0  78     -12.763 -10.637 -17.479  1.00  0.00           H  
ATOM   1225 HG12 VAL 0  78     -13.626  -9.219 -16.706  1.00  0.00           H  
ATOM   1226 HG13 VAL 0  78     -11.897  -9.204 -16.975  1.00  0.00           H  
ATOM   1227 HG21 VAL 0  78     -11.161 -12.033 -16.398  1.00  0.00           H  
ATOM   1228 HG22 VAL 0  78     -10.510 -10.870 -15.153  1.00  0.00           H  
ATOM   1229 HG23 VAL 0  78     -11.383 -12.400 -14.782  1.00  0.00           H  
ATOM   1230  N   ASN 0  79     -11.149 -10.349 -12.112  1.00  0.00      R00  N  
ATOM   1231  CA  ASN 0  79     -10.833 -10.608 -10.711  1.00  0.00      R00  C  
ATOM   1232  C   ASN 0  79     -11.910  -9.882  -9.935  1.00  0.00      R00  C  
ATOM   1233  O   ASN 0  79     -12.214  -8.765 -10.308  1.00  0.00      R00  O  
ATOM   1234  CB  ASN 0  79      -9.435 -10.090 -10.422  1.00  0.00      R00  C  
ATOM   1235  CG  ASN 0  79      -8.862 -10.373  -8.945  1.00  0.00      R00  C  
ATOM   1236  OD1 ASN 0  79      -8.812 -11.556  -8.578  1.00  0.00      R00  O  
ATOM   1237  ND2 ASN 0  79      -8.500  -9.371  -8.179  1.00  0.00      R00  N  
ATOM   1238  H   ASN 0  79     -10.798  -9.446 -12.395  1.00  0.00      R00  H  
ATOM   1239 HD21 ASN 0  79      -7.972  -9.542  -7.336  1.00  0.00      R00  H  
ATOM   1240 HD22 ASN 0  79      -8.421  -8.453  -8.593  1.00  0.00      R00  H  
ATOM   1241  HA  ASN 0  79     -10.909 -11.682 -10.543  1.00  0.00           H  
ATOM   1242  HB3 ASN 0  79      -9.380  -9.020 -10.621  1.00  0.00           H  
ATOM   1243  HB2 ASN 0  79      -8.728 -10.567 -11.102  1.00  0.00           H  
ATOM   1244  N   LEU 0  80     -12.472 -10.480  -8.909  1.00  0.00      R00  N  
ATOM   1245  CA  LEU 0  80     -13.666  -9.867  -8.225  1.00  0.00      R00  C  
ATOM   1246  C   LEU 0  80     -13.491  -9.955  -6.699  1.00  0.00      R00  C  
ATOM   1247  O   LEU 0  80     -13.221 -11.022  -6.202  1.00  0.00      R00  O  
ATOM   1248  CB  LEU 0  80     -14.939 -10.682  -8.673  1.00  0.00      R00  C  
ATOM   1249  CG  LEU 0  80     -16.325 -10.450  -7.950  1.00  0.00      R00  C  
ATOM   1250  CD1 LEU 0  80     -16.811  -9.010  -7.951  1.00  0.00      R00  C  
ATOM   1251  CD2 LEU 0  80     -17.524 -11.324  -8.494  1.00  0.00      R00  C  
ATOM   1252  H   LEU 0  80     -12.207 -11.427  -8.680  1.00  0.00      R00  H  
ATOM   1253  HA  LEU 0  80     -13.864  -8.826  -8.478  1.00  0.00           H  
ATOM   1254  HB3 LEU 0  80     -14.670 -11.733  -8.567  1.00  0.00           H  
ATOM   1255  HB2 LEU 0  80     -15.037 -10.463  -9.736  1.00  0.00           H  
ATOM   1256  HG  LEU 0  80     -16.150 -10.638  -6.891  1.00  0.00           H  
ATOM   1257 HD11 LEU 0  80     -17.803  -8.748  -7.583  1.00  0.00           H  
ATOM   1258 HD12 LEU 0  80     -16.230  -8.334  -7.323  1.00  0.00           H  
ATOM   1259 HD13 LEU 0  80     -16.769  -8.756  -9.010  1.00  0.00           H  
ATOM   1260 HD21 LEU 0  80     -18.027 -10.810  -9.313  1.00  0.00           H  
ATOM   1261 HD22 LEU 0  80     -17.145 -12.300  -8.799  1.00  0.00           H  
ATOM   1262 HD23 LEU 0  80     -18.293 -11.443  -7.731  1.00  0.00           H  
ATOM   1263  N   ALA 0  81     -13.560  -8.786  -5.947  1.00  0.00      R00  N  
ATOM   1264  CA  ALA 0  81     -13.438  -8.607  -4.510  1.00  0.00      R00  C  
ATOM   1265  C   ALA 0  81     -12.054  -8.926  -3.933  1.00  0.00      R00  C  
ATOM   1266  O   ALA 0  81     -11.619  -8.208  -2.988  1.00  0.00      R00  O  
ATOM   1267  CB  ALA 0  81     -14.432  -9.479  -3.790  1.00  0.00      R00  C  
ATOM   1268  H   ALA 0  81     -13.368  -7.963  -6.499  1.00  0.00      R00  H  
ATOM   1269  HA  ALA 0  81     -13.463  -7.532  -4.329  1.00  0.00           H  
ATOM   1270  HB1 ALA 0  81     -14.409 -10.516  -4.126  1.00  0.00           H  
ATOM   1271  HB2 ALA 0  81     -14.144  -9.458  -2.739  1.00  0.00           H  
ATOM   1272  HB3 ALA 0  81     -15.471  -9.161  -3.881  1.00  0.00           H  
ATOM   1273  N   ILE 0  82     -11.333  -9.945  -4.461  1.00  0.00      R00  N  
ATOM   1274  CA  ILE 0  82     -10.030 -10.385  -4.166  1.00  0.00      R00  C  
ATOM   1275  C   ILE 0  82      -8.988  -9.406  -4.764  1.00  0.00      R00  C  
ATOM   1276  O   ILE 0  82      -7.996  -9.753  -5.429  1.00  0.00      R00  O  
ATOM   1277  CB  ILE 0  82      -9.836 -11.856  -4.678  1.00  0.00      R00  C  
ATOM   1278  CG2 ILE 0  82      -8.471 -12.606  -4.594  1.00  0.00      R00  C  
ATOM   1279  CG1 ILE 0  82     -10.913 -12.762  -4.118  1.00  0.00      R00  C  
ATOM   1280  CD1 ILE 0  82     -10.708 -13.186  -2.655  1.00  0.00      R00  C  
ATOM   1281  H   ILE 0  82     -11.761 -10.428  -5.237  1.00  0.00      R00  H  
ATOM   1282  HA  ILE 0  82      -9.771 -10.367  -3.108  1.00  0.00           H  
ATOM   1283  HB  ILE 0  82      -9.894 -11.853  -5.767  1.00  0.00           H  
ATOM   1284 HG21 ILE 0  82      -7.883 -12.397  -5.488  1.00  0.00           H  
ATOM   1285 HG22 ILE 0  82      -7.774 -12.390  -3.784  1.00  0.00           H  
ATOM   1286 HG23 ILE 0  82      -8.530 -13.687  -4.719  1.00  0.00           H  
ATOM   1287 HG13 ILE 0  82     -10.697 -13.696  -4.635  1.00  0.00           H  
ATOM   1288 HG12 ILE 0  82     -11.926 -12.376  -4.240  1.00  0.00           H  
ATOM   1289 HD11 ILE 0  82     -11.572 -13.754  -2.309  1.00  0.00           H  
ATOM   1290 HD12 ILE 0  82      -9.783 -13.717  -2.430  1.00  0.00           H  
ATOM   1291 HD13 ILE 0  82     -10.605 -12.362  -1.949  1.00  0.00           H  
ATOM   1292  N   ALA 0  83      -9.099  -8.153  -4.261  1.00  0.00      R00  N  
ATOM   1293  CA  ALA 0  83      -8.118  -7.073  -4.245  1.00  0.00      R00  C  
ATOM   1294  C   ALA 0  83      -8.731  -5.777  -3.647  1.00  0.00      R00  C  
ATOM   1295  O   ALA 0  83      -8.863  -5.820  -2.404  1.00  0.00      R00  O  
ATOM   1296  CB  ALA 0  83      -7.660  -6.833  -5.706  1.00  0.00      R00  C  
ATOM   1297  H   ALA 0  83      -9.849  -8.020  -3.598  1.00  0.00      R00  H  
ATOM   1298  HA  ALA 0  83      -7.298  -7.397  -3.604  1.00  0.00           H  
ATOM   1299  HB1 ALA 0  83      -7.301  -5.806  -5.760  1.00  0.00           H  
ATOM   1300  HB2 ALA 0  83      -6.848  -7.520  -5.946  1.00  0.00           H  
ATOM   1301  HB3 ALA 0  83      -8.426  -6.867  -6.481  1.00  0.00           H  
ATOM   1302  N   ASP 0  84      -8.980  -4.720  -4.361  1.00  0.00      R00  N  
ATOM   1303  CA  ASP 0  84      -9.130  -3.309  -3.859  1.00  0.00      R00  C  
ATOM   1304  C   ASP 0  84     -10.376  -3.156  -2.936  1.00  0.00      R00  C  
ATOM   1305  O   ASP 0  84     -10.381  -2.429  -1.983  1.00  0.00      R00  O  
ATOM   1306  CB  ASP 0  84      -9.368  -2.184  -4.875  1.00  0.00      R00  C  
ATOM   1307  CG  ASP 0  84      -8.875  -2.399  -6.369  1.00  0.00      R00  C  
ATOM   1308  OD1 ASP 0  84      -9.397  -1.860  -7.380  1.00  0.00      R00  O  
ATOM   1309  OD2 ASP 0  84      -8.006  -3.249  -6.587  1.00  0.00      R00  O1-
ATOM   1310  H   ASP 0  84      -8.860  -4.756  -5.363  1.00  0.00      R00  H  
ATOM   1311  HA  ASP 0  84      -8.404  -2.964  -3.122  1.00  0.00           H  
ATOM   1312  HB3 ASP 0  84      -8.734  -1.383  -4.493  1.00  0.00           H  
ATOM   1313  HB2 ASP 0  84     -10.400  -1.854  -4.986  1.00  0.00           H  
ATOM   1314  N   GLU 0  85     -11.458  -3.868  -3.267  1.00  0.00      R00  N  
ATOM   1315  CA  GLU 0  85     -12.750  -3.913  -2.588  1.00  0.00      R00  C  
ATOM   1316  C   GLU 0  85     -12.728  -4.566  -1.155  1.00  0.00      R00  C  
ATOM   1317  O   GLU 0  85     -13.594  -4.088  -0.365  1.00  0.00      R00  O  
ATOM   1318  CB  GLU 0  85     -13.877  -4.721  -3.424  1.00  0.00      R00  C  
ATOM   1319  CG  GLU 0  85     -14.248  -4.280  -4.796  1.00  0.00      R00  C  
ATOM   1320  CD  GLU 0  85     -13.217  -4.624  -5.813  1.00  0.00      R00  C  
ATOM   1321  OE1 GLU 0  85     -13.504  -4.326  -7.011  1.00  0.00      R00  O  
ATOM   1322  OE2 GLU 0  85     -12.136  -5.271  -5.569  1.00  0.00      R00  O1-
ATOM   1323  H   GLU 0  85     -11.330  -4.606  -3.945  1.00  0.00      R00  H  
ATOM   1324  HA  GLU 0  85     -13.090  -2.894  -2.399  1.00  0.00           H  
ATOM   1325  HB3 GLU 0  85     -14.797  -4.701  -2.840  1.00  0.00           H  
ATOM   1326  HB2 GLU 0  85     -13.528  -5.747  -3.307  1.00  0.00           H  
ATOM   1327  HG3 GLU 0  85     -14.493  -3.221  -4.720  1.00  0.00           H  
ATOM   1328  HG2 GLU 0  85     -15.132  -4.843  -5.094  1.00  0.00           H  
ATOM   1329  N   CYS 0  86     -11.735  -5.512  -0.897  1.00  0.00      R00  N  
ATOM   1330  CA  CYS 0  86     -11.605  -6.095   0.428  1.00  0.00      R00  C  
ATOM   1331  C   CYS 0  86     -10.944  -5.131   1.433  1.00  0.00      R00  C  
ATOM   1332  O   CYS 0  86     -11.147  -5.288   2.657  1.00  0.00      R00  O  
ATOM   1333  CB  CYS 0  86     -10.889  -7.495   0.209  1.00  0.00      R00  C  
ATOM   1334  SG  CYS 0  86     -10.354  -8.250   1.774  1.00  0.00      R00  S  
ATOM   1335  H   CYS 0  86     -11.097  -5.828  -1.613  1.00  0.00      R00  H  
ATOM   1336  HA  CYS 0  86     -12.640  -6.215   0.746  1.00  0.00           H  
ATOM   1337  HB3 CYS 0  86      -9.973  -7.378  -0.371  1.00  0.00           H  
ATOM   1338  HB2 CYS 0  86     -11.518  -8.236  -0.284  1.00  0.00           H  
ATOM   1339  HG  CYS 0  86      -9.122  -7.755   1.629  1.00  0.00           H  
ATOM   1340  N   PHE 0  87     -10.177  -4.183   0.966  1.00  0.00      R00  N  
ATOM   1341  CA  PHE 0  87      -9.548  -3.148   1.740  1.00  0.00      R00  C  
ATOM   1342  C   PHE 0  87     -10.577  -2.075   2.123  1.00  0.00      R00  C  
ATOM   1343  O   PHE 0  87     -10.812  -1.770   3.299  1.00  0.00      R00  O  
ATOM   1344  CB  PHE 0  87      -8.376  -2.491   0.890  1.00  0.00      R00  C  
ATOM   1345  CG  PHE 0  87      -7.124  -3.377   0.700  1.00  0.00      R00  C  
ATOM   1346  CD1 PHE 0  87      -6.570  -4.065   1.743  1.00  0.00      R00  C  
ATOM   1347  CD2 PHE 0  87      -6.396  -3.292  -0.556  1.00  0.00      R00  C  
ATOM   1348  CE1 PHE 0  87      -5.326  -4.598   1.648  1.00  0.00      R00  C  
ATOM   1349  CE2 PHE 0  87      -5.145  -3.876  -0.628  1.00  0.00      R00  C  
ATOM   1350  CZ  PHE 0  87      -4.544  -4.474   0.479  1.00  0.00      R00  C  
ATOM   1351  H   PHE 0  87     -10.119  -4.196  -0.042  1.00  0.00      R00  H  
ATOM   1352  HA  PHE 0  87      -9.166  -3.536   2.684  1.00  0.00           H  
ATOM   1353  HB3 PHE 0  87      -8.059  -1.530   1.296  1.00  0.00           H  
ATOM   1354  HB2 PHE 0  87      -8.695  -2.375  -0.145  1.00  0.00           H  
ATOM   1355  HD1 PHE 0  87      -7.087  -4.140   2.688  1.00  0.00           H  
ATOM   1356  HD2 PHE 0  87      -6.830  -2.732  -1.371  1.00  0.00           H  
ATOM   1357  HE1 PHE 0  87      -4.922  -4.925   2.594  1.00  0.00           H  
ATOM   1358  HE2 PHE 0  87      -4.778  -3.841  -1.643  1.00  0.00           H  
ATOM   1359  HZ  PHE 0  87      -3.546  -4.885   0.448  1.00  0.00           H  
ATOM   1360  N   LEU 0  88     -11.249  -1.541   1.088  1.00  0.00      R00  N  
ATOM   1361  CA  LEU 0  88     -12.307  -0.477   1.128  1.00  0.00      R00  C  
ATOM   1362  C   LEU 0  88     -13.406  -0.609   2.166  1.00  0.00      R00  C  
ATOM   1363  O   LEU 0  88     -13.846   0.314   2.835  1.00  0.00      R00  O  
ATOM   1364  CB  LEU 0  88     -12.931  -0.317  -0.353  1.00  0.00      R00  C  
ATOM   1365  CG  LEU 0  88     -12.019   0.487  -1.265  1.00  0.00      R00  C  
ATOM   1366  CD1 LEU 0  88     -12.426   0.304  -2.781  1.00  0.00      R00  C  
ATOM   1367  CD2 LEU 0  88     -12.075   2.013  -0.949  1.00  0.00      R00  C  
ATOM   1368  H   LEU 0  88     -10.994  -1.829   0.154  1.00  0.00      R00  H  
ATOM   1369  HA  LEU 0  88     -11.755   0.410   1.438  1.00  0.00           H  
ATOM   1370  HB3 LEU 0  88     -13.937   0.102  -0.322  1.00  0.00           H  
ATOM   1371  HB2 LEU 0  88     -13.147  -1.303  -0.766  1.00  0.00           H  
ATOM   1372  HG  LEU 0  88     -11.040   0.014  -1.185  1.00  0.00           H  
ATOM   1373 HD11 LEU 0  88     -11.847  -0.538  -3.160  1.00  0.00           H  
ATOM   1374 HD12 LEU 0  88     -13.510   0.313  -2.896  1.00  0.00           H  
ATOM   1375 HD13 LEU 0  88     -12.301   1.185  -3.410  1.00  0.00           H  
ATOM   1376 HD21 LEU 0  88     -11.630   2.666  -1.699  1.00  0.00           H  
ATOM   1377 HD22 LEU 0  88     -13.091   2.385  -0.818  1.00  0.00           H  
ATOM   1378 HD23 LEU 0  88     -11.457   2.235  -0.079  1.00  0.00           H  
ATOM   1379  N   ILE 0  89     -13.815  -1.859   2.426  1.00  0.00      R00  N  
ATOM   1380  CA  ILE 0  89     -14.827  -2.258   3.413  1.00  0.00      R00  C  
ATOM   1381  C   ILE 0  89     -14.334  -2.130   4.892  1.00  0.00      R00  C  
ATOM   1382  O   ILE 0  89     -15.153  -2.057   5.810  1.00  0.00      R00  O  
ATOM   1383  CB  ILE 0  89     -15.440  -3.692   3.078  1.00  0.00      R00  C  
ATOM   1384  CG2 ILE 0  89     -16.138  -4.435   4.222  1.00  0.00      R00  C  
ATOM   1385  CG1 ILE 0  89     -16.429  -3.549   1.850  1.00  0.00      R00  C  
ATOM   1386  CD1 ILE 0  89     -17.799  -3.092   2.223  1.00  0.00      R00  C  
ATOM   1387  H   ILE 0  89     -13.375  -2.693   2.065  1.00  0.00      R00  H  
ATOM   1388  HA  ILE 0  89     -15.611  -1.517   3.258  1.00  0.00           H  
ATOM   1389  HB  ILE 0  89     -14.594  -4.309   2.776  1.00  0.00           H  
ATOM   1390 HG21 ILE 0  89     -16.826  -3.804   4.785  1.00  0.00           H  
ATOM   1391 HG22 ILE 0  89     -16.737  -5.326   4.034  1.00  0.00           H  
ATOM   1392 HG23 ILE 0  89     -15.378  -4.887   4.859  1.00  0.00           H  
ATOM   1393 HG13 ILE 0  89     -16.464  -4.481   1.286  1.00  0.00           H  
ATOM   1394 HG12 ILE 0  89     -16.028  -2.786   1.183  1.00  0.00           H  
ATOM   1395 HD11 ILE 0  89     -18.240  -3.755   2.967  1.00  0.00           H  
ATOM   1396 HD12 ILE 0  89     -17.957  -2.027   2.396  1.00  0.00           H  
ATOM   1397 HD13 ILE 0  89     -18.480  -3.368   1.418  1.00  0.00           H  
ATOM   1398  N   GLY 0  90     -13.038  -2.203   5.136  1.00  0.00      R00  N  
ATOM   1399  CA  GLY 0  90     -12.491  -2.163   6.491  1.00  0.00      R00  C  
ATOM   1400  C   GLY 0  90     -12.023  -0.689   6.902  1.00  0.00      R00  C  
ATOM   1401  O   GLY 0  90     -11.737  -0.436   8.050  1.00  0.00      R00  O  
ATOM   1402  H   GLY 0  90     -12.433  -2.385   4.349  1.00  0.00      R00  H  
ATOM   1403  HA3 GLY 0  90     -11.583  -2.766   6.474  1.00  0.00           H  
ATOM   1404  HA2 GLY 0  90     -13.132  -2.554   7.282  1.00  0.00           H  
ATOM   1405  N   ILE 0  91     -11.947   0.184   5.900  1.00  0.00      R00  N  
ATOM   1406  CA  ILE 0  91     -11.671   1.633   5.999  1.00  0.00      R00  C  
ATOM   1407  C   ILE 0  91     -12.662   2.268   7.008  1.00  0.00      R00  C  
ATOM   1408  O   ILE 0  91     -12.159   2.940   7.846  1.00  0.00      R00  O  
ATOM   1409  CB  ILE 0  91     -11.526   2.435   4.726  1.00  0.00      R00  C  
ATOM   1410  CG2 ILE 0  91     -11.001   3.868   4.997  1.00  0.00      R00  C  
ATOM   1411  CG1 ILE 0  91     -10.354   1.819   3.853  1.00  0.00      R00  C  
ATOM   1412  CD1 ILE 0  91     -10.029   2.508   2.532  1.00  0.00      R00  C  
ATOM   1413  H   ILE 0  91     -12.267  -0.046   4.970  1.00  0.00      R00  H  
ATOM   1414  HA  ILE 0  91     -10.657   1.600   6.399  1.00  0.00           H  
ATOM   1415  HB  ILE 0  91     -12.421   2.366   4.108  1.00  0.00           H  
ATOM   1416 HG21 ILE 0  91     -11.716   4.447   5.581  1.00  0.00           H  
ATOM   1417 HG22 ILE 0  91     -10.042   3.852   5.516  1.00  0.00           H  
ATOM   1418 HG23 ILE 0  91     -10.778   4.371   4.056  1.00  0.00           H  
ATOM   1419 HG13 ILE 0  91     -10.602   0.788   3.600  1.00  0.00           H  
ATOM   1420 HG12 ILE 0  91      -9.463   1.775   4.480  1.00  0.00           H  
ATOM   1421 HD11 ILE 0  91     -10.771   3.185   2.108  1.00  0.00           H  
ATOM   1422 HD12 ILE 0  91      -9.125   3.091   2.701  1.00  0.00           H  
ATOM   1423 HD13 ILE 0  91      -9.750   1.868   1.694  1.00  0.00           H  
ATOM   1424  N   PRO 0  92     -13.973   2.174   6.892  1.00  0.00      R00  N  
ATOM   1425  CA  PRO 0  92     -14.991   2.797   7.804  1.00  0.00      R00  C  
ATOM   1426  C   PRO 0  92     -14.736   2.580   9.331  1.00  0.00      R00  C  
ATOM   1427  O   PRO 0  92     -14.843   3.504  10.133  1.00  0.00      R00  O  
ATOM   1428  CD  PRO 0  92     -14.646   1.412   5.901  1.00  0.00      R00  C  
ATOM   1429  CB  PRO 0  92     -16.304   2.125   7.475  1.00  0.00      R00  C  
ATOM   1430  CG  PRO 0  92     -16.134   1.816   6.033  1.00  0.00      R00  C  
ATOM   1431  HD2 PRO 0  92     -14.522   0.366   6.184  1.00  0.00           H  
ATOM   1432  HD3 PRO 0  92     -14.278   1.490   4.878  1.00  0.00           H  
ATOM   1433  HA  PRO 0  92     -15.058   3.838   7.488  1.00  0.00           H  
ATOM   1434  HB3 PRO 0  92     -17.052   2.910   7.581  1.00  0.00           H  
ATOM   1435  HB2 PRO 0  92     -16.494   1.280   8.137  1.00  0.00           H  
ATOM   1436  HG2 PRO 0  92     -16.819   0.987   5.858  1.00  0.00           H  
ATOM   1437  HG3 PRO 0  92     -16.316   2.724   5.457  1.00  0.00           H  
ATOM   1438  N   PHE 0  93     -14.358   1.407   9.687  1.00  0.00      R00  N  
ATOM   1439  CA  PHE 0  93     -14.010   1.041  11.083  1.00  0.00      R00  C  
ATOM   1440  C   PHE 0  93     -12.705   1.696  11.603  1.00  0.00      R00  C  
ATOM   1441  O   PHE 0  93     -12.580   1.887  12.850  1.00  0.00      R00  O  
ATOM   1442  CB  PHE 0  93     -14.010  -0.516  11.333  1.00  0.00      R00  C  
ATOM   1443  CG  PHE 0  93     -15.236  -1.372  10.950  1.00  0.00      R00  C  
ATOM   1444  CD1 PHE 0  93     -15.287  -1.854   9.664  1.00  0.00      R00  C  
ATOM   1445  CD2 PHE 0  93     -16.155  -1.746  11.958  1.00  0.00      R00  C  
ATOM   1446  CE1 PHE 0  93     -16.310  -2.762   9.288  1.00  0.00      R00  C  
ATOM   1447  CE2 PHE 0  93     -17.207  -2.579  11.564  1.00  0.00      R00  C  
ATOM   1448  CZ  PHE 0  93     -17.246  -3.108  10.293  1.00  0.00      R00  C  
ATOM   1449  H   PHE 0  93     -14.271   0.666   9.006  1.00  0.00      R00  H  
ATOM   1450  HA  PHE 0  93     -14.828   1.375  11.722  1.00  0.00           H  
ATOM   1451  HB3 PHE 0  93     -13.767  -0.639  12.389  1.00  0.00           H  
ATOM   1452  HB2 PHE 0  93     -13.129  -0.907  10.823  1.00  0.00           H  
ATOM   1453  HD1 PHE 0  93     -14.571  -1.590   8.899  1.00  0.00           H  
ATOM   1454  HD2 PHE 0  93     -16.119  -1.284  12.933  1.00  0.00           H  
ATOM   1455  HE1 PHE 0  93     -16.384  -3.096   8.264  1.00  0.00           H  
ATOM   1456  HE2 PHE 0  93     -17.949  -2.954  12.253  1.00  0.00           H  
ATOM   1457  HZ  PHE 0  93     -18.153  -3.642  10.052  1.00  0.00           H  
ATOM   1458  N   LEU 0  94     -11.768   2.021  10.726  1.00  0.00      R00  N  
ATOM   1459  CA  LEU 0  94     -10.627   2.907  11.014  1.00  0.00      R00  C  
ATOM   1460  C   LEU 0  94     -10.967   4.386  11.207  1.00  0.00      R00  C  
ATOM   1461  O   LEU 0  94     -10.371   5.027  12.004  1.00  0.00      R00  O  
ATOM   1462  CB  LEU 0  94      -9.424   2.808  10.020  1.00  0.00      R00  C  
ATOM   1463  CG  LEU 0  94      -8.877   1.414   9.495  1.00  0.00      R00  C  
ATOM   1464  CD1 LEU 0  94      -7.686   1.551   8.559  1.00  0.00      R00  C  
ATOM   1465  CD2 LEU 0  94      -8.640   0.437  10.707  1.00  0.00      R00  C  
ATOM   1466  H   LEU 0  94     -11.952   1.916   9.738  1.00  0.00      R00  H  
ATOM   1467  HA  LEU 0  94     -10.319   2.649  12.027  1.00  0.00           H  
ATOM   1468  HB3 LEU 0  94      -8.580   3.450  10.271  1.00  0.00           H  
ATOM   1469  HB2 LEU 0  94      -9.849   3.301   9.145  1.00  0.00           H  
ATOM   1470  HG  LEU 0  94      -9.725   1.034   8.925  1.00  0.00           H  
ATOM   1471 HD11 LEU 0  94      -6.979   2.248   9.009  1.00  0.00           H  
ATOM   1472 HD12 LEU 0  94      -7.234   0.566   8.440  1.00  0.00           H  
ATOM   1473 HD13 LEU 0  94      -8.031   1.812   7.558  1.00  0.00           H  
ATOM   1474 HD21 LEU 0  94      -9.412  -0.317  10.550  1.00  0.00           H  
ATOM   1475 HD22 LEU 0  94      -7.646  -0.001  10.798  1.00  0.00           H  
ATOM   1476 HD23 LEU 0  94      -8.901   0.902  11.658  1.00  0.00           H  
ATOM   1477  N   ILE 0  95     -12.000   4.867  10.439  1.00  0.00      R00  N  
ATOM   1478  CA  ILE 0  95     -12.634   6.194  10.748  1.00  0.00      R00  C  
ATOM   1479  C   ILE 0  95     -13.186   6.079  12.237  1.00  0.00      R00  C  
ATOM   1480  O   ILE 0  95     -12.710   6.868  13.040  1.00  0.00      R00  O  
ATOM   1481  CB  ILE 0  95     -13.633   6.757   9.704  1.00  0.00      R00  C  
ATOM   1482  CG2 ILE 0  95     -14.110   8.231   9.970  1.00  0.00      R00  C  
ATOM   1483  CG1 ILE 0  95     -12.877   6.825   8.363  1.00  0.00      R00  C  
ATOM   1484  CD1 ILE 0  95     -13.833   6.701   7.182  1.00  0.00      R00  C  
ATOM   1485  H   ILE 0  95     -12.358   4.263   9.713  1.00  0.00      R00  H  
ATOM   1486  HA  ILE 0  95     -11.794   6.888  10.782  1.00  0.00           H  
ATOM   1487  HB  ILE 0  95     -14.449   6.035   9.670  1.00  0.00           H  
ATOM   1488 HG21 ILE 0  95     -14.576   8.342  10.949  1.00  0.00           H  
ATOM   1489 HG22 ILE 0  95     -13.313   8.964   9.845  1.00  0.00           H  
ATOM   1490 HG23 ILE 0  95     -14.854   8.644   9.289  1.00  0.00           H  
ATOM   1491 HG13 ILE 0  95     -12.187   6.003   8.173  1.00  0.00           H  
ATOM   1492 HG12 ILE 0  95     -12.372   7.774   8.181  1.00  0.00           H  
ATOM   1493 HD11 ILE 0  95     -13.234   7.017   6.329  1.00  0.00           H  
ATOM   1494 HD12 ILE 0  95     -14.093   5.686   6.879  1.00  0.00           H  
ATOM   1495 HD13 ILE 0  95     -14.741   7.282   7.341  1.00  0.00           H  
ATOM   1496  N   ILE 0  96     -14.016   5.066  12.603  1.00  0.00      R00  N  
ATOM   1497  CA  ILE 0  96     -14.652   4.928  13.909  1.00  0.00      R00  C  
ATOM   1498  C   ILE 0  96     -13.676   4.740  15.034  1.00  0.00      R00  C  
ATOM   1499  O   ILE 0  96     -13.793   5.354  16.109  1.00  0.00      R00  O  
ATOM   1500  CB  ILE 0  96     -15.693   3.761  13.890  1.00  0.00      R00  C  
ATOM   1501  CG2 ILE 0  96     -15.849   3.009  15.229  1.00  0.00      R00  C  
ATOM   1502  CG1 ILE 0  96     -17.113   4.242  13.455  1.00  0.00      R00  C  
ATOM   1503  CD1 ILE 0  96     -18.063   3.132  12.931  1.00  0.00      R00  C  
ATOM   1504  H   ILE 0  96     -14.285   4.363  11.929  1.00  0.00      R00  H  
ATOM   1505  HA  ILE 0  96     -14.993   5.950  14.070  1.00  0.00           H  
ATOM   1506  HB  ILE 0  96     -15.458   3.006  13.140  1.00  0.00           H  
ATOM   1507 HG21 ILE 0  96     -14.939   2.628  15.692  1.00  0.00           H  
ATOM   1508 HG22 ILE 0  96     -16.353   3.662  15.941  1.00  0.00           H  
ATOM   1509 HG23 ILE 0  96     -16.555   2.206  15.016  1.00  0.00           H  
ATOM   1510 HG13 ILE 0  96     -17.099   4.911  12.594  1.00  0.00           H  
ATOM   1511 HG12 ILE 0  96     -17.461   4.871  14.274  1.00  0.00           H  
ATOM   1512 HD11 ILE 0  96     -17.693   2.107  12.934  1.00  0.00           H  
ATOM   1513 HD12 ILE 0  96     -18.955   3.104  13.557  1.00  0.00           H  
ATOM   1514 HD13 ILE 0  96     -18.261   3.359  11.883  1.00  0.00           H  
ATOM   1515  N   THR 0  97     -12.659   3.910  14.952  1.00  0.00      R00  N  
ATOM   1516  CA  THR 0  97     -11.533   3.737  15.871  1.00  0.00      R00  C  
ATOM   1517  C   THR 0  97     -10.663   4.957  16.033  1.00  0.00      R00  C  
ATOM   1518  O   THR 0  97     -10.149   5.232  17.120  1.00  0.00      R00  O  
ATOM   1519  CB  THR 0  97     -10.613   2.563  15.421  1.00  0.00      R00  C  
ATOM   1520  OG1 THR 0  97     -11.400   1.410  15.228  1.00  0.00      R00  O  
ATOM   1521  CG2 THR 0  97      -9.592   2.098  16.569  1.00  0.00      R00  C  
ATOM   1522  H   THR 0  97     -12.617   3.208  14.227  1.00  0.00      R00  H  
ATOM   1523  HG1 THR 0  97     -11.704   1.324  14.321  1.00  0.00      R00  H  
ATOM   1524  HA  THR 0  97     -11.928   3.497  16.858  1.00  0.00           H  
ATOM   1525  HB  THR 0  97      -9.957   2.799  14.584  1.00  0.00           H  
ATOM   1526 HG21 THR 0  97      -9.001   2.887  17.036  1.00  0.00           H  
ATOM   1527 HG22 THR 0  97     -10.220   1.632  17.328  1.00  0.00           H  
ATOM   1528 HG23 THR 0  97      -8.954   1.257  16.300  1.00  0.00           H  
ATOM   1529  N   MET 0  98     -10.437   5.841  15.001  1.00  0.00      R00  N  
ATOM   1530  CA  MET 0  98      -9.781   7.105  15.190  1.00  0.00      R00  C  
ATOM   1531  C   MET 0  98     -10.803   8.157  15.624  1.00  0.00      R00  C  
ATOM   1532  O   MET 0  98     -10.282   9.190  16.060  1.00  0.00      R00  O  
ATOM   1533  CB  MET 0  98      -9.326   7.597  13.751  1.00  0.00      R00  C  
ATOM   1534  CG  MET 0  98      -7.913   7.168  13.261  1.00  0.00      R00  C  
ATOM   1535  SD  MET 0  98      -7.103   7.860  11.797  1.00  0.00      R00  S  
ATOM   1536  CE  MET 0  98      -7.948   6.968  10.363  1.00  0.00      R00  C  
ATOM   1537  H   MET 0  98     -10.678   5.622  14.045  1.00  0.00      R00  H  
ATOM   1538  HA  MET 0  98      -9.066   7.109  16.013  1.00  0.00           H  
ATOM   1539  HB3 MET 0  98      -9.332   8.678  13.608  1.00  0.00           H  
ATOM   1540  HB2 MET 0  98     -10.107   7.465  13.002  1.00  0.00           H  
ATOM   1541  HG3 MET 0  98      -7.977   6.085  13.158  1.00  0.00           H  
ATOM   1542  HG2 MET 0  98      -7.186   7.393  14.041  1.00  0.00           H  
ATOM   1543  HE1 MET 0  98      -7.758   7.663   9.545  1.00  0.00           H  
ATOM   1544  HE2 MET 0  98      -7.627   5.944  10.175  1.00  0.00           H  
ATOM   1545  HE3 MET 0  98      -9.024   6.861  10.500  1.00  0.00           H  
ATOM   1546  N   SER 0  99     -12.115   7.911  15.649  1.00  0.00      R00  N  
ATOM   1547  CA  SER 0  99     -13.012   8.781  16.406  1.00  0.00      R00  C  
ATOM   1548  C   SER 0  99     -12.940   8.567  17.930  1.00  0.00      R00  C  
ATOM   1549  O   SER 0  99     -12.757   9.519  18.713  1.00  0.00      R00  O  
ATOM   1550  CB  SER 0  99     -14.386   8.595  15.765  1.00  0.00      R00  C  
ATOM   1551  OG  SER 0  99     -15.152   9.665  16.101  1.00  0.00      R00  O  
ATOM   1552  H   SER 0  99     -12.598   7.060  15.397  1.00  0.00      R00  H  
ATOM   1553  HG  SER 0  99     -15.279  10.140  15.276  1.00  0.00      R00  H  
ATOM   1554  HA  SER 0  99     -12.823   9.835  16.206  1.00  0.00           H  
ATOM   1555  HB3 SER 0  99     -14.939   7.744  16.163  1.00  0.00           H  
ATOM   1556  HB2 SER 0  99     -14.208   8.557  14.691  1.00  0.00           H  
ATOM   1557  N   VAL 0 100     -13.106   7.274  18.327  1.00  0.00      R00  N  
ATOM   1558  CA  VAL 0 100     -13.309   6.864  19.719  1.00  0.00      R00  C  
ATOM   1559  C   VAL 0 100     -12.110   6.261  20.484  1.00  0.00      R00  C  
ATOM   1560  O   VAL 0 100     -12.174   5.893  21.630  1.00  0.00      R00  O  
ATOM   1561  CB  VAL 0 100     -14.436   5.815  19.755  1.00  0.00      R00  C  
ATOM   1562  CG1 VAL 0 100     -15.727   6.262  19.008  1.00  0.00      R00  C  
ATOM   1563  CG2 VAL 0 100     -14.042   4.409  19.412  1.00  0.00      R00  C  
ATOM   1564  H   VAL 0 100     -13.557   6.650  17.674  1.00  0.00      R00  H  
ATOM   1565  HA  VAL 0 100     -13.618   7.710  20.333  1.00  0.00           H  
ATOM   1566  HB  VAL 0 100     -14.830   5.713  20.766  1.00  0.00           H  
ATOM   1567 HG11 VAL 0 100     -15.490   6.146  17.950  1.00  0.00           H  
ATOM   1568 HG12 VAL 0 100     -16.722   5.889  19.249  1.00  0.00           H  
ATOM   1569 HG13 VAL 0 100     -15.887   7.340  19.012  1.00  0.00           H  
ATOM   1570 HG21 VAL 0 100     -13.516   4.311  18.462  1.00  0.00           H  
ATOM   1571 HG22 VAL 0 100     -13.638   3.826  20.239  1.00  0.00           H  
ATOM   1572 HG23 VAL 0 100     -15.028   3.955  19.312  1.00  0.00           H  
ATOM   1573  N   ARG 0 101     -11.025   6.088  19.720  1.00  0.00      R00  N  
ATOM   1574  CA  ARG 0 101      -9.717   5.485  20.088  1.00  0.00      R00  C  
ATOM   1575  C   ARG 0 101      -9.737   4.166  20.850  1.00  0.00      R00  C  
ATOM   1576  O   ARG 0 101      -8.951   3.760  21.705  1.00  0.00      R00  O  
ATOM   1577  CB  ARG 0 101      -8.856   6.665  20.680  1.00  0.00      R00  C  
ATOM   1578  CG  ARG 0 101      -7.344   6.448  20.792  1.00  0.00      R00  C  
ATOM   1579  CD  ARG 0 101      -6.510   7.733  21.106  1.00  0.00      R00  C  
ATOM   1580  NE  ARG 0 101      -6.887   8.352  22.337  1.00  0.00      R00  N  
ATOM   1581  CZ  ARG 0 101      -6.074   9.104  23.113  1.00  0.00      R00  C  
ATOM   1582  NH1 ARG 0 101      -6.653   9.671  24.204  1.00  0.00      R00  N  
ATOM   1583  NH2 ARG 0 101      -4.782   9.377  22.827  1.00  0.00      R00  N1+
ATOM   1584  H   ARG 0 101     -11.224   6.310  18.755  1.00  0.00      R00  H  
ATOM   1585  HE  ARG 0 101      -7.861   8.240  22.579  1.00  0.00      R00  H  
ATOM   1586 HH11 ARG 0 101      -6.190  10.307  24.838  1.00  0.00      R00  H  
ATOM   1587 HH12 ARG 0 101      -7.652   9.820  24.241  1.00  0.00      R00  H  
ATOM   1588 HH21 ARG 0 101      -4.092   9.681  23.498  1.00  0.00      R00  H  
ATOM   1589 HH22 ARG 0 101      -4.439   9.176  21.899  1.00  0.00      R00  H  
ATOM   1590  HA  ARG 0 101      -9.140   5.146  19.228  1.00  0.00           H  
ATOM   1591  HB3 ARG 0 101      -9.128   6.882  21.713  1.00  0.00           H  
ATOM   1592  HB2 ARG 0 101      -9.059   7.534  20.054  1.00  0.00           H  
ATOM   1593  HG3 ARG 0 101      -7.018   6.252  19.770  1.00  0.00           H  
ATOM   1594  HG2 ARG 0 101      -7.055   5.630  21.453  1.00  0.00           H  
ATOM   1595  HD3 ARG 0 101      -6.398   8.420  20.267  1.00  0.00           H  
ATOM   1596  HD2 ARG 0 101      -5.524   7.344  21.361  1.00  0.00           H  
ATOM   1597  N   SER 0 102     -10.738   3.353  20.453  1.00  0.00      R00  N  
ATOM   1598  CA  SER 0 102     -11.081   2.013  20.942  1.00  0.00      R00  C  
ATOM   1599  C   SER 0 102     -11.855   1.299  19.820  1.00  0.00      R00  C  
ATOM   1600  O   SER 0 102     -12.346   2.009  18.945  1.00  0.00      R00  O  
ATOM   1601  CB  SER 0 102     -11.817   2.157  22.271  1.00  0.00      R00  C  
ATOM   1602  OG  SER 0 102     -12.973   2.969  22.443  1.00  0.00      R00  O  
ATOM   1603  H   SER 0 102     -11.389   3.574  19.713  1.00  0.00      R00  H  
ATOM   1604  HG  SER 0 102     -12.549   3.818  22.586  1.00  0.00      R00  H  
ATOM   1605  HA  SER 0 102     -10.251   1.317  21.064  1.00  0.00           H  
ATOM   1606  HB3 SER 0 102     -11.052   2.478  22.978  1.00  0.00           H  
ATOM   1607  HB2 SER 0 102     -12.112   1.175  22.642  1.00  0.00           H  
ATOM   1608  N   TRP 0 103     -11.839  -0.012  19.709  1.00  0.00      R00  N  
ATOM   1609  CA  TRP 0 103     -12.434  -0.718  18.584  1.00  0.00      R00  C  
ATOM   1610  C   TRP 0 103     -13.569  -1.671  18.986  1.00  0.00      R00  C  
ATOM   1611  O   TRP 0 103     -13.376  -2.911  18.835  1.00  0.00      R00  O  
ATOM   1612  CB  TRP 0 103     -11.293  -1.377  17.750  1.00  0.00      R00  C  
ATOM   1613  CG  TRP 0 103     -11.486  -1.641  16.301  1.00  0.00      R00  C  
ATOM   1614  CD2 TRP 0 103     -10.426  -1.683  15.286  1.00  0.00      R00  C  
ATOM   1615  CE2 TRP 0 103     -11.076  -2.216  14.060  1.00  0.00      R00  C  
ATOM   1616  CE3 TRP 0 103      -9.056  -1.468  15.259  1.00  0.00      R00  C  
ATOM   1617  CD1 TRP 0 103     -12.665  -1.987  15.721  1.00  0.00      R00  C  
ATOM   1618  NE1 TRP 0 103     -12.436  -2.496  14.422  1.00  0.00      R00  N  
ATOM   1619  CZ2 TRP 0 103     -10.293  -2.542  12.890  1.00  0.00      R00  C  
ATOM   1620  CZ3 TRP 0 103      -8.321  -1.692  14.101  1.00  0.00      R00  C  
ATOM   1621  CH2 TRP 0 103      -8.963  -2.209  12.920  1.00  0.00      R00  C  
ATOM   1622  H   TRP 0 103     -11.191  -0.504  20.307  1.00  0.00      R00  H  
ATOM   1623  HE1 TRP 0 103     -13.179  -2.883  13.859  1.00  0.00      R00  H  
ATOM   1624  HA  TRP 0 103     -12.958  -0.168  17.802  1.00  0.00           H  
ATOM   1625  HB3 TRP 0 103     -10.868  -2.306  18.130  1.00  0.00           H  
ATOM   1626  HB2 TRP 0 103     -10.462  -0.674  17.799  1.00  0.00           H  
ATOM   1627  HE3 TRP 0 103      -8.539  -1.140  16.148  1.00  0.00           H  
ATOM   1628  HD1 TRP 0 103     -13.618  -1.920  16.224  1.00  0.00           H  
ATOM   1629  HZ2 TRP 0 103     -10.751  -2.901  11.981  1.00  0.00           H  
ATOM   1630  HZ3 TRP 0 103      -7.270  -1.449  14.051  1.00  0.00           H  
ATOM   1631  HH2 TRP 0 103      -8.438  -2.224  11.976  1.00  0.00           H  
ATOM   1632  N   PRO 0 104     -14.734  -1.209  19.441  1.00  0.00      R00  N  
ATOM   1633  CA  PRO 0 104     -15.732  -2.059  19.998  1.00  0.00      R00  C  
ATOM   1634  C   PRO 0 104     -16.528  -2.896  18.966  1.00  0.00      R00  C  
ATOM   1635  O   PRO 0 104     -17.046  -2.286  18.028  1.00  0.00      R00  O  
ATOM   1636  CD  PRO 0 104     -15.243   0.205  19.480  1.00  0.00      R00  C  
ATOM   1637  CB  PRO 0 104     -16.618  -1.135  20.930  1.00  0.00      R00  C  
ATOM   1638  CG  PRO 0 104     -16.640   0.188  20.126  1.00  0.00      R00  C  
ATOM   1639  HD2 PRO 0 104     -15.151   0.730  18.529  1.00  0.00           H  
ATOM   1640  HD3 PRO 0 104     -14.594   0.683  20.215  1.00  0.00           H  
ATOM   1641  HA  PRO 0 104     -15.236  -2.749  20.681  1.00  0.00           H  
ATOM   1642  HB3 PRO 0 104     -16.072  -1.067  21.871  1.00  0.00           H  
ATOM   1643  HB2 PRO 0 104     -17.598  -1.513  21.224  1.00  0.00           H  
ATOM   1644  HG2 PRO 0 104     -17.344   0.189  19.294  1.00  0.00           H  
ATOM   1645  HG3 PRO 0 104     -16.885   1.084  20.696  1.00  0.00           H  
ATOM   1646  N   PHE 0 105     -16.504  -4.236  19.150  1.00  0.00      R00  N  
ATOM   1647  CA  PHE 0 105     -17.212  -5.198  18.285  1.00  0.00      R00  C  
ATOM   1648  C   PHE 0 105     -17.103  -6.597  18.945  1.00  0.00      R00  C  
ATOM   1649  O   PHE 0 105     -16.395  -6.711  19.964  1.00  0.00      R00  O  
ATOM   1650  CB  PHE 0 105     -16.461  -5.337  16.934  1.00  0.00      R00  C  
ATOM   1651  CG  PHE 0 105     -17.381  -5.500  15.704  1.00  0.00      R00  C  
ATOM   1652  CD1 PHE 0 105     -17.768  -6.803  15.329  1.00  0.00      R00  C  
ATOM   1653  CD2 PHE 0 105     -18.046  -4.436  15.143  1.00  0.00      R00  C  
ATOM   1654  CE1 PHE 0 105     -18.600  -6.954  14.275  1.00  0.00      R00  C  
ATOM   1655  CE2 PHE 0 105     -18.961  -4.528  14.148  1.00  0.00      R00  C  
ATOM   1656  CZ  PHE 0 105     -19.230  -5.819  13.770  1.00  0.00      R00  C  
ATOM   1657  H   PHE 0 105     -15.822  -4.587  19.807  1.00  0.00      R00  H  
ATOM   1658  HA  PHE 0 105     -18.233  -4.817  18.298  1.00  0.00           H  
ATOM   1659  HB3 PHE 0 105     -15.631  -6.040  16.999  1.00  0.00           H  
ATOM   1660  HB2 PHE 0 105     -15.933  -4.443  16.603  1.00  0.00           H  
ATOM   1661  HD1 PHE 0 105     -17.320  -7.621  15.873  1.00  0.00           H  
ATOM   1662  HD2 PHE 0 105     -17.741  -3.436  15.415  1.00  0.00           H  
ATOM   1663  HE1 PHE 0 105     -18.868  -7.933  13.906  1.00  0.00           H  
ATOM   1664  HE2 PHE 0 105     -19.358  -3.647  13.666  1.00  0.00           H  
ATOM   1665  HZ  PHE 0 105     -19.893  -5.896  12.921  1.00  0.00           H  
ATOM   1666  N   GLY 0 106     -17.668  -7.620  18.274  1.00  0.00      R00  N  
ATOM   1667  CA  GLY 0 106     -17.327  -8.893  18.877  1.00  0.00      R00  C  
ATOM   1668  C   GLY 0 106     -15.866  -9.299  18.564  1.00  0.00      R00  C  
ATOM   1669  O   GLY 0 106     -15.317  -8.969  17.483  1.00  0.00      R00  O  
ATOM   1670  H   GLY 0 106     -18.036  -7.482  17.343  1.00  0.00      R00  H  
ATOM   1671  HA3 GLY 0 106     -17.958  -9.714  18.538  1.00  0.00           H  
ATOM   1672  HA2 GLY 0 106     -17.627  -8.997  19.920  1.00  0.00           H  
ATOM   1673  N   SER 0 107     -15.165  -9.942  19.511  1.00  0.00      R00  N  
ATOM   1674  CA  SER 0 107     -13.721 -10.393  19.290  1.00  0.00      R00  C  
ATOM   1675  C   SER 0 107     -13.371 -11.325  18.092  1.00  0.00      R00  C  
ATOM   1676  O   SER 0 107     -12.340 -11.056  17.383  1.00  0.00      R00  O  
ATOM   1677  CB  SER 0 107     -13.126 -11.065  20.550  1.00  0.00      R00  C  
ATOM   1678  OG  SER 0 107     -14.006 -11.954  21.083  1.00  0.00      R00  O  
ATOM   1679  H   SER 0 107     -15.598 -10.101  20.410  1.00  0.00      R00  H  
ATOM   1680  HG  SER 0 107     -14.155 -11.907  22.030  1.00  0.00      R00  H  
ATOM   1681  HA  SER 0 107     -13.121  -9.497  19.129  1.00  0.00           H  
ATOM   1682  HB3 SER 0 107     -12.850 -10.283  21.258  1.00  0.00           H  
ATOM   1683  HB2 SER 0 107     -12.166 -11.551  20.375  1.00  0.00           H  
ATOM   1684  N   PHE 0 108     -14.308 -12.169  17.722  1.00  0.00      R00  N  
ATOM   1685  CA  PHE 0 108     -14.438 -12.986  16.501  1.00  0.00      R00  C  
ATOM   1686  C   PHE 0 108     -13.997 -12.236  15.220  1.00  0.00      R00  C  
ATOM   1687  O   PHE 0 108     -13.456 -12.912  14.326  1.00  0.00      R00  O  
ATOM   1688  CB  PHE 0 108     -15.761 -13.654  16.323  1.00  0.00      R00  C  
ATOM   1689  CG  PHE 0 108     -16.077 -14.552  17.466  1.00  0.00      R00  C  
ATOM   1690  CD1 PHE 0 108     -16.491 -14.080  18.779  1.00  0.00      R00  C  
ATOM   1691  CD2 PHE 0 108     -15.583 -15.903  17.456  1.00  0.00      R00  C  
ATOM   1692  CE1 PHE 0 108     -16.470 -14.902  19.877  1.00  0.00      R00  C  
ATOM   1693  CE2 PHE 0 108     -15.560 -16.702  18.589  1.00  0.00      R00  C  
ATOM   1694  CZ  PHE 0 108     -16.044 -16.203  19.732  1.00  0.00      R00  C  
ATOM   1695  H   PHE 0 108     -15.085 -12.306  18.354  1.00  0.00      R00  H  
ATOM   1696  HA  PHE 0 108     -13.642 -13.713  16.663  1.00  0.00           H  
ATOM   1697  HB3 PHE 0 108     -15.755 -14.121  15.338  1.00  0.00           H  
ATOM   1698  HB2 PHE 0 108     -16.553 -12.912  16.420  1.00  0.00           H  
ATOM   1699  HD1 PHE 0 108     -16.882 -13.086  18.942  1.00  0.00           H  
ATOM   1700  HD2 PHE 0 108     -15.230 -16.239  16.492  1.00  0.00           H  
ATOM   1701  HE1 PHE 0 108     -16.862 -14.520  20.808  1.00  0.00           H  
ATOM   1702  HE2 PHE 0 108     -15.151 -17.701  18.592  1.00  0.00           H  
ATOM   1703  HZ  PHE 0 108     -16.090 -16.874  20.577  1.00  0.00           H  
ATOM   1704  N   PHE 0 109     -14.298 -10.923  15.114  1.00  0.00      R00  N  
ATOM   1705  CA  PHE 0 109     -14.101 -10.091  13.898  1.00  0.00      R00  C  
ATOM   1706  C   PHE 0 109     -12.636  -9.647  13.726  1.00  0.00      R00  C  
ATOM   1707  O   PHE 0 109     -12.291  -9.308  12.612  1.00  0.00      R00  O  
ATOM   1708  CB  PHE 0 109     -15.196  -9.016  13.857  1.00  0.00      R00  C  
ATOM   1709  CG  PHE 0 109     -16.555  -9.650  13.482  1.00  0.00      R00  C  
ATOM   1710  CD1 PHE 0 109     -17.468 -10.195  14.427  1.00  0.00      R00  C  
ATOM   1711  CD2 PHE 0 109     -16.887  -9.697  12.109  1.00  0.00      R00  C  
ATOM   1712  CE1 PHE 0 109     -18.652 -10.765  13.932  1.00  0.00      R00  C  
ATOM   1713  CE2 PHE 0 109     -18.060 -10.270  11.701  1.00  0.00      R00  C  
ATOM   1714  CZ  PHE 0 109     -18.990 -10.755  12.614  1.00  0.00      R00  C  
ATOM   1715  H   PHE 0 109     -14.640 -10.351  15.874  1.00  0.00      R00  H  
ATOM   1716  HA  PHE 0 109     -14.189 -10.751  13.034  1.00  0.00           H  
ATOM   1717  HB3 PHE 0 109     -15.076  -8.300  13.045  1.00  0.00           H  
ATOM   1718  HB2 PHE 0 109     -15.263  -8.440  14.780  1.00  0.00           H  
ATOM   1719  HD1 PHE 0 109     -17.260 -10.230  15.487  1.00  0.00           H  
ATOM   1720  HD2 PHE 0 109     -16.174  -9.319  11.391  1.00  0.00           H  
ATOM   1721  HE1 PHE 0 109     -19.363 -11.262  14.574  1.00  0.00           H  
ATOM   1722  HE2 PHE 0 109     -18.276 -10.234  10.644  1.00  0.00           H  
ATOM   1723  HZ  PHE 0 109     -19.971 -11.116  12.342  1.00  0.00           H  
ATOM   1724  N   CYS 0 110     -11.785  -9.749  14.764  1.00  0.00      R00  N  
ATOM   1725  CA  CYS 0 110     -10.378  -9.443  14.669  1.00  0.00      R00  C  
ATOM   1726  C   CYS 0 110      -9.743 -10.647  13.917  1.00  0.00      R00  C  
ATOM   1727  O   CYS 0 110      -8.828 -10.402  13.048  1.00  0.00      R00  O  
ATOM   1728  CB  CYS 0 110      -9.746  -9.130  16.011  1.00  0.00      R00  C  
ATOM   1729  SG  CYS 0 110      -8.120  -8.278  15.802  1.00  0.00      R00  S  
ATOM   1730  H   CYS 0 110     -12.088 -10.158  15.636  1.00  0.00      R00  H  
ATOM   1731  HB2 CYS 0 110     -10.307  -8.387  16.577  1.00  0.00           H  
ATOM   1732  HB3 CYS 0 110      -9.772 -10.090  16.526  1.00  0.00           H  
ATOM   1733  HA  CYS 0 110     -10.302  -8.637  13.939  1.00  0.00           H  
ATOM   1734  N   LYS 0 111     -10.247 -11.921  14.054  1.00  0.00      R00  N  
ATOM   1735  CA  LYS 0 111      -9.819 -13.069  13.227  1.00  0.00      R00  C  
ATOM   1736  C   LYS 0 111     -10.273 -12.931  11.807  1.00  0.00      R00  C  
ATOM   1737  O   LYS 0 111      -9.605 -13.499  10.917  1.00  0.00      R00  O  
ATOM   1738  CB  LYS 0 111     -10.307 -14.414  13.746  1.00  0.00      R00  C  
ATOM   1739  CG  LYS 0 111      -9.829 -14.778  15.164  1.00  0.00      R00  C  
ATOM   1740  CD  LYS 0 111      -8.301 -14.612  15.376  1.00  0.00      R00  C  
ATOM   1741  CE  LYS 0 111      -7.746 -15.442  16.477  1.00  0.00      R00  C  
ATOM   1742  NZ  LYS 0 111      -8.478 -15.289  17.727  1.00  0.00      R00  N1+
ATOM   1743  H   LYS 0 111     -11.105 -11.933  14.587  1.00  0.00      R00  H  
ATOM   1744  HZ1 LYS 0 111      -8.404 -14.306  17.947  1.00  0.00      R00  H  
ATOM   1745  HZ2 LYS 0 111      -9.455 -15.541  17.665  1.00  0.00      R00  H  
ATOM   1746  HZ3 LYS 0 111      -8.166 -15.840  18.514  1.00  0.00      R00  H  
ATOM   1747  HA  LYS 0 111      -8.739 -12.957  13.316  1.00  0.00           H  
ATOM   1748  HB3 LYS 0 111      -9.975 -15.186  13.052  1.00  0.00           H  
ATOM   1749  HB2 LYS 0 111     -11.385 -14.550  13.836  1.00  0.00           H  
ATOM   1750  HG3 LYS 0 111      -9.853 -15.861  15.281  1.00  0.00           H  
ATOM   1751  HG2 LYS 0 111     -10.445 -14.217  15.867  1.00  0.00           H  
ATOM   1752  HD3 LYS 0 111      -7.975 -13.592  15.583  1.00  0.00           H  
ATOM   1753  HD2 LYS 0 111      -7.859 -14.910  14.425  1.00  0.00           H  
ATOM   1754  HE3 LYS 0 111      -6.738 -15.055  16.631  1.00  0.00           H  
ATOM   1755  HE2 LYS 0 111      -7.636 -16.508  16.276  1.00  0.00           H  
ATOM   1756  N   ALA 0 112     -11.413 -12.238  11.549  1.00  0.00      R00  N  
ATOM   1757  CA  ALA 0 112     -11.878 -11.914  10.187  1.00  0.00      R00  C  
ATOM   1758  C   ALA 0 112     -11.062 -10.814   9.487  1.00  0.00      R00  C  
ATOM   1759  O   ALA 0 112     -10.946 -10.955   8.251  1.00  0.00      R00  O  
ATOM   1760  CB  ALA 0 112     -13.379 -11.528  10.235  1.00  0.00      R00  C  
ATOM   1761  H   ALA 0 112     -11.886 -11.745  12.292  1.00  0.00      R00  H  
ATOM   1762  HA  ALA 0 112     -11.810 -12.814   9.576  1.00  0.00           H  
ATOM   1763  HB1 ALA 0 112     -13.842 -12.114  11.030  1.00  0.00           H  
ATOM   1764  HB2 ALA 0 112     -13.657 -10.485  10.387  1.00  0.00           H  
ATOM   1765  HB3 ALA 0 112     -13.811 -11.698   9.249  1.00  0.00           H  
ATOM   1766  N   TYR 0 113     -10.533  -9.880  10.294  1.00  0.00      R00  N  
ATOM   1767  CA  TYR 0 113      -9.598  -8.836   9.941  1.00  0.00      R00  C  
ATOM   1768  C   TYR 0 113      -8.168  -9.389   9.702  1.00  0.00      R00  C  
ATOM   1769  O   TYR 0 113      -7.291  -8.696   9.123  1.00  0.00      R00  O  
ATOM   1770  CB  TYR 0 113      -9.766  -7.690  10.974  1.00  0.00      R00  C  
ATOM   1771  CG  TYR 0 113      -8.907  -6.438  10.758  1.00  0.00      R00  C  
ATOM   1772  CD1 TYR 0 113      -9.530  -5.302  10.327  1.00  0.00      R00  C  
ATOM   1773  CE1 TYR 0 113      -8.792  -4.176  10.069  1.00  0.00      R00  C  
ATOM   1774  CD2 TYR 0 113      -7.530  -6.468  10.965  1.00  0.00      R00  C  
ATOM   1775  CE2 TYR 0 113      -6.787  -5.286  10.730  1.00  0.00      R00  C  
ATOM   1776  CZ  TYR 0 113      -7.430  -4.142  10.286  1.00  0.00      R00  C  
ATOM   1777  OH  TYR 0 113      -6.614  -3.070   9.971  1.00  0.00      R00  O  
ATOM   1778  H   TYR 0 113     -10.866  -9.822  11.246  1.00  0.00      R00  H  
ATOM   1779  HH  TYR 0 113      -5.671  -3.245   9.997  1.00  0.00      R00  H  
ATOM   1780  HA  TYR 0 113      -9.852  -8.340   9.004  1.00  0.00           H  
ATOM   1781  HB3 TYR 0 113      -9.471  -8.078  11.949  1.00  0.00           H  
ATOM   1782  HB2 TYR 0 113     -10.818  -7.427  11.084  1.00  0.00           H  
ATOM   1783  HD1 TYR 0 113     -10.599  -5.255  10.177  1.00  0.00           H  
ATOM   1784  HE1 TYR 0 113      -9.346  -3.340   9.668  1.00  0.00           H  
ATOM   1785  HD2 TYR 0 113      -7.024  -7.307  11.419  1.00  0.00           H  
ATOM   1786  HE2 TYR 0 113      -5.716  -5.389  10.816  1.00  0.00           H  
ATOM   1787  N   MET 0 114      -7.898 -10.685  10.065  1.00  0.00      R00  N  
ATOM   1788  CA  MET 0 114      -6.675 -11.378   9.745  1.00  0.00      R00  C  
ATOM   1789  C   MET 0 114      -6.935 -12.162   8.455  1.00  0.00      R00  C  
ATOM   1790  O   MET 0 114      -6.110 -12.140   7.500  1.00  0.00      R00  O  
ATOM   1791  CB  MET 0 114      -6.282 -12.228  11.044  1.00  0.00      R00  C  
ATOM   1792  CG  MET 0 114      -5.935 -11.299  12.168  1.00  0.00      R00  C  
ATOM   1793  SD  MET 0 114      -5.883 -12.091  13.806  1.00  0.00      R00  S  
ATOM   1794  CE  MET 0 114      -5.267 -10.815  14.967  1.00  0.00      R00  C  
ATOM   1795  H   MET 0 114      -8.544 -11.054  10.748  1.00  0.00      R00  H  
ATOM   1796  HA  MET 0 114      -5.881 -10.648   9.586  1.00  0.00           H  
ATOM   1797  HB3 MET 0 114      -5.303 -12.675  10.872  1.00  0.00           H  
ATOM   1798  HB2 MET 0 114      -7.030 -12.947  11.380  1.00  0.00           H  
ATOM   1799  HG3 MET 0 114      -6.608 -10.453  12.312  1.00  0.00           H  
ATOM   1800  HG2 MET 0 114      -4.943 -10.880  12.004  1.00  0.00           H  
ATOM   1801  HE1 MET 0 114      -6.071 -10.081  15.015  1.00  0.00           H  
ATOM   1802  HE2 MET 0 114      -5.023 -11.194  15.959  1.00  0.00           H  
ATOM   1803  HE3 MET 0 114      -4.411 -10.343  14.484  1.00  0.00           H  
ATOM   1804  N   ILE 0 115      -8.023 -12.885   8.372  1.00  0.00      R00  N  
ATOM   1805  CA  ILE 0 115      -8.337 -13.765   7.237  1.00  0.00      R00  C  
ATOM   1806  C   ILE 0 115      -8.743 -13.035   5.947  1.00  0.00      R00  C  
ATOM   1807  O   ILE 0 115      -8.506 -13.533   4.878  1.00  0.00      R00  O  
ATOM   1808  CB  ILE 0 115      -9.344 -14.885   7.634  1.00  0.00      R00  C  
ATOM   1809  CG2 ILE 0 115     -10.003 -15.651   6.480  1.00  0.00      R00  C  
ATOM   1810  CG1 ILE 0 115      -8.758 -15.800   8.754  1.00  0.00      R00  C  
ATOM   1811  CD1 ILE 0 115      -9.648 -16.972   9.227  1.00  0.00      R00  C  
ATOM   1812  H   ILE 0 115      -8.654 -12.942   9.159  1.00  0.00      R00  H  
ATOM   1813  HA  ILE 0 115      -7.363 -14.253   7.190  1.00  0.00           H  
ATOM   1814  HB  ILE 0 115     -10.198 -14.346   8.045  1.00  0.00           H  
ATOM   1815 HG21 ILE 0 115     -10.732 -16.377   6.840  1.00  0.00           H  
ATOM   1816 HG22 ILE 0 115     -10.436 -14.972   5.745  1.00  0.00           H  
ATOM   1817 HG23 ILE 0 115      -9.214 -16.217   5.985  1.00  0.00           H  
ATOM   1818 HG13 ILE 0 115      -8.402 -15.251   9.626  1.00  0.00           H  
ATOM   1819 HG12 ILE 0 115      -7.842 -16.201   8.320  1.00  0.00           H  
ATOM   1820 HD11 ILE 0 115     -10.681 -16.625   9.258  1.00  0.00           H  
ATOM   1821 HD12 ILE 0 115      -9.534 -17.777   8.501  1.00  0.00           H  
ATOM   1822 HD13 ILE 0 115      -9.385 -17.465  10.164  1.00  0.00           H  
ATOM   1823  N   SER 0 116      -9.319 -11.832   6.109  1.00  0.00      R00  N  
ATOM   1824  CA  SER 0 116      -9.557 -11.054   4.928  1.00  0.00      R00  C  
ATOM   1825  C   SER 0 116      -8.283 -10.209   4.713  1.00  0.00      R00  C  
ATOM   1826  O   SER 0 116      -7.404 -10.485   3.957  1.00  0.00      R00  O  
ATOM   1827  CB  SER 0 116     -10.796 -10.070   5.088  1.00  0.00      R00  C  
ATOM   1828  OG  SER 0 116     -10.844  -9.198   6.236  1.00  0.00      R00  O  
ATOM   1829  H   SER 0 116      -9.419 -11.387   7.010  1.00  0.00      R00  H  
ATOM   1830  HG  SER 0 116     -10.926  -9.708   7.045  1.00  0.00      R00  H  
ATOM   1831  HA  SER 0 116      -9.786 -11.646   4.041  1.00  0.00           H  
ATOM   1832  HB3 SER 0 116     -11.705 -10.613   4.829  1.00  0.00           H  
ATOM   1833  HB2 SER 0 116     -10.749  -9.375   4.249  1.00  0.00           H  
ATOM   1834  N   THR 0 117      -8.168  -9.072   5.401  1.00  0.00      R00  N  
ATOM   1835  CA  THR 0 117      -7.349  -7.951   4.985  1.00  0.00      R00  C  
ATOM   1836  C   THR 0 117      -5.843  -8.213   5.172  1.00  0.00      R00  C  
ATOM   1837  O   THR 0 117      -5.037  -7.676   4.403  1.00  0.00      R00  O  
ATOM   1838  CB  THR 0 117      -7.782  -6.628   5.657  1.00  0.00      R00  C  
ATOM   1839  OG1 THR 0 117      -8.267  -6.790   6.974  1.00  0.00      R00  O  
ATOM   1840  CG2 THR 0 117      -9.053  -6.090   4.914  1.00  0.00      R00  C  
ATOM   1841  H   THR 0 117      -8.945  -8.773   5.972  1.00  0.00      R00  H  
ATOM   1842  HG1 THR 0 117      -7.520  -7.037   7.524  1.00  0.00      R00  H  
ATOM   1843  HA  THR 0 117      -7.522  -7.884   3.911  1.00  0.00           H  
ATOM   1844  HB  THR 0 117      -6.958  -5.925   5.787  1.00  0.00           H  
ATOM   1845 HG21 THR 0 117      -9.867  -6.781   5.130  1.00  0.00           H  
ATOM   1846 HG22 THR 0 117      -9.296  -5.113   5.331  1.00  0.00           H  
ATOM   1847 HG23 THR 0 117      -8.835  -6.005   3.849  1.00  0.00           H  
ATOM   1848  N   GLY 0 118      -5.478  -9.201   6.021  1.00  0.00      R00  N  
ATOM   1849  CA  GLY 0 118      -4.120  -9.832   6.159  1.00  0.00      R00  C  
ATOM   1850  C   GLY 0 118      -3.668 -10.613   4.924  1.00  0.00      R00  C  
ATOM   1851  O   GLY 0 118      -2.602 -10.371   4.385  1.00  0.00      R00  O  
ATOM   1852  H   GLY 0 118      -6.251  -9.623   6.516  1.00  0.00      R00  H  
ATOM   1853  HA3 GLY 0 118      -3.872 -10.370   7.074  1.00  0.00           H  
ATOM   1854  HA2 GLY 0 118      -3.383  -9.049   6.336  1.00  0.00           H  
ATOM   1855  N   ILE 0 119      -4.531 -11.452   4.409  1.00  0.00      R00  N  
ATOM   1856  CA  ILE 0 119      -4.188 -12.167   3.175  1.00  0.00      R00  C  
ATOM   1857  C   ILE 0 119      -4.275 -11.258   1.951  1.00  0.00      R00  C  
ATOM   1858  O   ILE 0 119      -3.485 -11.605   1.002  1.00  0.00      R00  O  
ATOM   1859  CB  ILE 0 119      -5.119 -13.512   3.074  1.00  0.00      R00  C  
ATOM   1860  CG2 ILE 0 119      -4.859 -14.316   1.805  1.00  0.00      R00  C  
ATOM   1861  CG1 ILE 0 119      -4.944 -14.488   4.257  1.00  0.00      R00  C  
ATOM   1862  CD1 ILE 0 119      -6.137 -15.549   4.287  1.00  0.00      R00  C  
ATOM   1863  H   ILE 0 119      -5.360 -11.710   4.926  1.00  0.00      R00  H  
ATOM   1864  HA  ILE 0 119      -3.150 -12.499   3.214  1.00  0.00           H  
ATOM   1865  HB  ILE 0 119      -6.173 -13.236   3.053  1.00  0.00           H  
ATOM   1866 HG21 ILE 0 119      -3.816 -14.614   1.911  1.00  0.00           H  
ATOM   1867 HG22 ILE 0 119      -5.527 -15.166   1.670  1.00  0.00           H  
ATOM   1868 HG23 ILE 0 119      -4.849 -13.750   0.873  1.00  0.00           H  
ATOM   1869 HG13 ILE 0 119      -4.784 -13.970   5.203  1.00  0.00           H  
ATOM   1870 HG12 ILE 0 119      -4.020 -15.050   4.120  1.00  0.00           H  
ATOM   1871 HD11 ILE 0 119      -7.043 -15.136   3.844  1.00  0.00           H  
ATOM   1872 HD12 ILE 0 119      -5.814 -16.399   3.687  1.00  0.00           H  
ATOM   1873 HD13 ILE 0 119      -6.459 -15.864   5.280  1.00  0.00           H  
ATOM   1874  N   ASN 0 120      -5.216 -10.342   1.881  1.00  0.00      R00  N  
ATOM   1875  CA  ASN 0 120      -5.315  -9.294   0.860  1.00  0.00      R00  C  
ATOM   1876  C   ASN 0 120      -4.065  -8.409   0.701  1.00  0.00      R00  C  
ATOM   1877  O   ASN 0 120      -3.797  -8.193  -0.520  1.00  0.00      R00  O  
ATOM   1878  CB  ASN 0 120      -6.463  -8.359   1.121  1.00  0.00      R00  C  
ATOM   1879  CG  ASN 0 120      -7.128  -7.791  -0.130  1.00  0.00      R00  C  
ATOM   1880  OD1 ASN 0 120      -7.705  -8.545  -0.943  1.00  0.00      R00  O  
ATOM   1881  ND2 ASN 0 120      -6.981  -6.451  -0.376  1.00  0.00      R00  N  
ATOM   1882  H   ASN 0 120      -5.803 -10.204   2.692  1.00  0.00      R00  H  
ATOM   1883 HD21 ASN 0 120      -7.525  -6.278  -1.209  1.00  0.00      R00  H  
ATOM   1884 HD22 ASN 0 120      -6.458  -5.750   0.129  1.00  0.00      R00  H  
ATOM   1885  HA  ASN 0 120      -5.458  -9.751  -0.119  1.00  0.00           H  
ATOM   1886  HB3 ASN 0 120      -6.212  -7.562   1.820  1.00  0.00           H  
ATOM   1887  HB2 ASN 0 120      -7.252  -8.882   1.662  1.00  0.00           H  
ATOM   1888  N   GLN 0 121      -3.414  -8.098   1.776  1.00  0.00      R00  N  
ATOM   1889  CA  GLN 0 121      -2.215  -7.220   1.774  1.00  0.00      R00  C  
ATOM   1890  C   GLN 0 121      -1.088  -7.849   0.971  1.00  0.00      R00  C  
ATOM   1891  O   GLN 0 121      -0.555  -7.197   0.024  1.00  0.00      R00  O  
ATOM   1892  CB  GLN 0 121      -1.842  -6.934   3.254  1.00  0.00      R00  C  
ATOM   1893  CG  GLN 0 121      -0.650  -6.085   3.541  1.00  0.00      R00  C  
ATOM   1894  CD  GLN 0 121      -0.910  -4.611   3.264  1.00  0.00      R00  C  
ATOM   1895  OE1 GLN 0 121      -2.007  -4.265   2.838  1.00  0.00      R00  O  
ATOM   1896  NE2 GLN 0 121       0.046  -3.772   3.552  1.00  0.00      R00  N  
ATOM   1897  H   GLN 0 121      -3.784  -8.494   2.628  1.00  0.00      R00  H  
ATOM   1898 HE21 GLN 0 121      -0.238  -2.804   3.607  1.00  0.00      R00  H  
ATOM   1899 HE22 GLN 0 121       0.985  -3.987   3.854  1.00  0.00      R00  H  
ATOM   1900  HA  GLN 0 121      -2.392  -6.259   1.291  1.00  0.00           H  
ATOM   1901  HB3 GLN 0 121      -1.596  -7.868   3.759  1.00  0.00           H  
ATOM   1902  HB2 GLN 0 121      -2.760  -6.470   3.613  1.00  0.00           H  
ATOM   1903  HG3 GLN 0 121       0.179  -6.544   3.003  1.00  0.00           H  
ATOM   1904  HG2 GLN 0 121      -0.561  -6.277   4.611  1.00  0.00           H  
ATOM   1905  N   PHE 0 122      -0.940  -9.158   1.067  1.00  0.00      R00  N  
ATOM   1906  CA  PHE 0 122      -0.037 -10.024   0.313  1.00  0.00      R00  C  
ATOM   1907  C   PHE 0 122      -0.536 -10.261  -1.064  1.00  0.00      R00  C  
ATOM   1908  O   PHE 0 122       0.276 -10.198  -1.992  1.00  0.00      R00  O  
ATOM   1909  CB  PHE 0 122       0.166 -11.371   1.068  1.00  0.00      R00  C  
ATOM   1910  CG  PHE 0 122       0.568 -11.246   2.516  1.00  0.00      R00  C  
ATOM   1911  CD1 PHE 0 122       1.699 -10.527   2.818  1.00  0.00      R00  C  
ATOM   1912  CD2 PHE 0 122      -0.024 -12.066   3.494  1.00  0.00      R00  C  
ATOM   1913  CE1 PHE 0 122       2.272 -10.674   4.078  1.00  0.00      R00  C  
ATOM   1914  CE2 PHE 0 122       0.542 -12.110   4.792  1.00  0.00      R00  C  
ATOM   1915  CZ  PHE 0 122       1.646 -11.429   5.059  1.00  0.00      R00  C  
ATOM   1916  H   PHE 0 122      -1.522  -9.612   1.757  1.00  0.00      R00  H  
ATOM   1917  HA  PHE 0 122       0.920  -9.508   0.238  1.00  0.00           H  
ATOM   1918  HB3 PHE 0 122       1.025 -11.902   0.658  1.00  0.00           H  
ATOM   1919  HB2 PHE 0 122      -0.739 -11.978   1.028  1.00  0.00           H  
ATOM   1920  HD1 PHE 0 122       2.208  -9.991   2.031  1.00  0.00           H  
ATOM   1921  HD2 PHE 0 122      -0.895 -12.664   3.273  1.00  0.00           H  
ATOM   1922  HE1 PHE 0 122       3.264 -10.250   4.122  1.00  0.00           H  
ATOM   1923  HE2 PHE 0 122       0.310 -12.915   5.474  1.00  0.00           H  
ATOM   1924  HZ  PHE 0 122       2.053 -11.690   6.024  1.00  0.00           H  
ATOM   1925  N   THR 0 123      -1.831 -10.412  -1.286  1.00  0.00      R00  N  
ATOM   1926  CA  THR 0 123      -2.427 -10.826  -2.560  1.00  0.00      R00  C  
ATOM   1927  C   THR 0 123      -2.443  -9.591  -3.509  1.00  0.00      R00  C  
ATOM   1928  O   THR 0 123      -2.087  -9.768  -4.654  1.00  0.00      R00  O  
ATOM   1929  CB  THR 0 123      -3.886 -11.388  -2.515  1.00  0.00      R00  C  
ATOM   1930  OG1 THR 0 123      -3.963 -12.309  -1.480  1.00  0.00      R00  O  
ATOM   1931  CG2 THR 0 123      -4.473 -12.012  -3.742  1.00  0.00      R00  C  
ATOM   1932  H   THR 0 123      -2.516 -10.330  -0.548  1.00  0.00      R00  H  
ATOM   1933  HG1 THR 0 123      -3.889 -11.938  -0.598  1.00  0.00      R00  H  
ATOM   1934  HA  THR 0 123      -1.992 -11.707  -3.032  1.00  0.00           H  
ATOM   1935  HB  THR 0 123      -4.525 -10.552  -2.233  1.00  0.00           H  
ATOM   1936 HG21 THR 0 123      -4.084 -11.617  -4.681  1.00  0.00           H  
ATOM   1937 HG22 THR 0 123      -4.186 -13.063  -3.747  1.00  0.00           H  
ATOM   1938 HG23 THR 0 123      -5.560 -11.976  -3.820  1.00  0.00           H  
ATOM   1939  N   SER 0 124      -2.672  -8.332  -3.019  1.00  0.00      R00  N  
ATOM   1940  CA  SER 0 124      -2.536  -7.107  -3.745  1.00  0.00      R00  C  
ATOM   1941  C   SER 0 124      -1.151  -6.879  -4.208  1.00  0.00      R00  C  
ATOM   1942  O   SER 0 124      -0.880  -6.476  -5.343  1.00  0.00      R00  O  
ATOM   1943  CB  SER 0 124      -3.091  -5.838  -3.054  1.00  0.00      R00  C  
ATOM   1944  OG  SER 0 124      -4.400  -6.094  -2.610  1.00  0.00      R00  O  
ATOM   1945  H   SER 0 124      -3.100  -8.199  -2.114  1.00  0.00      R00  H  
ATOM   1946  HG  SER 0 124      -4.315  -6.523  -1.755  1.00  0.00      R00  H  
ATOM   1947  HA  SER 0 124      -3.116  -7.338  -4.639  1.00  0.00           H  
ATOM   1948  HB3 SER 0 124      -3.208  -5.064  -3.812  1.00  0.00           H  
ATOM   1949  HB2 SER 0 124      -2.421  -5.670  -2.211  1.00  0.00           H  
ATOM   1950  N   SER 0 125      -0.181  -7.229  -3.343  1.00  0.00      R00  N  
ATOM   1951  CA  SER 0 125       1.245  -7.217  -3.788  1.00  0.00      R00  C  
ATOM   1952  C   SER 0 125       1.633  -7.998  -5.089  1.00  0.00      R00  C  
ATOM   1953  O   SER 0 125       2.349  -7.435  -5.863  1.00  0.00      R00  O  
ATOM   1954  CB  SER 0 125       2.053  -7.609  -2.620  1.00  0.00      R00  C  
ATOM   1955  OG  SER 0 125       2.982  -6.674  -2.338  1.00  0.00      R00  O  
ATOM   1956  H   SER 0 125      -0.306  -7.266  -2.341  1.00  0.00      R00  H  
ATOM   1957  HG  SER 0 125       2.514  -5.982  -1.864  1.00  0.00      R00  H  
ATOM   1958  HA  SER 0 125       1.471  -6.173  -4.005  1.00  0.00           H  
ATOM   1959  HB3 SER 0 125       2.459  -8.617  -2.706  1.00  0.00           H  
ATOM   1960  HB2 SER 0 125       1.520  -7.616  -1.670  1.00  0.00           H  
ATOM   1961  N   ILE 0 126       1.055  -9.236  -5.107  1.00  0.00      R00  N  
ATOM   1962  CA  ILE 0 126       1.419 -10.180  -6.148  1.00  0.00      R00  C  
ATOM   1963  C   ILE 0 126       0.528  -9.904  -7.363  1.00  0.00      R00  C  
ATOM   1964  O   ILE 0 126       1.074  -9.777  -8.511  1.00  0.00      R00  O  
ATOM   1965  CB  ILE 0 126       1.364 -11.624  -5.522  1.00  0.00      R00  C  
ATOM   1966  CG2 ILE 0 126       1.554 -12.748  -6.596  1.00  0.00      R00  C  
ATOM   1967  CG1 ILE 0 126       2.309 -11.896  -4.326  1.00  0.00      R00  C  
ATOM   1968  CD1 ILE 0 126       2.074 -13.134  -3.532  1.00  0.00      R00  C  
ATOM   1969  H   ILE 0 126       0.300  -9.460  -4.475  1.00  0.00      R00  H  
ATOM   1970  HA  ILE 0 126       2.466 -10.002  -6.391  1.00  0.00           H  
ATOM   1971  HB  ILE 0 126       0.342 -11.668  -5.144  1.00  0.00           H  
ATOM   1972 HG21 ILE 0 126       1.216 -13.757  -6.361  1.00  0.00           H  
ATOM   1973 HG22 ILE 0 126       1.116 -12.552  -7.575  1.00  0.00           H  
ATOM   1974 HG23 ILE 0 126       2.578 -12.865  -6.949  1.00  0.00           H  
ATOM   1975 HG13 ILE 0 126       2.291 -11.023  -3.673  1.00  0.00           H  
ATOM   1976 HG12 ILE 0 126       3.315 -11.737  -4.714  1.00  0.00           H  
ATOM   1977 HD11 ILE 0 126       2.284 -12.974  -2.475  1.00  0.00           H  
ATOM   1978 HD12 ILE 0 126       1.007 -13.358  -3.535  1.00  0.00           H  
ATOM   1979 HD13 ILE 0 126       2.614 -13.961  -3.994  1.00  0.00           H  
ATOM   1980  N   PHE 0 127      -0.788  -9.601  -7.171  1.00  0.00      R00  N  
ATOM   1981  CA  PHE 0 127      -1.741  -9.356  -8.228  1.00  0.00      R00  C  
ATOM   1982  C   PHE 0 127      -1.298  -8.224  -9.198  1.00  0.00      R00  C  
ATOM   1983  O   PHE 0 127      -1.239  -8.379 -10.390  1.00  0.00      R00  O  
ATOM   1984  CB  PHE 0 127      -3.067  -9.064  -7.589  1.00  0.00      R00  C  
ATOM   1985  CG  PHE 0 127      -4.249  -8.921  -8.459  1.00  0.00      R00  C  
ATOM   1986  CD1 PHE 0 127      -4.759  -7.618  -8.718  1.00  0.00      R00  C  
ATOM   1987  CD2 PHE 0 127      -4.775 -10.016  -9.253  1.00  0.00      R00  C  
ATOM   1988  CE1 PHE 0 127      -5.684  -7.407  -9.759  1.00  0.00      R00  C  
ATOM   1989  CE2 PHE 0 127      -5.729  -9.783 -10.198  1.00  0.00      R00  C  
ATOM   1990  CZ  PHE 0 127      -6.271  -8.512 -10.422  1.00  0.00      R00  C  
ATOM   1991  H   PHE 0 127      -1.269  -9.933  -6.346  1.00  0.00      R00  H  
ATOM   1992  HA  PHE 0 127      -1.758 -10.276  -8.813  1.00  0.00           H  
ATOM   1993  HB3 PHE 0 127      -2.910  -8.146  -7.023  1.00  0.00           H  
ATOM   1994  HB2 PHE 0 127      -3.369  -9.808  -6.852  1.00  0.00           H  
ATOM   1995  HD1 PHE 0 127      -4.459  -6.724  -8.190  1.00  0.00           H  
ATOM   1996  HD2 PHE 0 127      -4.307 -10.987  -9.196  1.00  0.00           H  
ATOM   1997  HE1 PHE 0 127      -6.194  -6.455  -9.788  1.00  0.00           H  
ATOM   1998  HE2 PHE 0 127      -6.053 -10.631 -10.783  1.00  0.00           H  
ATOM   1999  HZ  PHE 0 127      -6.884  -8.378 -11.302  1.00  0.00           H  
ATOM   2000  N   LEU 0 128      -0.763  -7.163  -8.633  1.00  0.00      R00  N  
ATOM   2001  CA  LEU 0 128      -0.110  -5.954  -9.357  1.00  0.00      R00  C  
ATOM   2002  C   LEU 0 128       1.295  -6.122  -9.896  1.00  0.00      R00  C  
ATOM   2003  O   LEU 0 128       1.639  -5.535 -10.904  1.00  0.00      R00  O  
ATOM   2004  CB  LEU 0 128      -0.249  -4.681  -8.425  1.00  0.00      R00  C  
ATOM   2005  CG  LEU 0 128      -1.693  -4.198  -8.156  1.00  0.00      R00  C  
ATOM   2006  CD1 LEU 0 128      -1.790  -3.193  -7.025  1.00  0.00      R00  C  
ATOM   2007  CD2 LEU 0 128      -2.448  -3.656  -9.479  1.00  0.00      R00  C  
ATOM   2008  H   LEU 0 128      -0.617  -7.099  -7.636  1.00  0.00      R00  H  
ATOM   2009  HA  LEU 0 128      -0.839  -5.838 -10.159  1.00  0.00           H  
ATOM   2010  HB3 LEU 0 128       0.322  -3.846  -8.831  1.00  0.00           H  
ATOM   2011  HB2 LEU 0 128       0.152  -4.861  -7.427  1.00  0.00           H  
ATOM   2012  HG  LEU 0 128      -2.370  -4.977  -7.804  1.00  0.00           H  
ATOM   2013 HD11 LEU 0 128      -2.826  -2.886  -6.879  1.00  0.00           H  
ATOM   2014 HD12 LEU 0 128      -1.563  -3.700  -6.087  1.00  0.00           H  
ATOM   2015 HD13 LEU 0 128      -1.138  -2.320  -7.021  1.00  0.00           H  
ATOM   2016 HD21 LEU 0 128      -2.685  -2.598  -9.360  1.00  0.00           H  
ATOM   2017 HD22 LEU 0 128      -1.797  -3.643 -10.353  1.00  0.00           H  
ATOM   2018 HD23 LEU 0 128      -3.299  -4.271  -9.771  1.00  0.00           H  
ATOM   2019  N   CYS 0 129       1.972  -7.129  -9.302  1.00  0.00      R00  N  
ATOM   2020  CA  CYS 0 129       3.259  -7.695  -9.802  1.00  0.00      R00  C  
ATOM   2021  C   CYS 0 129       3.034  -8.376 -11.143  1.00  0.00      R00  C  
ATOM   2022  O   CYS 0 129       3.860  -8.299 -12.058  1.00  0.00      R00  O  
ATOM   2023  CB  CYS 0 129       3.891  -8.760  -8.731  1.00  0.00      R00  C  
ATOM   2024  SG  CYS 0 129       5.726  -8.929  -8.696  1.00  0.00      R00  S  
ATOM   2025  H   CYS 0 129       1.524  -7.481  -8.468  1.00  0.00      R00  H  
ATOM   2026  HA  CYS 0 129       3.996  -6.927 -10.037  1.00  0.00           H  
ATOM   2027  HB3 CYS 0 129       3.526  -9.770  -8.914  1.00  0.00           H  
ATOM   2028  HB2 CYS 0 129       3.522  -8.532  -7.731  1.00  0.00           H  
ATOM   2029  HG  CYS 0 129       5.814  -7.785  -8.011  1.00  0.00           H  
ATOM   2030  N   ILE 0 130       1.926  -9.093 -11.276  1.00  0.00      R00  N  
ATOM   2031  CA  ILE 0 130       1.594  -9.849 -12.549  1.00  0.00      R00  C  
ATOM   2032  C   ILE 0 130       1.342  -8.813 -13.666  1.00  0.00      R00  C  
ATOM   2033  O   ILE 0 130       1.526  -9.100 -14.812  1.00  0.00      R00  O  
ATOM   2034  CB  ILE 0 130       0.377 -10.837 -12.371  1.00  0.00      R00  C  
ATOM   2035  CG2 ILE 0 130      -0.203 -11.302 -13.737  1.00  0.00      R00  C  
ATOM   2036  CG1 ILE 0 130       0.821 -12.010 -11.487  1.00  0.00      R00  C  
ATOM   2037  CD1 ILE 0 130      -0.431 -12.692 -10.881  1.00  0.00      R00  C  
ATOM   2038  H   ILE 0 130       1.296  -9.092 -10.487  1.00  0.00      R00  H  
ATOM   2039  HA  ILE 0 130       2.437 -10.454 -12.882  1.00  0.00           H  
ATOM   2040  HB  ILE 0 130      -0.375 -10.224 -11.874  1.00  0.00           H  
ATOM   2041 HG21 ILE 0 130       0.575 -11.647 -14.418  1.00  0.00           H  
ATOM   2042 HG22 ILE 0 130      -1.145 -11.849 -13.697  1.00  0.00           H  
ATOM   2043 HG23 ILE 0 130      -0.623 -10.495 -14.337  1.00  0.00           H  
ATOM   2044 HG13 ILE 0 130       1.461 -11.680 -10.668  1.00  0.00           H  
ATOM   2045 HG12 ILE 0 130       1.320 -12.707 -12.160  1.00  0.00           H  
ATOM   2046 HD11 ILE 0 130      -0.951 -13.143 -11.726  1.00  0.00           H  
ATOM   2047 HD12 ILE 0 130      -0.198 -13.458 -10.141  1.00  0.00           H  
ATOM   2048 HD13 ILE 0 130      -1.120 -11.931 -10.515  1.00  0.00           H  
ATOM   2049  N   MET 0 131       0.874  -7.596 -13.269  1.00  0.00      R00  N  
ATOM   2050  CA  MET 0 131       0.671  -6.494 -14.247  1.00  0.00      R00  C  
ATOM   2051  C   MET 0 131       1.956  -5.850 -14.830  1.00  0.00      R00  C  
ATOM   2052  O   MET 0 131       1.911  -5.336 -15.929  1.00  0.00      R00  O  
ATOM   2053  CB  MET 0 131      -0.426  -5.527 -13.754  1.00  0.00      R00  C  
ATOM   2054  CG  MET 0 131      -1.212  -4.657 -14.794  1.00  0.00      R00  C  
ATOM   2055  SD  MET 0 131      -2.315  -3.448 -14.073  1.00  0.00      R00  S  
ATOM   2056  CE  MET 0 131      -3.526  -4.415 -13.278  1.00  0.00      R00  C  
ATOM   2057  H   MET 0 131       0.625  -7.417 -12.307  1.00  0.00      R00  H  
ATOM   2058  HA  MET 0 131       0.210  -6.905 -15.145  1.00  0.00           H  
ATOM   2059  HB3 MET 0 131      -0.017  -4.836 -13.017  1.00  0.00           H  
ATOM   2060  HB2 MET 0 131      -1.156  -6.024 -13.116  1.00  0.00           H  
ATOM   2061  HG3 MET 0 131      -1.852  -5.302 -15.397  1.00  0.00           H  
ATOM   2062  HG2 MET 0 131      -0.564  -4.102 -15.472  1.00  0.00           H  
ATOM   2063  HE1 MET 0 131      -3.819  -5.232 -13.938  1.00  0.00           H  
ATOM   2064  HE2 MET 0 131      -3.186  -4.939 -12.385  1.00  0.00           H  
ATOM   2065  HE3 MET 0 131      -4.370  -3.800 -12.967  1.00  0.00           H  
ATOM   2066  N   SER 0 132       3.104  -5.967 -14.162  1.00  0.00      R00  N  
ATOM   2067  CA  SER 0 132       4.488  -5.676 -14.697  1.00  0.00      R00  C  
ATOM   2068  C   SER 0 132       4.972  -6.873 -15.532  1.00  0.00      R00  C  
ATOM   2069  O   SER 0 132       5.663  -6.716 -16.530  1.00  0.00      R00  O  
ATOM   2070  CB  SER 0 132       5.485  -5.416 -13.504  1.00  0.00      R00  C  
ATOM   2071  OG  SER 0 132       5.202  -4.059 -13.132  1.00  0.00      R00  O  
ATOM   2072  H   SER 0 132       3.105  -6.387 -13.244  1.00  0.00      R00  H  
ATOM   2073  HG  SER 0 132       4.260  -3.945 -12.990  1.00  0.00      R00  H  
ATOM   2074  HA  SER 0 132       4.389  -4.759 -15.278  1.00  0.00           H  
ATOM   2075  HB3 SER 0 132       6.532  -5.404 -13.806  1.00  0.00           H  
ATOM   2076  HB2 SER 0 132       5.245  -6.050 -12.650  1.00  0.00           H  
ATOM   2077  N   ALA 0 133       4.577  -8.127 -15.108  1.00  0.00      R00  N  
ATOM   2078  CA  ALA 0 133       4.840  -9.358 -15.845  1.00  0.00      R00  C  
ATOM   2079  C   ALA 0 133       4.091  -9.344 -17.216  1.00  0.00      R00  C  
ATOM   2080  O   ALA 0 133       4.689  -9.664 -18.201  1.00  0.00      R00  O  
ATOM   2081  CB  ALA 0 133       4.376 -10.644 -15.087  1.00  0.00      R00  C  
ATOM   2082  H   ALA 0 133       4.062  -8.367 -14.273  1.00  0.00      R00  H  
ATOM   2083  HA  ALA 0 133       5.909  -9.507 -16.002  1.00  0.00           H  
ATOM   2084  HB1 ALA 0 133       5.072 -11.482 -15.092  1.00  0.00           H  
ATOM   2085  HB2 ALA 0 133       4.297 -10.536 -14.005  1.00  0.00           H  
ATOM   2086  HB3 ALA 0 133       3.401 -11.058 -15.344  1.00  0.00           H  
ATOM   2087  N   ASP 0 134       2.895  -8.691 -17.249  1.00  0.00      R00  N  
ATOM   2088  CA  ASP 0 134       2.001  -8.585 -18.426  1.00  0.00      R00  C  
ATOM   2089  C   ASP 0 134       2.677  -7.811 -19.604  1.00  0.00      R00  C  
ATOM   2090  O   ASP 0 134       2.556  -8.209 -20.741  1.00  0.00      R00  O  
ATOM   2091  CB  ASP 0 134       0.743  -7.828 -17.953  1.00  0.00      R00  C  
ATOM   2092  CG  ASP 0 134      -0.368  -7.895 -18.981  1.00  0.00      R00  C  
ATOM   2093  OD1 ASP 0 134      -0.776  -6.861 -19.577  1.00  0.00      R00  O  
ATOM   2094  OD2 ASP 0 134      -0.942  -8.978 -19.188  1.00  0.00      R00  O1-
ATOM   2095  H   ASP 0 134       2.464  -8.452 -16.367  1.00  0.00      R00  H  
ATOM   2096  HA  ASP 0 134       1.693  -9.559 -18.805  1.00  0.00           H  
ATOM   2097  HB3 ASP 0 134       1.139  -6.813 -17.988  1.00  0.00           H  
ATOM   2098  HB2 ASP 0 134       0.438  -8.104 -16.944  1.00  0.00           H  
ATOM   2099  N   ARG 0 135       3.540  -6.820 -19.226  1.00  0.00      R00  N  
ATOM   2100  CA  ARG 0 135       4.379  -6.035 -20.103  1.00  0.00      R00  C  
ATOM   2101  C   ARG 0 135       5.428  -7.001 -20.697  1.00  0.00      R00  C  
ATOM   2102  O   ARG 0 135       5.627  -7.030 -21.906  1.00  0.00      R00  O  
ATOM   2103  CB  ARG 0 135       4.922  -4.753 -19.525  1.00  0.00      R00  C  
ATOM   2104  CG  ARG 0 135       4.286  -4.263 -18.202  1.00  0.00      R00  C  
ATOM   2105  CD  ARG 0 135       3.056  -3.456 -18.237  1.00  0.00      R00  C  
ATOM   2106  NE  ARG 0 135       1.936  -4.239 -18.844  1.00  0.00      R00  N  
ATOM   2107  CZ  ARG 0 135       1.301  -3.876 -19.924  1.00  0.00      R00  C  
ATOM   2108  NH1 ARG 0 135       1.672  -2.852 -20.581  1.00  0.00      R00  N  
ATOM   2109  NH2 ARG 0 135       0.237  -4.571 -20.370  1.00  0.00      R00  N1+
ATOM   2110  H   ARG 0 135       3.565  -6.519 -18.262  1.00  0.00      R00  H  
ATOM   2111  HE  ARG 0 135       1.681  -5.112 -18.405  1.00  0.00      R00  H  
ATOM   2112 HH11 ARG 0 135       1.101  -2.595 -21.374  1.00  0.00      R00  H  
ATOM   2113 HH12 ARG 0 135       2.470  -2.259 -20.400  1.00  0.00      R00  H  
ATOM   2114 HH21 ARG 0 135      -0.208  -4.269 -21.225  1.00  0.00      R00  H  
ATOM   2115 HH22 ARG 0 135      -0.286  -5.223 -19.804  1.00  0.00      R00  H  
ATOM   2116  HA  ARG 0 135       3.736  -5.776 -20.945  1.00  0.00           H  
ATOM   2117  HB3 ARG 0 135       4.863  -3.963 -20.274  1.00  0.00           H  
ATOM   2118  HB2 ARG 0 135       5.970  -4.878 -19.253  1.00  0.00           H  
ATOM   2119  HG3 ARG 0 135       5.022  -3.562 -17.808  1.00  0.00           H  
ATOM   2120  HG2 ARG 0 135       4.099  -5.057 -17.479  1.00  0.00           H  
ATOM   2121  HD3 ARG 0 135       3.140  -2.393 -18.466  1.00  0.00           H  
ATOM   2122  HD2 ARG 0 135       2.741  -3.401 -17.195  1.00  0.00           H  
ATOM   2123  N   TYR 0 136       6.123  -7.820 -19.875  1.00  0.00      R00  N  
ATOM   2124  CA  TYR 0 136       7.242  -8.637 -20.248  1.00  0.00      R00  C  
ATOM   2125  C   TYR 0 136       6.858  -9.850 -21.161  1.00  0.00      R00  C  
ATOM   2126  O   TYR 0 136       7.660 -10.288 -21.943  1.00  0.00      R00  O  
ATOM   2127  CB  TYR 0 136       7.970  -8.991 -18.944  1.00  0.00      R00  C  
ATOM   2128  CG  TYR 0 136       8.943 -10.209 -19.047  1.00  0.00      R00  C  
ATOM   2129  CD1 TYR 0 136      10.146  -9.910 -19.746  1.00  0.00      R00  C  
ATOM   2130  CE1 TYR 0 136      10.955 -11.031 -20.118  1.00  0.00      R00  C  
ATOM   2131  CD2 TYR 0 136       8.597 -11.559 -18.711  1.00  0.00      R00  C  
ATOM   2132  CE2 TYR 0 136       9.490 -12.624 -18.975  1.00  0.00      R00  C  
ATOM   2133  CZ  TYR 0 136      10.704 -12.356 -19.667  1.00  0.00      R00  C  
ATOM   2134  OH  TYR 0 136      11.566 -13.381 -19.860  1.00  0.00      R00  O  
ATOM   2135  H   TYR 0 136       5.767  -7.887 -18.932  1.00  0.00      R00  H  
ATOM   2136  HH  TYR 0 136      11.442 -14.110 -19.247  1.00  0.00      R00  H  
ATOM   2137  HA  TYR 0 136       7.897  -7.975 -20.814  1.00  0.00           H  
ATOM   2138  HB3 TYR 0 136       7.192  -9.240 -18.223  1.00  0.00           H  
ATOM   2139  HB2 TYR 0 136       8.609  -8.159 -18.648  1.00  0.00           H  
ATOM   2140  HD1 TYR 0 136      10.474  -8.920 -20.023  1.00  0.00           H  
ATOM   2141  HE1 TYR 0 136      11.777 -10.758 -20.763  1.00  0.00           H  
ATOM   2142  HD2 TYR 0 136       7.624 -11.805 -18.313  1.00  0.00           H  
ATOM   2143  HE2 TYR 0 136       9.216 -13.632 -18.700  1.00  0.00           H  
ATOM   2144  N   ILE 0 137       5.672 -10.430 -20.961  1.00  0.00      R00  N  
ATOM   2145  CA  ILE 0 137       5.172 -11.625 -21.620  1.00  0.00      R00  C  
ATOM   2146  C   ILE 0 137       4.932 -11.341 -23.079  1.00  0.00      R00  C  
ATOM   2147  O   ILE 0 137       5.346 -12.080 -23.911  1.00  0.00      R00  O  
ATOM   2148  CB  ILE 0 137       3.867 -11.931 -20.881  1.00  0.00      R00  C  
ATOM   2149  CG2 ILE 0 137       2.784 -12.828 -21.612  1.00  0.00      R00  C  
ATOM   2150  CG1 ILE 0 137       4.235 -12.791 -19.635  1.00  0.00      R00  C  
ATOM   2151  CD1 ILE 0 137       3.192 -12.657 -18.587  1.00  0.00      R00  C  
ATOM   2152  H   ILE 0 137       5.148 -10.164 -20.140  1.00  0.00      R00  H  
ATOM   2153  HA  ILE 0 137       5.854 -12.473 -21.555  1.00  0.00           H  
ATOM   2154  HB  ILE 0 137       3.390 -10.988 -20.615  1.00  0.00           H  
ATOM   2155 HG21 ILE 0 137       3.108 -13.782 -22.028  1.00  0.00           H  
ATOM   2156 HG22 ILE 0 137       1.965 -13.030 -20.922  1.00  0.00           H  
ATOM   2157 HG23 ILE 0 137       2.368 -12.325 -22.485  1.00  0.00           H  
ATOM   2158 HG13 ILE 0 137       5.193 -12.484 -19.216  1.00  0.00           H  
ATOM   2159 HG12 ILE 0 137       4.329 -13.841 -19.910  1.00  0.00           H  
ATOM   2160 HD11 ILE 0 137       3.439 -13.351 -17.784  1.00  0.00           H  
ATOM   2161 HD12 ILE 0 137       2.922 -11.689 -18.164  1.00  0.00           H  
ATOM   2162 HD13 ILE 0 137       2.279 -13.119 -18.961  1.00  0.00           H  
ATOM   2163  N   ALA 0 138       4.502 -10.068 -23.348  1.00  0.00      R00  N  
ATOM   2164  CA  ALA 0 138       4.335  -9.508 -24.659  1.00  0.00      R00  C  
ATOM   2165  C   ALA 0 138       5.596  -9.248 -25.398  1.00  0.00      R00  C  
ATOM   2166  O   ALA 0 138       5.532  -9.076 -26.642  1.00  0.00      R00  O  
ATOM   2167  CB  ALA 0 138       3.448  -8.256 -24.451  1.00  0.00      R00  C  
ATOM   2168  H   ALA 0 138       4.250  -9.541 -22.524  1.00  0.00      R00  H  
ATOM   2169  HA  ALA 0 138       3.773 -10.216 -25.268  1.00  0.00           H  
ATOM   2170  HB1 ALA 0 138       3.192  -7.633 -25.308  1.00  0.00           H  
ATOM   2171  HB2 ALA 0 138       2.502  -8.650 -24.081  1.00  0.00           H  
ATOM   2172  HB3 ALA 0 138       3.731  -7.628 -23.606  1.00  0.00           H  
ATOM   2173  N   VAL 0 139       6.691  -9.133 -24.646  1.00  0.00      R00  N  
ATOM   2174  CA  VAL 0 139       8.021  -8.904 -25.144  1.00  0.00      R00  C  
ATOM   2175  C   VAL 0 139       8.820 -10.149 -25.531  1.00  0.00      R00  C  
ATOM   2176  O   VAL 0 139       9.365 -10.168 -26.677  1.00  0.00      R00  O  
ATOM   2177  CB  VAL 0 139       8.880  -8.027 -24.156  1.00  0.00      R00  C  
ATOM   2178  CG1 VAL 0 139      10.389  -7.982 -24.477  1.00  0.00      R00  C  
ATOM   2179  CG2 VAL 0 139       8.236  -6.598 -24.035  1.00  0.00      R00  C  
ATOM   2180  H   VAL 0 139       6.454  -9.054 -23.668  1.00  0.00      R00  H  
ATOM   2181  HA  VAL 0 139       7.808  -8.217 -25.963  1.00  0.00           H  
ATOM   2182  HB  VAL 0 139       8.852  -8.416 -23.138  1.00  0.00           H  
ATOM   2183 HG11 VAL 0 139      10.899  -7.052 -24.225  1.00  0.00           H  
ATOM   2184 HG12 VAL 0 139      10.964  -8.722 -23.921  1.00  0.00           H  
ATOM   2185 HG13 VAL 0 139      10.495  -8.119 -25.553  1.00  0.00           H  
ATOM   2186 HG21 VAL 0 139       8.175  -6.205 -25.050  1.00  0.00           H  
ATOM   2187 HG22 VAL 0 139       7.210  -6.635 -23.669  1.00  0.00           H  
ATOM   2188 HG23 VAL 0 139       8.772  -5.922 -23.369  1.00  0.00           H  
ATOM   2189  N   CYS 0 140       8.753 -11.232 -24.790  1.00  0.00      R00  N  
ATOM   2190  CA  CYS 0 140       9.494 -12.473 -24.846  1.00  0.00      R00  C  
ATOM   2191  C   CYS 0 140       8.682 -13.597 -25.548  1.00  0.00      R00  C  
ATOM   2192  O   CYS 0 140       9.263 -14.209 -26.422  1.00  0.00      R00  O  
ATOM   2193  CB  CYS 0 140       9.993 -12.982 -23.449  1.00  0.00      R00  C  
ATOM   2194  SG  CYS 0 140       8.661 -13.412 -22.349  1.00  0.00      R00  S  
ATOM   2195  H   CYS 0 140       8.273 -11.110 -23.910  1.00  0.00      R00  H  
ATOM   2196  HA  CYS 0 140      10.408 -12.342 -25.426  1.00  0.00           H  
ATOM   2197  HB3 CYS 0 140      10.801 -12.424 -22.976  1.00  0.00           H  
ATOM   2198  HB2 CYS 0 140      10.413 -13.932 -23.779  1.00  0.00           H  
ATOM   2199  HG  CYS 0 140       8.417 -12.189 -21.870  1.00  0.00           H  
ATOM   2200  N   HIS 0 141       7.346 -13.726 -25.384  1.00  0.00      R00  N  
ATOM   2201  CA  HIS 0 141       6.627 -14.790 -26.061  1.00  0.00      R00  C  
ATOM   2202  C   HIS 0 141       5.427 -14.158 -26.774  1.00  0.00      R00  C  
ATOM   2203  O   HIS 0 141       4.296 -14.467 -26.493  1.00  0.00      R00  O  
ATOM   2204  CB  HIS 0 141       6.185 -15.864 -25.015  1.00  0.00      R00  C  
ATOM   2205  CG  HIS 0 141       7.388 -16.489 -24.260  1.00  0.00      R00  C  
ATOM   2206  ND1 HIS 0 141       8.440 -16.875 -24.980  1.00  0.00      R00  N  
ATOM   2207  CD2 HIS 0 141       7.666 -16.666 -22.932  1.00  0.00      R00  C  
ATOM   2208  NE2 HIS 0 141       9.023 -17.113 -22.853  1.00  0.00      R00  N  
ATOM   2209  CE1 HIS 0 141       9.418 -17.193 -24.132  1.00  0.00      R00  C  
ATOM   2210  H   HIS 0 141       6.823 -13.241 -24.669  1.00  0.00      R00  H  
ATOM   2211  HD1 HIS 0 141       8.606 -16.883 -25.976  1.00  0.00      R00  H  
ATOM   2212  HA  HIS 0 141       7.164 -15.325 -26.845  1.00  0.00           H  
ATOM   2213  HB3 HIS 0 141       5.729 -16.678 -25.578  1.00  0.00           H  
ATOM   2214  HB2 HIS 0 141       5.495 -15.427 -24.293  1.00  0.00           H  
ATOM   2215  HD2 HIS 0 141       7.073 -16.514 -22.042  1.00  0.00           H  
ATOM   2216  HE1 HIS 0 141      10.415 -17.427 -24.476  1.00  0.00           H  
ATOM   2217  N   PRO 0 142       5.712 -13.380 -27.876  1.00  0.00      R00  N  
ATOM   2218  CA  PRO 0 142       4.770 -12.302 -28.358  1.00  0.00      R00  C  
ATOM   2219  C   PRO 0 142       3.589 -12.867 -29.127  1.00  0.00      R00  C  
ATOM   2220  O   PRO 0 142       2.426 -12.368 -29.119  1.00  0.00      R00  O  
ATOM   2221  CD  PRO 0 142       7.057 -13.187 -28.599  1.00  0.00      R00  C  
ATOM   2222  CB  PRO 0 142       5.599 -11.374 -29.230  1.00  0.00      R00  C  
ATOM   2223  CG  PRO 0 142       6.615 -12.316 -29.815  1.00  0.00      R00  C  
ATOM   2224  HD2 PRO 0 142       7.542 -14.083 -28.986  1.00  0.00           H  
ATOM   2225  HD3 PRO 0 142       7.741 -12.730 -27.884  1.00  0.00           H  
ATOM   2226  HA  PRO 0 142       4.609 -11.792 -27.408  1.00  0.00           H  
ATOM   2227  HB3 PRO 0 142       5.892 -10.582 -28.540  1.00  0.00           H  
ATOM   2228  HB2 PRO 0 142       5.174 -10.883 -30.106  1.00  0.00           H  
ATOM   2229  HG2 PRO 0 142       6.121 -12.858 -30.622  1.00  0.00           H  
ATOM   2230  HG3 PRO 0 142       7.486 -11.723 -30.094  1.00  0.00           H  
ATOM   2231  N   ILE 0 143       3.762 -14.056 -29.695  1.00  0.00      R00  N  
ATOM   2232  CA  ILE 0 143       2.670 -14.877 -30.242  1.00  0.00      R00  C  
ATOM   2233  C   ILE 0 143       1.935 -15.819 -29.190  1.00  0.00      R00  C  
ATOM   2234  O   ILE 0 143       0.744 -16.052 -29.489  1.00  0.00      R00  O  
ATOM   2235  CB  ILE 0 143       3.307 -15.789 -31.414  1.00  0.00      R00  C  
ATOM   2236  CG2 ILE 0 143       2.521 -17.017 -31.896  1.00  0.00      R00  C  
ATOM   2237  CG1 ILE 0 143       3.618 -14.890 -32.647  1.00  0.00      R00  C  
ATOM   2238  CD1 ILE 0 143       2.453 -14.248 -33.410  1.00  0.00      R00  C  
ATOM   2239  H   ILE 0 143       4.610 -14.582 -29.537  1.00  0.00      R00  H  
ATOM   2240  HA  ILE 0 143       1.890 -14.310 -30.750  1.00  0.00           H  
ATOM   2241  HB  ILE 0 143       4.189 -16.200 -30.923  1.00  0.00           H  
ATOM   2242 HG21 ILE 0 143       2.688 -17.820 -31.179  1.00  0.00           H  
ATOM   2243 HG22 ILE 0 143       1.487 -16.952 -32.235  1.00  0.00           H  
ATOM   2244 HG23 ILE 0 143       3.062 -17.389 -32.766  1.00  0.00           H  
ATOM   2245 HG13 ILE 0 143       4.319 -15.328 -33.357  1.00  0.00           H  
ATOM   2246 HG12 ILE 0 143       4.261 -14.055 -32.368  1.00  0.00           H  
ATOM   2247 HD11 ILE 0 143       2.922 -13.842 -34.307  1.00  0.00           H  
ATOM   2248 HD12 ILE 0 143       1.648 -14.933 -33.675  1.00  0.00           H  
ATOM   2249 HD13 ILE 0 143       2.192 -13.320 -32.902  1.00  0.00           H  
ATOM   2250  N   ALA 0 144       2.463 -16.219 -28.063  1.00  0.00      R00  N  
ATOM   2251  CA  ALA 0 144       1.710 -16.873 -27.013  1.00  0.00      R00  C  
ATOM   2252  C   ALA 0 144       1.097 -15.768 -26.110  1.00  0.00      R00  C  
ATOM   2253  O   ALA 0 144       0.273 -16.162 -25.277  1.00  0.00      R00  O  
ATOM   2254  CB  ALA 0 144       2.567 -17.800 -26.133  1.00  0.00      R00  C  
ATOM   2255  H   ALA 0 144       3.311 -15.739 -27.795  1.00  0.00      R00  H  
ATOM   2256  HA  ALA 0 144       0.925 -17.478 -27.467  1.00  0.00           H  
ATOM   2257  HB1 ALA 0 144       3.128 -18.484 -26.771  1.00  0.00           H  
ATOM   2258  HB2 ALA 0 144       3.181 -17.182 -25.478  1.00  0.00           H  
ATOM   2259  HB3 ALA 0 144       2.096 -18.573 -25.526  1.00  0.00           H  
ATOM   2260  N   ALA 0 145       1.560 -14.515 -26.067  1.00  0.00      R00  N  
ATOM   2261  CA  ALA 0 145       1.046 -13.481 -25.242  1.00  0.00      R00  C  
ATOM   2262  C   ALA 0 145      -0.480 -13.346 -25.220  1.00  0.00      R00  C  
ATOM   2263  O   ALA 0 145      -1.027 -13.139 -24.153  1.00  0.00      R00  O  
ATOM   2264  CB  ALA 0 145       1.640 -12.154 -25.612  1.00  0.00      R00  C  
ATOM   2265  H   ALA 0 145       2.395 -14.268 -26.579  1.00  0.00      R00  H  
ATOM   2266  HA  ALA 0 145       1.414 -13.769 -24.257  1.00  0.00           H  
ATOM   2267  HB1 ALA 0 145       1.158 -11.375 -25.021  1.00  0.00           H  
ATOM   2268  HB2 ALA 0 145       2.700 -12.242 -25.375  1.00  0.00           H  
ATOM   2269  HB3 ALA 0 145       1.540 -11.818 -26.644  1.00  0.00           H  
ATOM   2270  N   PRO 0 146      -1.148 -13.460 -26.377  1.00  0.00      R00  N  
ATOM   2271  CA  PRO 0 146      -2.631 -13.610 -26.418  1.00  0.00      R00  C  
ATOM   2272  C   PRO 0 146      -3.235 -14.903 -25.907  1.00  0.00      R00  C  
ATOM   2273  O   PRO 0 146      -4.404 -14.913 -25.511  1.00  0.00      R00  O  
ATOM   2274  CD  PRO 0 146      -0.693 -13.311 -27.743  1.00  0.00      R00  C  
ATOM   2275  CB  PRO 0 146      -3.015 -13.530 -27.865  1.00  0.00      R00  C  
ATOM   2276  CG  PRO 0 146      -1.838 -12.785 -28.496  1.00  0.00      R00  C  
ATOM   2277  HD2 PRO 0 146      -0.497 -14.342 -28.038  1.00  0.00           H  
ATOM   2278  HD3 PRO 0 146       0.308 -12.919 -27.924  1.00  0.00           H  
ATOM   2279  HA  PRO 0 146      -2.970 -12.729 -25.873  1.00  0.00           H  
ATOM   2280  HB3 PRO 0 146      -3.880 -12.905 -28.087  1.00  0.00           H  
ATOM   2281  HB2 PRO 0 146      -3.023 -14.505 -28.352  1.00  0.00           H  
ATOM   2282  HG2 PRO 0 146      -1.776 -12.961 -29.570  1.00  0.00           H  
ATOM   2283  HG3 PRO 0 146      -1.878 -11.728 -28.235  1.00  0.00           H  
ATOM   2284  N   ARG 0 147      -2.507 -16.005 -25.906  1.00  0.00      R00  N  
ATOM   2285  CA  ARG 0 147      -2.927 -17.279 -25.270  1.00  0.00      R00  C  
ATOM   2286  C   ARG 0 147      -2.851 -17.054 -23.730  1.00  0.00      R00  C  
ATOM   2287  O   ARG 0 147      -3.865 -17.228 -22.988  1.00  0.00      R00  O  
ATOM   2288  CB  ARG 0 147      -2.036 -18.453 -25.737  1.00  0.00      R00  C  
ATOM   2289  CG  ARG 0 147      -2.300 -19.862 -25.150  1.00  0.00      R00  C  
ATOM   2290  CD  ARG 0 147      -1.138 -20.876 -25.226  1.00  0.00      R00  C  
ATOM   2291  NE  ARG 0 147      -0.607 -20.904 -26.564  1.00  0.00      R00  N  
ATOM   2292  CZ  ARG 0 147       0.662 -21.234 -26.962  1.00  0.00      R00  C  
ATOM   2293  NH1 ARG 0 147       0.855 -21.251 -28.251  1.00  0.00      R00  N  
ATOM   2294  NH2 ARG 0 147       1.678 -21.521 -26.138  1.00  0.00      R00  N1+
ATOM   2295  H   ARG 0 147      -1.505 -15.939 -26.016  1.00  0.00      R00  H  
ATOM   2296  HE  ARG 0 147      -1.283 -20.533 -27.216  1.00  0.00      R00  H  
ATOM   2297 HH11 ARG 0 147       1.669 -21.499 -28.795  1.00  0.00      R00  H  
ATOM   2298 HH12 ARG 0 147       0.310 -20.733 -28.925  1.00  0.00      R00  H  
ATOM   2299 HH21 ARG 0 147       2.621 -21.777 -26.395  1.00  0.00      R00  H  
ATOM   2300 HH22 ARG 0 147       1.434 -21.617 -25.163  1.00  0.00      R00  H  
ATOM   2301  HA  ARG 0 147      -3.951 -17.621 -25.426  1.00  0.00           H  
ATOM   2302  HB3 ARG 0 147      -1.085 -18.041 -25.400  1.00  0.00           H  
ATOM   2303  HB2 ARG 0 147      -2.031 -18.521 -26.825  1.00  0.00           H  
ATOM   2304  HG3 ARG 0 147      -3.260 -20.150 -25.578  1.00  0.00           H  
ATOM   2305  HG2 ARG 0 147      -2.621 -19.732 -24.116  1.00  0.00           H  
ATOM   2306  HD3 ARG 0 147      -1.402 -21.896 -24.947  1.00  0.00           H  
ATOM   2307  HD2 ARG 0 147      -0.410 -20.487 -24.514  1.00  0.00           H  
ATOM   2308  N   LEU 0 148      -1.648 -16.599 -23.261  1.00  0.00      R00  N  
ATOM   2309  CA  LEU 0 148      -1.360 -16.467 -21.877  1.00  0.00      R00  C  
ATOM   2310  C   LEU 0 148      -2.197 -15.344 -21.268  1.00  0.00      R00  C  
ATOM   2311  O   LEU 0 148      -2.632 -15.496 -20.143  1.00  0.00      R00  O  
ATOM   2312  CB  LEU 0 148       0.135 -16.254 -21.656  1.00  0.00      R00  C  
ATOM   2313  CG  LEU 0 148       1.164 -17.420 -22.033  1.00  0.00      R00  C  
ATOM   2314  CD1 LEU 0 148       2.666 -17.051 -22.061  1.00  0.00      R00  C  
ATOM   2315  CD2 LEU 0 148       0.974 -18.620 -21.041  1.00  0.00      R00  C  
ATOM   2316  H   LEU 0 148      -0.846 -16.464 -23.860  1.00  0.00      R00  H  
ATOM   2317  HA  LEU 0 148      -1.619 -17.461 -21.512  1.00  0.00           H  
ATOM   2318  HB3 LEU 0 148       0.483 -15.901 -20.685  1.00  0.00           H  
ATOM   2319  HB2 LEU 0 148       0.532 -15.381 -22.175  1.00  0.00           H  
ATOM   2320  HG  LEU 0 148       0.891 -17.717 -23.046  1.00  0.00           H  
ATOM   2321 HD11 LEU 0 148       3.081 -17.323 -23.031  1.00  0.00           H  
ATOM   2322 HD12 LEU 0 148       2.903 -16.055 -21.687  1.00  0.00           H  
ATOM   2323 HD13 LEU 0 148       3.328 -17.677 -21.463  1.00  0.00           H  
ATOM   2324 HD21 LEU 0 148       0.107 -18.565 -20.382  1.00  0.00           H  
ATOM   2325 HD22 LEU 0 148       1.008 -19.515 -21.662  1.00  0.00           H  
ATOM   2326 HD23 LEU 0 148       1.809 -18.702 -20.345  1.00  0.00           H  
ATOM   2327  N   ARG 0 149      -2.337 -14.213 -21.973  1.00  0.00      R00  N  
ATOM   2328  CA  ARG 0 149      -2.977 -13.048 -21.482  1.00  0.00      R00  C  
ATOM   2329  C   ARG 0 149      -4.523 -13.068 -21.798  1.00  0.00      R00  C  
ATOM   2330  O   ARG 0 149      -4.937 -12.426 -22.706  1.00  0.00      R00  O  
ATOM   2331  CB  ARG 0 149      -2.244 -11.668 -21.894  1.00  0.00      R00  C  
ATOM   2332  CG  ARG 0 149      -0.737 -11.529 -21.747  1.00  0.00      R00  C  
ATOM   2333  CD  ARG 0 149      -0.191 -10.244 -22.392  1.00  0.00      R00  C  
ATOM   2334  NE  ARG 0 149      -0.818  -8.966 -21.943  1.00  0.00      R00  N  
ATOM   2335  CZ  ARG 0 149      -1.318  -7.976 -22.658  1.00  0.00      R00  C  
ATOM   2336  NH1 ARG 0 149      -1.665  -6.829 -22.056  1.00  0.00      R00  N  
ATOM   2337  NH2 ARG 0 149      -1.416  -8.155 -24.023  1.00  0.00      R00  N1+
ATOM   2338  H   ARG 0 149      -2.077 -14.191 -22.949  1.00  0.00      R00  H  
ATOM   2339  HE  ARG 0 149      -0.661  -8.786 -20.962  1.00  0.00      R00  H  
ATOM   2340 HH11 ARG 0 149      -2.186  -6.140 -22.579  1.00  0.00      R00  H  
ATOM   2341 HH12 ARG 0 149      -1.289  -6.621 -21.142  1.00  0.00      R00  H  
ATOM   2342 HH21 ARG 0 149      -1.806  -7.424 -24.600  1.00  0.00      R00  H  
ATOM   2343 HH22 ARG 0 149      -1.297  -9.078 -24.415  1.00  0.00      R00  H  
ATOM   2344  HA  ARG 0 149      -2.889 -13.035 -20.396  1.00  0.00           H  
ATOM   2345  HB3 ARG 0 149      -2.729 -10.823 -21.405  1.00  0.00           H  
ATOM   2346  HB2 ARG 0 149      -2.447 -11.518 -22.954  1.00  0.00           H  
ATOM   2347  HG3 ARG 0 149      -0.211 -12.418 -22.094  1.00  0.00           H  
ATOM   2348  HG2 ARG 0 149      -0.423 -11.431 -20.707  1.00  0.00           H  
ATOM   2349  HD3 ARG 0 149      -0.137 -10.285 -23.480  1.00  0.00           H  
ATOM   2350  HD2 ARG 0 149       0.791  -9.971 -22.004  1.00  0.00           H  
ATOM   2351  N   THR 0 150      -5.220 -13.986 -21.037  1.00  0.00      R00  N  
ATOM   2352  CA  THR 0 150      -6.637 -14.236 -21.165  1.00  0.00      R00  C  
ATOM   2353  C   THR 0 150      -7.421 -13.782 -19.890  1.00  0.00      R00  C  
ATOM   2354  O   THR 0 150      -6.954 -14.216 -18.782  1.00  0.00      R00  O  
ATOM   2355  CB  THR 0 150      -6.898 -15.659 -21.552  1.00  0.00      R00  C  
ATOM   2356  OG1 THR 0 150      -8.245 -15.913 -21.908  1.00  0.00      R00  O  
ATOM   2357  CG2 THR 0 150      -6.500 -16.732 -20.505  1.00  0.00      R00  C  
ATOM   2358  H   THR 0 150      -4.794 -14.439 -20.241  1.00  0.00      R00  H  
ATOM   2359  HG1 THR 0 150      -8.523 -15.397 -22.668  1.00  0.00      R00  H  
ATOM   2360  HA  THR 0 150      -6.950 -13.706 -22.064  1.00  0.00           H  
ATOM   2361  HB  THR 0 150      -6.296 -15.782 -22.453  1.00  0.00           H  
ATOM   2362 HG21 THR 0 150      -6.306 -17.705 -20.955  1.00  0.00           H  
ATOM   2363 HG22 THR 0 150      -5.532 -16.528 -20.048  1.00  0.00           H  
ATOM   2364 HG23 THR 0 150      -7.263 -16.856 -19.736  1.00  0.00           H  
ATOM   2365  N   PRO 0 151      -8.634 -13.127 -20.014  1.00  0.00      R00  N  
ATOM   2366  CA  PRO 0 151      -9.461 -12.776 -18.871  1.00  0.00      R00  C  
ATOM   2367  C   PRO 0 151     -10.171 -13.982 -18.254  1.00  0.00      R00  C  
ATOM   2368  O   PRO 0 151     -11.393 -14.077 -18.355  1.00  0.00      R00  O  
ATOM   2369  CD  PRO 0 151      -8.893 -12.379 -21.219  1.00  0.00      R00  C  
ATOM   2370  CB  PRO 0 151     -10.400 -11.738 -19.354  1.00  0.00      R00  C  
ATOM   2371  CG  PRO 0 151     -10.247 -11.754 -20.923  1.00  0.00      R00  C  
ATOM   2372  HD2 PRO 0 151      -8.924 -12.969 -22.135  1.00  0.00           H  
ATOM   2373  HD3 PRO 0 151      -8.220 -11.523 -21.272  1.00  0.00           H  
ATOM   2374  HA  PRO 0 151      -8.778 -12.313 -18.159  1.00  0.00           H  
ATOM   2375  HB3 PRO 0 151     -10.124 -10.757 -18.966  1.00  0.00           H  
ATOM   2376  HB2 PRO 0 151     -11.400 -11.800 -18.926  1.00  0.00           H  
ATOM   2377  HG2 PRO 0 151     -11.018 -12.285 -21.482  1.00  0.00           H  
ATOM   2378  HG3 PRO 0 151     -10.339 -10.696 -21.170  1.00  0.00           H  
ATOM   2379  N   PHE 0 152      -9.399 -14.817 -17.605  1.00  0.00      R00  N  
ATOM   2380  CA  PHE 0 152      -9.787 -16.009 -16.855  1.00  0.00      R00  C  
ATOM   2381  C   PHE 0 152      -8.659 -16.358 -15.950  1.00  0.00      R00  C  
ATOM   2382  O   PHE 0 152      -8.917 -16.426 -14.815  1.00  0.00      R00  O  
ATOM   2383  CB  PHE 0 152     -10.183 -17.144 -17.798  1.00  0.00      R00  C  
ATOM   2384  CG  PHE 0 152     -10.477 -18.513 -17.170  1.00  0.00      R00  C  
ATOM   2385  CD1 PHE 0 152      -9.451 -19.460 -16.947  1.00  0.00      R00  C  
ATOM   2386  CD2 PHE 0 152     -11.686 -18.762 -16.479  1.00  0.00      R00  C  
ATOM   2387  CE1 PHE 0 152      -9.676 -20.613 -16.269  1.00  0.00      R00  C  
ATOM   2388  CE2 PHE 0 152     -11.936 -19.969 -15.769  1.00  0.00      R00  C  
ATOM   2389  CZ  PHE 0 152     -10.878 -20.864 -15.659  1.00  0.00      R00  C  
ATOM   2390  H   PHE 0 152      -8.401 -14.680 -17.673  1.00  0.00      R00  H  
ATOM   2391  HA  PHE 0 152     -10.671 -15.780 -16.259  1.00  0.00           H  
ATOM   2392  HB3 PHE 0 152      -9.440 -17.222 -18.592  1.00  0.00           H  
ATOM   2393  HB2 PHE 0 152     -10.992 -16.690 -18.369  1.00  0.00           H  
ATOM   2394  HD1 PHE 0 152      -8.587 -19.372 -17.589  1.00  0.00           H  
ATOM   2395  HD2 PHE 0 152     -12.361 -17.921 -16.535  1.00  0.00           H  
ATOM   2396  HE1 PHE 0 152      -8.827 -21.277 -16.201  1.00  0.00           H  
ATOM   2397  HE2 PHE 0 152     -12.905 -20.144 -15.326  1.00  0.00           H  
ATOM   2398  HZ  PHE 0 152     -11.041 -21.800 -15.146  1.00  0.00           H  
ATOM   2399  N   VAL 0 153      -7.431 -16.433 -16.472  1.00  0.00      R00  N  
ATOM   2400  CA  VAL 0 153      -6.181 -16.730 -15.732  1.00  0.00      R00  C  
ATOM   2401  C   VAL 0 153      -5.967 -15.707 -14.527  1.00  0.00      R00  C  
ATOM   2402  O   VAL 0 153      -5.602 -16.131 -13.405  1.00  0.00      R00  O  
ATOM   2403  CB  VAL 0 153      -4.927 -16.760 -16.683  1.00  0.00      R00  C  
ATOM   2404  CG1 VAL 0 153      -3.558 -16.529 -16.121  1.00  0.00      R00  C  
ATOM   2405  CG2 VAL 0 153      -4.911 -17.995 -17.600  1.00  0.00      R00  C  
ATOM   2406  H   VAL 0 153      -7.323 -16.614 -17.460  1.00  0.00      R00  H  
ATOM   2407  HA  VAL 0 153      -6.331 -17.744 -15.362  1.00  0.00           H  
ATOM   2408  HB  VAL 0 153      -5.090 -15.918 -17.356  1.00  0.00           H  
ATOM   2409 HG11 VAL 0 153      -3.503 -15.752 -15.358  1.00  0.00           H  
ATOM   2410 HG12 VAL 0 153      -3.252 -17.416 -15.566  1.00  0.00           H  
ATOM   2411 HG13 VAL 0 153      -2.814 -16.344 -16.896  1.00  0.00           H  
ATOM   2412 HG21 VAL 0 153      -4.054 -17.926 -18.270  1.00  0.00           H  
ATOM   2413 HG22 VAL 0 153      -4.847 -18.971 -17.119  1.00  0.00           H  
ATOM   2414 HG23 VAL 0 153      -5.699 -18.040 -18.352  1.00  0.00           H  
ATOM   2415  N   SER 0 154      -6.417 -14.451 -14.668  1.00  0.00      R00  N  
ATOM   2416  CA  SER 0 154      -6.475 -13.325 -13.727  1.00  0.00      R00  C  
ATOM   2417  C   SER 0 154      -7.272 -13.740 -12.411  1.00  0.00      R00  C  
ATOM   2418  O   SER 0 154      -7.091 -13.133 -11.368  1.00  0.00      R00  O  
ATOM   2419  CB  SER 0 154      -7.125 -12.129 -14.319  1.00  0.00      R00  C  
ATOM   2420  OG  SER 0 154      -8.283 -12.421 -15.118  1.00  0.00      R00  O  
ATOM   2421  H   SER 0 154      -6.989 -14.280 -15.483  1.00  0.00      R00  H  
ATOM   2422  HG  SER 0 154      -8.400 -11.636 -15.658  1.00  0.00      R00  H  
ATOM   2423  HA  SER 0 154      -5.427 -13.210 -13.450  1.00  0.00           H  
ATOM   2424  HB3 SER 0 154      -6.462 -11.593 -14.998  1.00  0.00           H  
ATOM   2425  HB2 SER 0 154      -7.424 -11.423 -13.544  1.00  0.00           H  
ATOM   2426  N   ARG 0 155      -8.128 -14.771 -12.473  1.00  0.00      R00  N  
ATOM   2427  CA  ARG 0 155      -8.815 -15.263 -11.285  1.00  0.00      R00  C  
ATOM   2428  C   ARG 0 155      -8.029 -16.440 -10.608  1.00  0.00      R00  C  
ATOM   2429  O   ARG 0 155      -7.976 -16.550  -9.396  1.00  0.00      R00  O  
ATOM   2430  CB  ARG 0 155     -10.295 -15.641 -11.663  1.00  0.00      R00  C  
ATOM   2431  CG  ARG 0 155     -11.102 -14.632 -12.541  1.00  0.00      R00  C  
ATOM   2432  CD  ARG 0 155     -12.540 -15.190 -13.069  1.00  0.00      R00  C  
ATOM   2433  NE  ARG 0 155     -13.429 -15.593 -11.936  1.00  0.00      R00  N  
ATOM   2434  CZ  ARG 0 155     -14.508 -16.444 -12.087  1.00  0.00      R00  C  
ATOM   2435  NH1 ARG 0 155     -15.276 -16.841 -11.067  1.00  0.00      R00  N  
ATOM   2436  NH2 ARG 0 155     -14.749 -16.871 -13.368  1.00  0.00      R00  N1+
ATOM   2437  H   ARG 0 155      -8.229 -15.238 -13.362  1.00  0.00      R00  H  
ATOM   2438  HE  ARG 0 155     -13.305 -15.220 -11.006  1.00  0.00      R00  H  
ATOM   2439 HH11 ARG 0 155     -16.037 -17.477 -11.256  1.00  0.00      R00  H  
ATOM   2440 HH12 ARG 0 155     -15.224 -16.473 -10.127  1.00  0.00      R00  H  
ATOM   2441 HH21 ARG 0 155     -15.527 -17.500 -13.505  1.00  0.00      R00  H  
ATOM   2442 HH22 ARG 0 155     -14.370 -16.403 -14.179  1.00  0.00      R00  H  
ATOM   2443  HA  ARG 0 155      -8.992 -14.564 -10.467  1.00  0.00           H  
ATOM   2444  HB3 ARG 0 155     -10.939 -15.844 -10.807  1.00  0.00           H  
ATOM   2445  HB2 ARG 0 155     -10.308 -16.587 -12.204  1.00  0.00           H  
ATOM   2446  HG3 ARG 0 155     -10.557 -14.208 -13.385  1.00  0.00           H  
ATOM   2447  HG2 ARG 0 155     -11.314 -13.810 -11.857  1.00  0.00           H  
ATOM   2448  HD3 ARG 0 155     -12.423 -16.043 -13.737  1.00  0.00           H  
ATOM   2449  HD2 ARG 0 155     -13.109 -14.515 -13.709  1.00  0.00           H  
ATOM   2450  N   ILE 0 156      -7.291 -17.190 -11.449  1.00  0.00      R00  N  
ATOM   2451  CA  ILE 0 156      -6.555 -18.328 -11.012  1.00  0.00      R00  C  
ATOM   2452  C   ILE 0 156      -5.330 -17.942 -10.145  1.00  0.00      R00  C  
ATOM   2453  O   ILE 0 156      -5.046 -18.595  -9.142  1.00  0.00      R00  O  
ATOM   2454  CB  ILE 0 156      -6.002 -19.393 -12.175  1.00  0.00      R00  C  
ATOM   2455  CG2 ILE 0 156      -5.368 -20.683 -11.555  1.00  0.00      R00  C  
ATOM   2456  CG1 ILE 0 156      -7.234 -19.856 -13.144  1.00  0.00      R00  C  
ATOM   2457  CD1 ILE 0 156      -8.449 -20.672 -12.574  1.00  0.00      R00  C  
ATOM   2458  H   ILE 0 156      -7.142 -16.872 -12.396  1.00  0.00      R00  H  
ATOM   2459  HA  ILE 0 156      -7.192 -18.801 -10.264  1.00  0.00           H  
ATOM   2460  HB  ILE 0 156      -5.299 -18.897 -12.843  1.00  0.00           H  
ATOM   2461 HG21 ILE 0 156      -5.875 -20.887 -10.612  1.00  0.00           H  
ATOM   2462 HG22 ILE 0 156      -5.271 -21.522 -12.244  1.00  0.00           H  
ATOM   2463 HG23 ILE 0 156      -4.358 -20.481 -11.197  1.00  0.00           H  
ATOM   2464 HG13 ILE 0 156      -6.801 -20.456 -13.945  1.00  0.00           H  
ATOM   2465 HG12 ILE 0 156      -7.743 -19.042 -13.660  1.00  0.00           H  
ATOM   2466 HD11 ILE 0 156      -9.292 -20.031 -12.318  1.00  0.00           H  
ATOM   2467 HD12 ILE 0 156      -8.800 -21.450 -13.253  1.00  0.00           H  
ATOM   2468 HD13 ILE 0 156      -8.097 -21.305 -11.760  1.00  0.00           H  
ATOM   2469  N   VAL 0 157      -4.571 -16.949 -10.665  1.00  0.00      R00  N  
ATOM   2470  CA  VAL 0 157      -3.313 -16.503 -10.107  1.00  0.00      R00  C  
ATOM   2471  C   VAL 0 157      -3.496 -15.772  -8.798  1.00  0.00      R00  C  
ATOM   2472  O   VAL 0 157      -2.565 -15.825  -7.966  1.00  0.00      R00  O  
ATOM   2473  CB  VAL 0 157      -2.526 -15.705 -11.076  1.00  0.00      R00  C  
ATOM   2474  CG1 VAL 0 157      -2.068 -16.587 -12.199  1.00  0.00      R00  C  
ATOM   2475  CG2 VAL 0 157      -3.200 -14.444 -11.597  1.00  0.00      R00  C  
ATOM   2476  H   VAL 0 157      -4.864 -16.588 -11.561  1.00  0.00      R00  H  
ATOM   2477  HA  VAL 0 157      -2.684 -17.340  -9.804  1.00  0.00           H  
ATOM   2478  HB  VAL 0 157      -1.611 -15.505 -10.518  1.00  0.00           H  
ATOM   2479 HG11 VAL 0 157      -1.555 -17.488 -11.863  1.00  0.00           H  
ATOM   2480 HG12 VAL 0 157      -2.920 -16.991 -12.747  1.00  0.00           H  
ATOM   2481 HG13 VAL 0 157      -1.401 -16.007 -12.836  1.00  0.00           H  
ATOM   2482 HG21 VAL 0 157      -2.843 -14.002 -12.527  1.00  0.00           H  
ATOM   2483 HG22 VAL 0 157      -4.220 -14.759 -11.819  1.00  0.00           H  
ATOM   2484 HG23 VAL 0 157      -3.378 -13.673 -10.848  1.00  0.00           H  
ATOM   2485  N   SER 0 158      -4.680 -15.148  -8.617  1.00  0.00      R00  N  
ATOM   2486  CA  SER 0 158      -4.923 -14.362  -7.411  1.00  0.00      R00  C  
ATOM   2487  C   SER 0 158      -5.363 -15.423  -6.389  1.00  0.00      R00  C  
ATOM   2488  O   SER 0 158      -4.952 -15.345  -5.252  1.00  0.00      R00  O  
ATOM   2489  CB  SER 0 158      -5.975 -13.246  -7.748  1.00  0.00      R00  C  
ATOM   2490  OG  SER 0 158      -7.177 -13.858  -8.129  1.00  0.00      R00  O  
ATOM   2491  H   SER 0 158      -5.424 -15.169  -9.300  1.00  0.00      R00  H  
ATOM   2492  HG  SER 0 158      -7.632 -13.170  -8.620  1.00  0.00      R00  H  
ATOM   2493  HA  SER 0 158      -4.034 -13.805  -7.115  1.00  0.00           H  
ATOM   2494  HB3 SER 0 158      -5.715 -12.671  -8.637  1.00  0.00           H  
ATOM   2495  HB2 SER 0 158      -5.993 -12.517  -6.938  1.00  0.00           H  
ATOM   2496  N   ALA 0 159      -6.259 -16.419  -6.700  1.00  0.00      R00  N  
ATOM   2497  CA  ALA 0 159      -6.645 -17.524  -5.800  1.00  0.00      R00  C  
ATOM   2498  C   ALA 0 159      -5.395 -18.330  -5.304  1.00  0.00      R00  C  
ATOM   2499  O   ALA 0 159      -5.296 -18.788  -4.175  1.00  0.00      R00  O  
ATOM   2500  CB  ALA 0 159      -7.685 -18.486  -6.451  1.00  0.00      R00  C  
ATOM   2501  H   ALA 0 159      -6.667 -16.401  -7.624  1.00  0.00      R00  H  
ATOM   2502  HA  ALA 0 159      -7.186 -17.120  -4.945  1.00  0.00           H  
ATOM   2503  HB1 ALA 0 159      -7.290 -18.926  -7.367  1.00  0.00           H  
ATOM   2504  HB2 ALA 0 159      -7.821 -19.217  -5.654  1.00  0.00           H  
ATOM   2505  HB3 ALA 0 159      -8.648 -17.982  -6.526  1.00  0.00           H  
ATOM   2506  N   ALA 0 160      -4.403 -18.546  -6.224  1.00  0.00      R00  N  
ATOM   2507  CA  ALA 0 160      -3.179 -19.244  -5.962  1.00  0.00      R00  C  
ATOM   2508  C   ALA 0 160      -2.241 -18.491  -4.982  1.00  0.00      R00  C  
ATOM   2509  O   ALA 0 160      -1.762 -19.097  -4.015  1.00  0.00      R00  O  
ATOM   2510  CB  ALA 0 160      -2.445 -19.581  -7.280  1.00  0.00      R00  C  
ATOM   2511  H   ALA 0 160      -4.406 -17.967  -7.052  1.00  0.00      R00  H  
ATOM   2512  HA  ALA 0 160      -3.535 -20.141  -5.456  1.00  0.00           H  
ATOM   2513  HB1 ALA 0 160      -1.374 -19.772  -7.207  1.00  0.00           H  
ATOM   2514  HB2 ALA 0 160      -2.749 -20.555  -7.664  1.00  0.00           H  
ATOM   2515  HB3 ALA 0 160      -2.623 -18.866  -8.083  1.00  0.00           H  
ATOM   2516  N   ALA 0 161      -2.115 -17.191  -5.286  1.00  0.00      R00  N  
ATOM   2517  CA  ALA 0 161      -1.353 -16.249  -4.450  1.00  0.00      R00  C  
ATOM   2518  C   ALA 0 161      -1.993 -16.166  -3.037  1.00  0.00      R00  C  
ATOM   2519  O   ALA 0 161      -1.288 -16.285  -2.070  1.00  0.00      R00  O  
ATOM   2520  CB  ALA 0 161      -1.320 -14.858  -5.148  1.00  0.00      R00  C  
ATOM   2521  H   ALA 0 161      -2.488 -16.951  -6.193  1.00  0.00      R00  H  
ATOM   2522  HA  ALA 0 161      -0.352 -16.656  -4.311  1.00  0.00           H  
ATOM   2523  HB1 ALA 0 161      -0.596 -14.193  -4.676  1.00  0.00           H  
ATOM   2524  HB2 ALA 0 161      -1.172 -14.935  -6.225  1.00  0.00           H  
ATOM   2525  HB3 ALA 0 161      -2.293 -14.370  -5.091  1.00  0.00           H  
ATOM   2526  N   TRP 0 162      -3.364 -16.000  -2.999  1.00  0.00      R00  N  
ATOM   2527  CA  TRP 0 162      -4.241 -15.964  -1.782  1.00  0.00      R00  C  
ATOM   2528  C   TRP 0 162      -4.064 -17.215  -0.928  1.00  0.00      R00  C  
ATOM   2529  O   TRP 0 162      -3.707 -17.087   0.230  1.00  0.00      R00  O  
ATOM   2530  CB  TRP 0 162      -5.671 -15.588  -2.169  1.00  0.00      R00  C  
ATOM   2531  CG  TRP 0 162      -6.745 -15.453  -1.135  1.00  0.00      R00  C  
ATOM   2532  CD2 TRP 0 162      -7.386 -14.248  -0.636  1.00  0.00      R00  C  
ATOM   2533  CE2 TRP 0 162      -8.274 -14.635   0.440  1.00  0.00      R00  C  
ATOM   2534  CE3 TRP 0 162      -7.216 -12.876  -0.824  1.00  0.00      R00  C  
ATOM   2535  CD1 TRP 0 162      -7.424 -16.478  -0.464  1.00  0.00      R00  C  
ATOM   2536  NE1 TRP 0 162      -8.292 -15.965   0.471  1.00  0.00      R00  N  
ATOM   2537  CZ2 TRP 0 162      -8.956 -13.671   1.143  1.00  0.00      R00  C  
ATOM   2538  CZ3 TRP 0 162      -7.993 -11.934  -0.124  1.00  0.00      R00  C  
ATOM   2539  CH2 TRP 0 162      -8.860 -12.332   0.877  1.00  0.00      R00  C  
ATOM   2540  H   TRP 0 162      -3.868 -15.834  -3.858  1.00  0.00      R00  H  
ATOM   2541  HE1 TRP 0 162      -8.769 -16.510   1.175  1.00  0.00      R00  H  
ATOM   2542  HA  TRP 0 162      -3.841 -15.165  -1.157  1.00  0.00           H  
ATOM   2543  HB3 TRP 0 162      -5.983 -16.345  -2.889  1.00  0.00           H  
ATOM   2544  HB2 TRP 0 162      -5.687 -14.606  -2.641  1.00  0.00           H  
ATOM   2545  HE3 TRP 0 162      -6.556 -12.631  -1.643  1.00  0.00           H  
ATOM   2546  HD1 TRP 0 162      -7.331 -17.545  -0.605  1.00  0.00           H  
ATOM   2547  HZ2 TRP 0 162      -9.620 -13.860   1.973  1.00  0.00           H  
ATOM   2548  HZ3 TRP 0 162      -7.964 -10.901  -0.440  1.00  0.00           H  
ATOM   2549  HH2 TRP 0 162      -9.479 -11.623   1.406  1.00  0.00           H  
ATOM   2550  N   THR 0 163      -4.334 -18.413  -1.492  1.00  0.00      R00  N  
ATOM   2551  CA  THR 0 163      -4.201 -19.783  -0.863  1.00  0.00      R00  C  
ATOM   2552  C   THR 0 163      -2.845 -20.021  -0.334  1.00  0.00      R00  C  
ATOM   2553  O   THR 0 163      -2.646 -20.528   0.794  1.00  0.00      R00  O  
ATOM   2554  CB  THR 0 163      -4.811 -20.933  -1.656  1.00  0.00      R00  C  
ATOM   2555  OG1 THR 0 163      -4.145 -20.972  -2.997  1.00  0.00      R00  O  
ATOM   2556  CG2 THR 0 163      -6.340 -20.782  -1.937  1.00  0.00      R00  C  
ATOM   2557  H   THR 0 163      -4.638 -18.450  -2.455  1.00  0.00      R00  H  
ATOM   2558  HG1 THR 0 163      -4.525 -20.265  -3.525  1.00  0.00      R00  H  
ATOM   2559  HA  THR 0 163      -4.793 -19.673   0.046  1.00  0.00           H  
ATOM   2560  HB  THR 0 163      -4.661 -21.821  -1.042  1.00  0.00           H  
ATOM   2561 HG21 THR 0 163      -7.006 -21.060  -1.120  1.00  0.00           H  
ATOM   2562 HG22 THR 0 163      -6.631 -19.797  -2.300  1.00  0.00           H  
ATOM   2563 HG23 THR 0 163      -6.618 -21.415  -2.780  1.00  0.00           H  
ATOM   2564  N   ALA 0 164      -1.891 -19.645  -1.125  1.00  0.00      R00  N  
ATOM   2565  CA  ALA 0 164      -0.507 -19.811  -0.693  1.00  0.00      R00  C  
ATOM   2566  C   ALA 0 164      -0.045 -18.963   0.559  1.00  0.00      R00  C  
ATOM   2567  O   ALA 0 164       0.748 -19.399   1.387  1.00  0.00      R00  O  
ATOM   2568  CB  ALA 0 164       0.422 -19.484  -1.788  1.00  0.00      R00  C  
ATOM   2569  H   ALA 0 164      -2.104 -19.311  -2.054  1.00  0.00      R00  H  
ATOM   2570  HA  ALA 0 164      -0.472 -20.847  -0.356  1.00  0.00           H  
ATOM   2571  HB1 ALA 0 164       0.029 -19.997  -2.666  1.00  0.00           H  
ATOM   2572  HB2 ALA 0 164       0.565 -18.408  -1.882  1.00  0.00           H  
ATOM   2573  HB3 ALA 0 164       1.447 -19.816  -1.626  1.00  0.00           H  
ATOM   2574  N   SER 0 165      -0.698 -17.779   0.618  1.00  0.00      R00  N  
ATOM   2575  CA  SER 0 165      -0.600 -16.862   1.795  1.00  0.00      R00  C  
ATOM   2576  C   SER 0 165      -1.462 -17.407   2.935  1.00  0.00      R00  C  
ATOM   2577  O   SER 0 165      -0.897 -17.457   4.045  1.00  0.00      R00  O  
ATOM   2578  CB  SER 0 165      -0.942 -15.438   1.360  1.00  0.00      R00  C  
ATOM   2579  OG  SER 0 165      -0.282 -15.026   0.133  1.00  0.00      R00  O  
ATOM   2580  H   SER 0 165      -1.465 -17.558  -0.002  1.00  0.00      R00  H  
ATOM   2581  HG  SER 0 165      -0.645 -15.496  -0.621  1.00  0.00      R00  H  
ATOM   2582  HA  SER 0 165       0.413 -16.824   2.197  1.00  0.00           H  
ATOM   2583  HB3 SER 0 165      -0.823 -14.741   2.190  1.00  0.00           H  
ATOM   2584  HB2 SER 0 165      -2.011 -15.442   1.144  1.00  0.00           H  
ATOM   2585  N   ALA 0 166      -2.751 -17.802   2.730  1.00  0.00      R00  N  
ATOM   2586  CA  ALA 0 166      -3.589 -18.652   3.689  1.00  0.00      R00  C  
ATOM   2587  C   ALA 0 166      -2.905 -19.835   4.365  1.00  0.00      R00  C  
ATOM   2588  O   ALA 0 166      -2.946 -19.917   5.591  1.00  0.00      R00  O  
ATOM   2589  CB  ALA 0 166      -4.925 -19.075   3.018  1.00  0.00      R00  C  
ATOM   2590  H   ALA 0 166      -3.111 -17.635   1.802  1.00  0.00      R00  H  
ATOM   2591  HA  ALA 0 166      -3.921 -17.990   4.489  1.00  0.00           H  
ATOM   2592  HB1 ALA 0 166      -5.016 -20.135   2.780  1.00  0.00           H  
ATOM   2593  HB2 ALA 0 166      -5.791 -18.792   3.617  1.00  0.00           H  
ATOM   2594  HB3 ALA 0 166      -5.029 -18.460   2.123  1.00  0.00           H  
ATOM   2595  N   LEU 0 167      -2.167 -20.658   3.592  1.00  0.00      R00  N  
ATOM   2596  CA  LEU 0 167      -1.223 -21.715   4.063  1.00  0.00      R00  C  
ATOM   2597  C   LEU 0 167      -0.220 -21.220   5.193  1.00  0.00      R00  C  
ATOM   2598  O   LEU 0 167      -0.275 -21.623   6.358  1.00  0.00      R00  O  
ATOM   2599  CB  LEU 0 167      -0.456 -22.455   2.920  1.00  0.00      R00  C  
ATOM   2600  CG  LEU 0 167      -1.461 -23.395   2.181  1.00  0.00      R00  C  
ATOM   2601  CD1 LEU 0 167      -1.167 -23.365   0.656  1.00  0.00      R00  C  
ATOM   2602  CD2 LEU 0 167      -1.373 -24.870   2.713  1.00  0.00      R00  C  
ATOM   2603  H   LEU 0 167      -2.236 -20.342   2.636  1.00  0.00      R00  H  
ATOM   2604  HA  LEU 0 167      -1.837 -22.401   4.646  1.00  0.00           H  
ATOM   2605  HB3 LEU 0 167       0.470 -22.965   3.184  1.00  0.00           H  
ATOM   2606  HB2 LEU 0 167      -0.029 -21.668   2.299  1.00  0.00           H  
ATOM   2607  HG  LEU 0 167      -2.466 -22.985   2.279  1.00  0.00           H  
ATOM   2608 HD11 LEU 0 167      -1.137 -24.348   0.186  1.00  0.00           H  
ATOM   2609 HD12 LEU 0 167      -1.864 -22.727   0.114  1.00  0.00           H  
ATOM   2610 HD13 LEU 0 167      -0.176 -22.969   0.433  1.00  0.00           H  
ATOM   2611 HD21 LEU 0 167      -1.458 -25.519   1.841  1.00  0.00           H  
ATOM   2612 HD22 LEU 0 167      -0.444 -25.240   3.146  1.00  0.00           H  
ATOM   2613 HD23 LEU 0 167      -2.215 -25.113   3.361  1.00  0.00           H  
ATOM   2614  N   VAL 0 168       0.730 -20.390   4.803  1.00  0.00      R00  N  
ATOM   2615  CA  VAL 0 168       1.739 -19.884   5.757  1.00  0.00      R00  C  
ATOM   2616  C   VAL 0 168       1.243 -18.936   6.872  1.00  0.00      R00  C  
ATOM   2617  O   VAL 0 168       1.820 -18.846   7.903  1.00  0.00      R00  O  
ATOM   2618  CB  VAL 0 168       2.984 -19.155   5.046  1.00  0.00      R00  C  
ATOM   2619  CG1 VAL 0 168       3.619 -20.076   3.943  1.00  0.00      R00  C  
ATOM   2620  CG2 VAL 0 168       2.662 -17.817   4.288  1.00  0.00      R00  C  
ATOM   2621  H   VAL 0 168       0.640 -19.982   3.883  1.00  0.00      R00  H  
ATOM   2622  HA  VAL 0 168       2.178 -20.709   6.318  1.00  0.00           H  
ATOM   2623  HB  VAL 0 168       3.772 -18.998   5.782  1.00  0.00           H  
ATOM   2624 HG11 VAL 0 168       4.526 -19.744   3.438  1.00  0.00           H  
ATOM   2625 HG12 VAL 0 168       3.879 -21.007   4.446  1.00  0.00           H  
ATOM   2626 HG13 VAL 0 168       2.881 -20.396   3.208  1.00  0.00           H  
ATOM   2627 HG21 VAL 0 168       3.481 -17.397   3.702  1.00  0.00           H  
ATOM   2628 HG22 VAL 0 168       1.912 -18.001   3.519  1.00  0.00           H  
ATOM   2629 HG23 VAL 0 168       2.413 -16.973   4.931  1.00  0.00           H  
ATOM   2630  N   MET 0 169       0.032 -18.323   6.696  1.00  0.00      R00  N  
ATOM   2631  CA  MET 0 169      -0.641 -17.529   7.681  1.00  0.00      R00  C  
ATOM   2632  C   MET 0 169      -1.506 -18.342   8.687  1.00  0.00      R00  C  
ATOM   2633  O   MET 0 169      -1.797 -17.811   9.782  1.00  0.00      R00  O  
ATOM   2634  CB  MET 0 169      -1.547 -16.439   7.024  1.00  0.00      R00  C  
ATOM   2635  CG  MET 0 169      -0.775 -15.161   6.642  1.00  0.00      R00  C  
ATOM   2636  SD  MET 0 169      -0.081 -14.202   8.015  1.00  0.00      R00  S  
ATOM   2637  CE  MET 0 169      -1.245 -12.859   8.301  1.00  0.00      R00  C  
ATOM   2638  H   MET 0 169      -0.480 -18.460   5.836  1.00  0.00      R00  H  
ATOM   2639  HA  MET 0 169       0.067 -17.057   8.362  1.00  0.00           H  
ATOM   2640  HB3 MET 0 169      -2.282 -16.106   7.756  1.00  0.00           H  
ATOM   2641  HB2 MET 0 169      -2.054 -16.858   6.154  1.00  0.00           H  
ATOM   2642  HG3 MET 0 169      -1.344 -14.520   5.968  1.00  0.00           H  
ATOM   2643  HG2 MET 0 169      -0.091 -15.324   5.809  1.00  0.00           H  
ATOM   2644  HE1 MET 0 169      -0.816 -12.181   9.039  1.00  0.00           H  
ATOM   2645  HE2 MET 0 169      -1.382 -12.255   7.404  1.00  0.00           H  
ATOM   2646  HE3 MET 0 169      -2.175 -13.310   8.646  1.00  0.00           H  
ATOM   2647  N   THR 0 170      -1.915 -19.636   8.433  1.00  0.00      R00  N  
ATOM   2648  CA  THR 0 170      -2.827 -20.433   9.330  1.00  0.00      R00  C  
ATOM   2649  C   THR 0 170      -2.707 -20.269  10.913  1.00  0.00      R00  C  
ATOM   2650  O   THR 0 170      -3.814 -20.136  11.488  1.00  0.00      R00  O  
ATOM   2651  CB  THR 0 170      -2.733 -21.949   8.935  1.00  0.00      R00  C  
ATOM   2652  OG1 THR 0 170      -1.365 -22.432   8.932  1.00  0.00      R00  O  
ATOM   2653  CG2 THR 0 170      -3.242 -22.310   7.573  1.00  0.00      R00  C  
ATOM   2654  H   THR 0 170      -1.659 -20.161   7.609  1.00  0.00      R00  H  
ATOM   2655  HG1 THR 0 170      -1.106 -22.399   8.008  1.00  0.00      R00  H  
ATOM   2656  HA  THR 0 170      -3.844 -20.180   9.033  1.00  0.00           H  
ATOM   2657  HB  THR 0 170      -3.252 -22.512   9.711  1.00  0.00           H  
ATOM   2658 HG21 THR 0 170      -4.311 -22.140   7.447  1.00  0.00           H  
ATOM   2659 HG22 THR 0 170      -2.579 -21.926   6.797  1.00  0.00           H  
ATOM   2660 HG23 THR 0 170      -3.089 -23.383   7.457  1.00  0.00           H  
ATOM   2661  N   PRO 0 171      -1.563 -20.118  11.601  1.00  0.00      R00  N  
ATOM   2662  CA  PRO 0 171      -1.468 -19.750  13.041  1.00  0.00      R00  C  
ATOM   2663  C   PRO 0 171      -2.211 -18.490  13.558  1.00  0.00      R00  C  
ATOM   2664  O   PRO 0 171      -2.911 -18.471  14.558  1.00  0.00      R00  O  
ATOM   2665  CD  PRO 0 171      -0.214 -20.274  11.022  1.00  0.00      R00  C  
ATOM   2666  CB  PRO 0 171       0.081 -19.561  13.233  1.00  0.00      R00  C  
ATOM   2667  CG  PRO 0 171       0.684 -19.378  11.853  1.00  0.00      R00  C  
ATOM   2668  HD2 PRO 0 171      -0.030 -20.175   9.952  1.00  0.00           H  
ATOM   2669  HD3 PRO 0 171      -0.087 -21.355  11.087  1.00  0.00           H  
ATOM   2670  HA  PRO 0 171      -1.657 -20.713  13.514  1.00  0.00           H  
ATOM   2671  HB3 PRO 0 171       0.446 -20.549  13.513  1.00  0.00           H  
ATOM   2672  HB2 PRO 0 171       0.443 -18.817  13.943  1.00  0.00           H  
ATOM   2673  HG2 PRO 0 171       0.482 -18.358  11.525  1.00  0.00           H  
ATOM   2674  HG3 PRO 0 171       1.753 -19.540  11.714  1.00  0.00           H  
ATOM   2675  N   ILE 0 172      -1.950 -17.309  12.859  1.00  0.00      R00  N  
ATOM   2676  CA  ILE 0 172      -2.320 -15.960  13.327  1.00  0.00      R00  C  
ATOM   2677  C   ILE 0 172      -3.875 -15.892  13.488  1.00  0.00      R00  C  
ATOM   2678  O   ILE 0 172      -4.404 -15.329  14.429  1.00  0.00      R00  O  
ATOM   2679  CB  ILE 0 172      -1.924 -15.056  12.097  1.00  0.00      R00  C  
ATOM   2680  CG2 ILE 0 172      -2.333 -13.583  12.147  1.00  0.00      R00  C  
ATOM   2681  CG1 ILE 0 172      -0.495 -15.208  11.564  1.00  0.00      R00  C  
ATOM   2682  CD1 ILE 0 172       0.440 -14.349  12.384  1.00  0.00      R00  C  
ATOM   2683  H   ILE 0 172      -1.282 -17.313  12.101  1.00  0.00      R00  H  
ATOM   2684  HA  ILE 0 172      -1.740 -15.870  14.245  1.00  0.00           H  
ATOM   2685  HB  ILE 0 172      -2.556 -15.420  11.287  1.00  0.00           H  
ATOM   2686 HG21 ILE 0 172      -1.766 -13.011  12.881  1.00  0.00           H  
ATOM   2687 HG22 ILE 0 172      -2.151 -13.025  11.229  1.00  0.00           H  
ATOM   2688 HG23 ILE 0 172      -3.411 -13.489  12.272  1.00  0.00           H  
ATOM   2689 HG13 ILE 0 172      -0.620 -14.911  10.522  1.00  0.00           H  
ATOM   2690 HG12 ILE 0 172       0.004 -16.177  11.550  1.00  0.00           H  
ATOM   2691 HD11 ILE 0 172       0.295 -14.349  13.464  1.00  0.00           H  
ATOM   2692 HD12 ILE 0 172       1.500 -14.381  12.130  1.00  0.00           H  
ATOM   2693 HD13 ILE 0 172       0.392 -13.284  12.156  1.00  0.00           H  
ATOM   2694  N   PHE 0 173      -4.566 -16.638  12.608  1.00  0.00      R00  N  
ATOM   2695  CA  PHE 0 173      -6.014 -16.785  12.570  1.00  0.00      R00  C  
ATOM   2696  C   PHE 0 173      -6.613 -17.624  13.725  1.00  0.00      R00  C  
ATOM   2697  O   PHE 0 173      -7.752 -17.417  14.086  1.00  0.00      R00  O  
ATOM   2698  CB  PHE 0 173      -6.362 -17.449  11.229  1.00  0.00      R00  C  
ATOM   2699  CG  PHE 0 173      -5.685 -17.023   9.984  1.00  0.00      R00  C  
ATOM   2700  CD1 PHE 0 173      -5.448 -17.980   8.926  1.00  0.00      R00  C  
ATOM   2701  CD2 PHE 0 173      -5.475 -15.649   9.784  1.00  0.00      R00  C  
ATOM   2702  CE1 PHE 0 173      -4.989 -17.417   7.818  1.00  0.00      R00  C  
ATOM   2703  CE2 PHE 0 173      -5.064 -15.160   8.558  1.00  0.00      R00  C  
ATOM   2704  CZ  PHE 0 173      -4.797 -16.063   7.552  1.00  0.00      R00  C  
ATOM   2705  H   PHE 0 173      -4.065 -17.174  11.914  1.00  0.00      R00  H  
ATOM   2706  HA  PHE 0 173      -6.435 -15.780  12.552  1.00  0.00           H  
ATOM   2707  HB3 PHE 0 173      -7.434 -17.302  11.099  1.00  0.00           H  
ATOM   2708  HB2 PHE 0 173      -6.245 -18.523  11.374  1.00  0.00           H  
ATOM   2709  HD1 PHE 0 173      -5.677 -19.036   8.906  1.00  0.00           H  
ATOM   2710  HD2 PHE 0 173      -5.828 -14.949  10.527  1.00  0.00           H  
ATOM   2711  HE1 PHE 0 173      -4.573 -18.077   7.072  1.00  0.00           H  
ATOM   2712  HE2 PHE 0 173      -4.949 -14.096   8.415  1.00  0.00           H  
ATOM   2713  HZ  PHE 0 173      -4.379 -15.694   6.627  1.00  0.00           H  
ATOM   2714  N   MET 0 174      -5.841 -18.518  14.290  1.00  0.00      R00  N  
ATOM   2715  CA  MET 0 174      -6.284 -19.438  15.330  1.00  0.00      R00  C  
ATOM   2716  C   MET 0 174      -5.772 -18.917  16.686  1.00  0.00      R00  C  
ATOM   2717  O   MET 0 174      -6.483 -18.960  17.678  1.00  0.00      R00  O  
ATOM   2718  CB  MET 0 174      -5.895 -20.911  14.978  1.00  0.00      R00  C  
ATOM   2719  CG  MET 0 174      -4.413 -21.232  14.913  1.00  0.00      R00  C  
ATOM   2720  SD  MET 0 174      -4.105 -22.974  15.231  1.00  0.00      R00  S  
ATOM   2721  CE  MET 0 174      -4.314 -23.033  17.129  1.00  0.00      R00  C  
ATOM   2722  H   MET 0 174      -4.872 -18.503  14.007  1.00  0.00      R00  H  
ATOM   2723  HA  MET 0 174      -7.372 -19.418  15.392  1.00  0.00           H  
ATOM   2724  HB3 MET 0 174      -6.380 -21.152  14.032  1.00  0.00           H  
ATOM   2725  HB2 MET 0 174      -6.470 -21.496  15.696  1.00  0.00           H  
ATOM   2726  HG3 MET 0 174      -3.853 -20.701  15.683  1.00  0.00           H  
ATOM   2727  HG2 MET 0 174      -4.051 -21.158  13.888  1.00  0.00           H  
ATOM   2728  HE1 MET 0 174      -5.171 -22.420  17.406  1.00  0.00           H  
ATOM   2729  HE2 MET 0 174      -4.673 -24.011  17.450  1.00  0.00           H  
ATOM   2730  HE3 MET 0 174      -3.500 -22.638  17.737  1.00  0.00           H  
ATOM   2731  N   TYR 0 175      -4.554 -18.389  16.852  1.00  0.00      R00  N  
ATOM   2732  CA  TYR 0 175      -3.979 -17.872  18.116  1.00  0.00      R00  C  
ATOM   2733  C   TYR 0 175      -3.403 -16.459  17.787  1.00  0.00      R00  C  
ATOM   2734  O   TYR 0 175      -2.788 -16.195  16.715  1.00  0.00      R00  O  
ATOM   2735  CB  TYR 0 175      -3.127 -18.945  18.869  1.00  0.00      R00  C  
ATOM   2736  CG  TYR 0 175      -1.664 -19.148  18.528  1.00  0.00      R00  C  
ATOM   2737  CD1 TYR 0 175      -0.696 -19.372  19.550  1.00  0.00      R00  C  
ATOM   2738  CE1 TYR 0 175       0.566 -19.853  19.286  1.00  0.00      R00  C  
ATOM   2739  CD2 TYR 0 175      -1.344 -19.396  17.204  1.00  0.00      R00  C  
ATOM   2740  CE2 TYR 0 175      -0.030 -19.806  16.844  1.00  0.00      R00  C  
ATOM   2741  CZ  TYR 0 175       0.924 -20.036  17.895  1.00  0.00      R00  C  
ATOM   2742  OH  TYR 0 175       2.125 -20.636  17.568  1.00  0.00      R00  O  
ATOM   2743  H   TYR 0 175      -3.796 -18.244  16.200  1.00  0.00      R00  H  
ATOM   2744  HH  TYR 0 175       2.654 -20.930  18.313  1.00  0.00      R00  H  
ATOM   2745  HA  TYR 0 175      -4.854 -17.734  18.750  1.00  0.00           H  
ATOM   2746  HB3 TYR 0 175      -3.511 -19.939  18.637  1.00  0.00           H  
ATOM   2747  HB2 TYR 0 175      -3.245 -18.734  19.932  1.00  0.00           H  
ATOM   2748  HD1 TYR 0 175      -0.913 -19.172  20.589  1.00  0.00           H  
ATOM   2749  HE1 TYR 0 175       1.268 -20.029  20.088  1.00  0.00           H  
ATOM   2750  HD2 TYR 0 175      -2.174 -19.347  16.516  1.00  0.00           H  
ATOM   2751  HE2 TYR 0 175       0.129 -20.231  15.864  1.00  0.00           H  
ATOM   2752  N   THR 0 176      -3.552 -15.595  18.816  1.00  0.00      R00  N  
ATOM   2753  CA  THR 0 176      -2.926 -14.259  18.734  1.00  0.00      R00  C  
ATOM   2754  C   THR 0 176      -2.708 -13.619  20.147  1.00  0.00      R00  C  
ATOM   2755  O   THR 0 176      -3.397 -14.054  21.121  1.00  0.00      R00  O  
ATOM   2756  CB  THR 0 176      -3.776 -13.303  17.862  1.00  0.00      R00  C  
ATOM   2757  OG1 THR 0 176      -3.070 -12.054  17.753  1.00  0.00      R00  O  
ATOM   2758  CG2 THR 0 176      -5.195 -13.038  18.393  1.00  0.00      R00  C  
ATOM   2759  H   THR 0 176      -3.889 -15.826  19.739  1.00  0.00      R00  H  
ATOM   2760  HG1 THR 0 176      -2.439 -12.030  17.030  1.00  0.00      R00  H  
ATOM   2761  HA  THR 0 176      -1.936 -14.308  18.282  1.00  0.00           H  
ATOM   2762  HB  THR 0 176      -3.752 -13.686  16.842  1.00  0.00           H  
ATOM   2763 HG21 THR 0 176      -5.717 -13.980  18.558  1.00  0.00           H  
ATOM   2764 HG22 THR 0 176      -5.192 -12.397  19.274  1.00  0.00           H  
ATOM   2765 HG23 THR 0 176      -5.735 -12.349  17.743  1.00  0.00           H  
ATOM   2766  N   THR 0 177      -1.819 -12.668  20.254  1.00  0.00      R00  N  
ATOM   2767  CA  THR 0 177      -1.330 -11.962  21.403  1.00  0.00      R00  C  
ATOM   2768  C   THR 0 177      -2.342 -10.876  21.944  1.00  0.00      R00  C  
ATOM   2769  O   THR 0 177      -2.471 -10.607  23.128  1.00  0.00      R00  O  
ATOM   2770  CB  THR 0 177       0.046 -11.298  20.899  1.00  0.00      R00  C  
ATOM   2771  OG1 THR 0 177      -0.199 -10.739  19.644  1.00  0.00      R00  O  
ATOM   2772  CG2 THR 0 177       1.108 -12.321  20.719  1.00  0.00      R00  C  
ATOM   2773  H   THR 0 177      -1.564 -12.171  19.412  1.00  0.00      R00  H  
ATOM   2774  HG1 THR 0 177       0.588 -10.937  19.131  1.00  0.00      R00  H  
ATOM   2775  HA  THR 0 177      -1.323 -12.689  22.215  1.00  0.00           H  
ATOM   2776  HB  THR 0 177       0.398 -10.534  21.592  1.00  0.00           H  
ATOM   2777 HG21 THR 0 177       2.058 -11.811  20.554  1.00  0.00           H  
ATOM   2778 HG22 THR 0 177       1.197 -12.987  21.577  1.00  0.00           H  
ATOM   2779 HG23 THR 0 177       0.989 -12.958  19.842  1.00  0.00           H  
ATOM   2780  N   LEU 0 178      -3.112 -10.239  20.998  1.00  0.00      R00  N  
ATOM   2781  CA  LEU 0 178      -4.098  -9.252  21.288  1.00  0.00      R00  C  
ATOM   2782  C   LEU 0 178      -5.286  -9.694  22.084  1.00  0.00      R00  C  
ATOM   2783  O   LEU 0 178      -5.959  -8.820  22.580  1.00  0.00      R00  O  
ATOM   2784  CB  LEU 0 178      -4.765  -8.817  19.910  1.00  0.00      R00  C  
ATOM   2785  CG  LEU 0 178      -3.816  -8.406  18.791  1.00  0.00      R00  C  
ATOM   2786  CD1 LEU 0 178      -4.574  -7.960  17.614  1.00  0.00      R00  C  
ATOM   2787  CD2 LEU 0 178      -2.833  -7.356  19.230  1.00  0.00      R00  C  
ATOM   2788  H   LEU 0 178      -2.881 -10.393  20.027  1.00  0.00      R00  H  
ATOM   2789  HA  LEU 0 178      -3.718  -8.318  21.702  1.00  0.00           H  
ATOM   2790  HB3 LEU 0 178      -5.361  -7.935  20.146  1.00  0.00           H  
ATOM   2791  HB2 LEU 0 178      -5.440  -9.556  19.478  1.00  0.00           H  
ATOM   2792  HG  LEU 0 178      -3.259  -9.313  18.556  1.00  0.00           H  
ATOM   2793 HD11 LEU 0 178      -5.643  -8.048  17.805  1.00  0.00           H  
ATOM   2794 HD12 LEU 0 178      -4.387  -6.901  17.438  1.00  0.00           H  
ATOM   2795 HD13 LEU 0 178      -4.462  -8.507  16.677  1.00  0.00           H  
ATOM   2796 HD21 LEU 0 178      -3.336  -6.656  19.897  1.00  0.00           H  
ATOM   2797 HD22 LEU 0 178      -1.968  -7.753  19.762  1.00  0.00           H  
ATOM   2798 HD23 LEU 0 178      -2.349  -6.853  18.393  1.00  0.00           H  
ATOM   2799  N   ILE 0 179      -5.456 -10.989  22.372  1.00  0.00      R00  N  
ATOM   2800  CA  ILE 0 179      -6.533 -11.527  23.324  1.00  0.00      R00  C  
ATOM   2801  C   ILE 0 179      -6.435 -10.998  24.809  1.00  0.00      R00  C  
ATOM   2802  O   ILE 0 179      -7.328 -11.120  25.676  1.00  0.00      R00  O  
ATOM   2803  CB  ILE 0 179      -6.707 -13.046  23.232  1.00  0.00      R00  C  
ATOM   2804  CG2 ILE 0 179      -6.804 -13.477  21.785  1.00  0.00      R00  C  
ATOM   2805  CG1 ILE 0 179      -5.677 -13.784  24.011  1.00  0.00      R00  C  
ATOM   2806  CD1 ILE 0 179      -6.267 -15.104  24.487  1.00  0.00      R00  C  
ATOM   2807  H   ILE 0 179      -4.856 -11.632  21.875  1.00  0.00      R00  H  
ATOM   2808  HA  ILE 0 179      -7.484 -11.081  23.033  1.00  0.00           H  
ATOM   2809  HB  ILE 0 179      -7.680 -13.242  23.683  1.00  0.00           H  
ATOM   2810 HG21 ILE 0 179      -7.087 -14.512  21.592  1.00  0.00           H  
ATOM   2811 HG22 ILE 0 179      -7.439 -12.812  21.199  1.00  0.00           H  
ATOM   2812 HG23 ILE 0 179      -5.779 -13.383  21.425  1.00  0.00           H  
ATOM   2813 HG13 ILE 0 179      -5.343 -13.282  24.918  1.00  0.00           H  
ATOM   2814 HG12 ILE 0 179      -4.825 -14.119  23.419  1.00  0.00           H  
ATOM   2815 HD11 ILE 0 179      -6.172 -15.330  25.548  1.00  0.00           H  
ATOM   2816 HD12 ILE 0 179      -7.310 -15.217  24.190  1.00  0.00           H  
ATOM   2817 HD13 ILE 0 179      -5.847 -15.892  23.862  1.00  0.00           H  
ATOM   2818  N   VAL 0 180      -5.278 -10.464  25.159  1.00  0.00      R00  N  
ATOM   2819  CA  VAL 0 180      -5.187  -9.671  26.376  1.00  0.00      R00  C  
ATOM   2820  C   VAL 0 180      -6.090  -8.408  26.433  1.00  0.00      R00  C  
ATOM   2821  O   VAL 0 180      -6.554  -7.938  25.392  1.00  0.00      R00  O  
ATOM   2822  CB  VAL 0 180      -3.697  -9.248  26.625  1.00  0.00      R00  C  
ATOM   2823  CG1 VAL 0 180      -2.838 -10.523  26.849  1.00  0.00      R00  C  
ATOM   2824  CG2 VAL 0 180      -3.007  -8.374  25.495  1.00  0.00      R00  C  
ATOM   2825  H   VAL 0 180      -4.571 -10.316  24.454  1.00  0.00      R00  H  
ATOM   2826  HA  VAL 0 180      -5.542 -10.344  27.156  1.00  0.00           H  
ATOM   2827  HB  VAL 0 180      -3.549  -8.676  27.541  1.00  0.00           H  
ATOM   2828 HG11 VAL 0 180      -3.212 -11.136  27.670  1.00  0.00           H  
ATOM   2829 HG12 VAL 0 180      -2.929 -11.165  25.972  1.00  0.00           H  
ATOM   2830 HG13 VAL 0 180      -1.767 -10.423  27.025  1.00  0.00           H  
ATOM   2831 HG21 VAL 0 180      -3.194  -8.712  24.476  1.00  0.00           H  
ATOM   2832 HG22 VAL 0 180      -3.413  -7.367  25.599  1.00  0.00           H  
ATOM   2833 HG23 VAL 0 180      -1.936  -8.262  25.663  1.00  0.00           H  
ATOM   2834  N   ASP 0 181      -6.524  -7.977  27.619  1.00  0.00      R00  N  
ATOM   2835  CA  ASP 0 181      -7.294  -6.765  27.705  1.00  0.00      R00  C  
ATOM   2836  C   ASP 0 181      -6.465  -5.419  27.786  1.00  0.00      R00  C  
ATOM   2837  O   ASP 0 181      -7.049  -4.313  27.721  1.00  0.00      R00  O  
ATOM   2838  CB  ASP 0 181      -8.418  -6.820  28.825  1.00  0.00      R00  C  
ATOM   2839  CG  ASP 0 181      -8.063  -7.126  30.256  1.00  0.00      R00  C  
ATOM   2840  OD1 ASP 0 181      -6.973  -7.680  30.562  1.00  0.00      R00  O  
ATOM   2841  OD2 ASP 0 181      -9.029  -6.969  31.068  1.00  0.00      R00  O1-
ATOM   2842  H   ASP 0 181      -6.206  -8.508  28.417  1.00  0.00      R00  H  
ATOM   2843  HA  ASP 0 181      -7.904  -6.620  26.814  1.00  0.00           H  
ATOM   2844  HB3 ASP 0 181      -9.153  -7.498  28.390  1.00  0.00           H  
ATOM   2845  HB2 ASP 0 181      -8.929  -5.871  28.984  1.00  0.00           H  
ATOM   2846  N   ASN 0 182      -5.146  -5.517  28.025  1.00  0.00      R00  N  
ATOM   2847  CA  ASN 0 182      -4.140  -4.399  28.329  1.00  0.00      R00  C  
ATOM   2848  C   ASN 0 182      -4.446  -3.137  27.574  1.00  0.00      R00  C  
ATOM   2849  O   ASN 0 182      -4.677  -2.045  28.149  1.00  0.00      R00  O  
ATOM   2850  CB  ASN 0 182      -2.638  -4.720  28.041  1.00  0.00      R00  C  
ATOM   2851  CG  ASN 0 182      -1.648  -4.001  28.973  1.00  0.00      R00  C  
ATOM   2852  OD1 ASN 0 182      -1.958  -3.931  30.136  1.00  0.00      R00  O  
ATOM   2853  ND2 ASN 0 182      -0.482  -3.597  28.514  1.00  0.00      R00  N  
ATOM   2854  H   ASN 0 182      -4.817  -6.447  28.246  1.00  0.00      R00  H  
ATOM   2855 HD21 ASN 0 182       0.114  -3.010  29.080  1.00  0.00      R00  H  
ATOM   2856 HD22 ASN 0 182      -0.265  -3.708  27.534  1.00  0.00      R00  H  
ATOM   2857  HA  ASN 0 182      -4.301  -4.082  29.360  1.00  0.00           H  
ATOM   2858  HB3 ASN 0 182      -2.410  -4.587  26.983  1.00  0.00           H  
ATOM   2859  HB2 ASN 0 182      -2.363  -5.769  28.158  1.00  0.00           H  
ATOM   2860  N   ASN 0 183      -4.583  -3.176  26.234  1.00  0.00      R00  N  
ATOM   2861  CA  ASN 0 183      -4.773  -1.969  25.403  1.00  0.00      R00  C  
ATOM   2862  C   ASN 0 183      -6.245  -1.514  25.196  1.00  0.00      R00  C  
ATOM   2863  O   ASN 0 183      -6.599  -0.620  24.447  1.00  0.00      R00  O  
ATOM   2864  CB  ASN 0 183      -4.149  -2.272  24.013  1.00  0.00      R00  C  
ATOM   2865  CG  ASN 0 183      -2.678  -2.139  23.886  1.00  0.00      R00  C  
ATOM   2866  OD1 ASN 0 183      -2.107  -1.734  24.911  1.00  0.00      R00  O  
ATOM   2867  ND2 ASN 0 183      -2.071  -2.321  22.752  1.00  0.00      R00  N  
ATOM   2868  H   ASN 0 183      -4.490  -4.036  25.712  1.00  0.00      R00  H  
ATOM   2869 HD21 ASN 0 183      -1.075  -2.207  22.630  1.00  0.00      R00  H  
ATOM   2870 HD22 ASN 0 183      -2.565  -2.770  21.995  1.00  0.00      R00  H  
ATOM   2871  HA  ASN 0 183      -4.193  -1.167  25.859  1.00  0.00           H  
ATOM   2872  HB3 ASN 0 183      -4.511  -1.599  23.236  1.00  0.00           H  
ATOM   2873  HB2 ASN 0 183      -4.290  -3.282  23.629  1.00  0.00           H  
ATOM   2874  N   GLY 0 184      -7.145  -2.339  25.883  1.00  0.00      R00  N  
ATOM   2875  CA  GLY 0 184      -8.583  -2.476  25.582  1.00  0.00      R00  C  
ATOM   2876  C   GLY 0 184      -8.818  -3.031  24.167  1.00  0.00      R00  C  
ATOM   2877  O   GLY 0 184      -7.894  -3.419  23.420  1.00  0.00      R00  O  
ATOM   2878  H   GLY 0 184      -6.762  -3.062  26.476  1.00  0.00      R00  H  
ATOM   2879  HA3 GLY 0 184      -8.867  -1.424  25.555  1.00  0.00           H  
ATOM   2880  HA2 GLY 0 184      -9.115  -3.089  26.310  1.00  0.00           H  
ATOM   2881  N   PRO 0 185     -10.065  -2.980  23.675  1.00  0.00      R00  N  
ATOM   2882  CA  PRO 0 185     -10.427  -3.263  22.213  1.00  0.00      R00  C  
ATOM   2883  C   PRO 0 185      -9.552  -2.632  21.139  1.00  0.00      R00  C  
ATOM   2884  O   PRO 0 185      -9.462  -1.452  21.026  1.00  0.00      R00  O  
ATOM   2885  CD  PRO 0 185     -11.284  -2.572  24.419  1.00  0.00      R00  C  
ATOM   2886  CB  PRO 0 185     -11.948  -2.862  22.135  1.00  0.00      R00  C  
ATOM   2887  CG  PRO 0 185     -12.150  -1.908  23.336  1.00  0.00      R00  C  
ATOM   2888  HD2 PRO 0 185     -11.109  -1.857  25.222  1.00  0.00           H  
ATOM   2889  HD3 PRO 0 185     -11.850  -3.397  24.850  1.00  0.00           H  
ATOM   2890  HA  PRO 0 185     -10.382  -4.348  22.111  1.00  0.00           H  
ATOM   2891  HB3 PRO 0 185     -12.454  -3.818  22.272  1.00  0.00           H  
ATOM   2892  HB2 PRO 0 185     -12.198  -2.362  21.200  1.00  0.00           H  
ATOM   2893  HG2 PRO 0 185     -11.760  -0.909  23.139  1.00  0.00           H  
ATOM   2894  HG3 PRO 0 185     -13.195  -1.886  23.645  1.00  0.00           H  
ATOM   2895  N   SER 0 186      -8.695  -3.425  20.461  1.00  0.00      R00  N  
ATOM   2896  CA  SER 0 186      -7.602  -2.930  19.632  1.00  0.00      R00  C  
ATOM   2897  C   SER 0 186      -7.347  -4.116  18.714  1.00  0.00      R00  C  
ATOM   2898  O   SER 0 186      -7.529  -5.237  19.155  1.00  0.00      R00  O  
ATOM   2899  CB  SER 0 186      -6.395  -2.472  20.436  1.00  0.00      R00  C  
ATOM   2900  OG  SER 0 186      -6.014  -3.420  21.382  1.00  0.00      R00  O  
ATOM   2901  H   SER 0 186      -8.766  -4.425  20.346  1.00  0.00      R00  H  
ATOM   2902  HG  SER 0 186      -6.716  -3.592  22.013  1.00  0.00      R00  H  
ATOM   2903  HA  SER 0 186      -7.846  -2.017  19.090  1.00  0.00           H  
ATOM   2904  HB3 SER 0 186      -6.594  -1.479  20.839  1.00  0.00           H  
ATOM   2905  HB2 SER 0 186      -5.595  -2.352  19.706  1.00  0.00           H  
ATOM   2906  N   CYS 0 187      -6.980  -3.884  17.487  1.00  0.00      R00  N  
ATOM   2907  CA  CYS 0 187      -6.865  -4.880  16.474  1.00  0.00      R00  C  
ATOM   2908  C   CYS 0 187      -5.896  -4.422  15.359  1.00  0.00      R00  C  
ATOM   2909  O   CYS 0 187      -5.603  -3.241  15.287  1.00  0.00      R00  O  
ATOM   2910  SG  CYS 0 187      -8.440  -6.538  14.757  1.00  0.00      R00  S  
ATOM   2911  CB  CYS 0 187      -8.317  -5.158  15.922  1.00  0.00      R00  C  
ATOM   2912  H   CYS 0 187      -6.711  -2.996  17.089  1.00  0.00      R00  H  
ATOM   2913  HB2 CYS 0 187      -9.062  -5.397  16.681  1.00  0.00           H  
ATOM   2914  HB3 CYS 0 187      -8.621  -4.306  15.315  1.00  0.00           H  
ATOM   2915  HA  CYS 0 187      -6.491  -5.854  16.789  1.00  0.00           H  
ATOM   2916  N   ASN 0 188      -5.440  -5.342  14.538  1.00  0.00      R00  N  
ATOM   2917  CA  ASN 0 188      -4.399  -5.128  13.508  1.00  0.00      R00  C  
ATOM   2918  C   ASN 0 188      -4.027  -6.627  13.124  1.00  0.00      R00  C  
ATOM   2919  O   ASN 0 188      -4.525  -7.525  13.779  1.00  0.00      R00  O  
ATOM   2920  CB  ASN 0 188      -3.150  -4.492  14.245  1.00  0.00      R00  C  
ATOM   2921  CG  ASN 0 188      -1.986  -4.253  13.381  1.00  0.00      R00  C  
ATOM   2922  OD1 ASN 0 188      -2.095  -4.282  12.155  1.00  0.00      R00  O  
ATOM   2923  ND2 ASN 0 188      -0.818  -4.028  13.999  1.00  0.00      R00  N  
ATOM   2924  H   ASN 0 188      -5.788  -6.290  14.551  1.00  0.00      R00  H  
ATOM   2925 HD21 ASN 0 188       0.011  -3.768  13.484  1.00  0.00      R00  H  
ATOM   2926 HD22 ASN 0 188      -0.827  -3.919  15.003  1.00  0.00      R00  H  
ATOM   2927  HA  ASN 0 188      -4.599  -4.618  12.566  1.00  0.00           H  
ATOM   2928  HB3 ASN 0 188      -2.865  -5.126  15.085  1.00  0.00           H  
ATOM   2929  HB2 ASN 0 188      -3.370  -3.550  14.747  1.00  0.00           H  
ATOM   2930  N   ILE 0 189      -3.173  -6.884  12.131  1.00  0.00      R00  N  
ATOM   2931  CA  ILE 0 189      -2.697  -8.140  11.595  1.00  0.00      R00  C  
ATOM   2932  C   ILE 0 189      -1.306  -8.303  12.246  1.00  0.00      R00  C  
ATOM   2933  O   ILE 0 189      -0.320  -7.816  11.646  1.00  0.00      R00  O  
ATOM   2934  CB  ILE 0 189      -2.659  -8.249  10.023  1.00  0.00      R00  C  
ATOM   2935  CG2 ILE 0 189      -2.090  -9.537   9.481  1.00  0.00      R00  C  
ATOM   2936  CG1 ILE 0 189      -4.056  -7.901   9.420  1.00  0.00      R00  C  
ATOM   2937  CD1 ILE 0 189      -4.169  -6.861   8.362  1.00  0.00      R00  C  
ATOM   2938  H   ILE 0 189      -2.684  -6.106  11.712  1.00  0.00      R00  H  
ATOM   2939  HA  ILE 0 189      -3.244  -8.992  11.998  1.00  0.00           H  
ATOM   2940  HB  ILE 0 189      -2.030  -7.416   9.708  1.00  0.00           H  
ATOM   2941 HG21 ILE 0 189      -2.022  -9.537   8.393  1.00  0.00           H  
ATOM   2942 HG22 ILE 0 189      -1.019  -9.519   9.681  1.00  0.00           H  
ATOM   2943 HG23 ILE 0 189      -2.543 -10.466   9.826  1.00  0.00           H  
ATOM   2944 HG13 ILE 0 189      -4.665  -7.552  10.254  1.00  0.00           H  
ATOM   2945 HG12 ILE 0 189      -4.544  -8.830   9.127  1.00  0.00           H  
ATOM   2946 HD11 ILE 0 189      -5.228  -6.601   8.361  1.00  0.00           H  
ATOM   2947 HD12 ILE 0 189      -3.464  -6.075   8.630  1.00  0.00           H  
ATOM   2948 HD13 ILE 0 189      -3.773  -7.276   7.435  1.00  0.00           H  
ATOM   2949  N   VAL 0 190      -1.290  -8.996  13.415  1.00  0.00      R00  N  
ATOM   2950  CA  VAL 0 190      -0.014  -9.163  14.229  1.00  0.00      R00  C  
ATOM   2951  C   VAL 0 190       0.299 -10.643  14.461  1.00  0.00      R00  C  
ATOM   2952  O   VAL 0 190      -0.484 -11.527  14.122  1.00  0.00      R00  O  
ATOM   2953  CB  VAL 0 190      -0.137  -8.490  15.601  1.00  0.00      R00  C  
ATOM   2954  CG1 VAL 0 190      -0.436  -7.019  15.440  1.00  0.00      R00  C  
ATOM   2955  CG2 VAL 0 190      -1.046  -9.150  16.639  1.00  0.00      R00  C  
ATOM   2956  H   VAL 0 190      -2.109  -9.400  13.845  1.00  0.00      R00  H  
ATOM   2957  HA  VAL 0 190       0.875  -8.839  13.688  1.00  0.00           H  
ATOM   2958  HB  VAL 0 190       0.830  -8.412  16.099  1.00  0.00           H  
ATOM   2959 HG11 VAL 0 190      -1.426  -6.912  14.995  1.00  0.00           H  
ATOM   2960 HG12 VAL 0 190      -0.395  -6.389  16.329  1.00  0.00           H  
ATOM   2961 HG13 VAL 0 190       0.412  -6.598  14.899  1.00  0.00           H  
ATOM   2962 HG21 VAL 0 190      -1.972  -9.317  16.089  1.00  0.00           H  
ATOM   2963 HG22 VAL 0 190      -0.674 -10.146  16.880  1.00  0.00           H  
ATOM   2964 HG23 VAL 0 190      -1.196  -8.585  17.559  1.00  0.00           H  
ATOM   2965  N   TRP 0 191       1.416 -10.907  15.145  1.00  0.00      R00  N  
ATOM   2966  CA  TRP 0 191       2.054 -12.250  15.294  1.00  0.00      R00  C  
ATOM   2967  C   TRP 0 191       1.318 -13.162  16.334  1.00  0.00      R00  C  
ATOM   2968  O   TRP 0 191       0.602 -12.591  17.192  1.00  0.00      R00  O  
ATOM   2969  CB  TRP 0 191       3.605 -12.184  15.601  1.00  0.00      R00  C  
ATOM   2970  CG  TRP 0 191       4.078 -11.917  16.944  1.00  0.00      R00  C  
ATOM   2971  CD2 TRP 0 191       3.848 -10.811  17.899  1.00  0.00      R00  C  
ATOM   2972  CE2 TRP 0 191       4.524 -11.147  19.127  1.00  0.00      R00  C  
ATOM   2973  CE3 TRP 0 191       3.073  -9.601  17.840  1.00  0.00      R00  C  
ATOM   2974  CD1 TRP 0 191       4.814 -12.833  17.590  1.00  0.00      R00  C  
ATOM   2975  NE1 TRP 0 191       5.160 -12.361  18.867  1.00  0.00      R00  N  
ATOM   2976  CZ2 TRP 0 191       4.480 -10.334  20.252  1.00  0.00      R00  C  
ATOM   2977  CZ3 TRP 0 191       3.002  -8.824  18.993  1.00  0.00      R00  C  
ATOM   2978  CH2 TRP 0 191       3.761  -9.124  20.144  1.00  0.00      R00  C  
ATOM   2979  H   TRP 0 191       1.824 -10.179  15.714  1.00  0.00      R00  H  
ATOM   2980  HE1 TRP 0 191       5.505 -13.023  19.547  1.00  0.00      R00  H  
ATOM   2981  HA  TRP 0 191       2.006 -12.559  14.249  1.00  0.00           H  
ATOM   2982  HB3 TRP 0 191       4.037 -11.401  14.978  1.00  0.00           H  
ATOM   2983  HB2 TRP 0 191       4.127 -13.093  15.301  1.00  0.00           H  
ATOM   2984  HE3 TRP 0 191       2.546  -9.480  16.905  1.00  0.00           H  
ATOM   2985  HD1 TRP 0 191       4.978 -13.857  17.287  1.00  0.00           H  
ATOM   2986  HZ2 TRP 0 191       5.119 -10.477  21.111  1.00  0.00           H  
ATOM   2987  HZ3 TRP 0 191       2.376  -7.945  18.946  1.00  0.00           H  
ATOM   2988  HH2 TRP 0 191       3.738  -8.449  20.987  1.00  0.00           H  
ATOM   2989  N   PRO 0 192       1.406 -14.525  16.144  1.00  0.00      R00  N  
ATOM   2990  CA  PRO 0 192       0.704 -15.491  17.049  1.00  0.00      R00  C  
ATOM   2991  C   PRO 0 192       1.491 -15.582  18.366  1.00  0.00      R00  C  
ATOM   2992  O   PRO 0 192       2.561 -15.039  18.477  1.00  0.00      R00  O  
ATOM   2993  CD  PRO 0 192       2.305 -15.083  15.196  1.00  0.00      R00  C  
ATOM   2994  CB  PRO 0 192       0.942 -16.805  16.237  1.00  0.00      R00  C  
ATOM   2995  CG  PRO 0 192       1.720 -16.413  14.980  1.00  0.00      R00  C  
ATOM   2996  HD2 PRO 0 192       3.324 -15.137  15.580  1.00  0.00           H  
ATOM   2997  HD3 PRO 0 192       2.399 -14.682  14.186  1.00  0.00           H  
ATOM   2998  HA  PRO 0 192      -0.362 -15.315  17.198  1.00  0.00           H  
ATOM   2999  HB3 PRO 0 192      -0.089 -17.086  16.024  1.00  0.00           H  
ATOM   3000  HB2 PRO 0 192       1.444 -17.586  16.808  1.00  0.00           H  
ATOM   3001  HG2 PRO 0 192       2.472 -17.153  14.706  1.00  0.00           H  
ATOM   3002  HG3 PRO 0 192       0.978 -16.437  14.183  1.00  0.00           H  
ATOM   3003  N   GLU 0 193       1.090 -16.293  19.406  1.00  0.00      R00  N  
ATOM   3004  CA  GLU 0 193       1.788 -16.491  20.668  1.00  0.00      R00  C  
ATOM   3005  C   GLU 0 193       3.023 -17.417  20.521  1.00  0.00      R00  C  
ATOM   3006  O   GLU 0 193       3.088 -18.337  21.316  1.00  0.00      R00  O  
ATOM   3007  CB  GLU 0 193       0.698 -16.896  21.680  1.00  0.00      R00  C  
ATOM   3008  CG  GLU 0 193      -0.766 -16.270  21.569  1.00  0.00      R00  C  
ATOM   3009  CD  GLU 0 193      -1.819 -16.786  22.595  1.00  0.00      R00  C  
ATOM   3010  OE1 GLU 0 193      -1.900 -16.335  23.742  1.00  0.00      R00  O  
ATOM   3011  OE2 GLU 0 193      -2.658 -17.729  22.230  1.00  0.00      R00  O1-
ATOM   3012  H   GLU 0 193       0.234 -16.825  19.338  1.00  0.00      R00  H  
ATOM   3013  HA  GLU 0 193       2.148 -15.525  21.021  1.00  0.00           H  
ATOM   3014  HB3 GLU 0 193       0.999 -16.717  22.712  1.00  0.00           H  
ATOM   3015  HB2 GLU 0 193       0.726 -17.983  21.751  1.00  0.00           H  
ATOM   3016  HG3 GLU 0 193      -1.217 -16.302  20.577  1.00  0.00           H  
ATOM   3017  HG2 GLU 0 193      -0.719 -15.205  21.795  1.00  0.00           H  
ATOM   3018  N   LYS 0 194       3.794 -17.317  19.449  1.00  0.00      R00  N  
ATOM   3019  CA  LYS 0 194       4.862 -18.239  19.051  1.00  0.00      R00  C  
ATOM   3020  C   LYS 0 194       5.959 -17.988  20.062  1.00  0.00      R00  C  
ATOM   3021  O   LYS 0 194       6.262 -18.876  20.844  1.00  0.00      R00  O  
ATOM   3022  CB  LYS 0 194       5.244 -17.864  17.559  1.00  0.00      R00  C  
ATOM   3023  CG  LYS 0 194       5.887 -19.043  16.872  1.00  0.00      R00  C  
ATOM   3024  CD  LYS 0 194       7.346 -19.247  17.431  1.00  0.00      R00  C  
ATOM   3025  CE  LYS 0 194       8.315 -18.152  16.940  1.00  0.00      R00  C  
ATOM   3026  NZ  LYS 0 194       9.706 -18.433  17.215  1.00  0.00      R00  N1+
ATOM   3027  H   LYS 0 194       3.807 -16.454  18.923  1.00  0.00      R00  H  
ATOM   3028  HZ1 LYS 0 194       9.927 -17.901  18.045  1.00  0.00      R00  H  
ATOM   3029  HZ2 LYS 0 194       9.940 -19.416  17.231  1.00  0.00      R00  H  
ATOM   3030  HZ3 LYS 0 194      10.183 -17.992  16.442  1.00  0.00      R00  H  
ATOM   3031  HA  LYS 0 194       4.497 -19.266  19.040  1.00  0.00           H  
ATOM   3032  HB3 LYS 0 194       5.727 -16.888  17.541  1.00  0.00           H  
ATOM   3033  HB2 LYS 0 194       4.286 -17.592  17.115  1.00  0.00           H  
ATOM   3034  HG3 LYS 0 194       5.873 -18.802  15.809  1.00  0.00           H  
ATOM   3035  HG2 LYS 0 194       5.489 -20.057  16.922  1.00  0.00           H  
ATOM   3036  HD3 LYS 0 194       7.665 -20.215  17.044  1.00  0.00           H  
ATOM   3037  HD2 LYS 0 194       7.420 -19.423  18.504  1.00  0.00           H  
ATOM   3038  HE3 LYS 0 194       8.115 -17.130  17.259  1.00  0.00           H  
ATOM   3039  HE2 LYS 0 194       8.220 -18.207  15.855  1.00  0.00           H  
ATOM   3040  N   ASP 0 195       6.602 -16.823  20.026  1.00  0.00      R00  N  
ATOM   3041  CA  ASP 0 195       7.421 -16.313  21.098  1.00  0.00      R00  C  
ATOM   3042  C   ASP 0 195       7.154 -14.794  21.138  1.00  0.00      R00  C  
ATOM   3043  O   ASP 0 195       6.625 -14.261  20.178  1.00  0.00      R00  O  
ATOM   3044  CB  ASP 0 195       9.024 -16.492  20.965  1.00  0.00      R00  C  
ATOM   3045  CG  ASP 0 195       9.838 -15.752  19.916  1.00  0.00      R00  C  
ATOM   3046  OD1 ASP 0 195      10.053 -14.565  20.132  1.00  0.00      R00  O  
ATOM   3047  OD2 ASP 0 195      10.399 -16.399  19.039  1.00  0.00      R00  O1-
ATOM   3048  H   ASP 0 195       6.273 -16.152  19.347  1.00  0.00      R00  H  
ATOM   3049  HA  ASP 0 195       6.932 -16.603  22.028  1.00  0.00           H  
ATOM   3050  HB3 ASP 0 195       9.168 -17.572  20.995  1.00  0.00           H  
ATOM   3051  HB2 ASP 0 195       9.438 -16.344  21.962  1.00  0.00           H  
ATOM   3052  N   LEU 0 196       7.521 -14.082  22.172  1.00  0.00      R00  N  
ATOM   3053  CA  LEU 0 196       7.220 -12.664  22.338  1.00  0.00      R00  C  
ATOM   3054  C   LEU 0 196       8.544 -11.843  22.202  1.00  0.00      R00  C  
ATOM   3055  O   LEU 0 196       8.446 -10.633  22.188  1.00  0.00      R00  O  
ATOM   3056  CB  LEU 0 196       6.476 -12.550  23.661  1.00  0.00      R00  C  
ATOM   3057  CG  LEU 0 196       5.133 -13.269  23.710  1.00  0.00      R00  C  
ATOM   3058  CD1 LEU 0 196       4.545 -13.250  25.092  1.00  0.00      R00  C  
ATOM   3059  CD2 LEU 0 196       4.155 -12.782  22.647  1.00  0.00      R00  C  
ATOM   3060  H   LEU 0 196       7.993 -14.547  22.934  1.00  0.00      R00  H  
ATOM   3061  HA  LEU 0 196       6.447 -12.308  21.657  1.00  0.00           H  
ATOM   3062  HB3 LEU 0 196       6.478 -11.499  23.948  1.00  0.00           H  
ATOM   3063  HB2 LEU 0 196       7.149 -12.931  24.429  1.00  0.00           H  
ATOM   3064  HG  LEU 0 196       5.236 -14.321  23.442  1.00  0.00           H  
ATOM   3065 HD11 LEU 0 196       3.522 -13.625  25.081  1.00  0.00           H  
ATOM   3066 HD12 LEU 0 196       5.168 -13.796  25.800  1.00  0.00           H  
ATOM   3067 HD13 LEU 0 196       4.598 -12.255  25.536  1.00  0.00           H  
ATOM   3068 HD21 LEU 0 196       4.346 -13.401  21.771  1.00  0.00           H  
ATOM   3069 HD22 LEU 0 196       3.123 -13.014  22.912  1.00  0.00           H  
ATOM   3070 HD23 LEU 0 196       4.199 -11.694  22.591  1.00  0.00           H  
ATOM   3071  N   ASN 0 197       9.723 -12.484  22.055  1.00  0.00      R00  N  
ATOM   3072  CA  ASN 0 197      11.011 -11.851  22.125  1.00  0.00      R00  C  
ATOM   3073  C   ASN 0 197      11.424 -11.256  20.775  1.00  0.00      R00  C  
ATOM   3074  O   ASN 0 197      11.823 -10.106  20.773  1.00  0.00      R00  O  
ATOM   3075  CB  ASN 0 197      12.142 -12.816  22.607  1.00  0.00      R00  C  
ATOM   3076  CG  ASN 0 197      12.102 -13.593  24.004  1.00  0.00      R00  C  
ATOM   3077  OD1 ASN 0 197      11.352 -13.131  24.920  1.00  0.00      R00  O  
ATOM   3078  ND2 ASN 0 197      12.622 -14.784  24.180  1.00  0.00      R00  N  
ATOM   3079  H   ASN 0 197       9.824 -13.480  21.920  1.00  0.00      R00  H  
ATOM   3080 HD21 ASN 0 197      12.638 -15.260  25.070  1.00  0.00      R00  H  
ATOM   3081 HD22 ASN 0 197      13.119 -15.159  23.385  1.00  0.00      R00  H  
ATOM   3082  HA  ASN 0 197      10.904 -11.082  22.890  1.00  0.00           H  
ATOM   3083  HB3 ASN 0 197      13.076 -12.254  22.589  1.00  0.00           H  
ATOM   3084  HB2 ASN 0 197      12.128 -13.574  21.824  1.00  0.00           H  
ATOM   3085  N   LYS 0 198      11.274 -12.030  19.730  1.00  0.00      R00  N  
ATOM   3086  CA  LYS 0 198      11.735 -11.679  18.430  1.00  0.00      R00  C  
ATOM   3087  C   LYS 0 198      10.797 -12.188  17.378  1.00  0.00      R00  C  
ATOM   3088  O   LYS 0 198      11.029 -11.874  16.228  1.00  0.00      R00  O  
ATOM   3089  CB  LYS 0 198      13.151 -12.088  18.229  1.00  0.00      R00  C  
ATOM   3090  CG  LYS 0 198      13.674 -13.501  18.776  1.00  0.00      R00  C  
ATOM   3091  CD  LYS 0 198      13.144 -14.595  17.882  1.00  0.00      R00  C  
ATOM   3092  CE  LYS 0 198      13.571 -15.981  18.351  1.00  0.00      R00  C  
ATOM   3093  NZ  LYS 0 198      12.903 -16.446  19.571  1.00  0.00      R00  N1+
ATOM   3094  H   LYS 0 198      11.022 -13.007  19.775  1.00  0.00      R00  H  
ATOM   3095  HZ1 LYS 0 198      13.012 -15.853  20.381  1.00  0.00      R00  H  
ATOM   3096  HZ2 LYS 0 198      11.906 -16.410  19.414  1.00  0.00      R00  H  
ATOM   3097  HZ3 LYS 0 198      13.185 -17.365  19.882  1.00  0.00      R00  H  
ATOM   3098  HA  LYS 0 198      11.681 -10.594  18.338  1.00  0.00           H  
ATOM   3099  HB3 LYS 0 198      13.803 -11.365  18.719  1.00  0.00           H  
ATOM   3100  HB2 LYS 0 198      13.448 -11.989  17.185  1.00  0.00           H  
ATOM   3101  HG3 LYS 0 198      13.457 -13.703  19.825  1.00  0.00           H  
ATOM   3102  HG2 LYS 0 198      14.752 -13.630  18.675  1.00  0.00           H  
ATOM   3103  HD3 LYS 0 198      13.556 -14.459  16.883  1.00  0.00           H  
ATOM   3104  HD2 LYS 0 198      12.065 -14.534  17.739  1.00  0.00           H  
ATOM   3105  HE3 LYS 0 198      14.657 -16.064  18.386  1.00  0.00           H  
ATOM   3106  HE2 LYS 0 198      13.182 -16.689  17.618  1.00  0.00           H  
ATOM   3107  N   GLY 0 199       9.714 -12.893  17.752  1.00  0.00      R00  N  
ATOM   3108  CA  GLY 0 199       8.645 -13.384  16.908  1.00  0.00      R00  C  
ATOM   3109  C   GLY 0 199       7.832 -12.377  16.105  1.00  0.00      R00  C  
ATOM   3110  O   GLY 0 199       7.440 -12.708  15.020  1.00  0.00      R00  O  
ATOM   3111  H   GLY 0 199       9.700 -13.268  18.690  1.00  0.00      R00  H  
ATOM   3112  HA3 GLY 0 199       7.967 -13.971  17.528  1.00  0.00           H  
ATOM   3113  HA2 GLY 0 199       9.114 -14.120  16.255  1.00  0.00           H  
ATOM   3114  N   GLN 0 200       7.541 -11.196  16.663  1.00  0.00      R00  N  
ATOM   3115  CA  GLN 0 200       7.130 -10.078  15.920  1.00  0.00      R00  C  
ATOM   3116  C   GLN 0 200       8.028  -9.652  14.834  1.00  0.00      R00  C  
ATOM   3117  O   GLN 0 200       7.575  -9.416  13.755  1.00  0.00      R00  O  
ATOM   3118  CB  GLN 0 200       6.567  -9.012  16.796  1.00  0.00      R00  C  
ATOM   3119  CG  GLN 0 200       6.260  -7.551  16.289  1.00  0.00      R00  C  
ATOM   3120  CD  GLN 0 200       5.123  -7.547  15.259  1.00  0.00      R00  C  
ATOM   3121  OE1 GLN 0 200       4.403  -8.524  15.067  1.00  0.00      R00  O  
ATOM   3122  NE2 GLN 0 200       4.784  -6.353  14.712  1.00  0.00      R00  N  
ATOM   3123  H   GLN 0 200       8.051 -10.916  17.489  1.00  0.00      R00  H  
ATOM   3124 HE21 GLN 0 200       4.022  -6.262  14.056  1.00  0.00      R00  H  
ATOM   3125 HE22 GLN 0 200       5.340  -5.551  14.973  1.00  0.00      R00  H  
ATOM   3126  HA  GLN 0 200       6.240 -10.423  15.394  1.00  0.00           H  
ATOM   3127  HB3 GLN 0 200       7.278  -8.871  17.610  1.00  0.00           H  
ATOM   3128  HB2 GLN 0 200       5.699  -9.443  17.296  1.00  0.00           H  
ATOM   3129  HG3 GLN 0 200       7.185  -7.074  15.962  1.00  0.00           H  
ATOM   3130  HG2 GLN 0 200       5.803  -6.931  17.060  1.00  0.00           H  
ATOM   3131  N   THR 0 201       9.355  -9.507  15.091  1.00  0.00      R00  N  
ATOM   3132  CA  THR 0 201      10.345  -8.969  14.176  1.00  0.00      R00  C  
ATOM   3133  C   THR 0 201      10.534 -10.030  13.023  1.00  0.00      R00  C  
ATOM   3134  O   THR 0 201      10.465  -9.590  11.867  1.00  0.00      R00  O  
ATOM   3135  CB  THR 0 201      11.778  -8.841  14.878  1.00  0.00      R00  C  
ATOM   3136  OG1 THR 0 201      11.857  -7.866  15.966  1.00  0.00      R00  O  
ATOM   3137  CG2 THR 0 201      12.968  -8.450  13.957  1.00  0.00      R00  C  
ATOM   3138  H   THR 0 201       9.684  -9.811  15.997  1.00  0.00      R00  H  
ATOM   3139  HG1 THR 0 201      11.205  -7.978  16.661  1.00  0.00      R00  H  
ATOM   3140  HA  THR 0 201       9.942  -8.014  13.839  1.00  0.00           H  
ATOM   3141  HB  THR 0 201      11.903  -9.807  15.368  1.00  0.00           H  
ATOM   3142 HG21 THR 0 201      12.893  -9.042  13.044  1.00  0.00           H  
ATOM   3143 HG22 THR 0 201      12.976  -7.396  13.677  1.00  0.00           H  
ATOM   3144 HG23 THR 0 201      13.905  -8.663  14.471  1.00  0.00           H  
ATOM   3145  N   THR 0 202      10.572 -11.353  13.330  1.00  0.00      R00  N  
ATOM   3146  CA  THR 0 202      10.705 -12.409  12.303  1.00  0.00      R00  C  
ATOM   3147  C   THR 0 202       9.399 -12.559  11.439  1.00  0.00      R00  C  
ATOM   3148  O   THR 0 202       9.419 -12.773  10.227  1.00  0.00      R00  O  
ATOM   3149  CB  THR 0 202      11.008 -13.718  13.022  1.00  0.00      R00  C  
ATOM   3150  OG1 THR 0 202      10.018 -14.094  13.955  1.00  0.00      R00  O  
ATOM   3151  CG2 THR 0 202      12.351 -13.716  13.603  1.00  0.00      R00  C  
ATOM   3152  H   THR 0 202      10.529 -11.705  14.276  1.00  0.00      R00  H  
ATOM   3153  HG1 THR 0 202       9.249 -14.459  13.511  1.00  0.00      R00  H  
ATOM   3154  HA  THR 0 202      11.571 -12.135  11.702  1.00  0.00           H  
ATOM   3155  HB  THR 0 202      10.959 -14.459  12.224  1.00  0.00           H  
ATOM   3156 HG21 THR 0 202      12.577 -14.643  14.130  1.00  0.00           H  
ATOM   3157 HG22 THR 0 202      13.190 -13.395  12.984  1.00  0.00           H  
ATOM   3158 HG23 THR 0 202      12.369 -13.053  14.468  1.00  0.00           H  
ATOM   3159  N   PHE 0 203       8.323 -12.277  12.142  1.00  0.00      R00  N  
ATOM   3160  CA  PHE 0 203       7.063 -12.089  11.408  1.00  0.00      R00  C  
ATOM   3161  C   PHE 0 203       7.046 -10.944  10.442  1.00  0.00      R00  C  
ATOM   3162  O   PHE 0 203       6.782 -11.115   9.299  1.00  0.00      R00  O  
ATOM   3163  CB  PHE 0 203       5.855 -12.113  12.287  1.00  0.00      R00  C  
ATOM   3164  CG  PHE 0 203       4.526 -11.599  11.816  1.00  0.00      R00  C  
ATOM   3165  CD1 PHE 0 203       3.665 -12.268  10.941  1.00  0.00      R00  C  
ATOM   3166  CD2 PHE 0 203       4.216 -10.309  12.218  1.00  0.00      R00  C  
ATOM   3167  CE1 PHE 0 203       2.503 -11.608  10.595  1.00  0.00      R00  C  
ATOM   3168  CE2 PHE 0 203       3.106  -9.650  11.775  1.00  0.00      R00  C  
ATOM   3169  CZ  PHE 0 203       2.130 -10.351  11.060  1.00  0.00      R00  C  
ATOM   3170  H   PHE 0 203       8.283 -11.871  13.066  1.00  0.00      R00  H  
ATOM   3171  HA  PHE 0 203       6.935 -13.024  10.862  1.00  0.00           H  
ATOM   3172  HB3 PHE 0 203       6.117 -11.610  13.217  1.00  0.00           H  
ATOM   3173  HB2 PHE 0 203       5.788 -13.179  12.505  1.00  0.00           H  
ATOM   3174  HD1 PHE 0 203       3.830 -13.266  10.563  1.00  0.00           H  
ATOM   3175  HD2 PHE 0 203       4.867  -9.920  12.987  1.00  0.00           H  
ATOM   3176  HE1 PHE 0 203       1.722 -12.112  10.044  1.00  0.00           H  
ATOM   3177  HE2 PHE 0 203       2.871  -8.675  12.177  1.00  0.00           H  
ATOM   3178  HZ  PHE 0 203       1.151  -9.943  10.855  1.00  0.00           H  
ATOM   3179  N   THR 0 204       7.318  -9.727  10.937  1.00  0.00      R00  N  
ATOM   3180  CA  THR 0 204       7.276  -8.572  10.069  1.00  0.00      R00  C  
ATOM   3181  C   THR 0 204       8.195  -8.630   8.871  1.00  0.00      R00  C  
ATOM   3182  O   THR 0 204       7.833  -8.209   7.755  1.00  0.00      R00  O  
ATOM   3183  CB  THR 0 204       7.538  -7.292  10.886  1.00  0.00      R00  C  
ATOM   3184  OG1 THR 0 204       6.795  -7.263  12.071  1.00  0.00      R00  O  
ATOM   3185  CG2 THR 0 204       7.111  -5.960  10.154  1.00  0.00      R00  C  
ATOM   3186  H   THR 0 204       7.569  -9.645  11.912  1.00  0.00      R00  H  
ATOM   3187  HG1 THR 0 204       7.069  -8.052  12.545  1.00  0.00      R00  H  
ATOM   3188  HA  THR 0 204       6.266  -8.500   9.665  1.00  0.00           H  
ATOM   3189  HB  THR 0 204       8.569  -7.159  11.214  1.00  0.00           H  
ATOM   3190 HG21 THR 0 204       6.084  -6.024   9.794  1.00  0.00           H  
ATOM   3191 HG22 THR 0 204       7.209  -5.082  10.792  1.00  0.00           H  
ATOM   3192 HG23 THR 0 204       7.705  -5.733   9.269  1.00  0.00           H  
ATOM   3193  N   LEU 0 205       9.416  -9.136   9.098  1.00  0.00      R00  N  
ATOM   3194  CA  LEU 0 205      10.372  -9.346   8.011  1.00  0.00      R00  C  
ATOM   3195  C   LEU 0 205       9.887 -10.317   6.950  1.00  0.00      R00  C  
ATOM   3196  O   LEU 0 205      10.287 -10.134   5.805  1.00  0.00      R00  O  
ATOM   3197  CB  LEU 0 205      11.648  -9.823   8.734  1.00  0.00      R00  C  
ATOM   3198  CG  LEU 0 205      12.831 -10.336   7.890  1.00  0.00      R00  C  
ATOM   3199  CD1 LEU 0 205      13.375  -9.203   7.119  1.00  0.00      R00  C  
ATOM   3200  CD2 LEU 0 205      13.815 -11.245   8.635  1.00  0.00      R00  C  
ATOM   3201  H   LEU 0 205       9.697  -9.475  10.007  1.00  0.00      R00  H  
ATOM   3202  HA  LEU 0 205      10.560  -8.413   7.480  1.00  0.00           H  
ATOM   3203  HB3 LEU 0 205      11.451 -10.673   9.386  1.00  0.00           H  
ATOM   3204  HB2 LEU 0 205      12.067  -9.042   9.369  1.00  0.00           H  
ATOM   3205  HG  LEU 0 205      12.554 -10.934   7.022  1.00  0.00           H  
ATOM   3206 HD11 LEU 0 205      14.411  -9.132   7.449  1.00  0.00           H  
ATOM   3207 HD12 LEU 0 205      13.291  -9.504   6.075  1.00  0.00           H  
ATOM   3208 HD13 LEU 0 205      12.923  -8.223   7.272  1.00  0.00           H  
ATOM   3209 HD21 LEU 0 205      13.361 -12.025   9.247  1.00  0.00           H  
ATOM   3210 HD22 LEU 0 205      14.379 -11.861   7.934  1.00  0.00           H  
ATOM   3211 HD23 LEU 0 205      14.518 -10.669   9.237  1.00  0.00           H  
ATOM   3212  N   TYR 0 206       9.194 -11.359   7.397  1.00  0.00      R00  N  
ATOM   3213  CA  TYR 0 206       8.587 -12.331   6.437  1.00  0.00      R00  C  
ATOM   3214  C   TYR 0 206       7.528 -11.665   5.628  1.00  0.00      R00  C  
ATOM   3215  O   TYR 0 206       7.468 -11.788   4.407  1.00  0.00      R00  O  
ATOM   3216  CB  TYR 0 206       8.201 -13.605   7.195  1.00  0.00      R00  C  
ATOM   3217  CG  TYR 0 206       7.765 -14.765   6.358  1.00  0.00      R00  C  
ATOM   3218  CD1 TYR 0 206       8.661 -15.598   5.709  1.00  0.00      R00  C  
ATOM   3219  CE1 TYR 0 206       8.213 -16.641   4.854  1.00  0.00      R00  C  
ATOM   3220  CD2 TYR 0 206       6.335 -15.029   6.223  1.00  0.00      R00  C  
ATOM   3221  CE2 TYR 0 206       5.908 -16.050   5.424  1.00  0.00      R00  C  
ATOM   3222  CZ  TYR 0 206       6.817 -16.872   4.748  1.00  0.00      R00  C  
ATOM   3223  OH  TYR 0 206       6.319 -17.890   3.962  1.00  0.00      R00  O  
ATOM   3224  H   TYR 0 206       8.929 -11.397   8.371  1.00  0.00      R00  H  
ATOM   3225  HH  TYR 0 206       6.833 -18.466   3.391  1.00  0.00      R00  H  
ATOM   3226  HA  TYR 0 206       9.452 -12.467   5.789  1.00  0.00           H  
ATOM   3227  HB3 TYR 0 206       7.523 -13.439   8.032  1.00  0.00           H  
ATOM   3228  HB2 TYR 0 206       9.095 -13.972   7.699  1.00  0.00           H  
ATOM   3229  HD1 TYR 0 206       9.711 -15.348   5.700  1.00  0.00           H  
ATOM   3230  HE1 TYR 0 206       8.877 -17.351   4.383  1.00  0.00           H  
ATOM   3231  HD2 TYR 0 206       5.677 -14.491   6.889  1.00  0.00           H  
ATOM   3232  HE2 TYR 0 206       4.881 -16.373   5.506  1.00  0.00           H  
ATOM   3233  N   SER 0 207       6.683 -10.882   6.290  1.00  0.00      R00  N  
ATOM   3234  CA  SER 0 207       5.623 -10.182   5.730  1.00  0.00      R00  C  
ATOM   3235  C   SER 0 207       6.114  -9.097   4.713  1.00  0.00      R00  C  
ATOM   3236  O   SER 0 207       5.735  -9.214   3.521  1.00  0.00      R00  O  
ATOM   3237  CB  SER 0 207       4.899  -9.535   6.963  1.00  0.00      R00  C  
ATOM   3238  OG  SER 0 207       4.257 -10.564   7.776  1.00  0.00      R00  O  
ATOM   3239  H   SER 0 207       6.823 -10.746   7.281  1.00  0.00      R00  H  
ATOM   3240  HG  SER 0 207       4.604 -10.707   8.659  1.00  0.00      R00  H  
ATOM   3241  HA  SER 0 207       5.053 -10.919   5.165  1.00  0.00           H  
ATOM   3242  HB3 SER 0 207       4.042  -8.980   6.581  1.00  0.00           H  
ATOM   3243  HB2 SER 0 207       5.526  -8.848   7.530  1.00  0.00           H  
ATOM   3244  N   PHE 0 208       7.043  -8.208   5.077  1.00  0.00      R00  N  
ATOM   3245  CA  PHE 0 208       7.939  -7.331   4.212  1.00  0.00      R00  C  
ATOM   3246  C   PHE 0 208       8.578  -8.020   3.005  1.00  0.00      R00  C  
ATOM   3247  O   PHE 0 208       8.568  -7.437   1.916  1.00  0.00      R00  O  
ATOM   3248  CB  PHE 0 208       8.917  -6.571   5.123  1.00  0.00      R00  C  
ATOM   3249  CG  PHE 0 208      10.015  -5.709   4.536  1.00  0.00      R00  C  
ATOM   3250  CD1 PHE 0 208      11.181  -6.336   4.044  1.00  0.00      R00  C  
ATOM   3251  CD2 PHE 0 208       9.856  -4.292   4.441  1.00  0.00      R00  C  
ATOM   3252  CE1 PHE 0 208      12.156  -5.647   3.363  1.00  0.00      R00  C  
ATOM   3253  CE2 PHE 0 208      10.890  -3.653   3.743  1.00  0.00      R00  C  
ATOM   3254  CZ  PHE 0 208      12.010  -4.274   3.239  1.00  0.00      R00  C  
ATOM   3255  H   PHE 0 208       7.536  -8.324   5.951  1.00  0.00      R00  H  
ATOM   3256  HA  PHE 0 208       7.273  -6.605   3.747  1.00  0.00           H  
ATOM   3257  HB3 PHE 0 208       9.364  -7.257   5.842  1.00  0.00           H  
ATOM   3258  HB2 PHE 0 208       8.221  -5.917   5.649  1.00  0.00           H  
ATOM   3259  HD1 PHE 0 208      11.329  -7.396   4.185  1.00  0.00           H  
ATOM   3260  HD2 PHE 0 208       8.923  -3.817   4.707  1.00  0.00           H  
ATOM   3261  HE1 PHE 0 208      13.020  -6.123   2.922  1.00  0.00           H  
ATOM   3262  HE2 PHE 0 208      10.848  -2.575   3.681  1.00  0.00           H  
ATOM   3263  HZ  PHE 0 208      12.743  -3.661   2.736  1.00  0.00           H  
ATOM   3264  N   ALA 0 209       9.113  -9.260   3.106  1.00  0.00      R00  N  
ATOM   3265  CA  ALA 0 209       9.607 -10.014   1.970  1.00  0.00      R00  C  
ATOM   3266  C   ALA 0 209       8.538 -10.279   0.914  1.00  0.00      R00  C  
ATOM   3267  O   ALA 0 209       8.651  -9.950  -0.275  1.00  0.00      R00  O  
ATOM   3268  CB  ALA 0 209      10.236 -11.326   2.486  1.00  0.00      R00  C  
ATOM   3269  H   ALA 0 209       9.138  -9.733   3.997  1.00  0.00      R00  H  
ATOM   3270  HA  ALA 0 209      10.294  -9.448   1.341  1.00  0.00           H  
ATOM   3271  HB1 ALA 0 209       9.404 -11.895   2.901  1.00  0.00           H  
ATOM   3272  HB2 ALA 0 209      10.625 -11.968   1.695  1.00  0.00           H  
ATOM   3273  HB3 ALA 0 209      11.000 -11.192   3.252  1.00  0.00           H  
ATOM   3274  N   LEU 0 210       7.443 -10.968   1.356  1.00  0.00      R00  N  
ATOM   3275  CA  LEU 0 210       6.206 -11.372   0.651  1.00  0.00      R00  C  
ATOM   3276  C   LEU 0 210       5.318 -10.178   0.168  1.00  0.00      R00  C  
ATOM   3277  O   LEU 0 210       4.742 -10.307  -0.893  1.00  0.00      R00  O  
ATOM   3278  CB  LEU 0 210       5.480 -12.258   1.670  1.00  0.00      R00  C  
ATOM   3279  CG  LEU 0 210       4.205 -12.900   1.140  1.00  0.00      R00  C  
ATOM   3280  CD1 LEU 0 210       4.382 -13.822  -0.141  1.00  0.00      R00  C  
ATOM   3281  CD2 LEU 0 210       3.539 -13.807   2.222  1.00  0.00      R00  C  
ATOM   3282  H   LEU 0 210       7.363 -10.979   2.362  1.00  0.00      R00  H  
ATOM   3283  HA  LEU 0 210       6.535 -11.850  -0.272  1.00  0.00           H  
ATOM   3284  HB3 LEU 0 210       5.310 -11.598   2.521  1.00  0.00           H  
ATOM   3285  HB2 LEU 0 210       6.075 -13.106   2.011  1.00  0.00           H  
ATOM   3286  HG  LEU 0 210       3.409 -12.165   1.023  1.00  0.00           H  
ATOM   3287 HD11 LEU 0 210       4.087 -13.320  -1.062  1.00  0.00           H  
ATOM   3288 HD12 LEU 0 210       5.441 -14.072  -0.204  1.00  0.00           H  
ATOM   3289 HD13 LEU 0 210       4.088 -14.870  -0.089  1.00  0.00           H  
ATOM   3290 HD21 LEU 0 210       3.197 -13.166   3.035  1.00  0.00           H  
ATOM   3291 HD22 LEU 0 210       2.765 -14.488   1.869  1.00  0.00           H  
ATOM   3292 HD23 LEU 0 210       4.351 -14.370   2.681  1.00  0.00           H  
ATOM   3293  N   GLY 0 211       5.455  -9.035   0.876  1.00  0.00      R00  N  
ATOM   3294  CA  GLY 0 211       4.517  -7.937   0.925  1.00  0.00      R00  C  
ATOM   3295  C   GLY 0 211       5.211  -6.609   0.678  1.00  0.00      R00  C  
ATOM   3296  O   GLY 0 211       4.581  -5.634   0.988  1.00  0.00      R00  O  
ATOM   3297  H   GLY 0 211       6.047  -9.126   1.690  1.00  0.00      R00  H  
ATOM   3298  HA3 GLY 0 211       4.056  -8.046   1.907  1.00  0.00           H  
ATOM   3299  HA2 GLY 0 211       3.766  -8.054   0.144  1.00  0.00           H  
ATOM   3300  N   PHE 0 212       6.408  -6.624   0.108  1.00  0.00      R00  N  
ATOM   3301  CA  PHE 0 212       7.048  -5.393  -0.348  1.00  0.00      R00  C  
ATOM   3302  C   PHE 0 212       8.178  -5.716  -1.323  1.00  0.00      R00  C  
ATOM   3303  O   PHE 0 212       8.068  -5.376  -2.515  1.00  0.00      R00  O  
ATOM   3304  CB  PHE 0 212       7.510  -4.442   0.805  1.00  0.00      R00  C  
ATOM   3305  CG  PHE 0 212       8.322  -3.212   0.477  1.00  0.00      R00  C  
ATOM   3306  CD1 PHE 0 212       9.722  -3.371   0.369  1.00  0.00      R00  C  
ATOM   3307  CD2 PHE 0 212       7.693  -1.937   0.160  1.00  0.00      R00  C  
ATOM   3308  CE1 PHE 0 212      10.580  -2.413  -0.170  1.00  0.00      R00  C  
ATOM   3309  CE2 PHE 0 212       8.603  -1.010  -0.358  1.00  0.00      R00  C  
ATOM   3310  CZ  PHE 0 212       9.983  -1.222  -0.514  1.00  0.00      R00  C  
ATOM   3311  H   PHE 0 212       6.889  -7.495  -0.068  1.00  0.00      R00  H  
ATOM   3312  HA  PHE 0 212       6.342  -4.813  -0.942  1.00  0.00           H  
ATOM   3313  HB3 PHE 0 212       8.096  -5.064   1.482  1.00  0.00           H  
ATOM   3314  HB2 PHE 0 212       6.607  -4.035   1.260  1.00  0.00           H  
ATOM   3315  HD1 PHE 0 212      10.157  -4.329   0.610  1.00  0.00           H  
ATOM   3316  HD2 PHE 0 212       6.646  -1.680   0.236  1.00  0.00           H  
ATOM   3317  HE1 PHE 0 212      11.646  -2.582  -0.187  1.00  0.00           H  
ATOM   3318  HE2 PHE 0 212       8.293  -0.012  -0.628  1.00  0.00           H  
ATOM   3319  HZ  PHE 0 212      10.559  -0.449  -1.000  1.00  0.00           H  
ATOM   3320  N   ALA 0 213       9.139  -6.443  -0.794  1.00  0.00      R00  N  
ATOM   3321  CA  ALA 0 213      10.471  -6.683  -1.341  1.00  0.00      R00  C  
ATOM   3322  C   ALA 0 213      10.558  -7.581  -2.523  1.00  0.00      R00  C  
ATOM   3323  O   ALA 0 213      11.257  -7.250  -3.487  1.00  0.00      R00  O  
ATOM   3324  CB  ALA 0 213      11.374  -7.179  -0.287  1.00  0.00      R00  C  
ATOM   3325  H   ALA 0 213       9.155  -6.688   0.186  1.00  0.00      R00  H  
ATOM   3326  HA  ALA 0 213      10.787  -5.671  -1.594  1.00  0.00           H  
ATOM   3327  HB1 ALA 0 213      11.226  -6.610   0.631  1.00  0.00           H  
ATOM   3328  HB2 ALA 0 213      11.236  -8.230  -0.036  1.00  0.00           H  
ATOM   3329  HB3 ALA 0 213      12.397  -6.998  -0.618  1.00  0.00           H  
ATOM   3330  N   ALA 0 214       9.948  -8.762  -2.357  1.00  0.00      R00  N  
ATOM   3331  CA  ALA 0 214       9.842  -9.721  -3.454  1.00  0.00      R00  C  
ATOM   3332  C   ALA 0 214       9.070  -9.253  -4.604  1.00  0.00      R00  C  
ATOM   3333  O   ALA 0 214       9.650  -9.152  -5.678  1.00  0.00      R00  O  
ATOM   3334  CB  ALA 0 214       9.474 -11.125  -2.958  1.00  0.00      R00  C  
ATOM   3335  H   ALA 0 214       9.350  -8.980  -1.573  1.00  0.00      R00  H  
ATOM   3336  HA  ALA 0 214      10.879  -9.838  -3.770  1.00  0.00           H  
ATOM   3337  HB1 ALA 0 214       9.426 -11.795  -3.817  1.00  0.00           H  
ATOM   3338  HB2 ALA 0 214      10.250 -11.566  -2.331  1.00  0.00           H  
ATOM   3339  HB3 ALA 0 214       8.508 -11.251  -2.470  1.00  0.00           H  
ATOM   3340  N   PRO 0 215       7.826  -8.789  -4.402  1.00  0.00      R00  N  
ATOM   3341  CA  PRO 0 215       7.193  -8.031  -5.459  1.00  0.00      R00  C  
ATOM   3342  C   PRO 0 215       8.006  -6.892  -6.160  1.00  0.00      R00  C  
ATOM   3343  O   PRO 0 215       8.067  -6.892  -7.404  1.00  0.00      R00  O  
ATOM   3344  CD  PRO 0 215       6.994  -8.870  -3.190  1.00  0.00      R00  C  
ATOM   3345  CB  PRO 0 215       5.912  -7.443  -4.737  1.00  0.00      R00  C  
ATOM   3346  CG  PRO 0 215       5.642  -8.371  -3.687  1.00  0.00      R00  C  
ATOM   3347  HD2 PRO 0 215       7.389  -8.415  -2.282  1.00  0.00           H  
ATOM   3348  HD3 PRO 0 215       6.927  -9.953  -3.082  1.00  0.00           H  
ATOM   3349  HA  PRO 0 215       6.951  -8.794  -6.198  1.00  0.00           H  
ATOM   3350  HB3 PRO 0 215       5.046  -7.214  -5.357  1.00  0.00           H  
ATOM   3351  HB2 PRO 0 215       6.161  -6.486  -4.278  1.00  0.00           H  
ATOM   3352  HG2 PRO 0 215       5.043  -7.738  -3.032  1.00  0.00           H  
ATOM   3353  HG3 PRO 0 215       4.972  -9.126  -4.098  1.00  0.00           H  
ATOM   3354  N   LEU 0 216       8.437  -5.943  -5.318  1.00  0.00      R00  N  
ATOM   3355  CA  LEU 0 216       9.116  -4.743  -5.900  1.00  0.00      R00  C  
ATOM   3356  C   LEU 0 216      10.480  -5.039  -6.639  1.00  0.00      R00  C  
ATOM   3357  O   LEU 0 216      10.827  -4.257  -7.577  1.00  0.00      R00  O  
ATOM   3358  CB  LEU 0 216       9.332  -3.728  -4.775  1.00  0.00      R00  C  
ATOM   3359  CG  LEU 0 216       9.898  -2.337  -5.099  1.00  0.00      R00  C  
ATOM   3360  CD1 LEU 0 216       9.036  -1.574  -6.135  1.00  0.00      R00  C  
ATOM   3361  CD2 LEU 0 216      10.217  -1.486  -3.866  1.00  0.00      R00  C  
ATOM   3362  H   LEU 0 216       8.268  -6.075  -4.331  1.00  0.00      R00  H  
ATOM   3363  HA  LEU 0 216       8.387  -4.445  -6.654  1.00  0.00           H  
ATOM   3364  HB3 LEU 0 216       9.946  -4.125  -3.967  1.00  0.00           H  
ATOM   3365  HB2 LEU 0 216       8.374  -3.596  -4.272  1.00  0.00           H  
ATOM   3366  HG  LEU 0 216      10.862  -2.580  -5.546  1.00  0.00           H  
ATOM   3367 HD11 LEU 0 216       9.065  -0.502  -5.941  1.00  0.00           H  
ATOM   3368 HD12 LEU 0 216       9.466  -1.771  -7.117  1.00  0.00           H  
ATOM   3369 HD13 LEU 0 216       7.984  -1.859  -6.124  1.00  0.00           H  
ATOM   3370 HD21 LEU 0 216      10.836  -0.621  -4.104  1.00  0.00           H  
ATOM   3371 HD22 LEU 0 216       9.309  -1.079  -3.421  1.00  0.00           H  
ATOM   3372 HD23 LEU 0 216      10.914  -2.113  -3.311  1.00  0.00           H  
ATOM   3373  N   THR 0 217      11.144  -6.140  -6.413  1.00  0.00      R00  N  
ATOM   3374  CA  THR 0 217      12.321  -6.693  -7.153  1.00  0.00      R00  C  
ATOM   3375  C   THR 0 217      11.957  -7.556  -8.470  1.00  0.00      R00  C  
ATOM   3376  O   THR 0 217      12.630  -7.391  -9.468  1.00  0.00      R00  O  
ATOM   3377  CB  THR 0 217      13.051  -7.700  -6.260  1.00  0.00      R00  C  
ATOM   3378  OG1 THR 0 217      13.430  -7.221  -4.992  1.00  0.00      R00  O  
ATOM   3379  CG2 THR 0 217      14.437  -8.173  -6.767  1.00  0.00      R00  C  
ATOM   3380  H   THR 0 217      10.524  -6.709  -5.854  1.00  0.00      R00  H  
ATOM   3381  HG1 THR 0 217      12.650  -7.316  -4.441  1.00  0.00      R00  H  
ATOM   3382  HA  THR 0 217      13.007  -5.867  -7.342  1.00  0.00           H  
ATOM   3383  HB  THR 0 217      12.461  -8.604  -6.112  1.00  0.00           H  
ATOM   3384 HG21 THR 0 217      14.376  -8.785  -7.667  1.00  0.00           H  
ATOM   3385 HG22 THR 0 217      15.140  -7.372  -6.994  1.00  0.00           H  
ATOM   3386 HG23 THR 0 217      14.953  -8.818  -6.055  1.00  0.00           H  
ATOM   3387  N   LEU 0 218      10.888  -8.407  -8.433  1.00  0.00      R00  N  
ATOM   3388  CA  LEU 0 218      10.262  -8.933  -9.637  1.00  0.00      R00  C  
ATOM   3389  C   LEU 0 218       9.850  -7.828 -10.670  1.00  0.00      R00  C  
ATOM   3390  O   LEU 0 218      10.214  -7.943 -11.811  1.00  0.00      R00  O  
ATOM   3391  CB  LEU 0 218       9.229  -9.946  -9.197  1.00  0.00      R00  C  
ATOM   3392  CG  LEU 0 218       9.818 -11.154  -8.562  1.00  0.00      R00  C  
ATOM   3393  CD1 LEU 0 218       8.892 -11.879  -7.520  1.00  0.00      R00  C  
ATOM   3394  CD2 LEU 0 218      10.369 -12.147  -9.614  1.00  0.00      R00  C  
ATOM   3395  H   LEU 0 218      10.439  -8.531  -7.536  1.00  0.00      R00  H  
ATOM   3396  HA  LEU 0 218      11.073  -9.467 -10.131  1.00  0.00           H  
ATOM   3397  HB3 LEU 0 218       8.446 -10.127  -9.934  1.00  0.00           H  
ATOM   3398  HB2 LEU 0 218       8.642  -9.445  -8.427  1.00  0.00           H  
ATOM   3399  HG  LEU 0 218      10.762 -10.859  -8.104  1.00  0.00           H  
ATOM   3400 HD11 LEU 0 218       9.629 -12.483  -6.991  1.00  0.00           H  
ATOM   3401 HD12 LEU 0 218       8.359 -11.418  -6.688  1.00  0.00           H  
ATOM   3402 HD13 LEU 0 218       8.208 -12.591  -7.983  1.00  0.00           H  
ATOM   3403 HD21 LEU 0 218      10.142 -11.880 -10.646  1.00  0.00           H  
ATOM   3404 HD22 LEU 0 218      11.436 -12.348  -9.518  1.00  0.00           H  
ATOM   3405 HD23 LEU 0 218       9.866 -13.097  -9.436  1.00  0.00           H  
ATOM   3406  N   ILE 0 219       9.071  -6.792 -10.196  1.00  0.00      R00  N  
ATOM   3407  CA  ILE 0 219       8.788  -5.660 -10.993  1.00  0.00      R00  C  
ATOM   3408  C   ILE 0 219       9.947  -5.049 -11.721  1.00  0.00      R00  C  
ATOM   3409  O   ILE 0 219       9.939  -4.927 -12.996  1.00  0.00      R00  O  
ATOM   3410  CB  ILE 0 219       7.960  -4.620 -10.143  1.00  0.00      R00  C  
ATOM   3411  CG2 ILE 0 219       7.812  -3.149 -10.583  1.00  0.00      R00  C  
ATOM   3412  CG1 ILE 0 219       6.508  -5.188  -9.959  1.00  0.00      R00  C  
ATOM   3413  CD1 ILE 0 219       5.868  -4.966  -8.569  1.00  0.00      R00  C  
ATOM   3414  H   ILE 0 219       8.546  -6.819  -9.333  1.00  0.00      R00  H  
ATOM   3415  HA  ILE 0 219       8.209  -6.164 -11.767  1.00  0.00           H  
ATOM   3416  HB  ILE 0 219       8.475  -4.480  -9.193  1.00  0.00           H  
ATOM   3417 HG21 ILE 0 219       7.181  -2.652  -9.846  1.00  0.00           H  
ATOM   3418 HG22 ILE 0 219       8.785  -2.659 -10.530  1.00  0.00           H  
ATOM   3419 HG23 ILE 0 219       7.385  -3.114 -11.585  1.00  0.00           H  
ATOM   3420 HG13 ILE 0 219       6.500  -6.221 -10.307  1.00  0.00           H  
ATOM   3421 HG12 ILE 0 219       5.798  -4.689 -10.618  1.00  0.00           H  
ATOM   3422 HD11 ILE 0 219       4.856  -4.575  -8.678  1.00  0.00           H  
ATOM   3423 HD12 ILE 0 219       5.816  -5.863  -7.952  1.00  0.00           H  
ATOM   3424 HD13 ILE 0 219       6.383  -4.206  -7.981  1.00  0.00           H  
ATOM   3425  N   PHE 0 220      11.057  -4.744 -10.997  1.00  0.00      R00  N  
ATOM   3426  CA  PHE 0 220      12.188  -4.134 -11.648  1.00  0.00      R00  C  
ATOM   3427  C   PHE 0 220      13.000  -5.047 -12.642  1.00  0.00      R00  C  
ATOM   3428  O   PHE 0 220      13.322  -4.678 -13.774  1.00  0.00      R00  O  
ATOM   3429  CB  PHE 0 220      13.195  -3.504 -10.723  1.00  0.00      R00  C  
ATOM   3430  CG  PHE 0 220      13.056  -2.019 -10.461  1.00  0.00      R00  C  
ATOM   3431  CD1 PHE 0 220      12.359  -1.566  -9.364  1.00  0.00      R00  C  
ATOM   3432  CD2 PHE 0 220      13.437  -1.160 -11.440  1.00  0.00      R00  C  
ATOM   3433  CE1 PHE 0 220      12.050  -0.216  -9.187  1.00  0.00      R00  C  
ATOM   3434  CE2 PHE 0 220      13.136   0.220 -11.329  1.00  0.00      R00  C  
ATOM   3435  CZ  PHE 0 220      12.472   0.626 -10.199  1.00  0.00      R00  C  
ATOM   3436  H   PHE 0 220      11.132  -4.934 -10.007  1.00  0.00      R00  H  
ATOM   3437  HA  PHE 0 220      11.778  -3.311 -12.233  1.00  0.00           H  
ATOM   3438  HB3 PHE 0 220      14.220  -3.673 -11.052  1.00  0.00           H  
ATOM   3439  HB2 PHE 0 220      13.251  -4.021  -9.765  1.00  0.00           H  
ATOM   3440  HD1 PHE 0 220      11.922  -2.270  -8.671  1.00  0.00           H  
ATOM   3441  HD2 PHE 0 220      13.967  -1.473 -12.327  1.00  0.00           H  
ATOM   3442  HE1 PHE 0 220      11.533   0.213  -8.341  1.00  0.00           H  
ATOM   3443  HE2 PHE 0 220      13.490   0.979 -12.010  1.00  0.00           H  
ATOM   3444  HZ  PHE 0 220      12.407   1.683  -9.988  1.00  0.00           H  
ATOM   3445  N   VAL 0 221      13.277  -6.318 -12.195  1.00  0.00      R00  N  
ATOM   3446  CA  VAL 0 221      13.804  -7.389 -13.118  1.00  0.00      R00  C  
ATOM   3447  C   VAL 0 221      13.017  -7.451 -14.460  1.00  0.00      R00  C  
ATOM   3448  O   VAL 0 221      13.734  -7.385 -15.444  1.00  0.00      R00  O  
ATOM   3449  CB  VAL 0 221      13.670  -8.821 -12.485  1.00  0.00      R00  C  
ATOM   3450  CG1 VAL 0 221      13.449 -10.050 -13.459  1.00  0.00      R00  C  
ATOM   3451  CG2 VAL 0 221      14.769  -9.045 -11.382  1.00  0.00      R00  C  
ATOM   3452  H   VAL 0 221      12.942  -6.663 -11.307  1.00  0.00      R00  H  
ATOM   3453  HA  VAL 0 221      14.847  -7.099 -13.247  1.00  0.00           H  
ATOM   3454  HB  VAL 0 221      12.753  -8.694 -11.908  1.00  0.00           H  
ATOM   3455 HG11 VAL 0 221      14.343 -10.116 -14.079  1.00  0.00           H  
ATOM   3456 HG12 VAL 0 221      13.503 -10.962 -12.865  1.00  0.00           H  
ATOM   3457 HG13 VAL 0 221      12.532  -9.984 -14.045  1.00  0.00           H  
ATOM   3458 HG21 VAL 0 221      14.772  -8.297 -10.590  1.00  0.00           H  
ATOM   3459 HG22 VAL 0 221      14.639 -10.046 -10.970  1.00  0.00           H  
ATOM   3460 HG23 VAL 0 221      15.730  -9.073 -11.897  1.00  0.00           H  
ATOM   3461  N   PHE 0 222      11.666  -7.520 -14.428  1.00  0.00      R00  N  
ATOM   3462  CA  PHE 0 222      10.818  -7.388 -15.603  1.00  0.00      R00  C  
ATOM   3463  C   PHE 0 222      11.281  -6.350 -16.600  1.00  0.00      R00  C  
ATOM   3464  O   PHE 0 222      11.661  -6.680 -17.697  1.00  0.00      R00  O  
ATOM   3465  CB  PHE 0 222       9.306  -7.419 -15.387  1.00  0.00      R00  C  
ATOM   3466  CG  PHE 0 222       8.762  -8.665 -14.627  1.00  0.00      R00  C  
ATOM   3467  CD1 PHE 0 222       9.106  -9.981 -14.941  1.00  0.00      R00  C  
ATOM   3468  CD2 PHE 0 222       7.603  -8.376 -13.902  1.00  0.00      R00  C  
ATOM   3469  CE1 PHE 0 222       8.425 -11.020 -14.353  1.00  0.00      R00  C  
ATOM   3470  CE2 PHE 0 222       6.992  -9.391 -13.183  1.00  0.00      R00  C  
ATOM   3471  CZ  PHE 0 222       7.445 -10.731 -13.411  1.00  0.00      R00  C  
ATOM   3472  H   PHE 0 222      11.229  -7.835 -13.574  1.00  0.00      R00  H  
ATOM   3473  HA  PHE 0 222      11.034  -8.312 -16.141  1.00  0.00           H  
ATOM   3474  HB3 PHE 0 222       8.822  -7.425 -16.364  1.00  0.00           H  
ATOM   3475  HB2 PHE 0 222       8.975  -6.492 -14.919  1.00  0.00           H  
ATOM   3476  HD1 PHE 0 222       9.888 -10.250 -15.635  1.00  0.00           H  
ATOM   3477  HD2 PHE 0 222       7.341  -7.354 -13.670  1.00  0.00           H  
ATOM   3478  HE1 PHE 0 222       8.693 -12.045 -14.562  1.00  0.00           H  
ATOM   3479  HE2 PHE 0 222       6.141  -9.070 -12.601  1.00  0.00           H  
ATOM   3480  HZ  PHE 0 222       7.075 -11.516 -12.769  1.00  0.00           H  
ATOM   3481  N   TYR 0 223      11.292  -5.070 -16.183  1.00  0.00      R00  N  
ATOM   3482  CA  TYR 0 223      11.671  -3.898 -16.984  1.00  0.00      R00  C  
ATOM   3483  C   TYR 0 223      13.124  -3.957 -17.381  1.00  0.00      R00  C  
ATOM   3484  O   TYR 0 223      13.451  -3.631 -18.506  1.00  0.00      R00  O  
ATOM   3485  CB  TYR 0 223      11.370  -2.605 -16.239  1.00  0.00      R00  C  
ATOM   3486  CG  TYR 0 223       9.881  -2.382 -16.079  1.00  0.00      R00  C  
ATOM   3487  CD1 TYR 0 223       9.032  -2.103 -17.174  1.00  0.00      R00  C  
ATOM   3488  CE1 TYR 0 223       7.624  -2.147 -17.020  1.00  0.00      R00  C  
ATOM   3489  CD2 TYR 0 223       9.305  -2.623 -14.785  1.00  0.00      R00  C  
ATOM   3490  CE2 TYR 0 223       7.991  -2.497 -14.632  1.00  0.00      R00  C  
ATOM   3491  CZ  TYR 0 223       7.109  -2.347 -15.732  1.00  0.00      R00  C  
ATOM   3492  OH  TYR 0 223       5.727  -2.352 -15.576  1.00  0.00      R00  O  
ATOM   3493  H   TYR 0 223      10.937  -4.879 -15.257  1.00  0.00      R00  H  
ATOM   3494  HH  TYR 0 223       5.552  -2.513 -14.646  1.00  0.00      R00  H  
ATOM   3495  HA  TYR 0 223      10.947  -3.746 -17.784  1.00  0.00           H  
ATOM   3496  HB3 TYR 0 223      11.834  -1.745 -16.722  1.00  0.00           H  
ATOM   3497  HB2 TYR 0 223      11.838  -2.703 -15.259  1.00  0.00           H  
ATOM   3498  HD1 TYR 0 223       9.429  -2.105 -18.178  1.00  0.00           H  
ATOM   3499  HE1 TYR 0 223       7.001  -2.047 -17.896  1.00  0.00           H  
ATOM   3500  HD2 TYR 0 223      10.026  -2.836 -14.009  1.00  0.00           H  
ATOM   3501  HE2 TYR 0 223       7.544  -2.631 -13.658  1.00  0.00           H  
ATOM   3502  N   CYS 0 224      14.012  -4.465 -16.510  1.00  0.00      R00  N  
ATOM   3503  CA  CYS 0 224      15.420  -4.656 -16.820  1.00  0.00      R00  C  
ATOM   3504  C   CYS 0 224      15.671  -5.655 -17.928  1.00  0.00      R00  C  
ATOM   3505  O   CYS 0 224      16.590  -5.521 -18.743  1.00  0.00      R00  O  
ATOM   3506  CB  CYS 0 224      16.212  -5.220 -15.596  1.00  0.00      R00  C  
ATOM   3507  SG  CYS 0 224      16.205  -3.932 -14.307  1.00  0.00      R00  S  
ATOM   3508  H   CYS 0 224      13.694  -4.625 -15.565  1.00  0.00      R00  H  
ATOM   3509  HA  CYS 0 224      15.934  -3.769 -17.192  1.00  0.00           H  
ATOM   3510  HB3 CYS 0 224      17.251  -5.278 -15.922  1.00  0.00           H  
ATOM   3511  HB2 CYS 0 224      15.895  -6.184 -15.198  1.00  0.00           H  
ATOM   3512  HG  CYS 0 224      15.214  -4.413 -13.551  1.00  0.00           H  
ATOM   3513  N   LEU 0 225      14.812  -6.578 -18.077  1.00  0.00      R00  N  
ATOM   3514  CA  LEU 0 225      14.833  -7.484 -19.222  1.00  0.00      R00  C  
ATOM   3515  C   LEU 0 225      14.172  -6.906 -20.497  1.00  0.00      R00  C  
ATOM   3516  O   LEU 0 225      14.563  -7.252 -21.576  1.00  0.00      R00  O  
ATOM   3517  CB  LEU 0 225      14.061  -8.810 -18.873  1.00  0.00      R00  C  
ATOM   3518  CG  LEU 0 225      14.777  -9.685 -17.817  1.00  0.00      R00  C  
ATOM   3519  CD1 LEU 0 225      13.806 -10.548 -17.008  1.00  0.00      R00  C  
ATOM   3520  CD2 LEU 0 225      15.862 -10.519 -18.431  1.00  0.00      R00  C  
ATOM   3521  H   LEU 0 225      13.969  -6.608 -17.522  1.00  0.00      R00  H  
ATOM   3522  HA  LEU 0 225      15.852  -7.768 -19.488  1.00  0.00           H  
ATOM   3523  HB3 LEU 0 225      13.842  -9.422 -19.748  1.00  0.00           H  
ATOM   3524  HB2 LEU 0 225      13.075  -8.594 -18.462  1.00  0.00           H  
ATOM   3525  HG  LEU 0 225      15.151  -8.950 -17.105  1.00  0.00           H  
ATOM   3526 HD11 LEU 0 225      13.124 -11.206 -17.546  1.00  0.00           H  
ATOM   3527 HD12 LEU 0 225      14.227 -11.218 -16.260  1.00  0.00           H  
ATOM   3528 HD13 LEU 0 225      13.091  -9.936 -16.458  1.00  0.00           H  
ATOM   3529 HD21 LEU 0 225      15.455 -10.973 -19.334  1.00  0.00           H  
ATOM   3530 HD22 LEU 0 225      16.762  -9.970 -18.710  1.00  0.00           H  
ATOM   3531 HD23 LEU 0 225      16.255 -11.281 -17.758  1.00  0.00           H  
ATOM   3532  N   VAL 0 226      13.192  -5.988 -20.359  1.00  0.00      R00  N  
ATOM   3533  CA  VAL 0 226      12.622  -5.234 -21.467  1.00  0.00      R00  C  
ATOM   3534  C   VAL 0 226      13.639  -4.228 -22.084  1.00  0.00      R00  C  
ATOM   3535  O   VAL 0 226      13.851  -4.309 -23.278  1.00  0.00      R00  O  
ATOM   3536  CB  VAL 0 226      11.390  -4.325 -21.102  1.00  0.00      R00  C  
ATOM   3537  CG1 VAL 0 226      10.709  -3.708 -22.357  1.00  0.00      R00  C  
ATOM   3538  CG2 VAL 0 226      10.314  -5.083 -20.247  1.00  0.00      R00  C  
ATOM   3539  H   VAL 0 226      12.878  -5.701 -19.443  1.00  0.00      R00  H  
ATOM   3540  HA  VAL 0 226      12.190  -5.968 -22.147  1.00  0.00           H  
ATOM   3541  HB  VAL 0 226      11.744  -3.381 -20.688  1.00  0.00           H  
ATOM   3542 HG11 VAL 0 226       9.897  -3.058 -22.032  1.00  0.00           H  
ATOM   3543 HG12 VAL 0 226      11.419  -3.097 -22.914  1.00  0.00           H  
ATOM   3544 HG13 VAL 0 226      10.220  -4.464 -22.971  1.00  0.00           H  
ATOM   3545 HG21 VAL 0 226       9.656  -4.353 -19.776  1.00  0.00           H  
ATOM   3546 HG22 VAL 0 226       9.608  -5.508 -20.961  1.00  0.00           H  
ATOM   3547 HG23 VAL 0 226      10.577  -5.879 -19.551  1.00  0.00           H  
ATOM   3548  N   ILE 0 227      14.363  -3.493 -21.236  1.00  0.00      R00  N  
ATOM   3549  CA  ILE 0 227      15.424  -2.607 -21.676  1.00  0.00      R00  C  
ATOM   3550  C   ILE 0 227      16.592  -3.420 -22.421  1.00  0.00      R00  C  
ATOM   3551  O   ILE 0 227      16.730  -3.143 -23.603  1.00  0.00      R00  O  
ATOM   3552  CB  ILE 0 227      16.093  -1.819 -20.487  1.00  0.00      R00  C  
ATOM   3553  CG2 ILE 0 227      17.234  -0.867 -20.949  1.00  0.00      R00  C  
ATOM   3554  CG1 ILE 0 227      15.074  -1.000 -19.703  1.00  0.00      R00  C  
ATOM   3555  CD1 ILE 0 227      15.402  -0.701 -18.205  1.00  0.00      R00  C  
ATOM   3556  H   ILE 0 227      14.321  -3.617 -20.234  1.00  0.00      R00  H  
ATOM   3557  HA  ILE 0 227      15.004  -1.883 -22.374  1.00  0.00           H  
ATOM   3558  HB  ILE 0 227      16.528  -2.467 -19.725  1.00  0.00           H  
ATOM   3559 HG21 ILE 0 227      17.941  -1.513 -21.469  1.00  0.00           H  
ATOM   3560 HG22 ILE 0 227      16.821  -0.120 -21.627  1.00  0.00           H  
ATOM   3561 HG23 ILE 0 227      17.839  -0.367 -20.193  1.00  0.00           H  
ATOM   3562 HG13 ILE 0 227      14.086  -1.434 -19.851  1.00  0.00           H  
ATOM   3563 HG12 ILE 0 227      14.716  -0.086 -20.176  1.00  0.00           H  
ATOM   3564 HD11 ILE 0 227      16.465  -0.810 -17.991  1.00  0.00           H  
ATOM   3565 HD12 ILE 0 227      15.070   0.277 -17.858  1.00  0.00           H  
ATOM   3566 HD13 ILE 0 227      14.828  -1.399 -17.597  1.00  0.00           H  
ATOM   3567  N   ARG 0 228      17.218  -4.420 -21.804  1.00  0.00      R00  N  
ATOM   3568  CA  ARG 0 228      18.065  -5.420 -22.424  1.00  0.00      R00  C  
ATOM   3569  C   ARG 0 228      17.532  -6.006 -23.714  1.00  0.00      R00  C  
ATOM   3570  O   ARG 0 228      18.419  -6.231 -24.499  1.00  0.00      R00  O  
ATOM   3571  CB  ARG 0 228      18.189  -6.638 -21.397  1.00  0.00      R00  C  
ATOM   3572  CG  ARG 0 228      19.122  -7.840 -21.839  1.00  0.00      R00  C  
ATOM   3573  CD  ARG 0 228      19.158  -8.906 -20.697  1.00  0.00      R00  C  
ATOM   3574  NE  ARG 0 228      19.941 -10.178 -21.072  1.00  0.00      R00  N  
ATOM   3575  CZ  ARG 0 228      19.375 -11.246 -21.591  1.00  0.00      R00  C  
ATOM   3576  NH1 ARG 0 228      20.183 -12.302 -21.659  1.00  0.00      R00  N  
ATOM   3577  NH2 ARG 0 228      18.101 -11.328 -22.023  1.00  0.00      R00  N1+
ATOM   3578  H   ARG 0 228      17.176  -4.552 -20.803  1.00  0.00      R00  H  
ATOM   3579  HE  ARG 0 228      20.949 -10.142 -21.018  1.00  0.00      R00  H  
ATOM   3580 HH11 ARG 0 228      19.970 -13.271 -21.849  1.00  0.00      R00  H  
ATOM   3581 HH12 ARG 0 228      21.170 -12.242 -21.455  1.00  0.00      R00  H  
ATOM   3582 HH21 ARG 0 228      17.654 -12.140 -22.424  1.00  0.00      R00  H  
ATOM   3583 HH22 ARG 0 228      17.426 -10.581 -22.108  1.00  0.00      R00  H  
ATOM   3584  HA  ARG 0 228      19.083  -5.066 -22.586  1.00  0.00           H  
ATOM   3585  HB3 ARG 0 228      17.246  -7.130 -21.156  1.00  0.00           H  
ATOM   3586  HB2 ARG 0 228      18.585  -6.199 -20.481  1.00  0.00           H  
ATOM   3587  HG3 ARG 0 228      20.112  -7.412 -21.999  1.00  0.00           H  
ATOM   3588  HG2 ARG 0 228      18.706  -8.224 -22.770  1.00  0.00           H  
ATOM   3589  HD3 ARG 0 228      18.182  -9.218 -20.324  1.00  0.00           H  
ATOM   3590  HD2 ARG 0 228      19.760  -8.473 -19.899  1.00  0.00           H  
ATOM   3591  N   LYS 0 229      16.278  -6.246 -23.887  1.00  0.00      R00  N  
ATOM   3592  CA  LYS 0 229      15.682  -6.550 -25.172  1.00  0.00      R00  C  
ATOM   3593  C   LYS 0 229      15.557  -5.361 -26.120  1.00  0.00      R00  C  
ATOM   3594  O   LYS 0 229      16.327  -5.256 -27.100  1.00  0.00      R00  O  
ATOM   3595  CB  LYS 0 229      14.341  -7.378 -24.993  1.00  0.00      R00  C  
ATOM   3596  CG  LYS 0 229      13.598  -7.796 -26.246  1.00  0.00      R00  C  
ATOM   3597  CD  LYS 0 229      14.430  -8.791 -27.149  1.00  0.00      R00  C  
ATOM   3598  CE  LYS 0 229      13.547  -9.757 -28.085  1.00  0.00      R00  C  
ATOM   3599  NZ  LYS 0 229      14.322 -10.682 -28.854  1.00  0.00      R00  N1+
ATOM   3600  H   LYS 0 229      15.659  -5.897 -23.170  1.00  0.00      R00  H  
ATOM   3601  HZ1 LYS 0 229      13.659 -11.282 -29.323  1.00  0.00      R00  H  
ATOM   3602  HZ2 LYS 0 229      14.899 -10.304 -29.592  1.00  0.00      R00  H  
ATOM   3603  HZ3 LYS 0 229      14.973 -11.158 -28.247  1.00  0.00      R00  H  
ATOM   3604  HA  LYS 0 229      16.346  -7.278 -25.640  1.00  0.00           H  
ATOM   3605  HB3 LYS 0 229      13.727  -6.731 -24.365  1.00  0.00           H  
ATOM   3606  HB2 LYS 0 229      14.619  -8.230 -24.373  1.00  0.00           H  
ATOM   3607  HG3 LYS 0 229      13.492  -6.951 -26.927  1.00  0.00           H  
ATOM   3608  HG2 LYS 0 229      12.711  -8.298 -25.861  1.00  0.00           H  
ATOM   3609  HD3 LYS 0 229      15.143  -9.260 -26.471  1.00  0.00           H  
ATOM   3610  HD2 LYS 0 229      15.065  -8.232 -27.836  1.00  0.00           H  
ATOM   3611  HE3 LYS 0 229      12.816  -9.087 -28.537  1.00  0.00           H  
ATOM   3612  HE2 LYS 0 229      12.983 -10.396 -27.406  1.00  0.00           H  
ATOM   3613  N   LEU 0 230      14.608  -4.471 -25.853  1.00  0.00      R00  N  
ATOM   3614  CA  LEU 0 230      14.241  -3.280 -26.635  1.00  0.00      R00  C  
ATOM   3615  C   LEU 0 230      15.371  -2.189 -26.684  1.00  0.00      R00  C  
ATOM   3616  O   LEU 0 230      15.163  -1.087 -26.252  1.00  0.00      R00  O  
ATOM   3617  CB  LEU 0 230      12.920  -2.742 -26.108  1.00  0.00      R00  C  
ATOM   3618  CG  LEU 0 230      11.736  -3.796 -26.244  1.00  0.00      R00  C  
ATOM   3619  CD1 LEU 0 230      10.426  -3.065 -25.899  1.00  0.00      R00  C  
ATOM   3620  CD2 LEU 0 230      11.484  -4.425 -27.602  1.00  0.00      R00  C  
ATOM   3621  H   LEU 0 230      14.202  -4.406 -24.931  1.00  0.00      R00  H  
ATOM   3622  HA  LEU 0 230      14.022  -3.518 -27.676  1.00  0.00           H  
ATOM   3623  HB3 LEU 0 230      12.626  -1.863 -26.682  1.00  0.00           H  
ATOM   3624  HB2 LEU 0 230      13.064  -2.633 -25.033  1.00  0.00           H  
ATOM   3625  HG  LEU 0 230      11.933  -4.615 -25.553  1.00  0.00           H  
ATOM   3626 HD11 LEU 0 230       9.774  -2.924 -26.762  1.00  0.00           H  
ATOM   3627 HD12 LEU 0 230       9.681  -3.524 -25.249  1.00  0.00           H  
ATOM   3628 HD13 LEU 0 230      10.682  -2.107 -25.447  1.00  0.00           H  
ATOM   3629 HD21 LEU 0 230      11.828  -3.707 -28.346  1.00  0.00           H  
ATOM   3630 HD22 LEU 0 230      11.987  -5.381 -27.745  1.00  0.00           H  
ATOM   3631 HD23 LEU 0 230      10.487  -4.699 -27.947  1.00  0.00           H  
ATOM   3632  N   LYS 0 231      16.568  -2.587 -27.202  1.00  0.00      R00  N  
ATOM   3633  CA  LYS 0 231      17.656  -1.712 -27.579  1.00  0.00      R00  C  
ATOM   3634  C   LYS 0 231      18.224  -2.194 -28.879  1.00  0.00      R00  C  
ATOM   3635  O   LYS 0 231      17.959  -3.312 -29.293  1.00  0.00      R00  O  
ATOM   3636  CB  LYS 0 231      18.799  -1.682 -26.576  1.00  0.00      R00  C  
ATOM   3637  CG  LYS 0 231      19.338  -3.080 -26.268  1.00  0.00      R00  C  
ATOM   3638  CD  LYS 0 231      20.412  -2.919 -25.213  1.00  0.00      R00  C  
ATOM   3639  CE  LYS 0 231      21.311  -4.165 -24.974  1.00  0.00      R00  C  
ATOM   3640  NZ  LYS 0 231      22.388  -3.924 -23.994  1.00  0.00      R00  N1+
ATOM   3641  H   LYS 0 231      16.703  -3.528 -27.544  1.00  0.00      R00  H  
ATOM   3642  HZ1 LYS 0 231      22.653  -4.869 -23.757  1.00  0.00      R00  H  
ATOM   3643  HZ2 LYS 0 231      23.183  -3.475 -24.425  1.00  0.00      R00  H  
ATOM   3644  HZ3 LYS 0 231      22.022  -3.487 -23.161  1.00  0.00      R00  H  
ATOM   3645  HA  LYS 0 231      17.205  -0.723 -27.651  1.00  0.00           H  
ATOM   3646  HB3 LYS 0 231      18.447  -1.217 -25.655  1.00  0.00           H  
ATOM   3647  HB2 LYS 0 231      19.482  -0.972 -27.042  1.00  0.00           H  
ATOM   3648  HG3 LYS 0 231      19.839  -3.494 -27.144  1.00  0.00           H  
ATOM   3649  HG2 LYS 0 231      18.596  -3.793 -25.907  1.00  0.00           H  
ATOM   3650  HD3 LYS 0 231      19.776  -2.703 -24.355  1.00  0.00           H  
ATOM   3651  HD2 LYS 0 231      20.992  -2.061 -25.553  1.00  0.00           H  
ATOM   3652  HE3 LYS 0 231      21.619  -4.475 -25.973  1.00  0.00           H  
ATOM   3653  HE2 LYS 0 231      20.651  -4.997 -24.730  1.00  0.00           H  
ATOM   3654  N   THR 0 232      18.862  -1.321 -29.616  1.00  0.00      R00  N  
ATOM   3655  CA  THR 0 232      19.374  -1.617 -31.023  1.00  0.00      R00  C  
ATOM   3656  C   THR 0 232      20.771  -0.929 -31.133  1.00  0.00      R00  C  
ATOM   3657  O   THR 0 232      21.092  -0.414 -32.158  1.00  0.00      R00  O  
ATOM   3658  CB  THR 0 232      18.249  -1.113 -32.056  1.00  0.00      R00  C  
ATOM   3659  OG1 THR 0 232      17.673   0.179 -31.747  1.00  0.00      R00  O  
ATOM   3660  CG2 THR 0 232      17.069  -2.070 -32.364  1.00  0.00      R00  C  
ATOM   3661  H   THR 0 232      19.014  -0.373 -29.303  1.00  0.00      R00  H  
ATOM   3662  HG1 THR 0 232      17.041   0.175 -31.024  1.00  0.00      R00  H  
ATOM   3663  HA  THR 0 232      19.577  -2.676 -31.186  1.00  0.00           H  
ATOM   3664  HB  THR 0 232      18.784  -0.986 -32.998  1.00  0.00           H  
ATOM   3665 HG21 THR 0 232      16.648  -2.266 -31.378  1.00  0.00           H  
ATOM   3666 HG22 THR 0 232      16.265  -1.863 -33.071  1.00  0.00           H  
ATOM   3667 HG23 THR 0 232      17.460  -3.042 -32.662  1.00  0.00           H  
ATOM   3668  N   VAL 0 233      21.551  -1.022 -30.020  1.00  0.00      R00  N  
ATOM   3669  CA  VAL 0 233      22.771  -0.237 -29.863  1.00  0.00      R00  C  
ATOM   3670  C   VAL 0 233      23.968  -1.097 -30.400  1.00  0.00      R00  C  
ATOM   3671  O   VAL 0 233      24.134  -2.260 -30.067  1.00  0.00      R00  O  
ATOM   3672  CB  VAL 0 233      23.089   0.149 -28.398  1.00  0.00      R00  C  
ATOM   3673  CG1 VAL 0 233      22.090   1.129 -27.822  1.00  0.00      R00  C  
ATOM   3674  CG2 VAL 0 233      23.328  -1.001 -27.407  1.00  0.00      R00  C  
ATOM   3675  H   VAL 0 233      21.273  -1.627 -29.261  1.00  0.00      R00  H  
ATOM   3676  HA  VAL 0 233      22.679   0.649 -30.491  1.00  0.00           H  
ATOM   3677  HB  VAL 0 233      24.076   0.610 -28.362  1.00  0.00           H  
ATOM   3678 HG11 VAL 0 233      22.406   1.543 -26.865  1.00  0.00           H  
ATOM   3679 HG12 VAL 0 233      21.810   1.938 -28.497  1.00  0.00           H  
ATOM   3680 HG13 VAL 0 233      21.149   0.602 -27.669  1.00  0.00           H  
ATOM   3681 HG21 VAL 0 233      23.357  -0.753 -26.346  1.00  0.00           H  
ATOM   3682 HG22 VAL 0 233      22.540  -1.740 -27.553  1.00  0.00           H  
ATOM   3683 HG23 VAL 0 233      24.223  -1.587 -27.618  1.00  0.00           H  
ATOM   3684  N   GLY 0 234      24.845  -0.450 -31.142  1.00  0.00      R00  N  
ATOM   3685  CA  GLY 0 234      26.078  -0.978 -31.722  1.00  0.00      R00  C  
ATOM   3686  C   GLY 0 234      27.267  -0.503 -30.910  1.00  0.00      R00  C  
ATOM   3687  O   GLY 0 234      27.247   0.457 -30.157  1.00  0.00      R00  O  
ATOM   3688  H   GLY 0 234      24.765   0.556 -31.200  1.00  0.00      R00  H  
ATOM   3689  HA3 GLY 0 234      26.174  -0.471 -32.682  1.00  0.00           H  
ATOM   3690  HA2 GLY 0 234      26.129  -2.067 -31.756  1.00  0.00           H  
ATOM   3691  N   PRO 0 235      28.479  -1.161 -30.987  1.00  0.00      R00  N  
ATOM   3692  CA  PRO 0 235      29.708  -0.618 -30.435  1.00  0.00      R00  C  
ATOM   3693  C   PRO 0 235      30.189   0.821 -30.735  1.00  0.00      R00  C  
ATOM   3694  O   PRO 0 235      31.162   1.255 -30.118  1.00  0.00      R00  O  
ATOM   3695  CD  PRO 0 235      28.722  -2.547 -31.487  1.00  0.00      R00  C  
ATOM   3696  CB  PRO 0 235      30.759  -1.713 -30.802  1.00  0.00      R00  C  
ATOM   3697  CG  PRO 0 235      29.990  -2.989 -30.843  1.00  0.00      R00  C  
ATOM   3698  HD2 PRO 0 235      28.774  -2.705 -32.564  1.00  0.00           H  
ATOM   3699  HD3 PRO 0 235      27.875  -3.119 -31.108  1.00  0.00           H  
ATOM   3700  HA  PRO 0 235      29.614  -0.772 -29.360  1.00  0.00           H  
ATOM   3701  HB3 PRO 0 235      31.554  -1.822 -30.065  1.00  0.00           H  
ATOM   3702  HB2 PRO 0 235      31.293  -1.519 -31.732  1.00  0.00           H  
ATOM   3703  HG2 PRO 0 235      30.399  -3.822 -31.414  1.00  0.00           H  
ATOM   3704  HG3 PRO 0 235      29.762  -3.362 -29.844  1.00  0.00           H  
ATOM   3705  N   LYS 0 236      29.714   1.481 -31.866  1.00  0.00      R00  N  
ATOM   3706  CA  LYS 0 236      30.039   2.919 -32.066  1.00  0.00      R00  C  
ATOM   3707  C   LYS 0 236      28.815   3.622 -32.651  1.00  0.00      R00  C  
ATOM   3708  O   LYS 0 236      28.912   4.744 -33.143  1.00  0.00      R00  O  
ATOM   3709  CB  LYS 0 236      31.446   3.172 -32.823  1.00  0.00      R00  C  
ATOM   3710  CG  LYS 0 236      31.800   2.376 -34.053  1.00  0.00      R00  C  
ATOM   3711  CD  LYS 0 236      31.094   2.805 -35.379  1.00  0.00      R00  C  
ATOM   3712  CE  LYS 0 236      31.351   1.782 -36.556  1.00  0.00      R00  C  
ATOM   3713  NZ  LYS 0 236      30.907   2.163 -37.914  1.00  0.00      R00  N1+
ATOM   3714  H   LYS 0 236      29.077   1.058 -32.527  1.00  0.00      R00  H  
ATOM   3715  HZ1 LYS 0 236      31.350   2.928 -38.402  1.00  0.00      R00  H  
ATOM   3716  HZ2 LYS 0 236      30.973   1.297 -38.431  1.00  0.00      R00  H  
ATOM   3717  HZ3 LYS 0 236      29.911   2.325 -37.880  1.00  0.00      R00  H  
ATOM   3718  HA  LYS 0 236      30.155   3.494 -31.147  1.00  0.00           H  
ATOM   3719  HB3 LYS 0 236      32.253   2.993 -32.112  1.00  0.00           H  
ATOM   3720  HB2 LYS 0 236      31.571   4.210 -33.129  1.00  0.00           H  
ATOM   3721  HG3 LYS 0 236      31.605   1.312 -33.920  1.00  0.00           H  
ATOM   3722  HG2 LYS 0 236      32.869   2.329 -34.257  1.00  0.00           H  
ATOM   3723  HD3 LYS 0 236      31.619   3.693 -35.732  1.00  0.00           H  
ATOM   3724  HD2 LYS 0 236      30.031   3.043 -35.337  1.00  0.00           H  
ATOM   3725  HE3 LYS 0 236      31.030   0.770 -36.308  1.00  0.00           H  
ATOM   3726  HE2 LYS 0 236      32.417   1.559 -36.609  1.00  0.00           H  
ATOM   3727  N   ASN 0 237      27.662   3.004 -32.522  1.00  0.00      R00  N  
ATOM   3728  CA  ASN 0 237      26.322   3.474 -32.972  1.00  0.00      R00  C  
ATOM   3729  C   ASN 0 237      25.238   3.351 -31.893  1.00  0.00      R00  C  
ATOM   3730  O   ASN 0 237      24.488   2.383 -31.897  1.00  0.00      R00  O  
ATOM   3731  CB  ASN 0 237      25.871   2.667 -34.266  1.00  0.00      R00  C  
ATOM   3732  CG  ASN 0 237      24.823   3.258 -35.240  1.00  0.00      R00  C  
ATOM   3733  OD1 ASN 0 237      24.235   4.309 -35.088  1.00  0.00      R00  O  
ATOM   3734  ND2 ASN 0 237      24.689   2.604 -36.320  1.00  0.00      R00  N  
ATOM   3735  H   ASN 0 237      27.764   2.115 -32.054  1.00  0.00      R00  H  
ATOM   3736 HD21 ASN 0 237      23.942   2.833 -36.959  1.00  0.00      R00  H  
ATOM   3737 HD22 ASN 0 237      25.274   1.815 -36.556  1.00  0.00      R00  H  
ATOM   3738  HA  ASN 0 237      26.354   4.490 -33.366  1.00  0.00           H  
ATOM   3739  HB3 ASN 0 237      25.555   1.661 -33.989  1.00  0.00           H  
ATOM   3740  HB2 ASN 0 237      26.778   2.455 -34.833  1.00  0.00           H  
ATOM   3741  N   LYS 0 238      25.304   4.192 -30.818  1.00  0.00      R00  N  
ATOM   3742  CA  LYS 0 238      24.788   3.815 -29.488  1.00  0.00      R00  C  
ATOM   3743  C   LYS 0 238      24.174   5.069 -28.840  1.00  0.00      R00  C  
ATOM   3744  O   LYS 0 238      24.187   5.197 -27.604  1.00  0.00      R00  O  
ATOM   3745  CB  LYS 0 238      25.973   3.248 -28.718  1.00  0.00      R00  C  
ATOM   3746  CG  LYS 0 238      27.255   4.066 -28.460  1.00  0.00      R00  C  
ATOM   3747  CD  LYS 0 238      28.197   3.284 -27.574  1.00  0.00      R00  C  
ATOM   3748  CE  LYS 0 238      29.275   4.176 -26.745  1.00  0.00      R00  C  
ATOM   3749  NZ  LYS 0 238      30.214   4.861 -27.617  1.00  0.00      R00  N1+
ATOM   3750  H   LYS 0 238      25.901   5.003 -30.733  1.00  0.00      R00  H  
ATOM   3751  HZ1 LYS 0 238      30.918   4.258 -28.018  1.00  0.00      R00  H  
ATOM   3752  HZ2 LYS 0 238      29.806   5.373 -28.386  1.00  0.00      R00  H  
ATOM   3753  HZ3 LYS 0 238      30.717   5.516 -27.034  1.00  0.00      R00  H  
ATOM   3754  HA  LYS 0 238      23.952   3.133 -29.639  1.00  0.00           H  
ATOM   3755  HB3 LYS 0 238      26.249   2.329 -29.235  1.00  0.00           H  
ATOM   3756  HB2 LYS 0 238      25.605   2.875 -27.763  1.00  0.00           H  
ATOM   3757  HG3 LYS 0 238      27.092   5.107 -28.182  1.00  0.00           H  
ATOM   3758  HG2 LYS 0 238      27.564   4.108 -29.504  1.00  0.00           H  
ATOM   3759  HD3 LYS 0 238      28.679   2.585 -28.257  1.00  0.00           H  
ATOM   3760  HD2 LYS 0 238      27.650   2.634 -26.892  1.00  0.00           H  
ATOM   3761  HE3 LYS 0 238      29.944   3.594 -26.110  1.00  0.00           H  
ATOM   3762  HE2 LYS 0 238      28.755   4.877 -26.092  1.00  0.00           H  
ATOM   3763  N   SER 0 239      23.503   5.899 -29.676  1.00  0.00      R00  N  
ATOM   3764  CA  SER 0 239      22.704   7.076 -29.243  1.00  0.00      R00  C  
ATOM   3765  C   SER 0 239      21.345   6.721 -28.747  1.00  0.00      R00  C  
ATOM   3766  O   SER 0 239      20.941   5.594 -29.054  1.00  0.00      R00  O  
ATOM   3767  CB  SER 0 239      22.797   8.152 -30.363  1.00  0.00      R00  C  
ATOM   3768  OG  SER 0 239      21.948   7.805 -31.518  1.00  0.00      R00  O  
ATOM   3769  H   SER 0 239      23.198   5.548 -30.573  1.00  0.00      R00  H  
ATOM   3770  HG  SER 0 239      22.446   7.240 -32.112  1.00  0.00      R00  H  
ATOM   3771  HA  SER 0 239      23.160   7.403 -28.310  1.00  0.00           H  
ATOM   3772  HB3 SER 0 239      23.747   8.357 -30.856  1.00  0.00           H  
ATOM   3773  HB2 SER 0 239      22.492   9.112 -29.949  1.00  0.00           H  
ATOM   3774  N   LYS 0 240      20.661   7.679 -28.064  1.00  0.00      R00  N  
ATOM   3775  CA  LYS 0 240      19.266   7.638 -27.570  1.00  0.00      R00  C  
ATOM   3776  C   LYS 0 240      18.311   7.074 -28.651  1.00  0.00      R00  C  
ATOM   3777  O   LYS 0 240      17.327   6.451 -28.333  1.00  0.00      R00  O  
ATOM   3778  CB  LYS 0 240      18.896   9.151 -27.217  1.00  0.00      R00  C  
ATOM   3779  CG  LYS 0 240      19.151  10.142 -28.344  1.00  0.00      R00  C  
ATOM   3780  CD  LYS 0 240      18.783  11.670 -27.990  1.00  0.00      R00  C  
ATOM   3781  CE  LYS 0 240      17.360  11.935 -27.450  1.00  0.00      R00  C  
ATOM   3782  NZ  LYS 0 240      17.137  13.409 -27.331  1.00  0.00      R00  N1+
ATOM   3783  H   LYS 0 240      21.179   8.485 -27.743  1.00  0.00      R00  H  
ATOM   3784  HZ1 LYS 0 240      17.641  13.840 -26.569  1.00  0.00      R00  H  
ATOM   3785  HZ2 LYS 0 240      17.369  13.968 -28.140  1.00  0.00      R00  H  
ATOM   3786  HZ3 LYS 0 240      16.196  13.608 -27.024  1.00  0.00      R00  H  
ATOM   3787  HA  LYS 0 240      19.001   7.124 -26.647  1.00  0.00           H  
ATOM   3788  HB3 LYS 0 240      19.350   9.456 -26.274  1.00  0.00           H  
ATOM   3789  HB2 LYS 0 240      17.824   9.214 -27.036  1.00  0.00           H  
ATOM   3790  HG3 LYS 0 240      18.451   9.955 -29.158  1.00  0.00           H  
ATOM   3791  HG2 LYS 0 240      20.179  10.253 -28.689  1.00  0.00           H  
ATOM   3792  HD3 LYS 0 240      18.962  12.201 -28.924  1.00  0.00           H  
ATOM   3793  HD2 LYS 0 240      19.516  12.078 -27.294  1.00  0.00           H  
ATOM   3794  HE3 LYS 0 240      17.363  11.541 -26.434  1.00  0.00           H  
ATOM   3795  HE2 LYS 0 240      16.516  11.572 -28.035  1.00  0.00           H  
ATOM   3796  N   GLU 0 241      18.586   7.340 -29.933  1.00  0.00      R00  N  
ATOM   3797  CA  GLU 0 241      17.928   6.789 -31.042  1.00  0.00      R00  C  
ATOM   3798  C   GLU 0 241      18.024   5.355 -31.243  1.00  0.00      R00  C  
ATOM   3799  O   GLU 0 241      17.145   4.730 -31.764  1.00  0.00      R00  O  
ATOM   3800  CB  GLU 0 241      18.476   7.577 -32.307  1.00  0.00      R00  C  
ATOM   3801  CG  GLU 0 241      18.248   9.073 -32.188  1.00  0.00      R00  C  
ATOM   3802  CD  GLU 0 241      16.808   9.457 -32.115  1.00  0.00      R00  C  
ATOM   3803  OE1 GLU 0 241      16.185   9.563 -33.202  1.00  0.00      R00  O  
ATOM   3804  OE2 GLU 0 241      16.338   9.845 -31.014  1.00  0.00      R00  O1-
ATOM   3805  H   GLU 0 241      19.339   8.005 -30.035  1.00  0.00      R00  H  
ATOM   3806  HA  GLU 0 241      16.873   7.014 -30.883  1.00  0.00           H  
ATOM   3807  HB3 GLU 0 241      18.015   7.061 -33.149  1.00  0.00           H  
ATOM   3808  HB2 GLU 0 241      19.554   7.417 -32.340  1.00  0.00           H  
ATOM   3809  HG3 GLU 0 241      18.708   9.735 -32.922  1.00  0.00           H  
ATOM   3810  HG2 GLU 0 241      18.604   9.505 -31.253  1.00  0.00           H  
ATOM   3811  N   LYS 0 242      19.084   4.682 -30.822  1.00  0.00      R00  N  
ATOM   3812  CA  LYS 0 242      19.256   3.262 -30.840  1.00  0.00      R00  C  
ATOM   3813  C   LYS 0 242      18.753   2.640 -29.451  1.00  0.00      R00  C  
ATOM   3814  O   LYS 0 242      19.068   1.553 -29.193  1.00  0.00      R00  O  
ATOM   3815  CB  LYS 0 242      20.759   3.033 -31.084  1.00  0.00      R00  C  
ATOM   3816  CG  LYS 0 242      21.418   3.794 -32.294  1.00  0.00      R00  C  
ATOM   3817  CD  LYS 0 242      20.801   3.559 -33.697  1.00  0.00      R00  C  
ATOM   3818  CE  LYS 0 242      20.837   2.127 -34.101  1.00  0.00      R00  C  
ATOM   3819  NZ  LYS 0 242      20.169   1.784 -35.352  1.00  0.00      R00  N1+
ATOM   3820  H   LYS 0 242      19.811   5.095 -30.256  1.00  0.00      R00  H  
ATOM   3821  HZ1 LYS 0 242      20.272   0.830 -35.665  1.00  0.00      R00  H  
ATOM   3822  HZ2 LYS 0 242      19.218   2.121 -35.316  1.00  0.00      R00  H  
ATOM   3823  HZ3 LYS 0 242      20.608   2.219 -36.151  1.00  0.00      R00  H  
ATOM   3824  HA  LYS 0 242      18.780   2.793 -31.701  1.00  0.00           H  
ATOM   3825  HB3 LYS 0 242      20.818   1.983 -31.370  1.00  0.00           H  
ATOM   3826  HB2 LYS 0 242      21.255   3.267 -30.142  1.00  0.00           H  
ATOM   3827  HG3 LYS 0 242      22.478   3.587 -32.439  1.00  0.00           H  
ATOM   3828  HG2 LYS 0 242      21.352   4.877 -32.193  1.00  0.00           H  
ATOM   3829  HD3 LYS 0 242      21.326   4.136 -34.458  1.00  0.00           H  
ATOM   3830  HD2 LYS 0 242      19.772   3.916 -33.751  1.00  0.00           H  
ATOM   3831  HE3 LYS 0 242      20.336   1.481 -33.380  1.00  0.00           H  
ATOM   3832  HE2 LYS 0 242      21.832   1.718 -34.278  1.00  0.00           H  
ATOM   3833  N   LYS 0 243      18.127   3.498 -28.599  1.00  0.00      R00  N  
ATOM   3834  CA  LYS 0 243      17.576   3.217 -27.338  1.00  0.00      R00  C  
ATOM   3835  C   LYS 0 243      16.110   3.650 -27.270  1.00  0.00      R00  C  
ATOM   3836  O   LYS 0 243      15.662   3.860 -26.161  1.00  0.00      R00  O  
ATOM   3837  CB  LYS 0 243      18.479   4.013 -26.326  1.00  0.00      R00  C  
ATOM   3838  CG  LYS 0 243      19.979   3.686 -26.308  1.00  0.00      R00  C  
ATOM   3839  CD  LYS 0 243      20.821   4.150 -25.145  1.00  0.00      R00  C  
ATOM   3840  CE  LYS 0 243      20.985   5.602 -25.065  1.00  0.00      R00  C  
ATOM   3841  NZ  LYS 0 243      21.720   5.920 -23.859  1.00  0.00      R00  N1+
ATOM   3842  H   LYS 0 243      17.923   4.430 -28.928  1.00  0.00      R00  H  
ATOM   3843  HZ1 LYS 0 243      21.303   5.665 -22.975  1.00  0.00      R00  H  
ATOM   3844  HZ2 LYS 0 243      22.607   5.437 -23.852  1.00  0.00      R00  H  
ATOM   3845  HZ3 LYS 0 243      21.893   6.915 -23.856  1.00  0.00      R00  H  
ATOM   3846  HA  LYS 0 243      17.640   2.135 -27.219  1.00  0.00           H  
ATOM   3847  HB3 LYS 0 243      18.202   3.876 -25.281  1.00  0.00           H  
ATOM   3848  HB2 LYS 0 243      18.259   5.067 -26.498  1.00  0.00           H  
ATOM   3849  HG3 LYS 0 243      20.401   4.209 -27.166  1.00  0.00           H  
ATOM   3850  HG2 LYS 0 243      20.225   2.640 -26.492  1.00  0.00           H  
ATOM   3851  HD3 LYS 0 243      21.834   3.751 -25.196  1.00  0.00           H  
ATOM   3852  HD2 LYS 0 243      20.383   3.788 -24.215  1.00  0.00           H  
ATOM   3853  HE3 LYS 0 243      20.052   6.163 -25.020  1.00  0.00           H  
ATOM   3854  HE2 LYS 0 243      21.435   5.954 -25.993  1.00  0.00           H  
ATOM   3855  N   ARG 0 244      15.473   3.863 -28.432  1.00  0.00      R00  N  
ATOM   3856  CA  ARG 0 244      14.164   4.530 -28.651  1.00  0.00      R00  C  
ATOM   3857  C   ARG 0 244      12.985   3.653 -28.198  1.00  0.00      R00  C  
ATOM   3858  O   ARG 0 244      11.890   4.092 -27.909  1.00  0.00      R00  O  
ATOM   3859  CB  ARG 0 244      14.052   4.946 -30.227  1.00  0.00      R00  C  
ATOM   3860  CG  ARG 0 244      12.642   5.228 -30.655  1.00  0.00      R00  C  
ATOM   3861  CD  ARG 0 244      12.583   6.065 -31.947  1.00  0.00      R00  C  
ATOM   3862  NE  ARG 0 244      11.180   6.288 -32.327  1.00  0.00      R00  N  
ATOM   3863  CZ  ARG 0 244      10.670   7.381 -32.954  1.00  0.00      R00  C  
ATOM   3864  NH1 ARG 0 244       9.330   7.459 -33.145  1.00  0.00      R00  N  
ATOM   3865  NH2 ARG 0 244      11.514   8.300 -33.431  1.00  0.00      R00  N1+
ATOM   3866  H   ARG 0 244      15.902   3.504 -29.274  1.00  0.00      R00  H  
ATOM   3867  HE  ARG 0 244      10.517   5.683 -31.864  1.00  0.00      R00  H  
ATOM   3868 HH11 ARG 0 244       9.010   8.299 -33.604  1.00  0.00      R00  H  
ATOM   3869 HH12 ARG 0 244       8.609   6.755 -33.075  1.00  0.00      R00  H  
ATOM   3870 HH21 ARG 0 244      11.238   9.180 -33.841  1.00  0.00      R00  H  
ATOM   3871 HH22 ARG 0 244      12.507   8.155 -33.550  1.00  0.00      R00  H  
ATOM   3872  HA  ARG 0 244      14.194   5.453 -28.072  1.00  0.00           H  
ATOM   3873  HB3 ARG 0 244      14.492   4.253 -30.943  1.00  0.00           H  
ATOM   3874  HB2 ARG 0 244      14.703   5.820 -30.257  1.00  0.00           H  
ATOM   3875  HG3 ARG 0 244      12.389   5.894 -29.830  1.00  0.00           H  
ATOM   3876  HG2 ARG 0 244      12.008   4.341 -30.653  1.00  0.00           H  
ATOM   3877  HD3 ARG 0 244      13.253   5.795 -32.764  1.00  0.00           H  
ATOM   3878  HD2 ARG 0 244      12.929   7.050 -31.634  1.00  0.00           H  
ATOM   3879  N   SER 0 245      13.200   2.276 -28.216  1.00  0.00      R00  N  
ATOM   3880  CA  SER 0 245      12.076   1.328 -28.075  1.00  0.00      R00  C  
ATOM   3881  C   SER 0 245      11.649   1.067 -26.597  1.00  0.00      R00  C  
ATOM   3882  O   SER 0 245      10.923   0.068 -26.316  1.00  0.00      R00  O  
ATOM   3883  CB  SER 0 245      12.433   0.133 -29.022  1.00  0.00      R00  C  
ATOM   3884  OG  SER 0 245      13.661  -0.564 -28.748  1.00  0.00      R00  O  
ATOM   3885  H   SER 0 245      14.066   1.884 -28.556  1.00  0.00      R00  H  
ATOM   3886  HG  SER 0 245      13.768  -1.378 -29.246  1.00  0.00      R00  H  
ATOM   3887  HA  SER 0 245      11.219   1.783 -28.574  1.00  0.00           H  
ATOM   3888  HB3 SER 0 245      12.448   0.518 -30.041  1.00  0.00           H  
ATOM   3889  HB2 SER 0 245      11.636  -0.608 -29.080  1.00  0.00           H  
ATOM   3890  N   HIS 0 246      12.183   1.854 -25.693  1.00  0.00      R00  N  
ATOM   3891  CA  HIS 0 246      12.048   1.669 -24.243  1.00  0.00      R00  C  
ATOM   3892  C   HIS 0 246      11.809   3.019 -23.520  1.00  0.00      R00  C  
ATOM   3893  O   HIS 0 246      11.872   2.998 -22.310  1.00  0.00      R00  O  
ATOM   3894  CB  HIS 0 246      13.139   0.710 -23.603  1.00  0.00      R00  C  
ATOM   3895  CG  HIS 0 246      14.536   1.198 -23.534  1.00  0.00      R00  C  
ATOM   3896  ND1 HIS 0 246      15.514   0.659 -24.285  1.00  0.00      R00  N  
ATOM   3897  CD2 HIS 0 246      15.067   2.171 -22.750  1.00  0.00      R00  C  
ATOM   3898  NE2 HIS 0 246      16.386   2.404 -23.219  1.00  0.00      R00  N  
ATOM   3899  CE1 HIS 0 246      16.572   1.427 -24.083  1.00  0.00      R00  C  
ATOM   3900  H   HIS 0 246      12.910   2.454 -26.055  1.00  0.00      R00  H  
ATOM   3901  HD1 HIS 0 246      15.406  -0.017 -25.028  1.00  0.00      R00  H  
ATOM   3902  HA  HIS 0 246      11.054   1.301 -23.989  1.00  0.00           H  
ATOM   3903  HB3 HIS 0 246      13.135  -0.199 -24.204  1.00  0.00           H  
ATOM   3904  HB2 HIS 0 246      12.696   0.559 -22.618  1.00  0.00           H  
ATOM   3905  HD2 HIS 0 246      14.585   2.720 -21.955  1.00  0.00           H  
ATOM   3906  HE1 HIS 0 246      17.494   1.469 -24.644  1.00  0.00           H  
ATOM   3907  N   ARG 0 247      11.503   4.091 -24.333  1.00  0.00      R00  N  
ATOM   3908  CA  ARG 0 247      11.299   5.416 -23.781  1.00  0.00      R00  C  
ATOM   3909  C   ARG 0 247      10.092   5.588 -22.833  1.00  0.00      R00  C  
ATOM   3910  O   ARG 0 247      10.079   6.594 -22.188  1.00  0.00      R00  O  
ATOM   3911  CB  ARG 0 247      11.267   6.469 -24.900  1.00  0.00      R00  C  
ATOM   3912  CG  ARG 0 247      12.531   6.563 -25.620  1.00  0.00      R00  C  
ATOM   3913  CD  ARG 0 247      12.327   7.244 -26.998  1.00  0.00      R00  C  
ATOM   3914  NE  ARG 0 247      13.638   7.942 -27.263  1.00  0.00      R00  N  
ATOM   3915  CZ  ARG 0 247      13.897   8.691 -28.318  1.00  0.00      R00  C  
ATOM   3916  NH1 ARG 0 247      12.983   9.047 -29.230  1.00  0.00      R00  N  
ATOM   3917  NH2 ARG 0 247      15.182   9.146 -28.475  1.00  0.00      R00  N1+
ATOM   3918  H   ARG 0 247      11.441   3.984 -25.335  1.00  0.00      R00  H  
ATOM   3919  HE  ARG 0 247      14.345   7.935 -26.542  1.00  0.00      R00  H  
ATOM   3920 HH11 ARG 0 247      13.254   9.517 -30.081  1.00  0.00      R00  H  
ATOM   3921 HH12 ARG 0 247      12.019   8.751 -29.174  1.00  0.00      R00  H  
ATOM   3922 HH21 ARG 0 247      15.553   9.573 -29.311  1.00  0.00      R00  H  
ATOM   3923 HH22 ARG 0 247      15.833   8.759 -27.807  1.00  0.00      R00  H  
ATOM   3924  HA  ARG 0 247      12.178   5.661 -23.185  1.00  0.00           H  
ATOM   3925  HB3 ARG 0 247      11.178   7.482 -24.506  1.00  0.00           H  
ATOM   3926  HB2 ARG 0 247      10.400   6.377 -25.554  1.00  0.00           H  
ATOM   3927  HG3 ARG 0 247      12.897   5.577 -25.906  1.00  0.00           H  
ATOM   3928  HG2 ARG 0 247      13.363   7.056 -25.119  1.00  0.00           H  
ATOM   3929  HD3 ARG 0 247      11.491   7.939 -27.082  1.00  0.00           H  
ATOM   3930  HD2 ARG 0 247      12.140   6.495 -27.767  1.00  0.00           H  
ATOM   3931  N   LYS 0 248       9.071   4.688 -22.887  1.00  0.00      R00  N  
ATOM   3932  CA  LYS 0 248       8.049   4.608 -21.840  1.00  0.00      R00  C  
ATOM   3933  C   LYS 0 248       8.538   3.839 -20.640  1.00  0.00      R00  C  
ATOM   3934  O   LYS 0 248       7.830   3.952 -19.667  1.00  0.00      R00  O  
ATOM   3935  CB  LYS 0 248       6.739   4.022 -22.436  1.00  0.00      R00  C  
ATOM   3936  CG  LYS 0 248       5.970   5.018 -23.326  1.00  0.00      R00  C  
ATOM   3937  CD  LYS 0 248       4.784   4.320 -24.005  1.00  0.00      R00  C  
ATOM   3938  CE  LYS 0 248       3.855   5.105 -24.888  1.00  0.00      R00  C  
ATOM   3939  NZ  LYS 0 248       4.458   5.649 -26.121  1.00  0.00      R00  N1+
ATOM   3940  H   LYS 0 248       9.176   3.988 -23.609  1.00  0.00      R00  H  
ATOM   3941  HZ1 LYS 0 248       4.690   4.960 -26.821  1.00  0.00      R00  H  
ATOM   3942  HZ2 LYS 0 248       3.727   6.225 -26.515  1.00  0.00      R00  H  
ATOM   3943  HZ3 LYS 0 248       5.300   6.185 -25.970  1.00  0.00      R00  H  
ATOM   3944  HA  LYS 0 248       7.828   5.584 -21.409  1.00  0.00           H  
ATOM   3945  HB3 LYS 0 248       6.042   3.711 -21.658  1.00  0.00           H  
ATOM   3946  HB2 LYS 0 248       6.924   3.056 -22.906  1.00  0.00           H  
ATOM   3947  HG3 LYS 0 248       6.689   5.392 -24.056  1.00  0.00           H  
ATOM   3948  HG2 LYS 0 248       5.517   5.769 -22.679  1.00  0.00           H  
ATOM   3949  HD3 LYS 0 248       4.220   3.904 -23.170  1.00  0.00           H  
ATOM   3950  HD2 LYS 0 248       5.185   3.488 -24.584  1.00  0.00           H  
ATOM   3951  HE3 LYS 0 248       3.426   5.868 -24.237  1.00  0.00           H  
ATOM   3952  HE2 LYS 0 248       3.093   4.370 -25.148  1.00  0.00           H  
ATOM   3953  N   VAL 0 249       9.530   2.933 -20.769  1.00  0.00      R00  N  
ATOM   3954  CA  VAL 0 249       9.960   2.009 -19.732  1.00  0.00      R00  C  
ATOM   3955  C   VAL 0 249      10.608   2.910 -18.608  1.00  0.00      R00  C  
ATOM   3956  O   VAL 0 249      10.417   2.534 -17.434  1.00  0.00      R00  O  
ATOM   3957  CB  VAL 0 249      10.992   0.864 -20.223  1.00  0.00      R00  C  
ATOM   3958  CG1 VAL 0 249      11.556   0.083 -19.028  1.00  0.00      R00  C  
ATOM   3959  CG2 VAL 0 249      10.323  -0.017 -21.172  1.00  0.00      R00  C  
ATOM   3960  H   VAL 0 249      10.070   2.980 -21.621  1.00  0.00      R00  H  
ATOM   3961  HA  VAL 0 249       9.011   1.567 -19.430  1.00  0.00           H  
ATOM   3962  HB  VAL 0 249      11.840   1.336 -20.719  1.00  0.00           H  
ATOM   3963 HG11 VAL 0 249      10.850  -0.311 -18.297  1.00  0.00           H  
ATOM   3964 HG12 VAL 0 249      12.065  -0.814 -19.380  1.00  0.00           H  
ATOM   3965 HG13 VAL 0 249      12.342   0.614 -18.490  1.00  0.00           H  
ATOM   3966 HG21 VAL 0 249      11.055  -0.691 -21.617  1.00  0.00           H  
ATOM   3967 HG22 VAL 0 249       9.496  -0.662 -20.873  1.00  0.00           H  
ATOM   3968 HG23 VAL 0 249       9.978   0.658 -21.955  1.00  0.00           H  
ATOM   3969  N   THR 0 250      11.220   4.036 -18.997  1.00  0.00      R00  N  
ATOM   3970  CA  THR 0 250      11.956   4.998 -18.184  1.00  0.00      R00  C  
ATOM   3971  C   THR 0 250      10.941   5.893 -17.424  1.00  0.00      R00  C  
ATOM   3972  O   THR 0 250      11.294   6.537 -16.446  1.00  0.00      R00  O  
ATOM   3973  CB  THR 0 250      12.920   5.837 -19.048  1.00  0.00      R00  C  
ATOM   3974  OG1 THR 0 250      12.368   6.135 -20.297  1.00  0.00      R00  O  
ATOM   3975  CG2 THR 0 250      14.247   4.989 -19.423  1.00  0.00      R00  C  
ATOM   3976  H   THR 0 250      11.224   4.294 -19.974  1.00  0.00      R00  H  
ATOM   3977  HG1 THR 0 250      11.966   6.997 -20.167  1.00  0.00      R00  H  
ATOM   3978  HA  THR 0 250      12.555   4.452 -17.456  1.00  0.00           H  
ATOM   3979  HB  THR 0 250      13.174   6.744 -18.500  1.00  0.00           H  
ATOM   3980 HG21 THR 0 250      14.953   4.881 -18.600  1.00  0.00           H  
ATOM   3981 HG22 THR 0 250      14.012   3.942 -19.613  1.00  0.00           H  
ATOM   3982 HG23 THR 0 250      14.853   5.410 -20.226  1.00  0.00           H  
ATOM   3983  N   LYS 0 251       9.674   5.861 -17.884  1.00  0.00      R00  N  
ATOM   3984  CA  LYS 0 251       8.598   6.677 -17.262  1.00  0.00      R00  C  
ATOM   3985  C   LYS 0 251       7.794   5.716 -16.302  1.00  0.00      R00  C  
ATOM   3986  O   LYS 0 251       7.505   6.082 -15.184  1.00  0.00      R00  O  
ATOM   3987  CB  LYS 0 251       7.626   7.092 -18.379  1.00  0.00      R00  C  
ATOM   3988  CG  LYS 0 251       8.368   7.945 -19.388  1.00  0.00      R00  C  
ATOM   3989  CD  LYS 0 251       7.338   8.571 -20.423  1.00  0.00      R00  C  
ATOM   3990  CE  LYS 0 251       7.976   9.310 -21.545  1.00  0.00      R00  C  
ATOM   3991  NZ  LYS 0 251       6.946   9.995 -22.281  1.00  0.00      R00  N1+
ATOM   3992  H   LYS 0 251       9.426   5.424 -18.761  1.00  0.00      R00  H  
ATOM   3993  HZ1 LYS 0 251       7.462  10.663 -22.836  1.00  0.00      R00  H  
ATOM   3994  HZ2 LYS 0 251       6.375   9.325 -22.777  1.00  0.00      R00  H  
ATOM   3995  HZ3 LYS 0 251       6.377  10.662 -21.781  1.00  0.00      R00  H  
ATOM   3996  HA  LYS 0 251       8.866   7.548 -16.663  1.00  0.00           H  
ATOM   3997  HB3 LYS 0 251       6.840   7.786 -18.080  1.00  0.00           H  
ATOM   3998  HB2 LYS 0 251       7.154   6.211 -18.813  1.00  0.00           H  
ATOM   3999  HG3 LYS 0 251       8.996   7.313 -20.016  1.00  0.00           H  
ATOM   4000  HG2 LYS 0 251       8.929   8.757 -18.926  1.00  0.00           H  
ATOM   4001  HD3 LYS 0 251       6.723   9.227 -19.806  1.00  0.00           H  
ATOM   4002  HD2 LYS 0 251       6.696   7.859 -20.942  1.00  0.00           H  
ATOM   4003  HE3 LYS 0 251       8.448   8.516 -22.123  1.00  0.00           H  
ATOM   4004  HE2 LYS 0 251       8.802   9.949 -21.231  1.00  0.00           H  
ATOM   4005  N   LEU 0 252       7.546   4.503 -16.770  1.00  0.00      R00  N  
ATOM   4006  CA  LEU 0 252       6.893   3.465 -16.011  1.00  0.00      R00  C  
ATOM   4007  C   LEU 0 252       7.484   3.109 -14.682  1.00  0.00      R00  C  
ATOM   4008  O   LEU 0 252       6.765   3.202 -13.667  1.00  0.00      R00  O  
ATOM   4009  CB  LEU 0 252       6.712   2.195 -16.908  1.00  0.00      R00  C  
ATOM   4010  CG  LEU 0 252       5.290   2.248 -17.630  1.00  0.00      R00  C  
ATOM   4011  CD1 LEU 0 252       5.249   1.304 -18.871  1.00  0.00      R00  C  
ATOM   4012  CD2 LEU 0 252       4.139   1.817 -16.690  1.00  0.00      R00  C  
ATOM   4013  H   LEU 0 252       7.829   4.221 -17.698  1.00  0.00      R00  H  
ATOM   4014  HA  LEU 0 252       5.924   3.861 -15.704  1.00  0.00           H  
ATOM   4015  HB3 LEU 0 252       6.686   1.333 -16.240  1.00  0.00           H  
ATOM   4016  HB2 LEU 0 252       7.528   1.925 -17.578  1.00  0.00           H  
ATOM   4017  HG  LEU 0 252       5.109   3.297 -17.861  1.00  0.00           H  
ATOM   4018 HD11 LEU 0 252       5.577   1.929 -19.701  1.00  0.00           H  
ATOM   4019 HD12 LEU 0 252       5.890   0.426 -18.780  1.00  0.00           H  
ATOM   4020 HD13 LEU 0 252       4.281   0.920 -19.192  1.00  0.00           H  
ATOM   4021 HD21 LEU 0 252       3.778   0.794 -16.802  1.00  0.00           H  
ATOM   4022 HD22 LEU 0 252       4.506   1.785 -15.664  1.00  0.00           H  
ATOM   4023 HD23 LEU 0 252       3.316   2.531 -16.709  1.00  0.00           H  
ATOM   4024  N   VAL 0 253       8.785   2.946 -14.552  1.00  0.00      R00  N  
ATOM   4025  CA  VAL 0 253       9.501   2.643 -13.324  1.00  0.00      R00  C  
ATOM   4026  C   VAL 0 253       9.305   3.582 -12.123  1.00  0.00      R00  C  
ATOM   4027  O   VAL 0 253       9.352   3.219 -10.994  1.00  0.00      R00  O  
ATOM   4028  CB  VAL 0 253      10.999   2.498 -13.661  1.00  0.00      R00  C  
ATOM   4029  CG1 VAL 0 253      11.369   1.196 -14.496  1.00  0.00      R00  C  
ATOM   4030  CG2 VAL 0 253      11.630   3.756 -14.271  1.00  0.00      R00  C  
ATOM   4031  H   VAL 0 253       9.349   3.090 -15.377  1.00  0.00      R00  H  
ATOM   4032  HA  VAL 0 253       9.191   1.646 -13.014  1.00  0.00           H  
ATOM   4033  HB  VAL 0 253      11.485   2.207 -12.729  1.00  0.00           H  
ATOM   4034 HG11 VAL 0 253      10.928   1.077 -15.486  1.00  0.00           H  
ATOM   4035 HG12 VAL 0 253      12.457   1.118 -14.487  1.00  0.00           H  
ATOM   4036 HG13 VAL 0 253      11.043   0.264 -14.033  1.00  0.00           H  
ATOM   4037 HG21 VAL 0 253      11.471   4.599 -13.598  1.00  0.00           H  
ATOM   4038 HG22 VAL 0 253      12.694   3.617 -14.464  1.00  0.00           H  
ATOM   4039 HG23 VAL 0 253      11.150   4.006 -15.216  1.00  0.00           H  
ATOM   4040  N   LEU 0 254       8.789   4.824 -12.396  1.00  0.00      R00  N  
ATOM   4041  CA  LEU 0 254       8.470   5.853 -11.459  1.00  0.00      R00  C  
ATOM   4042  C   LEU 0 254       7.081   5.717 -10.881  1.00  0.00      R00  C  
ATOM   4043  O   LEU 0 254       6.826   6.176  -9.749  1.00  0.00      R00  O  
ATOM   4044  CB  LEU 0 254       8.799   7.239 -12.132  1.00  0.00      R00  C  
ATOM   4045  CG  LEU 0 254      10.327   7.714 -12.291  1.00  0.00      R00  C  
ATOM   4046  CD1 LEU 0 254      10.414   8.953 -13.221  1.00  0.00      R00  C  
ATOM   4047  CD2 LEU 0 254      10.973   7.823 -10.874  1.00  0.00      R00  C  
ATOM   4048  H   LEU 0 254       8.293   4.931 -13.269  1.00  0.00      R00  H  
ATOM   4049  HA  LEU 0 254       9.215   5.818 -10.665  1.00  0.00           H  
ATOM   4050  HB3 LEU 0 254       8.184   8.007 -11.661  1.00  0.00           H  
ATOM   4051  HB2 LEU 0 254       8.358   7.241 -13.129  1.00  0.00           H  
ATOM   4052  HG  LEU 0 254      10.912   6.959 -12.818  1.00  0.00           H  
ATOM   4053 HD11 LEU 0 254       9.796   9.762 -12.833  1.00  0.00           H  
ATOM   4054 HD12 LEU 0 254      11.392   9.414 -13.363  1.00  0.00           H  
ATOM   4055 HD13 LEU 0 254      10.069   8.696 -14.222  1.00  0.00           H  
ATOM   4056 HD21 LEU 0 254      11.680   8.651 -10.815  1.00  0.00           H  
ATOM   4057 HD22 LEU 0 254      10.381   8.005  -9.977  1.00  0.00           H  
ATOM   4058 HD23 LEU 0 254      11.655   7.004 -10.646  1.00  0.00           H  
ATOM   4059  N   THR 0 255       6.165   5.092 -11.632  1.00  0.00      R00  N  
ATOM   4060  CA  THR 0 255       4.745   4.850 -11.314  1.00  0.00      R00  C  
ATOM   4061  C   THR 0 255       4.549   3.487 -10.705  1.00  0.00      R00  C  
ATOM   4062  O   THR 0 255       3.753   3.357  -9.757  1.00  0.00      R00  O  
ATOM   4063  CB  THR 0 255       3.895   5.047 -12.457  1.00  0.00      R00  C  
ATOM   4064  OG1 THR 0 255       4.035   4.170 -13.578  1.00  0.00      R00  O  
ATOM   4065  CG2 THR 0 255       3.950   6.500 -12.901  1.00  0.00      R00  C  
ATOM   4066  H   THR 0 255       6.419   4.610 -12.483  1.00  0.00      R00  H  
ATOM   4067  HG1 THR 0 255       3.456   3.424 -13.405  1.00  0.00      R00  H  
ATOM   4068  HA  THR 0 255       4.423   5.422 -10.444  1.00  0.00           H  
ATOM   4069  HB  THR 0 255       2.917   5.006 -11.978  1.00  0.00           H  
ATOM   4070 HG21 THR 0 255       3.158   6.793 -13.591  1.00  0.00           H  
ATOM   4071 HG22 THR 0 255       3.786   7.091 -12.000  1.00  0.00           H  
ATOM   4072 HG23 THR 0 255       4.894   6.719 -13.401  1.00  0.00           H  
ATOM   4073  N   VAL 0 256       5.194   2.397 -11.228  1.00  0.00      R00  N  
ATOM   4074  CA  VAL 0 256       4.967   1.075 -10.667  1.00  0.00      R00  C  
ATOM   4075  C   VAL 0 256       5.230   0.965  -9.095  1.00  0.00      R00  C  
ATOM   4076  O   VAL 0 256       4.568   0.211  -8.467  1.00  0.00      R00  O  
ATOM   4077  CB  VAL 0 256       5.688  -0.068 -11.419  1.00  0.00      R00  C  
ATOM   4078  CG1 VAL 0 256       5.259  -0.148 -12.905  1.00  0.00      R00  C  
ATOM   4079  CG2 VAL 0 256       7.212  -0.016 -11.306  1.00  0.00      R00  C  
ATOM   4080  H   VAL 0 256       5.651   2.448 -12.127  1.00  0.00      R00  H  
ATOM   4081  HA  VAL 0 256       3.914   0.808 -10.753  1.00  0.00           H  
ATOM   4082  HB  VAL 0 256       5.394  -0.993 -10.922  1.00  0.00           H  
ATOM   4083 HG11 VAL 0 256       5.898  -0.889 -13.385  1.00  0.00           H  
ATOM   4084 HG12 VAL 0 256       4.235  -0.482 -13.073  1.00  0.00           H  
ATOM   4085 HG13 VAL 0 256       5.442   0.774 -13.456  1.00  0.00           H  
ATOM   4086 HG21 VAL 0 256       7.844  -0.743 -11.816  1.00  0.00           H  
ATOM   4087 HG22 VAL 0 256       7.383   0.957 -11.766  1.00  0.00           H  
ATOM   4088 HG23 VAL 0 256       7.500  -0.028 -10.255  1.00  0.00           H  
ATOM   4089  N   ILE 0 257       6.225   1.698  -8.507  1.00  0.00      R00  N  
ATOM   4090  CA  ILE 0 257       6.677   1.570  -7.082  1.00  0.00      R00  C  
ATOM   4091  C   ILE 0 257       5.745   2.144  -5.964  1.00  0.00      R00  C  
ATOM   4092  O   ILE 0 257       5.946   1.992  -4.756  1.00  0.00      R00  O  
ATOM   4093  CB  ILE 0 257       8.062   2.297  -6.936  1.00  0.00      R00  C  
ATOM   4094  CG2 ILE 0 257       8.997   1.562  -7.873  1.00  0.00      R00  C  
ATOM   4095  CG1 ILE 0 257       8.068   3.834  -7.112  1.00  0.00      R00  C  
ATOM   4096  CD1 ILE 0 257       9.317   4.576  -6.656  1.00  0.00      R00  C  
ATOM   4097  H   ILE 0 257       6.674   2.384  -9.096  1.00  0.00      R00  H  
ATOM   4098  HA  ILE 0 257       6.830   0.502  -6.931  1.00  0.00           H  
ATOM   4099  HB  ILE 0 257       8.306   2.195  -5.879  1.00  0.00           H  
ATOM   4100 HG21 ILE 0 257       8.741   1.840  -8.895  1.00  0.00           H  
ATOM   4101 HG22 ILE 0 257      10.013   1.958  -7.863  1.00  0.00           H  
ATOM   4102 HG23 ILE 0 257       9.014   0.486  -7.700  1.00  0.00           H  
ATOM   4103 HG13 ILE 0 257       7.258   4.320  -6.568  1.00  0.00           H  
ATOM   4104 HG12 ILE 0 257       7.860   4.163  -8.130  1.00  0.00           H  
ATOM   4105 HD11 ILE 0 257      10.306   4.307  -7.026  1.00  0.00           H  
ATOM   4106 HD12 ILE 0 257       9.265   5.629  -6.931  1.00  0.00           H  
ATOM   4107 HD13 ILE 0 257       9.425   4.488  -5.575  1.00  0.00           H  
ATOM   4108  N   ALA 0 258       4.722   2.864  -6.430  1.00  0.00      R00  N  
ATOM   4109  CA  ALA 0 258       3.878   3.861  -5.653  1.00  0.00      R00  C  
ATOM   4110  C   ALA 0 258       3.263   3.227  -4.445  1.00  0.00      R00  C  
ATOM   4111  O   ALA 0 258       3.510   3.646  -3.307  1.00  0.00      R00  O  
ATOM   4112  CB  ALA 0 258       2.862   4.514  -6.607  1.00  0.00      R00  C  
ATOM   4113  H   ALA 0 258       4.554   2.669  -7.406  1.00  0.00      R00  H  
ATOM   4114  HA  ALA 0 258       4.607   4.553  -5.230  1.00  0.00           H  
ATOM   4115  HB1 ALA 0 258       3.293   4.612  -7.604  1.00  0.00           H  
ATOM   4116  HB2 ALA 0 258       1.948   3.932  -6.721  1.00  0.00           H  
ATOM   4117  HB3 ALA 0 258       2.648   5.579  -6.519  1.00  0.00           H  
ATOM   4118  N   VAL 0 259       2.473   2.164  -4.678  1.00  0.00      R00  N  
ATOM   4119  CA  VAL 0 259       1.865   1.364  -3.633  1.00  0.00      R00  C  
ATOM   4120  C   VAL 0 259       2.823   0.722  -2.672  1.00  0.00      R00  C  
ATOM   4121  O   VAL 0 259       2.654   0.810  -1.475  1.00  0.00      R00  O  
ATOM   4122  CB  VAL 0 259       0.904   0.304  -4.150  1.00  0.00      R00  C  
ATOM   4123  CG1 VAL 0 259      -0.287   1.060  -4.753  1.00  0.00      R00  C  
ATOM   4124  CG2 VAL 0 259       1.462  -0.801  -5.083  1.00  0.00      R00  C  
ATOM   4125  H   VAL 0 259       2.357   1.909  -5.648  1.00  0.00      R00  H  
ATOM   4126  HA  VAL 0 259       1.246   2.072  -3.083  1.00  0.00           H  
ATOM   4127  HB  VAL 0 259       0.474  -0.253  -3.317  1.00  0.00           H  
ATOM   4128 HG11 VAL 0 259      -1.019   0.297  -5.018  1.00  0.00           H  
ATOM   4129 HG12 VAL 0 259      -0.803   1.777  -4.115  1.00  0.00           H  
ATOM   4130 HG13 VAL 0 259       0.046   1.650  -5.606  1.00  0.00           H  
ATOM   4131 HG21 VAL 0 259       2.283  -1.374  -4.652  1.00  0.00           H  
ATOM   4132 HG22 VAL 0 259       0.741  -1.487  -5.527  1.00  0.00           H  
ATOM   4133 HG23 VAL 0 259       1.952  -0.304  -5.921  1.00  0.00           H  
ATOM   4134  N   TYR 0 260       3.897   0.188  -3.169  1.00  0.00      R00  N  
ATOM   4135  CA  TYR 0 260       4.895  -0.394  -2.320  1.00  0.00      R00  C  
ATOM   4136  C   TYR 0 260       5.548   0.569  -1.265  1.00  0.00      R00  C  
ATOM   4137  O   TYR 0 260       5.403   0.299  -0.041  1.00  0.00      R00  O  
ATOM   4138  CB  TYR 0 260       5.972  -1.200  -3.201  1.00  0.00      R00  C  
ATOM   4139  CG  TYR 0 260       5.389  -2.248  -4.112  1.00  0.00      R00  C  
ATOM   4140  CD1 TYR 0 260       5.168  -1.871  -5.456  1.00  0.00      R00  C  
ATOM   4141  CE1 TYR 0 260       4.390  -2.705  -6.295  1.00  0.00      R00  C  
ATOM   4142  CD2 TYR 0 260       5.081  -3.511  -3.643  1.00  0.00      R00  C  
ATOM   4143  CE2 TYR 0 260       4.312  -4.359  -4.412  1.00  0.00      R00  C  
ATOM   4144  CZ  TYR 0 260       3.940  -3.944  -5.743  1.00  0.00      R00  C  
ATOM   4145  OH  TYR 0 260       3.221  -4.768  -6.545  1.00  0.00      R00  O  
ATOM   4146  H   TYR 0 260       4.116   0.497  -4.105  1.00  0.00      R00  H  
ATOM   4147  HH  TYR 0 260       3.251  -5.655  -6.179  1.00  0.00      R00  H  
ATOM   4148  HA  TYR 0 260       4.375  -1.152  -1.735  1.00  0.00           H  
ATOM   4149  HB3 TYR 0 260       6.579  -1.632  -2.405  1.00  0.00           H  
ATOM   4150  HB2 TYR 0 260       6.790  -0.678  -3.699  1.00  0.00           H  
ATOM   4151  HD1 TYR 0 260       5.545  -0.923  -5.809  1.00  0.00           H  
ATOM   4152  HE1 TYR 0 260       4.153  -2.439  -7.315  1.00  0.00           H  
ATOM   4153  HD2 TYR 0 260       5.338  -3.869  -2.657  1.00  0.00           H  
ATOM   4154  HE2 TYR 0 260       4.040  -5.312  -3.985  1.00  0.00           H  
ATOM   4155  N   VAL 0 261       6.164   1.692  -1.712  1.00  0.00      R00  N  
ATOM   4156  CA  VAL 0 261       6.816   2.756  -0.982  1.00  0.00      R00  C  
ATOM   4157  C   VAL 0 261       5.831   3.625  -0.232  1.00  0.00      R00  C  
ATOM   4158  O   VAL 0 261       6.049   3.923   0.972  1.00  0.00      R00  O  
ATOM   4159  CB  VAL 0 261       7.779   3.622  -1.897  1.00  0.00      R00  C  
ATOM   4160  CG1 VAL 0 261       8.741   2.632  -2.493  1.00  0.00      R00  C  
ATOM   4161  CG2 VAL 0 261       7.252   4.707  -2.837  1.00  0.00      R00  C  
ATOM   4162  H   VAL 0 261       6.074   1.823  -2.709  1.00  0.00      R00  H  
ATOM   4163  HA  VAL 0 261       7.362   2.231  -0.198  1.00  0.00           H  
ATOM   4164  HB  VAL 0 261       8.401   4.057  -1.114  1.00  0.00           H  
ATOM   4165 HG11 VAL 0 261       8.290   2.040  -3.289  1.00  0.00           H  
ATOM   4166 HG12 VAL 0 261       9.689   3.030  -2.854  1.00  0.00           H  
ATOM   4167 HG13 VAL 0 261       8.902   1.871  -1.730  1.00  0.00           H  
ATOM   4168 HG21 VAL 0 261       8.000   5.047  -3.553  1.00  0.00           H  
ATOM   4169 HG22 VAL 0 261       6.436   4.192  -3.343  1.00  0.00           H  
ATOM   4170 HG23 VAL 0 261       6.850   5.563  -2.295  1.00  0.00           H  
ATOM   4171  N   LEU 0 262       4.730   4.014  -0.829  1.00  0.00      R00  N  
ATOM   4172  CA  LEU 0 262       3.770   4.948  -0.147  1.00  0.00      R00  C  
ATOM   4173  C   LEU 0 262       2.795   4.237   0.730  1.00  0.00      R00  C  
ATOM   4174  O   LEU 0 262       2.448   4.758   1.766  1.00  0.00      R00  O  
ATOM   4175  CB  LEU 0 262       3.130   5.969  -1.121  1.00  0.00      R00  C  
ATOM   4176  CG  LEU 0 262       4.127   6.791  -1.970  1.00  0.00      R00  C  
ATOM   4177  CD1 LEU 0 262       3.250   7.847  -2.701  1.00  0.00      R00  C  
ATOM   4178  CD2 LEU 0 262       5.128   7.568  -1.149  1.00  0.00      R00  C  
ATOM   4179  H   LEU 0 262       4.434   3.682  -1.736  1.00  0.00      R00  H  
ATOM   4180  HA  LEU 0 262       4.366   5.496   0.584  1.00  0.00           H  
ATOM   4181  HB3 LEU 0 262       2.523   6.675  -0.555  1.00  0.00           H  
ATOM   4182  HB2 LEU 0 262       2.292   5.459  -1.596  1.00  0.00           H  
ATOM   4183  HG  LEU 0 262       4.611   6.258  -2.789  1.00  0.00           H  
ATOM   4184 HD11 LEU 0 262       3.018   7.389  -3.663  1.00  0.00           H  
ATOM   4185 HD12 LEU 0 262       2.361   8.333  -2.301  1.00  0.00           H  
ATOM   4186 HD13 LEU 0 262       3.791   8.672  -3.165  1.00  0.00           H  
ATOM   4187 HD21 LEU 0 262       5.148   8.600  -1.499  1.00  0.00           H  
ATOM   4188 HD22 LEU 0 262       4.858   7.618  -0.094  1.00  0.00           H  
ATOM   4189 HD23 LEU 0 262       6.145   7.207  -1.302  1.00  0.00           H  
ATOM   4190  N   CYS 0 263       2.203   3.180   0.239  1.00  0.00      R00  N  
ATOM   4191  CA  CYS 0 263       1.037   2.619   1.028  1.00  0.00      R00  C  
ATOM   4192  C   CYS 0 263       1.453   1.535   2.039  1.00  0.00      R00  C  
ATOM   4193  O   CYS 0 263       0.999   1.549   3.207  1.00  0.00      R00  O  
ATOM   4194  CB  CYS 0 263       0.039   1.937   0.160  1.00  0.00      R00  C  
ATOM   4195  SG  CYS 0 263      -0.748   2.956  -1.064  1.00  0.00      R00  S  
ATOM   4196  H   CYS 0 263       2.471   2.805  -0.660  1.00  0.00      R00  H  
ATOM   4197  HA  CYS 0 263       0.624   3.415   1.648  1.00  0.00           H  
ATOM   4198  HB3 CYS 0 263      -0.731   1.493   0.791  1.00  0.00           H  
ATOM   4199  HB2 CYS 0 263       0.527   1.062  -0.271  1.00  0.00           H  
ATOM   4200  HG  CYS 0 263      -1.486   3.539  -0.116  1.00  0.00           H  
ATOM   4201  N   TRP 0 264       2.386   0.654   1.590  1.00  0.00      R00  N  
ATOM   4202  CA  TRP 0 264       2.626  -0.591   2.396  1.00  0.00      R00  C  
ATOM   4203  C   TRP 0 264       3.918  -0.599   3.277  1.00  0.00      R00  C  
ATOM   4204  O   TRP 0 264       3.837  -1.028   4.388  1.00  0.00      R00  O  
ATOM   4205  CB  TRP 0 264       2.664  -1.785   1.365  1.00  0.00      R00  C  
ATOM   4206  CG  TRP 0 264       1.338  -2.055   0.601  1.00  0.00      R00  C  
ATOM   4207  CD2 TRP 0 264       1.090  -2.534  -0.724  1.00  0.00      R00  C  
ATOM   4208  CE2 TRP 0 264      -0.379  -2.360  -0.938  1.00  0.00      R00  C  
ATOM   4209  CE3 TRP 0 264       1.852  -3.061  -1.758  1.00  0.00      R00  C  
ATOM   4210  CD1 TRP 0 264       0.107  -1.844   1.135  1.00  0.00      R00  C  
ATOM   4211  NE1 TRP 0 264      -0.905  -1.830   0.213  1.00  0.00      R00  N  
ATOM   4212  CZ2 TRP 0 264      -0.966  -2.759  -2.126  1.00  0.00      R00  C  
ATOM   4213  CZ3 TRP 0 264       1.238  -3.479  -2.968  1.00  0.00      R00  C  
ATOM   4214  CH2 TRP 0 264      -0.157  -3.337  -3.153  1.00  0.00      R00  C  
ATOM   4215  H   TRP 0 264       2.901   0.834   0.740  1.00  0.00      R00  H  
ATOM   4216  HE1 TRP 0 264      -1.859  -1.556   0.395  1.00  0.00      R00  H  
ATOM   4217  HA  TRP 0 264       1.876  -0.803   3.158  1.00  0.00           H  
ATOM   4218  HB3 TRP 0 264       2.969  -2.611   2.007  1.00  0.00           H  
ATOM   4219  HB2 TRP 0 264       3.539  -1.608   0.740  1.00  0.00           H  
ATOM   4220  HE3 TRP 0 264       2.928  -3.103  -1.672  1.00  0.00           H  
ATOM   4221  HD1 TRP 0 264      -0.113  -1.512   2.139  1.00  0.00           H  
ATOM   4222  HZ2 TRP 0 264      -2.034  -2.706  -2.277  1.00  0.00           H  
ATOM   4223  HZ3 TRP 0 264       1.798  -4.098  -3.653  1.00  0.00           H  
ATOM   4224  HH2 TRP 0 264      -0.569  -3.643  -4.103  1.00  0.00           H  
ATOM   4225  N   LEU 0 265       5.009   0.131   2.878  1.00  0.00      R00  N  
ATOM   4226  CA  LEU 0 265       6.223   0.280   3.734  1.00  0.00      R00  C  
ATOM   4227  C   LEU 0 265       5.997   1.091   5.065  1.00  0.00      R00  C  
ATOM   4228  O   LEU 0 265       6.520   0.671   6.118  1.00  0.00      R00  O  
ATOM   4229  CB  LEU 0 265       7.358   0.887   2.891  1.00  0.00      R00  C  
ATOM   4230  CG  LEU 0 265       8.724   1.043   3.605  1.00  0.00      R00  C  
ATOM   4231  CD1 LEU 0 265       9.343  -0.335   3.956  1.00  0.00      R00  C  
ATOM   4232  CD2 LEU 0 265       9.638   1.923   2.678  1.00  0.00      R00  C  
ATOM   4233  H   LEU 0 265       5.188   0.325   1.903  1.00  0.00      R00  H  
ATOM   4234  HA  LEU 0 265       6.560  -0.695   4.087  1.00  0.00           H  
ATOM   4235  HB3 LEU 0 265       7.056   1.885   2.574  1.00  0.00           H  
ATOM   4236  HB2 LEU 0 265       7.598   0.278   2.019  1.00  0.00           H  
ATOM   4237  HG  LEU 0 265       8.551   1.546   4.557  1.00  0.00           H  
ATOM   4238 HD11 LEU 0 265       9.199  -0.395   5.035  1.00  0.00           H  
ATOM   4239 HD12 LEU 0 265       8.891  -1.133   3.366  1.00  0.00           H  
ATOM   4240 HD13 LEU 0 265      10.419  -0.227   3.821  1.00  0.00           H  
ATOM   4241 HD21 LEU 0 265       9.116   2.243   1.776  1.00  0.00           H  
ATOM   4242 HD22 LEU 0 265      10.115   2.797   3.122  1.00  0.00           H  
ATOM   4243 HD23 LEU 0 265      10.407   1.255   2.291  1.00  0.00           H  
ATOM   4244  N   PRO 0 266       5.048   2.107   5.136  1.00  0.00      R00  N  
ATOM   4245  CA  PRO 0 266       4.656   2.805   6.380  1.00  0.00      R00  C  
ATOM   4246  C   PRO 0 266       3.981   1.852   7.415  1.00  0.00      R00  C  
ATOM   4247  O   PRO 0 266       4.094   2.036   8.615  1.00  0.00      R00  O  
ATOM   4248  CD  PRO 0 266       4.630   2.880   3.935  1.00  0.00      R00  C  
ATOM   4249  CB  PRO 0 266       3.757   3.922   5.885  1.00  0.00      R00  C  
ATOM   4250  CG  PRO 0 266       4.307   4.150   4.519  1.00  0.00      R00  C  
ATOM   4251  HD2 PRO 0 266       3.664   2.505   3.598  1.00  0.00           H  
ATOM   4252  HD3 PRO 0 266       5.316   2.926   3.089  1.00  0.00           H  
ATOM   4253  HA  PRO 0 266       5.578   3.102   6.880  1.00  0.00           H  
ATOM   4254  HB3 PRO 0 266       3.905   4.816   6.491  1.00  0.00           H  
ATOM   4255  HB2 PRO 0 266       2.700   3.656   5.906  1.00  0.00           H  
ATOM   4256  HG2 PRO 0 266       3.622   4.672   3.851  1.00  0.00           H  
ATOM   4257  HG3 PRO 0 266       5.297   4.607   4.537  1.00  0.00           H  
ATOM   4258  N   TYR 0 267       3.198   0.843   6.904  1.00  0.00      R00  N  
ATOM   4259  CA  TYR 0 267       2.531  -0.132   7.737  1.00  0.00      R00  C  
ATOM   4260  C   TYR 0 267       3.488  -1.212   8.214  1.00  0.00      R00  C  
ATOM   4261  O   TYR 0 267       3.660  -1.336   9.378  1.00  0.00      R00  O  
ATOM   4262  CB  TYR 0 267       1.356  -0.704   6.949  1.00  0.00      R00  C  
ATOM   4263  CG  TYR 0 267       0.572  -1.781   7.690  1.00  0.00      R00  C  
ATOM   4264  CD1 TYR 0 267       0.711  -3.116   7.209  1.00  0.00      R00  C  
ATOM   4265  CE1 TYR 0 267       0.150  -4.209   7.879  1.00  0.00      R00  C  
ATOM   4266  CD2 TYR 0 267      -0.209  -1.560   8.837  1.00  0.00      R00  C  
ATOM   4267  CE2 TYR 0 267      -0.864  -2.623   9.464  1.00  0.00      R00  C  
ATOM   4268  CZ  TYR 0 267      -0.707  -3.969   8.984  1.00  0.00      R00  C  
ATOM   4269  OH  TYR 0 267      -1.120  -5.076   9.687  1.00  0.00      R00  O  
ATOM   4270  H   TYR 0 267       3.201   0.683   5.907  1.00  0.00      R00  H  
ATOM   4271  HH  TYR 0 267      -1.540  -4.819  10.512  1.00  0.00      R00  H  
ATOM   4272  HA  TYR 0 267       2.103   0.381   8.598  1.00  0.00           H  
ATOM   4273  HB3 TYR 0 267       1.828  -1.094   6.047  1.00  0.00           H  
ATOM   4274  HB2 TYR 0 267       0.623   0.048   6.656  1.00  0.00           H  
ATOM   4275  HD1 TYR 0 267       1.320  -3.317   6.340  1.00  0.00           H  
ATOM   4276  HE1 TYR 0 267       0.110  -5.230   7.530  1.00  0.00           H  
ATOM   4277  HD2 TYR 0 267      -0.422  -0.562   9.191  1.00  0.00           H  
ATOM   4278  HE2 TYR 0 267      -1.334  -2.529  10.431  1.00  0.00           H  
ATOM   4279  N   TRP 0 268       4.274  -1.790   7.316  1.00  0.00      R00  N  
ATOM   4280  CA  TRP 0 268       5.484  -2.566   7.710  1.00  0.00      R00  C  
ATOM   4281  C   TRP 0 268       6.394  -1.963   8.731  1.00  0.00      R00  C  
ATOM   4282  O   TRP 0 268       7.039  -2.735   9.385  1.00  0.00      R00  O  
ATOM   4283  CB  TRP 0 268       6.199  -3.162   6.474  1.00  0.00      R00  C  
ATOM   4284  CG  TRP 0 268       5.428  -4.081   5.489  1.00  0.00      R00  C  
ATOM   4285  CD2 TRP 0 268       4.451  -5.160   5.788  1.00  0.00      R00  C  
ATOM   4286  CE2 TRP 0 268       3.967  -5.695   4.509  1.00  0.00      R00  C  
ATOM   4287  CE3 TRP 0 268       3.807  -5.563   6.992  1.00  0.00      R00  C  
ATOM   4288  CD1 TRP 0 268       5.517  -3.977   4.175  1.00  0.00      R00  C  
ATOM   4289  NE1 TRP 0 268       4.715  -5.001   3.567  1.00  0.00      R00  N  
ATOM   4290  CZ2 TRP 0 268       3.031  -6.719   4.456  1.00  0.00      R00  C  
ATOM   4291  CZ3 TRP 0 268       2.776  -6.497   6.887  1.00  0.00      R00  C  
ATOM   4292  CH2 TRP 0 268       2.323  -7.086   5.634  1.00  0.00      R00  C  
ATOM   4293  H   TRP 0 268       4.064  -1.589   6.349  1.00  0.00      R00  H  
ATOM   4294  HE1 TRP 0 268       4.652  -5.181   2.575  1.00  0.00      R00  H  
ATOM   4295  HA  TRP 0 268       5.080  -3.361   8.337  1.00  0.00           H  
ATOM   4296  HB3 TRP 0 268       7.104  -3.707   6.742  1.00  0.00           H  
ATOM   4297  HB2 TRP 0 268       6.634  -2.386   5.843  1.00  0.00           H  
ATOM   4298  HE3 TRP 0 268       3.941  -5.153   7.982  1.00  0.00           H  
ATOM   4299  HD1 TRP 0 268       6.205  -3.374   3.601  1.00  0.00           H  
ATOM   4300  HZ2 TRP 0 268       2.648  -7.098   3.520  1.00  0.00           H  
ATOM   4301  HZ3 TRP 0 268       2.350  -6.747   7.848  1.00  0.00           H  
ATOM   4302  HH2 TRP 0 268       1.480  -7.754   5.548  1.00  0.00           H  
ATOM   4303  N   ALA 0 269       6.448  -0.614   8.816  1.00  0.00      R00  N  
ATOM   4304  CA  ALA 0 269       7.361   0.095   9.687  1.00  0.00      R00  C  
ATOM   4305  C   ALA 0 269       6.788   0.405  11.053  1.00  0.00      R00  C  
ATOM   4306  O   ALA 0 269       7.510   0.468  12.036  1.00  0.00      R00  O  
ATOM   4307  CB  ALA 0 269       7.839   1.401   9.030  1.00  0.00      R00  C  
ATOM   4308  H   ALA 0 269       5.840  -0.115   8.182  1.00  0.00      R00  H  
ATOM   4309  HA  ALA 0 269       8.227  -0.548   9.844  1.00  0.00           H  
ATOM   4310  HB1 ALA 0 269       8.476   1.990   9.690  1.00  0.00           H  
ATOM   4311  HB2 ALA 0 269       8.420   1.243   8.121  1.00  0.00           H  
ATOM   4312  HB3 ALA 0 269       6.987   2.012   8.731  1.00  0.00           H  
ATOM   4313  N   CYS 0 270       5.433   0.638  11.122  1.00  0.00      R00  N  
ATOM   4314  CA  CYS 0 270       4.765   0.872  12.397  1.00  0.00      R00  C  
ATOM   4315  C   CYS 0 270       4.687  -0.436  13.253  1.00  0.00      R00  C  
ATOM   4316  O   CYS 0 270       4.804  -0.513  14.483  1.00  0.00      R00  O  
ATOM   4317  CB  CYS 0 270       3.333   1.522  12.229  1.00  0.00      R00  C  
ATOM   4318  SG  CYS 0 270       1.976   0.449  11.886  1.00  0.00      R00  S  
ATOM   4319  H   CYS 0 270       4.838   0.509  10.316  1.00  0.00      R00  H  
ATOM   4320  HA  CYS 0 270       5.375   1.599  12.934  1.00  0.00           H  
ATOM   4321  HB3 CYS 0 270       3.301   2.141  11.332  1.00  0.00           H  
ATOM   4322  HB2 CYS 0 270       2.977   2.106  13.078  1.00  0.00           H  
ATOM   4323  HG  CYS 0 270       1.417   1.475  11.237  1.00  0.00           H  
ATOM   4324  N   GLN 0 271       4.534  -1.581  12.555  1.00  0.00      R00  N  
ATOM   4325  CA  GLN 0 271       4.681  -3.029  12.992  1.00  0.00      R00  C  
ATOM   4326  C   GLN 0 271       5.935  -3.263  13.898  1.00  0.00      R00  C  
ATOM   4327  O   GLN 0 271       5.717  -3.915  14.934  1.00  0.00      R00  O  
ATOM   4328  CB  GLN 0 271       4.504  -3.875  11.709  1.00  0.00      R00  C  
ATOM   4329  CG  GLN 0 271       3.027  -3.984  11.212  1.00  0.00      R00  C  
ATOM   4330  CD  GLN 0 271       2.327  -5.075  11.957  1.00  0.00      R00  C  
ATOM   4331  OE1 GLN 0 271       2.469  -5.350  13.205  1.00  0.00      R00  O  
ATOM   4332  NE2 GLN 0 271       1.267  -5.585  11.355  1.00  0.00      R00  N  
ATOM   4333  H   GLN 0 271       4.394  -1.470  11.561  1.00  0.00      R00  H  
ATOM   4334 HE21 GLN 0 271       0.596  -6.195  11.801  1.00  0.00      R00  H  
ATOM   4335 HE22 GLN 0 271       1.132  -5.351  10.382  1.00  0.00      R00  H  
ATOM   4336  HA  GLN 0 271       3.825  -3.213  13.642  1.00  0.00           H  
ATOM   4337  HB3 GLN 0 271       4.939  -4.874  11.722  1.00  0.00           H  
ATOM   4338  HB2 GLN 0 271       5.171  -3.435  10.967  1.00  0.00           H  
ATOM   4339  HG3 GLN 0 271       2.907  -4.136  10.139  1.00  0.00           H  
ATOM   4340  HG2 GLN 0 271       2.553  -3.016  11.378  1.00  0.00           H  
ATOM   4341  N   VAL 0 272       7.096  -2.597  13.756  1.00  0.00      R00  N  
ATOM   4342  CA  VAL 0 272       8.270  -2.600  14.633  1.00  0.00      R00  C  
ATOM   4343  C   VAL 0 272       8.651  -1.149  15.201  1.00  0.00      R00  C  
ATOM   4344  O   VAL 0 272       9.551  -1.174  16.029  1.00  0.00      R00  O  
ATOM   4345  CB  VAL 0 272       9.471  -3.293  13.952  1.00  0.00      R00  C  
ATOM   4346  CG1 VAL 0 272       9.010  -4.554  13.293  1.00  0.00      R00  C  
ATOM   4347  CG2 VAL 0 272      10.226  -2.383  12.868  1.00  0.00      R00  C  
ATOM   4348  H   VAL 0 272       7.213  -2.043  12.920  1.00  0.00      R00  H  
ATOM   4349  HA  VAL 0 272       7.951  -3.169  15.507  1.00  0.00           H  
ATOM   4350  HB  VAL 0 272      10.264  -3.420  14.689  1.00  0.00           H  
ATOM   4351 HG11 VAL 0 272       8.521  -4.265  12.363  1.00  0.00           H  
ATOM   4352 HG12 VAL 0 272       9.808  -5.268  13.089  1.00  0.00           H  
ATOM   4353 HG13 VAL 0 272       8.484  -5.156  14.033  1.00  0.00           H  
ATOM   4354 HG21 VAL 0 272      10.432  -1.345  13.129  1.00  0.00           H  
ATOM   4355 HG22 VAL 0 272      11.165  -2.737  12.442  1.00  0.00           H  
ATOM   4356 HG23 VAL 0 272       9.608  -2.393  11.970  1.00  0.00           H  
ATOM   4357  N   ALA 0 273       7.969  -0.019  14.892  1.00  0.00      R00  N  
ATOM   4358  CA  ALA 0 273       8.353   1.359  15.364  1.00  0.00      R00  C  
ATOM   4359  C   ALA 0 273       8.732   1.429  16.842  1.00  0.00      R00  C  
ATOM   4360  O   ALA 0 273       9.702   2.045  17.177  1.00  0.00      R00  O  
ATOM   4361  CB  ALA 0 273       7.238   2.342  15.059  1.00  0.00      R00  C  
ATOM   4362  H   ALA 0 273       7.216  -0.041  14.219  1.00  0.00      R00  H  
ATOM   4363  HA  ALA 0 273       9.256   1.682  14.845  1.00  0.00           H  
ATOM   4364  HB1 ALA 0 273       7.747   3.268  15.327  1.00  0.00           H  
ATOM   4365  HB2 ALA 0 273       7.047   2.475  13.994  1.00  0.00           H  
ATOM   4366  HB3 ALA 0 273       6.295   2.190  15.584  1.00  0.00           H  
ATOM   4367  N   LEU 0 274       7.972   0.818  17.747  1.00  0.00      R00  N  
ATOM   4368  CA  LEU 0 274       8.220   0.770  19.213  1.00  0.00      R00  C  
ATOM   4369  C   LEU 0 274       9.323  -0.229  19.621  1.00  0.00      R00  C  
ATOM   4370  O   LEU 0 274       9.844  -0.025  20.696  1.00  0.00      R00  O  
ATOM   4371  CB  LEU 0 274       6.900   0.627  19.916  1.00  0.00      R00  C  
ATOM   4372  CG  LEU 0 274       5.991   1.912  19.782  1.00  0.00      R00  C  
ATOM   4373  CD1 LEU 0 274       4.469   1.577  19.471  1.00  0.00      R00  C  
ATOM   4374  CD2 LEU 0 274       6.252   2.977  20.927  1.00  0.00      R00  C  
ATOM   4375  H   LEU 0 274       7.170   0.267  17.478  1.00  0.00      R00  H  
ATOM   4376  HA  LEU 0 274       8.701   1.721  19.441  1.00  0.00           H  
ATOM   4377  HB3 LEU 0 274       7.018   0.453  20.986  1.00  0.00           H  
ATOM   4378  HB2 LEU 0 274       6.301  -0.220  19.581  1.00  0.00           H  
ATOM   4379  HG  LEU 0 274       6.234   2.485  18.887  1.00  0.00           H  
ATOM   4380 HD11 LEU 0 274       4.343   0.541  19.787  1.00  0.00           H  
ATOM   4381 HD12 LEU 0 274       3.806   2.094  20.164  1.00  0.00           H  
ATOM   4382 HD13 LEU 0 274       4.273   1.758  18.414  1.00  0.00           H  
ATOM   4383 HD21 LEU 0 274       6.574   3.865  20.383  1.00  0.00           H  
ATOM   4384 HD22 LEU 0 274       5.400   3.248  21.552  1.00  0.00           H  
ATOM   4385 HD23 LEU 0 274       7.093   2.784  21.593  1.00  0.00           H  
ATOM   4386  N   ILE 0 275       9.464  -1.365  18.901  1.00  0.00      R00  N  
ATOM   4387  CA  ILE 0 275      10.459  -2.371  19.265  1.00  0.00      R00  C  
ATOM   4388  C   ILE 0 275      11.925  -1.867  19.099  1.00  0.00      R00  C  
ATOM   4389  O   ILE 0 275      12.807  -2.332  19.832  1.00  0.00      R00  O  
ATOM   4390  CB  ILE 0 275      10.339  -3.632  18.293  1.00  0.00      R00  C  
ATOM   4391  CG2 ILE 0 275      11.507  -4.708  18.228  1.00  0.00      R00  C  
ATOM   4392  CG1 ILE 0 275       8.967  -4.306  18.547  1.00  0.00      R00  C  
ATOM   4393  CD1 ILE 0 275       8.681  -5.453  17.566  1.00  0.00      R00  C  
ATOM   4394  H   ILE 0 275       9.000  -1.483  18.011  1.00  0.00      R00  H  
ATOM   4395  HA  ILE 0 275      10.293  -2.675  20.298  1.00  0.00           H  
ATOM   4396  HB  ILE 0 275      10.256  -3.197  17.296  1.00  0.00           H  
ATOM   4397 HG21 ILE 0 275      12.470  -4.402  17.820  1.00  0.00           H  
ATOM   4398 HG22 ILE 0 275      11.651  -5.324  19.116  1.00  0.00           H  
ATOM   4399 HG23 ILE 0 275      11.223  -5.461  17.493  1.00  0.00           H  
ATOM   4400 HG13 ILE 0 275       8.174  -3.558  18.552  1.00  0.00           H  
ATOM   4401 HG12 ILE 0 275       8.953  -4.741  19.546  1.00  0.00           H  
ATOM   4402 HD11 ILE 0 275       7.645  -5.196  17.346  1.00  0.00           H  
ATOM   4403 HD12 ILE 0 275       9.164  -5.482  16.589  1.00  0.00           H  
ATOM   4404 HD13 ILE 0 275       8.755  -6.430  18.044  1.00  0.00           H  
ATOM   4405  N   TYR 0 276      12.076  -0.979  18.099  1.00  0.00      R00  N  
ATOM   4406  CA  TYR 0 276      13.256  -0.206  17.837  1.00  0.00      R00  C  
ATOM   4407  C   TYR 0 276      13.126   1.173  18.511  1.00  0.00      R00  C  
ATOM   4408  O   TYR 0 276      13.421   2.140  17.810  1.00  0.00      R00  O  
ATOM   4409  CB  TYR 0 276      13.636  -0.225  16.268  1.00  0.00      R00  C  
ATOM   4410  CG  TYR 0 276      13.990  -1.695  15.859  1.00  0.00      R00  C  
ATOM   4411  CD1 TYR 0 276      15.154  -2.346  16.371  1.00  0.00      R00  C  
ATOM   4412  CE1 TYR 0 276      15.421  -3.676  16.078  1.00  0.00      R00  C  
ATOM   4413  CD2 TYR 0 276      13.111  -2.435  15.025  1.00  0.00      R00  C  
ATOM   4414  CE2 TYR 0 276      13.372  -3.764  14.751  1.00  0.00      R00  C  
ATOM   4415  CZ  TYR 0 276      14.505  -4.457  15.328  1.00  0.00      R00  C  
ATOM   4416  OH  TYR 0 276      14.683  -5.769  15.263  1.00  0.00      R00  O  
ATOM   4417  H   TYR 0 276      11.250  -0.713  17.582  1.00  0.00      R00  H  
ATOM   4418  HH  TYR 0 276      15.402  -5.968  15.867  1.00  0.00      R00  H  
ATOM   4419  HA  TYR 0 276      14.076  -0.544  18.470  1.00  0.00           H  
ATOM   4420  HB3 TYR 0 276      14.560   0.290  16.007  1.00  0.00           H  
ATOM   4421  HB2 TYR 0 276      12.805   0.183  15.693  1.00  0.00           H  
ATOM   4422  HD1 TYR 0 276      15.851  -1.747  16.938  1.00  0.00           H  
ATOM   4423  HE1 TYR 0 276      16.300  -4.179  16.452  1.00  0.00           H  
ATOM   4424  HD2 TYR 0 276      12.252  -1.945  14.590  1.00  0.00           H  
ATOM   4425  HE2 TYR 0 276      12.671  -4.321  14.148  1.00  0.00           H  
ATOM   4426  N   SER 0 277      12.648   1.224  19.754  1.00  0.00      R00  N  
ATOM   4427  CA  SER 0 277      12.492   2.472  20.496  1.00  0.00      R00  C  
ATOM   4428  C   SER 0 277      12.401   2.281  21.990  1.00  0.00      R00  C  
ATOM   4429  O   SER 0 277      12.677   1.171  22.408  1.00  0.00      R00  O  
ATOM   4430  CB  SER 0 277      11.384   3.367  19.903  1.00  0.00      R00  C  
ATOM   4431  OG  SER 0 277      11.249   4.593  20.478  1.00  0.00      R00  O  
ATOM   4432  H   SER 0 277      12.383   0.373  20.229  1.00  0.00      R00  H  
ATOM   4433  HG  SER 0 277      11.852   5.205  20.049  1.00  0.00      R00  H  
ATOM   4434  HA  SER 0 277      13.423   2.982  20.248  1.00  0.00           H  
ATOM   4435  HB3 SER 0 277      10.397   3.002  20.189  1.00  0.00           H  
ATOM   4436  HB2 SER 0 277      11.439   3.399  18.815  1.00  0.00           H  
ATOM   4437  N   GLN 0 278      12.270   3.315  22.801  1.00  0.00      R00  N  
ATOM   4438  CA  GLN 0 278      12.124   3.139  24.289  1.00  0.00      R00  C  
ATOM   4439  C   GLN 0 278      10.794   2.361  24.626  1.00  0.00      R00  C  
ATOM   4440  O   GLN 0 278       9.847   2.348  23.823  1.00  0.00      R00  O  
ATOM   4441  CB  GLN 0 278      12.126   4.424  25.024  1.00  0.00      R00  C  
ATOM   4442  CG  GLN 0 278      13.468   5.230  24.950  1.00  0.00      R00  C  
ATOM   4443  CD  GLN 0 278      13.365   6.342  25.880  1.00  0.00      R00  C  
ATOM   4444  OE1 GLN 0 278      12.474   7.174  25.708  1.00  0.00      R00  O  
ATOM   4445  NE2 GLN 0 278      14.339   6.480  26.723  1.00  0.00      R00  N  
ATOM   4446  H   GLN 0 278      12.093   4.231  22.414  1.00  0.00      R00  H  
ATOM   4447 HE21 GLN 0 278      14.511   7.256  27.346  1.00  0.00      R00  H  
ATOM   4448 HE22 GLN 0 278      14.889   5.654  26.911  1.00  0.00      R00  H  
ATOM   4449  HA  GLN 0 278      12.980   2.594  24.687  1.00  0.00           H  
ATOM   4450  HB3 GLN 0 278      11.974   4.195  26.079  1.00  0.00           H  
ATOM   4451  HB2 GLN 0 278      11.277   5.053  24.755  1.00  0.00           H  
ATOM   4452  HG3 GLN 0 278      13.602   5.618  23.941  1.00  0.00           H  
ATOM   4453  HG2 GLN 0 278      14.297   4.558  25.171  1.00  0.00           H  
ATOM   4454  N   ALA 0 279      10.723   1.743  25.819  1.00  0.00      R00  N  
ATOM   4455  CA  ALA 0 279       9.496   1.027  26.262  1.00  0.00      R00  C  
ATOM   4456  C   ALA 0 279       8.272   1.971  26.365  1.00  0.00      R00  C  
ATOM   4457  O   ALA 0 279       8.345   3.227  26.407  1.00  0.00      R00  O  
ATOM   4458  CB  ALA 0 279       9.839   0.418  27.618  1.00  0.00      R00  C  
ATOM   4459  H   ALA 0 279      11.490   1.746  26.476  1.00  0.00      R00  H  
ATOM   4460  HA  ALA 0 279       9.340   0.227  25.539  1.00  0.00           H  
ATOM   4461  HB1 ALA 0 279       9.798   1.251  28.320  1.00  0.00           H  
ATOM   4462  HB2 ALA 0 279       9.067  -0.279  27.946  1.00  0.00           H  
ATOM   4463  HB3 ALA 0 279      10.758  -0.148  27.469  1.00  0.00           H  
ATOM   4464  N   THR 0 280       7.083   1.445  26.670  1.00  0.00      R00  N  
ATOM   4465  CA  THR 0 280       5.779   2.133  26.448  1.00  0.00      R00  C  
ATOM   4466  C   THR 0 280       5.315   2.985  27.588  1.00  0.00      R00  C  
ATOM   4467  O   THR 0 280       4.422   3.865  27.476  1.00  0.00      R00  O  
ATOM   4468  CB  THR 0 280       4.698   1.051  26.210  1.00  0.00      R00  C  
ATOM   4469  OG1 THR 0 280       5.136   0.175  25.194  1.00  0.00      R00  O  
ATOM   4470  CG2 THR 0 280       3.317   1.470  25.872  1.00  0.00      R00  C  
ATOM   4471  H   THR 0 280       6.936   0.452  26.786  1.00  0.00      R00  H  
ATOM   4472  HG1 THR 0 280       5.893  -0.389  25.370  1.00  0.00      R00  H  
ATOM   4473  HA  THR 0 280       5.905   2.701  25.526  1.00  0.00           H  
ATOM   4474  HB  THR 0 280       4.722   0.374  27.064  1.00  0.00           H  
ATOM   4475 HG21 THR 0 280       2.730   1.886  26.691  1.00  0.00           H  
ATOM   4476 HG22 THR 0 280       3.243   2.032  24.941  1.00  0.00           H  
ATOM   4477 HG23 THR 0 280       2.688   0.620  25.608  1.00  0.00           H  
ATOM   4478  N   GLU 0 281       6.070   3.062  28.707  1.00  0.00      R00  N  
ATOM   4479  CA  GLU 0 281       6.073   4.137  29.696  1.00  0.00      R00  C  
ATOM   4480  C   GLU 0 281       6.571   5.435  29.157  1.00  0.00      R00  C  
ATOM   4481  O   GLU 0 281       5.945   6.472  29.430  1.00  0.00      R00  O  
ATOM   4482  CB  GLU 0 281       6.796   3.566  30.947  1.00  0.00      R00  C  
ATOM   4483  CG  GLU 0 281       7.353   4.669  31.933  1.00  0.00      R00  C  
ATOM   4484  CD  GLU 0 281       6.394   5.623  32.632  1.00  0.00      R00  C  
ATOM   4485  OE1 GLU 0 281       5.245   5.234  32.911  1.00  0.00      R00  O  
ATOM   4486  OE2 GLU 0 281       6.805   6.784  32.824  1.00  0.00      R00  O1-
ATOM   4487  H   GLU 0 281       6.742   2.352  28.961  1.00  0.00      R00  H  
ATOM   4488  HA  GLU 0 281       5.016   4.348  29.859  1.00  0.00           H  
ATOM   4489  HB3 GLU 0 281       7.583   2.868  30.663  1.00  0.00           H  
ATOM   4490  HB2 GLU 0 281       6.046   3.023  31.522  1.00  0.00           H  
ATOM   4491  HG3 GLU 0 281       8.206   5.198  31.506  1.00  0.00           H  
ATOM   4492  HG2 GLU 0 281       7.844   4.132  32.745  1.00  0.00           H  
ATOM   4493  N   CYS 0 282       7.695   5.467  28.493  1.00  0.00      R00  N  
ATOM   4494  CA  CYS 0 282       8.273   6.689  27.912  1.00  0.00      R00  C  
ATOM   4495  C   CYS 0 282       7.544   7.089  26.649  1.00  0.00      R00  C  
ATOM   4496  O   CYS 0 282       7.543   8.326  26.447  1.00  0.00      R00  O  
ATOM   4497  CB  CYS 0 282       9.733   6.526  27.499  1.00  0.00      R00  C  
ATOM   4498  SG  CYS 0 282      10.785   5.952  28.876  1.00  0.00      R00  S  
ATOM   4499  H   CYS 0 282       8.193   4.608  28.309  1.00  0.00      R00  H  
ATOM   4500  HA  CYS 0 282       8.254   7.551  28.579  1.00  0.00           H  
ATOM   4501  HB3 CYS 0 282      10.210   7.461  27.205  1.00  0.00           H  
ATOM   4502  HB2 CYS 0 282       9.894   5.803  26.700  1.00  0.00           H  
ATOM   4503  HG  CYS 0 282      11.280   7.168  29.124  1.00  0.00           H  
ATOM   4504  N   ALA 0 283       6.890   6.177  25.868  1.00  0.00      R00  N  
ATOM   4505  CA  ALA 0 283       6.019   6.496  24.679  1.00  0.00      R00  C  
ATOM   4506  C   ALA 0 283       4.878   7.464  24.997  1.00  0.00      R00  C  
ATOM   4507  O   ALA 0 283       4.396   7.453  26.131  1.00  0.00      R00  O  
ATOM   4508  CB  ALA 0 283       5.464   5.203  24.060  1.00  0.00      R00  C  
ATOM   4509  H   ALA 0 283       6.874   5.203  26.136  1.00  0.00      R00  H  
ATOM   4510  HA  ALA 0 283       6.511   7.022  23.861  1.00  0.00           H  
ATOM   4511  HB1 ALA 0 283       5.221   4.490  24.847  1.00  0.00           H  
ATOM   4512  HB2 ALA 0 283       4.517   5.376  23.548  1.00  0.00           H  
ATOM   4513  HB3 ALA 0 283       6.108   4.751  23.306  1.00  0.00           H  
ATOM   4514  N   SER 0 284       4.515   8.371  24.073  1.00  0.00      R00  N  
ATOM   4515  CA  SER 0 284       3.438   9.343  24.185  1.00  0.00      R00  C  
ATOM   4516  C   SER 0 284       2.361   8.942  23.179  1.00  0.00      R00  C  
ATOM   4517  O   SER 0 284       2.565   7.993  22.342  1.00  0.00      R00  O  
ATOM   4518  CB  SER 0 284       4.121  10.760  23.911  1.00  0.00      R00  C  
ATOM   4519  OG  SER 0 284       4.681  10.910  22.647  1.00  0.00      R00  O  
ATOM   4520  H   SER 0 284       5.072   8.526  23.244  1.00  0.00      R00  H  
ATOM   4521  HG  SER 0 284       4.521  11.827  22.413  1.00  0.00      R00  H  
ATOM   4522  HA  SER 0 284       2.917   9.382  25.142  1.00  0.00           H  
ATOM   4523  HB3 SER 0 284       4.782  10.966  24.752  1.00  0.00           H  
ATOM   4524  HB2 SER 0 284       3.383  11.560  23.960  1.00  0.00           H  
ATOM   4525  N   HIS 0 285       1.248   9.687  23.221  1.00  0.00      R00  N  
ATOM   4526  CA  HIS 0 285      -0.011   9.800  22.373  1.00  0.00      R00  C  
ATOM   4527  C   HIS 0 285       0.115   9.488  20.947  1.00  0.00      R00  C  
ATOM   4528  O   HIS 0 285      -0.744   8.803  20.339  1.00  0.00      R00  O  
ATOM   4529  CB  HIS 0 285      -0.633  11.208  22.560  1.00  0.00      R00  C  
ATOM   4530  CG  HIS 0 285       0.247  12.304  22.177  1.00  0.00      R00  C  
ATOM   4531  ND1 HIS 0 285       0.180  13.118  21.115  1.00  0.00      R00  N  
ATOM   4532  CD2 HIS 0 285       1.158  12.882  23.043  1.00  0.00      R00  C  
ATOM   4533  NE2 HIS 0 285       1.687  13.998  22.483  1.00  0.00      R00  N  
ATOM   4534  CE1 HIS 0 285       1.042  14.143  21.325  1.00  0.00      R00  C  
ATOM   4535  H   HIS 0 285       1.336  10.262  24.046  1.00  0.00      R00  H  
ATOM   4536  HD1 HIS 0 285      -0.560  13.011  20.436  1.00  0.00      R00  H  
ATOM   4537  HA  HIS 0 285      -0.736   9.088  22.767  1.00  0.00           H  
ATOM   4538  HB3 HIS 0 285      -0.968  11.305  23.592  1.00  0.00           H  
ATOM   4539  HB2 HIS 0 285      -1.474  11.307  21.873  1.00  0.00           H  
ATOM   4540  HD2 HIS 0 285       1.494  12.503  23.997  1.00  0.00           H  
ATOM   4541  HE1 HIS 0 285       1.327  14.944  20.658  1.00  0.00           H  
ATOM   4542  N   VAL 0 286       1.153   9.950  20.273  1.00  0.00      R00  N  
ATOM   4543  CA  VAL 0 286       1.374   9.675  18.815  1.00  0.00      R00  C  
ATOM   4544  C   VAL 0 286       1.586   8.201  18.332  1.00  0.00      R00  C  
ATOM   4545  O   VAL 0 286       1.311   7.916  17.155  1.00  0.00      R00  O  
ATOM   4546  CB  VAL 0 286       2.461  10.652  18.123  1.00  0.00      R00  C  
ATOM   4547  CG1 VAL 0 286       2.198  12.124  18.293  1.00  0.00      R00  C  
ATOM   4548  CG2 VAL 0 286       3.878  10.342  18.669  1.00  0.00      R00  C  
ATOM   4549  H   VAL 0 286       1.858  10.400  20.840  1.00  0.00      R00  H  
ATOM   4550  HA  VAL 0 286       0.378   9.929  18.452  1.00  0.00           H  
ATOM   4551  HB  VAL 0 286       2.569  10.299  17.098  1.00  0.00           H  
ATOM   4552 HG11 VAL 0 286       1.426  12.427  17.585  1.00  0.00           H  
ATOM   4553 HG12 VAL 0 286       1.882  12.334  19.315  1.00  0.00           H  
ATOM   4554 HG13 VAL 0 286       3.058  12.757  18.072  1.00  0.00           H  
ATOM   4555 HG21 VAL 0 286       4.300   9.349  18.516  1.00  0.00           H  
ATOM   4556 HG22 VAL 0 286       4.593  11.026  18.214  1.00  0.00           H  
ATOM   4557 HG23 VAL 0 286       3.896  10.599  19.728  1.00  0.00           H  
ATOM   4558  N   THR 0 287       2.014   7.298  19.283  1.00  0.00      R00  N  
ATOM   4559  CA  THR 0 287       2.306   5.873  18.996  1.00  0.00      R00  C  
ATOM   4560  C   THR 0 287       1.090   4.986  19.077  1.00  0.00      R00  C  
ATOM   4561  O   THR 0 287       1.168   3.856  18.642  1.00  0.00      R00  O  
ATOM   4562  CB  THR 0 287       3.165   5.326  20.164  1.00  0.00      R00  C  
ATOM   4563  OG1 THR 0 287       2.613   5.657  21.455  1.00  0.00      R00  O  
ATOM   4564  CG2 THR 0 287       4.633   5.939  20.320  1.00  0.00      R00  C  
ATOM   4565  H   THR 0 287       2.268   7.603  20.211  1.00  0.00      R00  H  
ATOM   4566  HG1 THR 0 287       2.647   6.606  21.594  1.00  0.00      R00  H  
ATOM   4567  HA  THR 0 287       2.772   5.769  18.017  1.00  0.00           H  
ATOM   4568  HB  THR 0 287       3.217   4.237  20.195  1.00  0.00           H  
ATOM   4569 HG21 THR 0 287       5.011   5.891  21.342  1.00  0.00           H  
ATOM   4570 HG22 THR 0 287       5.356   5.472  19.651  1.00  0.00           H  
ATOM   4571 HG23 THR 0 287       4.664   7.021  20.197  1.00  0.00           H  
ATOM   4572  N   ILE 0 288      -0.085   5.498  19.472  1.00  0.00      R00  N  
ATOM   4573  CA  ILE 0 288      -1.353   4.803  19.296  1.00  0.00      R00  C  
ATOM   4574  C   ILE 0 288      -1.914   4.910  17.815  1.00  0.00      R00  C  
ATOM   4575  O   ILE 0 288      -2.461   3.962  17.191  1.00  0.00      R00  O  
ATOM   4576  CB  ILE 0 288      -2.430   5.331  20.295  1.00  0.00      R00  C  
ATOM   4577  CG2 ILE 0 288      -3.901   4.909  20.075  1.00  0.00      R00  C  
ATOM   4578  CG1 ILE 0 288      -2.013   4.970  21.756  1.00  0.00      R00  C  
ATOM   4579  CD1 ILE 0 288      -1.052   5.965  22.370  1.00  0.00      R00  C  
ATOM   4580  H   ILE 0 288      -0.212   6.443  19.804  1.00  0.00      R00  H  
ATOM   4581  HA  ILE 0 288      -1.296   3.737  19.519  1.00  0.00           H  
ATOM   4582  HB  ILE 0 288      -2.429   6.420  20.251  1.00  0.00           H  
ATOM   4583 HG21 ILE 0 288      -4.225   5.296  19.109  1.00  0.00           H  
ATOM   4584 HG22 ILE 0 288      -3.849   3.821  20.025  1.00  0.00           H  
ATOM   4585 HG23 ILE 0 288      -4.677   5.183  20.789  1.00  0.00           H  
ATOM   4586 HG13 ILE 0 288      -1.558   3.988  21.892  1.00  0.00           H  
ATOM   4587 HG12 ILE 0 288      -2.822   4.894  22.482  1.00  0.00           H  
ATOM   4588 HD11 ILE 0 288      -0.012   5.646  22.304  1.00  0.00           H  
ATOM   4589 HD12 ILE 0 288      -1.075   6.951  21.907  1.00  0.00           H  
ATOM   4590 HD13 ILE 0 288      -1.467   6.074  23.373  1.00  0.00           H  
ATOM   4591  N   THR 0 289      -1.791   6.136  17.301  1.00  0.00      R00  N  
ATOM   4592  CA  THR 0 289      -2.517   6.490  16.080  1.00  0.00      R00  C  
ATOM   4593  C   THR 0 289      -1.797   6.015  14.799  1.00  0.00      R00  C  
ATOM   4594  O   THR 0 289      -2.577   5.740  13.881  1.00  0.00      R00  O  
ATOM   4595  CB  THR 0 289      -2.660   8.045  15.944  1.00  0.00      R00  C  
ATOM   4596  OG1 THR 0 289      -1.400   8.597  16.351  1.00  0.00      R00  O  
ATOM   4597  CG2 THR 0 289      -3.638   8.651  16.910  1.00  0.00      R00  C  
ATOM   4598  H   THR 0 289      -1.390   6.884  17.849  1.00  0.00      R00  H  
ATOM   4599  HG1 THR 0 289      -0.711   8.047  15.971  1.00  0.00      R00  H  
ATOM   4600  HA  THR 0 289      -3.513   6.095  16.281  1.00  0.00           H  
ATOM   4601  HB  THR 0 289      -2.860   8.296  14.903  1.00  0.00           H  
ATOM   4602 HG21 THR 0 289      -3.539   8.249  17.918  1.00  0.00           H  
ATOM   4603 HG22 THR 0 289      -3.565   9.732  17.032  1.00  0.00           H  
ATOM   4604 HG23 THR 0 289      -4.696   8.441  16.756  1.00  0.00           H  
ATOM   4605  N   VAL 0 290      -0.490   5.736  14.778  1.00  0.00      R00  N  
ATOM   4606  CA  VAL 0 290       0.259   5.261  13.565  1.00  0.00      R00  C  
ATOM   4607  C   VAL 0 290      -0.303   3.989  12.856  1.00  0.00      R00  C  
ATOM   4608  O   VAL 0 290      -0.498   3.964  11.661  1.00  0.00      R00  O  
ATOM   4609  CB  VAL 0 290       1.839   5.024  13.910  1.00  0.00      R00  C  
ATOM   4610  CG1 VAL 0 290       2.478   6.440  14.080  1.00  0.00      R00  C  
ATOM   4611  CG2 VAL 0 290       2.050   4.027  15.083  1.00  0.00      R00  C  
ATOM   4612  H   VAL 0 290      -0.001   5.866  15.652  1.00  0.00      R00  H  
ATOM   4613  HA  VAL 0 290       0.218   6.111  12.884  1.00  0.00           H  
ATOM   4614  HB  VAL 0 290       2.335   4.548  13.063  1.00  0.00           H  
ATOM   4615 HG11 VAL 0 290       2.410   7.043  13.174  1.00  0.00           H  
ATOM   4616 HG12 VAL 0 290       2.188   7.057  14.930  1.00  0.00           H  
ATOM   4617 HG13 VAL 0 290       3.554   6.269  14.125  1.00  0.00           H  
ATOM   4618 HG21 VAL 0 290       1.495   4.257  15.992  1.00  0.00           H  
ATOM   4619 HG22 VAL 0 290       1.719   3.027  14.802  1.00  0.00           H  
ATOM   4620 HG23 VAL 0 290       3.112   3.918  15.299  1.00  0.00           H  
ATOM   4621  N   PHE 0 291      -0.647   2.937  13.668  1.00  0.00      R00  N  
ATOM   4622  CA  PHE 0 291      -1.296   1.729  13.201  1.00  0.00      R00  C  
ATOM   4623  C   PHE 0 291      -2.607   1.972  12.394  1.00  0.00      R00  C  
ATOM   4624  O   PHE 0 291      -2.813   1.298  11.450  1.00  0.00      R00  O  
ATOM   4625  CB  PHE 0 291      -1.601   0.804  14.490  1.00  0.00      R00  C  
ATOM   4626  CG  PHE 0 291      -0.348   0.244  15.206  1.00  0.00      R00  C  
ATOM   4627  CD1 PHE 0 291       0.394  -0.739  14.561  1.00  0.00      R00  C  
ATOM   4628  CD2 PHE 0 291       0.143   0.853  16.414  1.00  0.00      R00  C  
ATOM   4629  CE1 PHE 0 291       1.563  -1.313  15.138  1.00  0.00      R00  C  
ATOM   4630  CE2 PHE 0 291       1.326   0.355  16.978  1.00  0.00      R00  C  
ATOM   4631  CZ  PHE 0 291       1.950  -0.775  16.366  1.00  0.00      R00  C  
ATOM   4632  H   PHE 0 291      -0.610   3.014  14.675  1.00  0.00      R00  H  
ATOM   4633  HA  PHE 0 291      -0.511   1.181  12.681  1.00  0.00           H  
ATOM   4634  HB3 PHE 0 291      -2.306   0.025  14.200  1.00  0.00           H  
ATOM   4635  HB2 PHE 0 291      -2.074   1.548  15.132  1.00  0.00           H  
ATOM   4636  HD1 PHE 0 291      -0.041  -1.239  13.709  1.00  0.00           H  
ATOM   4637  HD2 PHE 0 291      -0.396   1.674  16.864  1.00  0.00           H  
ATOM   4638  HE1 PHE 0 291       1.963  -2.213  14.694  1.00  0.00           H  
ATOM   4639  HE2 PHE 0 291       1.781   0.610  17.923  1.00  0.00           H  
ATOM   4640  HZ  PHE 0 291       2.753  -1.365  16.783  1.00  0.00           H  
ATOM   4641  N   LEU 0 292      -3.322   3.102  12.665  1.00  0.00      R00  N  
ATOM   4642  CA  LEU 0 292      -4.591   3.377  12.010  1.00  0.00      R00  C  
ATOM   4643  C   LEU 0 292      -4.275   4.238  10.733  1.00  0.00      R00  C  
ATOM   4644  O   LEU 0 292      -5.078   4.116   9.782  1.00  0.00      R00  O  
ATOM   4645  CB  LEU 0 292      -5.677   3.988  12.920  1.00  0.00      R00  C  
ATOM   4646  CG  LEU 0 292      -5.919   3.069  14.125  1.00  0.00      R00  C  
ATOM   4647  CD1 LEU 0 292      -6.581   3.858  15.259  1.00  0.00      R00  C  
ATOM   4648  CD2 LEU 0 292      -6.857   1.927  13.726  1.00  0.00      R00  C  
ATOM   4649  H   LEU 0 292      -3.001   3.628  13.465  1.00  0.00      R00  H  
ATOM   4650  HA  LEU 0 292      -4.982   2.437  11.620  1.00  0.00           H  
ATOM   4651  HB3 LEU 0 292      -6.561   3.954  12.283  1.00  0.00           H  
ATOM   4652  HB2 LEU 0 292      -5.415   4.982  13.282  1.00  0.00           H  
ATOM   4653  HG  LEU 0 292      -5.012   2.747  14.637  1.00  0.00           H  
ATOM   4654 HD11 LEU 0 292      -6.103   4.805  15.508  1.00  0.00           H  
ATOM   4655 HD12 LEU 0 292      -7.605   4.070  14.953  1.00  0.00           H  
ATOM   4656 HD13 LEU 0 292      -6.758   3.203  16.112  1.00  0.00           H  
ATOM   4657 HD21 LEU 0 292      -6.443   0.980  14.075  1.00  0.00           H  
ATOM   4658 HD22 LEU 0 292      -7.837   2.045  14.188  1.00  0.00           H  
ATOM   4659 HD23 LEU 0 292      -7.019   1.836  12.652  1.00  0.00           H  
ATOM   4660  N   VAL 0 293      -3.253   5.120  10.871  1.00  0.00      R00  N  
ATOM   4661  CA  VAL 0 293      -2.924   6.030   9.754  1.00  0.00      R00  C  
ATOM   4662  C   VAL 0 293      -2.135   5.191   8.639  1.00  0.00      R00  C  
ATOM   4663  O   VAL 0 293      -2.432   5.259   7.441  1.00  0.00      R00  O  
ATOM   4664  CB  VAL 0 293      -2.058   7.238  10.248  1.00  0.00      R00  C  
ATOM   4665  CG1 VAL 0 293      -1.549   8.072   9.032  1.00  0.00      R00  C  
ATOM   4666  CG2 VAL 0 293      -2.828   8.172  11.215  1.00  0.00      R00  C  
ATOM   4667  H   VAL 0 293      -2.932   5.373  11.794  1.00  0.00      R00  H  
ATOM   4668  HA  VAL 0 293      -3.809   6.423   9.252  1.00  0.00           H  
ATOM   4669  HB  VAL 0 293      -1.200   6.833  10.784  1.00  0.00           H  
ATOM   4670 HG11 VAL 0 293      -0.902   7.610   8.287  1.00  0.00           H  
ATOM   4671 HG12 VAL 0 293      -2.394   8.495   8.490  1.00  0.00           H  
ATOM   4672 HG13 VAL 0 293      -0.978   8.948   9.340  1.00  0.00           H  
ATOM   4673 HG21 VAL 0 293      -3.111   7.606  12.103  1.00  0.00           H  
ATOM   4674 HG22 VAL 0 293      -2.317   9.047  11.615  1.00  0.00           H  
ATOM   4675 HG23 VAL 0 293      -3.765   8.432  10.722  1.00  0.00           H  
ATOM   4676  N   ALA 0 294      -1.218   4.325   9.121  1.00  0.00      R00  N  
ATOM   4677  CA  ALA 0 294      -0.555   3.264   8.289  1.00  0.00      R00  C  
ATOM   4678  C   ALA 0 294      -1.475   2.186   7.568  1.00  0.00      R00  C  
ATOM   4679  O   ALA 0 294      -1.314   1.994   6.332  1.00  0.00      R00  O  
ATOM   4680  CB  ALA 0 294       0.548   2.617   9.112  1.00  0.00      R00  C  
ATOM   4681  H   ALA 0 294      -0.922   4.321  10.087  1.00  0.00      R00  H  
ATOM   4682  HA  ALA 0 294      -0.076   3.894   7.540  1.00  0.00           H  
ATOM   4683  HB1 ALA 0 294       1.231   2.282   8.332  1.00  0.00           H  
ATOM   4684  HB2 ALA 0 294       1.210   3.181   9.771  1.00  0.00           H  
ATOM   4685  HB3 ALA 0 294       0.161   1.786   9.701  1.00  0.00           H  
ATOM   4686  N   ALA 0 295      -2.469   1.690   8.343  1.00  0.00      R00  N  
ATOM   4687  CA  ALA 0 295      -3.517   0.835   7.773  1.00  0.00      R00  C  
ATOM   4688  C   ALA 0 295      -4.384   1.604   6.730  1.00  0.00      R00  C  
ATOM   4689  O   ALA 0 295      -4.988   1.052   5.817  1.00  0.00      R00  O  
ATOM   4690  CB  ALA 0 295      -4.379   0.179   8.858  1.00  0.00      R00  C  
ATOM   4691  H   ALA 0 295      -2.374   1.792   9.343  1.00  0.00      R00  H  
ATOM   4692  HA  ALA 0 295      -3.021   0.015   7.253  1.00  0.00           H  
ATOM   4693  HB1 ALA 0 295      -4.909   0.989   9.359  1.00  0.00           H  
ATOM   4694  HB2 ALA 0 295      -5.124  -0.427   8.343  1.00  0.00           H  
ATOM   4695  HB3 ALA 0 295      -4.038  -0.508   9.633  1.00  0.00           H  
ATOM   4696  N   CYS 0 296      -4.550   2.937   6.889  1.00  0.00      R00  N  
ATOM   4697  CA  CYS 0 296      -5.473   3.666   6.008  1.00  0.00      R00  C  
ATOM   4698  C   CYS 0 296      -4.693   3.968   4.682  1.00  0.00      R00  C  
ATOM   4699  O   CYS 0 296      -5.271   3.749   3.617  1.00  0.00      R00  O  
ATOM   4700  CB  CYS 0 296      -5.968   4.916   6.706  1.00  0.00      R00  C  
ATOM   4701  SG  CYS 0 296      -7.510   5.376   5.892  1.00  0.00      R00  S  
ATOM   4702  H   CYS 0 296      -4.245   3.397   7.734  1.00  0.00      R00  H  
ATOM   4703  HA  CYS 0 296      -6.366   3.103   5.737  1.00  0.00           H  
ATOM   4704  HB3 CYS 0 296      -5.210   5.694   6.797  1.00  0.00           H  
ATOM   4705  HB2 CYS 0 296      -6.274   4.702   7.730  1.00  0.00           H  
ATOM   4706  HG  CYS 0 296      -7.967   4.120   5.874  1.00  0.00           H  
ATOM   4707  N   PHE 0 297      -3.428   4.333   4.758  1.00  0.00      R00  N  
ATOM   4708  CA  PHE 0 297      -2.536   4.244   3.606  1.00  0.00      R00  C  
ATOM   4709  C   PHE 0 297      -2.438   2.871   2.874  1.00  0.00      R00  C  
ATOM   4710  O   PHE 0 297      -2.492   2.856   1.653  1.00  0.00      R00  O  
ATOM   4711  CB  PHE 0 297      -1.050   4.767   4.016  1.00  0.00      R00  C  
ATOM   4712  CG  PHE 0 297      -0.770   6.261   3.789  1.00  0.00      R00  C  
ATOM   4713  CD1 PHE 0 297      -0.337   6.711   2.556  1.00  0.00      R00  C  
ATOM   4714  CD2 PHE 0 297      -1.007   7.224   4.751  1.00  0.00      R00  C  
ATOM   4715  CE1 PHE 0 297      -0.019   8.052   2.278  1.00  0.00      R00  C  
ATOM   4716  CE2 PHE 0 297      -0.784   8.519   4.529  1.00  0.00      R00  C  
ATOM   4717  CZ  PHE 0 297      -0.280   8.934   3.302  1.00  0.00      R00  C  
ATOM   4718  H   PHE 0 297      -3.047   4.479   5.682  1.00  0.00      R00  H  
ATOM   4719  HA  PHE 0 297      -2.956   4.942   2.881  1.00  0.00           H  
ATOM   4720  HB3 PHE 0 297      -0.374   4.095   3.486  1.00  0.00           H  
ATOM   4721  HB2 PHE 0 297      -0.777   4.524   5.043  1.00  0.00           H  
ATOM   4722  HD1 PHE 0 297      -0.069   6.024   1.766  1.00  0.00           H  
ATOM   4723  HD2 PHE 0 297      -1.444   6.900   5.684  1.00  0.00           H  
ATOM   4724  HE1 PHE 0 297       0.411   8.380   1.343  1.00  0.00           H  
ATOM   4725  HE2 PHE 0 297      -0.787   9.201   5.367  1.00  0.00           H  
ATOM   4726  HZ  PHE 0 297       0.040   9.962   3.224  1.00  0.00           H  
ATOM   4727  N   SER 0 298      -2.352   1.803   3.650  1.00  0.00      R00  N  
ATOM   4728  CA  SER 0 298      -2.375   0.405   3.133  1.00  0.00      R00  C  
ATOM   4729  C   SER 0 298      -3.665   0.195   2.281  1.00  0.00      R00  C  
ATOM   4730  O   SER 0 298      -3.519  -0.312   1.098  1.00  0.00      R00  O  
ATOM   4731  CB  SER 0 298      -2.209  -0.679   4.263  1.00  0.00      R00  C  
ATOM   4732  OG  SER 0 298      -0.814  -0.506   4.600  1.00  0.00      R00  O  
ATOM   4733  H   SER 0 298      -2.376   1.939   4.650  1.00  0.00      R00  H  
ATOM   4734  HG  SER 0 298      -0.571   0.416   4.706  1.00  0.00      R00  H  
ATOM   4735  HA  SER 0 298      -1.561   0.229   2.430  1.00  0.00           H  
ATOM   4736  HB3 SER 0 298      -2.246  -1.699   3.880  1.00  0.00           H  
ATOM   4737  HB2 SER 0 298      -2.802  -0.577   5.172  1.00  0.00           H  
ATOM   4738  N   TYR 0 299      -4.852   0.570   2.863  1.00  0.00      R00  N  
ATOM   4739  CA  TYR 0 299      -6.156   0.298   2.278  1.00  0.00      R00  C  
ATOM   4740  C   TYR 0 299      -6.498   1.286   1.141  1.00  0.00      R00  C  
ATOM   4741  O   TYR 0 299      -7.174   0.859   0.167  1.00  0.00      R00  O  
ATOM   4742  CB  TYR 0 299      -7.159   0.390   3.404  1.00  0.00      R00  C  
ATOM   4743  CG  TYR 0 299      -7.079  -0.777   4.479  1.00  0.00      R00  C  
ATOM   4744  CD1 TYR 0 299      -7.833  -0.734   5.724  1.00  0.00      R00  C  
ATOM   4745  CE1 TYR 0 299      -7.732  -1.703   6.738  1.00  0.00      R00  C  
ATOM   4746  CD2 TYR 0 299      -6.177  -1.890   4.333  1.00  0.00      R00  C  
ATOM   4747  CE2 TYR 0 299      -6.169  -2.834   5.360  1.00  0.00      R00  C  
ATOM   4748  CZ  TYR 0 299      -6.941  -2.827   6.506  1.00  0.00      R00  C  
ATOM   4749  OH  TYR 0 299      -6.816  -3.755   7.491  1.00  0.00      R00  O  
ATOM   4750  H   TYR 0 299      -4.927   0.957   3.793  1.00  0.00      R00  H  
ATOM   4751  HH  TYR 0 299      -7.126  -3.532   8.372  1.00  0.00      R00  H  
ATOM   4752  HA  TYR 0 299      -6.128  -0.698   1.836  1.00  0.00           H  
ATOM   4753  HB3 TYR 0 299      -8.204   0.420   3.094  1.00  0.00           H  
ATOM   4754  HB2 TYR 0 299      -7.032   1.266   4.041  1.00  0.00           H  
ATOM   4755  HD1 TYR 0 299      -8.546   0.049   5.939  1.00  0.00           H  
ATOM   4756  HE1 TYR 0 299      -8.134  -1.635   7.738  1.00  0.00           H  
ATOM   4757  HD2 TYR 0 299      -5.446  -1.916   3.539  1.00  0.00           H  
ATOM   4758  HE2 TYR 0 299      -5.454  -3.628   5.199  1.00  0.00           H  
ATOM   4759  N   SER 0 300      -5.955   2.486   1.238  1.00  0.00      R00  N  
ATOM   4760  CA  SER 0 300      -6.277   3.526   0.305  1.00  0.00      R00  C  
ATOM   4761  C   SER 0 300      -5.456   3.564  -0.996  1.00  0.00      R00  C  
ATOM   4762  O   SER 0 300      -5.565   4.521  -1.694  1.00  0.00      R00  O  
ATOM   4763  CB  SER 0 300      -6.311   4.863   1.063  1.00  0.00      R00  C  
ATOM   4764  OG  SER 0 300      -7.212   4.920   2.121  1.00  0.00      R00  O  
ATOM   4765  H   SER 0 300      -5.528   2.814   2.092  1.00  0.00      R00  H  
ATOM   4766  HG  SER 0 300      -6.694   4.435   2.767  1.00  0.00      R00  H  
ATOM   4767  HA  SER 0 300      -7.289   3.277  -0.015  1.00  0.00           H  
ATOM   4768  HB3 SER 0 300      -6.517   5.730   0.435  1.00  0.00           H  
ATOM   4769  HB2 SER 0 300      -5.297   4.986   1.443  1.00  0.00           H  
ATOM   4770  N   ASN 0 301      -4.729   2.435  -1.266  1.00  0.00      R00  N  
ATOM   4771  CA  ASN 0 301      -3.975   2.232  -2.518  1.00  0.00      R00  C  
ATOM   4772  C   ASN 0 301      -4.824   2.306  -3.811  1.00  0.00      R00  C  
ATOM   4773  O   ASN 0 301      -4.262   2.440  -4.880  1.00  0.00      R00  O  
ATOM   4774  CB  ASN 0 301      -3.226   0.916  -2.392  1.00  0.00      R00  C  
ATOM   4775  CG  ASN 0 301      -3.979  -0.458  -2.668  1.00  0.00      R00  C  
ATOM   4776  OD1 ASN 0 301      -4.884  -0.828  -1.979  1.00  0.00      R00  O  
ATOM   4777  ND2 ASN 0 301      -3.473  -1.168  -3.681  1.00  0.00      R00  N  
ATOM   4778  H   ASN 0 301      -4.833   1.674  -0.610  1.00  0.00      R00  H  
ATOM   4779 HD21 ASN 0 301      -4.099  -1.928  -3.906  1.00  0.00      R00  H  
ATOM   4780 HD22 ASN 0 301      -2.850  -0.775  -4.372  1.00  0.00      R00  H  
ATOM   4781  HA  ASN 0 301      -3.221   3.009  -2.640  1.00  0.00           H  
ATOM   4782  HB3 ASN 0 301      -2.781   0.812  -1.403  1.00  0.00           H  
ATOM   4783  HB2 ASN 0 301      -2.436   1.029  -3.134  1.00  0.00           H  
ATOM   4784  N   SER 0 302      -6.093   1.958  -3.649  1.00  0.00      R00  N  
ATOM   4785  CA  SER 0 302      -7.090   1.851  -4.697  1.00  0.00      R00  C  
ATOM   4786  C   SER 0 302      -7.195   3.078  -5.610  1.00  0.00      R00  C  
ATOM   4787  O   SER 0 302      -7.511   2.943  -6.773  1.00  0.00      R00  O  
ATOM   4788  CB  SER 0 302      -8.444   1.576  -4.077  1.00  0.00      R00  C  
ATOM   4789  OG  SER 0 302      -8.548   2.468  -3.008  1.00  0.00      R00  O  
ATOM   4790  H   SER 0 302      -6.427   1.553  -2.786  1.00  0.00      R00  H  
ATOM   4791  HG  SER 0 302      -8.719   1.984  -2.197  1.00  0.00      R00  H  
ATOM   4792  HA  SER 0 302      -6.803   0.966  -5.264  1.00  0.00           H  
ATOM   4793  HB3 SER 0 302      -8.603   0.559  -3.719  1.00  0.00           H  
ATOM   4794  HB2 SER 0 302      -9.218   1.920  -4.763  1.00  0.00           H  
ATOM   4795  N   ALA 0 303      -6.917   4.260  -5.084  1.00  0.00      R00  N  
ATOM   4796  CA  ALA 0 303      -6.960   5.617  -5.632  1.00  0.00      R00  C  
ATOM   4797  C   ALA 0 303      -5.666   5.773  -6.533  1.00  0.00      R00  C  
ATOM   4798  O   ALA 0 303      -5.785   6.351  -7.648  1.00  0.00      R00  O  
ATOM   4799  CB  ALA 0 303      -6.943   6.699  -4.490  1.00  0.00      R00  C  
ATOM   4800  H   ALA 0 303      -6.517   4.236  -4.157  1.00  0.00      R00  H  
ATOM   4801  HA  ALA 0 303      -7.786   5.730  -6.335  1.00  0.00           H  
ATOM   4802  HB1 ALA 0 303      -6.692   7.707  -4.819  1.00  0.00           H  
ATOM   4803  HB2 ALA 0 303      -7.937   6.805  -4.056  1.00  0.00           H  
ATOM   4804  HB3 ALA 0 303      -6.247   6.423  -3.698  1.00  0.00           H  
ATOM   4805  N   MET 0 304      -4.535   5.126  -6.134  1.00  0.00      R00  N  
ATOM   4806  CA  MET 0 304      -3.207   5.119  -6.801  1.00  0.00      R00  C  
ATOM   4807  C   MET 0 304      -3.216   4.087  -7.898  1.00  0.00      R00  C  
ATOM   4808  O   MET 0 304      -2.367   4.147  -8.827  1.00  0.00      R00  O  
ATOM   4809  CB  MET 0 304      -2.135   4.998  -5.735  1.00  0.00      R00  C  
ATOM   4810  CG  MET 0 304      -2.158   6.208  -4.776  1.00  0.00      R00  C  
ATOM   4811  SD  MET 0 304      -1.434   7.708  -5.491  1.00  0.00      R00  S  
ATOM   4812  CE  MET 0 304       0.299   7.532  -5.207  1.00  0.00      R00  C  
ATOM   4813  H   MET 0 304      -4.706   4.478  -5.378  1.00  0.00      R00  H  
ATOM   4814  HA  MET 0 304      -3.030   6.058  -7.324  1.00  0.00           H  
ATOM   4815  HB3 MET 0 304      -1.159   5.047  -6.219  1.00  0.00           H  
ATOM   4816  HB2 MET 0 304      -2.149   4.053  -5.191  1.00  0.00           H  
ATOM   4817  HG3 MET 0 304      -1.660   5.900  -3.857  1.00  0.00           H  
ATOM   4818  HG2 MET 0 304      -3.200   6.385  -4.512  1.00  0.00           H  
ATOM   4819  HE1 MET 0 304       0.490   7.160  -4.201  1.00  0.00           H  
ATOM   4820  HE2 MET 0 304       0.571   6.795  -5.962  1.00  0.00           H  
ATOM   4821  HE3 MET 0 304       0.855   8.443  -5.430  1.00  0.00           H  
ATOM   4822  N   ASN 0 305      -3.945   2.972  -7.763  1.00  0.00      R00  N  
ATOM   4823  CA  ASN 0 305      -3.873   1.784  -8.554  1.00  0.00      R00  C  
ATOM   4824  C   ASN 0 305      -4.160   2.054 -10.038  1.00  0.00      R00  C  
ATOM   4825  O   ASN 0 305      -3.336   1.527 -10.781  1.00  0.00      R00  O  
ATOM   4826  CB  ASN 0 305      -4.874   0.655  -8.086  1.00  0.00      R00  C  
ATOM   4827  CG  ASN 0 305      -4.415  -0.141  -6.857  1.00  0.00      R00  C  
ATOM   4828  OD1 ASN 0 305      -3.283  -0.015  -6.338  1.00  0.00      R00  O  
ATOM   4829  ND2 ASN 0 305      -5.195  -1.047  -6.426  1.00  0.00      R00  N  
ATOM   4830  H   ASN 0 305      -4.473   2.899  -6.906  1.00  0.00      R00  H  
ATOM   4831 HD21 ASN 0 305      -4.915  -1.719  -5.725  1.00  0.00      R00  H  
ATOM   4832 HD22 ASN 0 305      -6.126  -1.181  -6.795  1.00  0.00      R00  H  
ATOM   4833  HA  ASN 0 305      -2.847   1.519  -8.300  1.00  0.00           H  
ATOM   4834  HB3 ASN 0 305      -4.955  -0.045  -8.918  1.00  0.00           H  
ATOM   4835  HB2 ASN 0 305      -5.818   1.171  -7.911  1.00  0.00           H  
ATOM   4836  N   PRO 0 306      -5.025   3.039 -10.431  1.00  0.00      R00  N  
ATOM   4837  CA  PRO 0 306      -5.067   3.538 -11.795  1.00  0.00      R00  C  
ATOM   4838  C   PRO 0 306      -3.926   4.437 -12.248  1.00  0.00      R00  C  
ATOM   4839  O   PRO 0 306      -4.019   4.872 -13.383  1.00  0.00      R00  O  
ATOM   4840  CD  PRO 0 306      -6.184   3.429  -9.630  1.00  0.00      R00  C  
ATOM   4841  CB  PRO 0 306      -6.468   4.212 -11.850  1.00  0.00      R00  C  
ATOM   4842  CG  PRO 0 306      -6.718   4.656 -10.440  1.00  0.00      R00  C  
ATOM   4843  HD2 PRO 0 306      -5.910   3.783  -8.637  1.00  0.00           H  
ATOM   4844  HD3 PRO 0 306      -6.885   2.607  -9.484  1.00  0.00           H  
ATOM   4845  HA  PRO 0 306      -5.073   2.728 -12.523  1.00  0.00           H  
ATOM   4846  HB3 PRO 0 306      -7.305   3.547 -12.064  1.00  0.00           H  
ATOM   4847  HB2 PRO 0 306      -6.544   5.040 -12.554  1.00  0.00           H  
ATOM   4848  HG2 PRO 0 306      -6.131   5.517 -10.122  1.00  0.00           H  
ATOM   4849  HG3 PRO 0 306      -7.716   5.010 -10.183  1.00  0.00           H  
ATOM   4850  N   ILE 0 307      -2.906   4.781 -11.404  1.00  0.00      R00  N  
ATOM   4851  CA  ILE 0 307      -1.807   5.535 -11.849  1.00  0.00      R00  C  
ATOM   4852  C   ILE 0 307      -0.544   4.655 -11.894  1.00  0.00      R00  C  
ATOM   4853  O   ILE 0 307       0.495   5.186 -12.238  1.00  0.00      R00  O  
ATOM   4854  CB  ILE 0 307      -1.471   6.786 -10.962  1.00  0.00      R00  C  
ATOM   4855  CG2 ILE 0 307      -2.790   7.559 -10.736  1.00  0.00      R00  C  
ATOM   4856  CG1 ILE 0 307      -0.745   6.606  -9.568  1.00  0.00      R00  C  
ATOM   4857  CD1 ILE 0 307      -0.016   7.904  -9.192  1.00  0.00      R00  C  
ATOM   4858  H   ILE 0 307      -2.757   4.312 -10.522  1.00  0.00      R00  H  
ATOM   4859  HA  ILE 0 307      -2.016   5.925 -12.845  1.00  0.00           H  
ATOM   4860  HB  ILE 0 307      -0.820   7.422 -11.563  1.00  0.00           H  
ATOM   4861 HG21 ILE 0 307      -2.642   8.541 -10.286  1.00  0.00           H  
ATOM   4862 HG22 ILE 0 307      -3.467   7.571 -11.589  1.00  0.00           H  
ATOM   4863 HG23 ILE 0 307      -3.445   7.081 -10.008  1.00  0.00           H  
ATOM   4864 HG13 ILE 0 307      -0.073   5.760  -9.424  1.00  0.00           H  
ATOM   4865 HG12 ILE 0 307      -1.486   6.380  -8.801  1.00  0.00           H  
ATOM   4866 HD11 ILE 0 307       0.832   7.995  -9.871  1.00  0.00           H  
ATOM   4867 HD12 ILE 0 307      -0.650   8.772  -9.374  1.00  0.00           H  
ATOM   4868 HD13 ILE 0 307       0.235   7.750  -8.143  1.00  0.00           H  
ATOM   4869  N   LEU 0 308      -0.651   3.325 -11.743  1.00  0.00      R00  N  
ATOM   4870  CA  LEU 0 308       0.493   2.362 -11.728  1.00  0.00      R00  C  
ATOM   4871  C   LEU 0 308       0.920   2.139 -13.160  1.00  0.00      R00  C  
ATOM   4872  O   LEU 0 308       2.090   2.279 -13.431  1.00  0.00      R00  O  
ATOM   4873  CB  LEU 0 308       0.071   0.988 -11.046  1.00  0.00      R00  C  
ATOM   4874  CG  LEU 0 308       0.054   1.000  -9.488  1.00  0.00      R00  C  
ATOM   4875  CD1 LEU 0 308      -0.852  -0.043  -8.868  1.00  0.00      R00  C  
ATOM   4876  CD2 LEU 0 308       1.488   0.806  -8.946  1.00  0.00      R00  C  
ATOM   4877  H   LEU 0 308      -1.540   2.924 -11.482  1.00  0.00      R00  H  
ATOM   4878  HA  LEU 0 308       1.383   2.773 -11.252  1.00  0.00           H  
ATOM   4879  HB3 LEU 0 308       0.587   0.122 -11.461  1.00  0.00           H  
ATOM   4880  HB2 LEU 0 308      -0.958   0.764 -11.328  1.00  0.00           H  
ATOM   4881  HG  LEU 0 308      -0.240   1.999  -9.167  1.00  0.00           H  
ATOM   4882 HD11 LEU 0 308      -0.982   0.244  -7.825  1.00  0.00           H  
ATOM   4883 HD12 LEU 0 308      -1.773  -0.092  -9.449  1.00  0.00           H  
ATOM   4884 HD13 LEU 0 308      -0.357  -1.014  -8.880  1.00  0.00           H  
ATOM   4885 HD21 LEU 0 308       1.389   0.365  -7.955  1.00  0.00           H  
ATOM   4886 HD22 LEU 0 308       1.972   0.064  -9.581  1.00  0.00           H  
ATOM   4887 HD23 LEU 0 308       2.256   1.579  -8.924  1.00  0.00           H  
ATOM   4888  N   TYR 0 309      -0.065   1.989 -14.047  1.00  0.00      R00  N  
ATOM   4889  CA  TYR 0 309       0.081   1.490 -15.446  1.00  0.00      R00  C  
ATOM   4890  C   TYR 0 309      -0.804   2.346 -16.355  1.00  0.00      R00  C  
ATOM   4891  O   TYR 0 309      -0.513   2.620 -17.435  1.00  0.00      R00  O  
ATOM   4892  CB  TYR 0 309      -0.330  -0.009 -15.535  1.00  0.00      R00  C  
ATOM   4893  CG  TYR 0 309       0.501  -0.889 -14.641  1.00  0.00      R00  C  
ATOM   4894  CD1 TYR 0 309       1.806  -1.224 -15.073  1.00  0.00      R00  C  
ATOM   4895  CE1 TYR 0 309       2.492  -2.234 -14.347  1.00  0.00      R00  C  
ATOM   4896  CD2 TYR 0 309      -0.017  -1.452 -13.457  1.00  0.00      R00  C  
ATOM   4897  CE2 TYR 0 309       0.723  -2.403 -12.765  1.00  0.00      R00  C  
ATOM   4898  CZ  TYR 0 309       1.983  -2.847 -13.198  1.00  0.00      R00  C  
ATOM   4899  OH  TYR 0 309       2.629  -3.656 -12.410  1.00  0.00      R00  O  
ATOM   4900  H   TYR 0 309      -1.003   1.900 -13.684  1.00  0.00      R00  H  
ATOM   4901  HH  TYR 0 309       2.147  -4.022 -11.665  1.00  0.00      R00  H  
ATOM   4902  HA  TYR 0 309       1.067   1.666 -15.878  1.00  0.00           H  
ATOM   4903  HB3 TYR 0 309      -0.117  -0.331 -16.554  1.00  0.00           H  
ATOM   4904  HB2 TYR 0 309      -1.376  -0.203 -15.296  1.00  0.00           H  
ATOM   4905  HD1 TYR 0 309       2.154  -0.786 -15.997  1.00  0.00           H  
ATOM   4906  HE1 TYR 0 309       3.395  -2.595 -14.816  1.00  0.00           H  
ATOM   4907  HD2 TYR 0 309      -0.956  -1.083 -13.071  1.00  0.00           H  
ATOM   4908  HE2 TYR 0 309       0.397  -2.663 -11.769  1.00  0.00           H  
ATOM   4909  N   ALA 0 310      -1.946   2.806 -15.891  1.00  0.00      R00  N  
ATOM   4910  CA  ALA 0 310      -2.957   3.526 -16.684  1.00  0.00      R00  C  
ATOM   4911  C   ALA 0 310      -2.770   5.078 -16.844  1.00  0.00      R00  C  
ATOM   4912  O   ALA 0 310      -3.749   5.788 -16.854  1.00  0.00      R00  O  
ATOM   4913  CB  ALA 0 310      -4.306   3.053 -16.254  1.00  0.00      R00  C  
ATOM   4914  H   ALA 0 310      -2.253   2.514 -14.975  1.00  0.00      R00  H  
ATOM   4915  HA  ALA 0 310      -2.930   3.225 -17.731  1.00  0.00           H  
ATOM   4916  HB1 ALA 0 310      -4.335   3.064 -15.165  1.00  0.00           H  
ATOM   4917  HB2 ALA 0 310      -5.078   3.664 -16.721  1.00  0.00           H  
ATOM   4918  HB3 ALA 0 310      -4.484   2.037 -16.606  1.00  0.00           H  
ATOM   4919  N   PHE 0 311      -1.517   5.505 -16.902  1.00  0.00      R00  N  
ATOM   4920  CA  PHE 0 311      -1.181   6.944 -16.926  1.00  0.00      R00  C  
ATOM   4921  C   PHE 0 311      -0.825   7.440 -18.383  1.00  0.00      R00  C  
ATOM   4922  O   PHE 0 311      -0.475   8.596 -18.604  1.00  0.00      R00  O  
ATOM   4923  CB  PHE 0 311      -0.044   7.202 -15.888  1.00  0.00      R00  C  
ATOM   4924  CG  PHE 0 311       1.432   7.040 -16.251  1.00  0.00      R00  C  
ATOM   4925  CD1 PHE 0 311       2.093   8.080 -16.816  1.00  0.00      R00  C  
ATOM   4926  CD2 PHE 0 311       2.062   5.786 -16.155  1.00  0.00      R00  C  
ATOM   4927  CE1 PHE 0 311       3.416   7.947 -17.251  1.00  0.00      R00  C  
ATOM   4928  CE2 PHE 0 311       3.400   5.622 -16.567  1.00  0.00      R00  C  
ATOM   4929  CZ  PHE 0 311       4.045   6.728 -17.168  1.00  0.00      R00  C  
ATOM   4930  H   PHE 0 311      -0.718   4.896 -16.799  1.00  0.00      R00  H  
ATOM   4931  HA  PHE 0 311      -2.078   7.534 -16.735  1.00  0.00           H  
ATOM   4932  HB3 PHE 0 311      -0.118   6.439 -15.113  1.00  0.00           H  
ATOM   4933  HB2 PHE 0 311      -0.157   8.187 -15.435  1.00  0.00           H  
ATOM   4934  HD1 PHE 0 311       1.642   9.061 -16.836  1.00  0.00           H  
ATOM   4935  HD2 PHE 0 311       1.591   4.903 -15.750  1.00  0.00           H  
ATOM   4936  HE1 PHE 0 311       3.916   8.799 -17.688  1.00  0.00           H
[truncated: 18,022 more chars]
