# Supplementary material for: Discovering allatostatin type-C receptor specific agonists
Source: Nat Commun. 2024 May 10;15:3965. doi: 10.1038/s41467-024-48156-w (PMC11087482; doi:10.1038/s41467-024-48156-w)
Supplement: Supplementary file 5 — Source Data [file 41467_2024_48156_MOESM5_ESM.zip › source-data/Source_Data/md_structures/C300-0311_100.pdb]

REMARK   4      COMPLIES WITH FORMAT V. 3.0, 1-DEC-2006
REMARK 888
REMARK 888 WRITTEN BY MAESTRO (A PRODUCT OF SCHRODINGER, LLC)
TITLE     C300-0311_100
MODEL        1
ATOM      1  N   MET 0   1      14.550  36.847  16.857  1.00  0.00      R00  N1+
ATOM      2  CA  MET 0   1      14.129  37.243  18.239  1.00  0.00      R00  C  
ATOM      3  C   MET 0   1      12.804  36.476  18.512  1.00  0.00      R00  C  
ATOM      4  O   MET 0   1      12.196  35.986  17.591  1.00  0.00      R00  O  
ATOM      5  CB  MET 0   1      13.950  38.777  18.312  1.00  0.00      R00  C  
ATOM      6  CG  MET 0   1      12.589  39.310  17.896  1.00  0.00      R00  C  
ATOM      7  SD  MET 0   1      12.496  39.360  16.073  1.00  0.00      R00  S  
ATOM      8  CE  MET 0   1      10.818  40.132  16.032  1.00  0.00      R00  C  
ATOM      9  H   MET 0   1      15.424  37.299  16.629  1.00  0.00      R00  H  
ATOM     10  H1  MET 0   1      14.542  35.838  16.813  1.00  0.00           H  
ATOM     11  H2  MET 0   1      13.825  37.191  16.244  1.00  0.00           H  
ATOM     12  HA  MET 0   1      14.936  36.896  18.884  1.00  0.00           H  
ATOM     13  HB3 MET 0   1      14.657  39.266  17.642  1.00  0.00           H  
ATOM     14  HB2 MET 0   1      14.201  39.112  19.318  1.00  0.00           H  
ATOM     15  HG3 MET 0   1      12.570  40.351  18.219  1.00  0.00           H  
ATOM     16  HG2 MET 0   1      11.705  38.831  18.316  1.00  0.00           H  
ATOM     17  HE1 MET 0   1      10.718  40.857  15.224  1.00  0.00           H  
ATOM     18  HE2 MET 0   1      10.081  39.337  15.914  1.00  0.00           H  
ATOM     19  HE3 MET 0   1      10.515  40.614  16.961  1.00  0.00           H  
ATOM     20  N   GLU 0   2      12.465  36.369  19.819  1.00  0.00      R00  N  
ATOM     21  CA  GLU 0   2      11.187  35.798  20.393  1.00  0.00      R00  C  
ATOM     22  C   GLU 0   2      10.015  36.748  20.079  1.00  0.00      R00  C  
ATOM     23  O   GLU 0   2      10.067  37.947  20.470  1.00  0.00      R00  O  
ATOM     24  CB  GLU 0   2      11.373  35.669  21.878  1.00  0.00      R00  C  
ATOM     25  CG  GLU 0   2      12.596  34.947  22.409  1.00  0.00      R00  C  
ATOM     26  CD  GLU 0   2      12.522  33.403  22.187  1.00  0.00      R00  C  
ATOM     27  OE1 GLU 0   2      13.569  32.847  21.897  1.00  0.00      R00  O  
ATOM     28  OE2 GLU 0   2      11.466  32.790  22.465  1.00  0.00      R00  O1-
ATOM     29  H   GLU 0   2      13.136  36.625  20.529  1.00  0.00      R00  H  
ATOM     30  HA  GLU 0   2      11.147  34.813  19.929  1.00  0.00           H  
ATOM     31  HB3 GLU 0   2      10.471  35.306  22.371  1.00  0.00           H  
ATOM     32  HB2 GLU 0   2      11.576  36.670  22.258  1.00  0.00           H  
ATOM     33  HG3 GLU 0   2      12.691  35.261  23.448  1.00  0.00           H  
ATOM     34  HG2 GLU 0   2      13.439  35.275  21.801  1.00  0.00           H  
ATOM     35  N   LEU 0   3       8.990  36.238  19.392  1.00  0.00      R00  N  
ATOM     36  CA  LEU 0   3       7.739  36.939  19.141  1.00  0.00      R00  C  
ATOM     37  C   LEU 0   3       7.026  37.083  20.473  1.00  0.00      R00  C  
ATOM     38  O   LEU 0   3       6.435  36.090  20.906  1.00  0.00      R00  O  
ATOM     39  CB  LEU 0   3       6.924  36.267  18.038  1.00  0.00      R00  C  
ATOM     40  CG  LEU 0   3       7.486  36.403  16.595  1.00  0.00      R00  C  
ATOM     41  CD1 LEU 0   3       6.990  35.260  15.693  1.00  0.00      R00  C  
ATOM     42  CD2 LEU 0   3       7.129  37.730  16.062  1.00  0.00      R00  C  
ATOM     43  H   LEU 0   3       8.997  35.289  19.046  1.00  0.00      R00  H  
ATOM     44  HA  LEU 0   3       7.985  37.935  18.775  1.00  0.00           H  
ATOM     45  HB3 LEU 0   3       5.928  36.701  18.133  1.00  0.00           H  
ATOM     46  HB2 LEU 0   3       6.740  35.252  18.390  1.00  0.00           H  
ATOM     47  HG  LEU 0   3       8.570  36.357  16.705  1.00  0.00           H  
ATOM     48 HD11 LEU 0   3       7.698  34.512  15.336  1.00  0.00           H  
ATOM     49 HD12 LEU 0   3       6.300  34.695  16.318  1.00  0.00           H  
ATOM     50 HD13 LEU 0   3       6.424  35.670  14.856  1.00  0.00           H  
ATOM     51 HD21 LEU 0   3       7.429  37.843  15.020  1.00  0.00           H  
ATOM     52 HD22 LEU 0   3       6.059  37.937  16.050  1.00  0.00           H  
ATOM     53 HD23 LEU 0   3       7.436  38.489  16.782  1.00  0.00           H  
ATOM     54  N   GLU 0   4       7.109  38.268  21.180  1.00  0.00      R00  N  
ATOM     55  CA  GLU 0   4       6.745  38.454  22.550  1.00  0.00      R00  C  
ATOM     56  C   GLU 0   4       5.827  39.655  22.706  1.00  0.00      R00  C  
ATOM     57  O   GLU 0   4       5.405  40.198  21.671  1.00  0.00      R00  O  
ATOM     58  CB  GLU 0   4       8.115  38.497  23.366  1.00  0.00      R00  C  
ATOM     59  CG  GLU 0   4       8.862  37.111  23.497  1.00  0.00      R00  C  
ATOM     60  CD  GLU 0   4       8.160  36.107  24.523  1.00  0.00      R00  C  
ATOM     61  OE1 GLU 0   4       8.347  34.904  24.452  1.00  0.00      R00  O  
ATOM     62  OE2 GLU 0   4       7.550  36.628  25.469  1.00  0.00      R00  O1-
ATOM     63  H   GLU 0   4       7.514  39.062  20.706  1.00  0.00      R00  H  
ATOM     64  HA  GLU 0   4       6.236  37.545  22.871  1.00  0.00           H  
ATOM     65  HB3 GLU 0   4       7.927  38.829  24.387  1.00  0.00           H  
ATOM     66  HB2 GLU 0   4       8.717  39.153  22.737  1.00  0.00           H  
ATOM     67  HG3 GLU 0   4       9.872  37.270  23.874  1.00  0.00           H  
ATOM     68  HG2 GLU 0   4       8.801  36.645  22.514  1.00  0.00           H  
ATOM     69  N   ASP 0   5       5.580  39.990  23.908  1.00  0.00      R00  N  
ATOM     70  CA  ASP 0   5       4.610  40.990  24.315  1.00  0.00      R00  C  
ATOM     71  C   ASP 0   5       5.315  42.353  24.136  1.00  0.00      R00  C  
ATOM     72  O   ASP 0   5       6.315  42.684  24.772  1.00  0.00      R00  O  
ATOM     73  CB  ASP 0   5       4.128  40.968  25.799  1.00  0.00      R00  C  
ATOM     74  CG  ASP 0   5       3.360  39.733  26.240  1.00  0.00      R00  C  
ATOM     75  OD1 ASP 0   5       2.586  39.193  25.428  1.00  0.00      R00  O  
ATOM     76  OD2 ASP 0   5       3.364  39.409  27.444  1.00  0.00      R00  O1-
ATOM     77  H   ASP 0   5       5.903  39.424  24.679  1.00  0.00      R00  H  
ATOM     78  HA  ASP 0   5       3.848  40.979  23.536  1.00  0.00           H  
ATOM     79  HB3 ASP 0   5       3.571  41.881  26.007  1.00  0.00           H  
ATOM     80  HB2 ASP 0   5       5.034  40.977  26.405  1.00  0.00           H  
ATOM     81  N   VAL 0   6       4.705  43.240  23.409  1.00  0.00      R00  N  
ATOM     82  CA  VAL 0   6       5.045  44.586  23.093  1.00  0.00      R00  C  
ATOM     83  C   VAL 0   6       3.850  45.456  23.561  1.00  0.00      R00  C  
ATOM     84  O   VAL 0   6       2.809  44.952  23.877  1.00  0.00      R00  O  
ATOM     85  CB  VAL 0   6       5.406  44.774  21.621  1.00  0.00      R00  C  
ATOM     86  CG1 VAL 0   6       6.315  43.599  21.054  1.00  0.00      R00  C  
ATOM     87  CG2 VAL 0   6       4.174  44.813  20.620  1.00  0.00      R00  C  
ATOM     88  H   VAL 0   6       3.843  42.935  22.979  1.00  0.00      R00  H  
ATOM     89  HA  VAL 0   6       5.888  44.885  23.716  1.00  0.00           H  
ATOM     90  HB  VAL 0   6       6.000  45.688  21.586  1.00  0.00           H  
ATOM     91 HG11 VAL 0   6       6.753  43.823  20.082  1.00  0.00           H  
ATOM     92 HG12 VAL 0   6       7.149  43.341  21.707  1.00  0.00           H  
ATOM     93 HG13 VAL 0   6       5.748  42.669  21.026  1.00  0.00           H  
ATOM     94 HG21 VAL 0   6       3.647  45.767  20.608  1.00  0.00           H  
ATOM     95 HG22 VAL 0   6       4.462  44.614  19.588  1.00  0.00           H  
ATOM     96 HG23 VAL 0   6       3.407  44.080  20.870  1.00  0.00           H  
ATOM     97  N   GLU 0   7       4.192  46.722  23.859  1.00  0.00      R00  N  
ATOM     98  CA  GLU 0   7       3.284  47.541  24.552  1.00  0.00      R00  C  
ATOM     99  C   GLU 0   7       2.096  48.001  23.679  1.00  0.00      R00  C  
ATOM    100  O   GLU 0   7       1.008  48.293  24.167  1.00  0.00      R00  O  
ATOM    101  CB  GLU 0   7       3.915  48.749  25.248  1.00  0.00      R00  C  
ATOM    102  CG  GLU 0   7       5.391  48.502  25.654  1.00  0.00      R00  C  
ATOM    103  CD  GLU 0   7       5.902  49.624  26.554  1.00  0.00      R00  C  
ATOM    104  OE1 GLU 0   7       6.989  49.414  27.113  1.00  0.00      R00  O  
ATOM    105  OE2 GLU 0   7       5.240  50.631  26.680  1.00  0.00      R00  O1-
ATOM    106  H   GLU 0   7       5.019  47.166  23.488  1.00  0.00      R00  H  
ATOM    107  HA  GLU 0   7       2.838  46.983  25.374  1.00  0.00           H  
ATOM    108  HB3 GLU 0   7       3.206  49.084  26.006  1.00  0.00           H  
ATOM    109  HB2 GLU 0   7       3.966  49.575  24.539  1.00  0.00           H  
ATOM    110  HG3 GLU 0   7       6.005  48.305  24.775  1.00  0.00           H  
ATOM    111  HG2 GLU 0   7       5.468  47.629  26.302  1.00  0.00           H  
ATOM    112  N   MET 0   8       2.223  47.785  22.345  1.00  0.00      R00  N  
ATOM    113  CA  MET 0   8       1.080  47.914  21.439  1.00  0.00      R00  C  
ATOM    114  C   MET 0   8       0.081  46.763  21.477  1.00  0.00      R00  C  
ATOM    115  O   MET 0   8      -1.101  47.051  21.337  1.00  0.00      R00  O  
ATOM    116  CB  MET 0   8       1.658  48.242  20.056  1.00  0.00      R00  C  
ATOM    117  CG  MET 0   8       0.534  48.522  18.997  1.00  0.00      R00  C  
ATOM    118  SD  MET 0   8       1.212  49.015  17.411  1.00  0.00      R00  S  
ATOM    119  CE  MET 0   8       1.862  47.537  16.746  1.00  0.00      R00  C  
ATOM    120  H   MET 0   8       3.191  47.788  22.058  1.00  0.00      R00  H  
ATOM    121  HA  MET 0   8       0.483  48.800  21.656  1.00  0.00           H  
ATOM    122  HB3 MET 0   8       2.248  47.363  19.800  1.00  0.00           H  
ATOM    123  HB2 MET 0   8       2.330  49.100  20.037  1.00  0.00           H  
ATOM    124  HG3 MET 0   8      -0.083  49.347  19.353  1.00  0.00           H  
ATOM    125  HG2 MET 0   8      -0.170  47.699  18.881  1.00  0.00           H  
ATOM    126  HE1 MET 0   8       1.273  46.654  16.996  1.00  0.00           H  
ATOM    127  HE2 MET 0   8       1.845  47.435  15.661  1.00  0.00           H  
ATOM    128  HE3 MET 0   8       2.869  47.348  17.119  1.00  0.00           H  
ATOM    129  N   PHE 0   9       0.567  45.526  21.617  1.00  0.00      R00  N  
ATOM    130  CA  PHE 0   9      -0.303  44.375  21.833  1.00  0.00      R00  C  
ATOM    131  C   PHE 0   9       0.434  43.174  22.334  1.00  0.00      R00  C  
ATOM    132  O   PHE 0   9       1.571  42.977  21.959  1.00  0.00      R00  O  
ATOM    133  CB  PHE 0   9      -1.077  44.031  20.528  1.00  0.00      R00  C  
ATOM    134  CG  PHE 0   9      -0.285  43.509  19.329  1.00  0.00      R00  C  
ATOM    135  CD1 PHE 0   9       0.492  44.357  18.578  1.00  0.00      R00  C  
ATOM    136  CD2 PHE 0   9      -0.386  42.092  19.087  1.00  0.00      R00  C  
ATOM    137  CE1 PHE 0   9       1.260  43.787  17.488  1.00  0.00      R00  C  
ATOM    138  CE2 PHE 0   9       0.360  41.546  18.070  1.00  0.00      R00  C  
ATOM    139  CZ  PHE 0   9       1.115  42.402  17.255  1.00  0.00      R00  C  
ATOM    140  H   PHE 0   9       1.545  45.292  21.715  1.00  0.00      R00  H  
ATOM    141  HA  PHE 0   9      -0.981  44.685  22.628  1.00  0.00           H  
ATOM    142  HB3 PHE 0   9      -1.649  44.887  20.169  1.00  0.00           H  
ATOM    143  HB2 PHE 0   9      -1.806  43.277  20.826  1.00  0.00           H  
ATOM    144  HD1 PHE 0   9       0.389  45.424  18.706  1.00  0.00           H  
ATOM    145  HD2 PHE 0   9      -1.109  41.545  19.674  1.00  0.00           H  
ATOM    146  HE1 PHE 0   9       1.855  44.386  16.814  1.00  0.00           H  
ATOM    147  HE2 PHE 0   9       0.118  40.524  17.818  1.00  0.00           H  
ATOM    148  HZ  PHE 0   9       1.694  41.958  16.459  1.00  0.00           H  
ATOM    149  N   GLY 0  10      -0.323  42.343  23.108  1.00  0.00      R00  N  
ATOM    150  CA  GLY 0  10       0.105  41.093  23.717  1.00  0.00      R00  C  
ATOM    151  C   GLY 0  10       0.317  39.929  22.695  1.00  0.00      R00  C  
ATOM    152  O   GLY 0  10      -0.226  39.924  21.565  1.00  0.00      R00  O  
ATOM    153  H   GLY 0  10      -1.173  42.755  23.467  1.00  0.00      R00  H  
ATOM    154  HA3 GLY 0  10      -0.583  40.717  24.474  1.00  0.00           H  
ATOM    155  HA2 GLY 0  10       1.016  41.198  24.306  1.00  0.00           H  
ATOM    156  N   SER 0  11       1.152  38.988  23.206  1.00  0.00      R00  N  
ATOM    157  CA  SER 0  11       1.652  37.857  22.437  1.00  0.00      R00  C  
ATOM    158  C   SER 0  11       0.635  36.707  22.214  1.00  0.00      R00  C  
ATOM    159  O   SER 0  11       0.944  35.757  21.440  1.00  0.00      R00  O  
ATOM    160  CB  SER 0  11       2.892  37.262  23.140  1.00  0.00      R00  C  
ATOM    161  OG  SER 0  11       2.713  36.647  24.390  1.00  0.00      R00  O  
ATOM    162  H   SER 0  11       1.540  38.978  24.138  1.00  0.00      R00  H  
ATOM    163  HG  SER 0  11       2.847  37.407  24.961  1.00  0.00      R00  H  
ATOM    164  HA  SER 0  11       1.811  38.246  21.431  1.00  0.00           H  
ATOM    165  HB3 SER 0  11       3.712  37.979  23.191  1.00  0.00           H  
ATOM    166  HB2 SER 0  11       3.192  36.304  22.716  1.00  0.00           H  
ATOM    167  N   ASP 0  12      -0.428  36.762  22.954  1.00  0.00      R00  N  
ATOM    168  CA  ASP 0  12      -1.495  35.799  22.940  1.00  0.00      R00  C  
ATOM    169  C   ASP 0  12      -2.661  36.192  22.037  1.00  0.00      R00  C  
ATOM    170  O   ASP 0  12      -3.628  35.433  21.891  1.00  0.00      R00  O  
ATOM    171  CB  ASP 0  12      -2.058  35.353  24.331  1.00  0.00      R00  C  
ATOM    172  CG  ASP 0  12      -2.445  36.532  25.243  1.00  0.00      R00  C  
ATOM    173  OD1 ASP 0  12      -2.079  37.721  25.031  1.00  0.00      R00  O  
ATOM    174  OD2 ASP 0  12      -3.167  36.261  26.199  1.00  0.00      R00  O1-
ATOM    175  H   ASP 0  12      -0.528  37.573  23.548  1.00  0.00      R00  H  
ATOM    176  HA  ASP 0  12      -1.174  34.835  22.544  1.00  0.00           H  
ATOM    177  HB3 ASP 0  12      -1.282  34.767  24.825  1.00  0.00           H  
ATOM    178  HB2 ASP 0  12      -2.906  34.689  24.166  1.00  0.00           H  
ATOM    179  N   ASN 0  13      -2.565  37.401  21.444  1.00  0.00      R00  N  
ATOM    180  CA  ASN 0  13      -3.464  37.799  20.401  1.00  0.00      R00  C  
ATOM    181  C   ASN 0  13      -3.095  37.154  19.040  1.00  0.00      R00  C  
ATOM    182  O   ASN 0  13      -1.947  36.802  18.899  1.00  0.00      R00  O  
ATOM    183  CB  ASN 0  13      -3.366  39.319  20.248  1.00  0.00      R00  C  
ATOM    184  CG  ASN 0  13      -3.800  40.166  21.344  1.00  0.00      R00  C  
ATOM    185  OD1 ASN 0  13      -5.002  40.362  21.553  1.00  0.00      R00  O  
ATOM    186  ND2 ASN 0  13      -2.919  40.690  22.139  1.00  0.00      R00  N  
ATOM    187  H   ASN 0  13      -1.743  37.970  21.586  1.00  0.00      R00  H  
ATOM    188 HD21 ASN 0  13      -3.329  41.188  22.916  1.00  0.00      R00  H  
ATOM    189 HD22 ASN 0  13      -1.946  40.465  21.988  1.00  0.00      R00  H  
ATOM    190  HA  ASN 0  13      -4.503  37.568  20.633  1.00  0.00           H  
ATOM    191  HB3 ASN 0  13      -4.018  39.566  19.411  1.00  0.00           H  
ATOM    192  HB2 ASN 0  13      -2.392  39.572  19.829  1.00  0.00           H  
ATOM    193  N   ILE 0  14      -4.081  37.020  18.136  1.00  0.00      R00  N  
ATOM    194  CA  ILE 0  14      -4.102  36.518  16.794  1.00  0.00      R00  C  
ATOM    195  C   ILE 0  14      -3.909  34.993  16.726  1.00  0.00      R00  C  
ATOM    196  O   ILE 0  14      -4.763  34.291  16.226  1.00  0.00      R00  O  
ATOM    197  CB  ILE 0  14      -3.026  37.238  15.833  1.00  0.00      R00  C  
ATOM    198  CG2 ILE 0  14      -3.080  36.676  14.348  1.00  0.00      R00  C  
ATOM    199  CG1 ILE 0  14      -3.213  38.851  15.916  1.00  0.00      R00  C  
ATOM    200  CD1 ILE 0  14      -4.478  39.371  15.465  1.00  0.00      R00  C  
ATOM    201  H   ILE 0  14      -4.955  37.462  18.382  1.00  0.00      R00  H  
ATOM    202  HA  ILE 0  14      -5.158  36.618  16.545  1.00  0.00           H  
ATOM    203  HB  ILE 0  14      -2.092  36.926  16.299  1.00  0.00           H  
ATOM    204 HG21 ILE 0  14      -2.633  35.682  14.315  1.00  0.00           H  
ATOM    205 HG22 ILE 0  14      -4.104  36.532  14.003  1.00  0.00           H  
ATOM    206 HG23 ILE 0  14      -2.523  37.275  13.628  1.00  0.00           H  
ATOM    207 HG13 ILE 0  14      -2.489  39.303  15.238  1.00  0.00           H  
ATOM    208 HG12 ILE 0  14      -2.869  39.148  16.907  1.00  0.00           H  
ATOM    209 HD11 ILE 0  14      -4.953  38.860  14.628  1.00  0.00           H  
ATOM    210 HD12 ILE 0  14      -5.165  39.168  16.286  1.00  0.00           H  
ATOM    211 HD13 ILE 0  14      -4.535  40.456  15.383  1.00  0.00           H  
ATOM    212  N   SER 0  15      -2.834  34.453  17.278  1.00  0.00      R00  N  
ATOM    213  CA  SER 0  15      -2.703  33.016  17.560  1.00  0.00      R00  C  
ATOM    214  C   SER 0  15      -3.799  32.512  18.557  1.00  0.00      R00  C  
ATOM    215  O   SER 0  15      -4.190  31.405  18.449  1.00  0.00      R00  O  
ATOM    216  CB  SER 0  15      -1.295  32.845  18.321  1.00  0.00      R00  C  
ATOM    217  OG  SER 0  15      -1.224  33.567  19.611  1.00  0.00      R00  O  
ATOM    218  H   SER 0  15      -2.083  35.080  17.528  1.00  0.00      R00  H  
ATOM    219  HG  SER 0  15      -1.015  34.478  19.392  1.00  0.00      R00  H  
ATOM    220  HA  SER 0  15      -2.702  32.530  16.584  1.00  0.00           H  
ATOM    221  HB3 SER 0  15      -0.508  33.030  17.589  1.00  0.00           H  
ATOM    222  HB2 SER 0  15      -1.248  31.758  18.380  1.00  0.00           H  
ATOM    223  N   TYR 0  16      -4.243  33.378  19.509  1.00  0.00      R00  N  
ATOM    224  CA  TYR 0  16      -5.097  32.985  20.624  1.00  0.00      R00  C  
ATOM    225  C   TYR 0  16      -4.457  32.003  21.636  1.00  0.00      R00  C  
ATOM    226  O   TYR 0  16      -5.142  31.233  22.283  1.00  0.00      R00  O  
ATOM    227  CB  TYR 0  16      -6.538  32.636  20.252  1.00  0.00      R00  C  
ATOM    228  CG  TYR 0  16      -7.398  33.763  19.742  1.00  0.00      R00  C  
ATOM    229  CD1 TYR 0  16      -7.756  33.932  18.410  1.00  0.00      R00  C  
ATOM    230  CE1 TYR 0  16      -8.547  35.018  17.923  1.00  0.00      R00  C  
ATOM    231  CD2 TYR 0  16      -7.952  34.734  20.652  1.00  0.00      R00  C  
ATOM    232  CE2 TYR 0  16      -8.676  35.901  20.136  1.00  0.00      R00  C  
ATOM    233  CZ  TYR 0  16      -9.044  35.975  18.807  1.00  0.00      R00  C  
ATOM    234  OH  TYR 0  16      -9.573  37.139  18.258  1.00  0.00      R00  O  
ATOM    235  H   TYR 0  16      -3.888  34.321  19.444  1.00  0.00      R00  H  
ATOM    236  HH  TYR 0  16     -10.526  37.230  18.191  1.00  0.00      R00  H  
ATOM    237  HA  TYR 0  16      -5.194  33.881  21.238  1.00  0.00           H  
ATOM    238  HB3 TYR 0  16      -7.027  32.351  21.184  1.00  0.00           H  
ATOM    239  HB2 TYR 0  16      -6.594  31.769  19.594  1.00  0.00           H  
ATOM    240  HD1 TYR 0  16      -7.442  33.213  17.667  1.00  0.00           H  
ATOM    241  HE1 TYR 0  16      -8.746  35.038  16.861  1.00  0.00           H  
ATOM    242  HD2 TYR 0  16      -7.746  34.659  21.709  1.00  0.00           H  
ATOM    243  HE2 TYR 0  16      -9.036  36.720  20.741  1.00  0.00           H  
ATOM    244  N   ASP 0  17      -3.101  31.985  21.793  1.00  0.00      R00  N  
ATOM    245  CA  ASP 0  17      -2.380  31.236  22.911  1.00  0.00      R00  C  
ATOM    246  C   ASP 0  17      -1.022  31.879  23.110  1.00  0.00      R00  C  
ATOM    247  O   ASP 0  17      -0.679  32.392  24.147  1.00  0.00      R00  O  
ATOM    248  CB  ASP 0  17      -2.368  29.620  22.795  1.00  0.00      R00  C  
ATOM    249  CG  ASP 0  17      -1.617  28.868  23.955  1.00  0.00      R00  C  
ATOM    250  OD1 ASP 0  17      -1.592  29.353  25.141  1.00  0.00      R00  O  
ATOM    251  OD2 ASP 0  17      -1.370  27.648  23.736  1.00  0.00      R00  O1-
ATOM    252  H   ASP 0  17      -2.593  32.635  21.209  1.00  0.00      R00  H  
ATOM    253  HA  ASP 0  17      -2.800  31.562  23.863  1.00  0.00           H  
ATOM    254  HB3 ASP 0  17      -1.691  29.252  22.025  1.00  0.00           H  
ATOM    255  HB2 ASP 0  17      -3.357  29.209  22.591  1.00  0.00           H  
ATOM    256  N   TYR 0  18      -0.233  31.994  21.986  1.00  0.00      R00  N  
ATOM    257  CA  TYR 0  18       1.151  32.383  22.019  1.00  0.00      R00  C  
ATOM    258  C   TYR 0  18       1.605  32.408  20.534  1.00  0.00      R00  C  
ATOM    259  O   TYR 0  18       1.644  31.381  19.891  1.00  0.00      R00  O  
ATOM    260  CB  TYR 0  18       2.013  31.398  22.839  1.00  0.00      R00  C  
ATOM    261  CG  TYR 0  18       3.409  31.782  23.391  1.00  0.00      R00  C  
ATOM    262  CD1 TYR 0  18       4.032  30.973  24.336  1.00  0.00      R00  C  
ATOM    263  CE1 TYR 0  18       5.309  31.161  24.832  1.00  0.00      R00  C  
ATOM    264  CD2 TYR 0  18       4.123  32.919  22.982  1.00  0.00      R00  C  
ATOM    265  CE2 TYR 0  18       5.422  33.203  23.482  1.00  0.00      R00  C  
ATOM    266  CZ  TYR 0  18       5.996  32.327  24.421  1.00  0.00      R00  C  
ATOM    267  OH  TYR 0  18       7.191  32.638  25.055  1.00  0.00      R00  O  
ATOM    268  H   TYR 0  18      -0.602  31.728  21.085  1.00  0.00      R00  H  
ATOM    269  HH  TYR 0  18       7.385  33.563  24.886  1.00  0.00      R00  H  
ATOM    270  HA  TYR 0  18       1.151  33.393  22.429  1.00  0.00           H  
ATOM    271  HB3 TYR 0  18       2.136  30.439  22.335  1.00  0.00           H  
ATOM    272  HB2 TYR 0  18       1.454  31.260  23.765  1.00  0.00           H  
ATOM    273  HD1 TYR 0  18       3.481  30.089  24.623  1.00  0.00           H  
ATOM    274  HE1 TYR 0  18       5.862  30.597  25.567  1.00  0.00           H  
ATOM    275  HD2 TYR 0  18       3.714  33.579  22.231  1.00  0.00           H  
ATOM    276  HE2 TYR 0  18       5.930  34.138  23.295  1.00  0.00           H  
ATOM    277  N   ASN 0  19       1.933  33.598  19.970  1.00  0.00      R00  N  
ATOM    278  CA  ASN 0  19       2.579  33.796  18.667  1.00  0.00      R00  C  
ATOM    279  C   ASN 0  19       3.988  33.109  18.479  1.00  0.00      R00  C  
ATOM    280  O   ASN 0  19       4.354  32.835  17.327  1.00  0.00      R00  O  
ATOM    281  CB  ASN 0  19       2.658  35.307  18.374  1.00  0.00      R00  C  
ATOM    282  CG  ASN 0  19       1.349  35.898  18.074  1.00  0.00      R00  C  
ATOM    283  OD1 ASN 0  19       0.419  35.268  17.665  1.00  0.00      R00  O  
ATOM    284  ND2 ASN 0  19       1.263  37.206  18.102  1.00  0.00      R00  N  
ATOM    285  H   ASN 0  19       1.749  34.458  20.467  1.00  0.00      R00  H  
ATOM    286 HD21 ASN 0  19       0.436  37.752  17.907  1.00  0.00      R00  H  
ATOM    287 HD22 ASN 0  19       2.114  37.719  18.281  1.00  0.00      R00  H  
ATOM    288  HA  ASN 0  19       1.949  33.346  17.900  1.00  0.00           H  
ATOM    289  HB3 ASN 0  19       3.175  35.369  17.417  1.00  0.00           H  
ATOM    290  HB2 ASN 0  19       3.327  35.918  18.980  1.00  0.00           H  
ATOM    291  N   GLY 0  20       4.584  32.715  19.646  1.00  0.00      R00  N  
ATOM    292  CA  GLY 0  20       5.945  32.145  19.615  1.00  0.00      R00  C  
ATOM    293  C   GLY 0  20       5.926  30.690  19.123  1.00  0.00      R00  C  
ATOM    294  O   GLY 0  20       6.964  30.026  18.932  1.00  0.00      R00  O  
ATOM    295  H   GLY 0  20       4.234  32.951  20.563  1.00  0.00      R00  H  
ATOM    296  HA3 GLY 0  20       6.503  32.206  20.550  1.00  0.00           H  
ATOM    297  HA2 GLY 0  20       6.523  32.719  18.890  1.00  0.00           H  
ATOM    298  N   THR 0  21       4.733  30.159  18.834  1.00  0.00      R00  N  
ATOM    299  CA  THR 0  21       4.481  29.005  18.093  1.00  0.00      R00  C  
ATOM    300  C   THR 0  21       5.228  29.028  16.762  1.00  0.00      R00  C  
ATOM    301  O   THR 0  21       5.843  28.073  16.390  1.00  0.00      R00  O  
ATOM    302  CB  THR 0  21       3.016  28.636  17.944  1.00  0.00      R00  C  
ATOM    303  OG1 THR 0  21       2.486  28.764  19.268  1.00  0.00      R00  O  
ATOM    304  CG2 THR 0  21       2.730  27.188  17.546  1.00  0.00      R00  C  
ATOM    305  H   THR 0  21       3.964  30.748  19.120  1.00  0.00      R00  H  
ATOM    306  HG1 THR 0  21       2.544  29.662  19.602  1.00  0.00      R00  H  
ATOM    307  HA  THR 0  21       4.854  28.287  18.824  1.00  0.00           H  
ATOM    308  HB  THR 0  21       2.525  29.338  17.269  1.00  0.00           H  
ATOM    309 HG21 THR 0  21       3.012  27.005  16.509  1.00  0.00           H  
ATOM    310 HG22 THR 0  21       3.311  26.497  18.156  1.00  0.00           H  
ATOM    311 HG23 THR 0  21       1.659  26.985  17.545  1.00  0.00           H  
ATOM    312  N   VAL 0  22       5.176  30.240  16.147  1.00  0.00      R00  N  
ATOM    313  CA  VAL 0  22       6.025  30.550  14.970  1.00  0.00      R00  C  
ATOM    314  C   VAL 0  22       7.532  30.281  15.228  1.00  0.00      R00  C  
ATOM    315  O   VAL 0  22       8.049  29.463  14.458  1.00  0.00      R00  O  
ATOM    316  CB  VAL 0  22       5.979  32.045  14.564  1.00  0.00      R00  C  
ATOM    317  CG1 VAL 0  22       6.874  32.380  13.336  1.00  0.00      R00  C  
ATOM    318  CG2 VAL 0  22       4.564  32.620  14.342  1.00  0.00      R00  C  
ATOM    319  H   VAL 0  22       4.571  30.961  16.514  1.00  0.00      R00  H  
ATOM    320  HA  VAL 0  22       5.751  29.941  14.108  1.00  0.00           H  
ATOM    321  HB  VAL 0  22       6.341  32.570  15.448  1.00  0.00           H  
ATOM    322 HG11 VAL 0  22       6.810  31.695  12.490  1.00  0.00           H  
ATOM    323 HG12 VAL 0  22       6.623  33.367  12.946  1.00  0.00           H  
ATOM    324 HG13 VAL 0  22       7.915  32.393  13.658  1.00  0.00           H  
ATOM    325 HG21 VAL 0  22       4.375  33.651  14.641  1.00  0.00           H  
ATOM    326 HG22 VAL 0  22       4.385  32.639  13.267  1.00  0.00           H  
ATOM    327 HG23 VAL 0  22       3.785  32.119  14.915  1.00  0.00           H  
ATOM    328  N   ASN 0  23       8.146  30.876  16.280  1.00  0.00      R00  N  
ATOM    329  CA  ASN 0  23       9.614  30.617  16.568  1.00  0.00      R00  C  
ATOM    330  C   ASN 0  23       9.960  29.150  16.914  1.00  0.00      R00  C  
ATOM    331  O   ASN 0  23      11.069  28.643  16.827  1.00  0.00      R00  O  
ATOM    332  CB  ASN 0  23      10.001  31.535  17.733  1.00  0.00      R00  C  
ATOM    333  CG  ASN 0  23      10.179  33.033  17.437  1.00  0.00      R00  C  
ATOM    334  OD1 ASN 0  23       9.325  33.826  17.772  1.00  0.00      R00  O  
ATOM    335  ND2 ASN 0  23      11.344  33.418  16.950  1.00  0.00      R00  N  
ATOM    336  H   ASN 0  23       7.736  31.693  16.710  1.00  0.00      R00  H  
ATOM    337 HD21 ASN 0  23      11.583  34.396  16.868  1.00  0.00      R00  H  
ATOM    338 HD22 ASN 0  23      12.016  32.749  16.604  1.00  0.00      R00  H  
ATOM    339  HA  ASN 0  23      10.129  30.965  15.673  1.00  0.00           H  
ATOM    340  HB3 ASN 0  23      10.957  31.268  18.184  1.00  0.00           H  
ATOM    341  HB2 ASN 0  23       9.345  31.369  18.587  1.00  0.00           H  
ATOM    342  N   GLY 0  24       8.882  28.449  17.266  1.00  0.00      R00  N  
ATOM    343  CA  GLY 0  24       8.811  27.044  17.669  1.00  0.00      R00  C  
ATOM    344  C   GLY 0  24       8.854  26.109  16.392  1.00  0.00      R00  C  
ATOM    345  O   GLY 0  24       9.492  25.056  16.338  1.00  0.00      R00  O  
ATOM    346  H   GLY 0  24       7.979  28.889  17.162  1.00  0.00      R00  H  
ATOM    347  HA3 GLY 0  24       7.916  26.877  18.269  1.00  0.00           H  
ATOM    348  HA2 GLY 0  24       9.637  26.855  18.355  1.00  0.00           H  
ATOM    349  N   THR 0  25       8.251  26.625  15.332  1.00  0.00      R00  N  
ATOM    350  CA  THR 0  25       8.115  26.064  13.912  1.00  0.00      R00  C  
ATOM    351  C   THR 0  25       7.144  24.968  13.733  1.00  0.00      R00  C  
ATOM    352  O   THR 0  25       6.628  24.698  12.665  1.00  0.00      R00  O  
ATOM    353  CB  THR 0  25       9.499  25.780  13.343  1.00  0.00      R00  C  
ATOM    354  OG1 THR 0  25      10.470  26.652  13.916  1.00  0.00      R00  O  
ATOM    355  CG2 THR 0  25       9.566  25.949  11.795  1.00  0.00      R00  C  
ATOM    356  H   THR 0  25       7.731  27.478  15.480  1.00  0.00      R00  H  
ATOM    357  HG1 THR 0  25      10.519  26.532  14.868  1.00  0.00      R00  H  
ATOM    358  HA  THR 0  25       7.617  26.809  13.291  1.00  0.00           H  
ATOM    359  HB  THR 0  25       9.637  24.738  13.634  1.00  0.00           H  
ATOM    360 HG21 THR 0  25       8.994  25.120  11.378  1.00  0.00           H  
ATOM    361 HG22 THR 0  25       9.257  26.937  11.454  1.00  0.00           H  
ATOM    362 HG23 THR 0  25      10.545  25.836  11.331  1.00  0.00           H  
ATOM    363  N   TYR 0  26       6.800  24.333  14.845  1.00  0.00      R00  N  
ATOM    364  CA  TYR 0  26       5.811  23.325  15.065  1.00  0.00      R00  C  
ATOM    365  C   TYR 0  26       5.583  23.110  16.573  1.00  0.00      R00  C  
ATOM    366  O   TYR 0  26       6.552  23.398  17.283  1.00  0.00      R00  O  
ATOM    367  CB  TYR 0  26       6.324  22.164  14.220  1.00  0.00      R00  C  
ATOM    368  CG  TYR 0  26       5.509  20.889  14.179  1.00  0.00      R00  C  
ATOM    369  CD1 TYR 0  26       6.247  19.714  14.397  1.00  0.00      R00  C  
ATOM    370  CE1 TYR 0  26       5.556  18.469  14.503  1.00  0.00      R00  C  
ATOM    371  CD2 TYR 0  26       4.096  20.829  14.110  1.00  0.00      R00  C  
ATOM    372  CE2 TYR 0  26       3.386  19.661  14.313  1.00  0.00      R00  C  
ATOM    373  CZ  TYR 0  26       4.117  18.432  14.492  1.00  0.00      R00  C  
ATOM    374  OH  TYR 0  26       3.417  17.310  14.904  1.00  0.00      R00  O  
ATOM    375  H   TYR 0  26       7.107  24.597  15.770  1.00  0.00      R00  H  
ATOM    376  HH  TYR 0  26       3.965  16.636  15.314  1.00  0.00      R00  H  
ATOM    377  HA  TYR 0  26       4.971  23.765  14.528  1.00  0.00           H  
ATOM    378  HB3 TYR 0  26       7.353  21.865  14.418  1.00  0.00           H  
ATOM    379  HB2 TYR 0  26       6.353  22.364  13.149  1.00  0.00           H  
ATOM    380  HD1 TYR 0  26       7.296  19.501  14.540  1.00  0.00           H  
ATOM    381  HE1 TYR 0  26       6.142  17.576  14.666  1.00  0.00           H  
ATOM    382  HD2 TYR 0  26       3.597  21.775  13.961  1.00  0.00           H  
ATOM    383  HE2 TYR 0  26       2.311  19.764  14.302  1.00  0.00           H  
ATOM    384  N   GLU 0  27       4.373  22.624  16.882  1.00  0.00      R00  N  
ATOM    385  CA  GLU 0  27       3.903  22.329  18.217  1.00  0.00      R00  C  
ATOM    386  C   GLU 0  27       2.692  21.427  18.121  1.00  0.00      R00  C  
ATOM    387  O   GLU 0  27       2.294  21.068  17.049  1.00  0.00      R00  O  
ATOM    388  CB  GLU 0  27       3.598  23.647  18.906  1.00  0.00      R00  C  
ATOM    389  CG  GLU 0  27       4.085  23.839  20.394  1.00  0.00      R00  C  
ATOM    390  CD  GLU 0  27       3.598  22.840  21.398  1.00  0.00      R00  C  
ATOM    391  OE1 GLU 0  27       4.375  22.108  22.058  1.00  0.00      R00  O  
ATOM    392  OE2 GLU 0  27       2.335  22.737  21.455  1.00  0.00      R00  O1-
ATOM    393  H   GLU 0  27       3.717  22.433  16.138  1.00  0.00      R00  H  
ATOM    394  HA  GLU 0  27       4.583  21.753  18.845  1.00  0.00           H  
ATOM    395  HB3 GLU 0  27       2.535  23.872  18.820  1.00  0.00           H  
ATOM    396  HB2 GLU 0  27       4.020  24.496  18.368  1.00  0.00           H  
ATOM    397  HG3 GLU 0  27       3.765  24.764  20.874  1.00  0.00           H  
ATOM    398  HG2 GLU 0  27       5.171  23.863  20.299  1.00  0.00           H  
ATOM    399  N   ARG 0  28       2.070  21.058  19.265  1.00  0.00      R00  N  
ATOM    400  CA  ARG 0  28       1.051  20.080  19.554  1.00  0.00      R00  C  
ATOM    401  C   ARG 0  28       1.419  18.660  19.136  1.00  0.00      R00  C  
ATOM    402  O   ARG 0  28       0.599  17.940  18.550  1.00  0.00      R00  O  
ATOM    403  CB  ARG 0  28      -0.430  20.504  19.106  1.00  0.00      R00  C  
ATOM    404  CG  ARG 0  28      -1.003  21.832  19.569  1.00  0.00      R00  C  
ATOM    405  CD  ARG 0  28      -1.290  21.837  21.117  1.00  0.00      R00  C  
ATOM    406  NE  ARG 0  28      -1.708  23.138  21.706  1.00  0.00      R00  N  
ATOM    407  CZ  ARG 0  28      -1.039  24.255  21.906  1.00  0.00      R00  C  
ATOM    408  NH1 ARG 0  28       0.260  24.500  21.627  1.00  0.00      R00  N  
ATOM    409  NH2 ARG 0  28      -1.702  25.317  22.380  1.00  0.00      R00  N1+
ATOM    410  H   ARG 0  28       2.376  21.547  20.094  1.00  0.00      R00  H  
ATOM    411  HE  ARG 0  28      -2.634  23.014  22.088  1.00  0.00      R00  H  
ATOM    412 HH11 ARG 0  28       0.718  25.399  21.590  1.00  0.00      R00  H  
ATOM    413 HH12 ARG 0  28       0.935  23.769  21.454  1.00  0.00      R00  H  
ATOM    414 HH21 ARG 0  28      -1.214  26.103  22.785  1.00  0.00      R00  H  
ATOM    415 HH22 ARG 0  28      -2.689  25.320  22.596  1.00  0.00      R00  H  
ATOM    416  HA  ARG 0  28       1.070  19.856  20.620  1.00  0.00           H  
ATOM    417  HB3 ARG 0  28      -1.194  19.807  19.449  1.00  0.00           H  
ATOM    418  HB2 ARG 0  28      -0.492  20.470  18.018  1.00  0.00           H  
ATOM    419  HG3 ARG 0  28      -1.954  22.005  19.067  1.00  0.00           H  
ATOM    420  HG2 ARG 0  28      -0.442  22.709  19.246  1.00  0.00           H  
ATOM    421  HD3 ARG 0  28      -0.555  21.326  21.739  1.00  0.00           H  
ATOM    422  HD2 ARG 0  28      -2.260  21.353  21.229  1.00  0.00           H  
ATOM    423  N   CYS 0  29       2.639  18.311  19.400  1.00  0.00      R00  N  
ATOM    424  CA  CYS 0  29       3.305  17.207  18.798  1.00  0.00      R00  C  
ATOM    425  C   CYS 0  29       2.640  15.852  18.967  1.00  0.00      R00  C  
ATOM    426  O   CYS 0  29       2.520  15.172  17.968  1.00  0.00      R00  O  
ATOM    427  CB  CYS 0  29       4.792  17.100  19.164  1.00  0.00      R00  C  
ATOM    428  SG  CYS 0  29       5.622  18.665  18.722  1.00  0.00      R00  S  
ATOM    429  H   CYS 0  29       3.200  18.962  19.932  1.00  0.00      R00  H  
ATOM    430  HA  CYS 0  29       3.245  17.454  17.738  1.00  0.00           H  
ATOM    431  HB3 CYS 0  29       5.315  16.330  18.597  1.00  0.00           H  
ATOM    432  HB2 CYS 0  29       4.997  17.010  20.231  1.00  0.00           H  
ATOM    433  HG  CYS 0  29       5.244  18.466  17.456  1.00  0.00           H  
ATOM    434  N   PRO 0  30       2.214  15.421  20.182  1.00  0.00      R00  N  
ATOM    435  CA  PRO 0  30       1.522  14.137  20.352  1.00  0.00      R00  C  
ATOM    436  C   PRO 0  30       0.061  14.050  19.891  1.00  0.00      R00  C  
ATOM    437  O   PRO 0  30      -0.577  13.032  20.155  1.00  0.00      R00  O  
ATOM    438  CD  PRO 0  30       2.495  16.068  21.453  1.00  0.00      R00  C  
ATOM    439  CB  PRO 0  30       1.837  13.795  21.870  1.00  0.00      R00  C  
ATOM    440  CG  PRO 0  30       1.801  15.196  22.537  1.00  0.00      R00  C  
ATOM    441  HD2 PRO 0  30       1.985  17.029  21.519  1.00  0.00           H  
ATOM    442  HD3 PRO 0  30       3.560  16.252  21.592  1.00  0.00           H  
ATOM    443  HA  PRO 0  30       2.031  13.340  19.810  1.00  0.00           H  
ATOM    444  HB3 PRO 0  30       2.846  13.396  21.977  1.00  0.00           H  
ATOM    445  HB2 PRO 0  30       1.124  13.199  22.440  1.00  0.00           H  
ATOM    446  HG2 PRO 0  30       0.777  15.551  22.652  1.00  0.00           H  
ATOM    447  HG3 PRO 0  30       2.286  15.348  23.501  1.00  0.00           H  
ATOM    448  N   ASN 0  31      -0.433  15.095  19.208  1.00  0.00      R00  N  
ATOM    449  CA  ASN 0  31      -1.866  15.303  18.746  1.00  0.00      R00  C  
ATOM    450  C   ASN 0  31      -1.841  15.347  17.238  1.00  0.00      R00  C  
ATOM    451  O   ASN 0  31      -2.638  14.749  16.555  1.00  0.00      R00  O  
ATOM    452  CB  ASN 0  31      -2.502  16.641  19.227  1.00  0.00      R00  C  
ATOM    453  CG  ASN 0  31      -2.952  16.624  20.712  1.00  0.00      R00  C  
ATOM    454  OD1 ASN 0  31      -3.007  15.598  21.411  1.00  0.00      R00  O  
ATOM    455  ND2 ASN 0  31      -3.327  17.767  21.272  1.00  0.00      R00  N  
ATOM    456  H   ASN 0  31       0.151  15.896  19.013  1.00  0.00      R00  H  
ATOM    457 HD21 ASN 0  31      -3.446  17.900  22.266  1.00  0.00      R00  H  
ATOM    458 HD22 ASN 0  31      -3.447  18.595  20.706  1.00  0.00      R00  H  
ATOM    459  HA  ASN 0  31      -2.374  14.462  19.219  1.00  0.00           H  
ATOM    460  HB3 ASN 0  31      -3.429  16.821  18.682  1.00  0.00           H  
ATOM    461  HB2 ASN 0  31      -1.810  17.461  19.036  1.00  0.00           H  
ATOM    462  N   VAL 0  32      -0.921  16.139  16.730  1.00  0.00      R00  N  
ATOM    463  CA  VAL 0  32      -0.775  16.265  15.297  1.00  0.00      R00  C  
ATOM    464  C   VAL 0  32       0.097  15.102  14.767  1.00  0.00      R00  C  
ATOM    465  O   VAL 0  32      -0.255  14.559  13.712  1.00  0.00      R00  O  
ATOM    466  CB  VAL 0  32      -0.189  17.593  14.793  1.00  0.00      R00  C  
ATOM    467  CG1 VAL 0  32      -0.024  17.730  13.301  1.00  0.00      R00  C  
ATOM    468  CG2 VAL 0  32      -1.033  18.751  15.334  1.00  0.00      R00  C  
ATOM    469  H   VAL 0  32      -0.353  16.781  17.265  1.00  0.00      R00  H  
ATOM    470  HA  VAL 0  32      -1.783  16.169  14.893  1.00  0.00           H  
ATOM    471  HB  VAL 0  32       0.727  17.664  15.380  1.00  0.00           H  
ATOM    472 HG11 VAL 0  32      -0.946  17.408  12.818  1.00  0.00           H  
ATOM    473 HG12 VAL 0  32       0.301  18.647  12.810  1.00  0.00           H  
ATOM    474 HG13 VAL 0  32       0.624  16.892  13.042  1.00  0.00           H  
ATOM    475 HG21 VAL 0  32      -0.952  19.779  14.982  1.00  0.00           H  
ATOM    476 HG22 VAL 0  32      -2.113  18.637  15.431  1.00  0.00           H  
ATOM    477 HG23 VAL 0  32      -0.965  18.851  16.417  1.00  0.00           H  
ATOM    478  N   ASN 0  33       1.138  14.765  15.535  1.00  0.00      R00  N  
ATOM    479  CA  ASN 0  33       1.972  13.561  15.263  1.00  0.00      R00  C  
ATOM    480  C   ASN 0  33       2.654  13.518  13.875  1.00  0.00      R00  C  
ATOM    481  O   ASN 0  33       3.142  12.434  13.503  1.00  0.00      R00  O  
ATOM    482  CB  ASN 0  33       1.096  12.274  15.602  1.00  0.00      R00  C  
ATOM    483  CG  ASN 0  33       1.264  11.874  17.007  1.00  0.00      R00  C  
ATOM    484  OD1 ASN 0  33       2.331  11.439  17.429  1.00  0.00      R00  O  
ATOM    485  ND2 ASN 0  33       0.156  11.765  17.695  1.00  0.00      R00  N  
ATOM    486  H   ASN 0  33       1.217  15.179  16.453  1.00  0.00      R00  H  
ATOM    487 HD21 ASN 0  33       0.197  11.338  18.609  1.00  0.00      R00  H  
ATOM    488 HD22 ASN 0  33      -0.673  12.218  17.337  1.00  0.00      R00  H  
ATOM    489  HA  ASN 0  33       2.744  13.598  16.031  1.00  0.00           H  
ATOM    490  HB3 ASN 0  33       1.457  11.463  14.969  1.00  0.00           H  
ATOM    491  HB2 ASN 0  33       0.029  12.428  15.440  1.00  0.00           H  
ATOM    492  N   LEU 0  34       2.911  14.674  13.198  1.00  0.00      R00  N  
ATOM    493  CA  LEU 0  34       3.622  14.736  11.922  1.00  0.00      R00  C  
ATOM    494  C   LEU 0  34       5.022  14.118  12.120  1.00  0.00      R00  C  
ATOM    495  O   LEU 0  34       5.663  14.552  13.124  1.00  0.00      R00  O  
ATOM    496  CB  LEU 0  34       3.676  16.272  11.625  1.00  0.00      R00  C  
ATOM    497  CG  LEU 0  34       4.121  16.683  10.154  1.00  0.00      R00  C  
ATOM    498  CD1 LEU 0  34       2.935  16.463   9.177  1.00  0.00      R00  C  
ATOM    499  CD2 LEU 0  34       4.590  18.095  10.164  1.00  0.00      R00  C  
ATOM    500  H   LEU 0  34       2.551  15.534  13.585  1.00  0.00      R00  H  
ATOM    501  HA  LEU 0  34       3.082  14.175  11.160  1.00  0.00           H  
ATOM    502  HB3 LEU 0  34       4.423  16.720  12.280  1.00  0.00           H  
ATOM    503  HB2 LEU 0  34       2.768  16.810  11.899  1.00  0.00           H  
ATOM    504  HG  LEU 0  34       5.021  16.097   9.969  1.00  0.00           H  
ATOM    505 HD11 LEU 0  34       1.941  16.551   9.615  1.00  0.00           H  
ATOM    506 HD12 LEU 0  34       2.976  17.173   8.351  1.00  0.00           H  
ATOM    507 HD13 LEU 0  34       3.081  15.484   8.721  1.00  0.00           H  
ATOM    508 HD21 LEU 0  34       4.012  18.753   9.514  1.00  0.00           H  
ATOM    509 HD22 LEU 0  34       4.638  18.670  11.089  1.00  0.00           H  
ATOM    510 HD23 LEU 0  34       5.640  18.152   9.880  1.00  0.00           H  
ATOM    511  N   PRO 0  35       5.481  13.273  11.310  1.00  0.00      R00  N  
ATOM    512  CA  PRO 0  35       5.027  12.759   9.952  1.00  0.00      R00  C  
ATOM    513  C   PRO 0  35       3.875  11.862   9.871  1.00  0.00      R00  C  
ATOM    514  O   PRO 0  35       3.005  12.116   9.035  1.00  0.00      R00  O  
ATOM    515  CD  PRO 0  35       6.890  12.916  11.379  1.00  0.00      R00  C  
ATOM    516  CB  PRO 0  35       6.220  12.098   9.320  1.00  0.00      R00  C  
ATOM    517  CG  PRO 0  35       7.117  11.758  10.447  1.00  0.00      R00  C  
ATOM    518  HD2 PRO 0  35       7.035  12.466  12.361  1.00  0.00           H  
ATOM    519  HD3 PRO 0  35       7.591  13.750  11.329  1.00  0.00           H  
ATOM    520  HA  PRO 0  35       4.608  13.577   9.367  1.00  0.00           H  
ATOM    521  HB3 PRO 0  35       6.734  12.730   8.596  1.00  0.00           H  
ATOM    522  HB2 PRO 0  35       5.904  11.186   8.815  1.00  0.00           H  
ATOM    523  HG2 PRO 0  35       6.902  10.855  11.019  1.00  0.00           H  
ATOM    524  HG3 PRO 0  35       8.131  11.581  10.088  1.00  0.00           H  
ATOM    525  N   VAL 0  36       3.693  10.899  10.871  1.00  0.00      R00  N  
ATOM    526  CA  VAL 0  36       2.617   9.966  10.897  1.00  0.00      R00  C  
ATOM    527  C   VAL 0  36       1.371  10.501  11.545  1.00  0.00      R00  C  
ATOM    528  O   VAL 0  36       0.781  10.035  12.531  1.00  0.00      R00  O  
ATOM    529  CB  VAL 0  36       2.928   8.589  11.468  1.00  0.00      R00  C  
ATOM    530  CG1 VAL 0  36       3.775   7.724  10.521  1.00  0.00      R00  C  
ATOM    531  CG2 VAL 0  36       3.593   8.644  12.851  1.00  0.00      R00  C  
ATOM    532  H   VAL 0  36       4.453  10.860  11.535  1.00  0.00      R00  H  
ATOM    533  HA  VAL 0  36       2.312   9.760   9.871  1.00  0.00           H  
ATOM    534  HB  VAL 0  36       2.009   8.042  11.680  1.00  0.00           H  
ATOM    535 HG11 VAL 0  36       3.953   6.712  10.886  1.00  0.00           H  
ATOM    536 HG12 VAL 0  36       3.464   7.597   9.484  1.00  0.00           H  
ATOM    537 HG13 VAL 0  36       4.814   8.033  10.632  1.00  0.00           H  
ATOM    538 HG21 VAL 0  36       2.931   9.232  13.487  1.00  0.00           H  
ATOM    539 HG22 VAL 0  36       3.613   7.643  13.281  1.00  0.00           H  
ATOM    540 HG23 VAL 0  36       4.569   9.118  12.753  1.00  0.00           H  
ATOM    541  N   VAL 0  37       0.790  11.449  10.775  1.00  0.00      R00  N  
ATOM    542  CA  VAL 0  37      -0.525  11.990  11.096  1.00  0.00      R00  C  
ATOM    543  C   VAL 0  37      -1.695  10.995  11.067  1.00  0.00      R00  C  
ATOM    544  O   VAL 0  37      -1.730  10.256  10.104  1.00  0.00      R00  O  
ATOM    545  CB  VAL 0  37      -0.757  13.037   9.996  1.00  0.00      R00  C  
ATOM    546  CG1 VAL 0  37       0.149  14.183  10.286  1.00  0.00      R00  C  
ATOM    547  CG2 VAL 0  37      -0.607  12.607   8.528  1.00  0.00      R00  C  
ATOM    548  H   VAL 0  37       1.213  11.775   9.918  1.00  0.00      R00  H  
ATOM    549  HA  VAL 0  37      -0.516  12.461  12.078  1.00  0.00           H  
ATOM    550  HB  VAL 0  37      -1.780  13.380  10.153  1.00  0.00           H  
ATOM    551 HG11 VAL 0  37      -0.027  15.000   9.585  1.00  0.00           H  
ATOM    552 HG12 VAL 0  37       0.051  14.633  11.275  1.00  0.00           H  
ATOM    553 HG13 VAL 0  37       1.181  13.853  10.173  1.00  0.00           H  
ATOM    554 HG21 VAL 0  37      -0.990  13.432   7.926  1.00  0.00           H  
ATOM    555 HG22 VAL 0  37       0.417  12.352   8.258  1.00  0.00           H  
ATOM    556 HG23 VAL 0  37      -1.170  11.730   8.207  1.00  0.00           H  
ATOM    557  N   TYR 0  38      -2.506  11.017  12.145  1.00  0.00      R00  N  
ATOM    558  CA  TYR 0  38      -3.427   9.918  12.428  1.00  0.00      R00  C  
ATOM    559  C   TYR 0  38      -4.823  10.582  12.664  1.00  0.00      R00  C  
ATOM    560  O   TYR 0  38      -5.517  10.787  11.616  1.00  0.00      R00  O  
ATOM    561  CB  TYR 0  38      -2.883   8.988  13.561  1.00  0.00      R00  C  
ATOM    562  CG  TYR 0  38      -3.687   7.794  14.034  1.00  0.00      R00  C  
ATOM    563  CD1 TYR 0  38      -4.121   6.798  13.160  1.00  0.00      R00  C  
ATOM    564  CE1 TYR 0  38      -4.969   5.732  13.605  1.00  0.00      R00  C  
ATOM    565  CD2 TYR 0  38      -4.113   7.731  15.326  1.00  0.00      R00  C  
ATOM    566  CE2 TYR 0  38      -5.004   6.721  15.795  1.00  0.00      R00  C  
ATOM    567  CZ  TYR 0  38      -5.435   5.711  14.941  1.00  0.00      R00  C  
ATOM    568  OH  TYR 0  38      -6.245   4.674  15.288  1.00  0.00      R00  O  
ATOM    569  H   TYR 0  38      -2.322  11.598  12.951  1.00  0.00      R00  H  
ATOM    570  HH  TYR 0  38      -6.596   4.797  16.173  1.00  0.00      R00  H  
ATOM    571  HA  TYR 0  38      -3.483   9.311  11.524  1.00  0.00           H  
ATOM    572  HB3 TYR 0  38      -2.618   9.671  14.368  1.00  0.00           H  
ATOM    573  HB2 TYR 0  38      -1.924   8.598  13.221  1.00  0.00           H  
ATOM    574  HD1 TYR 0  38      -3.756   6.756  12.144  1.00  0.00           H  
ATOM    575  HE1 TYR 0  38      -5.339   4.981  12.923  1.00  0.00           H  
ATOM    576  HD2 TYR 0  38      -3.727   8.532  15.939  1.00  0.00           H  
ATOM    577  HE2 TYR 0  38      -5.561   6.670  16.720  1.00  0.00           H  
ATOM    578  N   VAL 0  39      -5.086  10.924  13.831  1.00  0.00      R00  N  
ATOM    579  CA  VAL 0  39      -6.348  11.639  14.231  1.00  0.00      R00  C  
ATOM    580  C   VAL 0  39      -6.459  13.097  13.654  1.00  0.00      R00  C  
ATOM    581  O   VAL 0  39      -7.624  13.556  13.598  1.00  0.00      R00  O  
ATOM    582  CB  VAL 0  39      -6.441  11.727  15.798  1.00  0.00      R00  C  
ATOM    583  CG1 VAL 0  39      -6.169  10.279  16.410  1.00  0.00      R00  C  
ATOM    584  CG2 VAL 0  39      -5.516  12.729  16.524  1.00  0.00      R00  C  
ATOM    585  H   VAL 0  39      -4.353  10.881  14.525  1.00  0.00      R00  H  
ATOM    586  HA  VAL 0  39      -7.235  11.172  13.803  1.00  0.00           H  
ATOM    587  HB  VAL 0  39      -7.465  12.008  16.047  1.00  0.00           H  
ATOM    588 HG11 VAL 0  39      -5.114  10.009  16.460  1.00  0.00           H  
ATOM    589 HG12 VAL 0  39      -6.643  10.208  17.389  1.00  0.00           H  
ATOM    590 HG13 VAL 0  39      -6.593   9.523  15.750  1.00  0.00           H  
ATOM    591 HG21 VAL 0  39      -5.731  12.816  17.589  1.00  0.00           H  
ATOM    592 HG22 VAL 0  39      -4.461  12.579  16.294  1.00  0.00           H  
ATOM    593 HG23 VAL 0  39      -5.651  13.695  16.037  1.00  0.00           H  
ATOM    594  N   VAL 0  40      -5.334  13.696  13.238  1.00  0.00      R00  N  
ATOM    595  CA  VAL 0  40      -5.510  15.039  12.490  1.00  0.00      R00  C  
ATOM    596  C   VAL 0  40      -5.939  14.768  11.077  1.00  0.00      R00  C  
ATOM    597  O   VAL 0  40      -6.701  15.623  10.546  1.00  0.00      R00  O  
ATOM    598  CB  VAL 0  40      -4.104  15.767  12.386  1.00  0.00      R00  C  
ATOM    599  CG1 VAL 0  40      -3.056  14.969  11.553  1.00  0.00      R00  C  
ATOM    600  CG2 VAL 0  40      -4.319  17.145  11.929  1.00  0.00      R00  C  
ATOM    601  H   VAL 0  40      -4.454  13.202  13.202  1.00  0.00      R00  H  
ATOM    602  HA  VAL 0  40      -6.244  15.694  12.961  1.00  0.00           H  
ATOM    603  HB  VAL 0  40      -3.742  15.759  13.414  1.00  0.00           H  
ATOM    604 HG11 VAL 0  40      -2.897  13.928  11.833  1.00  0.00           H  
ATOM    605 HG12 VAL 0  40      -3.295  14.971  10.490  1.00  0.00           H  
ATOM    606 HG13 VAL 0  40      -2.079  15.361  11.837  1.00  0.00           H  
ATOM    607 HG21 VAL 0  40      -3.359  17.599  11.687  1.00  0.00           H  
ATOM    608 HG22 VAL 0  40      -4.878  17.292  11.004  1.00  0.00           H  
ATOM    609 HG23 VAL 0  40      -4.723  17.699  12.777  1.00  0.00           H  
ATOM    610  N   ALA 0  41      -5.489  13.632  10.492  1.00  0.00      R00  N  
ATOM    611  CA  ALA 0  41      -5.649  13.332   9.048  1.00  0.00      R00  C  
ATOM    612  C   ALA 0  41      -6.856  12.428   8.823  1.00  0.00      R00  C  
ATOM    613  O   ALA 0  41      -7.103  11.872   7.825  1.00  0.00      R00  O  
ATOM    614  CB  ALA 0  41      -4.302  12.672   8.636  1.00  0.00      R00  C  
ATOM    615  H   ALA 0  41      -4.941  12.936  10.977  1.00  0.00      R00  H  
ATOM    616  HA  ALA 0  41      -5.729  14.245   8.458  1.00  0.00           H  
ATOM    617  HB1 ALA 0  41      -3.962  11.847   9.261  1.00  0.00           H  
ATOM    618  HB2 ALA 0  41      -4.389  12.299   7.615  1.00  0.00           H  
ATOM    619  HB3 ALA 0  41      -3.469  13.375   8.635  1.00  0.00           H  
ATOM    620  N   GLN 0  42      -7.578  12.196   9.934  1.00  0.00      R00  N  
ATOM    621  CA  GLN 0  42      -8.795  11.335   9.938  1.00  0.00      R00  C  
ATOM    622  C   GLN 0  42      -9.749  11.727   8.784  1.00  0.00      R00  C  
ATOM    623  O   GLN 0  42     -10.280  10.888   8.001  1.00  0.00      R00  O  
ATOM    624  CB  GLN 0  42      -9.629  11.475  11.334  1.00  0.00      R00  C  
ATOM    625  CG  GLN 0  42     -10.943  10.656  11.510  1.00  0.00      R00  C  
ATOM    626  CD  GLN 0  42     -11.641  10.999  12.790  1.00  0.00      R00  C  
ATOM    627  OE1 GLN 0  42     -11.623  12.087  13.307  1.00  0.00      R00  O  
ATOM    628  NE2 GLN 0  42     -12.359  10.075  13.364  1.00  0.00      R00  N  
ATOM    629  H   GLN 0  42      -7.160  12.465  10.813  1.00  0.00      R00  H  
ATOM    630 HE21 GLN 0  42     -12.756  10.234  14.279  1.00  0.00      R00  H  
ATOM    631 HE22 GLN 0  42     -12.372   9.107  13.078  1.00  0.00      R00  H  
ATOM    632  HA  GLN 0  42      -8.449  10.306   9.848  1.00  0.00           H  
ATOM    633  HB3 GLN 0  42      -9.875  12.503  11.602  1.00  0.00           H  
ATOM    634  HB2 GLN 0  42      -8.994  11.247  12.190  1.00  0.00           H  
ATOM    635  HG3 GLN 0  42     -10.725   9.589  11.480  1.00  0.00           H  
ATOM    636  HG2 GLN 0  42     -11.647  10.833  10.697  1.00  0.00           H  
ATOM    637  N   VAL 0  43      -9.867  13.061   8.526  1.00  0.00      R00  N  
ATOM    638  CA  VAL 0  43     -10.796  13.685   7.503  1.00  0.00      R00  C  
ATOM    639  C   VAL 0  43     -10.138  13.588   6.106  1.00  0.00      R00  C  
ATOM    640  O   VAL 0  43     -10.804  13.612   5.083  1.00  0.00      R00  O  
ATOM    641  CB  VAL 0  43     -11.111  15.210   7.947  1.00  0.00      R00  C  
ATOM    642  CG1 VAL 0  43      -9.921  16.170   8.199  1.00  0.00      R00  C  
ATOM    643  CG2 VAL 0  43     -12.204  15.865   7.034  1.00  0.00      R00  C  
ATOM    644  H   VAL 0  43      -9.469  13.665   9.231  1.00  0.00      R00  H  
ATOM    645  HA  VAL 0  43     -11.710  13.091   7.494  1.00  0.00           H  
ATOM    646  HB  VAL 0  43     -11.441  15.155   8.984  1.00  0.00           H  
ATOM    647 HG11 VAL 0  43     -10.415  17.075   8.554  1.00  0.00           H  
ATOM    648 HG12 VAL 0  43      -9.071  15.925   8.836  1.00  0.00           H  
ATOM    649 HG13 VAL 0  43      -9.403  16.398   7.267  1.00  0.00           H  
ATOM    650 HG21 VAL 0  43     -12.943  15.110   6.765  1.00  0.00           H  
ATOM    651 HG22 VAL 0  43     -12.657  16.660   7.626  1.00  0.00           H  
ATOM    652 HG23 VAL 0  43     -11.833  16.421   6.173  1.00  0.00           H  
ATOM    653  N   LEU 0  44      -8.825  13.275   6.072  1.00  0.00      R00  N  
ATOM    654  CA  LEU 0  44      -7.978  13.069   4.860  1.00  0.00      R00  C  
ATOM    655  C   LEU 0  44      -8.113  11.645   4.383  1.00  0.00      R00  C  
ATOM    656  O   LEU 0  44      -8.035  11.407   3.169  1.00  0.00      R00  O  
ATOM    657  CB  LEU 0  44      -6.513  13.545   5.032  1.00  0.00      R00  C  
ATOM    658  CG  LEU 0  44      -6.422  14.999   5.627  1.00  0.00      R00  C  
ATOM    659  CD1 LEU 0  44      -4.941  15.432   5.851  1.00  0.00      R00  C  
ATOM    660  CD2 LEU 0  44      -7.193  16.030   4.791  1.00  0.00      R00  C  
ATOM    661  H   LEU 0  44      -8.375  13.006   6.935  1.00  0.00      R00  H  
ATOM    662  HA  LEU 0  44      -8.333  13.683   4.032  1.00  0.00           H  
ATOM    663  HB3 LEU 0  44      -5.924  13.491   4.117  1.00  0.00           H  
ATOM    664  HB2 LEU 0  44      -6.034  12.823   5.693  1.00  0.00           H  
ATOM    665  HG  LEU 0  44      -6.863  15.041   6.623  1.00  0.00           H  
ATOM    666 HD11 LEU 0  44      -4.525  16.234   5.241  1.00  0.00           H  
ATOM    667 HD12 LEU 0  44      -4.786  15.640   6.910  1.00  0.00           H  
ATOM    668 HD13 LEU 0  44      -4.315  14.630   5.460  1.00  0.00           H  
ATOM    669 HD21 LEU 0  44      -6.607  16.799   4.288  1.00  0.00           H  
ATOM    670 HD22 LEU 0  44      -7.671  15.633   3.895  1.00  0.00           H  
ATOM    671 HD23 LEU 0  44      -7.819  16.657   5.424  1.00  0.00           H  
ATOM    672  N   TYR 0  45      -8.033  10.754   5.321  1.00  0.00      R00  N  
ATOM    673  CA  TYR 0  45      -8.365   9.349   5.008  1.00  0.00      R00  C  
ATOM    674  C   TYR 0  45      -9.849   9.182   4.517  1.00  0.00      R00  C  
ATOM    675  O   TYR 0  45     -10.027   8.327   3.650  1.00  0.00      R00  O  
ATOM    676  CB  TYR 0  45      -7.975   8.471   6.175  1.00  0.00      R00  C  
ATOM    677  CG  TYR 0  45      -6.449   8.586   6.486  1.00  0.00      R00  C  
ATOM    678  CD1 TYR 0  45      -6.047   8.931   7.807  1.00  0.00      R00  C  
ATOM    679  CE1 TYR 0  45      -4.702   9.063   8.196  1.00  0.00      R00  C  
ATOM    680  CD2 TYR 0  45      -5.422   8.187   5.601  1.00  0.00      R00  C  
ATOM    681  CE2 TYR 0  45      -4.069   8.255   5.928  1.00  0.00      R00  C  
ATOM    682  CZ  TYR 0  45      -3.725   8.724   7.208  1.00  0.00      R00  C  
ATOM    683  OH  TYR 0  45      -2.408   8.719   7.569  1.00  0.00      R00  O  
ATOM    684  H   TYR 0  45      -8.097  10.982   6.303  1.00  0.00      R00  H  
ATOM    685  HH  TYR 0  45      -2.317   9.079   8.455  1.00  0.00      R00  H  
ATOM    686  HA  TYR 0  45      -7.654   9.019   4.251  1.00  0.00           H  
ATOM    687  HB3 TYR 0  45      -8.214   7.429   5.962  1.00  0.00           H  
ATOM    688  HB2 TYR 0  45      -8.628   8.701   7.017  1.00  0.00           H  
ATOM    689  HD1 TYR 0  45      -6.812   9.024   8.563  1.00  0.00           H  
ATOM    690  HE1 TYR 0  45      -4.457   9.336   9.212  1.00  0.00           H  
ATOM    691  HD2 TYR 0  45      -5.650   7.967   4.569  1.00  0.00           H  
ATOM    692  HE2 TYR 0  45      -3.237   8.061   5.267  1.00  0.00           H  
ATOM    693  N   ALA 0  46     -10.745  10.042   4.999  1.00  0.00      R00  N  
ATOM    694  CA  ALA 0  46     -12.074  10.031   4.415  1.00  0.00      R00  C  
ATOM    695  C   ALA 0  46     -11.993  10.365   2.888  1.00  0.00      R00  C  
ATOM    696  O   ALA 0  46     -12.601   9.594   2.094  1.00  0.00      R00  O  
ATOM    697  CB  ALA 0  46     -12.991  11.068   5.132  1.00  0.00      R00  C  
ATOM    698  H   ALA 0  46     -10.391  10.822   5.535  1.00  0.00      R00  H  
ATOM    699  HA  ALA 0  46     -12.424   9.001   4.481  1.00  0.00           H  
ATOM    700  HB1 ALA 0  46     -12.587  12.055   4.908  1.00  0.00           H  
ATOM    701  HB2 ALA 0  46     -14.053  10.926   4.929  1.00  0.00           H  
ATOM    702  HB3 ALA 0  46     -12.942  10.904   6.209  1.00  0.00           H  
ATOM    703  N   ILE 0  47     -11.272  11.463   2.492  1.00  0.00      R00  N  
ATOM    704  CA  ILE 0  47     -11.124  11.948   1.114  1.00  0.00      R00  C  
ATOM    705  C   ILE 0  47     -10.326  10.913   0.282  1.00  0.00      R00  C  
ATOM    706  O   ILE 0  47     -10.623  10.743  -0.845  1.00  0.00      R00  O  
ATOM    707  CB  ILE 0  47     -10.316  13.279   1.117  1.00  0.00      R00  C  
ATOM    708  CG2 ILE 0  47      -9.958  13.748  -0.340  1.00  0.00      R00  C  
ATOM    709  CG1 ILE 0  47     -11.187  14.371   1.811  1.00  0.00      R00  C  
ATOM    710  CD1 ILE 0  47     -10.436  15.568   2.358  1.00  0.00      R00  C  
ATOM    711  H   ILE 0  47     -10.819  12.020   3.202  1.00  0.00      R00  H  
ATOM    712  HA  ILE 0  47     -12.109  12.029   0.656  1.00  0.00           H  
ATOM    713  HB  ILE 0  47      -9.333  13.181   1.576  1.00  0.00           H  
ATOM    714 HG21 ILE 0  47     -10.834  13.784  -0.987  1.00  0.00           H  
ATOM    715 HG22 ILE 0  47      -9.493  14.733  -0.303  1.00  0.00           H  
ATOM    716 HG23 ILE 0  47      -9.115  13.165  -0.711  1.00  0.00           H  
ATOM    717 HG13 ILE 0  47     -11.686  13.941   2.679  1.00  0.00           H  
ATOM    718 HG12 ILE 0  47     -12.009  14.746   1.200  1.00  0.00           H  
ATOM    719 HD11 ILE 0  47     -10.186  16.281   1.572  1.00  0.00           H  
ATOM    720 HD12 ILE 0  47     -10.962  16.008   3.206  1.00  0.00           H  
ATOM    721 HD13 ILE 0  47      -9.441  15.320   2.728  1.00  0.00           H  
ATOM    722  N   VAL 0  48      -9.228  10.345   0.862  1.00  0.00      R00  N  
ATOM    723  CA  VAL 0  48      -8.281   9.318   0.305  1.00  0.00      R00  C  
ATOM    724  C   VAL 0  48      -9.130   8.133  -0.228  1.00  0.00      R00  C  
ATOM    725  O   VAL 0  48      -8.731   7.599  -1.268  1.00  0.00      R00  O  
ATOM    726  CB  VAL 0  48      -7.138   8.840   1.275  1.00  0.00      R00  C  
ATOM    727  CG1 VAL 0  48      -6.601   7.356   1.102  1.00  0.00      R00  C  
ATOM    728  CG2 VAL 0  48      -5.985   9.790   1.425  1.00  0.00      R00  C  
ATOM    729  H   VAL 0  48      -8.928  10.686   1.764  1.00  0.00      R00  H  
ATOM    730  HA  VAL 0  48      -7.770   9.745  -0.558  1.00  0.00           H  
ATOM    731  HB  VAL 0  48      -7.620   8.675   2.238  1.00  0.00           H  
ATOM    732 HG11 VAL 0  48      -5.718   7.206   1.724  1.00  0.00           H  
ATOM    733 HG12 VAL 0  48      -7.341   6.575   1.274  1.00  0.00           H  
ATOM    734 HG13 VAL 0  48      -6.357   7.311   0.041  1.00  0.00           H  
ATOM    735 HG21 VAL 0  48      -5.337   9.811   0.549  1.00  0.00           H  
ATOM    736 HG22 VAL 0  48      -6.253  10.836   1.575  1.00  0.00           H  
ATOM    737 HG23 VAL 0  48      -5.403   9.486   2.295  1.00  0.00           H  
ATOM    738  N   CYS 0  49     -10.239   7.823   0.451  1.00  0.00      R00  N  
ATOM    739  CA  CYS 0  49     -11.060   6.623   0.056  1.00  0.00      R00  C  
ATOM    740  C   CYS 0  49     -11.788   7.012  -1.263  1.00  0.00      R00  C  
ATOM    741  O   CYS 0  49     -11.926   6.100  -2.150  1.00  0.00      R00  O  
ATOM    742  CB  CYS 0  49     -12.097   6.070   1.143  1.00  0.00      R00  C  
ATOM    743  SG  CYS 0  49     -10.974   5.290   2.390  1.00  0.00      R00  S  
ATOM    744  H   CYS 0  49     -10.590   8.204   1.318  1.00  0.00      R00  H  
ATOM    745  HA  CYS 0  49     -10.440   5.778  -0.243  1.00  0.00           H  
ATOM    746  HB3 CYS 0  49     -12.776   5.280   0.820  1.00  0.00           H  
ATOM    747  HB2 CYS 0  49     -12.767   6.723   1.702  1.00  0.00           H  
ATOM    748  HG  CYS 0  49     -10.314   6.421   2.652  1.00  0.00           H  
ATOM    749  N   VAL 0  50     -12.334   8.247  -1.396  1.00  0.00      R00  N  
ATOM    750  CA  VAL 0  50     -13.054   8.756  -2.558  1.00  0.00      R00  C  
ATOM    751  C   VAL 0  50     -12.100   9.074  -3.673  1.00  0.00      R00  C  
ATOM    752  O   VAL 0  50     -12.534   9.013  -4.848  1.00  0.00      R00  O  
ATOM    753  CB  VAL 0  50     -13.847  10.090  -2.122  1.00  0.00      R00  C  
ATOM    754  CG1 VAL 0  50     -13.682  11.482  -2.884  1.00  0.00      R00  C  
ATOM    755  CG2 VAL 0  50     -15.294   9.762  -1.778  1.00  0.00      R00  C  
ATOM    756  H   VAL 0  50     -12.395   8.902  -0.630  1.00  0.00      R00  H  
ATOM    757  HA  VAL 0  50     -13.759   7.994  -2.888  1.00  0.00           H  
ATOM    758  HB  VAL 0  50     -13.489  10.302  -1.114  1.00  0.00           H  
ATOM    759 HG11 VAL 0  50     -14.110  11.287  -3.868  1.00  0.00           H  
ATOM    760 HG12 VAL 0  50     -14.068  12.345  -2.343  1.00  0.00           H  
ATOM    761 HG13 VAL 0  50     -12.599  11.573  -2.968  1.00  0.00           H  
ATOM    762 HG21 VAL 0  50     -15.359   9.044  -0.961  1.00  0.00           H  
ATOM    763 HG22 VAL 0  50     -15.839  10.639  -1.428  1.00  0.00           H  
ATOM    764 HG23 VAL 0  50     -15.769   9.304  -2.645  1.00  0.00           H  
ATOM    765  N   VAL 0  51     -10.807   9.274  -3.330  1.00  0.00      R00  N  
ATOM    766  CA  VAL 0  51      -9.650   9.231  -4.240  1.00  0.00      R00  C  
ATOM    767  C   VAL 0  51      -9.322   7.849  -4.767  1.00  0.00      R00  C  
ATOM    768  O   VAL 0  51      -8.994   7.659  -5.922  1.00  0.00      R00  O  
ATOM    769  CB  VAL 0  51      -8.327   9.956  -3.736  1.00  0.00      R00  C  
ATOM    770  CG1 VAL 0  51      -7.075   9.850  -4.653  1.00  0.00      R00  C  
ATOM    771  CG2 VAL 0  51      -8.723  11.489  -3.631  1.00  0.00      R00  C  
ATOM    772  H   VAL 0  51     -10.663   9.516  -2.360  1.00  0.00      R00  H  
ATOM    773  HA  VAL 0  51      -9.952   9.738  -5.156  1.00  0.00           H  
ATOM    774  HB  VAL 0  51      -8.031   9.590  -2.753  1.00  0.00           H  
ATOM    775 HG11 VAL 0  51      -6.460   8.960  -4.521  1.00  0.00           H  
ATOM    776 HG12 VAL 0  51      -7.450   9.900  -5.675  1.00  0.00           H  
ATOM    777 HG13 VAL 0  51      -6.340  10.585  -4.323  1.00  0.00           H  
ATOM    778 HG21 VAL 0  51      -7.994  12.201  -3.243  1.00  0.00           H  
ATOM    779 HG22 VAL 0  51      -9.152  11.747  -4.599  1.00  0.00           H  
ATOM    780 HG23 VAL 0  51      -9.553  11.599  -2.933  1.00  0.00           H  
ATOM    781  N   GLY 0  52      -9.439   6.871  -3.834  1.00  0.00      R00  N  
ATOM    782  CA  GLY 0  52      -9.377   5.426  -4.096  1.00  0.00      R00  C  
ATOM    783  C   GLY 0  52     -10.520   5.012  -5.014  1.00  0.00      R00  C  
ATOM    784  O   GLY 0  52     -10.324   4.355  -6.039  1.00  0.00      R00  O  
ATOM    785  H   GLY 0  52      -9.449   7.039  -2.838  1.00  0.00      R00  H  
ATOM    786  HA3 GLY 0  52      -9.477   4.795  -3.213  1.00  0.00           H  
ATOM    787  HA2 GLY 0  52      -8.453   5.231  -4.640  1.00  0.00           H  
ATOM    788  N   LEU 0  53     -11.752   5.396  -4.766  1.00  0.00      R00  N  
ATOM    789  CA  LEU 0  53     -12.868   5.083  -5.653  1.00  0.00      R00  C  
ATOM    790  C   LEU 0  53     -12.841   5.689  -7.052  1.00  0.00      R00  C  
ATOM    791  O   LEU 0  53     -13.212   5.082  -8.024  1.00  0.00      R00  O  
ATOM    792  CB  LEU 0  53     -14.238   5.529  -4.960  1.00  0.00      R00  C  
ATOM    793  CG  LEU 0  53     -14.763   4.660  -3.856  1.00  0.00      R00  C  
ATOM    794  CD1 LEU 0  53     -16.018   5.364  -3.268  1.00  0.00      R00  C  
ATOM    795  CD2 LEU 0  53     -14.976   3.191  -4.196  1.00  0.00      R00  C  
ATOM    796  H   LEU 0  53     -11.872   5.809  -3.852  1.00  0.00      R00  H  
ATOM    797  HA  LEU 0  53     -12.968   4.021  -5.876  1.00  0.00           H  
ATOM    798  HB3 LEU 0  53     -15.036   5.659  -5.691  1.00  0.00           H  
ATOM    799  HB2 LEU 0  53     -14.098   6.544  -4.588  1.00  0.00           H  
ATOM    800  HG  LEU 0  53     -14.021   4.580  -3.061  1.00  0.00           H  
ATOM    801 HD11 LEU 0  53     -16.645   5.924  -3.961  1.00  0.00           H  
ATOM    802 HD12 LEU 0  53     -16.783   4.678  -2.903  1.00  0.00           H  
ATOM    803 HD13 LEU 0  53     -15.712   5.973  -2.417  1.00  0.00           H  
ATOM    804 HD21 LEU 0  53     -14.292   2.561  -3.627  1.00  0.00           H  
ATOM    805 HD22 LEU 0  53     -15.966   2.779  -4.001  1.00  0.00           H  
ATOM    806 HD23 LEU 0  53     -14.763   2.927  -5.232  1.00  0.00           H  
ATOM    807  N   LEU 0  54     -12.313   6.894  -7.076  1.00  0.00      R00  N  
ATOM    808  CA  LEU 0  54     -11.924   7.652  -8.305  1.00  0.00      R00  C  
ATOM    809  C   LEU 0  54     -10.851   6.933  -9.112  1.00  0.00      R00  C  
ATOM    810  O   LEU 0  54     -11.042   6.742 -10.310  1.00  0.00      R00  O  
ATOM    811  CB  LEU 0  54     -11.436   9.083  -7.939  1.00  0.00      R00  C  
ATOM    812  CG  LEU 0  54     -10.958   9.987  -9.145  1.00  0.00      R00  C  
ATOM    813  CD1 LEU 0  54     -12.140  10.010 -10.211  1.00  0.00      R00  C  
ATOM    814  CD2 LEU 0  54     -10.516  11.413  -8.637  1.00  0.00      R00  C  
ATOM    815  H   LEU 0  54     -12.030   7.347  -6.218  1.00  0.00      R00  H  
ATOM    816  HA  LEU 0  54     -12.843   7.755  -8.882  1.00  0.00           H  
ATOM    817  HB3 LEU 0  54     -10.691   9.056  -7.144  1.00  0.00           H  
ATOM    818  HB2 LEU 0  54     -12.368   9.539  -7.606  1.00  0.00           H  
ATOM    819  HG  LEU 0  54     -10.105   9.525  -9.642  1.00  0.00           H  
ATOM    820 HD11 LEU 0  54     -11.794  10.381 -11.176  1.00  0.00           H  
ATOM    821 HD12 LEU 0  54     -12.525   9.039 -10.520  1.00  0.00           H  
ATOM    822 HD13 LEU 0  54     -12.909  10.634  -9.755  1.00  0.00           H  
ATOM    823 HD21 LEU 0  54     -11.413  11.749  -8.117  1.00  0.00           H  
ATOM    824 HD22 LEU 0  54      -9.770  11.298  -7.851  1.00  0.00           H  
ATOM    825 HD23 LEU 0  54     -10.357  12.220  -9.352  1.00  0.00           H  
ATOM    826  N   GLY 0  55      -9.777   6.444  -8.426  1.00  0.00      R00  N  
ATOM    827  CA  GLY 0  55      -8.720   5.596  -8.831  1.00  0.00      R00  C  
ATOM    828  C   GLY 0  55      -9.195   4.306  -9.524  1.00  0.00      R00  C  
ATOM    829  O   GLY 0  55      -8.759   3.872 -10.568  1.00  0.00      R00  O  
ATOM    830  H   GLY 0  55      -9.804   6.573  -7.425  1.00  0.00      R00  H  
ATOM    831  HA3 GLY 0  55      -8.067   5.317  -8.004  1.00  0.00           H  
ATOM    832  HA2 GLY 0  55      -7.995   6.079  -9.486  1.00  0.00           H  
ATOM    833  N   ASN 0  56     -10.290   3.712  -9.033  1.00  0.00      R00  N  
ATOM    834  CA  ASN 0  56     -10.965   2.494  -9.465  1.00  0.00      R00  C  
ATOM    835  C   ASN 0  56     -12.134   2.845 -10.355  1.00  0.00      R00  C  
ATOM    836  O   ASN 0  56     -12.896   1.938 -10.691  1.00  0.00      R00  O  
ATOM    837  CB  ASN 0  56     -11.357   1.759  -8.211  1.00  0.00      R00  C  
ATOM    838  CG  ASN 0  56     -10.141   1.017  -7.525  1.00  0.00      R00  C  
ATOM    839  OD1 ASN 0  56      -8.947   1.409  -7.751  1.00  0.00      R00  O  
ATOM    840  ND2 ASN 0  56     -10.446  -0.051  -6.737  1.00  0.00      R00  N  
ATOM    841  H   ASN 0  56     -10.534   4.156  -8.159  1.00  0.00      R00  H  
ATOM    842 HD21 ASN 0  56      -9.681  -0.680  -6.539  1.00  0.00      R00  H  
ATOM    843 HD22 ASN 0  56     -11.392  -0.377  -6.599  1.00  0.00      R00  H  
ATOM    844  HA  ASN 0  56     -10.253   1.952 -10.087  1.00  0.00           H  
ATOM    845  HB3 ASN 0  56     -11.946   0.919  -8.580  1.00  0.00           H  
ATOM    846  HB2 ASN 0  56     -11.908   2.421  -7.543  1.00  0.00           H  
ATOM    847  N   THR 0  57     -12.219   4.083 -10.884  1.00  0.00      R00  N  
ATOM    848  CA  THR 0  57     -13.040   4.591 -11.989  1.00  0.00      R00  C  
ATOM    849  C   THR 0  57     -12.152   5.140 -13.163  1.00  0.00      R00  C  
ATOM    850  O   THR 0  57     -12.663   5.109 -14.245  1.00  0.00      R00  O  
ATOM    851  CB  THR 0  57     -14.105   5.623 -11.619  1.00  0.00      R00  C  
ATOM    852  OG1 THR 0  57     -14.603   5.265 -10.401  1.00  0.00      R00  O  
ATOM    853  CG2 THR 0  57     -15.282   5.765 -12.628  1.00  0.00      R00  C  
ATOM    854  H   THR 0  57     -11.524   4.619 -10.384  1.00  0.00      R00  H  
ATOM    855  HG1 THR 0  57     -13.901   5.040  -9.787  1.00  0.00      R00  H  
ATOM    856  HA  THR 0  57     -13.504   3.734 -12.477  1.00  0.00           H  
ATOM    857  HB  THR 0  57     -13.523   6.542 -11.559  1.00  0.00           H  
ATOM    858 HG21 THR 0  57     -15.876   4.898 -12.919  1.00  0.00           H  
ATOM    859 HG22 THR 0  57     -16.011   6.506 -12.300  1.00  0.00           H  
ATOM    860 HG23 THR 0  57     -14.956   5.985 -13.645  1.00  0.00           H  
ATOM    861  N   LEU 0  58     -10.838   5.395 -12.951  1.00  0.00      R00  N  
ATOM    862  CA  LEU 0  58      -9.850   5.691 -14.018  1.00  0.00      R00  C  
ATOM    863  C   LEU 0  58      -9.857   4.626 -15.155  1.00  0.00      R00  C  
ATOM    864  O   LEU 0  58     -10.001   4.921 -16.298  1.00  0.00      R00  O  
ATOM    865  CB  LEU 0  58      -8.442   5.910 -13.307  1.00  0.00      R00  C  
ATOM    866  CG  LEU 0  58      -7.424   6.940 -13.964  1.00  0.00      R00  C  
ATOM    867  CD1 LEU 0  58      -7.879   8.430 -14.056  1.00  0.00      R00  C  
ATOM    868  CD2 LEU 0  58      -6.060   6.746 -13.354  1.00  0.00      R00  C  
ATOM    869  H   LEU 0  58     -10.480   5.602 -12.030  1.00  0.00      R00  H  
ATOM    870  HA  LEU 0  58     -10.160   6.644 -14.447  1.00  0.00           H  
ATOM    871  HB3 LEU 0  58      -7.872   4.983 -13.237  1.00  0.00           H  
ATOM    872  HB2 LEU 0  58      -8.496   6.196 -12.256  1.00  0.00           H  
ATOM    873  HG  LEU 0  58      -7.391   6.506 -14.963  1.00  0.00           H  
ATOM    874 HD11 LEU 0  58      -7.916   8.691 -15.114  1.00  0.00           H  
ATOM    875 HD12 LEU 0  58      -8.795   8.550 -13.478  1.00  0.00           H  
ATOM    876 HD13 LEU 0  58      -7.186   9.058 -13.496  1.00  0.00           H  
ATOM    877 HD21 LEU 0  58      -5.373   7.581 -13.494  1.00  0.00           H  
ATOM    878 HD22 LEU 0  58      -6.188   6.567 -12.287  1.00  0.00           H  
ATOM    879 HD23 LEU 0  58      -5.595   5.911 -13.878  1.00  0.00           H  
ATOM    880  N   VAL 0  59      -9.789   3.378 -14.680  1.00  0.00      R00  N  
ATOM    881  CA  VAL 0  59      -9.969   2.068 -15.297  1.00  0.00      R00  C  
ATOM    882  C   VAL 0  59     -11.264   1.783 -16.071  1.00  0.00      R00  C  
ATOM    883  O   VAL 0  59     -11.317   0.809 -16.841  1.00  0.00      R00  O  
ATOM    884  CB  VAL 0  59      -9.882   0.882 -14.236  1.00  0.00      R00  C  
ATOM    885  CG1 VAL 0  59      -8.431   0.886 -13.632  1.00  0.00      R00  C  
ATOM    886  CG2 VAL 0  59     -10.928   0.938 -13.104  1.00  0.00      R00  C  
ATOM    887  H   VAL 0  59      -9.568   3.452 -13.697  1.00  0.00      R00  H  
ATOM    888  HA  VAL 0  59      -9.199   2.018 -16.066  1.00  0.00           H  
ATOM    889  HB  VAL 0  59      -9.933  -0.063 -14.778  1.00  0.00           H  
ATOM    890 HG11 VAL 0  59      -8.232  -0.060 -13.129  1.00  0.00           H  
ATOM    891 HG12 VAL 0  59      -7.709   1.113 -14.416  1.00  0.00           H  
ATOM    892 HG13 VAL 0  59      -8.344   1.671 -12.881  1.00  0.00           H  
ATOM    893 HG21 VAL 0  59     -11.958   0.686 -13.357  1.00  0.00           H  
ATOM    894 HG22 VAL 0  59     -10.798   0.245 -12.273  1.00  0.00           H  
ATOM    895 HG23 VAL 0  59     -10.911   1.910 -12.610  1.00  0.00           H  
ATOM    896  N   ILE 0  60     -12.198   2.774 -16.014  1.00  0.00      R00  N  
ATOM    897  CA  ILE 0  60     -13.441   2.906 -16.880  1.00  0.00      R00  C  
ATOM    898  C   ILE 0  60     -13.282   4.191 -17.765  1.00  0.00      R00  C  
ATOM    899  O   ILE 0  60     -13.740   3.992 -18.902  1.00  0.00      R00  O  
ATOM    900  CB  ILE 0  60     -14.659   2.978 -15.900  1.00  0.00      R00  C  
ATOM    901  CG2 ILE 0  60     -16.035   3.492 -16.485  1.00  0.00      R00  C  
ATOM    902  CG1 ILE 0  60     -14.720   1.687 -15.071  1.00  0.00      R00  C  
ATOM    903  CD1 ILE 0  60     -15.657   1.601 -13.802  1.00  0.00      R00  C  
ATOM    904  H   ILE 0  60     -12.065   3.661 -15.550  1.00  0.00      R00  H  
ATOM    905  HA  ILE 0  60     -13.549   2.089 -17.593  1.00  0.00           H  
ATOM    906  HB  ILE 0  60     -14.290   3.743 -15.217  1.00  0.00           H  
ATOM    907 HG21 ILE 0  60     -16.690   3.728 -15.646  1.00  0.00           H  
ATOM    908 HG22 ILE 0  60     -15.974   4.313 -17.200  1.00  0.00           H  
ATOM    909 HG23 ILE 0  60     -16.454   2.691 -17.093  1.00  0.00           H  
ATOM    910 HG13 ILE 0  60     -13.715   1.508 -14.689  1.00  0.00           H  
ATOM    911 HG12 ILE 0  60     -14.975   0.830 -15.695  1.00  0.00           H  
ATOM    912 HD11 ILE 0  60     -16.534   1.018 -14.084  1.00  0.00           H  
ATOM    913 HD12 ILE 0  60     -15.191   1.260 -12.878  1.00  0.00           H  
ATOM    914 HD13 ILE 0  60     -16.006   2.605 -13.565  1.00  0.00           H  
ATOM    915  N   TYR 0  61     -12.730   5.312 -17.334  1.00  0.00      R00  N  
ATOM    916  CA  TYR 0  61     -12.576   6.511 -18.164  1.00  0.00      R00  C  
ATOM    917  C   TYR 0  61     -11.688   6.320 -19.405  1.00  0.00      R00  C  
ATOM    918  O   TYR 0  61     -11.809   7.106 -20.339  1.00  0.00      R00  O  
ATOM    919  CB  TYR 0  61     -11.949   7.686 -17.278  1.00  0.00      R00  C  
ATOM    920  CG  TYR 0  61     -12.813   8.078 -16.120  1.00  0.00      R00  C  
ATOM    921  CD1 TYR 0  61     -14.223   7.928 -15.942  1.00  0.00      R00  C  
ATOM    922  CE1 TYR 0  61     -14.825   8.385 -14.742  1.00  0.00      R00  C  
ATOM    923  CD2 TYR 0  61     -12.041   8.456 -15.027  1.00  0.00      R00  C  
ATOM    924  CE2 TYR 0  61     -12.657   8.919 -13.852  1.00  0.00      R00  C  
ATOM    925  CZ  TYR 0  61     -14.046   8.830 -13.707  1.00  0.00      R00  C  
ATOM    926  OH  TYR 0  61     -14.514   9.209 -12.553  1.00  0.00      R00  O  
ATOM    927  H   TYR 0  61     -12.472   5.406 -16.362  1.00  0.00      R00  H  
ATOM    928  HH  TYR 0  61     -15.472   9.204 -12.496  1.00  0.00      R00  H  
ATOM    929  HA  TYR 0  61     -13.549   6.841 -18.530  1.00  0.00           H  
ATOM    930  HB3 TYR 0  61     -11.894   8.580 -17.898  1.00  0.00           H  
ATOM    931  HB2 TYR 0  61     -10.924   7.580 -16.923  1.00  0.00           H  
ATOM    932  HD1 TYR 0  61     -14.758   7.536 -16.794  1.00  0.00           H  
ATOM    933  HE1 TYR 0  61     -15.890   8.202 -14.754  1.00  0.00           H  
ATOM    934  HD2 TYR 0  61     -10.965   8.490 -15.108  1.00  0.00           H  
ATOM    935  HE2 TYR 0  61     -11.993   9.271 -13.076  1.00  0.00           H  
ATOM    936  N   VAL 0  62     -10.759   5.430 -19.305  1.00  0.00      R00  N  
ATOM    937  CA  VAL 0  62      -9.721   5.035 -20.257  1.00  0.00      R00  C  
ATOM    938  C   VAL 0  62     -10.324   4.371 -21.526  1.00  0.00      R00  C  
ATOM    939  O   VAL 0  62      -9.701   4.510 -22.610  1.00  0.00      R00  O  
ATOM    940  CB  VAL 0  62      -8.688   4.191 -19.500  1.00  0.00      R00  C  
ATOM    941  CG1 VAL 0  62      -9.157   2.833 -18.962  1.00  0.00      R00  C  
ATOM    942  CG2 VAL 0  62      -7.382   3.928 -20.278  1.00  0.00      R00  C  
ATOM    943  H   VAL 0  62     -10.817   4.957 -18.415  1.00  0.00      R00  H  
ATOM    944  HA  VAL 0  62      -9.268   5.950 -20.640  1.00  0.00           H  
ATOM    945  HB  VAL 0  62      -8.447   4.766 -18.606  1.00  0.00           H  
ATOM    946 HG11 VAL 0  62      -8.500   2.216 -18.349  1.00  0.00           H  
ATOM    947 HG12 VAL 0  62     -10.029   3.083 -18.357  1.00  0.00           H  
ATOM    948 HG13 VAL 0  62      -9.495   2.168 -19.756  1.00  0.00           H  
ATOM    949 HG21 VAL 0  62      -7.046   4.659 -21.014  1.00  0.00           H  
ATOM    950 HG22 VAL 0  62      -6.529   3.756 -19.623  1.00  0.00           H  
ATOM    951 HG23 VAL 0  62      -7.724   3.109 -20.910  1.00  0.00           H  
ATOM    952  N   VAL 0  63     -11.457   3.663 -21.383  1.00  0.00      R00  N  
ATOM    953  CA  VAL 0  63     -12.198   2.943 -22.448  1.00  0.00      R00  C  
ATOM    954  C   VAL 0  63     -13.544   3.649 -22.753  1.00  0.00      R00  C  
ATOM    955  O   VAL 0  63     -14.457   3.111 -23.432  1.00  0.00      R00  O  
ATOM    956  CB  VAL 0  63     -12.606   1.396 -22.082  1.00  0.00      R00  C  
ATOM    957  CG1 VAL 0  63     -11.356   0.522 -22.061  1.00  0.00      R00  C  
ATOM    958  CG2 VAL 0  63     -13.464   1.270 -20.787  1.00  0.00      R00  C  
ATOM    959  H   VAL 0  63     -11.997   3.473 -20.551  1.00  0.00      R00  H  
ATOM    960  HA  VAL 0  63     -11.635   2.901 -23.380  1.00  0.00           H  
ATOM    961  HB  VAL 0  63     -13.088   0.876 -22.910  1.00  0.00           H  
ATOM    962 HG11 VAL 0  63     -10.593   0.927 -22.725  1.00  0.00           H  
ATOM    963 HG12 VAL 0  63     -10.960   0.545 -21.046  1.00  0.00           H  
ATOM    964 HG13 VAL 0  63     -11.522  -0.505 -22.389  1.00  0.00           H  
ATOM    965 HG21 VAL 0  63     -12.750   1.586 -20.026  1.00  0.00           H  
ATOM    966 HG22 VAL 0  63     -14.335   1.924 -20.734  1.00  0.00           H  
ATOM    967 HG23 VAL 0  63     -13.809   0.259 -20.570  1.00  0.00           H  
ATOM    968  N   LEU 0  64     -13.794   4.873 -22.184  1.00  0.00      R00  N  
ATOM    969  CA  LEU 0  64     -14.945   5.694 -22.335  1.00  0.00      R00  C  
ATOM    970  C   LEU 0  64     -14.692   7.180 -22.725  1.00  0.00      R00  C  
ATOM    971  O   LEU 0  64     -15.586   7.806 -23.355  1.00  0.00      R00  O  
ATOM    972  CB  LEU 0  64     -15.773   5.674 -20.953  1.00  0.00      R00  C  
ATOM    973  CG  LEU 0  64     -17.145   6.301 -20.854  1.00  0.00      R00  C  
ATOM    974  CD1 LEU 0  64     -18.283   5.316 -21.341  1.00  0.00      R00  C  
ATOM    975  CD2 LEU 0  64     -17.473   6.913 -19.401  1.00  0.00      R00  C  
ATOM    976  H   LEU 0  64     -13.116   5.139 -21.484  1.00  0.00      R00  H  
ATOM    977  HA  LEU 0  64     -15.617   5.223 -23.054  1.00  0.00           H  
ATOM    978  HB3 LEU 0  64     -15.184   6.266 -20.253  1.00  0.00           H  
ATOM    979  HB2 LEU 0  64     -15.811   4.674 -20.520  1.00  0.00           H  
ATOM    980  HG  LEU 0  64     -17.224   7.172 -21.505  1.00  0.00           H  
ATOM    981 HD11 LEU 0  64     -17.907   4.333 -21.625  1.00  0.00           H  
ATOM    982 HD12 LEU 0  64     -19.062   5.184 -20.590  1.00  0.00           H  
ATOM    983 HD13 LEU 0  64     -18.751   5.726 -22.236  1.00  0.00           H  
ATOM    984 HD21 LEU 0  64     -16.887   6.519 -18.571  1.00  0.00           H  
ATOM    985 HD22 LEU 0  64     -17.259   7.981 -19.359  1.00  0.00           H  
ATOM    986 HD23 LEU 0  64     -18.506   6.805 -19.072  1.00  0.00           H  
ATOM    987  N   ARG 0  65     -13.606   7.753 -22.210  1.00  0.00      R00  N  
ATOM    988  CA  ARG 0  65     -13.341   9.154 -22.284  1.00  0.00      R00  C  
ATOM    989  C   ARG 0  65     -12.024   9.388 -23.069  1.00  0.00      R00  C  
ATOM    990  O   ARG 0  65     -12.018  10.125 -24.080  1.00  0.00      R00  O  
ATOM    991  CB  ARG 0  65     -13.408   9.772 -20.869  1.00  0.00      R00  C  
ATOM    992  CG  ARG 0  65     -13.222  11.205 -20.553  1.00  0.00      R00  C  
ATOM    993  CD  ARG 0  65     -13.369  11.561 -18.997  1.00  0.00      R00  C  
ATOM    994  NE  ARG 0  65     -14.743  11.564 -18.639  1.00  0.00      R00  N  
ATOM    995  CZ  ARG 0  65     -15.193  11.710 -17.371  1.00  0.00      R00  C  
ATOM    996  NH1 ARG 0  65     -16.465  12.001 -17.076  1.00  0.00      R00  N  
ATOM    997  NH2 ARG 0  65     -14.334  11.452 -16.381  1.00  0.00      R00  N1+
ATOM    998  H   ARG 0  65     -12.944   7.246 -21.639  1.00  0.00      R00  H  
ATOM    999  HE  ARG 0  65     -15.395  11.770 -19.382  1.00  0.00      R00  H  
ATOM   1000 HH11 ARG 0  65     -16.842  11.777 -16.166  1.00  0.00      R00  H  
ATOM   1001 HH12 ARG 0  65     -17.093  11.931 -17.863  1.00  0.00      R00  H  
ATOM   1002 HH21 ARG 0  65     -14.752  11.496 -15.463  1.00  0.00      R00  H  
ATOM   1003 HH22 ARG 0  65     -13.337  11.588 -16.466  1.00  0.00      R00  H  
ATOM   1004  HA  ARG 0  65     -14.210   9.653 -22.714  1.00  0.00           H  
ATOM   1005  HB3 ARG 0  65     -12.716   9.186 -20.264  1.00  0.00           H  
ATOM   1006  HB2 ARG 0  65     -14.296   9.488 -20.303  1.00  0.00           H  
ATOM   1007  HG3 ARG 0  65     -13.849  11.802 -21.215  1.00  0.00           H  
ATOM   1008  HG2 ARG 0  65     -12.345  11.706 -20.964  1.00  0.00           H  
ATOM   1009  HD3 ARG 0  65     -12.701  12.379 -18.725  1.00  0.00           H  
ATOM   1010  HD2 ARG 0  65     -13.038  10.689 -18.432  1.00  0.00           H  
ATOM   1011  N   TYR 0  66     -10.947   8.910 -22.489  1.00  0.00      R00  N  
ATOM   1012  CA  TYR 0  66      -9.616   9.130 -22.959  1.00  0.00      R00  C  
ATOM   1013  C   TYR 0  66      -9.445   8.501 -24.342  1.00  0.00      R00  C  
ATOM   1014  O   TYR 0  66      -8.531   8.951 -24.977  1.00  0.00      R00  O  
ATOM   1015  CB  TYR 0  66      -8.628   8.611 -21.949  1.00  0.00      R00  C  
ATOM   1016  CG  TYR 0  66      -8.738   9.159 -20.510  1.00  0.00      R00  C  
ATOM   1017  CD1 TYR 0  66      -8.426   8.282 -19.488  1.00  0.00      R00  C  
ATOM   1018  CE1 TYR 0  66      -8.637   8.617 -18.102  1.00  0.00      R00  C  
ATOM   1019  CD2 TYR 0  66      -9.415  10.408 -20.184  1.00  0.00      R00  C  
ATOM   1020  CE2 TYR 0  66      -9.618  10.723 -18.808  1.00  0.00      R00  C  
ATOM   1021  CZ  TYR 0  66      -9.271   9.811 -17.772  1.00  0.00      R00  C  
ATOM   1022  OH  TYR 0  66      -9.560  10.189 -16.453  1.00  0.00      R00  O  
ATOM   1023  H   TYR 0  66     -11.065   8.344 -21.661  1.00  0.00      R00  H  
ATOM   1024  HH  TYR 0  66     -10.287  10.816 -16.415  1.00  0.00      R00  H  
ATOM   1025  HA  TYR 0  66      -9.496  10.214 -22.968  1.00  0.00           H  
ATOM   1026  HB3 TYR 0  66      -7.663   8.979 -22.296  1.00  0.00           H  
ATOM   1027  HB2 TYR 0  66      -8.557   7.529 -21.843  1.00  0.00           H  
ATOM   1028  HD1 TYR 0  66      -7.899   7.356 -19.666  1.00  0.00           H  
ATOM   1029  HE1 TYR 0  66      -8.222   8.030 -17.296  1.00  0.00           H  
ATOM   1030  HD2 TYR 0  66      -9.867  11.063 -20.914  1.00  0.00           H  
ATOM   1031  HE2 TYR 0  66     -10.138  11.649 -18.610  1.00  0.00           H  
ATOM   1032  N   SER 0  67     -10.225   7.478 -24.785  1.00  0.00      R00  N  
ATOM   1033  CA  SER 0  67     -10.013   6.716 -26.031  1.00  0.00      R00  C  
ATOM   1034  C   SER 0  67     -11.138   5.737 -26.108  1.00  0.00      R00  C  
ATOM   1035  O   SER 0  67     -11.818   5.510 -25.089  1.00  0.00      R00  O  
ATOM   1036  CB  SER 0  67      -8.600   6.057 -26.151  1.00  0.00      R00  C  
ATOM   1037  OG  SER 0  67      -8.422   5.245 -27.336  1.00  0.00      R00  O  
ATOM   1038  H   SER 0  67     -10.886   6.990 -24.198  1.00  0.00      R00  H  
ATOM   1039  HG  SER 0  67      -7.525   4.918 -27.442  1.00  0.00      R00  H  
ATOM   1040  HA  SER 0  67     -10.236   7.360 -26.881  1.00  0.00           H  
ATOM   1041  HB3 SER 0  67      -8.313   5.344 -25.379  1.00  0.00           H  
ATOM   1042  HB2 SER 0  67      -7.879   6.874 -26.203  1.00  0.00           H  
ATOM   1043  N   LYS 0  68     -11.271   5.158 -27.307  1.00  0.00      R00  N  
ATOM   1044  CA  LYS 0  68     -12.321   4.085 -27.571  1.00  0.00      R00  C  
ATOM   1045  C   LYS 0  68     -11.867   2.724 -27.367  1.00  0.00      R00  C  
ATOM   1046  O   LYS 0  68     -12.663   1.818 -27.356  1.00  0.00      R00  O  
ATOM   1047  CB  LYS 0  68     -12.970   4.232 -28.988  1.00  0.00      R00  C  
ATOM   1048  CG  LYS 0  68     -12.122   3.784 -30.186  1.00  0.00      R00  C  
ATOM   1049  CD  LYS 0  68     -12.891   4.198 -31.495  1.00  0.00      R00  C  
ATOM   1050  CE  LYS 0  68     -12.129   4.036 -32.746  1.00  0.00      R00  C  
ATOM   1051  NZ  LYS 0  68     -12.944   4.302 -34.005  1.00  0.00      R00  N1+
ATOM   1052  H   LYS 0  68     -10.706   5.512 -28.065  1.00  0.00      R00  H  
ATOM   1053  HZ1 LYS 0  68     -13.560   3.570 -34.328  1.00  0.00      R00  H  
ATOM   1054  HZ2 LYS 0  68     -13.595   5.061 -33.862  1.00  0.00      R00  H  
ATOM   1055  HZ3 LYS 0  68     -12.382   4.583 -34.796  1.00  0.00      R00  H  
ATOM   1056  HA  LYS 0  68     -13.131   4.204 -26.851  1.00  0.00           H  
ATOM   1057  HB3 LYS 0  68     -13.209   5.277 -29.186  1.00  0.00           H  
ATOM   1058  HB2 LYS 0  68     -13.871   3.639 -29.149  1.00  0.00           H  
ATOM   1059  HG3 LYS 0  68     -11.997   2.706 -30.285  1.00  0.00           H  
ATOM   1060  HG2 LYS 0  68     -11.126   4.223 -30.141  1.00  0.00           H  
ATOM   1061  HD3 LYS 0  68     -13.327   5.197 -31.474  1.00  0.00           H  
ATOM   1062  HD2 LYS 0  68     -13.698   3.467 -31.431  1.00  0.00           H  
ATOM   1063  HE3 LYS 0  68     -11.541   3.125 -32.853  1.00  0.00           H  
ATOM   1064  HE2 LYS 0  68     -11.301   4.740 -32.669  1.00  0.00           H  
ATOM   1065  N   MET 0  69     -10.525   2.557 -27.361  1.00  0.00      R00  N  
ATOM   1066  CA  MET 0  69      -9.827   1.275 -27.348  1.00  0.00      R00  C  
ATOM   1067  C   MET 0  69      -9.728   0.695 -25.906  1.00  0.00      R00  C  
ATOM   1068  O   MET 0  69      -9.827   1.414 -24.895  1.00  0.00      R00  O  
ATOM   1069  CB  MET 0  69      -8.468   1.401 -28.087  1.00  0.00      R00  C  
ATOM   1070  CG  MET 0  69      -8.520   1.850 -29.614  1.00  0.00      R00  C  
ATOM   1071  SD  MET 0  69      -9.507   0.929 -30.810  1.00  0.00      R00  S  
ATOM   1072  CE  MET 0  69      -8.445   1.346 -32.273  1.00  0.00      R00  C  
ATOM   1073  H   MET 0  69     -10.007   3.422 -27.427  1.00  0.00      R00  H  
ATOM   1074  HA  MET 0  69     -10.401   0.526 -27.894  1.00  0.00           H  
ATOM   1075  HB3 MET 0  69      -7.878   0.495 -27.956  1.00  0.00           H  
ATOM   1076  HB2 MET 0  69      -7.828   2.102 -27.552  1.00  0.00           H  
ATOM   1077  HG3 MET 0  69      -7.496   2.030 -29.942  1.00  0.00           H  
ATOM   1078  HG2 MET 0  69      -8.886   2.877 -29.605  1.00  0.00           H  
ATOM   1079  HE1 MET 0  69      -8.600   0.579 -33.033  1.00  0.00           H  
ATOM   1080  HE2 MET 0  69      -8.662   2.268 -32.812  1.00  0.00           H  
ATOM   1081  HE3 MET 0  69      -7.400   1.286 -31.969  1.00  0.00           H  
ATOM   1082  N   GLN 0  70      -9.540  -0.597 -25.790  1.00  0.00      R00  N  
ATOM   1083  CA  GLN 0  70      -9.171  -1.260 -24.518  1.00  0.00      R00  C  
ATOM   1084  C   GLN 0  70      -7.790  -0.878 -23.969  1.00  0.00      R00  C  
ATOM   1085  O   GLN 0  70      -6.980  -0.198 -24.591  1.00  0.00      R00  O  
ATOM   1086  CB  GLN 0  70      -9.233  -2.794 -24.726  1.00  0.00      R00  C  
ATOM   1087  CG  GLN 0  70      -9.438  -3.632 -23.422  1.00  0.00      R00  C  
ATOM   1088  CD  GLN 0  70      -9.692  -5.117 -23.716  1.00  0.00      R00  C  
ATOM   1089  OE1 GLN 0  70      -8.959  -5.854 -24.386  1.00  0.00      R00  O  
ATOM   1090  NE2 GLN 0  70     -10.942  -5.537 -23.536  1.00  0.00      R00  N  
ATOM   1091  H   GLN 0  70      -9.590  -1.147 -26.636  1.00  0.00      R00  H  
ATOM   1092 HE21 GLN 0  70     -11.262  -6.290 -24.128  1.00  0.00      R00  H  
ATOM   1093 HE22 GLN 0  70     -11.685  -5.016 -23.091  1.00  0.00      R00  H  
ATOM   1094  HA  GLN 0  70      -9.885  -1.046 -23.724  1.00  0.00           H  
ATOM   1095  HB3 GLN 0  70      -8.380  -3.135 -25.312  1.00  0.00           H  
ATOM   1096  HB2 GLN 0  70     -10.105  -2.901 -25.371  1.00  0.00           H  
ATOM   1097  HG3 GLN 0  70     -10.296  -3.206 -22.902  1.00  0.00           H  
ATOM   1098  HG2 GLN 0  70      -8.606  -3.531 -22.726  1.00  0.00           H  
ATOM   1099  N   THR 0  71      -7.522  -1.408 -22.788  1.00  0.00      R00  N  
ATOM   1100  CA  THR 0  71      -6.103  -1.414 -22.301  1.00  0.00      R00  C  
ATOM   1101  C   THR 0  71      -5.884  -2.474 -21.255  1.00  0.00      R00  C  
ATOM   1102  O   THR 0  71      -6.762  -3.280 -20.977  1.00  0.00      R00  O  
ATOM   1103  CB  THR 0  71      -5.658   0.035 -21.825  1.00  0.00      R00  C  
ATOM   1104  OG1 THR 0  71      -4.226   0.045 -21.923  1.00  0.00      R00  O  
ATOM   1105  CG2 THR 0  71      -5.985   0.481 -20.410  1.00  0.00      R00  C  
ATOM   1106  H   THR 0  71      -8.153  -1.906 -22.177  1.00  0.00      R00  H  
ATOM   1107  HG1 THR 0  71      -3.836  -0.061 -22.794  1.00  0.00      R00  H  
ATOM   1108  HA  THR 0  71      -5.398  -1.710 -23.077  1.00  0.00           H  
ATOM   1109  HB  THR 0  71      -6.057   0.720 -22.574  1.00  0.00           H  
ATOM   1110 HG21 THR 0  71      -5.843   1.549 -20.248  1.00  0.00           H  
ATOM   1111 HG22 THR 0  71      -7.037   0.310 -20.180  1.00  0.00           H  
ATOM   1112 HG23 THR 0  71      -5.318  -0.022 -19.711  1.00  0.00           H  
ATOM   1113  N   VAL 0  72      -4.646  -2.511 -20.684  1.00  0.00      R00  N  
ATOM   1114  CA  VAL 0  72      -4.109  -3.605 -20.005  1.00  0.00      R00  C  
ATOM   1115  C   VAL 0  72      -4.784  -3.874 -18.584  1.00  0.00      R00  C  
ATOM   1116  O   VAL 0  72      -4.988  -5.069 -18.169  1.00  0.00      R00  O  
ATOM   1117  CB  VAL 0  72      -2.604  -3.361 -19.721  1.00  0.00      R00  C  
ATOM   1118  CG1 VAL 0  72      -1.725  -3.592 -21.012  1.00  0.00      R00  C  
ATOM   1119  CG2 VAL 0  72      -2.233  -2.057 -18.993  1.00  0.00      R00  C  
ATOM   1120  H   VAL 0  72      -4.017  -1.726 -20.778  1.00  0.00      R00  H  
ATOM   1121  HA  VAL 0  72      -4.234  -4.526 -20.575  1.00  0.00           H  
ATOM   1122  HB  VAL 0  72      -2.211  -4.061 -18.984  1.00  0.00           H  
ATOM   1123 HG11 VAL 0  72      -1.911  -2.846 -21.784  1.00  0.00           H  
ATOM   1124 HG12 VAL 0  72      -0.680  -3.367 -20.795  1.00  0.00           H  
ATOM   1125 HG13 VAL 0  72      -1.784  -4.604 -21.415  1.00  0.00           H  
ATOM   1126 HG21 VAL 0  72      -1.172  -1.924 -18.780  1.00  0.00           H  
ATOM   1127 HG22 VAL 0  72      -2.524  -1.153 -19.528  1.00  0.00           H  
ATOM   1128 HG23 VAL 0  72      -2.810  -1.822 -18.099  1.00  0.00           H  
ATOM   1129  N   THR 0  73      -5.228  -2.767 -17.946  1.00  0.00      R00  N  
ATOM   1130  CA  THR 0  73      -6.055  -2.687 -16.737  1.00  0.00      R00  C  
ATOM   1131  C   THR 0  73      -7.380  -3.438 -16.739  1.00  0.00      R00  C  
ATOM   1132  O   THR 0  73      -7.820  -3.869 -15.646  1.00  0.00      R00  O  
ATOM   1133  CB  THR 0  73      -6.336  -1.216 -16.390  1.00  0.00      R00  C  
ATOM   1134  OG1 THR 0  73      -6.767  -0.510 -17.480  1.00  0.00      R00  O  
ATOM   1135  CG2 THR 0  73      -5.116  -0.484 -15.731  1.00  0.00      R00  C  
ATOM   1136  H   THR 0  73      -4.939  -1.871 -18.310  1.00  0.00      R00  H  
ATOM   1137  HG1 THR 0  73      -7.720  -0.619 -17.497  1.00  0.00      R00  H  
ATOM   1138  HA  THR 0  73      -5.512  -2.960 -15.832  1.00  0.00           H  
ATOM   1139  HB  THR 0  73      -7.109  -1.139 -15.626  1.00  0.00           H  
ATOM   1140 HG21 THR 0  73      -4.315  -0.219 -16.421  1.00  0.00           H  
ATOM   1141 HG22 THR 0  73      -5.501   0.444 -15.309  1.00  0.00           H  
ATOM   1142 HG23 THR 0  73      -4.618  -0.995 -14.907  1.00  0.00           H  
ATOM   1143  N   ASN 0  74      -7.896  -3.744 -17.962  1.00  0.00      R00  N  
ATOM   1144  CA  ASN 0  74      -9.307  -4.327 -18.079  1.00  0.00      R00  C  
ATOM   1145  C   ASN 0  74      -9.303  -5.742 -17.651  1.00  0.00      R00  C  
ATOM   1146  O   ASN 0  74     -10.312  -6.159 -17.179  1.00  0.00      R00  O  
ATOM   1147  CB  ASN 0  74      -9.980  -4.295 -19.440  1.00  0.00      R00  C  
ATOM   1148  CG  ASN 0  74     -10.422  -2.916 -20.006  1.00  0.00      R00  C  
ATOM   1149  OD1 ASN 0  74      -9.683  -1.905 -19.802  1.00  0.00      R00  O  
ATOM   1150  ND2 ASN 0  74     -11.608  -2.699 -20.574  1.00  0.00      R00  N  
ATOM   1151  H   ASN 0  74      -7.384  -3.541 -18.809  1.00  0.00      R00  H  
ATOM   1152 HD21 ASN 0  74     -11.778  -1.726 -20.786  1.00  0.00      R00  H  
ATOM   1153 HD22 ASN 0  74     -12.197  -3.420 -20.964  1.00  0.00      R00  H  
ATOM   1154  HA  ASN 0  74      -9.893  -3.830 -17.306  1.00  0.00           H  
ATOM   1155  HB3 ASN 0  74     -10.945  -4.802 -19.459  1.00  0.00           H  
ATOM   1156  HB2 ASN 0  74      -9.349  -4.734 -20.213  1.00  0.00           H  
ATOM   1157  N   MET 0  75      -8.150  -6.413 -17.830  1.00  0.00      R00  N  
ATOM   1158  CA  MET 0  75      -7.889  -7.688 -17.274  1.00  0.00      R00  C  
ATOM   1159  C   MET 0  75      -7.418  -7.728 -15.765  1.00  0.00      R00  C  
ATOM   1160  O   MET 0  75      -7.335  -8.827 -15.131  1.00  0.00      R00  O  
ATOM   1161  CB  MET 0  75      -6.841  -8.471 -18.165  1.00  0.00      R00  C  
ATOM   1162  CG  MET 0  75      -6.643  -9.952 -17.790  1.00  0.00      R00  C  
ATOM   1163  SD  MET 0  75      -5.675 -10.916 -18.968  1.00  0.00      R00  S  
ATOM   1164  CE  MET 0  75      -6.689 -10.954 -20.509  1.00  0.00      R00  C  
ATOM   1165  H   MET 0  75      -7.408  -5.876 -18.255  1.00  0.00      R00  H  
ATOM   1166  HA  MET 0  75      -8.825  -8.238 -17.179  1.00  0.00           H  
ATOM   1167  HB3 MET 0  75      -5.984  -7.814 -18.021  1.00  0.00           H  
ATOM   1168  HB2 MET 0  75      -7.082  -8.516 -19.228  1.00  0.00           H  
ATOM   1169  HG3 MET 0  75      -7.633 -10.354 -17.576  1.00  0.00           H  
ATOM   1170  HG2 MET 0  75      -5.937  -9.974 -16.959  1.00  0.00           H  
ATOM   1171  HE1 MET 0  75      -7.649 -11.373 -20.207  1.00  0.00           H  
ATOM   1172  HE2 MET 0  75      -6.909  -9.988 -20.965  1.00  0.00           H  
ATOM   1173  HE3 MET 0  75      -6.259 -11.584 -21.287  1.00  0.00           H  
ATOM   1174  N   TYR 0  76      -7.218  -6.602 -15.195  1.00  0.00      R00  N  
ATOM   1175  CA  TYR 0  76      -6.855  -6.533 -13.794  1.00  0.00      R00  C  
ATOM   1176  C   TYR 0  76      -8.115  -6.348 -12.909  1.00  0.00      R00  C  
ATOM   1177  O   TYR 0  76      -8.206  -7.012 -11.904  1.00  0.00      R00  O  
ATOM   1178  CB  TYR 0  76      -5.869  -5.343 -13.557  1.00  0.00      R00  C  
ATOM   1179  CG  TYR 0  76      -4.500  -5.327 -14.196  1.00  0.00      R00  C  
ATOM   1180  CD1 TYR 0  76      -3.782  -4.125 -14.117  1.00  0.00      R00  C  
ATOM   1181  CE1 TYR 0  76      -2.583  -3.926 -14.891  1.00  0.00      R00  C  
ATOM   1182  CD2 TYR 0  76      -3.883  -6.449 -14.801  1.00  0.00      R00  C  
ATOM   1183  CE2 TYR 0  76      -2.657  -6.292 -15.473  1.00  0.00      R00  C  
ATOM   1184  CZ  TYR 0  76      -2.033  -5.050 -15.486  1.00  0.00      R00  C  
ATOM   1185  OH  TYR 0  76      -1.004  -4.879 -16.339  1.00  0.00      R00  O  
ATOM   1186  H   TYR 0  76      -7.361  -5.726 -15.677  1.00  0.00      R00  H  
ATOM   1187  HH  TYR 0  76      -0.732  -5.654 -16.835  1.00  0.00      R00  H  
ATOM   1188  HA  TYR 0  76      -6.362  -7.478 -13.569  1.00  0.00           H  
ATOM   1189  HB3 TYR 0  76      -5.822  -5.433 -12.472  1.00  0.00           H  
ATOM   1190  HB2 TYR 0  76      -6.304  -4.354 -13.702  1.00  0.00           H  
ATOM   1191  HD1 TYR 0  76      -4.202  -3.344 -13.502  1.00  0.00           H  
ATOM   1192  HE1 TYR 0  76      -1.989  -3.024 -14.868  1.00  0.00           H  
ATOM   1193  HD2 TYR 0  76      -4.325  -7.433 -14.735  1.00  0.00           H  
ATOM   1194  HE2 TYR 0  76      -2.269  -7.187 -15.936  1.00  0.00           H  
ATOM   1195  N   ILE 0  77      -9.009  -5.438 -13.271  1.00  0.00      R00  N  
ATOM   1196  CA  ILE 0  77     -10.129  -5.033 -12.382  1.00  0.00      R00  C  
ATOM   1197  C   ILE 0  77     -11.307  -6.014 -12.217  1.00  0.00      R00  C  
ATOM   1198  O   ILE 0  77     -12.123  -5.841 -11.284  1.00  0.00      R00  O  
ATOM   1199  CB  ILE 0  77     -10.809  -3.829 -12.967  1.00  0.00      R00  C  
ATOM   1200  CG2 ILE 0  77     -10.009  -2.544 -12.921  1.00  0.00      R00  C  
ATOM   1201  CG1 ILE 0  77     -11.312  -3.909 -14.429  1.00  0.00      R00  C  
ATOM   1202  CD1 ILE 0  77     -12.560  -3.036 -14.609  1.00  0.00      R00  C  
ATOM   1203  H   ILE 0  77      -8.849  -4.850 -14.076  1.00  0.00      R00  H  
ATOM   1204  HA  ILE 0  77      -9.685  -4.826 -11.409  1.00  0.00           H  
ATOM   1205  HB  ILE 0  77     -11.671  -3.537 -12.367  1.00  0.00           H  
ATOM   1206 HG21 ILE 0  77      -9.075  -2.640 -13.475  1.00  0.00           H  
ATOM   1207 HG22 ILE 0  77     -10.553  -1.671 -13.282  1.00  0.00           H  
ATOM   1208 HG23 ILE 0  77      -9.742  -2.405 -11.874  1.00  0.00           H  
ATOM   1209 HG13 ILE 0  77     -11.402  -4.943 -14.761  1.00  0.00           H  
ATOM   1210 HG12 ILE 0  77     -10.578  -3.537 -15.144  1.00  0.00           H  
ATOM   1211 HD11 ILE 0  77     -12.304  -2.000 -14.833  1.00  0.00           H  
ATOM   1212 HD12 ILE 0  77     -13.079  -3.252 -15.543  1.00  0.00           H  
ATOM   1213 HD13 ILE 0  77     -13.278  -3.009 -13.789  1.00  0.00           H  
ATOM   1214  N   VAL 0  78     -11.297  -7.057 -13.034  1.00  0.00      R00  N  
ATOM   1215  CA  VAL 0  78     -12.254  -8.190 -12.970  1.00  0.00      R00  C  
ATOM   1216  C   VAL 0  78     -11.998  -9.073 -11.782  1.00  0.00      R00  C  
ATOM   1217  O   VAL 0  78     -12.889  -9.863 -11.408  1.00  0.00      R00  O  
ATOM   1218  CB  VAL 0  78     -12.162  -9.059 -14.259  1.00  0.00      R00  C  
ATOM   1219  CG1 VAL 0  78     -12.675  -8.152 -15.360  1.00  0.00      R00  C  
ATOM   1220  CG2 VAL 0  78     -10.829  -9.681 -14.683  1.00  0.00      R00  C  
ATOM   1221  H   VAL 0  78     -10.512  -7.148 -13.663  1.00  0.00      R00  H  
ATOM   1222  HA  VAL 0  78     -13.289  -7.854 -12.917  1.00  0.00           H  
ATOM   1223  HB  VAL 0  78     -12.877  -9.874 -14.149  1.00  0.00           H  
ATOM   1224 HG11 VAL 0  78     -11.968  -7.362 -15.616  1.00  0.00           H  
ATOM   1225 HG12 VAL 0  78     -12.880  -8.664 -16.300  1.00  0.00           H  
ATOM   1226 HG13 VAL 0  78     -13.615  -7.650 -15.132  1.00  0.00           H  
ATOM   1227 HG21 VAL 0  78     -10.182  -9.975 -13.857  1.00  0.00           H  
ATOM   1228 HG22 VAL 0  78     -11.000 -10.466 -15.419  1.00  0.00           H  
ATOM   1229 HG23 VAL 0  78     -10.223  -8.935 -15.198  1.00  0.00           H  
ATOM   1230  N   ASN 0  79     -10.846  -8.881 -11.039  1.00  0.00      R00  N  
ATOM   1231  CA  ASN 0  79     -10.591  -9.526  -9.724  1.00  0.00      R00  C  
ATOM   1232  C   ASN 0  79     -11.561  -8.845  -8.685  1.00  0.00      R00  C  
ATOM   1233  O   ASN 0  79     -11.176  -7.882  -8.008  1.00  0.00      R00  O  
ATOM   1234  CB  ASN 0  79      -9.135  -9.326  -9.264  1.00  0.00      R00  C  
ATOM   1235  CG  ASN 0  79      -8.116  -9.983 -10.171  1.00  0.00      R00  C  
ATOM   1236  OD1 ASN 0  79      -8.114 -11.196 -10.303  1.00  0.00      R00  O  
ATOM   1237  ND2 ASN 0  79      -7.152  -9.292 -10.688  1.00  0.00      R00  N  
ATOM   1238  H   ASN 0  79     -10.164  -8.196 -11.332  1.00  0.00      R00  H  
ATOM   1239 HD21 ASN 0  79      -6.502  -9.723 -11.330  1.00  0.00      R00  H  
ATOM   1240 HD22 ASN 0  79      -7.312  -8.305 -10.826  1.00  0.00      R00  H  
ATOM   1241  HA  ASN 0  79     -10.837 -10.579  -9.864  1.00  0.00           H  
ATOM   1242  HB3 ASN 0  79      -9.150  -9.729  -8.251  1.00  0.00           H  
ATOM   1243  HB2 ASN 0  79      -8.889  -8.272  -9.128  1.00  0.00           H  
ATOM   1244  N   LEU 0  80     -12.711  -9.479  -8.663  1.00  0.00      R00  N  
ATOM   1245  CA  LEU 0  80     -13.933  -8.985  -7.967  1.00  0.00      R00  C  
ATOM   1246  C   LEU 0  80     -14.006  -9.664  -6.656  1.00  0.00      R00  C  
ATOM   1247  O   LEU 0  80     -13.908 -10.911  -6.493  1.00  0.00      R00  O  
ATOM   1248  CB  LEU 0  80     -15.210  -9.313  -8.832  1.00  0.00      R00  C  
ATOM   1249  CG  LEU 0  80     -16.476  -8.445  -8.750  1.00  0.00      R00  C  
ATOM   1250  CD1 LEU 0  80     -17.433  -8.739  -9.918  1.00  0.00      R00  C  
ATOM   1251  CD2 LEU 0  80     -17.104  -8.451  -7.308  1.00  0.00      R00  C  
ATOM   1252  H   LEU 0  80     -12.853 -10.372  -9.114  1.00  0.00      R00  H  
ATOM   1253  HA  LEU 0  80     -13.910  -7.896  -7.920  1.00  0.00           H  
ATOM   1254  HB3 LEU 0  80     -15.436 -10.348  -8.579  1.00  0.00           H  
ATOM   1255  HB2 LEU 0  80     -14.842  -9.425  -9.852  1.00  0.00           H  
ATOM   1256  HG  LEU 0  80     -16.205  -7.402  -8.918  1.00  0.00           H  
ATOM   1257 HD11 LEU 0  80     -18.295  -9.301  -9.560  1.00  0.00           H  
ATOM   1258 HD12 LEU 0  80     -17.640  -7.839 -10.497  1.00  0.00           H  
ATOM   1259 HD13 LEU 0  80     -17.053  -9.344 -10.741  1.00  0.00           H  
ATOM   1260 HD21 LEU 0  80     -16.889  -9.342  -6.718  1.00  0.00           H  
ATOM   1261 HD22 LEU 0  80     -16.651  -7.548  -6.900  1.00  0.00           H  
ATOM   1262 HD23 LEU 0  80     -18.190  -8.362  -7.330  1.00  0.00           H  
ATOM   1263  N   ALA 0  81     -14.062  -8.854  -5.570  1.00  0.00      R00  N  
ATOM   1264  CA  ALA 0  81     -14.083  -9.218  -4.138  1.00  0.00      R00  C  
ATOM   1265  C   ALA 0  81     -12.734  -9.684  -3.607  1.00  0.00      R00  C  
ATOM   1266  O   ALA 0  81     -12.654 -10.356  -2.568  1.00  0.00      R00  O  
ATOM   1267  CB  ALA 0  81     -15.260 -10.145  -3.751  1.00  0.00      R00  C  
ATOM   1268  H   ALA 0  81     -13.819  -7.878  -5.657  1.00  0.00      R00  H  
ATOM   1269  HA  ALA 0  81     -14.262  -8.343  -3.513  1.00  0.00           H  
ATOM   1270  HB1 ALA 0  81     -15.281 -11.120  -4.239  1.00  0.00           H  
ATOM   1271  HB2 ALA 0  81     -15.087 -10.397  -2.705  1.00  0.00           H  
ATOM   1272  HB3 ALA 0  81     -16.223  -9.641  -3.825  1.00  0.00           H  
ATOM   1273  N   ILE 0  82     -11.617  -9.306  -4.250  1.00  0.00      R00  N  
ATOM   1274  CA  ILE 0  82     -10.248  -9.506  -3.954  1.00  0.00      R00  C  
ATOM   1275  C   ILE 0  82      -9.691  -8.069  -3.935  1.00  0.00      R00  C  
ATOM   1276  O   ILE 0  82     -10.022  -7.274  -4.802  1.00  0.00      R00  O  
ATOM   1277  CB  ILE 0  82      -9.484 -10.380  -4.952  1.00  0.00      R00  C  
ATOM   1278  CG2 ILE 0  82      -7.963 -10.506  -4.713  1.00  0.00      R00  C  
ATOM   1279  CG1 ILE 0  82     -10.077 -11.727  -5.332  1.00  0.00      R00  C  
ATOM   1280  CD1 ILE 0  82      -9.578 -12.249  -6.689  1.00  0.00      R00  C  
ATOM   1281  H   ILE 0  82     -11.802  -8.625  -4.972  1.00  0.00      R00  H  
ATOM   1282  HA  ILE 0  82     -10.188  -9.955  -2.963  1.00  0.00           H  
ATOM   1283  HB  ILE 0  82      -9.368  -9.740  -5.827  1.00  0.00           H  
ATOM   1284 HG21 ILE 0  82      -7.436 -11.105  -5.456  1.00  0.00           H  
ATOM   1285 HG22 ILE 0  82      -7.444  -9.548  -4.727  1.00  0.00           H  
ATOM   1286 HG23 ILE 0  82      -7.926 -10.787  -3.660  1.00  0.00           H  
ATOM   1287 HG13 ILE 0  82     -11.137 -11.499  -5.439  1.00  0.00           H  
ATOM   1288 HG12 ILE 0  82      -9.876 -12.488  -4.578  1.00  0.00           H  
ATOM   1289 HD11 ILE 0  82      -9.004 -13.175  -6.638  1.00  0.00           H  
ATOM   1290 HD12 ILE 0  82     -10.455 -12.444  -7.306  1.00  0.00           H  
ATOM   1291 HD13 ILE 0  82      -8.983 -11.532  -7.255  1.00  0.00           H  
ATOM   1292  N   ALA 0  83      -8.743  -7.771  -3.046  1.00  0.00      R00  N  
ATOM   1293  CA  ALA 0  83      -8.069  -6.516  -2.731  1.00  0.00      R00  C  
ATOM   1294  C   ALA 0  83      -8.983  -5.318  -2.481  1.00  0.00      R00  C  
ATOM   1295  O   ALA 0  83      -9.790  -5.399  -1.541  1.00  0.00      R00  O  
ATOM   1296  CB  ALA 0  83      -6.934  -6.313  -3.731  1.00  0.00      R00  C  
ATOM   1297  H   ALA 0  83      -8.438  -8.504  -2.421  1.00  0.00      R00  H  
ATOM   1298  HA  ALA 0  83      -7.463  -6.662  -1.837  1.00  0.00           H  
ATOM   1299  HB1 ALA 0  83      -7.191  -6.255  -4.789  1.00  0.00           H  
ATOM   1300  HB2 ALA 0  83      -6.413  -5.394  -3.461  1.00  0.00           H  
ATOM   1301  HB3 ALA 0  83      -6.167  -7.083  -3.652  1.00  0.00           H  
ATOM   1302  N   ASP 0  84      -8.751  -4.228  -3.232  1.00  0.00      R00  N  
ATOM   1303  CA  ASP 0  84      -9.235  -2.816  -3.133  1.00  0.00      R00  C  
ATOM   1304  C   ASP 0  84     -10.580  -2.524  -2.484  1.00  0.00      R00  C  
ATOM   1305  O   ASP 0  84     -10.525  -1.792  -1.552  1.00  0.00      R00  O  
ATOM   1306  CB  ASP 0  84      -9.331  -2.035  -4.524  1.00  0.00      R00  C  
ATOM   1307  CG  ASP 0  84      -8.084  -2.182  -5.487  1.00  0.00      R00  C  
ATOM   1308  OD1 ASP 0  84      -7.293  -3.167  -5.372  1.00  0.00      R00  O  
ATOM   1309  OD2 ASP 0  84      -8.138  -1.466  -6.520  1.00  0.00      R00  O1-
ATOM   1310  H   ASP 0  84      -8.202  -4.391  -4.064  1.00  0.00      R00  H  
ATOM   1311  HA  ASP 0  84      -8.414  -2.292  -2.644  1.00  0.00           H  
ATOM   1312  HB3 ASP 0  84      -9.542  -0.993  -4.285  1.00  0.00           H  
ATOM   1313  HB2 ASP 0  84     -10.107  -2.427  -5.182  1.00  0.00           H  
ATOM   1314  N   GLU 0  85     -11.661  -3.177  -2.936  1.00  0.00      R00  N  
ATOM   1315  CA  GLU 0  85     -13.004  -3.114  -2.347  1.00  0.00      R00  C  
ATOM   1316  C   GLU 0  85     -13.041  -3.681  -0.901  1.00  0.00      R00  C  
ATOM   1317  O   GLU 0  85     -13.774  -3.089  -0.117  1.00  0.00      R00  O  
ATOM   1318  CB  GLU 0  85     -13.957  -3.684  -3.302  1.00  0.00      R00  C  
ATOM   1319  CG  GLU 0  85     -13.881  -5.107  -3.830  1.00  0.00      R00  C  
ATOM   1320  CD  GLU 0  85     -12.939  -5.417  -5.003  1.00  0.00      R00  C  
ATOM   1321  OE1 GLU 0  85     -12.077  -4.581  -5.264  1.00  0.00      R00  O  
ATOM   1322  OE2 GLU 0  85     -13.044  -6.380  -5.792  1.00  0.00      R00  O1-
ATOM   1323  H   GLU 0  85     -11.615  -3.684  -3.808  1.00  0.00      R00  H  
ATOM   1324  HA  GLU 0  85     -13.284  -2.076  -2.163  1.00  0.00           H  
ATOM   1325  HB3 GLU 0  85     -14.064  -3.007  -4.150  1.00  0.00           H  
ATOM   1326  HB2 GLU 0  85     -14.934  -3.635  -2.821  1.00  0.00           H  
ATOM   1327  HG3 GLU 0  85     -14.891  -5.440  -4.069  1.00  0.00           H  
ATOM   1328  HG2 GLU 0  85     -13.560  -5.599  -2.912  1.00  0.00           H  
ATOM   1329  N   CYS 0  86     -12.225  -4.721  -0.522  1.00  0.00      R00  N  
ATOM   1330  CA  CYS 0  86     -12.109  -5.301   0.868  1.00  0.00      R00  C  
ATOM   1331  C   CYS 0  86     -11.451  -4.202   1.708  1.00  0.00      R00  C  
ATOM   1332  O   CYS 0  86     -11.865  -4.053   2.833  1.00  0.00      R00  O  
ATOM   1333  CB  CYS 0  86     -11.260  -6.548   0.896  1.00  0.00      R00  C  
ATOM   1334  SG  CYS 0  86     -11.977  -7.813  -0.153  1.00  0.00      R00  S  
ATOM   1335  H   CYS 0  86     -11.636  -5.126  -1.236  1.00  0.00      R00  H  
ATOM   1336  HA  CYS 0  86     -13.123  -5.483   1.222  1.00  0.00           H  
ATOM   1337  HB3 CYS 0  86     -11.083  -6.892   1.915  1.00  0.00           H  
ATOM   1338  HB2 CYS 0  86     -10.222  -6.353   0.628  1.00  0.00           H  
ATOM   1339  HG  CYS 0  86     -10.865  -8.553  -0.185  1.00  0.00           H  
ATOM   1340  N   PHE 0  87     -10.447  -3.492   1.146  1.00  0.00      R00  N  
ATOM   1341  CA  PHE 0  87      -9.753  -2.387   1.756  1.00  0.00      R00  C  
ATOM   1342  C   PHE 0  87     -10.702  -1.196   2.007  1.00  0.00      R00  C  
ATOM   1343  O   PHE 0  87     -10.806  -0.708   3.125  1.00  0.00      R00  O  
ATOM   1344  CB  PHE 0  87      -8.436  -1.996   1.116  1.00  0.00      R00  C  
ATOM   1345  CG  PHE 0  87      -7.343  -3.019   1.219  1.00  0.00      R00  C  
ATOM   1346  CD1 PHE 0  87      -6.732  -3.284   2.526  1.00  0.00      R00  C  
ATOM   1347  CD2 PHE 0  87      -6.835  -3.800   0.057  1.00  0.00      R00  C  
ATOM   1348  CE1 PHE 0  87      -5.779  -4.229   2.650  1.00  0.00      R00  C  
ATOM   1349  CE2 PHE 0  87      -5.845  -4.747   0.281  1.00  0.00      R00  C  
ATOM   1350  CZ  PHE 0  87      -5.392  -4.977   1.571  1.00  0.00      R00  C  
ATOM   1351  H   PHE 0  87     -10.188  -3.723   0.197  1.00  0.00      R00  H  
ATOM   1352  HA  PHE 0  87      -9.590  -2.687   2.791  1.00  0.00           H  
ATOM   1353  HB3 PHE 0  87      -8.066  -1.059   1.532  1.00  0.00           H  
ATOM   1354  HB2 PHE 0  87      -8.583  -1.828   0.049  1.00  0.00           H  
ATOM   1355  HD1 PHE 0  87      -6.985  -2.833   3.474  1.00  0.00           H  
ATOM   1356  HD2 PHE 0  87      -7.178  -3.528  -0.930  1.00  0.00           H  
ATOM   1357  HE1 PHE 0  87      -5.349  -4.351   3.633  1.00  0.00           H  
ATOM   1358  HE2 PHE 0  87      -5.441  -5.250  -0.585  1.00  0.00           H  
ATOM   1359  HZ  PHE 0  87      -4.678  -5.777   1.697  1.00  0.00           H  
ATOM   1360  N   LEU 0  88     -11.339  -0.661   0.927  1.00  0.00      R00  N  
ATOM   1361  CA  LEU 0  88     -12.110   0.572   1.025  1.00  0.00      R00  C  
ATOM   1362  C   LEU 0  88     -13.433   0.449   1.900  1.00  0.00      R00  C  
ATOM   1363  O   LEU 0  88     -13.973   1.481   2.283  1.00  0.00      R00  O  
ATOM   1364  CB  LEU 0  88     -12.513   1.064  -0.322  1.00  0.00      R00  C  
ATOM   1365  CG  LEU 0  88     -11.329   1.497  -1.145  1.00  0.00      R00  C  
ATOM   1366  CD1 LEU 0  88     -11.718   1.813  -2.649  1.00  0.00      R00  C  
ATOM   1367  CD2 LEU 0  88     -10.496   2.602  -0.539  1.00  0.00      R00  C  
ATOM   1368  H   LEU 0  88     -11.170  -1.010  -0.006  1.00  0.00      R00  H  
ATOM   1369  HA  LEU 0  88     -11.478   1.310   1.518  1.00  0.00           H  
ATOM   1370  HB3 LEU 0  88     -13.125   1.961  -0.227  1.00  0.00           H  
ATOM   1371  HB2 LEU 0  88     -13.102   0.399  -0.955  1.00  0.00           H  
ATOM   1372  HG  LEU 0  88     -10.593   0.716  -1.336  1.00  0.00           H  
ATOM   1373 HD11 LEU 0  88     -11.973   2.846  -2.882  1.00  0.00           H  
ATOM   1374 HD12 LEU 0  88     -10.950   1.440  -3.326  1.00  0.00           H  
ATOM   1375 HD13 LEU 0  88     -12.572   1.182  -2.895  1.00  0.00           H  
ATOM   1376 HD21 LEU 0  88      -9.521   2.372  -0.109  1.00  0.00           H  
ATOM   1377 HD22 LEU 0  88     -10.348   3.398  -1.268  1.00  0.00           H  
ATOM   1378 HD23 LEU 0  88     -11.056   3.118   0.242  1.00  0.00           H  
ATOM   1379  N   ILE 0  89     -13.798  -0.801   2.276  1.00  0.00      R00  N  
ATOM   1380  CA  ILE 0  89     -14.756  -1.055   3.388  1.00  0.00      R00  C  
ATOM   1381  C   ILE 0  89     -14.114  -1.119   4.803  1.00  0.00      R00  C  
ATOM   1382  O   ILE 0  89     -14.750  -0.719   5.755  1.00  0.00      R00  O  
ATOM   1383  CB  ILE 0  89     -15.734  -2.266   3.162  1.00  0.00      R00  C  
ATOM   1384  CG2 ILE 0  89     -16.379  -2.821   4.433  1.00  0.00      R00  C  
ATOM   1385  CG1 ILE 0  89     -16.835  -1.912   2.216  1.00  0.00      R00  C  
ATOM   1386  CD1 ILE 0  89     -17.349  -3.114   1.417  1.00  0.00      R00  C  
ATOM   1387  H   ILE 0  89     -13.365  -1.593   1.824  1.00  0.00      R00  H  
ATOM   1388  HA  ILE 0  89     -15.268  -0.093   3.402  1.00  0.00           H  
ATOM   1389  HB  ILE 0  89     -15.163  -3.118   2.795  1.00  0.00           H  
ATOM   1390 HG21 ILE 0  89     -15.598  -3.260   5.052  1.00  0.00           H  
ATOM   1391 HG22 ILE 0  89     -16.973  -2.010   4.856  1.00  0.00           H  
ATOM   1392 HG23 ILE 0  89     -17.022  -3.672   4.209  1.00  0.00           H  
ATOM   1393 HG13 ILE 0  89     -16.356  -1.246   1.498  1.00  0.00           H  
ATOM   1394 HG12 ILE 0  89     -17.623  -1.279   2.622  1.00  0.00           H  
ATOM   1395 HD11 ILE 0  89     -17.593  -2.820   0.396  1.00  0.00           H  
ATOM   1396 HD12 ILE 0  89     -16.654  -3.952   1.451  1.00  0.00           H  
ATOM   1397 HD13 ILE 0  89     -18.235  -3.493   1.927  1.00  0.00           H  
ATOM   1398  N   GLY 0  90     -12.891  -1.658   4.874  1.00  0.00      R00  N  
ATOM   1399  CA  GLY 0  90     -12.180  -1.842   6.143  1.00  0.00      R00  C  
ATOM   1400  C   GLY 0  90     -11.791  -0.490   6.700  1.00  0.00      R00  C  
ATOM   1401  O   GLY 0  90     -11.804  -0.198   7.863  1.00  0.00      R00  O  
ATOM   1402  H   GLY 0  90     -12.548  -2.106   4.036  1.00  0.00      R00  H  
ATOM   1403  HA3 GLY 0  90     -11.376  -2.573   6.051  1.00  0.00           H  
ATOM   1404  HA2 GLY 0  90     -12.889  -2.315   6.822  1.00  0.00           H  
ATOM   1405  N   ILE 0  91     -11.265   0.371   5.776  1.00  0.00      R00  N  
ATOM   1406  CA  ILE 0  91     -10.819   1.755   6.116  1.00  0.00      R00  C  
ATOM   1407  C   ILE 0  91     -11.658   2.797   6.862  1.00  0.00      R00  C  
ATOM   1408  O   ILE 0  91     -11.162   3.347   7.856  1.00  0.00      R00  O  
ATOM   1409  CB  ILE 0  91      -9.923   2.365   5.015  1.00  0.00      R00  C  
ATOM   1410  CG2 ILE 0  91      -9.425   3.708   5.458  1.00  0.00      R00  C  
ATOM   1411  CG1 ILE 0  91      -8.740   1.446   4.804  1.00  0.00      R00  C  
ATOM   1412  CD1 ILE 0  91      -7.936   1.813   3.558  1.00  0.00      R00  C  
ATOM   1413  H   ILE 0  91     -11.364   0.145   4.796  1.00  0.00      R00  H  
ATOM   1414  HA  ILE 0  91     -10.108   1.536   6.913  1.00  0.00           H  
ATOM   1415  HB  ILE 0  91     -10.341   2.331   4.008  1.00  0.00           H  
ATOM   1416 HG21 ILE 0  91      -8.521   4.138   5.029  1.00  0.00           H  
ATOM   1417 HG22 ILE 0  91     -10.113   4.512   5.197  1.00  0.00           H  
ATOM   1418 HG23 ILE 0  91      -9.175   3.644   6.517  1.00  0.00           H  
ATOM   1419 HG13 ILE 0  91      -9.025   0.408   4.636  1.00  0.00           H  
ATOM   1420 HG12 ILE 0  91      -8.150   1.332   5.713  1.00  0.00           H  
ATOM   1421 HD11 ILE 0  91      -8.455   2.622   3.045  1.00  0.00           H  
ATOM   1422 HD12 ILE 0  91      -6.903   2.077   3.783  1.00  0.00           H  
ATOM   1423 HD13 ILE 0  91      -8.080   1.024   2.820  1.00  0.00           H  
ATOM   1424  N   PRO 0  92     -12.930   2.954   6.497  1.00  0.00      R00  N  
ATOM   1425  CA  PRO 0  92     -13.964   3.465   7.477  1.00  0.00      R00  C  
ATOM   1426  C   PRO 0  92     -13.983   3.071   8.969  1.00  0.00      R00  C  
ATOM   1427  O   PRO 0  92     -13.975   3.930   9.804  1.00  0.00      R00  O  
ATOM   1428  CD  PRO 0  92     -13.459   2.759   5.195  1.00  0.00      R00  C  
ATOM   1429  CB  PRO 0  92     -15.242   3.083   6.730  1.00  0.00      R00  C  
ATOM   1430  CG  PRO 0  92     -14.928   3.267   5.225  1.00  0.00      R00  C  
ATOM   1431  HD2 PRO 0  92     -13.416   1.704   4.923  1.00  0.00           H  
ATOM   1432  HD3 PRO 0  92     -12.879   3.294   4.444  1.00  0.00           H  
ATOM   1433  HA  PRO 0  92     -13.776   4.539   7.467  1.00  0.00           H  
ATOM   1434  HB3 PRO 0  92     -16.113   3.693   6.969  1.00  0.00           H  
ATOM   1435  HB2 PRO 0  92     -15.497   2.036   6.891  1.00  0.00           H  
ATOM   1436  HG2 PRO 0  92     -15.640   2.863   4.506  1.00  0.00           H  
ATOM   1437  HG3 PRO 0  92     -14.855   4.327   4.982  1.00  0.00           H  
ATOM   1438  N   PHE 0  93     -13.830   1.737   9.255  1.00  0.00      R00  N  
ATOM   1439  CA  PHE 0  93     -13.676   1.272  10.624  1.00  0.00      R00  C  
ATOM   1440  C   PHE 0  93     -12.402   1.735  11.300  1.00  0.00      R00  C  
ATOM   1441  O   PHE 0  93     -12.460   2.004  12.516  1.00  0.00      R00  O  
ATOM   1442  CB  PHE 0  93     -13.645  -0.294  10.721  1.00  0.00      R00  C  
ATOM   1443  CG  PHE 0  93     -14.977  -0.997  10.434  1.00  0.00      R00  C  
ATOM   1444  CD1 PHE 0  93     -15.984  -1.026  11.387  1.00  0.00      R00  C  
ATOM   1445  CD2 PHE 0  93     -15.352  -1.321   9.069  1.00  0.00      R00  C  
ATOM   1446  CE1 PHE 0  93     -17.252  -1.484  11.118  1.00  0.00      R00  C  
ATOM   1447  CE2 PHE 0  93     -16.602  -1.842   8.854  1.00  0.00      R00  C  
ATOM   1448  CZ  PHE 0  93     -17.577  -1.903   9.857  1.00  0.00      R00  C  
ATOM   1449  H   PHE 0  93     -13.742   1.122   8.459  1.00  0.00      R00  H  
ATOM   1450  HA  PHE 0  93     -14.517   1.670  11.190  1.00  0.00           H  
ATOM   1451  HB3 PHE 0  93     -13.458  -0.552  11.763  1.00  0.00           H  
ATOM   1452  HB2 PHE 0  93     -12.950  -0.865  10.105  1.00  0.00           H  
ATOM   1453  HD1 PHE 0  93     -15.850  -0.694  12.406  1.00  0.00           H  
ATOM   1454  HD2 PHE 0  93     -14.646  -1.135   8.273  1.00  0.00           H  
ATOM   1455  HE1 PHE 0  93     -17.965  -1.542  11.927  1.00  0.00           H  
ATOM   1456  HE2 PHE 0  93     -16.845  -2.022   7.817  1.00  0.00           H  
ATOM   1457  HZ  PHE 0  93     -18.588  -2.225   9.658  1.00  0.00           H  
ATOM   1458  N   LEU 0  94     -11.313   1.949  10.565  1.00  0.00      R00  N  
ATOM   1459  CA  LEU 0  94     -10.022   2.512  11.029  1.00  0.00      R00  C  
ATOM   1460  C   LEU 0  94     -10.140   4.048  11.251  1.00  0.00      R00  C  
ATOM   1461  O   LEU 0  94      -9.390   4.565  12.043  1.00  0.00      R00  O  
ATOM   1462  CB  LEU 0  94      -8.812   2.147  10.036  1.00  0.00      R00  C  
ATOM   1463  CG  LEU 0  94      -8.511   0.617   9.913  1.00  0.00      R00  C  
ATOM   1464  CD1 LEU 0  94      -7.692   0.244   8.599  1.00  0.00      R00  C  
ATOM   1465  CD2 LEU 0  94      -7.661   0.130  11.118  1.00  0.00      R00  C  
ATOM   1466  H   LEU 0  94     -11.435   1.584   9.632  1.00  0.00      R00  H  
ATOM   1467  HA  LEU 0  94      -9.727   2.171  12.021  1.00  0.00           H  
ATOM   1468  HB3 LEU 0  94      -8.015   2.867  10.221  1.00  0.00           H  
ATOM   1469  HB2 LEU 0  94      -9.065   2.394   9.005  1.00  0.00           H  
ATOM   1470  HG  LEU 0  94      -9.364  -0.062   9.922  1.00  0.00           H  
ATOM   1471 HD11 LEU 0  94      -8.403  -0.249   7.937  1.00  0.00           H  
ATOM   1472 HD12 LEU 0  94      -7.385   1.156   8.086  1.00  0.00           H  
ATOM   1473 HD13 LEU 0  94      -6.801  -0.351   8.801  1.00  0.00           H  
ATOM   1474 HD21 LEU 0  94      -7.699   0.786  11.987  1.00  0.00           H  
ATOM   1475 HD22 LEU 0  94      -7.999  -0.788  11.600  1.00  0.00           H  
ATOM   1476 HD23 LEU 0  94      -6.635  -0.145  10.875  1.00  0.00           H  
ATOM   1477  N   ILE 0  95     -11.049   4.698  10.483  1.00  0.00      R00  N  
ATOM   1478  CA  ILE 0  95     -11.375   6.075  10.742  1.00  0.00      R00  C  
ATOM   1479  C   ILE 0  95     -12.194   6.233  12.087  1.00  0.00      R00  C  
ATOM   1480  O   ILE 0  95     -11.828   7.121  12.809  1.00  0.00      R00  O  
ATOM   1481  CB  ILE 0  95     -12.126   6.641   9.528  1.00  0.00      R00  C  
ATOM   1482  CG2 ILE 0  95     -12.936   7.865   9.840  1.00  0.00      R00  C  
ATOM   1483  CG1 ILE 0  95     -11.151   6.982   8.399  1.00  0.00      R00  C  
ATOM   1484  CD1 ILE 0  95     -11.899   7.254   7.110  1.00  0.00      R00  C  
ATOM   1485  H   ILE 0  95     -11.678   4.093   9.974  1.00  0.00      R00  H  
ATOM   1486  HA  ILE 0  95     -10.487   6.682  10.920  1.00  0.00           H  
ATOM   1487  HB  ILE 0  95     -12.868   5.936   9.152  1.00  0.00           H  
ATOM   1488 HG21 ILE 0  95     -13.807   7.726  10.479  1.00  0.00           H  
ATOM   1489 HG22 ILE 0  95     -12.302   8.617  10.310  1.00  0.00           H  
ATOM   1490 HG23 ILE 0  95     -13.216   8.353   8.906  1.00  0.00           H  
ATOM   1491 HG13 ILE 0  95     -10.485   6.162   8.131  1.00  0.00           H  
ATOM   1492 HG12 ILE 0  95     -10.466   7.810   8.585  1.00  0.00           H  
ATOM   1493 HD11 ILE 0  95     -12.936   6.920   7.128  1.00  0.00           H  
ATOM   1494 HD12 ILE 0  95     -11.908   8.291   6.774  1.00  0.00           H  
ATOM   1495 HD13 ILE 0  95     -11.478   6.583   6.361  1.00  0.00           H  
ATOM   1496  N   ILE 0  96     -13.053   5.329  12.422  1.00  0.00      R00  N  
ATOM   1497  CA  ILE 0  96     -13.762   5.378  13.698  1.00  0.00      R00  C  
ATOM   1498  C   ILE 0  96     -12.824   5.112  14.890  1.00  0.00      R00  C  
ATOM   1499  O   ILE 0  96     -12.955   5.692  15.930  1.00  0.00      R00  O  
ATOM   1500  CB  ILE 0  96     -15.034   4.344  13.745  1.00  0.00      R00  C  
ATOM   1501  CG2 ILE 0  96     -15.852   4.393  14.999  1.00  0.00      R00  C  
ATOM   1502  CG1 ILE 0  96     -15.979   4.478  12.514  1.00  0.00      R00  C  
ATOM   1503  CD1 ILE 0  96     -17.184   3.560  12.616  1.00  0.00      R00  C  
ATOM   1504  H   ILE 0  96     -13.261   4.497  11.889  1.00  0.00      R00  H  
ATOM   1505  HA  ILE 0  96     -14.121   6.400  13.817  1.00  0.00           H  
ATOM   1506  HB  ILE 0  96     -14.578   3.359  13.643  1.00  0.00           H  
ATOM   1507 HG21 ILE 0  96     -16.634   5.086  14.690  1.00  0.00           H  
ATOM   1508 HG22 ILE 0  96     -16.330   3.508  15.420  1.00  0.00           H  
ATOM   1509 HG23 ILE 0  96     -15.429   4.940  15.841  1.00  0.00           H  
ATOM   1510 HG13 ILE 0  96     -15.446   4.207  11.602  1.00  0.00           H  
ATOM   1511 HG12 ILE 0  96     -16.238   5.535  12.441  1.00  0.00           H  
ATOM   1512 HD11 ILE 0  96     -18.098   4.008  13.004  1.00  0.00           H  
ATOM   1513 HD12 ILE 0  96     -17.529   3.172  11.657  1.00  0.00           H  
ATOM   1514 HD13 ILE 0  96     -16.938   2.619  13.107  1.00  0.00           H  
ATOM   1515  N   THR 0  97     -11.761   4.297  14.638  1.00  0.00      R00  N  
ATOM   1516  CA  THR 0  97     -10.720   4.026  15.693  1.00  0.00      R00  C  
ATOM   1517  C   THR 0  97      -9.884   5.220  16.276  1.00  0.00      R00  C  
ATOM   1518  O   THR 0  97      -9.397   5.313  17.415  1.00  0.00      R00  O  
ATOM   1519  CB  THR 0  97      -9.744   2.955  15.208  1.00  0.00      R00  C  
ATOM   1520  OG1 THR 0  97     -10.550   1.850  14.785  1.00  0.00      R00  O  
ATOM   1521  CG2 THR 0  97      -8.760   2.378  16.206  1.00  0.00      R00  C  
ATOM   1522  H   THR 0  97     -11.771   3.737  13.798  1.00  0.00      R00  H  
ATOM   1523  HG1 THR 0  97     -11.076   2.189  14.056  1.00  0.00      R00  H  
ATOM   1524  HA  THR 0  97     -11.319   3.602  16.499  1.00  0.00           H  
ATOM   1525  HB  THR 0  97      -9.250   3.289  14.296  1.00  0.00           H  
ATOM   1526 HG21 THR 0  97      -8.360   1.459  15.779  1.00  0.00           H  
ATOM   1527 HG22 THR 0  97      -7.879   3.002  16.361  1.00  0.00           H  
ATOM   1528 HG23 THR 0  97      -9.196   2.002  17.131  1.00  0.00           H  
ATOM   1529  N   MET 0  98      -9.820   6.205  15.420  1.00  0.00      R00  N  
ATOM   1530  CA  MET 0  98      -9.341   7.555  15.759  1.00  0.00      R00  C  
ATOM   1531  C   MET 0  98     -10.288   8.317  16.791  1.00  0.00      R00  C  
ATOM   1532  O   MET 0  98      -9.714   9.195  17.460  1.00  0.00      R00  O  
ATOM   1533  CB  MET 0  98      -9.065   8.382  14.514  1.00  0.00      R00  C  
ATOM   1534  CG  MET 0  98      -7.972   7.841  13.622  1.00  0.00      R00  C  
ATOM   1535  SD  MET 0  98      -8.172   8.403  11.928  1.00  0.00      R00  S  
ATOM   1536  CE  MET 0  98      -7.106   7.197  11.089  1.00  0.00      R00  C  
ATOM   1537  H   MET 0  98     -10.087   6.164  14.447  1.00  0.00      R00  H  
ATOM   1538  HA  MET 0  98      -8.396   7.426  16.287  1.00  0.00           H  
ATOM   1539  HB3 MET 0  98      -8.982   9.458  14.664  1.00  0.00           H  
ATOM   1540  HB2 MET 0  98      -9.942   8.363  13.867  1.00  0.00           H  
ATOM   1541  HG3 MET 0  98      -7.988   6.753  13.561  1.00  0.00           H  
ATOM   1542  HG2 MET 0  98      -7.059   8.169  14.118  1.00  0.00           H  
ATOM   1543  HE1 MET 0  98      -7.434   6.182  11.311  1.00  0.00           H  
ATOM   1544  HE2 MET 0  98      -7.427   7.283  10.051  1.00  0.00           H  
ATOM   1545  HE3 MET 0  98      -6.056   7.473  11.183  1.00  0.00           H  
ATOM   1546  N   SER 0  99     -11.612   7.938  16.880  1.00  0.00      R00  N  
ATOM   1547  CA  SER 0  99     -12.665   8.618  17.637  1.00  0.00      R00  C  
ATOM   1548  C   SER 0  99     -13.292   7.717  18.693  1.00  0.00      R00  C  
ATOM   1549  O   SER 0  99     -14.462   7.975  19.085  1.00  0.00      R00  O  
ATOM   1550  CB  SER 0  99     -13.748   9.245  16.743  1.00  0.00      R00  C  
ATOM   1551  OG  SER 0  99     -13.294  10.346  16.072  1.00  0.00      R00  O  
ATOM   1552  H   SER 0  99     -11.927   7.191  16.278  1.00  0.00      R00  H  
ATOM   1553  HG  SER 0  99     -13.000  11.001  16.709  1.00  0.00      R00  H  
ATOM   1554  HA  SER 0  99     -12.180   9.496  18.064  1.00  0.00           H  
ATOM   1555  HB3 SER 0  99     -14.560   9.719  17.293  1.00  0.00           H  
ATOM   1556  HB2 SER 0  99     -14.233   8.523  16.086  1.00  0.00           H  
ATOM   1557  N   VAL 0 100     -12.727   6.642  19.131  1.00  0.00      R00  N  
ATOM   1558  CA  VAL 0 100     -13.217   5.840  20.221  1.00  0.00      R00  C  
ATOM   1559  C   VAL 0 100     -12.104   5.712  21.246  1.00  0.00      R00  C  
ATOM   1560  O   VAL 0 100     -10.972   6.039  20.934  1.00  0.00      R00  O  
ATOM   1561  CB  VAL 0 100     -13.660   4.414  19.743  1.00  0.00      R00  C  
ATOM   1562  CG1 VAL 0 100     -14.720   4.503  18.593  1.00  0.00      R00  C  
ATOM   1563  CG2 VAL 0 100     -12.522   3.576  19.153  1.00  0.00      R00  C  
ATOM   1564  H   VAL 0 100     -11.737   6.484  19.009  1.00  0.00      R00  H  
ATOM   1565  HA  VAL 0 100     -14.011   6.359  20.758  1.00  0.00           H  
ATOM   1566  HB  VAL 0 100     -14.186   3.982  20.595  1.00  0.00           H  
ATOM   1567 HG11 VAL 0 100     -15.324   5.405  18.691  1.00  0.00           H  
ATOM   1568 HG12 VAL 0 100     -14.419   4.499  17.545  1.00  0.00           H  
ATOM   1569 HG13 VAL 0 100     -15.417   3.670  18.689  1.00  0.00           H  
ATOM   1570 HG21 VAL 0 100     -11.771   3.317  19.900  1.00  0.00           H  
ATOM   1571 HG22 VAL 0 100     -12.976   2.655  18.788  1.00  0.00           H  
ATOM   1572 HG23 VAL 0 100     -12.015   4.045  18.309  1.00  0.00           H  
ATOM   1573  N   ARG 0 101     -12.398   5.277  22.423  1.00  0.00      R00  N  
ATOM   1574  CA  ARG 0 101     -11.470   4.873  23.489  1.00  0.00      R00  C  
ATOM   1575  C   ARG 0 101     -10.981   3.375  23.394  1.00  0.00      R00  C  
ATOM   1576  O   ARG 0 101      -9.788   3.131  23.797  1.00  0.00      R00  O  
ATOM   1577  CB  ARG 0 101     -12.160   5.080  24.803  1.00  0.00      R00  C  
ATOM   1578  CG  ARG 0 101     -12.683   6.521  25.115  1.00  0.00      R00  C  
ATOM   1579  CD  ARG 0 101     -12.930   6.668  26.616  1.00  0.00      R00  C  
ATOM   1580  NE  ARG 0 101     -13.988   5.751  27.117  1.00  0.00      R00  N  
ATOM   1581  CZ  ARG 0 101     -15.335   5.917  27.058  1.00  0.00      R00  C  
ATOM   1582  NH1 ARG 0 101     -16.217   5.025  27.357  1.00  0.00      R00  N  
ATOM   1583  NH2 ARG 0 101     -15.776   7.070  26.492  1.00  0.00      R00  N1+
ATOM   1584  H   ARG 0 101     -13.356   5.238  22.739  1.00  0.00      R00  H  
ATOM   1585  HE  ARG 0 101     -13.609   4.926  27.561  1.00  0.00      R00  H  
ATOM   1586 HH11 ARG 0 101     -17.216   5.177  27.372  1.00  0.00      R00  H  
ATOM   1587 HH12 ARG 0 101     -15.873   4.100  27.573  1.00  0.00      R00  H  
ATOM   1588 HH21 ARG 0 101     -16.748   7.313  26.367  1.00  0.00      R00  H  
ATOM   1589 HH22 ARG 0 101     -15.176   7.881  26.427  1.00  0.00      R00  H  
ATOM   1590  HA  ARG 0 101     -10.548   5.445  23.386  1.00  0.00           H  
ATOM   1591  HB3 ARG 0 101     -11.470   4.775  25.590  1.00  0.00           H  
ATOM   1592  HB2 ARG 0 101     -13.040   4.466  24.997  1.00  0.00           H  
ATOM   1593  HG3 ARG 0 101     -13.623   6.585  24.565  1.00  0.00           H  
ATOM   1594  HG2 ARG 0 101     -12.114   7.373  24.743  1.00  0.00           H  
ATOM   1595  HD3 ARG 0 101     -13.019   7.660  27.059  1.00  0.00           H  
ATOM   1596  HD2 ARG 0 101     -12.008   6.319  27.081  1.00  0.00           H  
ATOM   1597  N   SER 0 102     -11.734   2.473  22.788  1.00  0.00      R00  N  
ATOM   1598  CA  SER 0 102     -11.371   1.095  22.467  1.00  0.00      R00  C  
ATOM   1599  C   SER 0 102     -12.455   0.655  21.450  1.00  0.00      R00  C  
ATOM   1600  O   SER 0 102     -13.538   1.336  21.441  1.00  0.00      R00  O  
ATOM   1601  CB  SER 0 102     -11.222   0.291  23.787  1.00  0.00      R00  C  
ATOM   1602  OG  SER 0 102     -12.480   0.188  24.462  1.00  0.00      R00  O  
ATOM   1603  H   SER 0 102     -12.671   2.775  22.563  1.00  0.00      R00  H  
ATOM   1604  HG  SER 0 102     -12.427   0.719  25.261  1.00  0.00      R00  H  
ATOM   1605  HA  SER 0 102     -10.484   1.251  21.853  1.00  0.00           H  
ATOM   1606  HB3 SER 0 102     -10.395   0.653  24.397  1.00  0.00           H  
ATOM   1607  HB2 SER 0 102     -10.972  -0.742  23.546  1.00  0.00           H  
ATOM   1608  N   TRP 0 103     -12.144  -0.354  20.698  1.00  0.00      R00  N  
ATOM   1609  CA  TRP 0 103     -13.124  -0.934  19.740  1.00  0.00      R00  C  
ATOM   1610  C   TRP 0 103     -14.337  -1.418  20.495  1.00  0.00      R00  C  
ATOM   1611  O   TRP 0 103     -14.217  -2.334  21.360  1.00  0.00      R00  O  
ATOM   1612  CB  TRP 0 103     -12.462  -2.035  18.942  1.00  0.00      R00  C  
ATOM   1613  CG  TRP 0 103     -11.543  -1.498  17.869  1.00  0.00      R00  C  
ATOM   1614  CD2 TRP 0 103     -10.234  -2.061  17.380  1.00  0.00      R00  C  
ATOM   1615  CE2 TRP 0 103      -9.779  -1.388  16.251  1.00  0.00      R00  C  
ATOM   1616  CE3 TRP 0 103      -9.342  -3.041  17.883  1.00  0.00      R00  C  
ATOM   1617  CD1 TRP 0 103     -11.833  -0.548  16.980  1.00  0.00      R00  C  
ATOM   1618  NE1 TRP 0 103     -10.774  -0.459  16.049  1.00  0.00      R00  N  
ATOM   1619  CZ2 TRP 0 103      -8.605  -1.761  15.506  1.00  0.00      R00  C  
ATOM   1620  CZ3 TRP 0 103      -8.260  -3.459  17.180  1.00  0.00      R00  C  
ATOM   1621  CH2 TRP 0 103      -7.908  -2.903  15.962  1.00  0.00      R00  C  
ATOM   1622  H   TRP 0 103     -11.259  -0.820  20.838  1.00  0.00      R00  H  
ATOM   1623  HE1 TRP 0 103     -10.790   0.241  15.321  1.00  0.00      R00  H  
ATOM   1624  HA  TRP 0 103     -13.335  -0.139  19.026  1.00  0.00           H  
ATOM   1625  HB3 TRP 0 103     -13.130  -2.652  18.340  1.00  0.00           H  
ATOM   1626  HB2 TRP 0 103     -12.026  -2.821  19.557  1.00  0.00           H  
ATOM   1627  HE3 TRP 0 103      -9.530  -3.602  18.786  1.00  0.00           H  
ATOM   1628  HD1 TRP 0 103     -12.666   0.139  16.998  1.00  0.00           H  
ATOM   1629  HZ2 TRP 0 103      -8.224  -1.291  14.611  1.00  0.00           H  
ATOM   1630  HZ3 TRP 0 103      -7.642  -4.259  17.561  1.00  0.00           H  
ATOM   1631  HH2 TRP 0 103      -7.070  -3.313  15.418  1.00  0.00           H  
ATOM   1632  N   PRO 0 104     -15.533  -0.837  20.140  1.00  0.00      R00  N  
ATOM   1633  CA  PRO 0 104     -16.766  -1.446  20.608  1.00  0.00      R00  C  
ATOM   1634  C   PRO 0 104     -17.135  -2.774  19.963  1.00  0.00      R00  C  
ATOM   1635  O   PRO 0 104     -17.973  -3.431  20.438  1.00  0.00      R00  O  
ATOM   1636  CD  PRO 0 104     -15.826   0.363  19.374  1.00  0.00      R00  C  
ATOM   1637  CB  PRO 0 104     -17.865  -0.361  20.338  1.00  0.00      R00  C  
ATOM   1638  CG  PRO 0 104     -17.329   0.303  19.083  1.00  0.00      R00  C  
ATOM   1639  HD2 PRO 0 104     -15.227   0.372  18.464  1.00  0.00           H  
ATOM   1640  HD3 PRO 0 104     -15.654   1.140  20.120  1.00  0.00           H  
ATOM   1641  HA  PRO 0 104     -16.835  -1.562  21.690  1.00  0.00           H  
ATOM   1642  HB3 PRO 0 104     -17.773   0.448  21.064  1.00  0.00           H  
ATOM   1643  HB2 PRO 0 104     -18.897  -0.711  20.314  1.00  0.00           H  
ATOM   1644  HG2 PRO 0 104     -17.519  -0.331  18.216  1.00  0.00           H  
ATOM   1645  HG3 PRO 0 104     -17.680   1.321  18.919  1.00  0.00           H  
ATOM   1646  N   PHE 0 105     -16.404  -3.113  18.887  1.00  0.00      R00  N  
ATOM   1647  CA  PHE 0 105     -16.566  -4.285  18.051  1.00  0.00      R00  C  
ATOM   1648  C   PHE 0 105     -16.137  -5.641  18.623  1.00  0.00      R00  C  
ATOM   1649  O   PHE 0 105     -15.220  -5.683  19.529  1.00  0.00      R00  O  
ATOM   1650  CB  PHE 0 105     -15.973  -3.957  16.697  1.00  0.00      R00  C  
ATOM   1651  CG  PHE 0 105     -16.321  -2.613  16.021  1.00  0.00      R00  C  
ATOM   1652  CD1 PHE 0 105     -17.475  -2.587  15.198  1.00  0.00      R00  C  
ATOM   1653  CD2 PHE 0 105     -15.565  -1.426  16.249  1.00  0.00      R00  C  
ATOM   1654  CE1 PHE 0 105     -17.970  -1.415  14.600  1.00  0.00      R00  C  
ATOM   1655  CE2 PHE 0 105     -15.979  -0.295  15.597  1.00  0.00      R00  C  
ATOM   1656  CZ  PHE 0 105     -17.142  -0.281  14.812  1.00  0.00      R00  C  
ATOM   1657  H   PHE 0 105     -15.681  -2.467  18.604  1.00  0.00      R00  H  
ATOM   1658  HA  PHE 0 105     -17.628  -4.372  17.823  1.00  0.00           H  
ATOM   1659  HB3 PHE 0 105     -16.278  -4.851  16.154  1.00  0.00           H  
ATOM   1660  HB2 PHE 0 105     -14.901  -4.147  16.652  1.00  0.00           H  
ATOM   1661  HD1 PHE 0 105     -18.070  -3.482  15.087  1.00  0.00           H  
ATOM   1662  HD2 PHE 0 105     -14.687  -1.328  16.870  1.00  0.00           H  
ATOM   1663  HE1 PHE 0 105     -18.795  -1.451  13.905  1.00  0.00           H  
ATOM   1664  HE2 PHE 0 105     -15.435   0.621  15.772  1.00  0.00           H  
ATOM   1665  HZ  PHE 0 105     -17.513   0.612  14.332  1.00  0.00           H  
ATOM   1666  N   GLY 0 106     -16.855  -6.683  18.103  1.00  0.00      R00  N  
ATOM   1667  CA  GLY 0 106     -16.842  -8.078  18.644  1.00  0.00      R00  C  
ATOM   1668  C   GLY 0 106     -15.726  -8.911  17.964  1.00  0.00      R00  C  
ATOM   1669  O   GLY 0 106     -15.035  -8.513  17.048  1.00  0.00      R00  O  
ATOM   1670  H   GLY 0 106     -17.650  -6.404  17.546  1.00  0.00      R00  H  
ATOM   1671  HA3 GLY 0 106     -17.770  -8.625  18.477  1.00  0.00           H  
ATOM   1672  HA2 GLY 0 106     -16.692  -8.017  19.722  1.00  0.00           H  
ATOM   1673  N   SER 0 107     -15.528 -10.110  18.495  1.00  0.00      R00  N  
ATOM   1674  CA  SER 0 107     -14.486 -11.071  18.104  1.00  0.00      R00  C  
ATOM   1675  C   SER 0 107     -14.684 -11.618  16.651  1.00  0.00      R00  C  
ATOM   1676  O   SER 0 107     -13.649 -11.800  16.006  1.00  0.00      R00  O  
ATOM   1677  CB  SER 0 107     -14.234 -12.133  19.235  1.00  0.00      R00  C  
ATOM   1678  OG  SER 0 107     -15.387 -12.839  19.564  1.00  0.00      R00  O  
ATOM   1679  H   SER 0 107     -16.234 -10.389  19.161  1.00  0.00      R00  H  
ATOM   1680  HG  SER 0 107     -16.028 -12.275  20.002  1.00  0.00      R00  H  
ATOM   1681  HA  SER 0 107     -13.533 -10.551  18.010  1.00  0.00           H  
ATOM   1682  HB3 SER 0 107     -13.850 -11.690  20.155  1.00  0.00           H  
ATOM   1683  HB2 SER 0 107     -13.389 -12.746  18.920  1.00  0.00           H  
ATOM   1684  N   PHE 0 108     -15.917 -11.657  16.129  1.00  0.00      R00  N  
ATOM   1685  CA  PHE 0 108     -16.077 -11.952  14.680  1.00  0.00      R00  C  
ATOM   1686  C   PHE 0 108     -15.753 -10.804  13.760  1.00  0.00      R00  C  
ATOM   1687  O   PHE 0 108     -15.567 -11.041  12.538  1.00  0.00      R00  O  
ATOM   1688  CB  PHE 0 108     -17.459 -12.531  14.471  1.00  0.00      R00  C  
ATOM   1689  CG  PHE 0 108     -18.664 -11.746  15.065  1.00  0.00      R00  C  
ATOM   1690  CD1 PHE 0 108     -18.898 -11.683  16.403  1.00  0.00      R00  C  
ATOM   1691  CD2 PHE 0 108     -19.433 -10.990  14.236  1.00  0.00      R00  C  
ATOM   1692  CE1 PHE 0 108     -19.901 -10.849  16.915  1.00  0.00      R00  C  
ATOM   1693  CE2 PHE 0 108     -20.438 -10.143  14.693  1.00  0.00      R00  C  
ATOM   1694  CZ  PHE 0 108     -20.624 -10.065  16.031  1.00  0.00      R00  C  
ATOM   1695  H   PHE 0 108     -16.705 -11.495  16.740  1.00  0.00      R00  H  
ATOM   1696  HA  PHE 0 108     -15.420 -12.775  14.399  1.00  0.00           H  
ATOM   1697  HB3 PHE 0 108     -17.440 -13.388  15.145  1.00  0.00           H  
ATOM   1698  HB2 PHE 0 108     -17.659 -12.841  13.445  1.00  0.00           H  
ATOM   1699  HD1 PHE 0 108     -18.334 -12.346  17.042  1.00  0.00           H  
ATOM   1700  HD2 PHE 0 108     -18.962 -10.862  13.273  1.00  0.00           H  
ATOM   1701  HE1 PHE 0 108     -20.105 -10.850  17.975  1.00  0.00           H  
ATOM   1702  HE2 PHE 0 108     -21.058  -9.498  14.088  1.00  0.00           H  
ATOM   1703  HZ  PHE 0 108     -21.449  -9.459  16.376  1.00  0.00           H  
ATOM   1704  N   PHE 0 109     -15.677  -9.592  14.280  1.00  0.00      R00  N  
ATOM   1705  CA  PHE 0 109     -15.087  -8.480  13.484  1.00  0.00      R00  C  
ATOM   1706  C   PHE 0 109     -13.593  -8.604  13.258  1.00  0.00      R00  C  
ATOM   1707  O   PHE 0 109     -13.201  -8.235  12.205  1.00  0.00      R00  O  
ATOM   1708  CB  PHE 0 109     -15.441  -7.141  14.092  1.00  0.00      R00  C  
ATOM   1709  CG  PHE 0 109     -16.686  -6.598  13.473  1.00  0.00      R00  C  
ATOM   1710  CD1 PHE 0 109     -17.972  -7.087  13.808  1.00  0.00      R00  C  
ATOM   1711  CD2 PHE 0 109     -16.597  -5.606  12.503  1.00  0.00      R00  C  
ATOM   1712  CE1 PHE 0 109     -19.056  -6.635  13.092  1.00  0.00      R00  C  
ATOM   1713  CE2 PHE 0 109     -17.681  -5.227  11.745  1.00  0.00      R00  C  
ATOM   1714  CZ  PHE 0 109     -18.881  -5.721  12.054  1.00  0.00      R00  C  
ATOM   1715  H   PHE 0 109     -15.723  -9.392  15.269  1.00  0.00      R00  H  
ATOM   1716  HA  PHE 0 109     -15.552  -8.569  12.503  1.00  0.00           H  
ATOM   1717  HB3 PHE 0 109     -14.582  -6.479  13.982  1.00  0.00           H  
ATOM   1718  HB2 PHE 0 109     -15.574  -7.074  15.172  1.00  0.00           H  
ATOM   1719  HD1 PHE 0 109     -18.029  -7.754  14.656  1.00  0.00           H  
ATOM   1720  HD2 PHE 0 109     -15.603  -5.249  12.276  1.00  0.00           H  
ATOM   1721  HE1 PHE 0 109     -20.018  -7.097  13.254  1.00  0.00           H  
ATOM   1722  HE2 PHE 0 109     -17.451  -4.621  10.881  1.00  0.00           H  
ATOM   1723  HZ  PHE 0 109     -19.716  -5.297  11.516  1.00  0.00           H  
ATOM   1724  N   CYS 0 110     -12.835  -9.082  14.211  1.00  0.00      R00  N  
ATOM   1725  CA  CYS 0 110     -11.392  -9.304  13.978  1.00  0.00      R00  C  
ATOM   1726  C   CYS 0 110     -11.189 -10.407  12.912  1.00  0.00      R00  C  
ATOM   1727  O   CYS 0 110     -10.291 -10.240  12.102  1.00  0.00      R00  O  
ATOM   1728  CB  CYS 0 110     -10.669  -9.620  15.297  1.00  0.00      R00  C  
ATOM   1729  SG  CYS 0 110      -8.840  -9.857  15.172  1.00  0.00      R00  S  
ATOM   1730  H   CYS 0 110     -13.227  -9.264  15.124  1.00  0.00      R00  H  
ATOM   1731  HB2 CYS 0 110     -10.848  -8.918  16.111  1.00  0.00           H  
ATOM   1732  HB3 CYS 0 110     -11.076 -10.550  15.693  1.00  0.00           H  
ATOM   1733  HA  CYS 0 110     -11.015  -8.318  13.708  1.00  0.00           H  
ATOM   1734  N   LYS 0 111     -12.021 -11.442  12.959  1.00  0.00      R00  N  
ATOM   1735  CA  LYS 0 111     -12.079 -12.532  12.031  1.00  0.00      R00  C  
ATOM   1736  C   LYS 0 111     -12.460 -12.032  10.611  1.00  0.00      R00  C  
ATOM   1737  O   LYS 0 111     -11.839 -12.416   9.595  1.00  0.00      R00  O  
ATOM   1738  CB  LYS 0 111     -13.115 -13.602  12.451  1.00  0.00      R00  C  
ATOM   1739  CG  LYS 0 111     -12.812 -14.307  13.782  1.00  0.00      R00  C  
ATOM   1740  CD  LYS 0 111     -13.484 -15.665  13.694  1.00  0.00      R00  C  
ATOM   1741  CE  LYS 0 111     -13.281 -16.300  15.081  1.00  0.00      R00  C  
ATOM   1742  NZ  LYS 0 111     -13.891 -17.611  15.258  1.00  0.00      R00  N1+
ATOM   1743  H   LYS 0 111     -12.481 -11.519  13.855  1.00  0.00      R00  H  
ATOM   1744  HZ1 LYS 0 111     -13.763 -17.856  16.229  1.00  0.00      R00  H  
ATOM   1745  HZ2 LYS 0 111     -14.899 -17.645  15.201  1.00  0.00      R00  H  
ATOM   1746  HZ3 LYS 0 111     -13.393 -18.347  14.778  1.00  0.00      R00  H  
ATOM   1747  HA  LYS 0 111     -11.085 -12.977  11.981  1.00  0.00           H  
ATOM   1748  HB3 LYS 0 111     -13.180 -14.369  11.680  1.00  0.00           H  
ATOM   1749  HB2 LYS 0 111     -14.101 -13.162  12.600  1.00  0.00           H  
ATOM   1750  HG3 LYS 0 111     -13.174 -13.636  14.562  1.00  0.00           H  
ATOM   1751  HG2 LYS 0 111     -11.728 -14.416  13.802  1.00  0.00           H  
ATOM   1752  HD3 LYS 0 111     -12.924 -16.263  12.975  1.00  0.00           H  
ATOM   1753  HD2 LYS 0 111     -14.567 -15.555  13.634  1.00  0.00           H  
ATOM   1754  HE3 LYS 0 111     -13.609 -15.542  15.792  1.00  0.00           H  
ATOM   1755  HE2 LYS 0 111     -12.224 -16.251  15.344  1.00  0.00           H  
ATOM   1756  N   ALA 0 112     -13.449 -11.138  10.482  1.00  0.00      R00  N  
ATOM   1757  CA  ALA 0 112     -13.680 -10.421   9.206  1.00  0.00      R00  C  
ATOM   1758  C   ALA 0 112     -12.494  -9.554   8.820  1.00  0.00      R00  C  
ATOM   1759  O   ALA 0 112     -12.173  -9.636   7.645  1.00  0.00      R00  O  
ATOM   1760  CB  ALA 0 112     -14.955  -9.577   9.484  1.00  0.00      R00  C  
ATOM   1761  H   ALA 0 112     -13.846 -10.750  11.326  1.00  0.00      R00  H  
ATOM   1762  HA  ALA 0 112     -13.944 -11.173   8.463  1.00  0.00           H  
ATOM   1763  HB1 ALA 0 112     -15.101  -9.070   8.530  1.00  0.00           H  
ATOM   1764  HB2 ALA 0 112     -15.867 -10.151   9.645  1.00  0.00           H  
ATOM   1765  HB3 ALA 0 112     -14.778  -8.842  10.269  1.00  0.00           H  
ATOM   1766  N   TYR 0 113     -11.907  -8.761   9.683  1.00  0.00      R00  N  
ATOM   1767  CA  TYR 0 113     -10.681  -7.897   9.477  1.00  0.00      R00  C  
ATOM   1768  C   TYR 0 113      -9.550  -8.724   8.811  1.00  0.00      R00  C  
ATOM   1769  O   TYR 0 113      -8.825  -8.255   7.976  1.00  0.00      R00  O  
ATOM   1770  CB  TYR 0 113     -10.164  -7.278  10.816  1.00  0.00      R00  C  
ATOM   1771  CG  TYR 0 113      -9.163  -6.148  10.776  1.00  0.00      R00  C  
ATOM   1772  CD1 TYR 0 113      -9.262  -5.138   9.881  1.00  0.00      R00  C  
ATOM   1773  CE1 TYR 0 113      -8.394  -4.091   9.863  1.00  0.00      R00  C  
ATOM   1774  CD2 TYR 0 113      -8.093  -6.152  11.776  1.00  0.00      R00  C  
ATOM   1775  CE2 TYR 0 113      -7.162  -5.153  11.595  1.00  0.00      R00  C  
ATOM   1776  CZ  TYR 0 113      -7.332  -4.013  10.768  1.00  0.00      R00  C  
ATOM   1777  OH  TYR 0 113      -6.400  -3.039  10.725  1.00  0.00      R00  O  
ATOM   1778  H   TYR 0 113     -12.407  -8.645  10.552  1.00  0.00      R00  H  
ATOM   1779  HH  TYR 0 113      -5.735  -3.198  11.398  1.00  0.00      R00  H  
ATOM   1780  HA  TYR 0 113     -10.901  -7.062   8.813  1.00  0.00           H  
ATOM   1781  HB3 TYR 0 113      -9.548  -8.047  11.282  1.00  0.00           H  
ATOM   1782  HB2 TYR 0 113     -11.024  -7.004  11.426  1.00  0.00           H  
ATOM   1783  HD1 TYR 0 113     -10.102  -5.094   9.203  1.00  0.00           H  
ATOM   1784  HE1 TYR 0 113      -8.429  -3.275   9.156  1.00  0.00           H  
ATOM   1785  HD2 TYR 0 113      -7.802  -6.997  12.383  1.00  0.00           H  
ATOM   1786  HE2 TYR 0 113      -6.313  -5.121  12.262  1.00  0.00           H  
ATOM   1787  N   MET 0 114      -9.357 -10.000   9.092  1.00  0.00      R00  N  
ATOM   1788  CA  MET 0 114      -8.207 -10.783   8.583  1.00  0.00      R00  C  
ATOM   1789  C   MET 0 114      -8.541 -11.549   7.222  1.00  0.00      R00  C  
ATOM   1790  O   MET 0 114      -7.732 -11.571   6.253  1.00  0.00      R00  O  
ATOM   1791  CB  MET 0 114      -7.728 -11.878   9.599  1.00  0.00      R00  C  
ATOM   1792  CG  MET 0 114      -7.177 -11.281  10.879  1.00  0.00      R00  C  
ATOM   1793  SD  MET 0 114      -6.635 -12.347  12.261  1.00  0.00      R00  S  
ATOM   1794  CE  MET 0 114      -8.161 -13.405  12.463  1.00  0.00      R00  C  
ATOM   1795  H   MET 0 114      -9.967 -10.454   9.756  1.00  0.00      R00  H  
ATOM   1796  HA  MET 0 114      -7.385 -10.109   8.345  1.00  0.00           H  
ATOM   1797  HB3 MET 0 114      -6.842 -12.353   9.178  1.00  0.00           H  
ATOM   1798  HB2 MET 0 114      -8.493 -12.626   9.808  1.00  0.00           H  
ATOM   1799  HG3 MET 0 114      -7.898 -10.596  11.325  1.00  0.00           H  
ATOM   1800  HG2 MET 0 114      -6.283 -10.695  10.663  1.00  0.00           H  
ATOM   1801  HE1 MET 0 114      -8.453 -13.919  11.548  1.00  0.00           H  
ATOM   1802  HE2 MET 0 114      -7.978 -14.168  13.219  1.00  0.00           H  
ATOM   1803  HE3 MET 0 114      -9.019 -12.876  12.880  1.00  0.00           H  
ATOM   1804  N   ILE 0 115      -9.774 -12.107   7.114  1.00  0.00      R00  N  
ATOM   1805  CA  ILE 0 115     -10.392 -12.568   5.882  1.00  0.00      R00  C  
ATOM   1806  C   ILE 0 115     -10.626 -11.464   4.845  1.00  0.00      R00  C  
ATOM   1807  O   ILE 0 115     -10.617 -11.783   3.676  1.00  0.00      R00  O  
ATOM   1808  CB  ILE 0 115     -11.845 -13.182   6.264  1.00  0.00      R00  C  
ATOM   1809  CG2 ILE 0 115     -12.581 -13.660   5.069  1.00  0.00      R00  C  
ATOM   1810  CG1 ILE 0 115     -11.564 -14.419   7.179  1.00  0.00      R00  C  
ATOM   1811  CD1 ILE 0 115     -12.809 -15.118   7.745  1.00  0.00      R00  C  
ATOM   1812  H   ILE 0 115     -10.507 -12.059   7.807  1.00  0.00      R00  H  
ATOM   1813  HA  ILE 0 115      -9.744 -13.296   5.393  1.00  0.00           H  
ATOM   1814  HB  ILE 0 115     -12.450 -12.474   6.830  1.00  0.00           H  
ATOM   1815 HG21 ILE 0 115     -11.957 -14.222   4.375  1.00  0.00           H  
ATOM   1816 HG22 ILE 0 115     -13.420 -14.346   5.191  1.00  0.00           H  
ATOM   1817 HG23 ILE 0 115     -13.057 -12.825   4.556  1.00  0.00           H  
ATOM   1818 HG13 ILE 0 115     -11.083 -14.147   8.118  1.00  0.00           H  
ATOM   1819 HG12 ILE 0 115     -10.908 -15.140   6.690  1.00  0.00           H  
ATOM   1820 HD11 ILE 0 115     -12.859 -15.059   8.832  1.00  0.00           H  
ATOM   1821 HD12 ILE 0 115     -13.766 -14.635   7.549  1.00  0.00           H  
ATOM   1822 HD13 ILE 0 115     -12.926 -16.131   7.360  1.00  0.00           H  
ATOM   1823  N   SER 0 116     -11.026 -10.247   5.284  1.00  0.00      R00  N  
ATOM   1824  CA  SER 0 116     -11.033  -9.046   4.412  1.00  0.00      R00  C  
ATOM   1825  C   SER 0 116      -9.623  -8.507   4.132  1.00  0.00      R00  C  
ATOM   1826  O   SER 0 116      -9.033  -8.984   3.182  1.00  0.00      R00  O  
ATOM   1827  CB  SER 0 116     -12.001  -7.966   4.996  1.00  0.00      R00  C  
ATOM   1828  OG  SER 0 116     -11.640  -7.340   6.142  1.00  0.00      R00  O  
ATOM   1829  H   SER 0 116     -11.252 -10.092   6.256  1.00  0.00      R00  H  
ATOM   1830  HG  SER 0 116     -12.088  -7.907   6.774  1.00  0.00      R00  H  
ATOM   1831  HA  SER 0 116     -11.488  -9.372   3.476  1.00  0.00           H  
ATOM   1832  HB3 SER 0 116     -12.977  -8.441   5.088  1.00  0.00           H  
ATOM   1833  HB2 SER 0 116     -12.218  -7.255   4.199  1.00  0.00           H  
ATOM   1834  N   THR 0 117      -9.121  -7.532   4.898  1.00  0.00      R00  N  
ATOM   1835  CA  THR 0 117      -7.970  -6.757   4.739  1.00  0.00      R00  C  
ATOM   1836  C   THR 0 117      -6.659  -7.578   4.920  1.00  0.00      R00  C  
ATOM   1837  O   THR 0 117      -5.811  -7.510   3.971  1.00  0.00      R00  O  
ATOM   1838  CB  THR 0 117      -7.860  -5.535   5.742  1.00  0.00      R00  C  
ATOM   1839  OG1 THR 0 117      -7.849  -5.931   7.038  1.00  0.00      R00  O  
ATOM   1840  CG2 THR 0 117      -8.974  -4.508   5.586  1.00  0.00      R00  C  
ATOM   1841  H   THR 0 117      -9.738  -7.244   5.644  1.00  0.00      R00  H  
ATOM   1842  HG1 THR 0 117      -8.501  -6.585   7.301  1.00  0.00      R00  H  
ATOM   1843  HA  THR 0 117      -7.973  -6.517   3.676  1.00  0.00           H  
ATOM   1844  HB  THR 0 117      -6.945  -4.977   5.543  1.00  0.00           H  
ATOM   1845 HG21 THR 0 117      -9.971  -4.881   5.818  1.00  0.00           H  
ATOM   1846 HG22 THR 0 117      -8.856  -3.642   6.237  1.00  0.00           H  
ATOM   1847 HG23 THR 0 117      -9.118  -4.017   4.624  1.00  0.00           H  
ATOM   1848  N   GLY 0 118      -6.535  -8.445   5.963  1.00  0.00      R00  N  
ATOM   1849  CA  GLY 0 118      -5.199  -9.041   6.354  1.00  0.00      R00  C  
ATOM   1850  C   GLY 0 118      -4.641  -9.950   5.240  1.00  0.00      R00  C  
ATOM   1851  O   GLY 0 118      -3.515  -9.894   4.885  1.00  0.00      R00  O  
ATOM   1852  H   GLY 0 118      -7.254  -8.379   6.669  1.00  0.00      R00  H  
ATOM   1853  HA3 GLY 0 118      -5.404  -9.520   7.311  1.00  0.00           H  
ATOM   1854  HA2 GLY 0 118      -4.524  -8.214   6.570  1.00  0.00           H  
ATOM   1855  N   ILE 0 119      -5.501 -10.844   4.641  1.00  0.00      R00  N  
ATOM   1856  CA  ILE 0 119      -4.992 -11.834   3.696  1.00  0.00      R00  C  
ATOM   1857  C   ILE 0 119      -4.803 -11.192   2.338  1.00  0.00      R00  C  
ATOM   1858  O   ILE 0 119      -3.730 -11.476   1.742  1.00  0.00      R00  O  
ATOM   1859  CB  ILE 0 119      -5.972 -12.982   3.607  1.00  0.00      R00  C  
ATOM   1860  CG2 ILE 0 119      -7.327 -12.575   2.927  1.00  0.00      R00  C  
ATOM   1861  CG1 ILE 0 119      -5.348 -14.184   2.862  1.00  0.00      R00  C  
ATOM   1862  CD1 ILE 0 119      -6.196 -15.471   2.881  1.00  0.00      R00  C  
ATOM   1863  H   ILE 0 119      -6.482 -10.926   4.869  1.00  0.00      R00  H  
ATOM   1864  HA  ILE 0 119      -4.068 -12.292   4.048  1.00  0.00           H  
ATOM   1865  HB  ILE 0 119      -6.096 -13.233   4.660  1.00  0.00           H  
ATOM   1866 HG21 ILE 0 119      -7.107 -12.550   1.860  1.00  0.00           H  
ATOM   1867 HG22 ILE 0 119      -8.174 -13.240   3.094  1.00  0.00           H  
ATOM   1868 HG23 ILE 0 119      -7.749 -11.577   3.054  1.00  0.00           H  
ATOM   1869 HG13 ILE 0 119      -4.352 -14.412   3.244  1.00  0.00           H  
ATOM   1870 HG12 ILE 0 119      -4.955 -13.807   1.917  1.00  0.00           H  
ATOM   1871 HD11 ILE 0 119      -6.981 -15.336   3.625  1.00  0.00           H  
ATOM   1872 HD12 ILE 0 119      -6.681 -15.521   1.906  1.00  0.00           H  
ATOM   1873 HD13 ILE 0 119      -5.677 -16.412   3.060  1.00  0.00           H  
ATOM   1874  N   ASN 0 120      -5.591 -10.182   2.036  1.00  0.00      R00  N  
ATOM   1875  CA  ASN 0 120      -5.591  -9.410   0.798  1.00  0.00      R00  C  
ATOM   1876  C   ASN 0 120      -4.318  -8.476   0.701  1.00  0.00      R00  C  
ATOM   1877  O   ASN 0 120      -3.900  -8.225  -0.454  1.00  0.00      R00  O  
ATOM   1878  CB  ASN 0 120      -6.919  -8.647   0.621  1.00  0.00      R00  C  
ATOM   1879  CG  ASN 0 120      -7.984  -9.478  -0.146  1.00  0.00      R00  C  
ATOM   1880  OD1 ASN 0 120      -7.881  -9.672  -1.370  1.00  0.00      R00  O  
ATOM   1881  ND2 ASN 0 120      -9.040  -9.978   0.579  1.00  0.00      R00  N  
ATOM   1882  H   ASN 0 120      -5.990  -9.749   2.856  1.00  0.00      R00  H  
ATOM   1883 HD21 ASN 0 120      -9.724 -10.574   0.137  1.00  0.00      R00  H  
ATOM   1884 HD22 ASN 0 120      -9.085  -9.790   1.571  1.00  0.00      R00  H  
ATOM   1885  HA  ASN 0 120      -5.549 -10.205   0.054  1.00  0.00           H  
ATOM   1886  HB3 ASN 0 120      -6.984  -7.734   0.030  1.00  0.00           H  
ATOM   1887  HB2 ASN 0 120      -7.282  -8.303   1.589  1.00  0.00           H  
ATOM   1888  N   GLN 0 121      -3.692  -8.042   1.762  1.00  0.00      R00  N  
ATOM   1889  CA  GLN 0 121      -2.421  -7.357   1.872  1.00  0.00      R00  C  
ATOM   1890  C   GLN 0 121      -1.150  -8.109   1.318  1.00  0.00      R00  C  
ATOM   1891  O   GLN 0 121      -0.286  -7.394   0.822  1.00  0.00      R00  O  
ATOM   1892  CB  GLN 0 121      -2.205  -6.941   3.399  1.00  0.00      R00  C  
ATOM   1893  CG  GLN 0 121      -0.880  -6.190   3.750  1.00  0.00      R00  C  
ATOM   1894  CD  GLN 0 121      -1.044  -4.736   3.491  1.00  0.00      R00  C  
ATOM   1895  OE1 GLN 0 121      -1.661  -4.365   2.493  1.00  0.00      R00  O  
ATOM   1896  NE2 GLN 0 121      -0.697  -3.882   4.497  1.00  0.00      R00  N  
ATOM   1897  H   GLN 0 121      -4.113  -8.200   2.666  1.00  0.00      R00  H  
ATOM   1898 HE21 GLN 0 121      -0.875  -2.888   4.475  1.00  0.00      R00  H  
ATOM   1899 HE22 GLN 0 121      -0.249  -4.185   5.350  1.00  0.00      R00  H  
ATOM   1900  HA  GLN 0 121      -2.627  -6.463   1.284  1.00  0.00           H  
ATOM   1901  HB3 GLN 0 121      -2.266  -7.819   4.042  1.00  0.00           H  
ATOM   1902  HB2 GLN 0 121      -3.104  -6.457   3.780  1.00  0.00           H  
ATOM   1903  HG3 GLN 0 121       0.054  -6.524   3.300  1.00  0.00           H  
ATOM   1904  HG2 GLN 0 121      -0.877  -6.373   4.825  1.00  0.00           H  
ATOM   1905  N   PHE 0 122      -1.193  -9.464   1.289  1.00  0.00      R00  N  
ATOM   1906  CA  PHE 0 122      -0.261 -10.295   0.508  1.00  0.00      R00  C  
ATOM   1907  C   PHE 0 122      -0.754 -10.204  -0.946  1.00  0.00      R00  C  
ATOM   1908  O   PHE 0 122       0.015  -9.770  -1.784  1.00  0.00      R00  O  
ATOM   1909  CB  PHE 0 122      -0.359 -11.733   1.099  1.00  0.00      R00  C  
ATOM   1910  CG  PHE 0 122       0.014 -12.015   2.571  1.00  0.00      R00  C  
ATOM   1911  CD1 PHE 0 122      -0.954 -11.997   3.625  1.00  0.00      R00  C  
ATOM   1912  CD2 PHE 0 122       1.348 -12.035   2.928  1.00  0.00      R00  C  
ATOM   1913  CE1 PHE 0 122      -0.498 -12.316   4.881  1.00  0.00      R00  C  
ATOM   1914  CE2 PHE 0 122       1.744 -12.168   4.209  1.00  0.00      R00  C  
ATOM   1915  CZ  PHE 0 122       0.857 -12.363   5.235  1.00  0.00      R00  C  
ATOM   1916  H   PHE 0 122      -1.913  -9.999   1.753  1.00  0.00      R00  H  
ATOM   1917  HA  PHE 0 122       0.770  -9.942   0.539  1.00  0.00           H  
ATOM   1918  HB3 PHE 0 122       0.198 -12.450   0.497  1.00  0.00           H  
ATOM   1919  HB2 PHE 0 122      -1.369 -12.084   0.884  1.00  0.00           H  
ATOM   1920  HD1 PHE 0 122      -2.016 -11.913   3.451  1.00  0.00           H  
ATOM   1921  HD2 PHE 0 122       2.047 -11.725   2.166  1.00  0.00           H  
ATOM   1922  HE1 PHE 0 122      -1.210 -12.256   5.691  1.00  0.00           H  
ATOM   1923  HE2 PHE 0 122       2.815 -12.171   4.351  1.00  0.00           H  
ATOM   1924  HZ  PHE 0 122       1.142 -12.469   6.271  1.00  0.00           H  
ATOM   1925  N   THR 0 123      -2.031 -10.532  -1.211  1.00  0.00      R00  N  
ATOM   1926  CA  THR 0 123      -2.606 -10.621  -2.526  1.00  0.00      R00  C  
ATOM   1927  C   THR 0 123      -2.490  -9.383  -3.369  1.00  0.00      R00  C  
ATOM   1928  O   THR 0 123      -2.244  -9.463  -4.556  1.00  0.00      R00  O  
ATOM   1929  CB  THR 0 123      -4.080 -11.096  -2.531  1.00  0.00      R00  C  
ATOM   1930  OG1 THR 0 123      -4.486 -11.850  -1.408  1.00  0.00      R00  O  
ATOM   1931  CG2 THR 0 123      -4.544 -11.909  -3.793  1.00  0.00      R00  C  
ATOM   1932  H   THR 0 123      -2.633 -10.790  -0.441  1.00  0.00      R00  H  
ATOM   1933  HG1 THR 0 123      -3.806 -12.527  -1.400  1.00  0.00      R00  H  
ATOM   1934  HA  THR 0 123      -1.960 -11.430  -2.867  1.00  0.00           H  
ATOM   1935  HB  THR 0 123      -4.739 -10.235  -2.426  1.00  0.00           H  
ATOM   1936 HG21 THR 0 123      -4.901 -12.913  -3.561  1.00  0.00           H  
ATOM   1937 HG22 THR 0 123      -5.429 -11.416  -4.196  1.00  0.00           H  
ATOM   1938 HG23 THR 0 123      -3.756 -11.998  -4.541  1.00  0.00           H  
ATOM   1939  N   SER 0 124      -2.524  -8.210  -2.683  1.00  0.00      R00  N  
ATOM   1940  CA  SER 0 124      -2.299  -6.854  -3.263  1.00  0.00      R00  C  
ATOM   1941  C   SER 0 124      -0.935  -6.755  -3.956  1.00  0.00      R00  C  
ATOM   1942  O   SER 0 124      -0.810  -6.660  -5.185  1.00  0.00      R00  O  
ATOM   1943  CB  SER 0 124      -2.470  -5.759  -2.112  1.00  0.00      R00  C  
ATOM   1944  OG  SER 0 124      -2.428  -4.447  -2.618  1.00  0.00      R00  O  
ATOM   1945  H   SER 0 124      -2.926  -8.227  -1.756  1.00  0.00      R00  H  
ATOM   1946  HG  SER 0 124      -2.419  -3.891  -1.836  1.00  0.00      R00  H  
ATOM   1947  HA  SER 0 124      -3.170  -6.771  -3.913  1.00  0.00           H  
ATOM   1948  HB3 SER 0 124      -1.712  -5.862  -1.336  1.00  0.00           H  
ATOM   1949  HB2 SER 0 124      -3.429  -5.918  -1.617  1.00  0.00           H  
ATOM   1950  N   SER 0 125       0.075  -7.004  -3.130  1.00  0.00      R00  N  
ATOM   1951  CA  SER 0 125       1.510  -7.083  -3.373  1.00  0.00      R00  C  
ATOM   1952  C   SER 0 125       1.689  -8.072  -4.569  1.00  0.00      R00  C  
ATOM   1953  O   SER 0 125       2.283  -7.661  -5.528  1.00  0.00      R00  O  
ATOM   1954  CB  SER 0 125       2.211  -7.424  -2.090  1.00  0.00      R00  C  
ATOM   1955  OG  SER 0 125       3.622  -7.428  -2.347  1.00  0.00      R00  O  
ATOM   1956  H   SER 0 125      -0.327  -7.378  -2.282  1.00  0.00      R00  H  
ATOM   1957  HG  SER 0 125       4.018  -7.353  -1.476  1.00  0.00      R00  H  
ATOM   1958  HA  SER 0 125       1.714  -6.062  -3.695  1.00  0.00           H  
ATOM   1959  HB3 SER 0 125       1.898  -8.402  -1.724  1.00  0.00           H  
ATOM   1960  HB2 SER 0 125       1.967  -6.655  -1.357  1.00  0.00           H  
ATOM   1961  N   ILE 0 126       1.099  -9.311  -4.445  1.00  0.00      R00  N  
ATOM   1962  CA  ILE 0 126       1.326 -10.240  -5.541  1.00  0.00      R00  C  
ATOM   1963  C   ILE 0 126       0.600  -9.814  -6.866  1.00  0.00      R00  C  
ATOM   1964  O   ILE 0 126       1.203  -9.988  -7.936  1.00  0.00      R00  O  
ATOM   1965  CB  ILE 0 126       0.938 -11.678  -4.939  1.00  0.00      R00  C  
ATOM   1966  CG2 ILE 0 126       0.974 -12.855  -5.989  1.00  0.00      R00  C  
ATOM   1967  CG1 ILE 0 126       1.690 -12.172  -3.574  1.00  0.00      R00  C  
ATOM   1968  CD1 ILE 0 126       0.971 -13.206  -2.704  1.00  0.00      R00  C  
ATOM   1969  H   ILE 0 126       0.638  -9.583  -3.588  1.00  0.00      R00  H  
ATOM   1970  HA  ILE 0 126       2.328 -10.147  -5.959  1.00  0.00           H  
ATOM   1971  HB  ILE 0 126      -0.122 -11.620  -4.695  1.00  0.00           H  
ATOM   1972 HG21 ILE 0 126       1.984 -13.027  -6.362  1.00  0.00           H  
ATOM   1973 HG22 ILE 0 126       0.758 -13.774  -5.444  1.00  0.00           H  
ATOM   1974 HG23 ILE 0 126       0.334 -12.707  -6.858  1.00  0.00           H  
ATOM   1975 HG13 ILE 0 126       1.811 -11.302  -2.928  1.00  0.00           H  
ATOM   1976 HG12 ILE 0 126       2.743 -12.436  -3.668  1.00  0.00           H  
ATOM   1977 HD11 ILE 0 126      -0.058 -13.130  -3.056  1.00  0.00           H  
ATOM   1978 HD12 ILE 0 126       1.362 -14.212  -2.858  1.00  0.00           H  
ATOM   1979 HD13 ILE 0 126       1.114 -12.984  -1.647  1.00  0.00           H  
ATOM   1980  N   PHE 0 127      -0.515  -9.122  -6.757  1.00  0.00      R00  N  
ATOM   1981  CA  PHE 0 127      -1.234  -8.538  -7.932  1.00  0.00      R00  C  
ATOM   1982  C   PHE 0 127      -0.342  -7.513  -8.625  1.00  0.00      R00  C  
ATOM   1983  O   PHE 0 127      -0.031  -7.690  -9.786  1.00  0.00      R00  O  
ATOM   1984  CB  PHE 0 127      -2.705  -8.079  -7.662  1.00  0.00      R00  C  
ATOM   1985  CG  PHE 0 127      -3.838  -9.193  -7.590  1.00  0.00      R00  C  
ATOM   1986  CD1 PHE 0 127      -3.538 -10.546  -7.726  1.00  0.00      R00  C  
ATOM   1987  CD2 PHE 0 127      -5.155  -8.780  -7.407  1.00  0.00      R00  C  
ATOM   1988  CE1 PHE 0 127      -4.590 -11.466  -7.729  1.00  0.00      R00  C  
ATOM   1989  CE2 PHE 0 127      -6.202  -9.726  -7.401  1.00  0.00      R00  C  
ATOM   1990  CZ  PHE 0 127      -5.888 -11.049  -7.575  1.00  0.00      R00  C  
ATOM   1991  H   PHE 0 127      -0.888  -9.011  -5.825  1.00  0.00      R00  H  
ATOM   1992  HA  PHE 0 127      -1.305  -9.305  -8.703  1.00  0.00           H  
ATOM   1993  HB3 PHE 0 127      -2.981  -7.401  -8.470  1.00  0.00           H  
ATOM   1994  HB2 PHE 0 127      -2.695  -7.488  -6.746  1.00  0.00           H  
ATOM   1995  HD1 PHE 0 127      -2.490 -10.793  -7.806  1.00  0.00           H  
ATOM   1996  HD2 PHE 0 127      -5.386  -7.726  -7.355  1.00  0.00           H  
ATOM   1997  HE1 PHE 0 127      -4.311 -12.499  -7.872  1.00  0.00           H  
ATOM   1998  HE2 PHE 0 127      -7.230  -9.478  -7.182  1.00  0.00           H  
ATOM   1999  HZ  PHE 0 127      -6.618 -11.830  -7.424  1.00  0.00           H  
ATOM   2000  N   LEU 0 128       0.178  -6.572  -7.806  1.00  0.00      R00  N  
ATOM   2001  CA  LEU 0 128       1.198  -5.545  -8.196  1.00  0.00      R00  C  
ATOM   2002  C   LEU 0 128       2.468  -6.125  -8.851  1.00  0.00      R00  C  
ATOM   2003  O   LEU 0 128       2.957  -5.482  -9.795  1.00  0.00      R00  O  
ATOM   2004  CB  LEU 0 128       1.540  -4.713  -6.932  1.00  0.00      R00  C  
ATOM   2005  CG  LEU 0 128       0.408  -3.807  -6.318  1.00  0.00      R00  C  
ATOM   2006  CD1 LEU 0 128       0.713  -3.396  -4.844  1.00  0.00      R00  C  
ATOM   2007  CD2 LEU 0 128       0.160  -2.670  -7.245  1.00  0.00      R00  C  
ATOM   2008  H   LEU 0 128       0.014  -6.570  -6.810  1.00  0.00      R00  H  
ATOM   2009  HA  LEU 0 128       0.871  -4.828  -8.949  1.00  0.00           H  
ATOM   2010  HB3 LEU 0 128       2.469  -4.195  -7.170  1.00  0.00           H  
ATOM   2011  HB2 LEU 0 128       1.835  -5.478  -6.214  1.00  0.00           H  
ATOM   2012  HG  LEU 0 128      -0.485  -4.430  -6.261  1.00  0.00           H  
ATOM   2013 HD11 LEU 0 128       0.009  -3.940  -4.213  1.00  0.00           H  
ATOM   2014 HD12 LEU 0 128       1.738  -3.509  -4.493  1.00  0.00           H  
ATOM   2015 HD13 LEU 0 128       0.485  -2.337  -4.728  1.00  0.00           H  
ATOM   2016 HD21 LEU 0 128       0.519  -1.705  -6.888  1.00  0.00           H  
ATOM   2017 HD22 LEU 0 128       0.541  -2.803  -8.257  1.00  0.00           H  
ATOM   2018 HD23 LEU 0 128      -0.911  -2.520  -7.384  1.00  0.00           H  
ATOM   2019  N   CYS 0 129       2.876  -7.274  -8.393  1.00  0.00      R00  N  
ATOM   2020  CA  CYS 0 129       4.058  -7.934  -8.996  1.00  0.00      R00  C  
ATOM   2021  C   CYS 0 129       3.635  -8.697 -10.313  1.00  0.00      R00  C  
ATOM   2022  O   CYS 0 129       4.504  -8.875 -11.175  1.00  0.00      R00  O  
ATOM   2023  CB  CYS 0 129       4.998  -8.728  -8.039  1.00  0.00      R00  C  
ATOM   2024  SG  CYS 0 129       6.518  -9.433  -8.775  1.00  0.00      R00  S  
ATOM   2025  H   CYS 0 129       2.356  -7.722  -7.652  1.00  0.00      R00  H  
ATOM   2026  HA  CYS 0 129       4.742  -7.175  -9.375  1.00  0.00           H  
ATOM   2027  HB3 CYS 0 129       4.456  -9.521  -7.524  1.00  0.00           H  
ATOM   2028  HB2 CYS 0 129       5.241  -8.039  -7.230  1.00  0.00           H  
ATOM   2029  HG  CYS 0 129       7.100  -8.232  -8.851  1.00  0.00           H  
ATOM   2030  N   ILE 0 130       2.369  -9.085 -10.448  1.00  0.00      R00  N  
ATOM   2031  CA  ILE 0 130       1.860  -9.735 -11.642  1.00  0.00      R00  C  
ATOM   2032  C   ILE 0 130       1.875  -8.714 -12.799  1.00  0.00      R00  C  
ATOM   2033  O   ILE 0 130       2.276  -9.172 -13.877  1.00  0.00      R00  O  
ATOM   2034  CB  ILE 0 130       0.498 -10.514 -11.496  1.00  0.00      R00  C  
ATOM   2035  CG2 ILE 0 130      -0.463 -10.632 -12.715  1.00  0.00      R00  C  
ATOM   2036  CG1 ILE 0 130       0.653 -11.802 -10.742  1.00  0.00      R00  C  
ATOM   2037  CD1 ILE 0 130      -0.548 -12.252  -9.891  1.00  0.00      R00  C  
ATOM   2038  H   ILE 0 130       1.818  -8.974  -9.609  1.00  0.00      R00  H  
ATOM   2039  HA  ILE 0 130       2.613 -10.482 -11.894  1.00  0.00           H  
ATOM   2040  HB  ILE 0 130       0.025  -9.897 -10.732  1.00  0.00           H  
ATOM   2041 HG21 ILE 0 130       0.165 -11.238 -13.367  1.00  0.00           H  
ATOM   2042 HG22 ILE 0 130      -1.347 -11.259 -12.598  1.00  0.00           H  
ATOM   2043 HG23 ILE 0 130      -0.691  -9.696 -13.226  1.00  0.00           H  
ATOM   2044 HG13 ILE 0 130       1.447 -11.649 -10.011  1.00  0.00           H  
ATOM   2045 HG12 ILE 0 130       0.886 -12.578 -11.472  1.00  0.00           H  
ATOM   2046 HD11 ILE 0 130      -0.663 -13.333  -9.804  1.00  0.00           H  
ATOM   2047 HD12 ILE 0 130      -0.496 -12.038  -8.823  1.00  0.00           H  
ATOM   2048 HD13 ILE 0 130      -1.538 -11.936 -10.219  1.00  0.00           H  
ATOM   2049  N   MET 0 131       1.663  -7.396 -12.638  1.00  0.00      R00  N  
ATOM   2050  CA  MET 0 131       1.914  -6.388 -13.709  1.00  0.00      R00  C  
ATOM   2051  C   MET 0 131       3.336  -6.280 -14.228  1.00  0.00      R00  C  
ATOM   2052  O   MET 0 131       3.468  -6.088 -15.480  1.00  0.00      R00  O  
ATOM   2053  CB  MET 0 131       1.374  -5.033 -13.133  1.00  0.00      R00  C  
ATOM   2054  CG  MET 0 131       1.652  -3.696 -13.960  1.00  0.00      R00  C  
ATOM   2055  SD  MET 0 131       0.698  -2.146 -13.490  1.00  0.00      R00  S  
ATOM   2056  CE  MET 0 131       2.095  -1.080 -13.149  1.00  0.00      R00  C  
ATOM   2057  H   MET 0 131       1.449  -7.018 -11.726  1.00  0.00      R00  H  
ATOM   2058  HA  MET 0 131       1.305  -6.704 -14.556  1.00  0.00           H  
ATOM   2059  HB3 MET 0 131       1.723  -4.945 -12.104  1.00  0.00           H  
ATOM   2060  HB2 MET 0 131       0.302  -5.147 -12.970  1.00  0.00           H  
ATOM   2061  HG3 MET 0 131       1.348  -4.052 -14.944  1.00  0.00           H  
ATOM   2062  HG2 MET 0 131       2.702  -3.414 -13.878  1.00  0.00           H  
ATOM   2063  HE1 MET 0 131       2.186  -1.260 -12.078  1.00  0.00           H  
ATOM   2064  HE2 MET 0 131       3.043  -1.259 -13.656  1.00  0.00           H  
ATOM   2065  HE3 MET 0 131       1.759  -0.054 -13.302  1.00  0.00           H  
ATOM   2066  N   SER 0 132       4.323  -6.325 -13.341  1.00  0.00      R00  N  
ATOM   2067  CA  SER 0 132       5.753  -6.296 -13.692  1.00  0.00      R00  C  
ATOM   2068  C   SER 0 132       6.129  -7.541 -14.546  1.00  0.00      R00  C  
ATOM   2069  O   SER 0 132       6.842  -7.388 -15.501  1.00  0.00      R00  O  
ATOM   2070  CB  SER 0 132       6.600  -6.237 -12.342  1.00  0.00      R00  C  
ATOM   2071  OG  SER 0 132       6.747  -7.488 -11.676  1.00  0.00      R00  O  
ATOM   2072  H   SER 0 132       4.172  -6.429 -12.348  1.00  0.00      R00  H  
ATOM   2073  HG  SER 0 132       5.890  -7.921 -11.666  1.00  0.00      R00  H  
ATOM   2074  HA  SER 0 132       5.936  -5.407 -14.295  1.00  0.00           H  
ATOM   2075  HB3 SER 0 132       6.171  -5.510 -11.653  1.00  0.00           H  
ATOM   2076  HB2 SER 0 132       7.598  -5.867 -12.574  1.00  0.00           H  
ATOM   2077  N   ALA 0 133       5.518  -8.748 -14.297  1.00  0.00      R00  N  
ATOM   2078  CA  ALA 0 133       5.548  -9.982 -15.100  1.00  0.00      R00  C  
ATOM   2079  C   ALA 0 133       4.708  -9.908 -16.399  1.00  0.00      R00  C  
ATOM   2080  O   ALA 0 133       5.231 -10.257 -17.406  1.00  0.00      R00  O  
ATOM   2081  CB  ALA 0 133       4.941 -11.152 -14.231  1.00  0.00      R00  C  
ATOM   2082  H   ALA 0 133       4.787  -8.682 -13.604  1.00  0.00      R00  H  
ATOM   2083  HA  ALA 0 133       6.605 -10.186 -15.274  1.00  0.00           H  
ATOM   2084  HB1 ALA 0 133       4.794 -10.928 -13.175  1.00  0.00           H  
ATOM   2085  HB2 ALA 0 133       3.992 -11.497 -14.641  1.00  0.00           H  
ATOM   2086  HB3 ALA 0 133       5.618 -11.998 -14.354  1.00  0.00           H  
ATOM   2087  N   ASP 0 134       3.529  -9.220 -16.325  1.00  0.00      R00  N  
ATOM   2088  CA  ASP 0 134       2.630  -8.843 -17.463  1.00  0.00      R00  C  
ATOM   2089  C   ASP 0 134       3.485  -7.968 -18.425  1.00  0.00      R00  C  
ATOM   2090  O   ASP 0 134       3.425  -8.144 -19.654  1.00  0.00      R00  O  
ATOM   2091  CB  ASP 0 134       1.345  -8.129 -16.979  1.00  0.00      R00  C  
ATOM   2092  CG  ASP 0 134       0.315  -7.796 -18.079  1.00  0.00      R00  C  
ATOM   2093  OD1 ASP 0 134       0.284  -8.357 -19.202  1.00  0.00      R00  O  
ATOM   2094  OD2 ASP 0 134      -0.439  -6.899 -17.777  1.00  0.00      R00  O1-
ATOM   2095  H   ASP 0 134       3.189  -8.836 -15.455  1.00  0.00      R00  H  
ATOM   2096  HA  ASP 0 134       2.463  -9.744 -18.051  1.00  0.00           H  
ATOM   2097  HB3 ASP 0 134       1.605  -7.088 -16.786  1.00  0.00           H  
ATOM   2098  HB2 ASP 0 134       0.815  -8.609 -16.156  1.00  0.00           H  
ATOM   2099  N   ARG 0 135       4.195  -6.973 -17.934  1.00  0.00      R00  N  
ATOM   2100  CA  ARG 0 135       5.039  -6.085 -18.735  1.00  0.00      R00  C  
ATOM   2101  C   ARG 0 135       6.304  -6.727 -19.249  1.00  0.00      R00  C  
ATOM   2102  O   ARG 0 135       6.703  -6.398 -20.341  1.00  0.00      R00  O  
ATOM   2103  CB  ARG 0 135       5.466  -4.803 -17.975  1.00  0.00      R00  C  
ATOM   2104  CG  ARG 0 135       4.333  -3.875 -17.522  1.00  0.00      R00  C  
ATOM   2105  CD  ARG 0 135       3.871  -2.889 -18.695  1.00  0.00      R00  C  
ATOM   2106  NE  ARG 0 135       3.099  -3.653 -19.709  1.00  0.00      R00  N  
ATOM   2107  CZ  ARG 0 135       2.932  -3.454 -21.043  1.00  0.00      R00  C  
ATOM   2108  NH1 ARG 0 135       3.720  -2.597 -21.738  1.00  0.00      R00  N  
ATOM   2109  NH2 ARG 0 135       1.942  -4.120 -21.672  1.00  0.00      R00  N1+
ATOM   2110  H   ARG 0 135       4.029  -6.700 -16.975  1.00  0.00      R00  H  
ATOM   2111  HE  ARG 0 135       2.307  -4.091 -19.261  1.00  0.00      R00  H  
ATOM   2112 HH11 ARG 0 135       3.574  -2.306 -22.694  1.00  0.00      R00  H  
ATOM   2113 HH12 ARG 0 135       4.362  -2.078 -21.156  1.00  0.00      R00  H  
ATOM   2114 HH21 ARG 0 135       1.763  -4.027 -22.662  1.00  0.00      R00  H  
ATOM   2115 HH22 ARG 0 135       1.533  -4.971 -21.315  1.00  0.00      R00  H  
ATOM   2116  HA  ARG 0 135       4.323  -5.806 -19.507  1.00  0.00           H  
ATOM   2117  HB3 ARG 0 135       6.145  -4.170 -18.546  1.00  0.00           H  
ATOM   2118  HB2 ARG 0 135       5.995  -5.124 -17.077  1.00  0.00           H  
ATOM   2119  HG3 ARG 0 135       4.753  -3.310 -16.689  1.00  0.00           H  
ATOM   2120  HG2 ARG 0 135       3.436  -4.409 -17.208  1.00  0.00           H  
ATOM   2121  HD3 ARG 0 135       4.763  -2.574 -19.235  1.00  0.00           H  
ATOM   2122  HD2 ARG 0 135       3.306  -2.070 -18.250  1.00  0.00           H  
ATOM   2123  N   TYR 0 136       6.913  -7.674 -18.466  1.00  0.00      R00  N  
ATOM   2124  CA  TYR 0 136       8.038  -8.475 -18.828  1.00  0.00      R00  C  
ATOM   2125  C   TYR 0 136       7.697  -9.301 -20.057  1.00  0.00      R00  C  
ATOM   2126  O   TYR 0 136       8.379  -9.292 -21.079  1.00  0.00      R00  O  
ATOM   2127  CB  TYR 0 136       8.535  -9.358 -17.617  1.00  0.00      R00  C  
ATOM   2128  CG  TYR 0 136       9.536 -10.516 -17.909  1.00  0.00      R00  C  
ATOM   2129  CD1 TYR 0 136      10.804 -10.154 -18.263  1.00  0.00      R00  C  
ATOM   2130  CE1 TYR 0 136      11.758 -11.058 -18.719  1.00  0.00      R00  C  
ATOM   2131  CD2 TYR 0 136       9.139 -11.827 -17.898  1.00  0.00      R00  C  
ATOM   2132  CE2 TYR 0 136      10.039 -12.817 -18.362  1.00  0.00      R00  C  
ATOM   2133  CZ  TYR 0 136      11.340 -12.424 -18.730  1.00  0.00      R00  C  
ATOM   2134  OH  TYR 0 136      12.102 -13.394 -19.228  1.00  0.00      R00  O  
ATOM   2135  H   TYR 0 136       6.407  -7.899 -17.622  1.00  0.00      R00  H  
ATOM   2136  HH  TYR 0 136      11.770 -14.294 -19.278  1.00  0.00      R00  H  
ATOM   2137  HA  TYR 0 136       8.825  -7.800 -19.162  1.00  0.00           H  
ATOM   2138  HB3 TYR 0 136       7.651  -9.846 -17.206  1.00  0.00           H  
ATOM   2139  HB2 TYR 0 136       8.939  -8.673 -16.871  1.00  0.00           H  
ATOM   2140  HD1 TYR 0 136      11.113  -9.120 -18.236  1.00  0.00           H  
ATOM   2141  HE1 TYR 0 136      12.701 -10.808 -19.182  1.00  0.00           H  
ATOM   2142  HD2 TYR 0 136       8.117 -12.125 -17.718  1.00  0.00           H  
ATOM   2143  HE2 TYR 0 136       9.852 -13.880 -18.405  1.00  0.00           H  
ATOM   2144  N   ILE 0 137       6.541 -10.031 -19.968  1.00  0.00      R00  N  
ATOM   2145  CA  ILE 0 137       5.921 -10.852 -21.042  1.00  0.00      R00  C  
ATOM   2146  C   ILE 0 137       5.467 -10.063 -22.288  1.00  0.00      R00  C  
ATOM   2147  O   ILE 0 137       5.497 -10.632 -23.374  1.00  0.00      R00  O  
ATOM   2148  CB  ILE 0 137       4.756 -11.612 -20.427  1.00  0.00      R00  C  
ATOM   2149  CG2 ILE 0 137       3.661 -12.181 -21.349  1.00  0.00      R00  C  
ATOM   2150  CG1 ILE 0 137       5.267 -12.799 -19.654  1.00  0.00      R00  C  
ATOM   2151  CD1 ILE 0 137       4.337 -13.441 -18.691  1.00  0.00      R00  C  
ATOM   2152  H   ILE 0 137       6.043 -10.061 -19.089  1.00  0.00      R00  H  
ATOM   2153  HA  ILE 0 137       6.759 -11.475 -21.357  1.00  0.00           H  
ATOM   2154  HB  ILE 0 137       4.317 -11.006 -19.634  1.00  0.00           H  
ATOM   2155 HG21 ILE 0 137       3.044 -11.381 -21.758  1.00  0.00           H  
ATOM   2156 HG22 ILE 0 137       4.046 -12.601 -22.277  1.00  0.00           H  
ATOM   2157 HG23 ILE 0 137       3.029 -12.956 -20.916  1.00  0.00           H  
ATOM   2158 HG13 ILE 0 137       6.161 -12.438 -19.146  1.00  0.00           H  
ATOM   2159 HG12 ILE 0 137       5.658 -13.649 -20.214  1.00  0.00           H  
ATOM   2160 HD11 ILE 0 137       4.555 -13.107 -17.677  1.00  0.00           H  
ATOM   2161 HD12 ILE 0 137       3.294 -13.178 -18.866  1.00  0.00           H  
ATOM   2162 HD13 ILE 0 137       4.374 -14.530 -18.648  1.00  0.00           H  
ATOM   2163  N   ALA 0 138       5.084  -8.770 -22.095  1.00  0.00      R00  N  
ATOM   2164  CA  ALA 0 138       4.582  -7.962 -23.181  1.00  0.00      R00  C  
ATOM   2165  C   ALA 0 138       5.728  -7.600 -24.109  1.00  0.00      R00  C  
ATOM   2166  O   ALA 0 138       5.637  -7.855 -25.345  1.00  0.00      R00  O  
ATOM   2167  CB  ALA 0 138       3.911  -6.709 -22.565  1.00  0.00      R00  C  
ATOM   2168  H   ALA 0 138       5.137  -8.508 -21.121  1.00  0.00      R00  H  
ATOM   2169  HA  ALA 0 138       3.808  -8.494 -23.733  1.00  0.00           H  
ATOM   2170  HB1 ALA 0 138       3.234  -6.957 -21.748  1.00  0.00           H  
ATOM   2171  HB2 ALA 0 138       4.592  -5.933 -22.215  1.00  0.00           H  
ATOM   2172  HB3 ALA 0 138       3.429  -6.125 -23.349  1.00  0.00           H  
ATOM   2173  N   VAL 0 139       6.916  -7.227 -23.520  1.00  0.00      R00  N  
ATOM   2174  CA  VAL 0 139       7.958  -6.594 -24.308  1.00  0.00      R00  C  
ATOM   2175  C   VAL 0 139       9.033  -7.600 -24.634  1.00  0.00      R00  C  
ATOM   2176  O   VAL 0 139       9.357  -7.667 -25.859  1.00  0.00      R00  O  
ATOM   2177  CB  VAL 0 139       8.638  -5.498 -23.358  1.00  0.00      R00  C  
ATOM   2178  CG1 VAL 0 139       9.969  -4.820 -23.877  1.00  0.00      R00  C  
ATOM   2179  CG2 VAL 0 139       7.743  -4.349 -22.950  1.00  0.00      R00  C  
ATOM   2180  H   VAL 0 139       6.840  -6.942 -22.554  1.00  0.00      R00  H  
ATOM   2181  HA  VAL 0 139       7.594  -6.135 -25.227  1.00  0.00           H  
ATOM   2182  HB  VAL 0 139       8.856  -6.085 -22.465  1.00  0.00           H  
ATOM   2183 HG11 VAL 0 139      10.336  -3.938 -23.354  1.00  0.00           H  
ATOM   2184 HG12 VAL 0 139      10.759  -5.569 -23.919  1.00  0.00           H  
ATOM   2185 HG13 VAL 0 139       9.903  -4.531 -24.926  1.00  0.00           H  
ATOM   2186 HG21 VAL 0 139       7.477  -3.646 -23.740  1.00  0.00           H  
ATOM   2187 HG22 VAL 0 139       6.825  -4.686 -22.469  1.00  0.00           H  
ATOM   2188 HG23 VAL 0 139       8.104  -3.605 -22.240  1.00  0.00           H  
ATOM   2189  N   CYS 0 140       9.290  -8.546 -23.758  1.00  0.00      R00  N  
ATOM   2190  CA  CYS 0 140      10.216  -9.629 -23.973  1.00  0.00      R00  C  
ATOM   2191  C   CYS 0 140       9.628 -10.798 -24.759  1.00  0.00      R00  C  
ATOM   2192  O   CYS 0 140      10.406 -11.565 -25.372  1.00  0.00      R00  O  
ATOM   2193  CB  CYS 0 140      10.872 -10.081 -22.603  1.00  0.00      R00  C  
ATOM   2194  SG  CYS 0 140      11.635  -8.756 -21.642  1.00  0.00      R00  S  
ATOM   2195  H   CYS 0 140       8.798  -8.571 -22.876  1.00  0.00      R00  H  
ATOM   2196  HA  CYS 0 140      11.116  -9.226 -24.436  1.00  0.00           H  
ATOM   2197  HB3 CYS 0 140      11.581 -10.814 -22.987  1.00  0.00           H  
ATOM   2198  HB2 CYS 0 140      10.110 -10.546 -21.978  1.00  0.00           H  
ATOM   2199  HG  CYS 0 140      10.476  -8.524 -21.019  1.00  0.00           H  
ATOM   2200  N   HIS 0 141       8.357 -11.160 -24.775  1.00  0.00      R00  N  
ATOM   2201  CA  HIS 0 141       7.736 -12.308 -25.481  1.00  0.00      R00  C  
ATOM   2202  C   HIS 0 141       6.461 -11.820 -26.232  1.00  0.00      R00  C  
ATOM   2203  O   HIS 0 141       5.390 -12.402 -26.076  1.00  0.00      R00  O  
ATOM   2204  CB  HIS 0 141       7.387 -13.387 -24.428  1.00  0.00      R00  C  
ATOM   2205  CG  HIS 0 141       8.474 -13.744 -23.420  1.00  0.00      R00  C  
ATOM   2206  ND1 HIS 0 141       9.210 -14.941 -23.538  1.00  0.00      R00  N  
ATOM   2207  CD2 HIS 0 141       9.001 -13.050 -22.345  1.00  0.00      R00  C  
ATOM   2208  NE2 HIS 0 141      10.006 -13.830 -21.811  1.00  0.00      R00  N  
ATOM   2209  CE1 HIS 0 141       9.978 -14.961 -22.488  1.00  0.00      R00  C  
ATOM   2210  H   HIS 0 141       7.626 -10.535 -24.465  1.00  0.00      R00  H  
ATOM   2211  HD1 HIS 0 141       9.206 -15.658 -24.249  1.00  0.00      R00  H  
ATOM   2212  HA  HIS 0 141       8.360 -12.862 -26.182  1.00  0.00           H  
ATOM   2213  HB3 HIS 0 141       7.042 -14.329 -24.853  1.00  0.00           H  
ATOM   2214  HB2 HIS 0 141       6.507 -12.870 -24.044  1.00  0.00           H  
ATOM   2215  HD2 HIS 0 141       8.640 -12.169 -21.835  1.00  0.00           H  
ATOM   2216  HE1 HIS 0 141      10.547 -15.837 -22.212  1.00  0.00           H  
ATOM   2217  N   PRO 0 142       6.580 -10.828 -27.134  1.00  0.00      R00  N  
ATOM   2218  CA  PRO 0 142       5.466 -10.257 -27.966  1.00  0.00      R00  C  
ATOM   2219  C   PRO 0 142       4.462 -11.242 -28.668  1.00  0.00      R00  C  
ATOM   2220  O   PRO 0 142       3.279 -10.942 -28.777  1.00  0.00      R00  O  
ATOM   2221  CD  PRO 0 142       7.873 -10.495 -27.698  1.00  0.00      R00  C  
ATOM   2222  CB  PRO 0 142       6.216  -9.382 -28.929  1.00  0.00      R00  C  
ATOM   2223  CG  PRO 0 142       7.618  -9.986 -29.126  1.00  0.00      R00  C  
ATOM   2224  HD2 PRO 0 142       8.667 -11.238 -27.767  1.00  0.00           H  
ATOM   2225  HD3 PRO 0 142       8.233  -9.667 -27.085  1.00  0.00           H  
ATOM   2226  HA  PRO 0 142       4.773  -9.711 -27.327  1.00  0.00           H  
ATOM   2227  HB3 PRO 0 142       6.294  -8.415 -28.433  1.00  0.00           H  
ATOM   2228  HB2 PRO 0 142       5.739  -9.410 -29.909  1.00  0.00           H  
ATOM   2229  HG2 PRO 0 142       7.675 -10.755 -29.896  1.00  0.00           H  
ATOM   2230  HG3 PRO 0 142       8.366  -9.254 -29.429  1.00  0.00           H  
ATOM   2231  N   ILE 0 143       5.021 -12.285 -29.304  1.00  0.00      R00  N  
ATOM   2232  CA  ILE 0 143       4.202 -13.220 -30.028  1.00  0.00      R00  C  
ATOM   2233  C   ILE 0 143       3.547 -14.334 -29.192  1.00  0.00      R00  C  
ATOM   2234  O   ILE 0 143       2.455 -14.810 -29.525  1.00  0.00      R00  O  
ATOM   2235  CB  ILE 0 143       5.030 -13.796 -31.200  1.00  0.00      R00  C  
ATOM   2236  CG2 ILE 0 143       4.434 -15.083 -31.887  1.00  0.00      R00  C  
ATOM   2237  CG1 ILE 0 143       5.461 -12.792 -32.297  1.00  0.00      R00  C  
ATOM   2238  CD1 ILE 0 143       4.313 -12.368 -33.313  1.00  0.00      R00  C  
ATOM   2239  H   ILE 0 143       5.995 -12.504 -29.148  1.00  0.00      R00  H  
ATOM   2240  HA  ILE 0 143       3.380 -12.679 -30.498  1.00  0.00           H  
ATOM   2241  HB  ILE 0 143       5.889 -14.202 -30.667  1.00  0.00           H  
ATOM   2242 HG21 ILE 0 143       5.123 -15.355 -32.686  1.00  0.00           H  
ATOM   2243 HG22 ILE 0 143       4.331 -15.878 -31.147  1.00  0.00           H  
ATOM   2244 HG23 ILE 0 143       3.471 -14.734 -32.260  1.00  0.00           H  
ATOM   2245 HG13 ILE 0 143       6.247 -13.271 -32.880  1.00  0.00           H  
ATOM   2246 HG12 ILE 0 143       5.915 -11.925 -31.817  1.00  0.00           H  
ATOM   2247 HD11 ILE 0 143       4.764 -12.747 -34.230  1.00  0.00           H  
ATOM   2248 HD12 ILE 0 143       3.323 -12.753 -33.065  1.00  0.00           H  
ATOM   2249 HD13 ILE 0 143       4.175 -11.288 -33.354  1.00  0.00           H  
ATOM   2250  N   ALA 0 144       4.186 -14.697 -28.079  1.00  0.00      R00  N  
ATOM   2251  CA  ALA 0 144       3.653 -15.458 -26.952  1.00  0.00      R00  C  
ATOM   2252  C   ALA 0 144       2.799 -14.586 -25.934  1.00  0.00      R00  C  
ATOM   2253  O   ALA 0 144       2.177 -15.256 -25.100  1.00  0.00      R00  O  
ATOM   2254  CB  ALA 0 144       4.850 -16.032 -26.162  1.00  0.00      R00  C  
ATOM   2255  H   ALA 0 144       5.053 -14.204 -27.923  1.00  0.00      R00  H  
ATOM   2256  HA  ALA 0 144       3.047 -16.306 -27.268  1.00  0.00           H  
ATOM   2257  HB1 ALA 0 144       5.615 -16.605 -26.685  1.00  0.00           H  
ATOM   2258  HB2 ALA 0 144       5.456 -15.212 -25.777  1.00  0.00           H  
ATOM   2259  HB3 ALA 0 144       4.529 -16.607 -25.293  1.00  0.00           H  
ATOM   2260  N   ALA 0 145       2.710 -13.310 -26.053  1.00  0.00      R00  N  
ATOM   2261  CA  ALA 0 145       1.998 -12.457 -25.116  1.00  0.00      R00  C  
ATOM   2262  C   ALA 0 145       0.486 -12.809 -25.044  1.00  0.00      R00  C  
ATOM   2263  O   ALA 0 145       0.067 -13.078 -23.940  1.00  0.00      R00  O  
ATOM   2264  CB  ALA 0 145       2.356 -10.987 -25.347  1.00  0.00      R00  C  
ATOM   2265  H   ALA 0 145       3.377 -12.797 -26.611  1.00  0.00      R00  H  
ATOM   2266  HA  ALA 0 145       2.416 -12.701 -24.140  1.00  0.00           H  
ATOM   2267  HB1 ALA 0 145       3.413 -10.735 -25.441  1.00  0.00           H  
ATOM   2268  HB2 ALA 0 145       1.837 -10.623 -26.234  1.00  0.00           H  
ATOM   2269  HB3 ALA 0 145       2.030 -10.426 -24.471  1.00  0.00           H  
ATOM   2270  N   PRO 0 146      -0.295 -12.985 -26.147  1.00  0.00      R00  N  
ATOM   2271  CA  PRO 0 146      -1.596 -13.675 -26.107  1.00  0.00      R00  C  
ATOM   2272  C   PRO 0 146      -1.752 -14.996 -25.355  1.00  0.00      R00  C  
ATOM   2273  O   PRO 0 146      -2.809 -15.277 -24.802  1.00  0.00      R00  O  
ATOM   2274  CD  PRO 0 146       0.062 -12.712 -27.546  1.00  0.00      R00  C  
ATOM   2275  CB  PRO 0 146      -1.941 -13.920 -27.591  1.00  0.00      R00  C  
ATOM   2276  CG  PRO 0 146      -1.204 -12.772 -28.304  1.00  0.00      R00  C  
ATOM   2277  HD2 PRO 0 146       0.642 -13.556 -27.919  1.00  0.00           H  
ATOM   2278  HD3 PRO 0 146       0.669 -11.821 -27.706  1.00  0.00           H  
ATOM   2279  HA  PRO 0 146      -2.291 -12.935 -25.711  1.00  0.00           H  
ATOM   2280  HB3 PRO 0 146      -3.000 -13.695 -27.717  1.00  0.00           H  
ATOM   2281  HB2 PRO 0 146      -1.525 -14.802 -28.078  1.00  0.00           H  
ATOM   2282  HG2 PRO 0 146      -1.076 -12.874 -29.381  1.00  0.00           H  
ATOM   2283  HG3 PRO 0 146      -1.771 -11.861 -28.113  1.00  0.00           H  
ATOM   2284  N   ARG 0 147      -0.730 -15.899 -25.468  1.00  0.00      R00  N  
ATOM   2285  CA  ARG 0 147      -0.861 -17.190 -24.840  1.00  0.00      R00  C  
ATOM   2286  C   ARG 0 147      -0.573 -17.226 -23.386  1.00  0.00      R00  C  
ATOM   2287  O   ARG 0 147      -1.044 -18.089 -22.686  1.00  0.00      R00  O  
ATOM   2288  CB  ARG 0 147      -0.010 -18.193 -25.685  1.00  0.00      R00  C  
ATOM   2289  CG  ARG 0 147      -0.494 -18.311 -27.120  1.00  0.00      R00  C  
ATOM   2290  CD  ARG 0 147       0.249 -19.455 -27.874  1.00  0.00      R00  C  
ATOM   2291  NE  ARG 0 147       1.698 -19.243 -27.885  1.00  0.00      R00  N  
ATOM   2292  CZ  ARG 0 147       2.605 -19.688 -27.066  1.00  0.00      R00  C  
ATOM   2293  NH1 ARG 0 147       3.882 -19.307 -27.184  1.00  0.00      R00  N  
ATOM   2294  NH2 ARG 0 147       2.329 -20.594 -26.087  1.00  0.00      R00  N1+
ATOM   2295  H   ARG 0 147       0.192 -15.563 -25.709  1.00  0.00      R00  H  
ATOM   2296  HE  ARG 0 147       2.070 -18.733 -28.674  1.00  0.00      R00  H  
ATOM   2297 HH11 ARG 0 147       4.637 -19.571 -26.567  1.00  0.00      R00  H  
ATOM   2298 HH12 ARG 0 147       4.140 -18.740 -27.978  1.00  0.00      R00  H  
ATOM   2299 HH21 ARG 0 147       3.025 -21.124 -25.582  1.00  0.00      R00  H  
ATOM   2300 HH22 ARG 0 147       1.369 -20.907 -26.062  1.00  0.00      R00  H  
ATOM   2301  HA  ARG 0 147      -1.895 -17.526 -24.927  1.00  0.00           H  
ATOM   2302  HB3 ARG 0 147      -0.174 -19.184 -25.261  1.00  0.00           H  
ATOM   2303  HB2 ARG 0 147       1.063 -17.998 -25.683  1.00  0.00           H  
ATOM   2304  HG3 ARG 0 147      -0.293 -17.333 -27.558  1.00  0.00           H  
ATOM   2305  HG2 ARG 0 147      -1.580 -18.395 -27.091  1.00  0.00           H  
ATOM   2306  HD3 ARG 0 147      -0.140 -19.242 -28.869  1.00  0.00           H  
ATOM   2307  HD2 ARG 0 147      -0.044 -20.498 -27.757  1.00  0.00           H  
ATOM   2308  N   LEU 0 148       0.143 -16.250 -22.955  1.00  0.00      R00  N  
ATOM   2309  CA  LEU 0 148       0.624 -16.000 -21.586  1.00  0.00      R00  C  
ATOM   2310  C   LEU 0 148      -0.353 -14.989 -20.980  1.00  0.00      R00  C  
ATOM   2311  O   LEU 0 148      -0.074 -14.551 -19.885  1.00  0.00      R00  O  
ATOM   2312  CB  LEU 0 148       2.111 -15.499 -21.657  1.00  0.00      R00  C  
ATOM   2313  CG  LEU 0 148       3.127 -16.617 -22.240  1.00  0.00      R00  C  
ATOM   2314  CD1 LEU 0 148       4.622 -16.107 -22.235  1.00  0.00      R00  C  
ATOM   2315  CD2 LEU 0 148       3.002 -17.981 -21.494  1.00  0.00      R00  C  
ATOM   2316  H   LEU 0 148       0.397 -15.534 -23.620  1.00  0.00      R00  H  
ATOM   2317  HA  LEU 0 148       0.472 -16.920 -21.023  1.00  0.00           H  
ATOM   2318  HB3 LEU 0 148       2.599 -15.137 -20.752  1.00  0.00           H  
ATOM   2319  HB2 LEU 0 148       2.187 -14.669 -22.358  1.00  0.00           H  
ATOM   2320  HG  LEU 0 148       2.869 -16.731 -23.293  1.00  0.00           H  
ATOM   2321 HD11 LEU 0 148       5.201 -16.632 -21.475  1.00  0.00           H  
ATOM   2322 HD12 LEU 0 148       5.065 -16.229 -23.223  1.00  0.00           H  
ATOM   2323 HD13 LEU 0 148       4.750 -15.028 -22.153  1.00  0.00           H  
ATOM   2324 HD21 LEU 0 148       3.882 -18.188 -20.884  1.00  0.00           H  
ATOM   2325 HD22 LEU 0 148       2.097 -18.125 -20.905  1.00  0.00           H  
ATOM   2326 HD23 LEU 0 148       3.036 -18.708 -22.305  1.00  0.00           H  
ATOM   2327  N   ARG 0 149      -1.553 -14.673 -21.553  1.00  0.00      R00  N  
ATOM   2328  CA  ARG 0 149      -2.424 -13.652 -21.072  1.00  0.00      R00  C  
ATOM   2329  C   ARG 0 149      -3.825 -13.923 -21.563  1.00  0.00      R00  C  
ATOM   2330  O   ARG 0 149      -4.279 -13.405 -22.594  1.00  0.00      R00  O  
ATOM   2331  CB  ARG 0 149      -1.976 -12.276 -21.568  1.00  0.00      R00  C  
ATOM   2332  CG  ARG 0 149      -2.444 -11.040 -20.670  1.00  0.00      R00  C  
ATOM   2333  CD  ARG 0 149      -2.044  -9.691 -21.239  1.00  0.00      R00  C  
ATOM   2334  NE  ARG 0 149      -2.107  -8.629 -20.248  1.00  0.00      R00  N  
ATOM   2335  CZ  ARG 0 149      -3.035  -7.787 -19.874  1.00  0.00      R00  C  
ATOM   2336  NH1 ARG 0 149      -2.880  -6.986 -18.880  1.00  0.00      R00  N  
ATOM   2337  NH2 ARG 0 149      -4.187  -7.697 -20.555  1.00  0.00      R00  N1+
ATOM   2338  H   ARG 0 149      -1.631 -15.109 -22.460  1.00  0.00      R00  H  
ATOM   2339  HE  ARG 0 149      -1.268  -8.583 -19.687  1.00  0.00      R00  H  
ATOM   2340 HH11 ARG 0 149      -3.610  -6.328 -18.643  1.00  0.00      R00  H  
ATOM   2341 HH12 ARG 0 149      -2.024  -6.976 -18.344  1.00  0.00      R00  H  
ATOM   2342 HH21 ARG 0 149      -4.863  -6.989 -20.305  1.00  0.00      R00  H  
ATOM   2343 HH22 ARG 0 149      -4.306  -8.202 -21.422  1.00  0.00      R00  H  
ATOM   2344  HA  ARG 0 149      -2.400 -13.642 -19.982  1.00  0.00           H  
ATOM   2345  HB3 ARG 0 149      -2.131 -12.134 -22.638  1.00  0.00           H  
ATOM   2346  HB2 ARG 0 149      -0.898 -12.314 -21.413  1.00  0.00           H  
ATOM   2347  HG3 ARG 0 149      -1.972 -11.026 -19.687  1.00  0.00           H  
ATOM   2348  HG2 ARG 0 149      -3.533 -11.052 -20.611  1.00  0.00           H  
ATOM   2349  HD3 ARG 0 149      -2.762  -9.500 -22.036  1.00  0.00           H  
ATOM   2350  HD2 ARG 0 149      -1.057  -9.890 -21.656  1.00  0.00           H  
ATOM   2351  N   THR 0 150      -4.539 -14.845 -20.910  1.00  0.00      R00  N  
ATOM   2352  CA  THR 0 150      -5.993 -15.112 -21.279  1.00  0.00      R00  C  
ATOM   2353  C   THR 0 150      -7.002 -14.826 -20.029  1.00  0.00      R00  C  
ATOM   2354  O   THR 0 150      -6.458 -14.664 -18.912  1.00  0.00      R00  O  
ATOM   2355  CB  THR 0 150      -6.172 -16.492 -21.834  1.00  0.00      R00  C  
ATOM   2356  OG1 THR 0 150      -6.431 -17.522 -20.896  1.00  0.00      R00  O  
ATOM   2357  CG2 THR 0 150      -4.965 -16.932 -22.767  1.00  0.00      R00  C  
ATOM   2358  H   THR 0 150      -4.194 -15.466 -20.192  1.00  0.00      R00  H  
ATOM   2359  HG1 THR 0 150      -6.335 -18.378 -21.321  1.00  0.00      R00  H  
ATOM   2360  HA  THR 0 150      -6.375 -14.403 -22.013  1.00  0.00           H  
ATOM   2361  HB  THR 0 150      -7.031 -16.477 -22.504  1.00  0.00           H  
ATOM   2362 HG21 THR 0 150      -5.353 -17.749 -23.375  1.00  0.00           H  
ATOM   2363 HG22 THR 0 150      -4.660 -16.176 -23.490  1.00  0.00           H  
ATOM   2364 HG23 THR 0 150      -4.004 -17.245 -22.360  1.00  0.00           H  
ATOM   2365  N   PRO 0 151      -8.337 -15.064 -20.154  1.00  0.00      R00  N  
ATOM   2366  CA  PRO 0 151      -9.237 -15.214 -19.042  1.00  0.00      R00  C  
ATOM   2367  C   PRO 0 151      -8.755 -16.396 -18.199  1.00  0.00      R00  C  
ATOM   2368  O   PRO 0 151      -8.427 -16.162 -17.055  1.00  0.00      R00  O  
ATOM   2369  CD  PRO 0 151      -9.063 -15.136 -21.398  1.00  0.00      R00  C  
ATOM   2370  CB  PRO 0 151     -10.574 -15.449 -19.654  1.00  0.00      R00  C  
ATOM   2371  CG  PRO 0 151     -10.487 -14.920 -21.041  1.00  0.00      R00  C  
ATOM   2372  HD2 PRO 0 151      -8.966 -16.097 -21.903  1.00  0.00           H  
ATOM   2373  HD3 PRO 0 151      -8.650 -14.310 -21.977  1.00  0.00           H  
ATOM   2374  HA  PRO 0 151      -9.415 -14.321 -18.443  1.00  0.00           H  
ATOM   2375  HB3 PRO 0 151     -11.368 -14.982 -19.073  1.00  0.00           H  
ATOM   2376  HB2 PRO 0 151     -10.816 -16.507 -19.755  1.00  0.00           H  
ATOM   2377  HG2 PRO 0 151     -11.321 -15.322 -21.616  1.00  0.00           H  
ATOM   2378  HG3 PRO 0 151     -10.717 -13.869 -20.869  1.00  0.00           H  
ATOM   2379  N   PHE 0 152      -8.793 -17.637 -18.662  1.00  0.00      R00  N  
ATOM   2380  CA  PHE 0 152      -8.412 -18.838 -17.881  1.00  0.00      R00  C  
ATOM   2381  C   PHE 0 152      -7.020 -18.760 -17.248  1.00  0.00      R00  C  
ATOM   2382  O   PHE 0 152      -6.892 -19.093 -16.097  1.00  0.00      R00  O  
ATOM   2383  CB  PHE 0 152      -8.632 -20.138 -18.621  1.00  0.00      R00  C  
ATOM   2384  CG  PHE 0 152      -8.124 -21.444 -18.109  1.00  0.00      R00  C  
ATOM   2385  CD1 PHE 0 152      -7.444 -22.234 -19.038  1.00  0.00      R00  C  
ATOM   2386  CD2 PHE 0 152      -8.594 -22.007 -16.874  1.00  0.00      R00  C  
ATOM   2387  CE1 PHE 0 152      -7.001 -23.535 -18.632  1.00  0.00      R00  C  
ATOM   2388  CE2 PHE 0 152      -8.226 -23.294 -16.533  1.00  0.00      R00  C  
ATOM   2389  CZ  PHE 0 152      -7.506 -24.100 -17.473  1.00  0.00      R00  C  
ATOM   2390  H   PHE 0 152      -8.981 -17.725 -19.651  1.00  0.00      R00  H  
ATOM   2391  HA  PHE 0 152      -9.075 -18.835 -17.016  1.00  0.00           H  
ATOM   2392  HB3 PHE 0 152      -8.157 -20.066 -19.600  1.00  0.00           H  
ATOM   2393  HB2 PHE 0 152      -9.673 -20.315 -18.888  1.00  0.00           H  
ATOM   2394  HD1 PHE 0 152      -7.099 -21.897 -20.005  1.00  0.00           H  
ATOM   2395  HD2 PHE 0 152      -9.207 -21.435 -16.194  1.00  0.00           H  
ATOM   2396  HE1 PHE 0 152      -6.504 -24.096 -19.409  1.00  0.00           H  
ATOM   2397  HE2 PHE 0 152      -8.601 -23.643 -15.582  1.00  0.00           H  
ATOM   2398  HZ  PHE 0 152      -7.391 -25.114 -17.120  1.00  0.00           H  
ATOM   2399  N   VAL 0 153      -6.090 -18.114 -17.959  1.00  0.00      R00  N  
ATOM   2400  CA  VAL 0 153      -4.748 -17.911 -17.441  1.00  0.00      R00  C  
ATOM   2401  C   VAL 0 153      -4.717 -16.905 -16.260  1.00  0.00      R00  C  
ATOM   2402  O   VAL 0 153      -4.061 -17.176 -15.266  1.00  0.00      R00  O  
ATOM   2403  CB  VAL 0 153      -3.792 -17.335 -18.554  1.00  0.00      R00  C  
ATOM   2404  CG1 VAL 0 153      -2.448 -16.806 -18.079  1.00  0.00      R00  C  
ATOM   2405  CG2 VAL 0 153      -3.599 -18.498 -19.609  1.00  0.00      R00  C  
ATOM   2406  H   VAL 0 153      -6.346 -17.775 -18.875  1.00  0.00      R00  H  
ATOM   2407  HA  VAL 0 153      -4.344 -18.811 -16.979  1.00  0.00           H  
ATOM   2408  HB  VAL 0 153      -4.327 -16.573 -19.121  1.00  0.00           H  
ATOM   2409 HG11 VAL 0 153      -1.633 -16.669 -18.789  1.00  0.00           H  
ATOM   2410 HG12 VAL 0 153      -2.552 -15.892 -17.494  1.00  0.00           H  
ATOM   2411 HG13 VAL 0 153      -2.001 -17.618 -17.505  1.00  0.00           H  
ATOM   2412 HG21 VAL 0 153      -3.035 -18.138 -20.469  1.00  0.00           H  
ATOM   2413 HG22 VAL 0 153      -2.961 -19.258 -19.158  1.00  0.00           H  
ATOM   2414 HG23 VAL 0 153      -4.524 -18.894 -20.030  1.00  0.00           H  
ATOM   2415  N   SER 0 154      -5.553 -15.852 -16.269  1.00  0.00      R00  N  
ATOM   2416  CA  SER 0 154      -5.717 -14.953 -15.170  1.00  0.00      R00  C  
ATOM   2417  C   SER 0 154      -6.576 -15.528 -14.082  1.00  0.00      R00  C  
ATOM   2418  O   SER 0 154      -6.257 -15.197 -12.870  1.00  0.00      R00  O  
ATOM   2419  CB  SER 0 154      -6.184 -13.617 -15.796  1.00  0.00      R00  C  
ATOM   2420  OG  SER 0 154      -7.442 -13.608 -16.413  1.00  0.00      R00  O  
ATOM   2421  H   SER 0 154      -6.089 -15.629 -17.095  1.00  0.00      R00  H  
ATOM   2422  HG  SER 0 154      -7.308 -13.871 -17.326  1.00  0.00      R00  H  
ATOM   2423  HA  SER 0 154      -4.728 -14.709 -14.783  1.00  0.00           H  
ATOM   2424  HB3 SER 0 154      -5.428 -13.267 -16.499  1.00  0.00           H  
ATOM   2425  HB2 SER 0 154      -6.317 -12.767 -15.127  1.00  0.00           H  
ATOM   2426  N   ARG 0 155      -7.416 -16.562 -14.314  1.00  0.00      R00  N  
ATOM   2427  CA  ARG 0 155      -8.181 -17.286 -13.300  1.00  0.00      R00  C  
ATOM   2428  C   ARG 0 155      -7.224 -18.173 -12.535  1.00  0.00      R00  C  
ATOM   2429  O   ARG 0 155      -7.084 -18.017 -11.287  1.00  0.00      R00  O  
ATOM   2430  CB  ARG 0 155      -9.371 -17.904 -14.085  1.00  0.00      R00  C  
ATOM   2431  CG  ARG 0 155     -10.212 -18.911 -13.254  1.00  0.00      R00  C  
ATOM   2432  CD  ARG 0 155     -11.673 -19.072 -13.688  1.00  0.00      R00  C  
ATOM   2433  NE  ARG 0 155     -11.732 -19.420 -15.136  1.00  0.00      R00  N  
ATOM   2434  CZ  ARG 0 155     -11.680 -20.625 -15.655  1.00  0.00      R00  C  
ATOM   2435  NH1 ARG 0 155     -11.604 -20.737 -16.980  1.00  0.00      R00  N  
ATOM   2436  NH2 ARG 0 155     -11.693 -21.690 -14.861  1.00  0.00      R00  N1+
ATOM   2437  H   ARG 0 155      -7.611 -16.834 -15.267  1.00  0.00      R00  H  
ATOM   2438  HE  ARG 0 155     -11.720 -18.627 -15.762  1.00  0.00      R00  H  
ATOM   2439 HH11 ARG 0 155     -11.676 -21.627 -17.452  1.00  0.00      R00  H  
ATOM   2440 HH12 ARG 0 155     -11.516 -19.926 -17.575  1.00  0.00      R00  H  
ATOM   2441 HH21 ARG 0 155     -11.759 -22.619 -15.251  1.00  0.00      R00  H  
ATOM   2442 HH22 ARG 0 155     -11.859 -21.533 -13.877  1.00  0.00      R00  H  
ATOM   2443  HA  ARG 0 155      -8.500 -16.481 -12.639  1.00  0.00           H  
ATOM   2444  HB3 ARG 0 155      -8.950 -18.512 -14.886  1.00  0.00           H  
ATOM   2445  HB2 ARG 0 155      -9.999 -17.075 -14.411  1.00  0.00           H  
ATOM   2446  HG3 ARG 0 155     -10.239 -18.464 -12.260  1.00  0.00           H  
ATOM   2447  HG2 ARG 0 155      -9.598 -19.804 -13.139  1.00  0.00           H  
ATOM   2448  HD3 ARG 0 155     -12.236 -18.166 -13.462  1.00  0.00           H  
ATOM   2449  HD2 ARG 0 155     -12.203 -19.844 -13.130  1.00  0.00           H  
ATOM   2450  N   ILE 0 156      -6.358 -18.873 -13.320  1.00  0.00      R00  N  
ATOM   2451  CA  ILE 0 156      -5.264 -19.702 -12.760  1.00  0.00      R00  C  
ATOM   2452  C   ILE 0 156      -4.321 -18.844 -11.907  1.00  0.00      R00  C  
ATOM   2453  O   ILE 0 156      -4.015 -19.142 -10.745  1.00  0.00      R00  O  
ATOM   2454  CB  ILE 0 156      -4.548 -20.610 -13.792  1.00  0.00      R00  C  
ATOM   2455  CG2 ILE 0 156      -3.216 -21.287 -13.234  1.00  0.00      R00  C  
ATOM   2456  CG1 ILE 0 156      -5.577 -21.629 -14.324  1.00  0.00      R00  C  
ATOM   2457  CD1 ILE 0 156      -5.964 -22.758 -13.318  1.00  0.00      R00  C  
ATOM   2458  H   ILE 0 156      -6.528 -18.853 -14.315  1.00  0.00      R00  H  
ATOM   2459  HA  ILE 0 156      -5.816 -20.302 -12.036  1.00  0.00           H  
ATOM   2460  HB  ILE 0 156      -4.272 -20.006 -14.657  1.00  0.00           H  
ATOM   2461 HG21 ILE 0 156      -3.037 -22.141 -13.887  1.00  0.00           H  
ATOM   2462 HG22 ILE 0 156      -2.368 -20.619 -13.384  1.00  0.00           H  
ATOM   2463 HG23 ILE 0 156      -3.238 -21.660 -12.210  1.00  0.00           H  
ATOM   2464 HG13 ILE 0 156      -5.152 -22.038 -15.241  1.00  0.00           H  
ATOM   2465 HG12 ILE 0 156      -6.473 -21.113 -14.668  1.00  0.00           H  
ATOM   2466 HD11 ILE 0 156      -5.991 -22.351 -12.307  1.00  0.00           H  
ATOM   2467 HD12 ILE 0 156      -6.997 -23.085 -13.438  1.00  0.00           H  
ATOM   2468 HD13 ILE 0 156      -5.322 -23.638 -13.289  1.00  0.00           H  
ATOM   2469  N   VAL 0 157      -3.997 -17.622 -12.384  1.00  0.00      R00  N  
ATOM   2470  CA  VAL 0 157      -3.100 -16.745 -11.703  1.00  0.00      R00  C  
ATOM   2471  C   VAL 0 157      -3.640 -16.079 -10.430  1.00  0.00      R00  C  
ATOM   2472  O   VAL 0 157      -2.893 -15.734  -9.487  1.00  0.00      R00  O  
ATOM   2473  CB  VAL 0 157      -2.504 -15.825 -12.829  1.00  0.00      R00  C  
ATOM   2474  CG1 VAL 0 157      -1.920 -14.485 -12.371  1.00  0.00      R00  C  
ATOM   2475  CG2 VAL 0 157      -1.501 -16.523 -13.844  1.00  0.00      R00  C  
ATOM   2476  H   VAL 0 157      -4.348 -17.303 -13.276  1.00  0.00      R00  H  
ATOM   2477  HA  VAL 0 157      -2.276 -17.347 -11.319  1.00  0.00           H  
ATOM   2478  HB  VAL 0 157      -3.383 -15.436 -13.342  1.00  0.00           H  
ATOM   2479 HG11 VAL 0 157      -2.715 -13.793 -12.094  1.00  0.00           H  
ATOM   2480 HG12 VAL 0 157      -1.253 -14.689 -11.534  1.00  0.00           H  
ATOM   2481 HG13 VAL 0 157      -1.290 -13.944 -13.077  1.00  0.00           H  
ATOM   2482 HG21 VAL 0 157      -1.498 -16.074 -14.838  1.00  0.00           H  
ATOM   2483 HG22 VAL 0 157      -0.449 -16.466 -13.564  1.00  0.00           H  
ATOM   2484 HG23 VAL 0 157      -1.671 -17.580 -14.048  1.00  0.00           H  
ATOM   2485  N   SER 0 158      -4.938 -15.718 -10.416  1.00  0.00      R00  N  
ATOM   2486  CA  SER 0 158      -5.546 -15.053  -9.297  1.00  0.00      R00  C  
ATOM   2487  C   SER 0 158      -5.903 -15.940  -8.150  1.00  0.00      R00  C  
ATOM   2488  O   SER 0 158      -5.558 -15.658  -7.018  1.00  0.00      R00  O  
ATOM   2489  CB  SER 0 158      -6.693 -14.113  -9.827  1.00  0.00      R00  C  
ATOM   2490  OG  SER 0 158      -7.718 -14.816 -10.522  1.00  0.00      R00  O  
ATOM   2491  H   SER 0 158      -5.565 -15.885 -11.190  1.00  0.00      R00  H  
ATOM   2492  HG  SER 0 158      -7.346 -14.970 -11.394  1.00  0.00      R00  H  
ATOM   2493  HA  SER 0 158      -4.776 -14.351  -8.977  1.00  0.00           H  
ATOM   2494  HB3 SER 0 158      -6.163 -13.382 -10.437  1.00  0.00           H  
ATOM   2495  HB2 SER 0 158      -7.101 -13.464  -9.052  1.00  0.00           H  
ATOM   2496  N   ALA 0 159      -6.239 -17.213  -8.609  1.00  0.00      R00  N  
ATOM   2497  CA  ALA 0 159      -6.394 -18.360  -7.715  1.00  0.00      R00  C  
ATOM   2498  C   ALA 0 159      -5.093 -18.839  -6.957  1.00  0.00      R00  C  
ATOM   2499  O   ALA 0 159      -5.059 -19.148  -5.782  1.00  0.00      R00  O  
ATOM   2500  CB  ALA 0 159      -6.924 -19.524  -8.445  1.00  0.00      R00  C  
ATOM   2501  H   ALA 0 159      -6.601 -17.299  -9.548  1.00  0.00      R00  H  
ATOM   2502  HA  ALA 0 159      -7.100 -18.036  -6.951  1.00  0.00           H  
ATOM   2503  HB1 ALA 0 159      -6.858 -20.467  -7.902  1.00  0.00           H  
ATOM   2504  HB2 ALA 0 159      -7.986 -19.415  -8.664  1.00  0.00           H  
ATOM   2505  HB3 ALA 0 159      -6.346 -19.606  -9.366  1.00  0.00           H  
ATOM   2506  N   ALA 0 160      -3.974 -18.751  -7.711  1.00  0.00      R00  N  
ATOM   2507  CA  ALA 0 160      -2.661 -19.106  -7.219  1.00  0.00      R00  C  
ATOM   2508  C   ALA 0 160      -2.132 -18.029  -6.242  1.00  0.00      R00  C  
ATOM   2509  O   ALA 0 160      -1.650 -18.357  -5.122  1.00  0.00      R00  O  
ATOM   2510  CB  ALA 0 160      -1.728 -19.435  -8.396  1.00  0.00      R00  C  
ATOM   2511  H   ALA 0 160      -4.131 -18.468  -8.668  1.00  0.00      R00  H  
ATOM   2512  HA  ALA 0 160      -2.795 -19.955  -6.548  1.00  0.00           H  
ATOM   2513  HB1 ALA 0 160      -1.410 -18.520  -8.895  1.00  0.00           H  
ATOM   2514  HB2 ALA 0 160      -0.897 -20.076  -8.101  1.00  0.00           H  
ATOM   2515  HB3 ALA 0 160      -2.181 -20.105  -9.127  1.00  0.00           H  
ATOM   2516  N   ALA 0 161      -2.381 -16.764  -6.568  1.00  0.00      R00  N  
ATOM   2517  CA  ALA 0 161      -2.159 -15.645  -5.730  1.00  0.00      R00  C  
ATOM   2518  C   ALA 0 161      -2.853 -15.725  -4.445  1.00  0.00      R00  C  
ATOM   2519  O   ALA 0 161      -2.210 -15.485  -3.420  1.00  0.00      R00  O  
ATOM   2520  CB  ALA 0 161      -2.427 -14.323  -6.470  1.00  0.00      R00  C  
ATOM   2521  H   ALA 0 161      -2.709 -16.547  -7.498  1.00  0.00      R00  H  
ATOM   2522  HA  ALA 0 161      -1.092 -15.697  -5.516  1.00  0.00           H  
ATOM   2523  HB1 ALA 0 161      -2.094 -14.334  -7.508  1.00  0.00           H  
ATOM   2524  HB2 ALA 0 161      -3.487 -14.087  -6.554  1.00  0.00           H  
ATOM   2525  HB3 ALA 0 161      -1.958 -13.540  -5.874  1.00  0.00           H  
ATOM   2526  N   TRP 0 162      -4.152 -16.030  -4.494  1.00  0.00      R00  N  
ATOM   2527  CA  TRP 0 162      -4.927 -16.324  -3.324  1.00  0.00      R00  C  
ATOM   2528  C   TRP 0 162      -4.370 -17.555  -2.507  1.00  0.00      R00  C  
ATOM   2529  O   TRP 0 162      -4.297 -17.396  -1.261  1.00  0.00      R00  O  
ATOM   2530  CB  TRP 0 162      -6.391 -16.619  -3.602  1.00  0.00      R00  C  
ATOM   2531  CG  TRP 0 162      -7.337 -16.684  -2.435  1.00  0.00      R00  C  
ATOM   2532  CD2 TRP 0 162      -7.671 -15.581  -1.578  1.00  0.00      R00  C  
ATOM   2533  CE2 TRP 0 162      -8.730 -15.985  -0.716  1.00  0.00      R00  C  
ATOM   2534  CE3 TRP 0 162      -7.327 -14.224  -1.539  1.00  0.00      R00  C  
ATOM   2535  CD1 TRP 0 162      -7.945 -17.756  -1.922  1.00  0.00      R00  C  
ATOM   2536  NE1 TRP 0 162      -8.830 -17.365  -0.954  1.00  0.00      R00  N  
ATOM   2537  CZ2 TRP 0 162      -9.334 -15.098   0.186  1.00  0.00      R00  C  
ATOM   2538  CZ3 TRP 0 162      -7.925 -13.342  -0.700  1.00  0.00      R00  C  
ATOM   2539  CH2 TRP 0 162      -8.910 -13.751   0.243  1.00  0.00      R00  C  
ATOM   2540  H   TRP 0 162      -4.624 -15.952  -5.383  1.00  0.00      R00  H  
ATOM   2541  HE1 TRP 0 162      -9.376 -18.015  -0.407  1.00  0.00      R00  H  
ATOM   2542  HA  TRP 0 162      -4.899 -15.395  -2.755  1.00  0.00           H  
ATOM   2543  HB3 TRP 0 162      -6.411 -17.595  -4.087  1.00  0.00           H  
ATOM   2544  HB2 TRP 0 162      -6.770 -15.851  -4.276  1.00  0.00           H  
ATOM   2545  HE3 TRP 0 162      -6.610 -13.831  -2.244  1.00  0.00           H  
ATOM   2546  HD1 TRP 0 162      -7.722 -18.776  -2.195  1.00  0.00           H  
ATOM   2547  HZ2 TRP 0 162     -10.007 -15.575   0.883  1.00  0.00           H  
ATOM   2548  HZ3 TRP 0 162      -7.651 -12.299  -0.757  1.00  0.00           H  
ATOM   2549  HH2 TRP 0 162      -9.391 -13.010   0.864  1.00  0.00           H  
ATOM   2550  N   THR 0 163      -3.915 -18.635  -3.151  1.00  0.00      R00  N  
ATOM   2551  CA  THR 0 163      -3.295 -19.750  -2.469  1.00  0.00      R00  C  
ATOM   2552  C   THR 0 163      -1.922 -19.456  -1.782  1.00  0.00      R00  C  
ATOM   2553  O   THR 0 163      -1.640 -19.961  -0.693  1.00  0.00      R00  O  
ATOM   2554  CB  THR 0 163      -3.207 -20.988  -3.421  1.00  0.00      R00  C  
ATOM   2555  OG1 THR 0 163      -4.516 -21.256  -3.868  1.00  0.00      R00  O  
ATOM   2556  CG2 THR 0 163      -2.767 -22.312  -2.838  1.00  0.00      R00  C  
ATOM   2557  H   THR 0 163      -4.160 -18.783  -4.120  1.00  0.00      R00  H  
ATOM   2558  HG1 THR 0 163      -4.772 -20.454  -4.331  1.00  0.00      R00  H  
ATOM   2559  HA  THR 0 163      -3.868 -20.028  -1.584  1.00  0.00           H  
ATOM   2560  HB  THR 0 163      -2.628 -20.907  -4.342  1.00  0.00           H  
ATOM   2561 HG21 THR 0 163      -2.651 -23.096  -3.586  1.00  0.00           H  
ATOM   2562 HG22 THR 0 163      -1.888 -22.140  -2.217  1.00  0.00           H  
ATOM   2563 HG23 THR 0 163      -3.545 -22.631  -2.145  1.00  0.00           H  
ATOM   2564  N   ALA 0 164      -1.180 -18.582  -2.368  1.00  0.00      R00  N  
ATOM   2565  CA  ALA 0 164       0.043 -18.068  -1.859  1.00  0.00      R00  C  
ATOM   2566  C   ALA 0 164      -0.125 -17.058  -0.686  1.00  0.00      R00  C  
ATOM   2567  O   ALA 0 164       0.716 -16.953   0.197  1.00  0.00      R00  O  
ATOM   2568  CB  ALA 0 164       0.700 -17.242  -2.953  1.00  0.00      R00  C  
ATOM   2569  H   ALA 0 164      -1.474 -18.155  -3.234  1.00  0.00      R00  H  
ATOM   2570  HA  ALA 0 164       0.775 -18.837  -1.610  1.00  0.00           H  
ATOM   2571  HB1 ALA 0 164       0.969 -17.856  -3.813  1.00  0.00           H  
ATOM   2572  HB2 ALA 0 164       0.080 -16.435  -3.343  1.00  0.00           H  
ATOM   2573  HB3 ALA 0 164       1.656 -16.795  -2.679  1.00  0.00           H  
ATOM   2574  N   SER 0 165      -1.207 -16.308  -0.727  1.00  0.00      R00  N  
ATOM   2575  CA  SER 0 165      -1.655 -15.398   0.349  1.00  0.00      R00  C  
ATOM   2576  C   SER 0 165      -1.986 -16.353   1.546  1.00  0.00      R00  C  
ATOM   2577  O   SER 0 165      -1.660 -16.149   2.682  1.00  0.00      R00  O  
ATOM   2578  CB  SER 0 165      -2.786 -14.500  -0.137  1.00  0.00      R00  C  
ATOM   2579  OG  SER 0 165      -2.302 -13.778  -1.281  1.00  0.00      R00  O  
ATOM   2580  H   SER 0 165      -1.929 -16.551  -1.391  1.00  0.00      R00  H  
ATOM   2581  HG  SER 0 165      -2.079 -14.350  -2.019  1.00  0.00      R00  H  
ATOM   2582  HA  SER 0 165      -0.749 -14.848   0.605  1.00  0.00           H  
ATOM   2583  HB3 SER 0 165      -3.073 -13.858   0.696  1.00  0.00           H  
ATOM   2584  HB2 SER 0 165      -3.740 -14.983  -0.346  1.00  0.00           H  
ATOM   2585  N   ALA 0 166      -2.811 -17.387   1.245  1.00  0.00      R00  N  
ATOM   2586  CA  ALA 0 166      -3.230 -18.384   2.255  1.00  0.00      R00  C  
ATOM   2587  C   ALA 0 166      -2.065 -19.105   3.048  1.00  0.00      R00  C  
ATOM   2588  O   ALA 0 166      -2.102 -19.226   4.339  1.00  0.00      R00  O  
ATOM   2589  CB  ALA 0 166      -4.170 -19.359   1.639  1.00  0.00      R00  C  
ATOM   2590  H   ALA 0 166      -3.267 -17.358   0.344  1.00  0.00      R00  H  
ATOM   2591  HA  ALA 0 166      -3.719 -17.732   2.979  1.00  0.00           H  
ATOM   2592  HB1 ALA 0 166      -4.952 -18.977   0.983  1.00  0.00           H  
ATOM   2593  HB2 ALA 0 166      -3.599 -20.016   0.983  1.00  0.00           H  
ATOM   2594  HB3 ALA 0 166      -4.772 -19.793   2.437  1.00  0.00           H  
ATOM   2595  N   LEU 0 167      -1.071 -19.570   2.285  1.00  0.00      R00  N  
ATOM   2596  CA  LEU 0 167       0.017 -20.387   2.789  1.00  0.00      R00  C  
ATOM   2597  C   LEU 0 167       0.754 -19.773   3.931  1.00  0.00      R00  C  
ATOM   2598  O   LEU 0 167       0.937 -20.293   5.020  1.00  0.00      R00  O  
ATOM   2599  CB  LEU 0 167       0.943 -20.758   1.629  1.00  0.00      R00  C  
ATOM   2600  CG  LEU 0 167       2.206 -21.624   1.913  1.00  0.00      R00  C  
ATOM   2601  CD1 LEU 0 167       1.881 -23.076   2.380  1.00  0.00      R00  C  
ATOM   2602  CD2 LEU 0 167       3.270 -21.597   0.768  1.00  0.00      R00  C  
ATOM   2603  H   LEU 0 167      -1.210 -19.492   1.288  1.00  0.00      R00  H  
ATOM   2604  HA  LEU 0 167      -0.318 -21.315   3.253  1.00  0.00           H  
ATOM   2605  HB3 LEU 0 167       1.275 -19.891   1.057  1.00  0.00           H  
ATOM   2606  HB2 LEU 0 167       0.363 -21.320   0.897  1.00  0.00           H  
ATOM   2607  HG  LEU 0 167       2.726 -21.190   2.767  1.00  0.00           H  
ATOM   2608 HD11 LEU 0 167       2.607 -23.736   1.906  1.00  0.00           H  
ATOM   2609 HD12 LEU 0 167       2.057 -23.183   3.450  1.00  0.00           H  
ATOM   2610 HD13 LEU 0 167       0.890 -23.460   2.141  1.00  0.00           H  
ATOM   2611 HD21 LEU 0 167       4.123 -21.074   1.202  1.00  0.00           H  
ATOM   2612 HD22 LEU 0 167       3.583 -22.591   0.452  1.00  0.00           H  
ATOM   2613 HD23 LEU 0 167       3.120 -20.882  -0.041  1.00  0.00           H  
ATOM   2614  N   VAL 0 168       1.094 -18.458   3.744  1.00  0.00      R00  N  
ATOM   2615  CA  VAL 0 168       1.754 -17.575   4.703  1.00  0.00      R00  C  
ATOM   2616  C   VAL 0 168       0.857 -17.105   5.886  1.00  0.00      R00  C  
ATOM   2617  O   VAL 0 168       1.428 -16.602   6.884  1.00  0.00      R00  O  
ATOM   2618  CB  VAL 0 168       2.398 -16.398   4.031  1.00  0.00      R00  C  
ATOM   2619  CG1 VAL 0 168       3.728 -16.689   3.251  1.00  0.00      R00  C  
ATOM   2620  CG2 VAL 0 168       1.470 -15.474   3.252  1.00  0.00      R00  C  
ATOM   2621  H   VAL 0 168       0.787 -17.940   2.934  1.00  0.00      R00  H  
ATOM   2622  HA  VAL 0 168       2.456 -18.185   5.271  1.00  0.00           H  
ATOM   2623  HB  VAL 0 168       2.825 -15.788   4.827  1.00  0.00           H  
ATOM   2624 HG11 VAL 0 168       3.802 -17.727   2.927  1.00  0.00           H  
ATOM   2625 HG12 VAL 0 168       3.640 -16.214   2.274  1.00  0.00           H  
ATOM   2626 HG13 VAL 0 168       4.650 -16.390   3.751  1.00  0.00           H  
ATOM   2627 HG21 VAL 0 168       1.027 -16.038   2.431  1.00  0.00           H  
ATOM   2628 HG22 VAL 0 168       0.615 -15.124   3.830  1.00  0.00           H  
ATOM   2629 HG23 VAL 0 168       1.966 -14.541   2.983  1.00  0.00           H  
ATOM   2630  N   MET 0 169      -0.461 -17.182   5.745  1.00  0.00      R00  N  
ATOM   2631  CA  MET 0 169      -1.428 -16.878   6.784  1.00  0.00      R00  C  
ATOM   2632  C   MET 0 169      -1.666 -18.039   7.788  1.00  0.00      R00  C  
ATOM   2633  O   MET 0 169      -2.082 -17.706   8.900  1.00  0.00      R00  O  
ATOM   2634  CB  MET 0 169      -2.680 -16.332   6.159  1.00  0.00      R00  C  
ATOM   2635  CG  MET 0 169      -2.677 -14.791   6.062  1.00  0.00      R00  C  
ATOM   2636  SD  MET 0 169      -2.854 -13.821   7.562  1.00  0.00      R00  S  
ATOM   2637  CE  MET 0 169      -4.520 -14.358   8.101  1.00  0.00      R00  C  
ATOM   2638  H   MET 0 169      -0.901 -17.487   4.888  1.00  0.00      R00  H  
ATOM   2639  HA  MET 0 169      -1.121 -16.099   7.482  1.00  0.00           H  
ATOM   2640  HB3 MET 0 169      -3.485 -16.650   6.821  1.00  0.00           H  
ATOM   2641  HB2 MET 0 169      -2.853 -16.829   5.204  1.00  0.00           H  
ATOM   2642  HG3 MET 0 169      -3.460 -14.535   5.350  1.00  0.00           H  
ATOM   2643  HG2 MET 0 169      -1.737 -14.500   5.593  1.00  0.00           H  
ATOM   2644  HE1 MET 0 169      -4.442 -15.429   8.293  1.00  0.00           H  
ATOM   2645  HE2 MET 0 169      -4.727 -13.928   9.081  1.00  0.00           H  
ATOM   2646  HE3 MET 0 169      -5.305 -13.974   7.450  1.00  0.00           H  
ATOM   2647  N   THR 0 170      -1.275 -19.280   7.404  1.00  0.00      R00  N  
ATOM   2648  CA  THR 0 170      -1.660 -20.526   8.071  1.00  0.00      R00  C  
ATOM   2649  C   THR 0 170      -1.546 -20.548   9.666  1.00  0.00      R00  C  
ATOM   2650  O   THR 0 170      -2.539 -20.909  10.261  1.00  0.00      R00  O  
ATOM   2651  CB  THR 0 170      -1.007 -21.825   7.482  1.00  0.00      R00  C  
ATOM   2652  OG1 THR 0 170      -1.064 -21.938   6.050  1.00  0.00      R00  O  
ATOM   2653  CG2 THR 0 170      -1.707 -23.164   8.042  1.00  0.00      R00  C  
ATOM   2654  H   THR 0 170      -0.888 -19.224   6.473  1.00  0.00      R00  H  
ATOM   2655  HG1 THR 0 170      -0.722 -21.115   5.692  1.00  0.00      R00  H  
ATOM   2656  HA  THR 0 170      -2.737 -20.566   7.907  1.00  0.00           H  
ATOM   2657  HB  THR 0 170      -0.044 -21.792   7.992  1.00  0.00           H  
ATOM   2658 HG21 THR 0 170      -2.716 -23.287   7.647  1.00  0.00           H  
ATOM   2659 HG22 THR 0 170      -1.073 -23.999   7.743  1.00  0.00           H  
ATOM   2660 HG23 THR 0 170      -1.832 -23.199   9.125  1.00  0.00           H  
ATOM   2661  N   PRO 0 171      -0.474 -20.048  10.376  1.00  0.00      R00  N  
ATOM   2662  CA  PRO 0 171      -0.366 -20.053  11.816  1.00  0.00      R00  C  
ATOM   2663  C   PRO 0 171      -1.371 -19.142  12.509  1.00  0.00      R00  C  
ATOM   2664  O   PRO 0 171      -1.673 -19.346  13.731  1.00  0.00      R00  O  
ATOM   2665  CD  PRO 0 171       0.754 -19.626   9.805  1.00  0.00      R00  C  
ATOM   2666  CB  PRO 0 171       1.083 -19.498  12.081  1.00  0.00      R00  C  
ATOM   2667  CG  PRO 0 171       1.825 -19.959  10.864  1.00  0.00      R00  C  
ATOM   2668  HD2 PRO 0 171       0.770 -18.609   9.414  1.00  0.00           H  
ATOM   2669  HD3 PRO 0 171       0.949 -20.261   8.941  1.00  0.00           H  
ATOM   2670  HA  PRO 0 171      -0.509 -21.046  12.241  1.00  0.00           H  
ATOM   2671  HB3 PRO 0 171       1.486 -19.835  13.036  1.00  0.00           H  
ATOM   2672  HB2 PRO 0 171       1.092 -18.413  12.183  1.00  0.00           H  
ATOM   2673  HG2 PRO 0 171       2.679 -19.301  10.701  1.00  0.00           H  
ATOM   2674  HG3 PRO 0 171       2.055 -21.020  10.762  1.00  0.00           H  
ATOM   2675  N   ILE 0 172      -1.814 -18.072  11.784  1.00  0.00      R00  N  
ATOM   2676  CA  ILE 0 172      -2.931 -17.216  12.251  1.00  0.00      R00  C  
ATOM   2677  C   ILE 0 172      -4.315 -17.940  12.078  1.00  0.00      R00  C  
ATOM   2678  O   ILE 0 172      -5.115 -17.907  12.991  1.00  0.00      R00  O  
ATOM   2679  CB  ILE 0 172      -3.061 -15.823  11.557  1.00  0.00      R00  C  
ATOM   2680  CG2 ILE 0 172      -4.116 -14.931  12.231  1.00  0.00      R00  C  
ATOM   2681  CG1 ILE 0 172      -1.729 -14.999  11.589  1.00  0.00      R00  C  
ATOM   2682  CD1 ILE 0 172      -1.260 -14.835  13.084  1.00  0.00      R00  C  
ATOM   2683  H   ILE 0 172      -1.541 -17.875  10.832  1.00  0.00      R00  H  
ATOM   2684  HA  ILE 0 172      -2.901 -17.113  13.335  1.00  0.00           H  
ATOM   2685  HB  ILE 0 172      -3.417 -15.791  10.527  1.00  0.00           H  
ATOM   2686 HG21 ILE 0 172      -4.124 -13.872  11.973  1.00  0.00           H  
ATOM   2687 HG22 ILE 0 172      -5.062 -15.364  11.909  1.00  0.00           H  
ATOM   2688 HG23 ILE 0 172      -4.146 -14.925  13.321  1.00  0.00           H  
ATOM   2689 HG13 ILE 0 172      -1.713 -14.040  11.072  1.00  0.00           H  
ATOM   2690 HG12 ILE 0 172      -0.968 -15.597  11.086  1.00  0.00           H  
ATOM   2691 HD11 ILE 0 172      -2.062 -14.983  13.806  1.00  0.00           H  
ATOM   2692 HD12 ILE 0 172      -0.399 -15.477  13.273  1.00  0.00           H  
ATOM   2693 HD13 ILE 0 172      -0.976 -13.787  13.184  1.00  0.00           H  
ATOM   2694  N   PHE 0 173      -4.537 -18.569  10.978  1.00  0.00      R00  N  
ATOM   2695  CA  PHE 0 173      -5.805 -19.304  10.797  1.00  0.00      R00  C  
ATOM   2696  C   PHE 0 173      -5.901 -20.578  11.627  1.00  0.00      R00  C  
ATOM   2697  O   PHE 0 173      -6.973 -20.941  12.090  1.00  0.00      R00  O  
ATOM   2698  CB  PHE 0 173      -5.980 -19.561   9.307  1.00  0.00      R00  C  
ATOM   2699  CG  PHE 0 173      -6.182 -18.364   8.426  1.00  0.00      R00  C  
ATOM   2700  CD1 PHE 0 173      -6.924 -17.219   8.858  1.00  0.00      R00  C  
ATOM   2701  CD2 PHE 0 173      -5.885 -18.476   7.073  1.00  0.00      R00  C  
ATOM   2702  CE1 PHE 0 173      -7.258 -16.161   7.940  1.00  0.00      R00  C  
ATOM   2703  CE2 PHE 0 173      -6.206 -17.431   6.151  1.00  0.00      R00  C  
ATOM   2704  CZ  PHE 0 173      -6.819 -16.274   6.585  1.00  0.00      R00  C  
ATOM   2705  H   PHE 0 173      -3.928 -18.475  10.178  1.00  0.00      R00  H  
ATOM   2706  HA  PHE 0 173      -6.636 -18.684  11.136  1.00  0.00           H  
ATOM   2707  HB3 PHE 0 173      -6.903 -20.140   9.303  1.00  0.00           H  
ATOM   2708  HB2 PHE 0 173      -5.090 -20.048   8.910  1.00  0.00           H  
ATOM   2709  HD1 PHE 0 173      -7.083 -17.006   9.905  1.00  0.00           H  
ATOM   2710  HD2 PHE 0 173      -5.427 -19.356   6.647  1.00  0.00           H  
ATOM   2711  HE1 PHE 0 173      -7.648 -15.224   8.310  1.00  0.00           H  
ATOM   2712  HE2 PHE 0 173      -5.879 -17.440   5.121  1.00  0.00           H  
ATOM   2713  HZ  PHE 0 173      -6.907 -15.392   5.967  1.00  0.00           H  
ATOM   2714  N   MET 0 174      -4.769 -21.256  11.936  1.00  0.00      R00  N  
ATOM   2715  CA  MET 0 174      -4.650 -22.374  12.876  1.00  0.00      R00  C  
ATOM   2716  C   MET 0 174      -4.820 -21.818  14.321  1.00  0.00      R00  C  
ATOM   2717  O   MET 0 174      -5.655 -22.448  15.059  1.00  0.00      R00  O  
ATOM   2718  CB  MET 0 174      -3.213 -23.108  12.924  1.00  0.00      R00  C  
ATOM   2719  CG  MET 0 174      -3.056 -24.037  11.668  1.00  0.00      R00  C  
ATOM   2720  SD  MET 0 174      -1.330 -24.520  11.448  1.00  0.00      R00  S  
ATOM   2721  CE  MET 0 174      -1.448 -26.251  11.899  1.00  0.00      R00  C  
ATOM   2722  H   MET 0 174      -3.961 -20.914  11.436  1.00  0.00      R00  H  
ATOM   2723  HA  MET 0 174      -5.418 -23.138  12.756  1.00  0.00           H  
ATOM   2724  HB3 MET 0 174      -3.150 -23.760  13.794  1.00  0.00           H  
ATOM   2725  HB2 MET 0 174      -2.366 -22.424  12.975  1.00  0.00           H  
ATOM   2726  HG3 MET 0 174      -3.319 -23.462  10.779  1.00  0.00           H  
ATOM   2727  HG2 MET 0 174      -3.775 -24.855  11.719  1.00  0.00           H  
ATOM   2728  HE1 MET 0 174      -1.446 -26.974  11.083  1.00  0.00           H  
ATOM   2729  HE2 MET 0 174      -0.530 -26.444  12.454  1.00  0.00           H  
ATOM   2730  HE3 MET 0 174      -2.209 -26.378  12.669  1.00  0.00           H  
ATOM   2731  N   TYR 0 175      -3.994 -20.828  14.748  1.00  0.00      R00  N  
ATOM   2732  CA  TYR 0 175      -3.761 -20.421  16.117  1.00  0.00      R00  C  
ATOM   2733  C   TYR 0 175      -3.795 -18.919  16.278  1.00  0.00      R00  C  
ATOM   2734  O   TYR 0 175      -2.861 -18.304  16.809  1.00  0.00      R00  O  
ATOM   2735  CB  TYR 0 175      -2.431 -21.068  16.519  1.00  0.00      R00  C  
ATOM   2736  CG  TYR 0 175      -2.346 -22.553  16.409  1.00  0.00      R00  C  
ATOM   2737  CD1 TYR 0 175      -3.357 -23.321  17.051  1.00  0.00      R00  C  
ATOM   2738  CE1 TYR 0 175      -3.294 -24.698  17.045  1.00  0.00      R00  C  
ATOM   2739  CD2 TYR 0 175      -1.304 -23.207  15.729  1.00  0.00      R00  C  
ATOM   2740  CE2 TYR 0 175      -1.240 -24.583  15.724  1.00  0.00      R00  C  
ATOM   2741  CZ  TYR 0 175      -2.267 -25.351  16.358  1.00  0.00      R00  C  
ATOM   2742  OH  TYR 0 175      -2.223 -26.712  16.221  1.00  0.00      R00  O  
ATOM   2743  H   TYR 0 175      -3.258 -20.484  14.149  1.00  0.00      R00  H  
ATOM   2744  HH  TYR 0 175      -2.973 -27.293  16.368  1.00  0.00      R00  H  
ATOM   2745  HA  TYR 0 175      -4.615 -20.767  16.700  1.00  0.00           H  
ATOM   2746  HB3 TYR 0 175      -2.474 -20.786  17.571  1.00  0.00           H  
ATOM   2747  HB2 TYR 0 175      -1.566 -20.545  16.111  1.00  0.00           H  
ATOM   2748  HD1 TYR 0 175      -4.139 -22.860  17.636  1.00  0.00           H  
ATOM   2749  HE1 TYR 0 175      -4.002 -25.251  17.645  1.00  0.00           H  
ATOM   2750  HD2 TYR 0 175      -0.571 -22.544  15.293  1.00  0.00           H  
ATOM   2751  HE2 TYR 0 175      -0.572 -25.112  15.061  1.00  0.00           H  
ATOM   2752  N   THR 0 176      -4.955 -18.244  15.988  1.00  0.00      R00  N  
ATOM   2753  CA  THR 0 176      -5.246 -16.831  16.351  1.00  0.00      R00  C  
ATOM   2754  C   THR 0 176      -5.720 -16.787  17.798  1.00  0.00      R00  C  
ATOM   2755  O   THR 0 176      -6.521 -17.610  18.292  1.00  0.00      R00  O  
ATOM   2756  CB  THR 0 176      -6.292 -16.115  15.412  1.00  0.00      R00  C  
ATOM   2757  OG1 THR 0 176      -6.632 -14.829  15.915  1.00  0.00      R00  O  
ATOM   2758  CG2 THR 0 176      -7.590 -16.841  15.157  1.00  0.00      R00  C  
ATOM   2759  H   THR 0 176      -5.682 -18.626  15.401  1.00  0.00      R00  H  
ATOM   2760  HG1 THR 0 176      -5.788 -14.385  15.796  1.00  0.00      R00  H  
ATOM   2761  HA  THR 0 176      -4.325 -16.258  16.454  1.00  0.00           H  
ATOM   2762  HB  THR 0 176      -5.859 -16.022  14.416  1.00  0.00           H  
ATOM   2763 HG21 THR 0 176      -7.475 -17.747  14.562  1.00  0.00           H  
ATOM   2764 HG22 THR 0 176      -8.127 -17.044  16.083  1.00  0.00           H  
ATOM   2765 HG23 THR 0 176      -8.229 -16.252  14.499  1.00  0.00           H  
ATOM   2766  N   THR 0 177      -5.301 -15.708  18.514  1.00  0.00      R00  N  
ATOM   2767  CA  THR 0 177      -5.620 -15.436  19.857  1.00  0.00      R00  C  
ATOM   2768  C   THR 0 177      -6.083 -13.951  20.062  1.00  0.00      R00  C  
ATOM   2769  O   THR 0 177      -6.989 -13.691  20.879  1.00  0.00      R00  O  
ATOM   2770  CB  THR 0 177      -4.469 -15.793  20.782  1.00  0.00      R00  C  
ATOM   2771  OG1 THR 0 177      -4.553 -15.274  22.155  1.00  0.00      R00  O  
ATOM   2772  CG2 THR 0 177      -3.159 -15.309  20.290  1.00  0.00      R00  C  
ATOM   2773  H   THR 0 177      -4.686 -15.053  18.052  1.00  0.00      R00  H  
ATOM   2774  HG1 THR 0 177      -5.073 -15.822  22.747  1.00  0.00      R00  H  
ATOM   2775  HA  THR 0 177      -6.463 -16.042  20.188  1.00  0.00           H  
ATOM   2776  HB  THR 0 177      -4.405 -16.879  20.847  1.00  0.00           H  
ATOM   2777 HG21 THR 0 177      -3.194 -14.244  20.060  1.00  0.00           H  
ATOM   2778 HG22 THR 0 177      -2.314 -15.533  20.942  1.00  0.00           H  
ATOM   2779 HG23 THR 0 177      -2.887 -15.715  19.316  1.00  0.00           H  
ATOM   2780  N   LEU 0 178      -5.606 -12.982  19.290  1.00  0.00      R00  N  
ATOM   2781  CA  LEU 0 178      -5.969 -11.550  19.401  1.00  0.00      R00  C  
ATOM   2782  C   LEU 0 178      -7.326 -11.198  18.763  1.00  0.00      R00  C  
ATOM   2783  O   LEU 0 178      -7.679  -9.977  18.593  1.00  0.00      R00  O  
ATOM   2784  CB  LEU 0 178      -4.835 -10.694  18.883  1.00  0.00      R00  C  
ATOM   2785  CG  LEU 0 178      -3.437 -10.953  19.514  1.00  0.00      R00  C  
ATOM   2786  CD1 LEU 0 178      -2.408 -10.130  18.891  1.00  0.00      R00  C  
ATOM   2787  CD2 LEU 0 178      -3.620 -10.465  20.946  1.00  0.00      R00  C  
ATOM   2788  H   LEU 0 178      -4.879 -13.169  18.615  1.00  0.00      R00  H  
ATOM   2789  HA  LEU 0 178      -6.118 -11.311  20.454  1.00  0.00           H  
ATOM   2790  HB3 LEU 0 178      -5.220  -9.675  18.915  1.00  0.00           H  
ATOM   2791  HB2 LEU 0 178      -4.717 -10.925  17.824  1.00  0.00           H  
ATOM   2792  HG  LEU 0 178      -3.069 -11.979  19.542  1.00  0.00           H  
ATOM   2793 HD11 LEU 0 178      -2.165 -10.674  17.979  1.00  0.00           H  
ATOM   2794 HD12 LEU 0 178      -2.708  -9.203  18.403  1.00  0.00           H  
ATOM   2795 HD13 LEU 0 178      -1.537  -9.763  19.434  1.00  0.00           H  
ATOM   2796 HD21 LEU 0 178      -4.612 -10.079  21.181  1.00  0.00           H  
ATOM   2797 HD22 LEU 0 178      -3.497 -11.242  21.700  1.00  0.00           H  
ATOM   2798 HD23 LEU 0 178      -2.839  -9.778  21.269  1.00  0.00           H  
ATOM   2799  N   ILE 0 179      -8.150 -12.209  18.383  1.00  0.00      R00  N  
ATOM   2800  CA  ILE 0 179      -9.630 -12.020  18.284  1.00  0.00      R00  C  
ATOM   2801  C   ILE 0 179     -10.329 -11.755  19.642  1.00  0.00      R00  C  
ATOM   2802  O   ILE 0 179     -11.410 -11.270  19.578  1.00  0.00      R00  O  
ATOM   2803  CB  ILE 0 179     -10.274 -13.376  17.708  1.00  0.00      R00  C  
ATOM   2804  CG2 ILE 0 179     -10.196 -13.497  16.185  1.00  0.00      R00  C  
ATOM   2805  CG1 ILE 0 179      -9.919 -14.714  18.403  1.00  0.00      R00  C  
ATOM   2806  CD1 ILE 0 179     -10.781 -15.929  17.999  1.00  0.00      R00  C  
ATOM   2807  H   ILE 0 179      -7.814 -13.151  18.247  1.00  0.00      R00  H  
ATOM   2808  HA  ILE 0 179      -9.904 -11.196  17.625  1.00  0.00           H  
ATOM   2809  HB  ILE 0 179     -11.308 -13.346  18.052  1.00  0.00           H  
ATOM   2810 HG21 ILE 0 179      -9.239 -13.971  15.969  1.00  0.00           H  
ATOM   2811 HG22 ILE 0 179     -10.954 -14.208  15.856  1.00  0.00           H  
ATOM   2812 HG23 ILE 0 179     -10.341 -12.611  15.566  1.00  0.00           H  
ATOM   2813 HG13 ILE 0 179      -9.901 -14.617  19.489  1.00  0.00           H  
ATOM   2814 HG12 ILE 0 179      -8.871 -14.873  18.149  1.00  0.00           H  
ATOM   2815 HD11 ILE 0 179     -10.547 -16.717  18.715  1.00  0.00           H  
ATOM   2816 HD12 ILE 0 179     -11.853 -15.738  18.036  1.00  0.00           H  
ATOM   2817 HD13 ILE 0 179     -10.613 -16.319  16.995  1.00  0.00           H  
ATOM   2818  N   VAL 0 180      -9.755 -12.091  20.801  1.00  0.00      R00  N  
ATOM   2819  CA  VAL 0 180     -10.310 -11.854  22.099  1.00  0.00      R00  C  
ATOM   2820  C   VAL 0 180      -9.138 -11.181  22.878  1.00  0.00      R00  C  
ATOM   2821  O   VAL 0 180      -7.969 -11.251  22.432  1.00  0.00      R00  O  
ATOM   2822  CB  VAL 0 180     -10.709 -13.179  22.875  1.00  0.00      R00  C  
ATOM   2823  CG1 VAL 0 180     -11.842 -13.893  22.034  1.00  0.00      R00  C  
ATOM   2824  CG2 VAL 0 180      -9.568 -14.273  23.171  1.00  0.00      R00  C  
ATOM   2825  H   VAL 0 180      -8.771 -12.282  20.930  1.00  0.00      R00  H  
ATOM   2826  HA  VAL 0 180     -11.292 -11.382  22.068  1.00  0.00           H  
ATOM   2827  HB  VAL 0 180     -11.182 -12.952  23.830  1.00  0.00           H  
ATOM   2828 HG11 VAL 0 180     -11.587 -14.206  21.022  1.00  0.00           H  
ATOM   2829 HG12 VAL 0 180     -12.117 -14.882  22.400  1.00  0.00           H  
ATOM   2830 HG13 VAL 0 180     -12.788 -13.352  22.023  1.00  0.00           H  
ATOM   2831 HG21 VAL 0 180      -8.811 -13.779  23.781  1.00  0.00           H  
ATOM   2832 HG22 VAL 0 180      -9.915 -15.187  23.651  1.00  0.00           H  
ATOM   2833 HG23 VAL 0 180      -9.113 -14.604  22.238  1.00  0.00           H  
ATOM   2834  N   ASP 0 181      -9.484 -10.578  24.046  1.00  0.00      R00  N  
ATOM   2835  CA  ASP 0 181      -8.635  -9.821  24.964  1.00  0.00      R00  C  
ATOM   2836  C   ASP 0 181      -7.679  -8.882  24.234  1.00  0.00      R00  C  
ATOM   2837  O   ASP 0 181      -6.446  -9.050  24.231  1.00  0.00      R00  O  
ATOM   2838  CB  ASP 0 181      -7.801 -10.636  25.982  1.00  0.00      R00  C  
ATOM   2839  CG  ASP 0 181      -8.514 -11.684  26.856  1.00  0.00      R00  C  
ATOM   2840  OD1 ASP 0 181      -9.487 -11.273  27.466  1.00  0.00      R00  O  
ATOM   2841  OD2 ASP 0 181      -7.971 -12.815  27.180  1.00  0.00      R00  O1-
ATOM   2842  H   ASP 0 181     -10.461 -10.528  24.298  1.00  0.00      R00  H  
ATOM   2843  HA  ASP 0 181      -9.369  -9.264  25.546  1.00  0.00           H  
ATOM   2844  HB3 ASP 0 181      -7.298  -9.957  26.671  1.00  0.00           H  
ATOM   2845  HB2 ASP 0 181      -6.999 -11.086  25.397  1.00  0.00           H  
ATOM   2846  N   ASN 0 182      -8.423  -7.933  23.672  1.00  0.00      R00  N  
ATOM   2847  CA  ASN 0 182      -7.669  -6.758  23.084  1.00  0.00      R00  C  
ATOM   2848  C   ASN 0 182      -7.362  -5.763  24.205  1.00  0.00      R00  C  
ATOM   2849  O   ASN 0 182      -8.061  -5.826  25.205  1.00  0.00      R00  O  
ATOM   2850  CB  ASN 0 182      -8.509  -6.037  21.973  1.00  0.00      R00  C  
ATOM   2851  CG  ASN 0 182      -8.351  -6.700  20.607  1.00  0.00      R00  C  
ATOM   2852  OD1 ASN 0 182      -8.029  -6.049  19.593  1.00  0.00      R00  O  
ATOM   2853  ND2 ASN 0 182      -8.757  -7.946  20.469  1.00  0.00      R00  N  
ATOM   2854  H   ASN 0 182      -9.426  -7.830  23.734  1.00  0.00      R00  H  
ATOM   2855 HD21 ASN 0 182      -8.705  -8.569  19.676  1.00  0.00      R00  H  
ATOM   2856 HD22 ASN 0 182      -9.378  -8.263  21.200  1.00  0.00      R00  H  
ATOM   2857  HA  ASN 0 182      -6.754  -7.185  22.673  1.00  0.00           H  
ATOM   2858  HB3 ASN 0 182      -8.102  -5.063  21.703  1.00  0.00           H  
ATOM   2859  HB2 ASN 0 182      -9.565  -5.834  22.149  1.00  0.00           H  
ATOM   2860  N   ASN 0 183      -6.281  -4.984  24.076  1.00  0.00      R00  N  
ATOM   2861  CA  ASN 0 183      -5.912  -4.126  25.221  1.00  0.00      R00  C  
ATOM   2862  C   ASN 0 183      -5.635  -2.752  24.621  1.00  0.00      R00  C  
ATOM   2863  O   ASN 0 183      -4.494  -2.217  24.798  1.00  0.00      R00  O  
ATOM   2864  CB  ASN 0 183      -4.676  -4.732  25.983  1.00  0.00      R00  C  
ATOM   2865  CG  ASN 0 183      -4.815  -6.111  26.605  1.00  0.00      R00  C  
ATOM   2866  OD1 ASN 0 183      -5.273  -6.190  27.718  1.00  0.00      R00  O  
ATOM   2867  ND2 ASN 0 183      -4.617  -7.186  25.923  1.00  0.00      R00  N  
ATOM   2868  H   ASN 0 183      -5.659  -5.017  23.281  1.00  0.00      R00  H  
ATOM   2869 HD21 ASN 0 183      -4.844  -8.102  26.282  1.00  0.00      R00  H  
ATOM   2870 HD22 ASN 0 183      -4.378  -7.137  24.943  1.00  0.00      R00  H  
ATOM   2871  HA  ASN 0 183      -6.599  -3.940  26.046  1.00  0.00           H  
ATOM   2872  HB3 ASN 0 183      -4.483  -4.142  26.880  1.00  0.00           H  
ATOM   2873  HB2 ASN 0 183      -3.741  -4.821  25.430  1.00  0.00           H  
ATOM   2874  N   GLY 0 184      -6.693  -2.292  23.892  1.00  0.00      R00  N  
ATOM   2875  CA  GLY 0 184      -6.685  -1.285  22.820  1.00  0.00      R00  C  
ATOM   2876  C   GLY 0 184      -6.492  -1.951  21.438  1.00  0.00      R00  C  
ATOM   2877  O   GLY 0 184      -7.089  -2.965  21.206  1.00  0.00      R00  O  
ATOM   2878  H   GLY 0 184      -7.469  -2.926  23.765  1.00  0.00      R00  H  
ATOM   2879  HA3 GLY 0 184      -5.886  -0.595  23.090  1.00  0.00           H  
ATOM   2880  HA2 GLY 0 184      -7.673  -0.825  22.773  1.00  0.00           H  
ATOM   2881  N   PRO 0 185      -5.830  -1.389  20.399  1.00  0.00      R00  N  
ATOM   2882  CA  PRO 0 185      -5.891  -1.824  18.984  1.00  0.00      R00  C  
ATOM   2883  C   PRO 0 185      -5.072  -3.084  18.587  1.00  0.00      R00  C  
ATOM   2884  O   PRO 0 185      -4.384  -3.037  17.569  1.00  0.00      R00  O  
ATOM   2885  CD  PRO 0 185      -5.009  -0.180  20.510  1.00  0.00      R00  C  
ATOM   2886  CB  PRO 0 185      -5.514  -0.497  18.174  1.00  0.00      R00  C  
ATOM   2887  CG  PRO 0 185      -4.497   0.133  19.111  1.00  0.00      R00  C  
ATOM   2888  HD2 PRO 0 185      -4.128  -0.346  21.129  1.00  0.00           H  
ATOM   2889  HD3 PRO 0 185      -5.629   0.557  21.022  1.00  0.00           H  
ATOM   2890  HA  PRO 0 185      -6.955  -2.002  18.830  1.00  0.00           H  
ATOM   2891  HB3 PRO 0 185      -6.354   0.197  18.190  1.00  0.00           H  
ATOM   2892  HB2 PRO 0 185      -5.155  -0.609  17.151  1.00  0.00           H  
ATOM   2893  HG2 PRO 0 185      -3.554  -0.411  19.171  1.00  0.00           H  
ATOM   2894  HG3 PRO 0 185      -4.047   1.060  18.758  1.00  0.00           H  
ATOM   2895  N   SER 0 186      -5.280  -4.154  19.375  1.00  0.00      R00  N  
ATOM   2896  CA  SER 0 186      -4.433  -5.312  19.381  1.00  0.00      R00  C  
ATOM   2897  C   SER 0 186      -4.613  -6.272  18.139  1.00  0.00      R00  C  
ATOM   2898  O   SER 0 186      -3.665  -6.758  17.648  1.00  0.00      R00  O  
ATOM   2899  CB  SER 0 186      -4.659  -6.067  20.747  1.00  0.00      R00  C  
ATOM   2900  OG  SER 0 186      -4.598  -5.131  21.832  1.00  0.00      R00  O  
ATOM   2901  H   SER 0 186      -5.868  -4.063  20.191  1.00  0.00      R00  H  
ATOM   2902  HG  SER 0 186      -3.724  -5.068  22.225  1.00  0.00      R00  H  
ATOM   2903  HA  SER 0 186      -3.409  -4.941  19.407  1.00  0.00           H  
ATOM   2904  HB3 SER 0 186      -3.951  -6.880  20.905  1.00  0.00           H  
ATOM   2905  HB2 SER 0 186      -5.597  -6.614  20.652  1.00  0.00           H  
ATOM   2906  N   CYS 0 187      -5.857  -6.424  17.742  1.00  0.00      R00  N  
ATOM   2907  CA  CYS 0 187      -6.282  -7.284  16.640  1.00  0.00      R00  C  
ATOM   2908  C   CYS 0 187      -5.528  -6.988  15.381  1.00  0.00      R00  C  
ATOM   2909  O   CYS 0 187      -5.557  -5.870  14.961  1.00  0.00      R00  O  
ATOM   2910  SG  CYS 0 187      -8.415  -7.892  14.954  1.00  0.00      R00  S  
ATOM   2911  CB  CYS 0 187      -7.803  -7.187  16.466  1.00  0.00      R00  C  
ATOM   2912  H   CYS 0 187      -6.514  -5.976  18.365  1.00  0.00      R00  H  
ATOM   2913  HB2 CYS 0 187      -8.418  -7.679  17.220  1.00  0.00           H  
ATOM   2914  HB3 CYS 0 187      -8.051  -6.133  16.596  1.00  0.00           H  
ATOM   2915  HA  CYS 0 187      -6.043  -8.335  16.804  1.00  0.00           H  
ATOM   2916  N   ASN 0 188      -4.893  -7.983  14.835  1.00  0.00      R00  N  
ATOM   2917  CA  ASN 0 188      -4.143  -7.967  13.615  1.00  0.00      R00  C  
ATOM   2918  C   ASN 0 188      -3.692  -9.396  13.247  1.00  0.00      R00  C  
ATOM   2919  O   ASN 0 188      -3.785 -10.317  14.039  1.00  0.00      R00  O  
ATOM   2920  CB  ASN 0 188      -2.855  -7.025  13.709  1.00  0.00      R00  C  
ATOM   2921  CG  ASN 0 188      -2.637  -6.013  12.563  1.00  0.00      R00  C  
ATOM   2922  OD1 ASN 0 188      -2.660  -6.464  11.415  1.00  0.00      R00  O  
ATOM   2923  ND2 ASN 0 188      -2.447  -4.750  12.801  1.00  0.00      R00  N  
ATOM   2924  H   ASN 0 188      -4.856  -8.847  15.357  1.00  0.00      R00  H  
ATOM   2925 HD21 ASN 0 188      -2.290  -4.052  12.087  1.00  0.00      R00  H  
ATOM   2926 HD22 ASN 0 188      -2.459  -4.393  13.746  1.00  0.00      R00  H  
ATOM   2927  HA  ASN 0 188      -4.821  -7.688  12.808  1.00  0.00           H  
ATOM   2928  HB3 ASN 0 188      -1.965  -7.654  13.691  1.00  0.00           H  
ATOM   2929  HB2 ASN 0 188      -2.700  -6.657  14.723  1.00  0.00           H  
ATOM   2930  N   ILE 0 189      -3.049  -9.483  12.076  1.00  0.00      R00  N  
ATOM   2931  CA  ILE 0 189      -2.391 -10.685  11.672  1.00  0.00      R00  C  
ATOM   2932  C   ILE 0 189      -1.032 -10.924  12.413  1.00  0.00      R00  C  
ATOM   2933  O   ILE 0 189      -0.198 -11.512  11.809  1.00  0.00      R00  O  
ATOM   2934  CB  ILE 0 189      -2.316 -10.760  10.144  1.00  0.00      R00  C  
ATOM   2935  CG2 ILE 0 189      -3.715 -10.837   9.512  1.00  0.00      R00  C  
ATOM   2936  CG1 ILE 0 189      -1.364  -9.690   9.595  1.00  0.00      R00  C  
ATOM   2937  CD1 ILE 0 189      -1.394  -9.491   8.072  1.00  0.00      R00  C  
ATOM   2938  H   ILE 0 189      -2.906  -8.686  11.472  1.00  0.00      R00  H  
ATOM   2939  HA  ILE 0 189      -2.951 -11.578  11.947  1.00  0.00           H  
ATOM   2940  HB  ILE 0 189      -1.868 -11.732   9.935  1.00  0.00           H  
ATOM   2941 HG21 ILE 0 189      -3.801 -11.020   8.441  1.00  0.00           H  
ATOM   2942 HG22 ILE 0 189      -4.413 -11.501  10.022  1.00  0.00           H  
ATOM   2943 HG23 ILE 0 189      -4.111  -9.835   9.676  1.00  0.00           H  
ATOM   2944 HG13 ILE 0 189      -0.340  -9.706   9.967  1.00  0.00           H  
ATOM   2945 HG12 ILE 0 189      -1.760  -8.716   9.883  1.00  0.00           H  
ATOM   2946 HD11 ILE 0 189      -1.688 -10.315   7.422  1.00  0.00           H  
ATOM   2947 HD12 ILE 0 189      -2.021  -8.685   7.690  1.00  0.00           H  
ATOM   2948 HD13 ILE 0 189      -0.365  -9.381   7.731  1.00  0.00           H  
ATOM   2949  N   VAL 0 190      -0.908 -10.414  13.638  1.00  0.00      R00  N  
ATOM   2950  CA  VAL 0 190       0.284 -10.680  14.431  1.00  0.00      R00  C  
ATOM   2951  C   VAL 0 190      -0.062 -11.713  15.537  1.00  0.00      R00  C  
ATOM   2952  O   VAL 0 190      -1.177 -12.055  15.798  1.00  0.00      R00  O  
ATOM   2953  CB  VAL 0 190       0.713  -9.348  15.158  1.00  0.00      R00  C  
ATOM   2954  CG1 VAL 0 190       1.387  -8.295  14.215  1.00  0.00      R00  C  
ATOM   2955  CG2 VAL 0 190      -0.415  -8.766  16.034  1.00  0.00      R00  C  
ATOM   2956  H   VAL 0 190      -1.650  -9.823  13.986  1.00  0.00      R00  H  
ATOM   2957  HA  VAL 0 190       1.058 -11.234  13.899  1.00  0.00           H  
ATOM   2958  HB  VAL 0 190       1.359  -9.535  16.016  1.00  0.00           H  
ATOM   2959 HG11 VAL 0 190       0.756  -8.081  13.353  1.00  0.00           H  
ATOM   2960 HG12 VAL 0 190       1.501  -7.422  14.858  1.00  0.00           H  
ATOM   2961 HG13 VAL 0 190       2.383  -8.618  13.909  1.00  0.00           H  
ATOM   2962 HG21 VAL 0 190      -1.393  -8.950  15.590  1.00  0.00           H  
ATOM   2963 HG22 VAL 0 190      -0.514  -9.345  16.952  1.00  0.00           H  
ATOM   2964 HG23 VAL 0 190      -0.384  -7.698  16.252  1.00  0.00           H  
ATOM   2965  N   TRP 0 191       1.077 -12.262  16.114  1.00  0.00      R00  N  
ATOM   2966  CA  TRP 0 191       1.232 -13.162  17.284  1.00  0.00      R00  C  
ATOM   2967  C   TRP 0 191       0.258 -14.343  17.235  1.00  0.00      R00  C  
ATOM   2968  O   TRP 0 191      -0.884 -14.378  17.693  1.00  0.00      R00  O  
ATOM   2969  CB  TRP 0 191       1.061 -12.292  18.585  1.00  0.00      R00  C  
ATOM   2970  CG  TRP 0 191       1.480 -12.933  19.867  1.00  0.00      R00  C  
ATOM   2971  CD2 TRP 0 191       0.890 -12.825  21.187  1.00  0.00      R00  C  
ATOM   2972  CE2 TRP 0 191       1.631 -13.721  22.018  1.00  0.00      R00  C  
ATOM   2973  CE3 TRP 0 191      -0.203 -12.055  21.716  1.00  0.00      R00  C  
ATOM   2974  CD1 TRP 0 191       2.520 -13.768  19.911  1.00  0.00      R00  C  
ATOM   2975  NE1 TRP 0 191       2.614 -14.172  21.198  1.00  0.00      R00  N  
ATOM   2976  CZ2 TRP 0 191       1.242 -13.883  23.372  1.00  0.00      R00  C  
ATOM   2977  CZ3 TRP 0 191      -0.527 -12.162  23.074  1.00  0.00      R00  C  
ATOM   2978  CH2 TRP 0 191       0.198 -13.094  23.868  1.00  0.00      R00  C  
ATOM   2979  H   TRP 0 191       1.993 -11.963  15.809  1.00  0.00      R00  H  
ATOM   2980  HE1 TRP 0 191       3.343 -14.802  21.501  1.00  0.00      R00  H  
ATOM   2981  HA  TRP 0 191       2.291 -13.383  17.150  1.00  0.00           H  
ATOM   2982  HB3 TRP 0 191       0.069 -11.847  18.663  1.00  0.00           H  
ATOM   2983  HB2 TRP 0 191       1.711 -11.424  18.472  1.00  0.00           H  
ATOM   2984  HE3 TRP 0 191      -0.800 -11.444  21.056  1.00  0.00           H  
ATOM   2985  HD1 TRP 0 191       3.205 -14.111  19.150  1.00  0.00           H  
ATOM   2986  HZ2 TRP 0 191       1.706 -14.470  24.151  1.00  0.00           H  
ATOM   2987  HZ3 TRP 0 191      -1.382 -11.597  23.415  1.00  0.00           H  
ATOM   2988  HH2 TRP 0 191      -0.072 -13.309  24.892  1.00  0.00           H  
ATOM   2989  N   PRO 0 192       0.719 -15.441  16.617  1.00  0.00      R00  N  
ATOM   2990  CA  PRO 0 192      -0.017 -16.726  16.611  1.00  0.00      R00  C  
ATOM   2991  C   PRO 0 192       0.331 -17.506  17.918  1.00  0.00      R00  C  
ATOM   2992  O   PRO 0 192       0.835 -18.623  17.793  1.00  0.00      R00  O  
ATOM   2993  CD  PRO 0 192       1.902 -15.492  15.841  1.00  0.00      R00  C  
ATOM   2994  CB  PRO 0 192       0.544 -17.378  15.326  1.00  0.00      R00  C  
ATOM   2995  CG  PRO 0 192       1.885 -16.843  15.075  1.00  0.00      R00  C  
ATOM   2996  HD2 PRO 0 192       2.871 -15.402  16.333  1.00  0.00           H  
ATOM   2997  HD3 PRO 0 192       1.930 -14.775  15.020  1.00  0.00           H  
ATOM   2998  HA  PRO 0 192      -1.083 -16.534  16.492  1.00  0.00           H  
ATOM   2999  HB3 PRO 0 192      -0.019 -17.196  14.410  1.00  0.00           H  
ATOM   3000  HB2 PRO 0 192       0.603 -18.466  15.327  1.00  0.00           H  
ATOM   3001  HG2 PRO 0 192       2.583 -17.584  15.464  1.00  0.00           H  
ATOM   3002  HG3 PRO 0 192       2.263 -16.814  14.053  1.00  0.00           H  
ATOM   3003  N   GLU 0 193       0.176 -16.909  19.154  1.00  0.00      R00  N  
ATOM   3004  CA  GLU 0 193       0.522 -17.598  20.416  1.00  0.00      R00  C  
ATOM   3005  C   GLU 0 193       2.056 -17.943  20.658  1.00  0.00      R00  C  
ATOM   3006  O   GLU 0 193       2.321 -18.721  21.554  1.00  0.00      R00  O  
ATOM   3007  CB  GLU 0 193      -0.342 -18.877  20.609  1.00  0.00      R00  C  
ATOM   3008  CG  GLU 0 193      -1.879 -18.717  20.355  1.00  0.00      R00  C  
ATOM   3009  CD  GLU 0 193      -2.559 -20.009  20.719  1.00  0.00      R00  C  
ATOM   3010  OE1 GLU 0 193      -3.655 -19.963  21.296  1.00  0.00      R00  O  
ATOM   3011  OE2 GLU 0 193      -2.013 -21.110  20.440  1.00  0.00      R00  O1-
ATOM   3012  H   GLU 0 193      -0.224 -15.983  19.206  1.00  0.00      R00  H  
ATOM   3013  HA  GLU 0 193       0.296 -16.991  21.293  1.00  0.00           H  
ATOM   3014  HB3 GLU 0 193      -0.204 -19.321  21.594  1.00  0.00           H  
ATOM   3015  HB2 GLU 0 193       0.013 -19.642  19.918  1.00  0.00           H  
ATOM   3016  HG3 GLU 0 193      -2.043 -18.510  19.297  1.00  0.00           H  
ATOM   3017  HG2 GLU 0 193      -2.374 -17.897  20.874  1.00  0.00           H  
ATOM   3018  N   LYS 0 194       2.969 -17.292  19.868  1.00  0.00      R00  N  
ATOM   3019  CA  LYS 0 194       4.408 -17.702  19.863  1.00  0.00      R00  C  
ATOM   3020  C   LYS 0 194       5.210 -16.937  20.896  1.00  0.00      R00  C  
ATOM   3021  O   LYS 0 194       4.625 -16.086  21.560  1.00  0.00      R00  O  
ATOM   3022  CB  LYS 0 194       5.004 -17.756  18.424  1.00  0.00      R00  C  
ATOM   3023  CG  LYS 0 194       4.361 -18.920  17.543  1.00  0.00      R00  C  
ATOM   3024  CD  LYS 0 194       4.900 -19.108  16.096  1.00  0.00      R00  C  
ATOM   3025  CE  LYS 0 194       4.210 -20.171  15.272  1.00  0.00      R00  C  
ATOM   3026  NZ  LYS 0 194       4.207 -21.521  15.923  1.00  0.00      R00  N1+
ATOM   3027  H   LYS 0 194       2.735 -16.475  19.322  1.00  0.00      R00  H  
ATOM   3028  HZ1 LYS 0 194       3.865 -21.409  16.866  1.00  0.00      R00  H  
ATOM   3029  HZ2 LYS 0 194       3.683 -22.252  15.464  1.00  0.00      R00  H  
ATOM   3030  HZ3 LYS 0 194       5.142 -21.848  16.123  1.00  0.00      R00  H  
ATOM   3031  HA  LYS 0 194       4.425 -18.756  20.141  1.00  0.00           H  
ATOM   3032  HB3 LYS 0 194       6.077 -17.876  18.576  1.00  0.00           H  
ATOM   3033  HB2 LYS 0 194       4.849 -16.832  17.868  1.00  0.00           H  
ATOM   3034  HG3 LYS 0 194       3.273 -18.876  17.591  1.00  0.00           H  
ATOM   3035  HG2 LYS 0 194       4.545 -19.871  18.043  1.00  0.00           H  
ATOM   3036  HD3 LYS 0 194       5.927 -19.472  16.091  1.00  0.00           H  
ATOM   3037  HD2 LYS 0 194       4.940 -18.129  15.619  1.00  0.00           H  
ATOM   3038  HE3 LYS 0 194       4.612 -20.346  14.274  1.00  0.00           H  
ATOM   3039  HE2 LYS 0 194       3.162 -19.884  15.355  1.00  0.00           H  
ATOM   3040  N   ASP 0 195       6.513 -17.221  20.983  1.00  0.00      R00  N  
ATOM   3041  CA  ASP 0 195       7.538 -16.373  21.685  1.00  0.00      R00  C  
ATOM   3042  C   ASP 0 195       7.691 -15.018  21.069  1.00  0.00      R00  C  
ATOM   3043  O   ASP 0 195       7.955 -14.940  19.857  1.00  0.00      R00  O  
ATOM   3044  CB  ASP 0 195       8.885 -17.137  21.700  1.00  0.00      R00  C  
ATOM   3045  CG  ASP 0 195      10.133 -16.431  22.258  1.00  0.00      R00  C  
ATOM   3046  OD1 ASP 0 195      10.013 -15.306  22.818  1.00  0.00      R00  O  
ATOM   3047  OD2 ASP 0 195      11.309 -16.943  22.112  1.00  0.00      R00  O1-
ATOM   3048  H   ASP 0 195       6.973 -17.853  20.344  1.00  0.00      R00  H  
ATOM   3049  HA  ASP 0 195       7.294 -16.268  22.742  1.00  0.00           H  
ATOM   3050  HB3 ASP 0 195       9.025 -17.494  20.680  1.00  0.00           H  
ATOM   3051  HB2 ASP 0 195       8.816 -17.943  22.429  1.00  0.00           H  
ATOM   3052  N   LEU 0 196       7.357 -13.910  21.802  1.00  0.00      R00  N  
ATOM   3053  CA  LEU 0 196       7.372 -12.612  21.183  1.00  0.00      R00  C  
ATOM   3054  C   LEU 0 196       8.803 -12.183  20.802  1.00  0.00      R00  C  
ATOM   3055  O   LEU 0 196       8.897 -11.419  19.858  1.00  0.00      R00  O  
ATOM   3056  CB  LEU 0 196       6.666 -11.606  22.133  1.00  0.00      R00  C  
ATOM   3057  CG  LEU 0 196       5.224 -11.851  22.507  1.00  0.00      R00  C  
ATOM   3058  CD1 LEU 0 196       5.056 -13.055  23.490  1.00  0.00      R00  C  
ATOM   3059  CD2 LEU 0 196       4.654 -10.537  22.968  1.00  0.00      R00  C  
ATOM   3060  H   LEU 0 196       6.947 -14.058  22.713  1.00  0.00      R00  H  
ATOM   3061  HA  LEU 0 196       6.705 -12.590  20.321  1.00  0.00           H  
ATOM   3062  HB3 LEU 0 196       6.789 -10.603  21.726  1.00  0.00           H  
ATOM   3063  HB2 LEU 0 196       7.149 -11.612  23.110  1.00  0.00           H  
ATOM   3064  HG  LEU 0 196       4.657 -12.092  21.608  1.00  0.00           H  
ATOM   3065 HD11 LEU 0 196       5.854 -13.693  23.871  1.00  0.00           H  
ATOM   3066 HD12 LEU 0 196       4.526 -12.795  24.406  1.00  0.00           H  
ATOM   3067 HD13 LEU 0 196       4.393 -13.669  22.880  1.00  0.00           H  
ATOM   3068 HD21 LEU 0 196       5.248  -9.657  22.719  1.00  0.00           H  
ATOM   3069 HD22 LEU 0 196       3.698 -10.316  22.493  1.00  0.00           H  
ATOM   3070 HD23 LEU 0 196       4.512 -10.543  24.048  1.00  0.00           H  
ATOM   3071  N   ASN 0 197       9.856 -12.831  21.309  1.00  0.00      R00  N  
ATOM   3072  CA  ASN 0 197      11.227 -12.664  20.859  1.00  0.00      R00  C  
ATOM   3073  C   ASN 0 197      11.564 -13.437  19.551  1.00  0.00      R00  C  
ATOM   3074  O   ASN 0 197      11.888 -12.853  18.508  1.00  0.00      R00  O  
ATOM   3075  CB  ASN 0 197      12.163 -13.079  21.968  1.00  0.00      R00  C  
ATOM   3076  CG  ASN 0 197      12.199 -12.108  23.191  1.00  0.00      R00  C  
ATOM   3077  OD1 ASN 0 197      12.259 -10.924  22.944  1.00  0.00      R00  O  
ATOM   3078  ND2 ASN 0 197      12.212 -12.572  24.428  1.00  0.00      R00  N  
ATOM   3079  H   ASN 0 197       9.700 -13.489  22.059  1.00  0.00      R00  H  
ATOM   3080 HD21 ASN 0 197      12.024 -11.991  25.232  1.00  0.00      R00  H  
ATOM   3081 HD22 ASN 0 197      12.188 -13.582  24.444  1.00  0.00      R00  H  
ATOM   3082  HA  ASN 0 197      11.483 -11.621  20.668  1.00  0.00           H  
ATOM   3083  HB3 ASN 0 197      13.194 -12.980  21.628  1.00  0.00           H  
ATOM   3084  HB2 ASN 0 197      12.036 -14.141  22.179  1.00  0.00           H  
ATOM   3085  N   LYS 0 198      11.597 -14.757  19.652  1.00  0.00      R00  N  
ATOM   3086  CA  LYS 0 198      12.283 -15.589  18.587  1.00  0.00      R00  C  
ATOM   3087  C   LYS 0 198      11.272 -15.993  17.471  1.00  0.00      R00  C  
ATOM   3088  O   LYS 0 198      11.500 -15.759  16.270  1.00  0.00      R00  O  
ATOM   3089  CB  LYS 0 198      12.913 -16.853  19.233  1.00  0.00      R00  C  
ATOM   3090  CG  LYS 0 198      13.980 -16.458  20.295  1.00  0.00      R00  C  
ATOM   3091  CD  LYS 0 198      14.873 -17.584  20.898  1.00  0.00      R00  C  
ATOM   3092  CE  LYS 0 198      14.485 -18.202  22.283  1.00  0.00      R00  C  
ATOM   3093  NZ  LYS 0 198      13.117 -18.685  22.330  1.00  0.00      R00  N1+
ATOM   3094  H   LYS 0 198      11.495 -15.160  20.573  1.00  0.00      R00  H  
ATOM   3095  HZ1 LYS 0 198      12.792 -18.919  23.257  1.00  0.00      R00  H  
ATOM   3096  HZ2 LYS 0 198      12.432 -17.963  22.160  1.00  0.00      R00  H  
ATOM   3097  HZ3 LYS 0 198      12.886 -19.450  21.712  1.00  0.00      R00  H  
ATOM   3098  HA  LYS 0 198      13.092 -14.994  18.162  1.00  0.00           H  
ATOM   3099  HB3 LYS 0 198      13.454 -17.487  18.530  1.00  0.00           H  
ATOM   3100  HB2 LYS 0 198      12.115 -17.483  19.626  1.00  0.00           H  
ATOM   3101  HG3 LYS 0 198      13.611 -15.856  21.125  1.00  0.00           H  
ATOM   3102  HG2 LYS 0 198      14.687 -15.694  19.972  1.00  0.00           H  
ATOM   3103  HD3 LYS 0 198      15.883 -17.227  21.101  1.00  0.00           H  
ATOM   3104  HD2 LYS 0 198      14.981 -18.344  20.124  1.00  0.00           H  
ATOM   3105  HE3 LYS 0 198      14.678 -17.453  23.051  1.00  0.00           H  
ATOM   3106  HE2 LYS 0 198      15.092 -19.069  22.539  1.00  0.00           H  
ATOM   3107  N   GLY 0 199      10.179 -16.649  17.892  1.00  0.00      R00  N  
ATOM   3108  CA  GLY 0 199       9.053 -17.202  17.071  1.00  0.00      R00  C  
ATOM   3109  C   GLY 0 199       8.302 -16.153  16.265  1.00  0.00      R00  C  
ATOM   3110  O   GLY 0 199       8.157 -16.288  15.034  1.00  0.00      R00  O  
ATOM   3111  H   GLY 0 199      10.079 -16.736  18.893  1.00  0.00      R00  H  
ATOM   3112  HA3 GLY 0 199       8.371 -17.785  17.689  1.00  0.00           H  
ATOM   3113  HA2 GLY 0 199       9.418 -17.982  16.403  1.00  0.00           H  
ATOM   3114  N   GLN 0 200       7.872 -15.095  16.980  1.00  0.00      R00  N  
ATOM   3115  CA  GLN 0 200       7.132 -13.955  16.529  1.00  0.00      R00  C  
ATOM   3116  C   GLN 0 200       7.883 -13.219  15.474  1.00  0.00      R00  C  
ATOM   3117  O   GLN 0 200       7.247 -12.923  14.427  1.00  0.00      R00  O  
ATOM   3118  CB  GLN 0 200       6.452 -13.191  17.679  1.00  0.00      R00  C  
ATOM   3119  CG  GLN 0 200       5.664 -11.828  17.392  1.00  0.00      R00  C  
ATOM   3120  CD  GLN 0 200       4.807 -11.926  16.115  1.00  0.00      R00  C  
ATOM   3121  OE1 GLN 0 200       4.103 -12.932  16.029  1.00  0.00      R00  O  
ATOM   3122  NE2 GLN 0 200       4.752 -10.962  15.180  1.00  0.00      R00  N  
ATOM   3123  H   GLN 0 200       8.140 -15.136  17.953  1.00  0.00      R00  H  
ATOM   3124 HE21 GLN 0 200       4.134 -11.035  14.385  1.00  0.00      R00  H  
ATOM   3125 HE22 GLN 0 200       5.439 -10.225  15.105  1.00  0.00      R00  H  
ATOM   3126  HA  GLN 0 200       6.253 -14.418  16.081  1.00  0.00           H  
ATOM   3127  HB3 GLN 0 200       7.241 -12.875  18.361  1.00  0.00           H  
ATOM   3128  HB2 GLN 0 200       5.799 -13.875  18.221  1.00  0.00           H  
ATOM   3129  HG3 GLN 0 200       6.398 -11.045  17.202  1.00  0.00           H  
ATOM   3130  HG2 GLN 0 200       5.107 -11.521  18.277  1.00  0.00           H  
ATOM   3131  N   THR 0 201       9.202 -12.909  15.722  1.00  0.00      R00  N  
ATOM   3132  CA  THR 0 201      10.108 -12.330  14.729  1.00  0.00      R00  C  
ATOM   3133  C   THR 0 201      10.243 -13.166  13.380  1.00  0.00      R00  C  
ATOM   3134  O   THR 0 201      10.135 -12.567  12.329  1.00  0.00      R00  O  
ATOM   3135  CB  THR 0 201      11.466 -12.121  15.395  1.00  0.00      R00  C  
ATOM   3136  OG1 THR 0 201      11.217 -11.028  16.272  1.00  0.00      R00  O  
ATOM   3137  CG2 THR 0 201      12.666 -11.854  14.535  1.00  0.00      R00  C  
ATOM   3138  H   THR 0 201       9.651 -13.005  16.622  1.00  0.00      R00  H  
ATOM   3139  HG1 THR 0 201      11.499 -11.261  17.160  1.00  0.00      R00  H  
ATOM   3140  HA  THR 0 201       9.583 -11.425  14.424  1.00  0.00           H  
ATOM   3141  HB  THR 0 201      11.569 -13.020  16.003  1.00  0.00           H  
ATOM   3142 HG21 THR 0 201      12.333 -11.135  13.787  1.00  0.00           H  
ATOM   3143 HG22 THR 0 201      13.607 -11.509  14.963  1.00  0.00           H  
ATOM   3144 HG23 THR 0 201      12.949 -12.728  13.948  1.00  0.00           H  
ATOM   3145  N   THR 0 202      10.440 -14.443  13.590  1.00  0.00      R00  N  
ATOM   3146  CA  THR 0 202      10.516 -15.440  12.473  1.00  0.00      R00  C  
ATOM   3147  C   THR 0 202       9.252 -15.638  11.662  1.00  0.00      R00  C  
ATOM   3148  O   THR 0 202       9.309 -15.878  10.431  1.00  0.00      R00  O  
ATOM   3149  CB  THR 0 202      10.980 -16.817  13.108  1.00  0.00      R00  C  
ATOM   3150  OG1 THR 0 202      12.130 -16.798  13.955  1.00  0.00      R00  O  
ATOM   3151  CG2 THR 0 202      11.375 -17.917  12.103  1.00  0.00      R00  C  
ATOM   3152  H   THR 0 202      10.709 -14.742  14.517  1.00  0.00      R00  H  
ATOM   3153  HG1 THR 0 202      11.740 -16.723  14.829  1.00  0.00      R00  H  
ATOM   3154  HA  THR 0 202      11.322 -15.307  11.752  1.00  0.00           H  
ATOM   3155  HB  THR 0 202      10.282 -17.325  13.774  1.00  0.00           H  
ATOM   3156 HG21 THR 0 202      11.209 -18.857  12.628  1.00  0.00           H  
ATOM   3157 HG22 THR 0 202      10.877 -18.045  11.142  1.00  0.00           H  
ATOM   3158 HG23 THR 0 202      12.433 -17.789  11.874  1.00  0.00           H  
ATOM   3159  N   PHE 0 203       8.080 -15.521  12.289  1.00  0.00      R00  N  
ATOM   3160  CA  PHE 0 203       6.783 -15.532  11.658  1.00  0.00      R00  C  
ATOM   3161  C   PHE 0 203       6.570 -14.314  10.707  1.00  0.00      R00  C  
ATOM   3162  O   PHE 0 203       6.185 -14.505   9.547  1.00  0.00      R00  O  
ATOM   3163  CB  PHE 0 203       5.610 -15.871  12.629  1.00  0.00      R00  C  
ATOM   3164  CG  PHE 0 203       4.294 -15.516  12.137  1.00  0.00      R00  C  
ATOM   3165  CD1 PHE 0 203       3.691 -16.210  11.024  1.00  0.00      R00  C  
ATOM   3166  CD2 PHE 0 203       3.688 -14.396  12.730  1.00  0.00      R00  C  
ATOM   3167  CE1 PHE 0 203       2.474 -15.801  10.601  1.00  0.00      R00  C  
ATOM   3168  CE2 PHE 0 203       2.461 -13.945  12.249  1.00  0.00      R00  C  
ATOM   3169  CZ  PHE 0 203       1.874 -14.668  11.222  1.00  0.00      R00  C  
ATOM   3170  H   PHE 0 203       8.074 -15.261  13.265  1.00  0.00      R00  H  
ATOM   3171  HA  PHE 0 203       6.879 -16.361  10.957  1.00  0.00           H  
ATOM   3172  HB3 PHE 0 203       5.890 -15.523  13.623  1.00  0.00           H  
ATOM   3173  HB2 PHE 0 203       5.641 -16.961  12.637  1.00  0.00           H  
ATOM   3174  HD1 PHE 0 203       4.214 -17.067  10.625  1.00  0.00           H  
ATOM   3175  HD2 PHE 0 203       4.117 -13.898  13.587  1.00  0.00           H  
ATOM   3176  HE1 PHE 0 203       1.888 -16.369   9.895  1.00  0.00           H  
ATOM   3177  HE2 PHE 0 203       1.969 -13.134  12.765  1.00  0.00           H  
ATOM   3178  HZ  PHE 0 203       0.877 -14.469  10.858  1.00  0.00           H  
ATOM   3179  N   THR 0 204       7.042 -13.140  11.155  1.00  0.00      R00  N  
ATOM   3180  CA  THR 0 204       7.015 -11.877  10.459  1.00  0.00      R00  C  
ATOM   3181  C   THR 0 204       8.011 -11.976   9.285  1.00  0.00      R00  C  
ATOM   3182  O   THR 0 204       7.642 -11.687   8.210  1.00  0.00      R00  O  
ATOM   3183  CB  THR 0 204       7.319 -10.747  11.419  1.00  0.00      R00  C  
ATOM   3184  OG1 THR 0 204       6.308 -10.867  12.366  1.00  0.00      R00  O  
ATOM   3185  CG2 THR 0 204       7.279  -9.337  10.792  1.00  0.00      R00  C  
ATOM   3186  H   THR 0 204       7.201 -13.107  12.152  1.00  0.00      R00  H  
ATOM   3187  HG1 THR 0 204       6.277 -11.716  12.814  1.00  0.00      R00  H  
ATOM   3188  HA  THR 0 204       6.060 -11.761   9.946  1.00  0.00           H  
ATOM   3189  HB  THR 0 204       8.230 -10.915  11.993  1.00  0.00           H  
ATOM   3190 HG21 THR 0 204       7.273  -8.721  11.691  1.00  0.00           H  
ATOM   3191 HG22 THR 0 204       8.191  -9.086  10.252  1.00  0.00           H  
ATOM   3192 HG23 THR 0 204       6.350  -9.209  10.235  1.00  0.00           H  
ATOM   3193  N   LEU 0 205       9.185 -12.645   9.487  1.00  0.00      R00  N  
ATOM   3194  CA  LEU 0 205      10.165 -12.951   8.445  1.00  0.00      R00  C  
ATOM   3195  C   LEU 0 205       9.732 -13.933   7.345  1.00  0.00      R00  C  
ATOM   3196  O   LEU 0 205      10.119 -13.655   6.195  1.00  0.00      R00  O  
ATOM   3197  CB  LEU 0 205      11.534 -13.367   9.056  1.00  0.00      R00  C  
ATOM   3198  CG  LEU 0 205      12.246 -12.158   9.722  1.00  0.00      R00  C  
ATOM   3199  CD1 LEU 0 205      13.427 -12.706  10.583  1.00  0.00      R00  C  
ATOM   3200  CD2 LEU 0 205      12.766 -11.112   8.589  1.00  0.00      R00  C  
ATOM   3201  H   LEU 0 205       9.329 -13.029  10.410  1.00  0.00      R00  H  
ATOM   3202  HA  LEU 0 205      10.298 -12.010   7.911  1.00  0.00           H  
ATOM   3203  HB3 LEU 0 205      12.193 -13.658   8.238  1.00  0.00           H  
ATOM   3204  HB2 LEU 0 205      11.486 -14.241   9.705  1.00  0.00           H  
ATOM   3205  HG  LEU 0 205      11.589 -11.642  10.423  1.00  0.00           H  
ATOM   3206 HD11 LEU 0 205      13.670 -13.758  10.432  1.00  0.00           H  
ATOM   3207 HD12 LEU 0 205      14.416 -12.261  10.475  1.00  0.00           H  
ATOM   3208 HD13 LEU 0 205      13.183 -12.502  11.626  1.00  0.00           H  
ATOM   3209 HD21 LEU 0 205      12.291 -11.191   7.611  1.00  0.00           H  
ATOM   3210 HD22 LEU 0 205      12.536 -10.069   8.809  1.00  0.00           H  
ATOM   3211 HD23 LEU 0 205      13.836 -11.117   8.385  1.00  0.00           H  
ATOM   3212  N   TYR 0 206       8.911 -14.915   7.630  1.00  0.00      R00  N  
ATOM   3213  CA  TYR 0 206       8.158 -15.732   6.618  1.00  0.00      R00  C  
ATOM   3214  C   TYR 0 206       7.053 -14.903   5.827  1.00  0.00      R00  C  
ATOM   3215  O   TYR 0 206       7.103 -14.872   4.579  1.00  0.00      R00  O  
ATOM   3216  CB  TYR 0 206       7.485 -16.995   7.305  1.00  0.00      R00  C  
ATOM   3217  CG  TYR 0 206       8.440 -17.979   7.948  1.00  0.00      R00  C  
ATOM   3218  CD1 TYR 0 206       8.247 -18.517   9.248  1.00  0.00      R00  C  
ATOM   3219  CE1 TYR 0 206       9.230 -19.419   9.731  1.00  0.00      R00  C  
ATOM   3220  CD2 TYR 0 206       9.497 -18.475   7.143  1.00  0.00      R00  C  
ATOM   3221  CE2 TYR 0 206      10.375 -19.453   7.641  1.00  0.00      R00  C  
ATOM   3222  CZ  TYR 0 206      10.266 -19.939   8.913  1.00  0.00      R00  C  
ATOM   3223  OH  TYR 0 206      11.240 -20.777   9.372  1.00  0.00      R00  O  
ATOM   3224  H   TYR 0 206       8.791 -15.113   8.613  1.00  0.00      R00  H  
ATOM   3225  HH  TYR 0 206      11.768 -21.210   8.696  1.00  0.00      R00  H  
ATOM   3226  HA  TYR 0 206       8.887 -16.130   5.912  1.00  0.00           H  
ATOM   3227  HB3 TYR 0 206       6.861 -17.537   6.595  1.00  0.00           H  
ATOM   3228  HB2 TYR 0 206       6.791 -16.558   8.024  1.00  0.00           H  
ATOM   3229  HD1 TYR 0 206       7.445 -18.234   9.914  1.00  0.00           H  
ATOM   3230  HE1 TYR 0 206       9.149 -19.866  10.711  1.00  0.00           H  
ATOM   3231  HD2 TYR 0 206       9.685 -18.221   6.110  1.00  0.00           H  
ATOM   3232  HE2 TYR 0 206      11.155 -19.811   6.986  1.00  0.00           H  
ATOM   3233  N   SER 0 207       6.097 -14.365   6.533  1.00  0.00      R00  N  
ATOM   3234  CA  SER 0 207       5.071 -13.467   6.066  1.00  0.00      R00  C  
ATOM   3235  C   SER 0 207       5.728 -12.251   5.196  1.00  0.00      R00  C  
ATOM   3236  O   SER 0 207       5.273 -11.946   4.096  1.00  0.00      R00  O  
ATOM   3237  CB  SER 0 207       4.135 -13.108   7.223  1.00  0.00      R00  C  
ATOM   3238  OG  SER 0 207       3.368 -14.235   7.554  1.00  0.00      R00  O  
ATOM   3239  H   SER 0 207       5.985 -14.423   7.535  1.00  0.00      R00  H  
ATOM   3240  HG  SER 0 207       3.257 -14.211   8.507  1.00  0.00      R00  H  
ATOM   3241  HA  SER 0 207       4.548 -14.053   5.310  1.00  0.00           H  
ATOM   3242  HB3 SER 0 207       3.422 -12.358   6.881  1.00  0.00           H  
ATOM   3243  HB2 SER 0 207       4.782 -12.910   8.078  1.00  0.00           H  
ATOM   3244  N   PHE 0 208       6.687 -11.522   5.741  1.00  0.00      R00  N  
ATOM   3245  CA  PHE 0 208       7.408 -10.484   4.955  1.00  0.00      R00  C  
ATOM   3246  C   PHE 0 208       8.127 -10.938   3.687  1.00  0.00      R00  C  
ATOM   3247  O   PHE 0 208       8.007 -10.273   2.671  1.00  0.00      R00  O  
ATOM   3248  CB  PHE 0 208       8.438  -9.799   5.880  1.00  0.00      R00  C  
ATOM   3249  CG  PHE 0 208       9.437  -8.837   5.217  1.00  0.00      R00  C  
ATOM   3250  CD1 PHE 0 208       8.949  -7.641   4.674  1.00  0.00      R00  C  
ATOM   3251  CD2 PHE 0 208      10.836  -9.194   5.022  1.00  0.00      R00  C  
ATOM   3252  CE1 PHE 0 208       9.887  -6.704   4.241  1.00  0.00      R00  C  
ATOM   3253  CE2 PHE 0 208      11.705  -8.247   4.553  1.00  0.00      R00  C  
ATOM   3254  CZ  PHE 0 208      11.230  -7.002   4.086  1.00  0.00      R00  C  
ATOM   3255  H   PHE 0 208       6.846 -11.584   6.737  1.00  0.00      R00  H  
ATOM   3256  HA  PHE 0 208       6.700  -9.768   4.538  1.00  0.00           H  
ATOM   3257  HB3 PHE 0 208       9.053 -10.525   6.412  1.00  0.00           H  
ATOM   3258  HB2 PHE 0 208       7.941  -9.330   6.729  1.00  0.00           H  
ATOM   3259  HD1 PHE 0 208       7.918  -7.322   4.728  1.00  0.00           H  
ATOM   3260  HD2 PHE 0 208      11.186 -10.164   5.344  1.00  0.00           H  
ATOM   3261  HE1 PHE 0 208       9.499  -5.727   3.995  1.00  0.00           H  
ATOM   3262  HE2 PHE 0 208      12.737  -8.541   4.434  1.00  0.00           H  
ATOM   3263  HZ  PHE 0 208      11.947  -6.230   3.849  1.00  0.00           H  
ATOM   3264  N   ALA 0 209       8.689 -12.165   3.744  1.00  0.00      R00  N  
ATOM   3265  CA  ALA 0 209       9.231 -12.936   2.590  1.00  0.00      R00  C  
ATOM   3266  C   ALA 0 209       8.378 -13.020   1.293  1.00  0.00      R00  C  
ATOM   3267  O   ALA 0 209       8.808 -12.484   0.183  1.00  0.00      R00  O  
ATOM   3268  CB  ALA 0 209       9.711 -14.398   2.951  1.00  0.00      R00  C  
ATOM   3269  H   ALA 0 209       8.891 -12.576   4.645  1.00  0.00      R00  H  
ATOM   3270  HA  ALA 0 209      10.130 -12.435   2.229  1.00  0.00           H  
ATOM   3271  HB1 ALA 0 209      10.502 -14.506   3.693  1.00  0.00           H  
ATOM   3272  HB2 ALA 0 209       8.960 -15.174   3.099  1.00  0.00           H  
ATOM   3273  HB3 ALA 0 209      10.313 -14.762   2.118  1.00  0.00           H  
ATOM   3274  N   LEU 0 210       7.159 -13.477   1.467  1.00  0.00      R00  N  
ATOM   3275  CA  LEU 0 210       6.188 -13.630   0.410  1.00  0.00      R00  C  
ATOM   3276  C   LEU 0 210       5.184 -12.404   0.356  1.00  0.00      R00  C  
ATOM   3277  O   LEU 0 210       4.471 -12.207  -0.651  1.00  0.00      R00  O  
ATOM   3278  CB  LEU 0 210       5.467 -14.905   0.787  1.00  0.00      R00  C  
ATOM   3279  CG  LEU 0 210       4.883 -15.656  -0.481  1.00  0.00      R00  C  
ATOM   3280  CD1 LEU 0 210       4.936 -17.232  -0.353  1.00  0.00      R00  C  
ATOM   3281  CD2 LEU 0 210       3.398 -15.126  -0.761  1.00  0.00      R00  C  
ATOM   3282  H   LEU 0 210       6.957 -13.826   2.393  1.00  0.00      R00  H  
ATOM   3283  HA  LEU 0 210       6.658 -13.677  -0.572  1.00  0.00           H  
ATOM   3284  HB3 LEU 0 210       4.654 -14.635   1.461  1.00  0.00           H  
ATOM   3285  HB2 LEU 0 210       6.161 -15.606   1.250  1.00  0.00           H  
ATOM   3286  HG  LEU 0 210       5.590 -15.491  -1.294  1.00  0.00           H  
ATOM   3287 HD11 LEU 0 210       5.706 -17.510  -1.073  1.00  0.00           H  
ATOM   3288 HD12 LEU 0 210       5.203 -17.502   0.669  1.00  0.00           H  
ATOM   3289 HD13 LEU 0 210       4.029 -17.761  -0.645  1.00  0.00           H  
ATOM   3290 HD21 LEU 0 210       2.635 -15.903  -0.809  1.00  0.00           H  
ATOM   3291 HD22 LEU 0 210       3.040 -14.373  -0.059  1.00  0.00           H  
ATOM   3292 HD23 LEU 0 210       3.427 -14.643  -1.738  1.00  0.00           H  
ATOM   3293  N   GLY 0 211       5.213 -11.572   1.328  1.00  0.00      R00  N  
ATOM   3294  CA  GLY 0 211       4.388 -10.327   1.319  1.00  0.00      R00  C  
ATOM   3295  C   GLY 0 211       5.096  -9.218   0.595  1.00  0.00      R00  C  
ATOM   3296  O   GLY 0 211       4.404  -8.382   0.067  1.00  0.00      R00  O  
ATOM   3297  H   GLY 0 211       5.897 -11.670   2.065  1.00  0.00      R00  H  
ATOM   3298  HA3 GLY 0 211       4.292 -10.083   2.378  1.00  0.00           H  
ATOM   3299  HA2 GLY 0 211       3.427 -10.510   0.839  1.00  0.00           H  
ATOM   3300  N   PHE 0 212       6.427  -9.174   0.622  1.00  0.00      R00  N  
ATOM   3301  CA  PHE 0 212       7.133  -7.984   0.162  1.00  0.00      R00  C  
ATOM   3302  C   PHE 0 212       8.447  -8.292  -0.489  1.00  0.00      R00  C  
ATOM   3303  O   PHE 0 212       8.608  -7.937  -1.627  1.00  0.00      R00  O  
ATOM   3304  CB  PHE 0 212       7.186  -7.013   1.358  1.00  0.00      R00  C  
ATOM   3305  CG  PHE 0 212       7.977  -5.751   1.233  1.00  0.00      R00  C  
ATOM   3306  CD1 PHE 0 212       9.387  -5.814   1.204  1.00  0.00      R00  C  
ATOM   3307  CD2 PHE 0 212       7.327  -4.498   1.119  1.00  0.00      R00  C  
ATOM   3308  CE1 PHE 0 212      10.120  -4.627   1.198  1.00  0.00      R00  C  
ATOM   3309  CE2 PHE 0 212       8.113  -3.346   1.030  1.00  0.00      R00  C  
ATOM   3310  CZ  PHE 0 212       9.470  -3.446   1.121  1.00  0.00      R00  C  
ATOM   3311  H   PHE 0 212       6.998  -9.660   1.299  1.00  0.00      R00  H  
ATOM   3312  HA  PHE 0 212       6.535  -7.478  -0.597  1.00  0.00           H  
ATOM   3313  HB3 PHE 0 212       7.502  -7.544   2.256  1.00  0.00           H  
ATOM   3314  HB2 PHE 0 212       6.159  -6.661   1.449  1.00  0.00           H  
ATOM   3315  HD1 PHE 0 212       9.879  -6.772   1.284  1.00  0.00           H  
ATOM   3316  HD2 PHE 0 212       6.266  -4.351   0.976  1.00  0.00           H  
ATOM   3317  HE1 PHE 0 212      11.197  -4.597   1.127  1.00  0.00           H  
ATOM   3318  HE2 PHE 0 212       7.645  -2.385   0.874  1.00  0.00           H  
ATOM   3319  HZ  PHE 0 212      10.065  -2.548   1.040  1.00  0.00           H  
ATOM   3320  N   ALA 0 213       9.253  -9.158   0.161  1.00  0.00      R00  N  
ATOM   3321  CA  ALA 0 213      10.667  -9.295  -0.289  1.00  0.00      R00  C  
ATOM   3322  C   ALA 0 213      10.829  -9.954  -1.695  1.00  0.00      R00  C  
ATOM   3323  O   ALA 0 213      11.406  -9.358  -2.537  1.00  0.00      R00  O  
ATOM   3324  CB  ALA 0 213      11.477 -10.045   0.837  1.00  0.00      R00  C  
ATOM   3325  H   ALA 0 213       8.898  -9.695   0.939  1.00  0.00      R00  H  
ATOM   3326  HA  ALA 0 213      11.115  -8.316  -0.460  1.00  0.00           H  
ATOM   3327  HB1 ALA 0 213      11.089  -9.720   1.803  1.00  0.00           H  
ATOM   3328  HB2 ALA 0 213      11.288 -11.112   0.716  1.00  0.00           H  
ATOM   3329  HB3 ALA 0 213      12.500  -9.675   0.764  1.00  0.00           H  
ATOM   3330  N   ALA 0 214      10.258 -11.133  -1.904  1.00  0.00      R00  N  
ATOM   3331  CA  ALA 0 214      10.058 -11.801  -3.149  1.00  0.00      R00  C  
ATOM   3332  C   ALA 0 214       9.252 -11.072  -4.278  1.00  0.00      R00  C  
ATOM   3333  O   ALA 0 214       9.944 -10.869  -5.265  1.00  0.00      R00  O  
ATOM   3334  CB  ALA 0 214       9.792 -13.291  -2.901  1.00  0.00      R00  C  
ATOM   3335  H   ALA 0 214       9.721 -11.527  -1.145  1.00  0.00      R00  H  
ATOM   3336  HA  ALA 0 214      11.078 -11.818  -3.532  1.00  0.00           H  
ATOM   3337  HB1 ALA 0 214       8.747 -13.306  -2.592  1.00  0.00           H  
ATOM   3338  HB2 ALA 0 214       9.908 -13.925  -3.780  1.00  0.00           H  
ATOM   3339  HB3 ALA 0 214      10.520 -13.669  -2.182  1.00  0.00           H  
ATOM   3340  N   PRO 0 215       7.999 -10.598  -3.972  1.00  0.00      R00  N  
ATOM   3341  CA  PRO 0 215       7.347  -9.479  -4.825  1.00  0.00      R00  C  
ATOM   3342  C   PRO 0 215       8.288  -8.279  -5.149  1.00  0.00      R00  C  
ATOM   3343  O   PRO 0 215       8.417  -8.055  -6.318  1.00  0.00      R00  O  
ATOM   3344  CD  PRO 0 215       7.025 -11.072  -3.041  1.00  0.00      R00  C  
ATOM   3345  CB  PRO 0 215       6.079  -9.045  -3.934  1.00  0.00      R00  C  
ATOM   3346  CG  PRO 0 215       5.681 -10.422  -3.215  1.00  0.00      R00  C  
ATOM   3347  HD2 PRO 0 215       7.356 -10.880  -2.020  1.00  0.00           H  
ATOM   3348  HD3 PRO 0 215       6.761 -12.121  -3.170  1.00  0.00           H  
ATOM   3349  HA  PRO 0 215       7.016  -9.970  -5.740  1.00  0.00           H  
ATOM   3350  HB3 PRO 0 215       5.209  -8.665  -4.469  1.00  0.00           H  
ATOM   3351  HB2 PRO 0 215       6.331  -8.275  -3.205  1.00  0.00           H  
ATOM   3352  HG2 PRO 0 215       5.097 -10.234  -2.314  1.00  0.00           H  
ATOM   3353  HG3 PRO 0 215       5.049 -10.934  -3.940  1.00  0.00           H  
ATOM   3354  N   LEU 0 216       8.936  -7.538  -4.163  1.00  0.00      R00  N  
ATOM   3355  CA  LEU 0 216       9.809  -6.479  -4.441  1.00  0.00      R00  C  
ATOM   3356  C   LEU 0 216      11.077  -6.772  -5.272  1.00  0.00      R00  C  
ATOM   3357  O   LEU 0 216      11.285  -6.040  -6.182  1.00  0.00      R00  O  
ATOM   3358  CB  LEU 0 216      10.013  -5.541  -3.231  1.00  0.00      R00  C  
ATOM   3359  CG  LEU 0 216      10.536  -4.112  -3.539  1.00  0.00      R00  C  
ATOM   3360  CD1 LEU 0 216       9.662  -3.295  -4.526  1.00  0.00      R00  C  
ATOM   3361  CD2 LEU 0 216      10.784  -3.373  -2.239  1.00  0.00      R00  C  
ATOM   3362  H   LEU 0 216       8.814  -7.665  -3.168  1.00  0.00      R00  H  
ATOM   3363  HA  LEU 0 216       9.287  -5.855  -5.167  1.00  0.00           H  
ATOM   3364  HB3 LEU 0 216      10.621  -6.006  -2.455  1.00  0.00           H  
ATOM   3365  HB2 LEU 0 216       9.027  -5.296  -2.834  1.00  0.00           H  
ATOM   3366  HG  LEU 0 216      11.521  -4.270  -3.977  1.00  0.00           H  
ATOM   3367 HD11 LEU 0 216       8.665  -3.687  -4.729  1.00  0.00           H  
ATOM   3368 HD12 LEU 0 216       9.405  -2.331  -4.086  1.00  0.00           H  
ATOM   3369 HD13 LEU 0 216      10.150  -3.181  -5.494  1.00  0.00           H  
ATOM   3370 HD21 LEU 0 216      11.838  -3.223  -2.006  1.00  0.00           H  
ATOM   3371 HD22 LEU 0 216      10.424  -2.345  -2.296  1.00  0.00           H  
ATOM   3372 HD23 LEU 0 216      10.400  -3.903  -1.368  1.00  0.00           H  
ATOM   3373  N   THR 0 217      11.740  -7.930  -4.982  1.00  0.00      R00  N  
ATOM   3374  CA  THR 0 217      12.916  -8.422  -5.718  1.00  0.00      R00  C  
ATOM   3375  C   THR 0 217      12.479  -8.704  -7.147  1.00  0.00      R00  C  
ATOM   3376  O   THR 0 217      13.219  -8.407  -8.166  1.00  0.00      R00  O  
ATOM   3377  CB  THR 0 217      13.664  -9.576  -4.997  1.00  0.00      R00  C  
ATOM   3378  OG1 THR 0 217      14.062  -9.256  -3.701  1.00  0.00      R00  O  
ATOM   3379  CG2 THR 0 217      14.898 -10.169  -5.725  1.00  0.00      R00  C  
ATOM   3380  H   THR 0 217      11.357  -8.566  -4.298  1.00  0.00      R00  H  
ATOM   3381  HG1 THR 0 217      13.292  -9.287  -3.129  1.00  0.00      R00  H  
ATOM   3382  HA  THR 0 217      13.626  -7.599  -5.794  1.00  0.00           H  
ATOM   3383  HB  THR 0 217      12.908 -10.348  -4.856  1.00  0.00           H  
ATOM   3384 HG21 THR 0 217      14.608 -10.815  -6.554  1.00  0.00           H  
ATOM   3385 HG22 THR 0 217      15.553  -9.367  -6.063  1.00  0.00           H  
ATOM   3386 HG23 THR 0 217      15.476 -10.760  -5.015  1.00  0.00           H  
ATOM   3387  N   LEU 0 218      11.308  -9.386  -7.287  1.00  0.00      R00  N  
ATOM   3388  CA  LEU 0 218      10.780  -9.650  -8.629  1.00  0.00      R00  C  
ATOM   3389  C   LEU 0 218      10.403  -8.338  -9.385  1.00  0.00      R00  C  
ATOM   3390  O   LEU 0 218      10.916  -8.172 -10.484  1.00  0.00      R00  O  
ATOM   3391  CB  LEU 0 218       9.703 -10.704  -8.625  1.00  0.00      R00  C  
ATOM   3392  CG  LEU 0 218      10.290 -12.151  -8.623  1.00  0.00      R00  C  
ATOM   3393  CD1 LEU 0 218       9.278 -13.198  -8.077  1.00  0.00      R00  C  
ATOM   3394  CD2 LEU 0 218      11.202 -12.621  -9.817  1.00  0.00      R00  C  
ATOM   3395  H   LEU 0 218      10.830  -9.750  -6.475  1.00  0.00      R00  H  
ATOM   3396  HA  LEU 0 218      11.611 -10.046  -9.212  1.00  0.00           H  
ATOM   3397  HB3 LEU 0 218       9.101 -10.643  -9.531  1.00  0.00           H  
ATOM   3398  HB2 LEU 0 218       9.132 -10.516  -7.715  1.00  0.00           H  
ATOM   3399  HG  LEU 0 218      10.903 -12.190  -7.722  1.00  0.00           H  
ATOM   3400 HD11 LEU 0 218       8.316 -12.736  -7.852  1.00  0.00           H  
ATOM   3401 HD12 LEU 0 218       9.128 -13.928  -8.872  1.00  0.00           H  
ATOM   3402 HD13 LEU 0 218       9.681 -13.779  -7.247  1.00  0.00           H  
ATOM   3403 HD21 LEU 0 218      12.250 -12.404  -9.615  1.00  0.00           H  
ATOM   3404 HD22 LEU 0 218      11.240 -13.704  -9.930  1.00  0.00           H  
ATOM   3405 HD23 LEU 0 218      10.856 -12.268 -10.789  1.00  0.00           H  
ATOM   3406  N   ILE 0 219       9.675  -7.421  -8.778  1.00  0.00      R00  N  
ATOM   3407  CA  ILE 0 219       9.411  -6.113  -9.284  1.00  0.00      R00  C  
ATOM   3408  C   ILE 0 219      10.644  -5.290  -9.877  1.00  0.00      R00  C  
ATOM   3409  O   ILE 0 219      10.577  -4.845 -11.013  1.00  0.00      R00  O  
ATOM   3410  CB  ILE 0 219       8.651  -5.178  -8.220  1.00  0.00      R00  C  
ATOM   3411  CG2 ILE 0 219       9.047  -3.741  -8.211  1.00  0.00      R00  C  
ATOM   3412  CG1 ILE 0 219       7.128  -5.391  -8.298  1.00  0.00      R00  C  
ATOM   3413  CD1 ILE 0 219       6.278  -4.944  -7.107  1.00  0.00      R00  C  
ATOM   3414  H   ILE 0 219       9.372  -7.695  -7.855  1.00  0.00      R00  H  
ATOM   3415  HA  ILE 0 219       8.674  -6.392 -10.037  1.00  0.00           H  
ATOM   3416  HB  ILE 0 219       8.957  -5.544  -7.239  1.00  0.00           H  
ATOM   3417 HG21 ILE 0 219      10.081  -3.537  -7.934  1.00  0.00           H  
ATOM   3418 HG22 ILE 0 219       8.878  -3.314  -9.200  1.00  0.00           H  
ATOM   3419 HG23 ILE 0 219       8.416  -3.152  -7.546  1.00  0.00           H  
ATOM   3420 HG13 ILE 0 219       7.004  -6.434  -8.590  1.00  0.00           H  
ATOM   3421 HG12 ILE 0 219       6.879  -4.817  -9.190  1.00  0.00           H  
ATOM   3422 HD11 ILE 0 219       5.648  -4.089  -7.353  1.00  0.00           H  
ATOM   3423 HD12 ILE 0 219       5.558  -5.677  -6.743  1.00  0.00           H  
ATOM   3424 HD13 ILE 0 219       6.925  -4.667  -6.274  1.00  0.00           H  
ATOM   3425  N   PHE 0 220      11.696  -5.324  -9.076  1.00  0.00      R00  N  
ATOM   3426  CA  PHE 0 220      13.004  -4.857  -9.493  1.00  0.00      R00  C  
ATOM   3427  C   PHE 0 220      13.441  -5.527 -10.791  1.00  0.00      R00  C  
ATOM   3428  O   PHE 0 220      13.507  -4.834 -11.759  1.00  0.00      R00  O  
ATOM   3429  CB  PHE 0 220      14.045  -5.058  -8.363  1.00  0.00      R00  C  
ATOM   3430  CG  PHE 0 220      15.546  -5.198  -8.784  1.00  0.00      R00  C  
ATOM   3431  CD1 PHE 0 220      16.262  -6.240  -8.212  1.00  0.00      R00  C  
ATOM   3432  CD2 PHE 0 220      16.255  -4.194  -9.541  1.00  0.00      R00  C  
ATOM   3433  CE1 PHE 0 220      17.636  -6.317  -8.448  1.00  0.00      R00  C  
ATOM   3434  CE2 PHE 0 220      17.651  -4.259  -9.633  1.00  0.00      R00  C  
ATOM   3435  CZ  PHE 0 220      18.334  -5.358  -9.155  1.00  0.00      R00  C  
ATOM   3436  H   PHE 0 220      11.838  -5.795  -8.194  1.00  0.00      R00  H  
ATOM   3437  HA  PHE 0 220      12.850  -3.814  -9.769  1.00  0.00           H  
ATOM   3438  HB3 PHE 0 220      13.642  -5.987  -7.959  1.00  0.00           H  
ATOM   3439  HB2 PHE 0 220      13.831  -4.221  -7.698  1.00  0.00           H  
ATOM   3440  HD1 PHE 0 220      15.843  -7.079  -7.677  1.00  0.00           H  
ATOM   3441  HD2 PHE 0 220      15.689  -3.405 -10.014  1.00  0.00           H  
ATOM   3442  HE1 PHE 0 220      18.252  -7.116  -8.062  1.00  0.00           H  
ATOM   3443  HE2 PHE 0 220      18.224  -3.525 -10.182  1.00  0.00           H  
ATOM   3444  HZ  PHE 0 220      19.389  -5.291  -9.378  1.00  0.00           H  
ATOM   3445  N   VAL 0 221      13.585  -6.866 -10.777  1.00  0.00      R00  N  
ATOM   3446  CA  VAL 0 221      14.149  -7.684 -11.869  1.00  0.00      R00  C  
ATOM   3447  C   VAL 0 221      13.294  -7.484 -13.153  1.00  0.00      R00  C  
ATOM   3448  O   VAL 0 221      13.865  -7.263 -14.256  1.00  0.00      R00  O  
ATOM   3449  CB  VAL 0 221      14.430  -9.172 -11.438  1.00  0.00      R00  C  
ATOM   3450  CG1 VAL 0 221      14.584 -10.135 -12.570  1.00  0.00      R00  C  
ATOM   3451  CG2 VAL 0 221      15.707  -9.244 -10.524  1.00  0.00      R00  C  
ATOM   3452  H   VAL 0 221      13.459  -7.327  -9.887  1.00  0.00      R00  H  
ATOM   3453  HA  VAL 0 221      15.149  -7.260 -11.960  1.00  0.00           H  
ATOM   3454  HB  VAL 0 221      13.610  -9.547 -10.826  1.00  0.00           H  
ATOM   3455 HG11 VAL 0 221      13.650 -10.187 -13.129  1.00  0.00           H  
ATOM   3456 HG12 VAL 0 221      15.323  -9.770 -13.283  1.00  0.00           H  
ATOM   3457 HG13 VAL 0 221      14.846 -11.135 -12.224  1.00  0.00           H  
ATOM   3458 HG21 VAL 0 221      15.567  -8.844  -9.520  1.00  0.00           H  
ATOM   3459 HG22 VAL 0 221      15.819 -10.327 -10.460  1.00  0.00           H  
ATOM   3460 HG23 VAL 0 221      16.613  -8.805 -10.942  1.00  0.00           H  
ATOM   3461  N   PHE 0 222      12.026  -7.696 -12.967  1.00  0.00      R00  N  
ATOM   3462  CA  PHE 0 222      11.030  -7.707 -14.054  1.00  0.00      R00  C  
ATOM   3463  C   PHE 0 222      10.869  -6.439 -14.991  1.00  0.00      R00  C  
ATOM   3464  O   PHE 0 222      10.790  -6.636 -16.192  1.00  0.00      R00  O  
ATOM   3465  CB  PHE 0 222       9.679  -8.232 -13.478  1.00  0.00      R00  C  
ATOM   3466  CG  PHE 0 222       9.659  -9.732 -13.234  1.00  0.00      R00  C  
ATOM   3467  CD1 PHE 0 222      10.281 -10.687 -13.993  1.00  0.00      R00  C  
ATOM   3468  CD2 PHE 0 222       8.840 -10.175 -12.197  1.00  0.00      R00  C  
ATOM   3469  CE1 PHE 0 222      10.013 -12.042 -13.773  1.00  0.00      R00  C  
ATOM   3470  CE2 PHE 0 222       8.660 -11.536 -11.915  1.00  0.00      R00  C  
ATOM   3471  CZ  PHE 0 222       9.185 -12.491 -12.768  1.00  0.00      R00  C  
ATOM   3472  H   PHE 0 222      11.540  -7.836 -12.093  1.00  0.00      R00  H  
ATOM   3473  HA  PHE 0 222      11.330  -8.422 -14.820  1.00  0.00           H  
ATOM   3474  HB3 PHE 0 222       8.856  -7.971 -14.143  1.00  0.00           H  
ATOM   3475  HB2 PHE 0 222       9.435  -7.662 -12.582  1.00  0.00           H  
ATOM   3476  HD1 PHE 0 222      10.876 -10.515 -14.878  1.00  0.00           H  
ATOM   3477  HD2 PHE 0 222       8.283  -9.492 -11.573  1.00  0.00           H  
ATOM   3478  HE1 PHE 0 222      10.575 -12.764 -14.348  1.00  0.00           H  
ATOM   3479  HE2 PHE 0 222       8.016 -11.903 -11.130  1.00  0.00           H  
ATOM   3480  HZ  PHE 0 222       9.120 -13.566 -12.684  1.00  0.00           H  
ATOM   3481  N   TYR 0 223      11.116  -5.275 -14.368  1.00  0.00      R00  N  
ATOM   3482  CA  TYR 0 223      11.222  -4.002 -15.070  1.00  0.00      R00  C  
ATOM   3483  C   TYR 0 223      12.675  -3.789 -15.573  1.00  0.00      R00  C  
ATOM   3484  O   TYR 0 223      12.804  -3.370 -16.684  1.00  0.00      R00  O  
ATOM   3485  CB  TYR 0 223      10.789  -2.889 -14.188  1.00  0.00      R00  C  
ATOM   3486  CG  TYR 0 223       9.264  -2.776 -13.873  1.00  0.00      R00  C  
ATOM   3487  CD1 TYR 0 223       8.907  -2.689 -12.547  1.00  0.00      R00  C  
ATOM   3488  CE1 TYR 0 223       7.558  -2.688 -12.142  1.00  0.00      R00  C  
ATOM   3489  CD2 TYR 0 223       8.214  -2.719 -14.865  1.00  0.00      R00  C  
ATOM   3490  CE2 TYR 0 223       6.898  -2.683 -14.446  1.00  0.00      R00  C  
ATOM   3491  CZ  TYR 0 223       6.542  -2.768 -13.117  1.00  0.00      R00  C  
ATOM   3492  OH  TYR 0 223       5.204  -2.583 -12.899  1.00  0.00      R00  O  
ATOM   3493  H   TYR 0 223      11.046  -5.242 -13.361  1.00  0.00      R00  H  
ATOM   3494  HH  TYR 0 223       4.991  -2.746 -11.977  1.00  0.00      R00  H  
ATOM   3495  HA  TYR 0 223      10.554  -3.970 -15.931  1.00  0.00           H  
ATOM   3496  HB3 TYR 0 223      11.093  -1.911 -14.562  1.00  0.00           H  
ATOM   3497  HB2 TYR 0 223      11.290  -3.063 -13.236  1.00  0.00           H  
ATOM   3498  HD1 TYR 0 223       9.558  -2.673 -11.686  1.00  0.00           H  
ATOM   3499  HE1 TYR 0 223       7.286  -2.553 -11.106  1.00  0.00           H  
ATOM   3500  HD2 TYR 0 223       8.405  -2.674 -15.927  1.00  0.00           H  
ATOM   3501  HE2 TYR 0 223       6.104  -2.702 -15.178  1.00  0.00           H  
ATOM   3502  N   CYS 0 224      13.697  -4.204 -14.866  1.00  0.00      R00  N  
ATOM   3503  CA  CYS 0 224      15.087  -4.113 -15.280  1.00  0.00      R00  C  
ATOM   3504  C   CYS 0 224      15.486  -4.983 -16.489  1.00  0.00      R00  C  
ATOM   3505  O   CYS 0 224      16.302  -4.484 -17.274  1.00  0.00      R00  O  
ATOM   3506  CB  CYS 0 224      16.021  -4.401 -14.095  1.00  0.00      R00  C  
ATOM   3507  SG  CYS 0 224      16.051  -3.095 -12.845  1.00  0.00      R00  S  
ATOM   3508  H   CYS 0 224      13.611  -4.548 -13.920  1.00  0.00      R00  H  
ATOM   3509  HA  CYS 0 224      15.287  -3.061 -15.484  1.00  0.00           H  
ATOM   3510  HB3 CYS 0 224      17.039  -4.664 -14.383  1.00  0.00           H  
ATOM   3511  HB2 CYS 0 224      15.552  -5.255 -13.606  1.00  0.00           H  
ATOM   3512  HG  CYS 0 224      15.313  -3.740 -11.937  1.00  0.00           H  
ATOM   3513  N   LEU 0 225      14.793  -6.060 -16.760  1.00  0.00      R00  N  
ATOM   3514  CA  LEU 0 225      14.905  -6.882 -17.987  1.00  0.00      R00  C  
ATOM   3515  C   LEU 0 225      13.955  -6.371 -19.112  1.00  0.00      R00  C  
ATOM   3516  O   LEU 0 225      14.408  -6.627 -20.246  1.00  0.00      R00  O  
ATOM   3517  CB  LEU 0 225      14.373  -8.281 -17.610  1.00  0.00      R00  C  
ATOM   3518  CG  LEU 0 225      15.282  -9.032 -16.688  1.00  0.00      R00  C  
ATOM   3519  CD1 LEU 0 225      14.638 -10.307 -16.083  1.00  0.00      R00  C  
ATOM   3520  CD2 LEU 0 225      16.618  -9.393 -17.362  1.00  0.00      R00  C  
ATOM   3521  H   LEU 0 225      14.244  -6.571 -16.083  1.00  0.00      R00  H  
ATOM   3522  HA  LEU 0 225      15.924  -6.834 -18.371  1.00  0.00           H  
ATOM   3523  HB3 LEU 0 225      14.338  -8.848 -18.540  1.00  0.00           H  
ATOM   3524  HB2 LEU 0 225      13.375  -8.189 -17.181  1.00  0.00           H  
ATOM   3525  HG  LEU 0 225      15.489  -8.374 -15.844  1.00  0.00           H  
ATOM   3526 HD11 LEU 0 225      13.600 -10.242 -15.757  1.00  0.00           H  
ATOM   3527 HD12 LEU 0 225      14.563 -11.016 -16.907  1.00  0.00           H  
ATOM   3528 HD13 LEU 0 225      15.244 -10.843 -15.353  1.00  0.00           H  
ATOM   3529 HD21 LEU 0 225      17.496  -9.280 -16.726  1.00  0.00           H  
ATOM   3530 HD22 LEU 0 225      16.630 -10.450 -17.625  1.00  0.00           H  
ATOM   3531 HD23 LEU 0 225      16.860  -8.726 -18.189  1.00  0.00           H  
ATOM   3532  N   VAL 0 226      12.925  -5.563 -18.815  1.00  0.00      R00  N  
ATOM   3533  CA  VAL 0 226      12.134  -4.823 -19.818  1.00  0.00      R00  C  
ATOM   3534  C   VAL 0 226      13.020  -3.740 -20.434  1.00  0.00      R00  C  
ATOM   3535  O   VAL 0 226      13.104  -3.576 -21.654  1.00  0.00      R00  O  
ATOM   3536  CB  VAL 0 226      10.766  -4.253 -19.215  1.00  0.00      R00  C  
ATOM   3537  CG1 VAL 0 226      10.125  -3.045 -20.024  1.00  0.00      R00  C  
ATOM   3538  CG2 VAL 0 226       9.806  -5.307 -18.986  1.00  0.00      R00  C  
ATOM   3539  H   VAL 0 226      12.622  -5.532 -17.852  1.00  0.00      R00  H  
ATOM   3540  HA  VAL 0 226      11.804  -5.515 -20.593  1.00  0.00           H  
ATOM   3541  HB  VAL 0 226      10.883  -3.762 -18.248  1.00  0.00           H  
ATOM   3542 HG11 VAL 0 226      10.048  -3.264 -21.089  1.00  0.00           H  
ATOM   3543 HG12 VAL 0 226       9.118  -2.835 -19.665  1.00  0.00           H  
ATOM   3544 HG13 VAL 0 226      10.785  -2.179 -20.078  1.00  0.00           H  
ATOM   3545 HG21 VAL 0 226      10.346  -6.084 -18.445  1.00  0.00           H  
ATOM   3546 HG22 VAL 0 226       8.981  -4.991 -18.348  1.00  0.00           H  
ATOM   3547 HG23 VAL 0 226       9.368  -5.666 -19.917  1.00  0.00           H  
ATOM   3548  N   ILE 0 227      13.733  -3.018 -19.564  1.00  0.00      R00  N  
ATOM   3549  CA  ILE 0 227      14.811  -2.098 -19.841  1.00  0.00      R00  C  
ATOM   3550  C   ILE 0 227      15.918  -2.728 -20.683  1.00  0.00      R00  C  
ATOM   3551  O   ILE 0 227      16.266  -2.137 -21.723  1.00  0.00      R00  O  
ATOM   3552  CB  ILE 0 227      15.311  -1.309 -18.525  1.00  0.00      R00  C  
ATOM   3553  CG2 ILE 0 227      16.629  -0.551 -18.577  1.00  0.00      R00  C  
ATOM   3554  CG1 ILE 0 227      14.185  -0.420 -17.962  1.00  0.00      R00  C  
ATOM   3555  CD1 ILE 0 227      14.235  -0.131 -16.465  1.00  0.00      R00  C  
ATOM   3556  H   ILE 0 227      13.640  -3.155 -18.567  1.00  0.00      R00  H  
ATOM   3557  HA  ILE 0 227      14.435  -1.311 -20.495  1.00  0.00           H  
ATOM   3558  HB  ILE 0 227      15.469  -2.112 -17.806  1.00  0.00           H  
ATOM   3559 HG21 ILE 0 227      17.491  -1.135 -18.900  1.00  0.00           H  
ATOM   3560 HG22 ILE 0 227      16.621   0.393 -19.122  1.00  0.00           H  
ATOM   3561 HG23 ILE 0 227      16.759  -0.123 -17.583  1.00  0.00           H  
ATOM   3562 HG13 ILE 0 227      13.242  -0.886 -18.247  1.00  0.00           H  
ATOM   3563 HG12 ILE 0 227      14.207   0.590 -18.372  1.00  0.00           H  
ATOM   3564 HD11 ILE 0 227      15.247   0.108 -16.138  1.00  0.00           H  
ATOM   3565 HD12 ILE 0 227      13.477   0.555 -16.086  1.00  0.00           H  
ATOM   3566 HD13 ILE 0 227      14.089  -1.048 -15.895  1.00  0.00           H  
ATOM   3567  N   ARG 0 228      16.391  -4.002 -20.446  1.00  0.00      R00  N  
ATOM   3568  CA  ARG 0 228      17.438  -4.606 -21.256  1.00  0.00      R00  C  
ATOM   3569  C   ARG 0 228      17.025  -4.832 -22.726  1.00  0.00      R00  C  
ATOM   3570  O   ARG 0 228      17.799  -4.575 -23.604  1.00  0.00      R00  O  
ATOM   3571  CB  ARG 0 228      17.819  -5.934 -20.516  1.00  0.00      R00  C  
ATOM   3572  CG  ARG 0 228      18.922  -6.781 -21.153  1.00  0.00      R00  C  
ATOM   3573  CD  ARG 0 228      19.647  -7.772 -20.198  1.00  0.00      R00  C  
ATOM   3574  NE  ARG 0 228      20.329  -6.986 -19.201  1.00  0.00      R00  N  
ATOM   3575  CZ  ARG 0 228      21.101  -7.466 -18.224  1.00  0.00      R00  C  
ATOM   3576  NH1 ARG 0 228      21.637  -6.661 -17.330  1.00  0.00      R00  N  
ATOM   3577  NH2 ARG 0 228      21.319  -8.766 -18.181  1.00  0.00      R00  N1+
ATOM   3578  H   ARG 0 228      16.094  -4.416 -19.574  1.00  0.00      R00  H  
ATOM   3579  HE  ARG 0 228      20.309  -5.997 -19.402  1.00  0.00      R00  H  
ATOM   3580 HH11 ARG 0 228      22.239  -7.111 -16.655  1.00  0.00      R00  H  
ATOM   3581 HH12 ARG 0 228      21.505  -5.660 -17.288  1.00  0.00      R00  H  
ATOM   3582 HH21 ARG 0 228      21.573  -9.269 -17.342  1.00  0.00      R00  H  
ATOM   3583 HH22 ARG 0 228      20.941  -9.450 -18.820  1.00  0.00      R00  H  
ATOM   3584  HA  ARG 0 228      18.361  -4.027 -21.242  1.00  0.00           H  
ATOM   3585  HB3 ARG 0 228      16.996  -6.648 -20.487  1.00  0.00           H  
ATOM   3586  HB2 ARG 0 228      18.139  -5.768 -19.488  1.00  0.00           H  
ATOM   3587  HG3 ARG 0 228      19.750  -6.190 -21.546  1.00  0.00           H  
ATOM   3588  HG2 ARG 0 228      18.535  -7.332 -22.010  1.00  0.00           H  
ATOM   3589  HD3 ARG 0 228      20.307  -8.414 -20.782  1.00  0.00           H  
ATOM   3590  HD2 ARG 0 228      18.946  -8.390 -19.636  1.00  0.00           H  
ATOM   3591  N   LYS 0 229      15.794  -5.338 -22.894  1.00  0.00      R00  N  
ATOM   3592  CA  LYS 0 229      15.209  -5.626 -24.192  1.00  0.00      R00  C  
ATOM   3593  C   LYS 0 229      14.981  -4.326 -24.970  1.00  0.00      R00  C  
ATOM   3594  O   LYS 0 229      15.127  -4.364 -26.210  1.00  0.00      R00  O  
ATOM   3595  CB  LYS 0 229      13.863  -6.342 -23.937  1.00  0.00      R00  C  
ATOM   3596  CG  LYS 0 229      12.955  -6.704 -25.191  1.00  0.00      R00  C  
ATOM   3597  CD  LYS 0 229      13.525  -7.673 -26.365  1.00  0.00      R00  C  
ATOM   3598  CE  LYS 0 229      12.512  -8.404 -27.245  1.00  0.00      R00  C  
ATOM   3599  NZ  LYS 0 229      13.165  -8.898 -28.508  1.00  0.00      R00  N1+
ATOM   3600  H   LYS 0 229      15.108  -5.421 -22.158  1.00  0.00      R00  H  
ATOM   3601  HZ1 LYS 0 229      12.410  -9.400 -28.953  1.00  0.00      R00  H  
ATOM   3602  HZ2 LYS 0 229      13.568  -8.140 -29.039  1.00  0.00      R00  H  
ATOM   3603  HZ3 LYS 0 229      13.834  -9.601 -28.225  1.00  0.00      R00  H  
ATOM   3604  HA  LYS 0 229      15.958  -6.193 -24.745  1.00  0.00           H  
ATOM   3605  HB3 LYS 0 229      13.258  -5.704 -23.292  1.00  0.00           H  
ATOM   3606  HB2 LYS 0 229      14.062  -7.190 -23.282  1.00  0.00           H  
ATOM   3607  HG3 LYS 0 229      12.669  -5.827 -25.773  1.00  0.00           H  
ATOM   3608  HG2 LYS 0 229      12.032  -7.144 -24.813  1.00  0.00           H  
ATOM   3609  HD3 LYS 0 229      14.291  -8.337 -25.965  1.00  0.00           H  
ATOM   3610  HD2 LYS 0 229      14.063  -7.022 -27.055  1.00  0.00           H  
ATOM   3611  HE3 LYS 0 229      11.650  -7.826 -27.576  1.00  0.00           H  
ATOM   3612  HE2 LYS 0 229      12.083  -9.249 -26.706  1.00  0.00           H  
ATOM   3613  N   LEU 0 230      14.607  -3.242 -24.273  1.00  0.00      R00  N  
ATOM   3614  CA  LEU 0 230      14.599  -1.826 -24.854  1.00  0.00      R00  C  
ATOM   3615  C   LEU 0 230      15.932  -1.401 -25.493  1.00  0.00      R00  C  
ATOM   3616  O   LEU 0 230      16.007  -0.510 -26.321  1.00  0.00      R00  O  
ATOM   3617  CB  LEU 0 230      13.958  -0.708 -23.866  1.00  0.00      R00  C  
ATOM   3618  CG  LEU 0 230      12.443  -0.927 -23.732  1.00  0.00      R00  C  
ATOM   3619  CD1 LEU 0 230      11.947  -0.520 -22.375  1.00  0.00      R00  C  
ATOM   3620  CD2 LEU 0 230      11.465  -0.489 -24.909  1.00  0.00      R00  C  
ATOM   3621  H   LEU 0 230      14.175  -3.446 -23.383  1.00  0.00      R00  H  
ATOM   3622  HA  LEU 0 230      13.913  -1.927 -25.695  1.00  0.00           H  
ATOM   3623  HB3 LEU 0 230      14.090   0.347 -24.107  1.00  0.00           H  
ATOM   3624  HB2 LEU 0 230      14.327  -0.894 -22.858  1.00  0.00           H  
ATOM   3625  HG  LEU 0 230      12.359  -2.014 -23.739  1.00  0.00           H  
ATOM   3626 HD11 LEU 0 230      11.849   0.565 -22.413  1.00  0.00           H  
ATOM   3627 HD12 LEU 0 230      10.947  -0.806 -22.048  1.00  0.00           H  
ATOM   3628 HD13 LEU 0 230      12.615  -0.691 -21.531  1.00  0.00           H  
ATOM   3629 HD21 LEU 0 230      10.766  -1.151 -25.420  1.00  0.00           H  
ATOM   3630 HD22 LEU 0 230      10.738   0.198 -24.476  1.00  0.00           H  
ATOM   3631 HD23 LEU 0 230      11.911   0.166 -25.658  1.00  0.00           H  
ATOM   3632  N   LYS 0 231      17.060  -2.001 -25.030  1.00  0.00      R00  N  
ATOM   3633  CA  LYS 0 231      18.422  -1.634 -25.526  1.00  0.00      R00  C  
ATOM   3634  C   LYS 0 231      19.095  -2.606 -26.545  1.00  0.00      R00  C  
ATOM   3635  O   LYS 0 231      20.004  -2.038 -27.169  1.00  0.00      R00  O  
ATOM   3636  CB  LYS 0 231      19.321  -1.591 -24.332  1.00  0.00      R00  C  
ATOM   3637  CG  LYS 0 231      18.899  -0.447 -23.348  1.00  0.00      R00  C  
ATOM   3638  CD  LYS 0 231      19.880  -0.541 -22.171  1.00  0.00      R00  C  
ATOM   3639  CE  LYS 0 231      19.317   0.346 -21.030  1.00  0.00      R00  C  
ATOM   3640  NZ  LYS 0 231      20.200   0.300 -19.904  1.00  0.00      R00  N1+
ATOM   3641  H   LYS 0 231      17.034  -2.646 -24.253  1.00  0.00      R00  H  
ATOM   3642  HZ1 LYS 0 231      20.258  -0.636 -19.529  1.00  0.00      R00  H  
ATOM   3643  HZ2 LYS 0 231      21.170   0.526 -20.067  1.00  0.00      R00  H  
ATOM   3644  HZ3 LYS 0 231      19.842   0.971 -19.240  1.00  0.00      R00  H  
ATOM   3645  HA  LYS 0 231      18.461  -0.646 -25.986  1.00  0.00           H  
ATOM   3646  HB3 LYS 0 231      20.384  -1.468 -24.537  1.00  0.00           H  
ATOM   3647  HB2 LYS 0 231      19.342  -2.547 -23.809  1.00  0.00           H  
ATOM   3648  HG3 LYS 0 231      17.827  -0.487 -23.155  1.00  0.00           H  
ATOM   3649  HG2 LYS 0 231      19.109   0.522 -23.800  1.00  0.00           H  
ATOM   3650  HD3 LYS 0 231      20.761  -0.055 -22.590  1.00  0.00           H  
ATOM   3651  HD2 LYS 0 231      20.185  -1.564 -21.949  1.00  0.00           H  
ATOM   3652  HE3 LYS 0 231      18.325   0.097 -20.654  1.00  0.00           H  
ATOM   3653  HE2 LYS 0 231      19.258   1.382 -21.364  1.00  0.00           H  
ATOM   3654  N   THR 0 232      18.685  -3.873 -26.658  1.00  0.00      R00  N  
ATOM   3655  CA  THR 0 232      19.339  -4.818 -27.512  1.00  0.00      R00  C  
ATOM   3656  C   THR 0 232      18.834  -4.856 -28.926  1.00  0.00      R00  C  
ATOM   3657  O   THR 0 232      19.445  -5.464 -29.791  1.00  0.00      R00  O  
ATOM   3658  CB  THR 0 232      18.994  -6.252 -26.960  1.00  0.00      R00  C  
ATOM   3659  OG1 THR 0 232      17.623  -6.461 -26.634  1.00  0.00      R00  O  
ATOM   3660  CG2 THR 0 232      19.791  -6.430 -25.711  1.00  0.00      R00  C  
ATOM   3661  H   THR 0 232      18.011  -4.324 -26.056  1.00  0.00      R00  H  
ATOM   3662  HG1 THR 0 232      17.253  -6.774 -27.462  1.00  0.00      R00  H  
ATOM   3663  HA  THR 0 232      20.424  -4.825 -27.410  1.00  0.00           H  
ATOM   3664  HB  THR 0 232      19.164  -6.996 -27.738  1.00  0.00           H  
ATOM   3665 HG21 THR 0 232      19.133  -6.832 -24.942  1.00  0.00           H  
ATOM   3666 HG22 THR 0 232      20.622  -7.135 -25.748  1.00  0.00           H  
ATOM   3667 HG23 THR 0 232      19.996  -5.516 -25.154  1.00  0.00           H  
ATOM   3668  N   VAL 0 233      17.740  -4.177 -29.192  1.00  0.00      R00  N  
ATOM   3669  CA  VAL 0 233      17.309  -3.737 -30.499  1.00  0.00      R00  C  
ATOM   3670  C   VAL 0 233      18.301  -2.629 -30.949  1.00  0.00      R00  C  
ATOM   3671  O   VAL 0 233      18.750  -1.841 -30.149  1.00  0.00      R00  O  
ATOM   3672  CB  VAL 0 233      15.818  -3.247 -30.245  1.00  0.00      R00  C  
ATOM   3673  CG1 VAL 0 233      15.695  -2.115 -29.149  1.00  0.00      R00  C  
ATOM   3674  CG2 VAL 0 233      15.249  -2.705 -31.523  1.00  0.00      R00  C  
ATOM   3675  H   VAL 0 233      17.230  -3.864 -28.378  1.00  0.00      R00  H  
ATOM   3676  HA  VAL 0 233      17.277  -4.613 -31.148  1.00  0.00           H  
ATOM   3677  HB  VAL 0 233      15.273  -4.099 -29.840  1.00  0.00           H  
ATOM   3678 HG11 VAL 0 233      16.115  -2.619 -28.279  1.00  0.00           H  
ATOM   3679 HG12 VAL 0 233      16.342  -1.255 -29.326  1.00  0.00           H  
ATOM   3680 HG13 VAL 0 233      14.667  -1.824 -28.935  1.00  0.00           H  
ATOM   3681 HG21 VAL 0 233      15.817  -1.878 -31.951  1.00  0.00           H  
ATOM   3682 HG22 VAL 0 233      15.313  -3.397 -32.363  1.00  0.00           H  
ATOM   3683 HG23 VAL 0 233      14.293  -2.187 -31.450  1.00  0.00           H  
ATOM   3684  N   GLY 0 234      18.572  -2.632 -32.268  1.00  0.00      R00  N  
ATOM   3685  CA  GLY 0 234      19.510  -1.734 -32.854  1.00  0.00      R00  C  
ATOM   3686  C   GLY 0 234      19.064  -0.187 -32.691  1.00  0.00      R00  C  
ATOM   3687  O   GLY 0 234      17.903   0.160 -32.591  1.00  0.00      R00  O  
ATOM   3688  H   GLY 0 234      18.025  -3.268 -32.830  1.00  0.00      R00  H  
ATOM   3689  HA3 GLY 0 234      19.635  -1.950 -33.915  1.00  0.00           H  
ATOM   3690  HA2 GLY 0 234      20.470  -1.934 -32.378  1.00  0.00           H  
ATOM   3691  N   PRO 0 235      20.029   0.790 -32.751  1.00  0.00      R00  N  
ATOM   3692  CA  PRO 0 235      19.727   2.203 -32.613  1.00  0.00      R00  C  
ATOM   3693  C   PRO 0 235      18.821   2.727 -33.674  1.00  0.00      R00  C  
ATOM   3694  O   PRO 0 235      18.168   3.728 -33.378  1.00  0.00      R00  O  
ATOM   3695  CD  PRO 0 235      21.493   0.607 -32.842  1.00  0.00      R00  C  
ATOM   3696  CB  PRO 0 235      21.076   2.926 -32.710  1.00  0.00      R00  C  
ATOM   3697  CG  PRO 0 235      22.101   1.890 -32.304  1.00  0.00      R00  C  
ATOM   3698  HD2 PRO 0 235      21.775   0.478 -33.887  1.00  0.00           H  
ATOM   3699  HD3 PRO 0 235      21.896  -0.251 -32.304  1.00  0.00           H  
ATOM   3700  HA  PRO 0 235      19.302   2.412 -31.632  1.00  0.00           H  
ATOM   3701  HB3 PRO 0 235      21.172   3.811 -32.081  1.00  0.00           H  
ATOM   3702  HB2 PRO 0 235      21.367   3.216 -33.720  1.00  0.00           H  
ATOM   3703  HG2 PRO 0 235      23.140   2.111 -32.551  1.00  0.00           H  
ATOM   3704  HG3 PRO 0 235      22.008   1.700 -31.235  1.00  0.00           H  
ATOM   3705  N   LYS 0 236      18.706   2.071 -34.836  1.00  0.00      R00  N  
ATOM   3706  CA  LYS 0 236      17.917   2.577 -35.931  1.00  0.00      R00  C  
ATOM   3707  C   LYS 0 236      16.511   2.049 -35.940  1.00  0.00      R00  C  
ATOM   3708  O   LYS 0 236      15.619   2.591 -36.526  1.00  0.00      R00  O  
ATOM   3709  CB  LYS 0 236      18.650   2.255 -37.276  1.00  0.00      R00  C  
ATOM   3710  CG  LYS 0 236      19.877   3.132 -37.581  1.00  0.00      R00  C  
ATOM   3711  CD  LYS 0 236      19.626   4.342 -38.479  1.00  0.00      R00  C  
ATOM   3712  CE  LYS 0 236      20.763   5.329 -38.736  1.00  0.00      R00  C  
ATOM   3713  NZ  LYS 0 236      21.951   4.840 -39.459  1.00  0.00      R00  N1+
ATOM   3714  H   LYS 0 236      18.782   1.065 -34.773  1.00  0.00      R00  H  
ATOM   3715  HZ1 LYS 0 236      22.121   3.874 -39.220  1.00  0.00      R00  H  
ATOM   3716  HZ2 LYS 0 236      21.961   4.919 -40.466  1.00  0.00      R00  H  
ATOM   3717  HZ3 LYS 0 236      22.770   5.316 -39.108  1.00  0.00      R00  H  
ATOM   3718  HA  LYS 0 236      17.871   3.665 -35.960  1.00  0.00           H  
ATOM   3719  HB3 LYS 0 236      17.953   2.320 -38.111  1.00  0.00           H  
ATOM   3720  HB2 LYS 0 236      18.997   1.221 -37.294  1.00  0.00           H  
ATOM   3721  HG3 LYS 0 236      20.647   2.520 -38.050  1.00  0.00           H  
ATOM   3722  HG2 LYS 0 236      20.252   3.409 -36.595  1.00  0.00           H  
ATOM   3723  HD3 LYS 0 236      18.837   4.937 -38.017  1.00  0.00           H  
ATOM   3724  HD2 LYS 0 236      19.318   3.944 -39.445  1.00  0.00           H  
ATOM   3725  HE3 LYS 0 236      21.226   5.609 -37.789  1.00  0.00           H  
ATOM   3726  HE2 LYS 0 236      20.482   6.331 -39.059  1.00  0.00           H  
ATOM   3727  N   ASN 0 237      16.339   0.932 -35.239  1.00  0.00      R00  N  
ATOM   3728  CA  ASN 0 237      15.050   0.247 -35.058  1.00  0.00      R00  C  
ATOM   3729  C   ASN 0 237      14.373   0.687 -33.743  1.00  0.00      R00  C  
ATOM   3730  O   ASN 0 237      13.153   0.552 -33.612  1.00  0.00      R00  O  
ATOM   3731  CB  ASN 0 237      15.381  -1.261 -35.031  1.00  0.00      R00  C  
ATOM   3732  CG  ASN 0 237      15.734  -1.868 -36.363  1.00  0.00      R00  C  
ATOM   3733  OD1 ASN 0 237      15.317  -1.479 -37.481  1.00  0.00      R00  O  
ATOM   3734  ND2 ASN 0 237      16.381  -3.022 -36.288  1.00  0.00      R00  N  
ATOM   3735  H   ASN 0 237      17.235   0.507 -35.051  1.00  0.00      R00  H  
ATOM   3736 HD21 ASN 0 237      16.737  -3.425 -37.143  1.00  0.00      R00  H  
ATOM   3737 HD22 ASN 0 237      16.739  -3.310 -35.389  1.00  0.00      R00  H  
ATOM   3738  HA  ASN 0 237      14.367   0.536 -35.856  1.00  0.00           H  
ATOM   3739  HB3 ASN 0 237      14.473  -1.819 -34.799  1.00  0.00           H  
ATOM   3740  HB2 ASN 0 237      16.120  -1.451 -34.253  1.00  0.00           H  
ATOM   3741  N   LYS 0 238      15.256   1.185 -32.792  1.00  0.00      R00  N  
ATOM   3742  CA  LYS 0 238      14.852   1.839 -31.570  1.00  0.00      R00  C  
ATOM   3743  C   LYS 0 238      14.287   3.179 -31.961  1.00  0.00      R00  C  
ATOM   3744  O   LYS 0 238      15.050   3.965 -32.547  1.00  0.00      R00  O  
ATOM   3745  CB  LYS 0 238      15.930   1.996 -30.482  1.00  0.00      R00  C  
ATOM   3746  CG  LYS 0 238      15.527   2.340 -29.040  1.00  0.00      R00  C  
ATOM   3747  CD  LYS 0 238      16.699   2.796 -28.189  1.00  0.00      R00  C  
ATOM   3748  CE  LYS 0 238      17.796   1.733 -27.944  1.00  0.00      R00  C  
ATOM   3749  NZ  LYS 0 238      18.828   2.199 -26.937  1.00  0.00      R00  N1+
ATOM   3750  H   LYS 0 238      16.219   1.225 -33.092  1.00  0.00      R00  H  
ATOM   3751  HZ1 LYS 0 238      19.632   1.587 -26.926  1.00  0.00      R00  H  
ATOM   3752  HZ2 LYS 0 238      19.160   3.135 -27.123  1.00  0.00      R00  H  
ATOM   3753  HZ3 LYS 0 238      18.393   2.127 -26.029  1.00  0.00      R00  H  
ATOM   3754  HA  LYS 0 238      14.107   1.136 -31.197  1.00  0.00           H  
ATOM   3755  HB3 LYS 0 238      16.641   2.761 -30.793  1.00  0.00           H  
ATOM   3756  HB2 LYS 0 238      16.452   1.040 -30.451  1.00  0.00           H  
ATOM   3757  HG3 LYS 0 238      15.089   1.472 -28.548  1.00  0.00           H  
ATOM   3758  HG2 LYS 0 238      14.756   3.110 -29.080  1.00  0.00           H  
ATOM   3759  HD3 LYS 0 238      16.102   2.941 -27.289  1.00  0.00           H  
ATOM   3760  HD2 LYS 0 238      17.165   3.748 -28.443  1.00  0.00           H  
ATOM   3761  HE3 LYS 0 238      18.313   1.504 -28.875  1.00  0.00           H  
ATOM   3762  HE2 LYS 0 238      17.515   0.700 -27.738  1.00  0.00           H  
ATOM   3763  N   SER 0 239      13.023   3.381 -31.729  1.00  0.00      R00  N  
ATOM   3764  CA  SER 0 239      12.240   4.608 -32.063  1.00  0.00      R00  C  
ATOM   3765  C   SER 0 239      12.098   5.435 -30.774  1.00  0.00      R00  C  
ATOM   3766  O   SER 0 239      12.428   5.043 -29.657  1.00  0.00      R00  O  
ATOM   3767  CB  SER 0 239      10.872   4.106 -32.655  1.00  0.00      R00  C  
ATOM   3768  OG  SER 0 239      10.136   3.274 -31.743  1.00  0.00      R00  O  
ATOM   3769  H   SER 0 239      12.429   2.670 -31.327  1.00  0.00      R00  H  
ATOM   3770  HG  SER 0 239       9.369   2.895 -32.178  1.00  0.00      R00  H  
ATOM   3771  HA  SER 0 239      12.782   5.243 -32.763  1.00  0.00           H  
ATOM   3772  HB3 SER 0 239      11.151   3.492 -33.511  1.00  0.00           H  
ATOM   3773  HB2 SER 0 239      10.330   4.913 -33.148  1.00  0.00           H  
ATOM   3774  N   LYS 0 240      11.409   6.585 -30.935  1.00  0.00      R00  N  
ATOM   3775  CA  LYS 0 240      10.905   7.455 -29.814  1.00  0.00      R00  C  
ATOM   3776  C   LYS 0 240       9.826   6.720 -28.874  1.00  0.00      R00  C  
ATOM   3777  O   LYS 0 240       9.768   6.992 -27.696  1.00  0.00      R00  O  
ATOM   3778  CB  LYS 0 240      10.369   8.878 -30.225  1.00  0.00      R00  C  
ATOM   3779  CG  LYS 0 240       9.036   8.807 -30.942  1.00  0.00      R00  C  
ATOM   3780  CD  LYS 0 240       8.563  10.164 -31.485  1.00  0.00      R00  C  
ATOM   3781  CE  LYS 0 240       7.314  10.088 -32.267  1.00  0.00      R00  C  
ATOM   3782  NZ  LYS 0 240       6.155   9.591 -31.402  1.00  0.00      R00  N1+
ATOM   3783  H   LYS 0 240      11.098   6.898 -31.844  1.00  0.00      R00  H  
ATOM   3784  HZ1 LYS 0 240       5.323   9.450 -31.956  1.00  0.00      R00  H  
ATOM   3785  HZ2 LYS 0 240       6.378   8.700 -30.983  1.00  0.00      R00  H  
ATOM   3786  HZ3 LYS 0 240       5.948  10.178 -30.607  1.00  0.00      R00  H  
ATOM   3787  HA  LYS 0 240      11.872   7.580 -29.326  1.00  0.00           H  
ATOM   3788  HB3 LYS 0 240      11.042   9.360 -30.933  1.00  0.00           H  
ATOM   3789  HB2 LYS 0 240      10.271   9.500 -29.335  1.00  0.00           H  
ATOM   3790  HG3 LYS 0 240       8.361   8.412 -30.183  1.00  0.00           H  
ATOM   3791  HG2 LYS 0 240       8.910   8.052 -31.718  1.00  0.00           H  
ATOM   3792  HD3 LYS 0 240       9.329  10.515 -32.177  1.00  0.00           H  
ATOM   3793  HD2 LYS 0 240       8.342  10.937 -30.748  1.00  0.00           H  
ATOM   3794  HE3 LYS 0 240       7.463   9.428 -33.121  1.00  0.00           H  
ATOM   3795  HE2 LYS 0 240       7.197  11.046 -32.773  1.00  0.00           H  
ATOM   3796  N   GLU 0 241       9.220   5.727 -29.513  1.00  0.00      R00  N  
ATOM   3797  CA  GLU 0 241       8.273   4.745 -28.888  1.00  0.00      R00  C  
ATOM   3798  C   GLU 0 241       8.954   3.720 -27.963  1.00  0.00      R00  C  
ATOM   3799  O   GLU 0 241       8.353   3.387 -26.934  1.00  0.00      R00  O  
ATOM   3800  CB  GLU 0 241       7.446   4.077 -29.994  1.00  0.00      R00  C  
ATOM   3801  CG  GLU 0 241       6.689   5.106 -30.926  1.00  0.00      R00  C  
ATOM   3802  CD  GLU 0 241       5.767   6.025 -30.210  1.00  0.00      R00  C  
ATOM   3803  OE1 GLU 0 241       4.820   5.522 -29.541  1.00  0.00      R00  O  
ATOM   3804  OE2 GLU 0 241       6.088   7.233 -30.108  1.00  0.00      R00  O1-
ATOM   3805  H   GLU 0 241       9.244   5.571 -30.511  1.00  0.00      R00  H  
ATOM   3806  HA  GLU 0 241       7.640   5.361 -28.249  1.00  0.00           H  
ATOM   3807  HB3 GLU 0 241       6.723   3.529 -29.389  1.00  0.00           H  
ATOM   3808  HB2 GLU 0 241       8.159   3.387 -30.444  1.00  0.00           H  
ATOM   3809  HG3 GLU 0 241       6.154   4.389 -31.549  1.00  0.00           H  
ATOM   3810  HG2 GLU 0 241       7.394   5.709 -31.498  1.00  0.00           H  
ATOM   3811  N   LYS 0 242      10.158   3.260 -28.331  1.00  0.00      R00  N  
ATOM   3812  CA  LYS 0 242      10.976   2.421 -27.482  1.00  0.00      R00  C  
ATOM   3813  C   LYS 0 242      11.581   3.188 -26.354  1.00  0.00      R00  C  
ATOM   3814  O   LYS 0 242      11.623   2.687 -25.220  1.00  0.00      R00  O  
ATOM   3815  CB  LYS 0 242      12.100   1.671 -28.339  1.00  0.00      R00  C  
ATOM   3816  CG  LYS 0 242      11.594   0.650 -29.342  1.00  0.00      R00  C  
ATOM   3817  CD  LYS 0 242      11.065  -0.581 -28.598  1.00  0.00      R00  C  
ATOM   3818  CE  LYS 0 242      10.510  -1.623 -29.592  1.00  0.00      R00  C  
ATOM   3819  NZ  LYS 0 242      10.039  -2.803 -28.885  1.00  0.00      R00  N1+
ATOM   3820  H   LYS 0 242      10.509   3.419 -29.265  1.00  0.00      R00  H  
ATOM   3821  HZ1 LYS 0 242       9.360  -3.357 -29.387  1.00  0.00      R00  H  
ATOM   3822  HZ2 LYS 0 242      10.752  -3.432 -28.543  1.00  0.00      R00  H  
ATOM   3823  HZ3 LYS 0 242       9.531  -2.543 -28.052  1.00  0.00      R00  H  
ATOM   3824  HA  LYS 0 242      10.382   1.678 -26.951  1.00  0.00           H  
ATOM   3825  HB3 LYS 0 242      12.743   1.120 -27.653  1.00  0.00           H  
ATOM   3826  HB2 LYS 0 242      12.756   2.381 -28.844  1.00  0.00           H  
ATOM   3827  HG3 LYS 0 242      12.295   0.352 -30.122  1.00  0.00           H  
ATOM   3828  HG2 LYS 0 242      10.713   0.993 -29.885  1.00  0.00           H  
ATOM   3829  HD3 LYS 0 242      10.314  -0.256 -27.878  1.00  0.00           H  
ATOM   3830  HD2 LYS 0 242      11.891  -0.954 -27.992  1.00  0.00           H  
ATOM   3831  HE3 LYS 0 242      11.344  -1.814 -30.268  1.00  0.00           H  
ATOM   3832  HE2 LYS 0 242       9.669  -1.138 -30.087  1.00  0.00           H  
ATOM   3833  N   LYS 0 243      12.103   4.416 -26.692  1.00  0.00      R00  N  
ATOM   3834  CA  LYS 0 243      12.735   5.447 -25.811  1.00  0.00      R00  C  
ATOM   3835  C   LYS 0 243      11.901   6.047 -24.690  1.00  0.00      R00  C  
ATOM   3836  O   LYS 0 243      12.260   6.033 -23.489  1.00  0.00      R00  O  
ATOM   3837  CB  LYS 0 243      13.513   6.530 -26.631  1.00  0.00      R00  C  
ATOM   3838  CG  LYS 0 243      14.695   5.988 -27.525  1.00  0.00      R00  C  
ATOM   3839  CD  LYS 0 243      14.965   6.961 -28.725  1.00  0.00      R00  C  
ATOM   3840  CE  LYS 0 243      15.964   6.422 -29.761  1.00  0.00      R00  C  
ATOM   3841  NZ  LYS 0 243      16.145   7.377 -30.857  1.00  0.00      R00  N1+
ATOM   3842  H   LYS 0 243      11.887   4.709 -27.634  1.00  0.00      R00  H  
ATOM   3843  HZ1 LYS 0 243      16.445   8.291 -30.552  1.00  0.00      R00  H  
ATOM   3844  HZ2 LYS 0 243      16.672   7.050 -31.654  1.00  0.00      R00  H  
ATOM   3845  HZ3 LYS 0 243      15.271   7.627 -31.297  1.00  0.00      R00  H  
ATOM   3846  HA  LYS 0 243      13.503   4.807 -25.377  1.00  0.00           H  
ATOM   3847  HB3 LYS 0 243      13.965   7.162 -25.867  1.00  0.00           H  
ATOM   3848  HB2 LYS 0 243      12.745   7.021 -27.230  1.00  0.00           H  
ATOM   3849  HG3 LYS 0 243      14.499   4.982 -27.894  1.00  0.00           H  
ATOM   3850  HG2 LYS 0 243      15.643   5.848 -27.005  1.00  0.00           H  
ATOM   3851  HD3 LYS 0 243      15.265   7.937 -28.345  1.00  0.00           H  
ATOM   3852  HD2 LYS 0 243      14.096   7.381 -29.233  1.00  0.00           H  
ATOM   3853  HE3 LYS 0 243      15.630   5.461 -30.152  1.00  0.00           H  
ATOM   3854  HE2 LYS 0 243      16.971   6.393 -29.344  1.00  0.00           H  
ATOM   3855  N   ARG 0 244      10.627   6.364 -25.086  1.00  0.00      R00  N  
ATOM   3856  CA  ARG 0 244       9.606   6.913 -24.094  1.00  0.00      R00  C  
ATOM   3857  C   ARG 0 244       9.165   5.896 -23.018  1.00  0.00      R00  C  
ATOM   3858  O   ARG 0 244       9.182   6.224 -21.820  1.00  0.00      R00  O  
ATOM   3859  CB  ARG 0 244       8.353   7.360 -24.925  1.00  0.00      R00  C  
ATOM   3860  CG  ARG 0 244       7.321   7.895 -23.974  1.00  0.00      R00  C  
ATOM   3861  CD  ARG 0 244       6.201   8.765 -24.653  1.00  0.00      R00  C  
ATOM   3862  NE  ARG 0 244       5.317   8.009 -25.518  1.00  0.00      R00  N  
ATOM   3863  CZ  ARG 0 244       5.481   7.762 -26.792  1.00  0.00      R00  C  
ATOM   3864  NH1 ARG 0 244       4.556   7.043 -27.367  1.00  0.00      R00  N  
ATOM   3865  NH2 ARG 0 244       6.534   8.174 -27.493  1.00  0.00      R00  N1+
ATOM   3866  H   ARG 0 244      10.320   6.388 -26.048  1.00  0.00      R00  H  
ATOM   3867  HE  ARG 0 244       4.560   7.501 -25.083  1.00  0.00      R00  H  
ATOM   3868 HH11 ARG 0 244       4.697   6.612 -28.269  1.00  0.00      R00  H  
ATOM   3869 HH12 ARG 0 244       3.652   6.799 -26.988  1.00  0.00      R00  H  
ATOM   3870 HH21 ARG 0 244       6.564   7.943 -28.476  1.00  0.00      R00  H  
ATOM   3871 HH22 ARG 0 244       7.356   8.595 -27.084  1.00  0.00      R00  H  
ATOM   3872  HA  ARG 0 244      10.124   7.723 -23.580  1.00  0.00           H  
ATOM   3873  HB3 ARG 0 244       7.939   6.608 -25.597  1.00  0.00           H  
ATOM   3874  HB2 ARG 0 244       8.724   8.181 -25.539  1.00  0.00           H  
ATOM   3875  HG3 ARG 0 244       7.704   8.433 -23.107  1.00  0.00           H  
ATOM   3876  HG2 ARG 0 244       6.699   7.114 -23.535  1.00  0.00           H  
ATOM   3877  HD3 ARG 0 244       6.764   9.444 -25.294  1.00  0.00           H  
ATOM   3878  HD2 ARG 0 244       5.816   9.524 -23.972  1.00  0.00           H  
ATOM   3879  N   SER 0 245       8.893   4.670 -23.492  1.00  0.00      R00  N  
ATOM   3880  CA  SER 0 245       8.667   3.555 -22.652  1.00  0.00      R00  C  
ATOM   3881  C   SER 0 245       9.850   3.160 -21.811  1.00  0.00      R00  C  
ATOM   3882  O   SER 0 245       9.571   2.988 -20.608  1.00  0.00      R00  O  
ATOM   3883  CB  SER 0 245       7.946   2.524 -23.466  1.00  0.00      R00  C  
ATOM   3884  OG  SER 0 245       8.791   1.944 -24.476  1.00  0.00      R00  O  
ATOM   3885  H   SER 0 245       9.086   4.541 -24.475  1.00  0.00      R00  H  
ATOM   3886  HG  SER 0 245       8.759   2.445 -25.295  1.00  0.00      R00  H  
ATOM   3887  HA  SER 0 245       7.905   3.938 -21.974  1.00  0.00           H  
ATOM   3888  HB3 SER 0 245       7.038   2.970 -23.873  1.00  0.00           H  
ATOM   3889  HB2 SER 0 245       7.631   1.712 -22.810  1.00  0.00           H  
ATOM   3890  N   HIS 0 246      11.076   3.057 -22.332  1.00  0.00      R00  N  
ATOM   3891  CA  HIS 0 246      12.378   2.955 -21.510  1.00  0.00      R00  C  
ATOM   3892  C   HIS 0 246      12.552   3.997 -20.355  1.00  0.00      R00  C  
ATOM   3893  O   HIS 0 246      12.915   3.581 -19.219  1.00  0.00      R00  O  
ATOM   3894  CB  HIS 0 246      13.513   3.005 -22.557  1.00  0.00      R00  C  
ATOM   3895  CG  HIS 0 246      14.893   2.907 -22.004  1.00  0.00      R00  C  
ATOM   3896  ND1 HIS 0 246      15.736   3.968 -21.907  1.00  0.00      R00  N  
ATOM   3897  CD2 HIS 0 246      15.527   1.892 -21.324  1.00  0.00      R00  C  
ATOM   3898  NE2 HIS 0 246      16.857   2.323 -21.067  1.00  0.00      R00  N  
ATOM   3899  CE1 HIS 0 246      16.895   3.639 -21.316  1.00  0.00      R00  C  
ATOM   3900  H   HIS 0 246      11.097   3.083 -23.341  1.00  0.00      R00  H  
ATOM   3901  HD1 HIS 0 246      15.505   4.882 -22.269  1.00  0.00      R00  H  
ATOM   3902  HA  HIS 0 246      12.518   1.989 -21.026  1.00  0.00           H  
ATOM   3903  HB3 HIS 0 246      13.454   3.968 -23.064  1.00  0.00           H  
ATOM   3904  HB2 HIS 0 246      13.399   2.380 -23.443  1.00  0.00           H  
ATOM   3905  HD2 HIS 0 246      15.124   0.904 -21.161  1.00  0.00           H  
ATOM   3906  HE1 HIS 0 246      17.688   4.258 -20.924  1.00  0.00           H  
ATOM   3907  N   ARG 0 247      12.274   5.280 -20.716  1.00  0.00      R00  N  
ATOM   3908  CA  ARG 0 247      12.412   6.426 -19.834  1.00  0.00      R00  C  
ATOM   3909  C   ARG 0 247      11.333   6.209 -18.702  1.00  0.00      R00  C  
ATOM   3910  O   ARG 0 247      11.677   5.938 -17.521  1.00  0.00      R00  O  
ATOM   3911  CB  ARG 0 247      12.121   7.691 -20.620  1.00  0.00      R00  C  
ATOM   3912  CG  ARG 0 247      12.318   8.993 -19.752  1.00  0.00      R00  C  
ATOM   3913  CD  ARG 0 247      12.246  10.165 -20.623  1.00  0.00      R00  C  
ATOM   3914  NE  ARG 0 247      13.503  10.401 -21.376  1.00  0.00      R00  N  
ATOM   3915  CZ  ARG 0 247      14.701  10.689 -21.015  1.00  0.00      R00  C  
ATOM   3916  NH1 ARG 0 247      14.962  11.215 -19.826  1.00  0.00      R00  N  
ATOM   3917  NH2 ARG 0 247      15.685  10.668 -21.921  1.00  0.00      R00  N1+
ATOM   3918  H   ARG 0 247      12.018   5.372 -21.689  1.00  0.00      R00  H  
ATOM   3919  HE  ARG 0 247      13.439  10.179 -22.359  1.00  0.00      R00  H  
ATOM   3920 HH11 ARG 0 247      15.792  11.702 -19.518  1.00  0.00      R00  H  
ATOM   3921 HH12 ARG 0 247      14.263  11.341 -19.107  1.00  0.00      R00  H  
ATOM   3922 HH21 ARG 0 247      16.644  10.917 -21.725  1.00  0.00      R00  H  
ATOM   3923 HH22 ARG 0 247      15.516  10.406 -22.881  1.00  0.00      R00  H  
ATOM   3924  HA  ARG 0 247      13.405   6.583 -19.411  1.00  0.00           H  
ATOM   3925  HB3 ARG 0 247      11.120   7.645 -21.049  1.00  0.00           H  
ATOM   3926  HB2 ARG 0 247      12.856   7.674 -21.425  1.00  0.00           H  
ATOM   3927  HG3 ARG 0 247      13.198   8.849 -19.126  1.00  0.00           H  
ATOM   3928  HG2 ARG 0 247      11.521   9.007 -19.008  1.00  0.00           H  
ATOM   3929  HD3 ARG 0 247      11.875  11.000 -20.029  1.00  0.00           H  
ATOM   3930  HD2 ARG 0 247      11.518  10.048 -21.426  1.00  0.00           H  
ATOM   3931  N   LYS 0 248      10.061   6.013 -19.000  1.00  0.00      R00  N  
ATOM   3932  CA  LYS 0 248       8.976   5.759 -18.009  1.00  0.00      R00  C  
ATOM   3933  C   LYS 0 248       9.121   4.438 -17.178  1.00  0.00      R00  C  
ATOM   3934  O   LYS 0 248       8.884   4.493 -15.949  1.00  0.00      R00  O  
ATOM   3935  CB  LYS 0 248       7.629   5.909 -18.717  1.00  0.00      R00  C  
ATOM   3936  CG  LYS 0 248       7.278   7.287 -19.171  1.00  0.00      R00  C  
ATOM   3937  CD  LYS 0 248       6.116   7.387 -20.143  1.00  0.00      R00  C  
ATOM   3938  CE  LYS 0 248       5.761   8.866 -20.502  1.00  0.00      R00  C  
ATOM   3939  NZ  LYS 0 248       5.847   9.819 -19.371  1.00  0.00      R00  N1+
ATOM   3940  H   LYS 0 248       9.795   6.198 -19.957  1.00  0.00      R00  H  
ATOM   3941  HZ1 LYS 0 248       5.322  10.662 -19.554  1.00  0.00      R00  H  
ATOM   3942  HZ2 LYS 0 248       5.381   9.383 -18.587  1.00  0.00      R00  H  
ATOM   3943  HZ3 LYS 0 248       6.799  10.064 -19.140  1.00  0.00      R00  H  
ATOM   3944  HA  LYS 0 248       9.012   6.542 -17.251  1.00  0.00           H  
ATOM   3945  HB3 LYS 0 248       6.911   5.442 -18.044  1.00  0.00           H  
ATOM   3946  HB2 LYS 0 248       7.664   5.275 -19.603  1.00  0.00           H  
ATOM   3947  HG3 LYS 0 248       8.112   7.700 -19.739  1.00  0.00           H  
ATOM   3948  HG2 LYS 0 248       7.186   7.949 -18.310  1.00  0.00           H  
ATOM   3949  HD3 LYS 0 248       5.271   6.840 -19.725  1.00  0.00           H  
ATOM   3950  HD2 LYS 0 248       6.573   6.856 -20.978  1.00  0.00           H  
ATOM   3951  HE3 LYS 0 248       4.759   9.002 -20.910  1.00  0.00           H  
ATOM   3952  HE2 LYS 0 248       6.484   9.210 -21.242  1.00  0.00           H  
ATOM   3953  N   VAL 0 249       9.610   3.278 -17.813  1.00  0.00      R00  N  
ATOM   3954  CA  VAL 0 249       9.669   1.987 -17.034  1.00  0.00      R00  C  
ATOM   3955  C   VAL 0 249      10.779   2.124 -15.929  1.00  0.00      R00  C  
ATOM   3956  O   VAL 0 249      10.600   1.599 -14.826  1.00  0.00      R00  O  
ATOM   3957  CB  VAL 0 249       9.862   0.640 -17.880  1.00  0.00      R00  C  
ATOM   3958  CG1 VAL 0 249      10.222  -0.567 -17.072  1.00  0.00      R00  C  
ATOM   3959  CG2 VAL 0 249       8.597   0.367 -18.633  1.00  0.00      R00  C  
ATOM   3960  H   VAL 0 249       9.821   3.268 -18.801  1.00  0.00      R00  H  
ATOM   3961  HA  VAL 0 249       8.719   2.042 -16.501  1.00  0.00           H  
ATOM   3962  HB  VAL 0 249      10.682   0.702 -18.595  1.00  0.00           H  
ATOM   3963 HG11 VAL 0 249       9.684  -0.784 -16.149  1.00  0.00           H  
ATOM   3964 HG12 VAL 0 249      10.055  -1.403 -17.751  1.00  0.00           H  
ATOM   3965 HG13 VAL 0 249      11.296  -0.556 -16.888  1.00  0.00           H  
ATOM   3966 HG21 VAL 0 249       8.285   1.216 -19.241  1.00  0.00           H  
ATOM   3967 HG22 VAL 0 249       8.808  -0.470 -19.299  1.00  0.00           H  
ATOM   3968 HG23 VAL 0 249       7.842   0.140 -17.881  1.00  0.00           H  
ATOM   3969  N   THR 0 250      11.825   2.928 -16.165  1.00  0.00      R00  N  
ATOM   3970  CA  THR 0 250      12.876   3.193 -15.120  1.00  0.00      R00  C  
ATOM   3971  C   THR 0 250      12.384   4.136 -13.967  1.00  0.00      R00  C  
ATOM   3972  O   THR 0 250      12.855   4.022 -12.880  1.00  0.00      R00  O  
ATOM   3973  CB  THR 0 250      14.140   3.882 -15.779  1.00  0.00      R00  C  
ATOM   3974  OG1 THR 0 250      14.513   3.148 -16.917  1.00  0.00      R00  O  
ATOM   3975  CG2 THR 0 250      15.404   3.812 -14.842  1.00  0.00      R00  C  
ATOM   3976  H   THR 0 250      11.890   3.592 -16.923  1.00  0.00      R00  H  
ATOM   3977  HG1 THR 0 250      13.765   2.976 -17.494  1.00  0.00      R00  H  
ATOM   3978  HA  THR 0 250      13.070   2.261 -14.589  1.00  0.00           H  
ATOM   3979  HB  THR 0 250      14.004   4.910 -16.114  1.00  0.00           H  
ATOM   3980 HG21 THR 0 250      15.259   4.394 -13.932  1.00  0.00           H  
ATOM   3981 HG22 THR 0 250      15.452   2.767 -14.534  1.00  0.00           H  
ATOM   3982 HG23 THR 0 250      16.356   4.023 -15.328  1.00  0.00           H  
ATOM   3983  N   LYS 0 251      11.415   5.019 -14.250  1.00  0.00      R00  N  
ATOM   3984  CA  LYS 0 251      10.689   5.843 -13.328  1.00  0.00      R00  C  
ATOM   3985  C   LYS 0 251       9.693   4.953 -12.532  1.00  0.00      R00  C  
ATOM   3986  O   LYS 0 251       9.605   5.161 -11.348  1.00  0.00      R00  O  
ATOM   3987  CB  LYS 0 251      10.019   7.074 -14.016  1.00  0.00      R00  C  
ATOM   3988  CG  LYS 0 251      11.080   7.962 -14.657  1.00  0.00      R00  C  
ATOM   3989  CD  LYS 0 251      10.520   9.183 -15.302  1.00  0.00      R00  C  
ATOM   3990  CE  LYS 0 251      11.485  10.385 -15.576  1.00  0.00      R00  C  
ATOM   3991  NZ  LYS 0 251      10.747  11.428 -16.324  1.00  0.00      R00  N1+
ATOM   3992  H   LYS 0 251      11.082   4.926 -15.199  1.00  0.00      R00  H  
ATOM   3993  HZ1 LYS 0 251       9.996  11.818 -15.772  1.00  0.00      R00  H  
ATOM   3994  HZ2 LYS 0 251      11.281  12.202 -16.692  1.00  0.00      R00  H  
ATOM   3995  HZ3 LYS 0 251      10.349  10.988 -17.142  1.00  0.00      R00  H  
ATOM   3996  HA  LYS 0 251      11.492   6.207 -12.687  1.00  0.00           H  
ATOM   3997  HB3 LYS 0 251       9.486   7.730 -13.329  1.00  0.00           H  
ATOM   3998  HB2 LYS 0 251       9.321   6.599 -14.706  1.00  0.00           H  
ATOM   3999  HG3 LYS 0 251      11.657   7.397 -15.389  1.00  0.00           H  
ATOM   4000  HG2 LYS 0 251      11.831   8.223 -13.911  1.00  0.00           H  
ATOM   4001  HD3 LYS 0 251       9.760   9.615 -14.652  1.00  0.00           H  
ATOM   4002  HD2 LYS 0 251       9.969   9.048 -16.233  1.00  0.00           H  
ATOM   4003  HE3 LYS 0 251      12.210  10.178 -16.364  1.00  0.00           H  
ATOM   4004  HE2 LYS 0 251      12.066  10.628 -14.687  1.00  0.00           H  
ATOM   4005  N   LEU 0 252       8.942   4.059 -13.201  1.00  0.00      R00  N  
ATOM   4006  CA  LEU 0 252       7.848   3.080 -12.774  1.00  0.00      R00  C  
ATOM   4007  C   LEU 0 252       8.442   2.204 -11.697  1.00  0.00      R00  C  
ATOM   4008  O   LEU 0 252       7.903   2.172 -10.597  1.00  0.00      R00  O  
ATOM   4009  CB  LEU 0 252       7.169   2.360 -14.104  1.00  0.00      R00  C  
ATOM   4010  CG  LEU 0 252       6.302   1.143 -13.814  1.00  0.00      R00  C  
ATOM   4011  CD1 LEU 0 252       5.078   1.531 -12.952  1.00  0.00      R00  C  
ATOM   4012  CD2 LEU 0 252       5.840   0.509 -15.113  1.00  0.00      R00  C  
ATOM   4013  H   LEU 0 252       9.032   4.027 -14.206  1.00  0.00      R00  H  
ATOM   4014  HA  LEU 0 252       7.097   3.737 -12.337  1.00  0.00           H  
ATOM   4015  HB3 LEU 0 252       8.071   1.849 -14.441  1.00  0.00           H  
ATOM   4016  HB2 LEU 0 252       6.783   2.998 -14.899  1.00  0.00           H  
ATOM   4017  HG  LEU 0 252       6.946   0.398 -13.346  1.00  0.00           H  
ATOM   4018 HD11 LEU 0 252       4.264   2.105 -13.397  1.00  0.00           H  
ATOM   4019 HD12 LEU 0 252       4.650   0.620 -12.534  1.00  0.00           H  
ATOM   4020 HD13 LEU 0 252       5.356   2.187 -12.127  1.00  0.00           H  
ATOM   4021 HD21 LEU 0 252       5.489   1.265 -15.816  1.00  0.00           H  
ATOM   4022 HD22 LEU 0 252       6.581  -0.167 -15.539  1.00  0.00           H  
ATOM   4023 HD23 LEU 0 252       5.016  -0.160 -14.866  1.00  0.00           H  
ATOM   4024  N   VAL 0 253       9.598   1.611 -12.006  1.00  0.00      R00  N  
ATOM   4025  CA  VAL 0 253      10.185   0.738 -11.054  1.00  0.00      R00  C  
ATOM   4026  C   VAL 0 253      10.540   1.409  -9.648  1.00  0.00      R00  C  
ATOM   4027  O   VAL 0 253      10.190   0.875  -8.632  1.00  0.00      R00  O  
ATOM   4028  CB  VAL 0 253      11.364  -0.057 -11.647  1.00  0.00      R00  C  
ATOM   4029  CG1 VAL 0 253      12.611   0.742 -12.153  1.00  0.00      R00  C  
ATOM   4030  CG2 VAL 0 253      11.873  -1.156 -10.734  1.00  0.00      R00  C  
ATOM   4031  H   VAL 0 253       9.938   1.611 -12.957  1.00  0.00      R00  H  
ATOM   4032  HA  VAL 0 253       9.429  -0.044 -10.985  1.00  0.00           H  
ATOM   4033  HB  VAL 0 253      10.938  -0.431 -12.578  1.00  0.00           H  
ATOM   4034 HG11 VAL 0 253      13.216   1.149 -11.342  1.00  0.00           H  
ATOM   4035 HG12 VAL 0 253      13.256  -0.013 -12.602  1.00  0.00           H  
ATOM   4036 HG13 VAL 0 253      12.353   1.524 -12.867  1.00  0.00           H  
ATOM   4037 HG21 VAL 0 253      12.504  -1.948 -11.136  1.00  0.00           H  
ATOM   4038 HG22 VAL 0 253      12.642  -0.716 -10.099  1.00  0.00           H  
ATOM   4039 HG23 VAL 0 253      11.092  -1.599 -10.116  1.00  0.00           H  
ATOM   4040  N   LEU 0 254      11.108   2.609  -9.787  1.00  0.00      R00  N  
ATOM   4041  CA  LEU 0 254      11.412   3.517  -8.607  1.00  0.00      R00  C  
ATOM   4042  C   LEU 0 254      10.194   4.099  -7.924  1.00  0.00      R00  C  
ATOM   4043  O   LEU 0 254      10.245   4.067  -6.644  1.00  0.00      R00  O  
ATOM   4044  CB  LEU 0 254      12.378   4.695  -8.938  1.00  0.00      R00  C  
ATOM   4045  CG  LEU 0 254      13.818   4.243  -9.475  1.00  0.00      R00  C  
ATOM   4046  CD1 LEU 0 254      14.593   5.436 -10.056  1.00  0.00      R00  C  
ATOM   4047  CD2 LEU 0 254      14.600   3.572  -8.224  1.00  0.00      R00  C  
ATOM   4048  H   LEU 0 254      11.331   3.013 -10.685  1.00  0.00      R00  H  
ATOM   4049  HA  LEU 0 254      11.832   2.859  -7.846  1.00  0.00           H  
ATOM   4050  HB3 LEU 0 254      12.416   5.392  -8.100  1.00  0.00           H  
ATOM   4051  HB2 LEU 0 254      11.930   5.159  -9.817  1.00  0.00           H  
ATOM   4052  HG  LEU 0 254      13.528   3.533 -10.249  1.00  0.00           H  
ATOM   4053 HD11 LEU 0 254      15.621   5.487  -9.698  1.00  0.00           H  
ATOM   4054 HD12 LEU 0 254      14.592   5.246 -11.130  1.00  0.00           H  
ATOM   4055 HD13 LEU 0 254      14.094   6.344  -9.717  1.00  0.00           H  
ATOM   4056 HD21 LEU 0 254      14.911   2.532  -8.327  1.00  0.00           H  
ATOM   4057 HD22 LEU 0 254      15.555   4.072  -8.060  1.00  0.00           H  
ATOM   4058 HD23 LEU 0 254      14.005   3.656  -7.315  1.00  0.00           H  
ATOM   4059  N   THR 0 255       9.095   4.411  -8.666  1.00  0.00      R00  N  
ATOM   4060  CA  THR 0 255       7.815   4.852  -8.144  1.00  0.00      R00  C  
ATOM   4061  C   THR 0 255       7.053   3.729  -7.348  1.00  0.00      R00  C  
ATOM   4062  O   THR 0 255       6.357   3.969  -6.395  1.00  0.00      R00  O  
ATOM   4063  CB  THR 0 255       6.900   5.469  -9.207  1.00  0.00      R00  C  
ATOM   4064  OG1 THR 0 255       7.630   6.352 -10.121  1.00  0.00      R00  O  
ATOM   4065  CG2 THR 0 255       5.690   6.313  -8.807  1.00  0.00      R00  C  
ATOM   4066  H   THR 0 255       9.152   4.521  -9.668  1.00  0.00      R00  H  
ATOM   4067  HG1 THR 0 255       8.473   5.932 -10.308  1.00  0.00      R00  H  
ATOM   4068  HA  THR 0 255       8.107   5.522  -7.335  1.00  0.00           H  
ATOM   4069  HB  THR 0 255       6.442   4.708  -9.839  1.00  0.00           H  
ATOM   4070 HG21 THR 0 255       4.973   5.697  -8.264  1.00  0.00           H  
ATOM   4071 HG22 THR 0 255       5.947   7.213  -8.249  1.00  0.00           H  
ATOM   4072 HG23 THR 0 255       5.124   6.620  -9.687  1.00  0.00           H  
ATOM   4073  N   VAL 0 256       7.160   2.460  -7.809  1.00  0.00      R00  N  
ATOM   4074  CA  VAL 0 256       6.636   1.296  -7.092  1.00  0.00      R00  C  
ATOM   4075  C   VAL 0 256       7.513   0.976  -5.878  1.00  0.00      R00  C  
ATOM   4076  O   VAL 0 256       6.918   0.850  -4.781  1.00  0.00      R00  O  
ATOM   4077  CB  VAL 0 256       6.497  -0.009  -8.005  1.00  0.00      R00  C  
ATOM   4078  CG1 VAL 0 256       6.214  -1.379  -7.348  1.00  0.00      R00  C  
ATOM   4079  CG2 VAL 0 256       5.560   0.187  -9.248  1.00  0.00      R00  C  
ATOM   4080  H   VAL 0 256       7.756   2.305  -8.610  1.00  0.00      R00  H  
ATOM   4081  HA  VAL 0 256       5.661   1.453  -6.631  1.00  0.00           H  
ATOM   4082  HB  VAL 0 256       7.488  -0.250  -8.390  1.00  0.00           H  
ATOM   4083 HG11 VAL 0 256       5.176  -1.502  -7.038  1.00  0.00           H  
ATOM   4084 HG12 VAL 0 256       6.421  -2.204  -8.029  1.00  0.00           H  
ATOM   4085 HG13 VAL 0 256       6.860  -1.614  -6.502  1.00  0.00           H  
ATOM   4086 HG21 VAL 0 256       4.495   0.238  -9.022  1.00  0.00           H  
ATOM   4087 HG22 VAL 0 256       5.664   1.114  -9.812  1.00  0.00           H  
ATOM   4088 HG23 VAL 0 256       5.683  -0.699  -9.871  1.00  0.00           H  
ATOM   4089  N   ILE 0 257       8.864   0.935  -6.072  1.00  0.00      R00  N  
ATOM   4090  CA  ILE 0 257       9.790   0.777  -4.956  1.00  0.00      R00  C  
ATOM   4091  C   ILE 0 257       9.541   1.865  -3.927  1.00  0.00      R00  C  
ATOM   4092  O   ILE 0 257       9.430   1.542  -2.780  1.00  0.00      R00  O  
ATOM   4093  CB  ILE 0 257      11.287   0.672  -5.403  1.00  0.00      R00  C  
ATOM   4094  CG2 ILE 0 257      12.230   0.553  -4.160  1.00  0.00      R00  C  
ATOM   4095  CG1 ILE 0 257      11.592  -0.578  -6.237  1.00  0.00      R00  C  
ATOM   4096  CD1 ILE 0 257      12.892  -0.412  -7.063  1.00  0.00      R00  C  
ATOM   4097  H   ILE 0 257       9.306   0.803  -6.970  1.00  0.00      R00  H  
ATOM   4098  HA  ILE 0 257       9.551  -0.175  -4.482  1.00  0.00           H  
ATOM   4099  HB  ILE 0 257      11.511   1.653  -5.821  1.00  0.00           H  
ATOM   4100 HG21 ILE 0 257      12.012  -0.203  -3.405  1.00  0.00           H  
ATOM   4101 HG22 ILE 0 257      13.255   0.334  -4.456  1.00  0.00           H  
ATOM   4102 HG23 ILE 0 257      12.281   1.474  -3.579  1.00  0.00           H  
ATOM   4103 HG13 ILE 0 257      10.766  -0.765  -6.923  1.00  0.00           H  
ATOM   4104 HG12 ILE 0 257      11.837  -1.419  -5.587  1.00  0.00           H  
ATOM   4105 HD11 ILE 0 257      13.802  -0.481  -6.467  1.00  0.00           H  
ATOM   4106 HD12 ILE 0 257      12.910  -1.216  -7.799  1.00  0.00           H  
ATOM   4107 HD13 ILE 0 257      12.992   0.568  -7.528  1.00  0.00           H  
ATOM   4108  N   ALA 0 258       9.265   3.108  -4.300  1.00  0.00      R00  N  
ATOM   4109  CA  ALA 0 258       8.789   4.268  -3.522  1.00  0.00      R00  C  
ATOM   4110  C   ALA 0 258       7.633   4.094  -2.553  1.00  0.00      R00  C  
ATOM   4111  O   ALA 0 258       7.845   4.154  -1.349  1.00  0.00      R00  O  
ATOM   4112  CB  ALA 0 258       8.562   5.640  -4.364  1.00  0.00      R00  C  
ATOM   4113  H   ALA 0 258       9.410   3.372  -5.264  1.00  0.00      R00  H  
ATOM   4114  HA  ALA 0 258       9.673   4.534  -2.942  1.00  0.00           H  
ATOM   4115  HB1 ALA 0 258       9.446   5.882  -4.953  1.00  0.00           H  
ATOM   4116  HB2 ALA 0 258       7.748   5.600  -5.087  1.00  0.00           H  
ATOM   4117  HB3 ALA 0 258       8.345   6.526  -3.767  1.00  0.00           H  
ATOM   4118  N   VAL 0 259       6.449   3.734  -3.056  1.00  0.00      R00  N  
ATOM   4119  CA  VAL 0 259       5.332   3.354  -2.228  1.00  0.00      R00  C  
ATOM   4120  C   VAL 0 259       5.481   2.103  -1.372  1.00  0.00      R00  C  
ATOM   4121  O   VAL 0 259       5.044   2.120  -0.208  1.00  0.00      R00  O  
ATOM   4122  CB  VAL 0 259       4.042   3.269  -3.102  1.00  0.00      R00  C  
ATOM   4123  CG1 VAL 0 259       3.879   4.627  -3.861  1.00  0.00      R00  C  
ATOM   4124  CG2 VAL 0 259       3.959   2.119  -4.127  1.00  0.00      R00  C  
ATOM   4125  H   VAL 0 259       6.348   3.805  -4.058  1.00  0.00      R00  H  
ATOM   4126  HA  VAL 0 259       5.172   4.146  -1.496  1.00  0.00           H  
ATOM   4127  HB  VAL 0 259       3.219   3.207  -2.390  1.00  0.00           H  
ATOM   4128 HG11 VAL 0 259       2.929   4.655  -4.393  1.00  0.00           H  
ATOM   4129 HG12 VAL 0 259       3.990   5.479  -3.190  1.00  0.00           H  
ATOM   4130 HG13 VAL 0 259       4.686   4.906  -4.538  1.00  0.00           H  
ATOM   4131 HG21 VAL 0 259       3.796   1.236  -3.509  1.00  0.00           H  
ATOM   4132 HG22 VAL 0 259       3.003   2.301  -4.618  1.00  0.00           H  
ATOM   4133 HG23 VAL 0 259       4.820   2.142  -4.795  1.00  0.00           H  
ATOM   4134  N   TYR 0 260       6.259   1.078  -1.764  1.00  0.00      R00  N  
ATOM   4135  CA  TYR 0 260       6.597  -0.154  -1.064  1.00  0.00      R00  C  
ATOM   4136  C   TYR 0 260       7.375   0.184   0.201  1.00  0.00      R00  C  
ATOM   4137  O   TYR 0 260       7.024  -0.248   1.332  1.00  0.00      R00  O  
ATOM   4138  CB  TYR 0 260       7.314  -1.092  -1.970  1.00  0.00      R00  C  
ATOM   4139  CG  TYR 0 260       6.514  -2.174  -2.588  1.00  0.00      R00  C  
ATOM   4140  CD1 TYR 0 260       6.829  -3.516  -2.363  1.00  0.00      R00  C  
ATOM   4141  CE1 TYR 0 260       5.958  -4.558  -2.833  1.00  0.00      R00  C  
ATOM   4142  CD2 TYR 0 260       5.487  -1.905  -3.490  1.00  0.00      R00  C  
ATOM   4143  CE2 TYR 0 260       4.653  -2.910  -4.034  1.00  0.00      R00  C  
ATOM   4144  CZ  TYR 0 260       4.941  -4.207  -3.623  1.00  0.00      R00  C  
ATOM   4145  OH  TYR 0 260       4.170  -5.201  -4.152  1.00  0.00      R00  O  
ATOM   4146  H   TYR 0 260       6.769   1.155  -2.633  1.00  0.00      R00  H  
ATOM   4147  HH  TYR 0 260       4.560  -6.035  -3.881  1.00  0.00      R00  H  
ATOM   4148  HA  TYR 0 260       5.702  -0.628  -0.662  1.00  0.00           H  
ATOM   4149  HB3 TYR 0 260       8.159  -1.466  -1.392  1.00  0.00           H  
ATOM   4150  HB2 TYR 0 260       7.827  -0.566  -2.775  1.00  0.00           H  
ATOM   4151  HD1 TYR 0 260       7.595  -3.769  -1.645  1.00  0.00           H  
ATOM   4152  HE1 TYR 0 260       6.182  -5.598  -2.651  1.00  0.00           H  
ATOM   4153  HD2 TYR 0 260       5.414  -0.923  -3.933  1.00  0.00           H  
ATOM   4154  HE2 TYR 0 260       3.851  -2.585  -4.680  1.00  0.00           H  
ATOM   4155  N   VAL 0 261       8.507   0.918   0.041  1.00  0.00      R00  N  
ATOM   4156  CA  VAL 0 261       9.236   1.274   1.223  1.00  0.00      R00  C  
ATOM   4157  C   VAL 0 261       8.561   2.324   2.084  1.00  0.00      R00  C  
ATOM   4158  O   VAL 0 261       8.640   2.215   3.319  1.00  0.00      R00  O  
ATOM   4159  CB  VAL 0 261      10.712   1.821   0.955  1.00  0.00      R00  C  
ATOM   4160  CG1 VAL 0 261      11.454   0.616   0.251  1.00  0.00      R00  C  
ATOM   4161  CG2 VAL 0 261      10.805   3.192   0.126  1.00  0.00      R00  C  
ATOM   4162  H   VAL 0 261       8.851   1.124  -0.886  1.00  0.00      R00  H  
ATOM   4163  HA  VAL 0 261       9.414   0.402   1.853  1.00  0.00           H  
ATOM   4164  HB  VAL 0 261      11.232   2.054   1.884  1.00  0.00           H  
ATOM   4165 HG11 VAL 0 261      12.480   0.939   0.074  1.00  0.00           H  
ATOM   4166 HG12 VAL 0 261      11.544  -0.269   0.881  1.00  0.00           H  
ATOM   4167 HG13 VAL 0 261      11.102   0.426  -0.763  1.00  0.00           H  
ATOM   4168 HG21 VAL 0 261      10.249   4.010   0.583  1.00  0.00           H  
ATOM   4169 HG22 VAL 0 261      11.832   3.485  -0.095  1.00  0.00           H  
ATOM   4170 HG23 VAL 0 261      10.395   2.892  -0.839  1.00  0.00           H  
ATOM   4171  N   LEU 0 262       7.706   3.144   1.438  1.00  0.00      R00  N  
ATOM   4172  CA  LEU 0 262       6.957   4.070   2.224  1.00  0.00      R00  C  
ATOM   4173  C   LEU 0 262       5.816   3.599   3.050  1.00  0.00      R00  C  
ATOM   4174  O   LEU 0 262       5.694   4.062   4.136  1.00  0.00      R00  O  
ATOM   4175  CB  LEU 0 262       6.687   5.311   1.346  1.00  0.00      R00  C  
ATOM   4176  CG  LEU 0 262       5.647   6.355   1.765  1.00  0.00      R00  C  
ATOM   4177  CD1 LEU 0 262       5.997   6.934   3.124  1.00  0.00      R00  C  
ATOM   4178  CD2 LEU 0 262       5.375   7.419   0.658  1.00  0.00      R00  C  
ATOM   4179  H   LEU 0 262       7.677   3.167   0.429  1.00  0.00      R00  H  
ATOM   4180  HA  LEU 0 262       7.548   4.405   3.077  1.00  0.00           H  
ATOM   4181  HB3 LEU 0 262       6.361   4.857   0.411  1.00  0.00           H  
ATOM   4182  HB2 LEU 0 262       7.665   5.744   1.135  1.00  0.00           H  
ATOM   4183  HG  LEU 0 262       4.702   5.816   1.834  1.00  0.00           H  
ATOM   4184 HD11 LEU 0 262       6.907   6.569   3.601  1.00  0.00           H  
ATOM   4185 HD12 LEU 0 262       6.016   8.020   3.218  1.00  0.00           H  
ATOM   4186 HD13 LEU 0 262       5.154   6.729   3.784  1.00  0.00           H  
ATOM   4187 HD21 LEU 0 262       6.075   8.251   0.735  1.00  0.00           H  
ATOM   4188 HD22 LEU 0 262       5.387   6.878  -0.288  1.00  0.00           H  
ATOM   4189 HD23 LEU 0 262       4.372   7.841   0.722  1.00  0.00           H  
ATOM   4190  N   CYS 0 263       4.900   2.786   2.508  1.00  0.00      R00  N  
ATOM   4191  CA  CYS 0 263       3.653   2.432   3.096  1.00  0.00      R00  C  
ATOM   4192  C   CYS 0 263       3.831   0.990   3.729  1.00  0.00      R00  C  
ATOM   4193  O   CYS 0 263       3.400   0.811   4.836  1.00  0.00      R00  O  
ATOM   4194  CB  CYS 0 263       2.556   2.305   2.077  1.00  0.00      R00  C  
ATOM   4195  SG  CYS 0 263       2.353   3.917   1.090  1.00  0.00      R00  S  
ATOM   4196  H   CYS 0 263       5.015   2.503   1.545  1.00  0.00      R00  H  
ATOM   4197  HA  CYS 0 263       3.440   2.995   4.004  1.00  0.00           H  
ATOM   4198  HB3 CYS 0 263       1.594   2.256   2.587  1.00  0.00           H  
ATOM   4199  HB2 CYS 0 263       2.735   1.507   1.356  1.00  0.00           H  
ATOM   4200  HG  CYS 0 263       1.854   3.459  -0.062  1.00  0.00           H  
ATOM   4201  N   TRP 0 264       4.407   0.057   3.034  1.00  0.00      R00  N  
ATOM   4202  CA  TRP 0 264       4.438  -1.440   3.395  1.00  0.00      R00  C  
ATOM   4203  C   TRP 0 264       5.551  -1.884   4.341  1.00  0.00      R00  C  
ATOM   4204  O   TRP 0 264       5.309  -2.693   5.266  1.00  0.00      R00  O  
ATOM   4205  CB  TRP 0 264       4.320  -2.254   2.149  1.00  0.00      R00  C  
ATOM   4206  CG  TRP 0 264       2.970  -2.494   1.597  1.00  0.00      R00  C  
ATOM   4207  CD2 TRP 0 264       2.327  -1.899   0.447  1.00  0.00      R00  C  
ATOM   4208  CE2 TRP 0 264       1.109  -2.523   0.157  1.00  0.00      R00  C  
ATOM   4209  CE3 TRP 0 264       2.753  -0.951  -0.462  1.00  0.00      R00  C  
ATOM   4210  CD1 TRP 0 264       2.021  -3.342   2.066  1.00  0.00      R00  C  
ATOM   4211  NE1 TRP 0 264       0.951  -3.401   1.186  1.00  0.00      R00  N  
ATOM   4212  CZ2 TRP 0 264       0.316  -2.273  -0.972  1.00  0.00      R00  C  
ATOM   4213  CZ3 TRP 0 264       1.979  -0.549  -1.536  1.00  0.00      R00  C  
ATOM   4214  CH2 TRP 0 264       0.716  -1.219  -1.813  1.00  0.00      R00  C  
ATOM   4215  H   TRP 0 264       5.108   0.399   2.392  1.00  0.00      R00  H  
ATOM   4216  HE1 TRP 0 264       0.132  -3.894   1.514  1.00  0.00      R00  H  
ATOM   4217  HA  TRP 0 264       3.536  -1.574   3.992  1.00  0.00           H  
ATOM   4218  HB3 TRP 0 264       4.758  -3.243   2.282  1.00  0.00           H  
ATOM   4219  HB2 TRP 0 264       5.002  -1.885   1.383  1.00  0.00           H  
ATOM   4220  HE3 TRP 0 264       3.586  -0.362  -0.108  1.00  0.00           H  
ATOM   4221  HD1 TRP 0 264       2.124  -3.870   3.003  1.00  0.00           H  
ATOM   4222  HZ2 TRP 0 264      -0.626  -2.772  -1.142  1.00  0.00           H  
ATOM   4223  HZ3 TRP 0 264       2.325   0.347  -2.029  1.00  0.00           H  
ATOM   4224  HH2 TRP 0 264       0.100  -0.821  -2.606  1.00  0.00           H  
ATOM   4225  N   LEU 0 265       6.771  -1.343   4.110  1.00  0.00      R00  N  
ATOM   4226  CA  LEU 0 265       7.964  -1.582   4.880  1.00  0.00      R00  C  
ATOM   4227  C   LEU 0 265       7.885  -1.190   6.357  1.00  0.00      R00  C  
ATOM   4228  O   LEU 0 265       8.187  -2.074   7.156  1.00  0.00      R00  O  
ATOM   4229  CB  LEU 0 265       9.139  -0.962   4.226  1.00  0.00      R00  C  
ATOM   4230  CG  LEU 0 265      10.582  -1.285   4.775  1.00  0.00      R00  C  
ATOM   4231  CD1 LEU 0 265      10.796  -2.765   4.976  1.00  0.00      R00  C  
ATOM   4232  CD2 LEU 0 265      11.667  -0.715   3.855  1.00  0.00      R00  C  
ATOM   4233  H   LEU 0 265       6.860  -0.700   3.337  1.00  0.00      R00  H  
ATOM   4234  HA  LEU 0 265       8.127  -2.659   4.889  1.00  0.00           H  
ATOM   4235  HB3 LEU 0 265       9.025   0.122   4.252  1.00  0.00           H  
ATOM   4236  HB2 LEU 0 265       9.208  -1.153   3.155  1.00  0.00           H  
ATOM   4237  HG  LEU 0 265      10.841  -0.846   5.739  1.00  0.00           H  
ATOM   4238 HD11 LEU 0 265      10.583  -2.984   6.022  1.00  0.00           H  
ATOM   4239 HD12 LEU 0 265      10.162  -3.329   4.292  1.00  0.00           H  
ATOM   4240 HD13 LEU 0 265      11.863  -2.907   4.805  1.00  0.00           H  
ATOM   4241 HD21 LEU 0 265      11.722   0.373   3.911  1.00  0.00           H  
ATOM   4242 HD22 LEU 0 265      12.685  -0.875   4.211  1.00  0.00           H  
ATOM   4243 HD23 LEU 0 265      11.583  -0.991   2.804  1.00  0.00           H  
ATOM   4244  N   PRO 0 266       7.262  -0.024   6.702  1.00  0.00      R00  N  
ATOM   4245  CA  PRO 0 266       7.033   0.287   8.104  1.00  0.00      R00  C  
ATOM   4246  C   PRO 0 266       5.859  -0.529   8.722  1.00  0.00      R00  C  
ATOM   4247  O   PRO 0 266       5.949  -0.727   9.908  1.00  0.00      R00  O  
ATOM   4248  CD  PRO 0 266       7.017   1.138   5.898  1.00  0.00      R00  C  
ATOM   4249  CB  PRO 0 266       6.664   1.784   8.148  1.00  0.00      R00  C  
ATOM   4250  CG  PRO 0 266       6.222   2.104   6.725  1.00  0.00      R00  C  
ATOM   4251  HD2 PRO 0 266       6.486   0.887   4.979  1.00  0.00           H  
ATOM   4252  HD3 PRO 0 266       7.930   1.637   5.573  1.00  0.00           H  
ATOM   4253  HA  PRO 0 266       8.008   0.129   8.565  1.00  0.00           H  
ATOM   4254  HB3 PRO 0 266       7.472   2.453   8.444  1.00  0.00           H  
ATOM   4255  HB2 PRO 0 266       5.875   2.021   8.861  1.00  0.00           H  
ATOM   4256  HG2 PRO 0 266       5.146   1.929   6.693  1.00  0.00           H  
ATOM   4257  HG3 PRO 0 266       6.293   3.168   6.501  1.00  0.00           H  
ATOM   4258  N   TYR 0 267       4.920  -0.984   7.900  1.00  0.00      R00  N  
ATOM   4259  CA  TYR 0 267       3.864  -1.927   8.388  1.00  0.00      R00  C  
ATOM   4260  C   TYR 0 267       4.426  -3.304   8.732  1.00  0.00      R00  C  
ATOM   4261  O   TYR 0 267       4.016  -3.938   9.708  1.00  0.00      R00  O  
ATOM   4262  CB  TYR 0 267       2.725  -1.992   7.307  1.00  0.00      R00  C  
ATOM   4263  CG  TYR 0 267       1.681  -3.094   7.624  1.00  0.00      R00  C  
ATOM   4264  CD1 TYR 0 267       1.917  -4.343   7.069  1.00  0.00      R00  C  
ATOM   4265  CE1 TYR 0 267       1.098  -5.434   7.526  1.00  0.00      R00  C  
ATOM   4266  CD2 TYR 0 267       0.625  -2.814   8.535  1.00  0.00      R00  C  
ATOM   4267  CE2 TYR 0 267      -0.118  -3.910   9.005  1.00  0.00      R00  C  
ATOM   4268  CZ  TYR 0 267       0.084  -5.187   8.486  1.00  0.00      R00  C  
ATOM   4269  OH  TYR 0 267      -0.671  -6.213   8.978  1.00  0.00      R00  O  
ATOM   4270  H   TYR 0 267       4.945  -0.718   6.926  1.00  0.00      R00  H  
ATOM   4271  HH  TYR 0 267      -1.437  -6.162   9.554  1.00  0.00      R00  H  
ATOM   4272  HA  TYR 0 267       3.548  -1.440   9.311  1.00  0.00           H  
ATOM   4273  HB3 TYR 0 267       3.224  -2.347   6.405  1.00  0.00           H  
ATOM   4274  HB2 TYR 0 267       2.208  -1.041   7.176  1.00  0.00           H  
ATOM   4275  HD1 TYR 0 267       2.759  -4.521   6.418  1.00  0.00           H  
ATOM   4276  HE1 TYR 0 267       1.195  -6.427   7.114  1.00  0.00           H  
ATOM   4277  HD2 TYR 0 267       0.505  -1.812   8.920  1.00  0.00           H  
ATOM   4278  HE2 TYR 0 267      -0.919  -3.883   9.729  1.00  0.00           H  
ATOM   4279  N   TRP 0 268       5.345  -3.889   7.883  1.00  0.00      R00  N  
ATOM   4280  CA  TRP 0 268       6.128  -5.118   8.122  1.00  0.00      R00  C  
ATOM   4281  C   TRP 0 268       7.057  -5.035   9.316  1.00  0.00      R00  C  
ATOM   4282  O   TRP 0 268       7.026  -5.962  10.210  1.00  0.00      R00  O  
ATOM   4283  CB  TRP 0 268       6.739  -5.795   6.858  1.00  0.00      R00  C  
ATOM   4284  CG  TRP 0 268       5.751  -6.233   5.734  1.00  0.00      R00  C  
ATOM   4285  CD2 TRP 0 268       4.716  -7.261   5.870  1.00  0.00      R00  C  
ATOM   4286  CE2 TRP 0 268       4.048  -7.369   4.619  1.00  0.00      R00  C  
ATOM   4287  CE3 TRP 0 268       4.248  -8.128   6.936  1.00  0.00      R00  C  
ATOM   4288  CD1 TRP 0 268       5.694  -5.761   4.463  1.00  0.00      R00  C  
ATOM   4289  NE1 TRP 0 268       4.600  -6.358   3.839  1.00  0.00      R00  N  
ATOM   4290  CZ2 TRP 0 268       3.009  -8.275   4.398  1.00  0.00      R00  C  
ATOM   4291  CZ3 TRP 0 268       3.191  -9.013   6.721  1.00  0.00      R00  C  
ATOM   4292  CH2 TRP 0 268       2.596  -9.169   5.435  1.00  0.00      R00  C  
ATOM   4293  H   TRP 0 268       5.280  -3.503   6.952  1.00  0.00      R00  H  
ATOM   4294  HE1 TRP 0 268       4.257  -6.160   2.910  1.00  0.00      R00  H  
ATOM   4295  HA  TRP 0 268       5.441  -5.930   8.361  1.00  0.00           H  
ATOM   4296  HB3 TRP 0 268       7.367  -6.663   7.059  1.00  0.00           H  
ATOM   4297  HB2 TRP 0 268       7.425  -5.051   6.452  1.00  0.00           H  
ATOM   4298  HE3 TRP 0 268       4.768  -8.214   7.879  1.00  0.00           H  
ATOM   4299  HD1 TRP 0 268       6.320  -4.986   4.048  1.00  0.00           H  
ATOM   4300  HZ2 TRP 0 268       2.366  -8.191   3.534  1.00  0.00           H  
ATOM   4301  HZ3 TRP 0 268       2.976  -9.696   7.529  1.00  0.00           H  
ATOM   4302  HH2 TRP 0 268       1.840  -9.917   5.248  1.00  0.00           H  
ATOM   4303  N   ALA 0 269       7.827  -3.890   9.354  1.00  0.00      R00  N  
ATOM   4304  CA  ALA 0 269       8.882  -3.506  10.292  1.00  0.00      R00  C  
ATOM   4305  C   ALA 0 269       8.375  -3.510  11.762  1.00  0.00      R00  C  
ATOM   4306  O   ALA 0 269       9.027  -4.117  12.636  1.00  0.00      R00  O  
ATOM   4307  CB  ALA 0 269       9.569  -2.187   9.926  1.00  0.00      R00  C  
ATOM   4308  H   ALA 0 269       7.576  -3.196   8.665  1.00  0.00      R00  H  
ATOM   4309  HA  ALA 0 269       9.675  -4.254  10.300  1.00  0.00           H  
ATOM   4310  HB1 ALA 0 269      10.229  -2.208   9.059  1.00  0.00           H  
ATOM   4311  HB2 ALA 0 269       8.771  -1.472   9.728  1.00  0.00           H  
ATOM   4312  HB3 ALA 0 269      10.243  -1.808  10.694  1.00  0.00           H  
ATOM   4313  N   CYS 0 270       7.243  -2.866  11.925  1.00  0.00      R00  N  
ATOM   4314  CA  CYS 0 270       6.586  -2.724  13.225  1.00  0.00      R00  C  
ATOM   4315  C   CYS 0 270       6.244  -4.062  13.940  1.00  0.00      R00  C  
ATOM   4316  O   CYS 0 270       6.157  -3.990  15.168  1.00  0.00      R00  O  
ATOM   4317  CB  CYS 0 270       5.308  -1.865  12.966  1.00  0.00      R00  C  
ATOM   4318  SG  CYS 0 270       5.692  -0.090  12.730  1.00  0.00      R00  S  
ATOM   4319  H   CYS 0 270       6.813  -2.344  11.176  1.00  0.00      R00  H  
ATOM   4320  HA  CYS 0 270       7.231  -2.142  13.884  1.00  0.00           H  
ATOM   4321  HB3 CYS 0 270       4.671  -2.046  13.832  1.00  0.00           H  
ATOM   4322  HB2 CYS 0 270       4.751  -2.270  12.121  1.00  0.00           H  
ATOM   4323  HG  CYS 0 270       5.666   0.034  11.400  1.00  0.00           H  
ATOM   4324  N   GLN 0 271       6.058  -5.174  13.184  1.00  0.00      R00  N  
ATOM   4325  CA  GLN 0 271       5.614  -6.402  13.773  1.00  0.00      R00  C  
ATOM   4326  C   GLN 0 271       6.711  -7.246  14.293  1.00  0.00      R00  C  
ATOM   4327  O   GLN 0 271       6.431  -8.137  15.100  1.00  0.00      R00  O  
ATOM   4328  CB  GLN 0 271       4.861  -7.073  12.658  1.00  0.00      R00  C  
ATOM   4329  CG  GLN 0 271       3.597  -6.398  12.113  1.00  0.00      R00  C  
ATOM   4330  CD  GLN 0 271       3.019  -7.133  10.934  1.00  0.00      R00  C  
ATOM   4331  OE1 GLN 0 271       2.842  -8.342  10.955  1.00  0.00      R00  O  
ATOM   4332  NE2 GLN 0 271       2.865  -6.528   9.843  1.00  0.00      R00  N  
ATOM   4333  H   GLN 0 271       6.122  -5.028  12.187  1.00  0.00      R00  H  
ATOM   4334 HE21 GLN 0 271       2.271  -7.028   9.196  1.00  0.00      R00  H  
ATOM   4335 HE22 GLN 0 271       2.871  -5.527   9.710  1.00  0.00      R00  H  
ATOM   4336  HA  GLN 0 271       4.942  -6.182  14.602  1.00  0.00           H  
ATOM   4337  HB3 GLN 0 271       4.564  -8.042  13.058  1.00  0.00           H  
ATOM   4338  HB2 GLN 0 271       5.516  -7.399  11.851  1.00  0.00           H  
ATOM   4339  HG3 GLN 0 271       3.876  -5.357  11.944  1.00  0.00           H  
ATOM   4340  HG2 GLN 0 271       2.774  -6.266  12.815  1.00  0.00           H  
ATOM   4341  N   VAL 0 272       8.000  -6.804  14.122  1.00  0.00      R00  N  
ATOM   4342  CA  VAL 0 272       9.227  -7.315  14.786  1.00  0.00      R00  C  
ATOM   4343  C   VAL 0 272       9.423  -6.670  16.114  1.00  0.00      R00  C  
ATOM   4344  O   VAL 0 272       9.935  -7.206  17.015  1.00  0.00      R00  O  
ATOM   4345  CB  VAL 0 272      10.530  -7.098  13.930  1.00  0.00      R00  C  
ATOM   4346  CG1 VAL 0 272      11.866  -7.496  14.617  1.00  0.00      R00  C  
ATOM   4347  CG2 VAL 0 272      10.331  -7.703  12.539  1.00  0.00      R00  C  
ATOM   4348  H   VAL 0 272       8.152  -6.002  13.527  1.00  0.00      R00  H  
ATOM   4349  HA  VAL 0 272       9.093  -8.378  14.983  1.00  0.00           H  
ATOM   4350  HB  VAL 0 272      10.778  -6.052  13.750  1.00  0.00           H  
ATOM   4351 HG11 VAL 0 272      12.668  -7.526  13.880  1.00  0.00           H  
ATOM   4352 HG12 VAL 0 272      12.049  -6.732  15.372  1.00  0.00           H  
ATOM   4353 HG13 VAL 0 272      11.701  -8.438  15.140  1.00  0.00           H  
ATOM   4354 HG21 VAL 0 272      11.275  -7.719  11.994  1.00  0.00           H  
ATOM   4355 HG22 VAL 0 272       9.873  -8.692  12.539  1.00  0.00           H  
ATOM   4356 HG23 VAL 0 272       9.567  -7.139  12.003  1.00  0.00           H  
ATOM   4357  N   ALA 0 273       8.766  -5.510  16.358  1.00  0.00      R00  N  
ATOM   4358  CA  ALA 0 273       9.048  -4.679  17.563  1.00  0.00      R00  C  
ATOM   4359  C   ALA 0 273       7.821  -4.689  18.505  1.00  0.00      R00  C  
ATOM   4360  O   ALA 0 273       7.594  -3.754  19.260  1.00  0.00      R00  O  
ATOM   4361  CB  ALA 0 273       9.354  -3.219  17.104  1.00  0.00      R00  C  
ATOM   4362  H   ALA 0 273       8.324  -5.015  15.597  1.00  0.00      R00  H  
ATOM   4363  HA  ALA 0 273       9.866  -5.078  18.163  1.00  0.00           H  
ATOM   4364  HB1 ALA 0 273       9.784  -2.559  17.856  1.00  0.00           H  
ATOM   4365  HB2 ALA 0 273       9.888  -3.348  16.162  1.00  0.00           H  
ATOM   4366  HB3 ALA 0 273       8.413  -2.772  16.780  1.00  0.00           H  
ATOM   4367  N   LEU 0 274       7.079  -5.730  18.455  1.00  0.00      R00  N  
ATOM   4368  CA  LEU 0 274       5.829  -6.063  19.084  1.00  0.00      R00  C  
ATOM   4369  C   LEU 0 274       5.946  -6.089  20.690  1.00  0.00      R00  C  
ATOM   4370  O   LEU 0 274       4.949  -5.897  21.387  1.00  0.00      R00  O  
ATOM   4371  CB  LEU 0 274       5.179  -7.271  18.312  1.00  0.00      R00  C  
ATOM   4372  CG  LEU 0 274       3.926  -7.892  18.966  1.00  0.00      R00  C  
ATOM   4373  CD1 LEU 0 274       2.918  -8.243  17.935  1.00  0.00      R00  C  
ATOM   4374  CD2 LEU 0 274       4.256  -9.112  19.913  1.00  0.00      R00  C  
ATOM   4375  H   LEU 0 274       7.415  -6.508  17.907  1.00  0.00      R00  H  
ATOM   4376  HA  LEU 0 274       5.118  -5.256  18.911  1.00  0.00           H  
ATOM   4377  HB3 LEU 0 274       5.970  -7.922  17.940  1.00  0.00           H  
ATOM   4378  HB2 LEU 0 274       4.813  -6.702  17.457  1.00  0.00           H  
ATOM   4379  HG  LEU 0 274       3.450  -7.091  19.530  1.00  0.00           H  
ATOM   4380 HD11 LEU 0 274       2.546  -7.410  17.338  1.00  0.00           H  
ATOM   4381 HD12 LEU 0 274       3.357  -8.947  17.229  1.00  0.00           H  
ATOM   4382 HD13 LEU 0 274       1.944  -8.523  18.337  1.00  0.00           H  
ATOM   4383 HD21 LEU 0 274       5.322  -9.246  20.097  1.00  0.00           H  
ATOM   4384 HD22 LEU 0 274       3.733  -9.052  20.868  1.00  0.00           H  
ATOM   4385 HD23 LEU 0 274       3.836  -9.974  19.396  1.00  0.00           H  
ATOM   4386  N   ILE 0 275       7.075  -6.358  21.292  1.00  0.00      R00  N  
ATOM   4387  CA  ILE 0 275       7.198  -6.112  22.708  1.00  0.00      R00  C  
ATOM   4388  C   ILE 0 275       7.267  -4.607  23.147  1.00  0.00      R00  C  
ATOM   4389  O   ILE 0 275       7.013  -4.311  24.304  1.00  0.00      R00  O  
ATOM   4390  CB  ILE 0 275       8.418  -6.837  23.221  1.00  0.00      R00  C  
ATOM   4391  CG2 ILE 0 275       8.071  -8.353  23.388  1.00  0.00      R00  C  
ATOM   4392  CG1 ILE 0 275       9.703  -6.632  22.352  1.00  0.00      R00  C  
ATOM   4393  CD1 ILE 0 275      10.962  -7.171  23.058  1.00  0.00      R00  C  
ATOM   4394  H   ILE 0 275       7.913  -6.656  20.813  1.00  0.00      R00  H  
ATOM   4395  HA  ILE 0 275       6.368  -6.500  23.299  1.00  0.00           H  
ATOM   4396  HB  ILE 0 275       8.609  -6.472  24.230  1.00  0.00           H  
ATOM   4397 HG21 ILE 0 275       8.266  -8.904  22.468  1.00  0.00           H  
ATOM   4398 HG22 ILE 0 275       8.715  -8.831  24.126  1.00  0.00           H  
ATOM   4399 HG23 ILE 0 275       7.097  -8.611  23.804  1.00  0.00           H  
ATOM   4400 HG13 ILE 0 275      10.014  -5.598  22.205  1.00  0.00           H  
ATOM   4401 HG12 ILE 0 275       9.605  -7.172  21.410  1.00  0.00           H  
ATOM   4402 HD11 ILE 0 275      10.818  -7.489  24.090  1.00  0.00           H  
ATOM   4403 HD12 ILE 0 275      11.354  -8.050  22.546  1.00  0.00           H  
ATOM   4404 HD13 ILE 0 275      11.734  -6.403  23.105  1.00  0.00           H  
ATOM   4405  N   TYR 0 276       7.660  -3.681  22.201  1.00  0.00      R00  N  
ATOM   4406  CA  TYR 0 276       7.808  -2.235  22.376  1.00  0.00      R00  C  
ATOM   4407  C   TYR 0 276       6.543  -1.594  21.733  1.00  0.00      R00  C  
ATOM   4408  O   TYR 0 276       5.727  -2.231  21.080  1.00  0.00      R00  O  
ATOM   4409  CB  TYR 0 276       8.991  -1.774  21.565  1.00  0.00      R00  C  
ATOM   4410  CG  TYR 0 276      10.383  -2.265  22.064  1.00  0.00      R00  C  
ATOM   4411  CD1 TYR 0 276      10.968  -1.780  23.258  1.00  0.00      R00  C  
ATOM   4412  CE1 TYR 0 276      12.244  -2.235  23.627  1.00  0.00      R00  C  
ATOM   4413  CD2 TYR 0 276      10.975  -3.335  21.349  1.00  0.00      R00  C  
ATOM   4414  CE2 TYR 0 276      12.207  -3.840  21.709  1.00  0.00      R00  C  
ATOM   4415  CZ  TYR 0 276      12.793  -3.333  22.874  1.00  0.00      R00  C  
ATOM   4416  OH  TYR 0 276      13.861  -4.039  23.408  1.00  0.00      R00  O  
ATOM   4417  H   TYR 0 276       7.616  -3.907  21.218  1.00  0.00      R00  H  
ATOM   4418  HH  TYR 0 276      14.015  -4.048  24.355  1.00  0.00      R00  H  
ATOM   4419  HA  TYR 0 276       7.908  -2.076  23.450  1.00  0.00           H  
ATOM   4420  HB3 TYR 0 276       9.246  -0.714  21.578  1.00  0.00           H  
ATOM   4421  HB2 TYR 0 276       8.890  -1.930  20.491  1.00  0.00           H  
ATOM   4422  HD1 TYR 0 276      10.609  -0.932  23.824  1.00  0.00           H  
ATOM   4423  HE1 TYR 0 276      12.720  -1.800  24.494  1.00  0.00           H  
ATOM   4424  HD2 TYR 0 276      10.531  -3.713  20.440  1.00  0.00           H  
ATOM   4425  HE2 TYR 0 276      12.623  -4.686  21.183  1.00  0.00           H  
ATOM   4426  N   SER 0 277       6.248  -0.411  22.187  1.00  0.00      R00  N  
ATOM   4427  CA  SER 0 277       5.106   0.389  21.779  1.00  0.00      R00  C  
ATOM   4428  C   SER 0 277       3.780  -0.061  22.483  1.00  0.00      R00  C  
ATOM   4429  O   SER 0 277       2.687   0.517  22.134  1.00  0.00      R00  O  
ATOM   4430  CB  SER 0 277       4.869   0.489  20.210  1.00  0.00      R00  C  
ATOM   4431  OG  SER 0 277       6.011   0.833  19.469  1.00  0.00      R00  O  
ATOM   4432  H   SER 0 277       6.919  -0.129  22.888  1.00  0.00      R00  H  
ATOM   4433  HG  SER 0 277       5.756   0.868  18.544  1.00  0.00      R00  H  
ATOM   4434  HA  SER 0 277       5.280   1.372  22.217  1.00  0.00           H  
ATOM   4435  HB3 SER 0 277       4.163   1.276  19.943  1.00  0.00           H  
ATOM   4436  HB2 SER 0 277       4.587  -0.506  19.864  1.00  0.00           H  
ATOM   4437  N   GLN 0 278       3.818  -0.937  23.471  1.00  0.00      R00  N  
ATOM   4438  CA  GLN 0 278       2.720  -1.469  24.238  1.00  0.00      R00  C  
ATOM   4439  C   GLN 0 278       2.358  -0.690  25.555  1.00  0.00      R00  C  
ATOM   4440  O   GLN 0 278       1.308  -1.040  26.128  1.00  0.00      R00  O  
ATOM   4441  CB  GLN 0 278       2.969  -2.983  24.568  1.00  0.00      R00  C  
ATOM   4442  CG  GLN 0 278       3.267  -3.892  23.306  1.00  0.00      R00  C  
ATOM   4443  CD  GLN 0 278       2.419  -3.758  22.100  1.00  0.00      R00  C  
ATOM   4444  OE1 GLN 0 278       1.137  -3.818  22.136  1.00  0.00      R00  O  
ATOM   4445  NE2 GLN 0 278       2.936  -3.436  20.972  1.00  0.00      R00  N  
ATOM   4446  H   GLN 0 278       4.666  -1.382  23.791  1.00  0.00      R00  H  
ATOM   4447 HE21 GLN 0 278       2.333  -3.440  20.161  1.00  0.00      R00  H  
ATOM   4448 HE22 GLN 0 278       3.915  -3.237  20.822  1.00  0.00      R00  H  
ATOM   4449  HA  GLN 0 278       1.818  -1.422  23.629  1.00  0.00           H  
ATOM   4450  HB3 GLN 0 278       2.179  -3.426  25.174  1.00  0.00           H  
ATOM   4451  HB2 GLN 0 278       3.838  -3.092  25.218  1.00  0.00           H  
ATOM   4452  HG3 GLN 0 278       3.297  -4.943  23.594  1.00  0.00           H  
ATOM   4453  HG2 GLN 0 278       4.326  -3.760  23.087  1.00  0.00           H  
ATOM   4454  N   ALA 0 279       3.220   0.303  25.929  1.00  0.00      R00  N  
ATOM   4455  CA  ALA 0 279       2.759   1.530  26.672  1.00  0.00      R00  C  
ATOM   4456  C   ALA 0 279       3.021   2.687  25.702  1.00  0.00      R00  C  
ATOM   4457  O   ALA 0 279       3.996   2.616  24.926  1.00  0.00      R00  O  
ATOM   4458  CB  ALA 0 279       3.497   1.789  28.018  1.00  0.00      R00  C  
ATOM   4459  H   ALA 0 279       3.865   0.424  25.162  1.00  0.00      R00  H  
ATOM   4460  HA  ALA 0 279       1.679   1.571  26.816  1.00  0.00           H  
ATOM   4461  HB1 ALA 0 279       2.841   1.409  28.802  1.00  0.00           H  
ATOM   4462  HB2 ALA 0 279       4.408   1.197  27.929  1.00  0.00           H  
ATOM   4463  HB3 ALA 0 279       3.717   2.843  28.190  1.00  0.00           H  
ATOM   4464  N   THR 0 280       2.169   3.680  25.808  1.00  0.00      R00  N  
ATOM   4465  CA  THR 0 280       2.254   4.958  25.146  1.00  0.00      R00  C  
ATOM   4466  C   THR 0 280       3.318   5.885  25.852  1.00  0.00      R00  C  
ATOM   4467  O   THR 0 280       4.086   6.494  25.081  1.00  0.00      R00  O  
ATOM   4468  CB  THR 0 280       0.880   5.714  25.297  1.00  0.00      R00  C  
ATOM   4469  OG1 THR 0 280      -0.174   4.894  24.690  1.00  0.00      R00  O  
ATOM   4470  CG2 THR 0 280       0.633   7.035  24.455  1.00  0.00      R00  C  
ATOM   4471  H   THR 0 280       1.505   3.527  26.554  1.00  0.00      R00  H  
ATOM   4472  HG1 THR 0 280      -0.171   4.151  25.298  1.00  0.00      R00  H  
ATOM   4473  HA  THR 0 280       2.528   4.849  24.096  1.00  0.00           H  
ATOM   4474  HB  THR 0 280       0.673   5.940  26.343  1.00  0.00           H  
ATOM   4475 HG21 THR 0 280      -0.323   7.236  23.971  1.00  0.00           H  
ATOM   4476 HG22 THR 0 280       0.749   7.866  25.150  1.00  0.00           H  
ATOM   4477 HG23 THR 0 280       1.312   7.149  23.609  1.00  0.00           H  
ATOM   4478  N   GLU 0 281       3.351   6.007  27.182  1.00  0.00      R00  N  
ATOM   4479  CA  GLU 0 281       4.310   6.783  27.982  1.00  0.00      R00  C  
ATOM   4480  C   GLU 0 281       5.783   6.298  27.736  1.00  0.00      R00  C  
ATOM   4481  O   GLU 0 281       6.085   5.123  27.488  1.00  0.00      R00  O  
ATOM   4482  CB  GLU 0 281       3.954   6.449  29.448  1.00  0.00      R00  C  
ATOM   4483  CG  GLU 0 281       2.582   6.997  29.774  1.00  0.00      R00  C  
ATOM   4484  CD  GLU 0 281       2.253   6.994  31.312  1.00  0.00      R00  C  
ATOM   4485  OE1 GLU 0 281       1.987   8.051  31.991  1.00  0.00      R00  O  
ATOM   4486  OE2 GLU 0 281       2.385   5.888  31.910  1.00  0.00      R00  O1-
ATOM   4487  H   GLU 0 281       2.638   5.535  27.721  1.00  0.00      R00  H  
ATOM   4488  HA  GLU 0 281       4.260   7.817  27.638  1.00  0.00           H  
ATOM   4489  HB3 GLU 0 281       4.762   6.734  30.122  1.00  0.00           H  
ATOM   4490  HB2 GLU 0 281       3.987   5.367  29.580  1.00  0.00           H  
ATOM   4491  HG3 GLU 0 281       1.797   6.413  29.293  1.00  0.00           H  
ATOM   4492  HG2 GLU 0 281       2.597   7.979  29.301  1.00  0.00           H  
ATOM   4493  N   CYS 0 282       6.716   7.167  28.066  1.00  0.00      R00  N  
ATOM   4494  CA  CYS 0 282       8.112   6.933  28.198  1.00  0.00      R00  C  
ATOM   4495  C   CYS 0 282       8.722   6.688  26.768  1.00  0.00      R00  C  
ATOM   4496  O   CYS 0 282       9.775   6.033  26.661  1.00  0.00      R00  O  
ATOM   4497  CB  CYS 0 282       8.537   5.977  29.302  1.00  0.00      R00  C  
ATOM   4498  SG  CYS 0 282       7.926   6.510  30.956  1.00  0.00      R00  S  
ATOM   4499  H   CYS 0 282       6.528   8.154  28.169  1.00  0.00      R00  H  
ATOM   4500  HA  CYS 0 282       8.610   7.888  28.360  1.00  0.00           H  
ATOM   4501  HB3 CYS 0 282       9.620   5.863  29.258  1.00  0.00           H  
ATOM   4502  HB2 CYS 0 282       8.280   4.954  29.030  1.00  0.00           H  
ATOM   4503  HG  CYS 0 282       8.505   7.708  30.843  1.00  0.00           H  
ATOM   4504  N   ALA 0 283       8.117   7.182  25.670  1.00  0.00      R00  N  
ATOM   4505  CA  ALA 0 283       8.624   6.981  24.347  1.00  0.00      R00  C  
ATOM   4506  C   ALA 0 283       8.048   8.138  23.413  1.00  0.00      R00  C  
ATOM   4507  O   ALA 0 283       7.038   8.828  23.823  1.00  0.00      R00  O  
ATOM   4508  CB  ALA 0 283       8.269   5.614  23.787  1.00  0.00      R00  C  
ATOM   4509  H   ALA 0 283       7.199   7.582  25.800  1.00  0.00      R00  H  
ATOM   4510  HA  ALA 0 283       9.678   7.250  24.281  1.00  0.00           H  
ATOM   4511  HB1 ALA 0 283       9.115   4.929  23.745  1.00  0.00           H  
ATOM   4512  HB2 ALA 0 283       7.550   5.186  24.486  1.00  0.00           H  
ATOM   4513  HB3 ALA 0 283       7.732   5.685  22.841  1.00  0.00           H  
ATOM   4514  N   SER 0 284       8.595   8.280  22.202  1.00  0.00      R00  N  
ATOM   4515  CA  SER 0 284       8.261   9.310  21.248  1.00  0.00      R00  C  
ATOM   4516  C   SER 0 284       6.948   8.833  20.550  1.00  0.00      R00  C  
ATOM   4517  O   SER 0 284       6.857   7.677  20.083  1.00  0.00      R00  O  
ATOM   4518  CB  SER 0 284       9.455   9.598  20.236  1.00  0.00      R00  C  
ATOM   4519  OG  SER 0 284       9.245  10.790  19.518  1.00  0.00      R00  O  
ATOM   4520  H   SER 0 284       9.298   7.621  21.899  1.00  0.00      R00  H  
ATOM   4521  HG  SER 0 284       9.910  10.921  18.838  1.00  0.00      R00  H  
ATOM   4522  HA  SER 0 284       8.104  10.215  21.834  1.00  0.00           H  
ATOM   4523  HB3 SER 0 284       9.565   8.758  19.549  1.00  0.00           H  
ATOM   4524  HB2 SER 0 284      10.427   9.721  20.714  1.00  0.00           H  
ATOM   4525  N   HIS 0 285       5.916   9.684  20.674  1.00  0.00      R00  N  
ATOM   4526  CA  HIS 0 285       4.579   9.493  20.232  1.00  0.00      R00  C  
ATOM   4527  C   HIS 0 285       4.428   8.974  18.758  1.00  0.00      R00  C  
ATOM   4528  O   HIS 0 285       3.567   8.167  18.476  1.00  0.00      R00  O  
ATOM   4529  CB  HIS 0 285       3.706  10.775  20.438  1.00  0.00      R00  C  
ATOM   4530  CG  HIS 0 285       4.458  12.050  20.111  1.00  0.00      R00  C  
ATOM   4531  ND1 HIS 0 285       4.563  12.564  18.849  1.00  0.00      R00  N  
ATOM   4532  CD2 HIS 0 285       5.127  12.882  20.970  1.00  0.00      R00  C  
ATOM   4533  NE2 HIS 0 285       5.864  13.839  20.224  1.00  0.00      R00  N  
ATOM   4534  CE1 HIS 0 285       5.428  13.590  18.977  1.00  0.00      R00  C  
ATOM   4535  H   HIS 0 285       6.115  10.592  21.068  1.00  0.00      R00  H  
ATOM   4536  HD1 HIS 0 285       3.944  12.285  18.101  1.00  0.00      R00  H  
ATOM   4537  HA  HIS 0 285       4.063   8.691  20.761  1.00  0.00           H  
ATOM   4538  HB3 HIS 0 285       3.371  10.847  21.472  1.00  0.00           H  
ATOM   4539  HB2 HIS 0 285       2.783  10.714  19.861  1.00  0.00           H  
ATOM   4540  HD2 HIS 0 285       5.178  12.830  22.048  1.00  0.00           H  
ATOM   4541  HE1 HIS 0 285       5.761  14.233  18.175  1.00  0.00           H  
ATOM   4542  N   VAL 0 286       5.341   9.413  17.899  1.00  0.00      R00  N  
ATOM   4543  CA  VAL 0 286       5.411   8.965  16.490  1.00  0.00      R00  C  
ATOM   4544  C   VAL 0 286       5.864   7.466  16.405  1.00  0.00      R00  C  
ATOM   4545  O   VAL 0 286       5.380   6.812  15.524  1.00  0.00      R00  O  
ATOM   4546  CB  VAL 0 286       6.377   9.896  15.754  1.00  0.00      R00  C  
ATOM   4547  CG1 VAL 0 286       5.675  11.214  15.343  1.00  0.00      R00  C  
ATOM   4548  CG2 VAL 0 286       7.766  10.268  16.439  1.00  0.00      R00  C  
ATOM   4549  H   VAL 0 286       6.049  10.057  18.220  1.00  0.00      R00  H  
ATOM   4550  HA  VAL 0 286       4.452   8.944  15.974  1.00  0.00           H  
ATOM   4551  HB  VAL 0 286       6.541   9.398  14.798  1.00  0.00           H  
ATOM   4552 HG11 VAL 0 286       4.968  11.584  16.086  1.00  0.00           H  
ATOM   4553 HG12 VAL 0 286       6.355  11.998  15.008  1.00  0.00           H  
ATOM   4554 HG13 VAL 0 286       5.138  10.985  14.422  1.00  0.00           H  
ATOM   4555 HG21 VAL 0 286       8.440  10.772  15.746  1.00  0.00           H  
ATOM   4556 HG22 VAL 0 286       7.579  10.964  17.257  1.00  0.00           H  
ATOM   4557 HG23 VAL 0 286       8.159   9.336  16.846  1.00  0.00           H  
ATOM   4558  N   THR 0 287       6.703   7.057  17.335  1.00  0.00      R00  N  
ATOM   4559  CA  THR 0 287       7.164   5.639  17.461  1.00  0.00      R00  C  
ATOM   4560  C   THR 0 287       5.982   4.747  17.848  1.00  0.00      R00  C  
ATOM   4561  O   THR 0 287       5.983   3.565  17.491  1.00  0.00      R00  O  
ATOM   4562  CB  THR 0 287       8.285   5.481  18.481  1.00  0.00      R00  C  
ATOM   4563  OG1 THR 0 287       9.320   6.440  18.185  1.00  0.00      R00  O  
ATOM   4564  CG2 THR 0 287       8.893   4.155  18.599  1.00  0.00      R00  C  
ATOM   4565  H   THR 0 287       6.864   7.651  18.136  1.00  0.00      R00  H  
ATOM   4566  HG1 THR 0 287      10.185   6.070  18.376  1.00  0.00      R00  H  
ATOM   4567  HA  THR 0 287       7.438   5.226  16.490  1.00  0.00           H  
ATOM   4568  HB  THR 0 287       7.808   5.803  19.406  1.00  0.00           H  
ATOM   4569 HG21 THR 0 287       9.789   4.061  17.985  1.00  0.00           H  
ATOM   4570 HG22 THR 0 287       9.241   4.058  19.627  1.00  0.00           H  
ATOM   4571 HG23 THR 0 287       8.111   3.406  18.473  1.00  0.00           H  
ATOM   4572  N   ILE 0 288       4.946   5.200  18.489  1.00  0.00      R00  N  
ATOM   4573  CA  ILE 0 288       3.739   4.492  18.859  1.00  0.00      R00  C  
ATOM   4574  C   ILE 0 288       2.777   4.474  17.650  1.00  0.00      R00  C  
ATOM   4575  O   ILE 0 288       2.178   3.417  17.335  1.00  0.00      R00  O  
ATOM   4576  CB  ILE 0 288       2.985   5.050  20.118  1.00  0.00      R00  C  
ATOM   4577  CG2 ILE 0 288       1.844   4.149  20.662  1.00  0.00      R00  C  
ATOM   4578  CG1 ILE 0 288       3.913   5.613  21.270  1.00  0.00      R00  C  
ATOM   4579  CD1 ILE 0 288       4.845   4.576  21.998  1.00  0.00      R00  C  
ATOM   4580  H   ILE 0 288       5.060   6.165  18.761  1.00  0.00      R00  H  
ATOM   4581  HA  ILE 0 288       3.913   3.454  19.143  1.00  0.00           H  
ATOM   4582  HB  ILE 0 288       2.382   5.870  19.730  1.00  0.00           H  
ATOM   4583 HG21 ILE 0 288       1.116   3.817  19.921  1.00  0.00           H  
ATOM   4584 HG22 ILE 0 288       2.217   3.160  20.928  1.00  0.00           H  
ATOM   4585 HG23 ILE 0 288       1.356   4.539  21.555  1.00  0.00           H  
ATOM   4586 HG13 ILE 0 288       3.281   6.272  21.866  1.00  0.00           H  
ATOM   4587 HG12 ILE 0 288       4.652   6.238  20.769  1.00  0.00           H  
ATOM   4588 HD11 ILE 0 288       5.796   4.470  21.475  1.00  0.00           H  
ATOM   4589 HD12 ILE 0 288       5.034   4.863  23.032  1.00  0.00           H  
ATOM   4590 HD13 ILE 0 288       4.358   3.601  22.005  1.00  0.00           H  
ATOM   4591  N   THR 0 289       2.671   5.665  17.098  1.00  0.00      R00  N  
ATOM   4592  CA  THR 0 289       1.628   5.993  16.077  1.00  0.00      R00  C  
ATOM   4593  C   THR 0 289       1.877   5.296  14.733  1.00  0.00      R00  C  
ATOM   4594  O   THR 0 289       0.943   4.926  14.132  1.00  0.00      R00  O  
ATOM   4595  CB  THR 0 289       1.425   7.469  15.849  1.00  0.00      R00  C  
ATOM   4596  OG1 THR 0 289       1.133   8.195  17.078  1.00  0.00      R00  O  
ATOM   4597  CG2 THR 0 289       0.402   7.915  14.800  1.00  0.00      R00  C  
ATOM   4598  H   THR 0 289       3.236   6.366  17.556  1.00  0.00      R00  H  
ATOM   4599  HG1 THR 0 289       1.857   8.034  17.687  1.00  0.00      R00  H  
ATOM   4600  HA  THR 0 289       0.620   5.628  16.274  1.00  0.00           H  
ATOM   4601  HB  THR 0 289       2.271   8.076  15.527  1.00  0.00           H  
ATOM   4602 HG21 THR 0 289       0.438   9.003  14.855  1.00  0.00           H  
ATOM   4603 HG22 THR 0 289       0.821   7.737  13.810  1.00  0.00           H  
ATOM   4604 HG23 THR 0 289      -0.605   7.507  14.898  1.00  0.00           H  
ATOM   4605  N   VAL 0 290       3.146   5.156  14.308  1.00  0.00      R00  N  
ATOM   4606  CA  VAL 0 290       3.499   4.548  13.033  1.00  0.00      R00  C  
ATOM   4607  C   VAL 0 290       2.786   3.297  12.524  1.00  0.00      R00  C  
ATOM   4608  O   VAL 0 290       2.505   3.279  11.372  1.00  0.00      R00  O  
ATOM   4609  CB  VAL 0 290       5.054   4.337  12.770  1.00  0.00      R00  C  
ATOM   4610  CG1 VAL 0 290       5.649   3.543  13.936  1.00  0.00      R00  C  
ATOM   4611  CG2 VAL 0 290       5.534   3.845  11.396  1.00  0.00      R00  C  
ATOM   4612  H   VAL 0 290       3.852   5.576  14.896  1.00  0.00      R00  H  
ATOM   4613  HA  VAL 0 290       3.195   5.317  12.323  1.00  0.00           H  
ATOM   4614  HB  VAL 0 290       5.502   5.318  12.926  1.00  0.00           H  
ATOM   4615 HG11 VAL 0 290       5.288   2.516  13.989  1.00  0.00           H  
ATOM   4616 HG12 VAL 0 290       6.708   3.345  13.771  1.00  0.00           H  
ATOM   4617 HG13 VAL 0 290       5.587   4.153  14.838  1.00  0.00           H  
ATOM   4618 HG21 VAL 0 290       5.046   4.580  10.756  1.00  0.00           H  
ATOM   4619 HG22 VAL 0 290       6.617   3.919  11.288  1.00  0.00           H  
ATOM   4620 HG23 VAL 0 290       5.130   2.849  11.216  1.00  0.00           H  
ATOM   4621  N   PHE 0 291       2.393   2.371  13.392  1.00  0.00      R00  N  
ATOM   4622  CA  PHE 0 291       1.808   1.081  12.982  1.00  0.00      R00  C  
ATOM   4623  C   PHE 0 291       0.445   1.233  12.452  1.00  0.00      R00  C  
ATOM   4624  O   PHE 0 291       0.144   0.669  11.395  1.00  0.00      R00  O  
ATOM   4625  CB  PHE 0 291       2.006  -0.112  13.975  1.00  0.00      R00  C  
ATOM   4626  CG  PHE 0 291       1.491  -1.501  13.692  1.00  0.00      R00  C  
ATOM   4627  CD1 PHE 0 291       0.617  -2.122  14.588  1.00  0.00      R00  C  
ATOM   4628  CD2 PHE 0 291       1.918  -2.226  12.550  1.00  0.00      R00  C  
ATOM   4629  CE1 PHE 0 291       0.299  -3.475  14.332  1.00  0.00      R00  C  
ATOM   4630  CE2 PHE 0 291       1.509  -3.497  12.291  1.00  0.00      R00  C  
ATOM   4631  CZ  PHE 0 291       0.707  -4.159  13.184  1.00  0.00      R00  C  
ATOM   4632  H   PHE 0 291       2.694   2.491  14.348  1.00  0.00      R00  H  
ATOM   4633  HA  PHE 0 291       2.338   0.696  12.111  1.00  0.00           H  
ATOM   4634  HB3 PHE 0 291       1.729   0.233  14.971  1.00  0.00           H  
ATOM   4635  HB2 PHE 0 291       3.085  -0.237  14.068  1.00  0.00           H  
ATOM   4636  HD1 PHE 0 291       0.241  -1.642  15.479  1.00  0.00           H  
ATOM   4637  HD2 PHE 0 291       2.613  -1.805  11.839  1.00  0.00           H  
ATOM   4638  HE1 PHE 0 291      -0.241  -4.068  15.056  1.00  0.00           H  
ATOM   4639  HE2 PHE 0 291       1.828  -3.972  11.375  1.00  0.00           H  
ATOM   4640  HZ  PHE 0 291       0.354  -5.162  12.993  1.00  0.00           H  
ATOM   4641  N   LEU 0 292      -0.459   1.917  13.134  1.00  0.00      R00  N  
ATOM   4642  CA  LEU 0 292      -1.814   2.223  12.717  1.00  0.00      R00  C  
ATOM   4643  C   LEU 0 292      -1.908   3.090  11.471  1.00  0.00      R00  C  
ATOM   4644  O   LEU 0 292      -2.779   2.901  10.626  1.00  0.00      R00  O  
ATOM   4645  CB  LEU 0 292      -2.627   2.817  13.810  1.00  0.00      R00  C  
ATOM   4646  CG  LEU 0 292      -3.132   1.971  14.980  1.00  0.00      R00  C  
ATOM   4647  CD1 LEU 0 292      -3.451   2.821  16.078  1.00  0.00      R00  C  
ATOM   4648  CD2 LEU 0 292      -4.206   0.858  14.566  1.00  0.00      R00  C  
ATOM   4649  H   LEU 0 292      -0.165   2.341  14.002  1.00  0.00      R00  H  
ATOM   4650  HA  LEU 0 292      -2.246   1.263  12.435  1.00  0.00           H  
ATOM   4651  HB3 LEU 0 292      -3.446   3.426  13.427  1.00  0.00           H  
ATOM   4652  HB2 LEU 0 292      -1.962   3.580  14.214  1.00  0.00           H  
ATOM   4653  HG  LEU 0 292      -2.335   1.377  15.427  1.00  0.00           H  
ATOM   4654 HD11 LEU 0 292      -3.455   3.878  15.811  1.00  0.00           H  
ATOM   4655 HD12 LEU 0 292      -4.509   2.678  16.296  1.00  0.00           H  
ATOM   4656 HD13 LEU 0 292      -2.831   2.747  16.972  1.00  0.00           H  
ATOM   4657 HD21 LEU 0 292      -4.649   1.192  13.628  1.00  0.00           H  
ATOM   4658 HD22 LEU 0 292      -3.769  -0.116  14.343  1.00  0.00           H  
ATOM   4659 HD23 LEU 0 292      -5.025   0.747  15.276  1.00  0.00           H  
ATOM   4660  N   VAL 0 293      -0.906   3.972  11.351  1.00  0.00      R00  N  
ATOM   4661  CA  VAL 0 293      -0.775   4.935  10.172  1.00  0.00      R00  C  
ATOM   4662  C   VAL 0 293      -0.202   4.128   8.951  1.00  0.00      R00  C  
ATOM   4663  O   VAL 0 293      -0.815   4.200   7.858  1.00  0.00      R00  O  
ATOM   4664  CB  VAL 0 293       0.005   6.208  10.581  1.00  0.00      R00  C  
ATOM   4665  CG1 VAL 0 293       0.308   7.116   9.377  1.00  0.00      R00  C  
ATOM   4666  CG2 VAL 0 293      -0.901   7.010  11.459  1.00  0.00      R00  C  
ATOM   4667  H   VAL 0 293      -0.208   3.963  12.081  1.00  0.00      R00  H  
ATOM   4668  HA  VAL 0 293      -1.767   5.211   9.815  1.00  0.00           H  
ATOM   4669  HB  VAL 0 293       0.918   5.898  11.089  1.00  0.00           H  
ATOM   4670 HG11 VAL 0 293      -0.624   7.507   8.969  1.00  0.00           H  
ATOM   4671 HG12 VAL 0 293       0.855   8.029   9.614  1.00  0.00           H  
ATOM   4672 HG13 VAL 0 293       0.882   6.491   8.692  1.00  0.00           H  
ATOM   4673 HG21 VAL 0 293      -1.943   7.141  11.167  1.00  0.00           H  
ATOM   4674 HG22 VAL 0 293      -0.848   6.659  12.490  1.00  0.00           H  
ATOM   4675 HG23 VAL 0 293      -0.546   8.025  11.636  1.00  0.00           H  
ATOM   4676  N   ALA 0 294       0.814   3.306   9.147  1.00  0.00      R00  N  
ATOM   4677  CA  ALA 0 294       1.386   2.317   8.109  1.00  0.00      R00  C  
ATOM   4678  C   ALA 0 294       0.278   1.399   7.555  1.00  0.00      R00  C  
ATOM   4679  O   ALA 0 294       0.266   1.146   6.349  1.00  0.00      R00  O  
ATOM   4680  CB  ALA 0 294       2.426   1.309   8.669  1.00  0.00      R00  C  
ATOM   4681  H   ALA 0 294       1.397   3.458   9.957  1.00  0.00      R00  H  
ATOM   4682  HA  ALA 0 294       1.942   2.931   7.401  1.00  0.00           H  
ATOM   4683  HB1 ALA 0 294       2.904   1.858   9.481  1.00  0.00           H  
ATOM   4684  HB2 ALA 0 294       1.956   0.387   9.009  1.00  0.00           H  
ATOM   4685  HB3 ALA 0 294       3.186   0.985   7.958  1.00  0.00           H  
ATOM   4686  N   ALA 0 295      -0.665   0.956   8.407  1.00  0.00      R00  N  
ATOM   4687  CA  ALA 0 295      -1.839   0.291   7.924  1.00  0.00      R00  C  
ATOM   4688  C   ALA 0 295      -2.708   1.174   7.030  1.00  0.00      R00  C  
ATOM   4689  O   ALA 0 295      -3.047   0.804   5.946  1.00  0.00      R00  O  
ATOM   4690  CB  ALA 0 295      -2.717  -0.316   8.930  1.00  0.00      R00  C  
ATOM   4691  H   ALA 0 295      -0.618   1.246   9.374  1.00  0.00      R00  H  
ATOM   4692  HA  ALA 0 295      -1.663  -0.526   7.224  1.00  0.00           H  
ATOM   4693  HB1 ALA 0 295      -2.038  -0.862   9.584  1.00  0.00           H  
ATOM   4694  HB2 ALA 0 295      -3.275   0.247   9.678  1.00  0.00           H  
ATOM   4695  HB3 ALA 0 295      -3.391  -1.078   8.537  1.00  0.00           H  
ATOM   4696  N   CYS 0 296      -3.124   2.375   7.568  1.00  0.00      R00  N  
ATOM   4697  CA  CYS 0 296      -4.031   3.266   6.845  1.00  0.00      R00  C  
ATOM   4698  C   CYS 0 296      -3.497   3.742   5.541  1.00  0.00      R00  C  
ATOM   4699  O   CYS 0 296      -4.245   3.819   4.610  1.00  0.00      R00  O  
ATOM   4700  CB  CYS 0 296      -4.487   4.525   7.715  1.00  0.00      R00  C  
ATOM   4701  SG  CYS 0 296      -5.406   3.988   9.199  1.00  0.00      R00  S  
ATOM   4702  H   CYS 0 296      -2.772   2.606   8.486  1.00  0.00      R00  H  
ATOM   4703  HA  CYS 0 296      -4.798   2.551   6.548  1.00  0.00           H  
ATOM   4704  HB3 CYS 0 296      -5.109   5.245   7.182  1.00  0.00           H  
ATOM   4705  HB2 CYS 0 296      -3.561   5.061   7.920  1.00  0.00           H  
ATOM   4706  HG  CYS 0 296      -4.428   3.735  10.074  1.00  0.00           H  
ATOM   4707  N   PHE 0 297      -2.133   3.767   5.383  1.00  0.00      R00  N  
ATOM   4708  CA  PHE 0 297      -1.334   4.001   4.131  1.00  0.00      R00  C  
ATOM   4709  C   PHE 0 297      -1.467   2.814   3.203  1.00  0.00      R00  C  
ATOM   4710  O   PHE 0 297      -1.952   3.002   2.056  1.00  0.00      R00  O  
ATOM   4711  CB  PHE 0 297       0.101   4.425   4.390  1.00  0.00      R00  C  
ATOM   4712  CG  PHE 0 297       0.264   5.874   4.312  1.00  0.00      R00  C  
ATOM   4713  CD1 PHE 0 297       0.467   6.531   3.066  1.00  0.00      R00  C  
ATOM   4714  CD2 PHE 0 297       0.089   6.721   5.443  1.00  0.00      R00  C  
ATOM   4715  CE1 PHE 0 297       0.406   7.840   2.938  1.00  0.00      R00  C  
ATOM   4716  CE2 PHE 0 297       0.114   8.094   5.318  1.00  0.00      R00  C  
ATOM   4717  CZ  PHE 0 297       0.298   8.614   4.059  1.00  0.00      R00  C  
ATOM   4718  H   PHE 0 297      -1.618   3.521   6.217  1.00  0.00      R00  H  
ATOM   4719  HA  PHE 0 297      -1.790   4.794   3.539  1.00  0.00           H  
ATOM   4720  HB3 PHE 0 297       0.728   3.937   3.644  1.00  0.00           H  
ATOM   4721  HB2 PHE 0 297       0.311   4.163   5.427  1.00  0.00           H  
ATOM   4722  HD1 PHE 0 297       0.536   5.957   2.153  1.00  0.00           H  
ATOM   4723  HD2 PHE 0 297      -0.121   6.351   6.436  1.00  0.00           H  
ATOM   4724  HE1 PHE 0 297       0.537   8.246   1.946  1.00  0.00           H  
ATOM   4725  HE2 PHE 0 297      -0.163   8.821   6.067  1.00  0.00           H  
ATOM   4726  HZ  PHE 0 297       0.226   9.692   4.039  1.00  0.00           H  
ATOM   4727  N   SER 0 298      -0.803   1.714   3.602  1.00  0.00      R00  N  
ATOM   4728  CA  SER 0 298      -0.676   0.447   2.915  1.00  0.00      R00  C  
ATOM   4729  C   SER 0 298      -1.959  -0.198   2.334  1.00  0.00      R00  C  
ATOM   4730  O   SER 0 298      -1.997  -0.863   1.281  1.00  0.00      R00  O  
ATOM   4731  CB  SER 0 298       0.124  -0.533   3.795  1.00  0.00      R00  C  
ATOM   4732  OG  SER 0 298      -0.448  -1.082   4.974  1.00  0.00      R00  O  
ATOM   4733  H   SER 0 298      -0.435   1.693   4.542  1.00  0.00      R00  H  
ATOM   4734  HG  SER 0 298      -0.262  -0.502   5.716  1.00  0.00      R00  H  
ATOM   4735  HA  SER 0 298      -0.032   0.623   2.053  1.00  0.00           H  
ATOM   4736  HB3 SER 0 298       1.022  -0.037   4.163  1.00  0.00           H  
ATOM   4737  HB2 SER 0 298       0.224  -1.427   3.179  1.00  0.00           H  
ATOM   4738  N   TYR 0 299      -2.967  -0.099   3.142  1.00  0.00      R00  N  
ATOM   4739  CA  TYR 0 299      -4.311  -0.427   2.882  1.00  0.00      R00  C  
ATOM   4740  C   TYR 0 299      -4.865   0.488   1.734  1.00  0.00      R00  C  
ATOM   4741  O   TYR 0 299      -5.953   0.216   1.276  1.00  0.00      R00  O  
ATOM   4742  CB  TYR 0 299      -5.207  -0.417   4.082  1.00  0.00      R00  C  
ATOM   4743  CG  TYR 0 299      -5.117  -1.527   5.167  1.00  0.00      R00  C  
ATOM   4744  CD1 TYR 0 299      -6.100  -1.560   6.186  1.00  0.00      R00  C  
ATOM   4745  CE1 TYR 0 299      -5.929  -2.437   7.321  1.00  0.00      R00  C  
ATOM   4746  CD2 TYR 0 299      -3.964  -2.407   5.283  1.00  0.00      R00  C  
ATOM   4747  CE2 TYR 0 299      -3.849  -3.230   6.409  1.00  0.00      R00  C  
ATOM   4748  CZ  TYR 0 299      -4.740  -3.175   7.476  1.00  0.00      R00  C  
ATOM   4749  OH  TYR 0 299      -4.538  -3.902   8.602  1.00  0.00      R00  O  
ATOM   4750  H   TYR 0 299      -2.765   0.439   3.972  1.00  0.00      R00  H  
ATOM   4751  HH  TYR 0 299      -5.259  -3.754   9.218  1.00  0.00      R00  H  
ATOM   4752  HA  TYR 0 299      -4.160  -1.454   2.549  1.00  0.00           H  
ATOM   4753  HB3 TYR 0 299      -6.224  -0.537   3.707  1.00  0.00           H  
ATOM   4754  HB2 TYR 0 299      -5.373   0.577   4.497  1.00  0.00           H  
ATOM   4755  HD1 TYR 0 299      -6.986  -0.956   6.057  1.00  0.00           H  
ATOM   4756  HE1 TYR 0 299      -6.746  -2.618   8.003  1.00  0.00           H  
ATOM   4757  HD2 TYR 0 299      -3.300  -2.667   4.472  1.00  0.00           H  
ATOM   4758  HE2 TYR 0 299      -3.037  -3.943   6.410  1.00  0.00           H  
ATOM   4759  N   SER 0 300      -4.327   1.693   1.453  1.00  0.00      R00  N  
ATOM   4760  CA  SER 0 300      -4.948   2.680   0.519  1.00  0.00      R00  C  
ATOM   4761  C   SER 0 300      -4.361   2.459  -0.931  1.00  0.00      R00  C  
ATOM   4762  O   SER 0 300      -4.179   3.437  -1.600  1.00  0.00      R00  O  
ATOM   4763  CB  SER 0 300      -4.962   4.058   1.145  1.00  0.00      R00  C  
ATOM   4764  OG  SER 0 300      -5.895   4.028   2.194  1.00  0.00      R00  O  
ATOM   4765  H   SER 0 300      -3.517   2.007   1.967  1.00  0.00      R00  H  
ATOM   4766  HG  SER 0 300      -5.319   3.893   2.950  1.00  0.00      R00  H  
ATOM   4767  HA  SER 0 300      -5.985   2.409   0.324  1.00  0.00           H  
ATOM   4768  HB3 SER 0 300      -5.233   4.876   0.478  1.00  0.00           H  
ATOM   4769  HB2 SER 0 300      -4.004   4.373   1.557  1.00  0.00           H  
ATOM   4770  N   ASN 0 301      -4.051   1.208  -1.335  1.00  0.00      R00  N  
ATOM   4771  CA  ASN 0 301      -3.527   0.780  -2.606  1.00  0.00      R00  C  
ATOM   4772  C   ASN 0 301      -4.260   1.386  -3.799  1.00  0.00      R00  C  
ATOM   4773  O   ASN 0 301      -3.615   1.736  -4.818  1.00  0.00      R00  O  
ATOM   4774  CB  ASN 0 301      -3.491  -0.754  -2.811  1.00  0.00      R00  C  
ATOM   4775  CG  ASN 0 301      -4.834  -1.266  -3.215  1.00  0.00      R00  C  
ATOM   4776  OD1 ASN 0 301      -5.880  -1.092  -2.579  1.00  0.00      R00  O  
ATOM   4777  ND2 ASN 0 301      -4.986  -2.102  -4.231  1.00  0.00      R00  N  
ATOM   4778  H   ASN 0 301      -4.090   0.395  -0.737  1.00  0.00      R00  H  
ATOM   4779 HD21 ASN 0 301      -5.844  -2.555  -4.511  1.00  0.00      R00  H  
ATOM   4780 HD22 ASN 0 301      -4.203  -2.543  -4.692  1.00  0.00      R00  H  
ATOM   4781  HA  ASN 0 301      -2.478   1.041  -2.745  1.00  0.00           H  
ATOM   4782  HB3 ASN 0 301      -3.100  -1.265  -1.932  1.00  0.00           H  
ATOM   4783  HB2 ASN 0 301      -2.890  -0.957  -3.697  1.00  0.00           H  
ATOM   4784  N   SER 0 302      -5.587   1.640  -3.620  1.00  0.00      R00  N  
ATOM   4785  CA  SER 0 302      -6.499   2.177  -4.707  1.00  0.00      R00  C  
ATOM   4786  C   SER 0 302      -6.188   3.578  -5.068  1.00  0.00      R00  C  
ATOM   4787  O   SER 0 302      -6.391   3.966  -6.197  1.00  0.00      R00  O  
ATOM   4788  CB  SER 0 302      -7.958   1.931  -4.149  1.00  0.00      R00  C  
ATOM   4789  OG  SER 0 302      -8.158   2.644  -2.938  1.00  0.00      R00  O  
ATOM   4790  H   SER 0 302      -6.054   1.362  -2.769  1.00  0.00      R00  H  
ATOM   4791  HG  SER 0 302      -8.071   2.026  -2.209  1.00  0.00      R00  H  
ATOM   4792  HA  SER 0 302      -6.427   1.585  -5.619  1.00  0.00           H  
ATOM   4793  HB3 SER 0 302      -8.101   0.851  -4.107  1.00  0.00           H  
ATOM   4794  HB2 SER 0 302      -8.611   2.449  -4.851  1.00  0.00           H  
ATOM   4795  N   ALA 0 303      -5.632   4.401  -4.120  1.00  0.00      R00  N  
ATOM   4796  CA  ALA 0 303      -4.966   5.695  -4.353  1.00  0.00      R00  C  
ATOM   4797  C   ALA 0 303      -3.545   5.708  -4.881  1.00  0.00      R00  C  
ATOM   4798  O   ALA 0 303      -3.079   6.765  -5.265  1.00  0.00      R00  O  
ATOM   4799  CB  ALA 0 303      -5.069   6.466  -2.998  1.00  0.00      R00  C  
ATOM   4800  H   ALA 0 303      -5.382   3.977  -3.238  1.00  0.00      R00  H  
ATOM   4801  HA  ALA 0 303      -5.550   6.333  -5.016  1.00  0.00           H  
ATOM   4802  HB1 ALA 0 303      -4.298   6.145  -2.297  1.00  0.00           H  
ATOM   4803  HB2 ALA 0 303      -4.900   7.532  -3.153  1.00  0.00           H  
ATOM   4804  HB3 ALA 0 303      -6.042   6.266  -2.550  1.00  0.00           H  
ATOM   4805  N   MET 0 304      -2.789   4.570  -4.724  1.00  0.00      R00  N  
ATOM   4806  CA  MET 0 304      -1.401   4.424  -5.212  1.00  0.00      R00  C  
ATOM   4807  C   MET 0 304      -1.365   4.024  -6.689  1.00  0.00      R00  C  
ATOM   4808  O   MET 0 304      -0.636   4.652  -7.452  1.00  0.00      R00  O  
ATOM   4809  CB  MET 0 304      -0.679   3.293  -4.381  1.00  0.00      R00  C  
ATOM   4810  CG  MET 0 304      -0.530   3.548  -2.896  1.00  0.00      R00  C  
ATOM   4811  SD  MET 0 304       0.189   2.058  -1.997  1.00  0.00      R00  S  
ATOM   4812  CE  MET 0 304      -0.344   2.281  -0.333  1.00  0.00      R00  C  
ATOM   4813  H   MET 0 304      -3.245   3.733  -4.390  1.00  0.00      R00  H  
ATOM   4814  HA  MET 0 304      -0.939   5.403  -5.081  1.00  0.00           H  
ATOM   4815  HB3 MET 0 304       0.327   3.217  -4.795  1.00  0.00           H  
ATOM   4816  HB2 MET 0 304      -1.224   2.360  -4.524  1.00  0.00           H  
ATOM   4817  HG3 MET 0 304      -1.541   3.772  -2.556  1.00  0.00           H  
ATOM   4818  HG2 MET 0 304       0.105   4.381  -2.593  1.00  0.00           H  
ATOM   4819  HE1 MET 0 304      -0.604   3.301  -0.051  1.00  0.00           H  
ATOM   4820  HE2 MET 0 304      -1.177   1.579  -0.378  1.00  0.00           H  
ATOM   4821  HE3 MET 0 304       0.508   1.944   0.257  1.00  0.00           H  
ATOM   4822  N   ASN 0 305      -2.224   3.100  -7.138  1.00  0.00      R00  N  
ATOM   4823  CA  ASN 0 305      -2.307   2.651  -8.580  1.00  0.00      R00  C  
ATOM   4824  C   ASN 0 305      -2.534   3.715  -9.664  1.00  0.00      R00  C  
ATOM   4825  O   ASN 0 305      -1.841   3.660 -10.580  1.00  0.00      R00  O  
ATOM   4826  CB  ASN 0 305      -3.278   1.439  -8.702  1.00  0.00      R00  C  
ATOM   4827  CG  ASN 0 305      -2.694   0.109  -8.247  1.00  0.00      R00  C  
ATOM   4828  OD1 ASN 0 305      -1.552  -0.184  -8.417  1.00  0.00      R00  O  
ATOM   4829  ND2 ASN 0 305      -3.539  -0.658  -7.594  1.00  0.00      R00  N  
ATOM   4830  H   ASN 0 305      -2.702   2.598  -6.403  1.00  0.00      R00  H  
ATOM   4831 HD21 ASN 0 305      -3.385  -1.626  -7.351  1.00  0.00      R00  H  
ATOM   4832 HD22 ASN 0 305      -4.482  -0.375  -7.368  1.00  0.00      R00  H  
ATOM   4833  HA  ASN 0 305      -1.248   2.414  -8.682  1.00  0.00           H  
ATOM   4834  HB3 ASN 0 305      -3.363   1.206  -9.763  1.00  0.00           H  
ATOM   4835  HB2 ASN 0 305      -4.265   1.635  -8.282  1.00  0.00           H  
ATOM   4836  N   PRO 0 306      -3.479   4.685  -9.540  1.00  0.00      R00  N  
ATOM   4837  CA  PRO 0 306      -3.483   5.869 -10.431  1.00  0.00      R00  C  
ATOM   4838  C   PRO 0 306      -2.112   6.572 -10.697  1.00  0.00      R00  C  
ATOM   4839  O   PRO 0 306      -1.957   7.144 -11.809  1.00  0.00      R00  O  
ATOM   4840  CD  PRO 0 306      -4.549   4.745  -8.564  1.00  0.00      R00  C  
ATOM   4841  CB  PRO 0 306      -4.411   6.871  -9.774  1.00  0.00      R00  C  
ATOM   4842  CG  PRO 0 306      -4.791   6.244  -8.409  1.00  0.00      R00  C  
ATOM   4843  HD2 PRO 0 306      -4.339   4.313  -7.585  1.00  0.00           H  
ATOM   4844  HD3 PRO 0 306      -5.451   4.268  -8.948  1.00  0.00           H  
ATOM   4845  HA  PRO 0 306      -3.907   5.659 -11.413  1.00  0.00           H  
ATOM   4846  HB3 PRO 0 306      -5.268   6.953 -10.442  1.00  0.00           H  
ATOM   4847  HB2 PRO 0 306      -4.003   7.881  -9.772  1.00  0.00           H  
ATOM   4848  HG2 PRO 0 306      -4.029   6.506  -7.675  1.00  0.00           H  
ATOM   4849  HG3 PRO 0 306      -5.771   6.356  -7.946  1.00  0.00           H  
ATOM   4850  N   ILE 0 307      -1.241   6.566  -9.674  1.00  0.00      R00  N  
ATOM   4851  CA  ILE 0 307       0.106   7.080  -9.856  1.00  0.00      R00  C  
ATOM   4852  C   ILE 0 307       0.981   6.055 -10.679  1.00  0.00      R00  C  
ATOM   4853  O   ILE 0 307       1.873   6.430 -11.417  1.00  0.00      R00  O  
ATOM   4854  CB  ILE 0 307       0.811   7.449  -8.517  1.00  0.00      R00  C  
ATOM   4855  CG2 ILE 0 307       2.166   8.200  -8.835  1.00  0.00      R00  C  
ATOM   4856  CG1 ILE 0 307       0.001   8.304  -7.512  1.00  0.00      R00  C  
ATOM   4857  CD1 ILE 0 307      -0.614   9.640  -7.981  1.00  0.00      R00  C  
ATOM   4858  H   ILE 0 307      -1.459   6.146  -8.782  1.00  0.00      R00  H  
ATOM   4859  HA  ILE 0 307       0.044   7.898 -10.574  1.00  0.00           H  
ATOM   4860  HB  ILE 0 307       1.192   6.570  -7.995  1.00  0.00           H  
ATOM   4861 HG21 ILE 0 307       2.439   8.826  -7.985  1.00  0.00           H  
ATOM   4862 HG22 ILE 0 307       2.927   7.466  -9.098  1.00  0.00           H  
ATOM   4863 HG23 ILE 0 307       2.108   8.803  -9.741  1.00  0.00           H  
ATOM   4864 HG13 ILE 0 307       0.627   8.471  -6.636  1.00  0.00           H  
ATOM   4865 HG12 ILE 0 307      -0.821   7.707  -7.115  1.00  0.00           H  
ATOM   4866 HD11 ILE 0 307      -0.096   9.922  -8.898  1.00  0.00           H  
ATOM   4867 HD12 ILE 0 307      -1.637   9.476  -8.318  1.00  0.00           H  
ATOM   4868 HD13 ILE 0 307      -0.517  10.522  -7.348  1.00  0.00           H  
ATOM   4869  N   LEU 0 308       0.715   4.801 -10.437  1.00  0.00      R00  N  
ATOM   4870  CA  LEU 0 308       1.461   3.718 -11.141  1.00  0.00      R00  C  
ATOM   4871  C   LEU 0 308       0.986   3.365 -12.629  1.00  0.00      R00  C  
ATOM   4872  O   LEU 0 308       1.809   2.958 -13.450  1.00  0.00      R00  O  
ATOM   4873  CB  LEU 0 308       1.370   2.383 -10.333  1.00  0.00      R00  C  
ATOM   4874  CG  LEU 0 308       1.831   2.506  -8.864  1.00  0.00      R00  C  
ATOM   4875  CD1 LEU 0 308       1.614   1.202  -8.031  1.00  0.00      R00  C  
ATOM   4876  CD2 LEU 0 308       3.317   2.952  -8.782  1.00  0.00      R00  C  
ATOM   4877  H   LEU 0 308       0.086   4.572  -9.681  1.00  0.00      R00  H  
ATOM   4878  HA  LEU 0 308       2.531   3.902 -11.240  1.00  0.00           H  
ATOM   4879  HB3 LEU 0 308       1.911   1.527 -10.736  1.00  0.00           H  
ATOM   4880  HB2 LEU 0 308       0.319   2.095 -10.338  1.00  0.00           H  
ATOM   4881  HG  LEU 0 308       1.373   3.310  -8.289  1.00  0.00           H  
ATOM   4882 HD11 LEU 0 308       2.454   0.573  -7.736  1.00  0.00           H  
ATOM   4883 HD12 LEU 0 308       1.017   1.521  -7.177  1.00  0.00           H  
ATOM   4884 HD13 LEU 0 308       1.024   0.407  -8.487  1.00  0.00           H  
ATOM   4885 HD21 LEU 0 308       3.910   2.488  -9.570  1.00  0.00           H  
ATOM   4886 HD22 LEU 0 308       3.453   4.033  -8.822  1.00  0.00           H  
ATOM   4887 HD23 LEU 0 308       3.777   2.763  -7.812  1.00  0.00           H  
ATOM   4888  N   TYR 0 309      -0.259   3.651 -12.935  1.00  0.00      R00  N  
ATOM   4889  CA  TYR 0 309      -0.855   3.616 -14.264  1.00  0.00      R00  C  
ATOM   4890  C   TYR 0 309      -0.516   4.943 -15.020  1.00  0.00      R00  C  
ATOM   4891  O   TYR 0 309      -0.629   4.942 -16.267  1.00  0.00      R00  O  
ATOM   4892  CB  TYR 0 309      -2.413   3.417 -14.192  1.00  0.00      R00  C  
ATOM   4893  CG  TYR 0 309      -2.955   2.229 -13.464  1.00  0.00      R00  C  
ATOM   4894  CD1 TYR 0 309      -4.365   2.090 -13.259  1.00  0.00      R00  C  
ATOM   4895  CE1 TYR 0 309      -4.827   0.965 -12.578  1.00  0.00      R00  C  
ATOM   4896  CD2 TYR 0 309      -2.096   1.180 -13.082  1.00  0.00      R00  C  
ATOM   4897  CE2 TYR 0 309      -2.576   0.124 -12.295  1.00  0.00      R00  C  
ATOM   4898  CZ  TYR 0 309      -3.962   0.023 -12.113  1.00  0.00      R00  C  
ATOM   4899  OH  TYR 0 309      -4.485  -1.098 -11.477  1.00  0.00      R00  O  
ATOM   4900  H   TYR 0 309      -0.809   3.987 -12.158  1.00  0.00      R00  H  
ATOM   4901  HH  TYR 0 309      -5.430  -1.126 -11.305  1.00  0.00      R00  H  
ATOM   4902  HA  TYR 0 309      -0.432   2.802 -14.854  1.00  0.00           H  
ATOM   4903  HB3 TYR 0 309      -2.756   3.216 -15.207  1.00  0.00           H  
ATOM   4904  HB2 TYR 0 309      -2.797   4.357 -13.794  1.00  0.00           H  
ATOM   4905  HD1 TYR 0 309      -5.049   2.869 -13.561  1.00  0.00           H  
ATOM   4906  HE1 TYR 0 309      -5.885   0.825 -12.415  1.00  0.00           H  
ATOM   4907  HD2 TYR 0 309      -1.024   1.093 -13.186  1.00  0.00           H  
ATOM   4908  HE2 TYR 0 309      -1.966  -0.668 -11.886  1.00  0.00           H  
ATOM   4909  N   ALA 0 310      -0.096   6.039 -14.340  1.00  0.00      R00  N  
ATOM   4910  CA  ALA 0 310       0.339   7.290 -14.936  1.00  0.00      R00  C  
ATOM   4911  C   ALA 0 310       1.434   7.182 -16.037  1.00  0.00      R00  C  
ATOM   4912  O   ALA 0 310       1.414   8.025 -16.906  1.00  0.00      R00  O  
ATOM   4913  CB  ALA 0 310       0.900   8.250 -13.864  1.00  0.00      R00  C  
ATOM   4914  H   ALA 0 310       0.051   5.913 -13.349  1.00  0.00      R00  H  
ATOM   4915  HA  ALA 0 310      -0.508   7.783 -15.413  1.00  0.00           H  
ATOM   4916  HB1 ALA 0 310       1.894   7.973 -13.512  1.00  0.00           H  
ATOM   4917  HB2 ALA 0 310       0.889   9.260 -14.273  1.00  0.00           H  
ATOM   4918  HB3 ALA 0 310       0.168   8.399 -13.071  1.00  0.00           H  
ATOM   4919  N   PHE 0 311       2.191   6.070 -15.960  1.00  0.00      R00  N  
ATOM   4920  CA  PHE 0 311       3.328   5.716 -16.874  1.00  0.00      R00  C  
ATOM   4921  C   PHE 0 311       2.954   5.031 -18.171  1.00  0.00      R00  C  
ATOM   4922  O   PHE 0 311       3.826   4.512 -18.886  1.00  0.00      R00  O  
ATOM   4923  CB  PHE 0 311       4.433   4.923 -16.131  1.00  0.00      R00  C  
ATOM   4924  CG  PHE 0 311       4.975   5.582 -14.921  1.00  0.00      R00  C  
ATOM   4925  CD1 PHE 0 311       6.048   6.486 -15.028  1.00  0.00      R00  C  
ATOM   4926  CD2 PHE 0 311       4.489   5.407 -13.656  1.00  0.00      R00  C  
ATOM   4927  CE1 PHE 0 311       6.664   7.123 -13.962  1.00  0.00      R00  C  
ATOM   4928  CE2 PHE 0 311       5.087   5.969 -12.490  1.00  0.00      R00  C  
ATOM   4929  CZ  PHE 0 311       6.161   6.887 -12.690  1.00  0.00      R00  C  
ATOM   4930  H   PHE 0 311       2.107   5.483 -15.142  1.00  0.00      R00  H  
ATOM   4931  HA  PHE 0 311       3.760   6.676 -17.156  1.00  0.00           H  
ATOM   4932  HB3 PHE 0 311       5.297   4.755 -16.774  1.00  0.00           H  
ATOM   4933  HB2 PHE 0 311       3.961   3.959 -15.937  1.00  0.00           H  
ATOM   4934  HD1 PHE 0 311       6.545   6.513 -15.986  1.00  0.00           H  
ATOM   4935  HD2 PHE 0 311       3.706   4.665 -13.699  1.00  0.00           H  
ATOM   4936  HE1 PHE 0 311       7.490   7.807 -14.093  1.00  0.00           H
[truncated: 18,022 more chars]
