# Supplementary material for: Discovering allatostatin type-C receptor specific agonists
Source: Nat Commun. 2024 May 10;15:3965. doi: 10.1038/s41467-024-48156-w (PMC11087482; doi:10.1038/s41467-024-48156-w)
Supplement: Supplementary file 5 — Source Data [file 41467_2024_48156_MOESM5_ESM.zip › source-data/Source_Data/md_structures/C794-1617_0.pdb]

REMARK   4      COMPLIES WITH FORMAT V. 3.0, 1-DEC-2006
REMARK 888
REMARK 888 WRITTEN BY MAESTRO (A PRODUCT OF SCHRODINGER, LLC)
TITLE     C794-1617_0
MODEL        1
ATOM      1  N   MET 0   1       7.478  27.419  22.221  1.00  0.00      R00  N1+
ATOM      2  CA  MET 0   1       7.177  28.668  21.437  1.00  0.00      R00  C  
ATOM      3  C   MET 0   1       7.461  29.878  22.341  1.00  0.00      R00  C  
ATOM      4  O   MET 0   1       6.574  30.516  22.896  1.00  0.00      R00  O  
ATOM      5  CB  MET 0   1       5.825  28.574  20.637  1.00  0.00      R00  C  
ATOM      6  CG  MET 0   1       5.691  29.552  19.467  1.00  0.00      R00  C  
ATOM      7  SD  MET 0   1       4.131  29.309  18.611  1.00  0.00      R00  S  
ATOM      8  CE  MET 0   1       4.031  30.741  17.503  1.00  0.00      R00  C  
ATOM      9  H   MET 0   1       7.811  26.624  21.694  1.00  0.00      R00  H  
ATOM     10  H1  MET 0   1       8.171  27.611  22.930  1.00  0.00           H  
ATOM     11  H2  MET 0   1       6.607  27.117  22.633  1.00  0.00           H  
ATOM     12  HA  MET 0   1       8.002  28.700  20.725  1.00  0.00           H  
ATOM     13  HB3 MET 0   1       4.942  28.702  21.263  1.00  0.00           H  
ATOM     14  HB2 MET 0   1       5.699  27.578  20.213  1.00  0.00           H  
ATOM     15  HG3 MET 0   1       6.567  29.407  18.835  1.00  0.00           H  
ATOM     16  HG2 MET 0   1       5.776  30.559  19.876  1.00  0.00           H  
ATOM     17  HE1 MET 0   1       4.908  30.722  16.857  1.00  0.00           H  
ATOM     18  HE2 MET 0   1       3.088  30.769  16.958  1.00  0.00           H  
ATOM     19  HE3 MET 0   1       4.040  31.598  18.178  1.00  0.00           H  
ATOM     20  N   GLU 0   2       8.709  30.375  22.306  1.00  0.00      R00  N  
ATOM     21  CA  GLU 0   2       9.130  31.374  23.338  1.00  0.00      R00  C  
ATOM     22  C   GLU 0   2       9.126  32.708  22.694  1.00  0.00      R00  C  
ATOM     23  O   GLU 0   2       9.909  32.959  21.757  1.00  0.00      R00  O  
ATOM     24  CB  GLU 0   2      10.428  31.015  23.954  1.00  0.00      R00  C  
ATOM     25  CG  GLU 0   2      10.316  29.894  24.950  1.00  0.00      R00  C  
ATOM     26  CD  GLU 0   2      10.246  28.504  24.406  1.00  0.00      R00  C  
ATOM     27  OE1 GLU 0   2       9.122  27.922  24.234  1.00  0.00      R00  O  
ATOM     28  OE2 GLU 0   2      11.329  27.989  24.059  1.00  0.00      R00  O1-
ATOM     29  H   GLU 0   2       9.462  30.077  21.703  1.00  0.00      R00  H  
ATOM     30  HA  GLU 0   2       8.499  31.378  24.226  1.00  0.00           H  
ATOM     31  HB3 GLU 0   2      10.855  31.841  24.523  1.00  0.00           H  
ATOM     32  HB2 GLU 0   2      11.128  30.823  23.141  1.00  0.00           H  
ATOM     33  HG3 GLU 0   2       9.532  30.041  25.693  1.00  0.00           H  
ATOM     34  HG2 GLU 0   2      11.203  29.836  25.580  1.00  0.00           H  
ATOM     35  N   LEU 0   3       8.007  33.317  22.962  1.00  0.00      R00  N  
ATOM     36  CA  LEU 0   3       7.618  34.640  22.547  1.00  0.00      R00  C  
ATOM     37  C   LEU 0   3       7.655  35.682  23.710  1.00  0.00      R00  C  
ATOM     38  O   LEU 0   3       7.577  35.371  24.838  1.00  0.00      R00  O  
ATOM     39  CB  LEU 0   3       6.125  34.497  22.094  1.00  0.00      R00  C  
ATOM     40  CG  LEU 0   3       5.771  33.598  20.923  1.00  0.00      R00  C  
ATOM     41  CD1 LEU 0   3       4.397  32.880  21.046  1.00  0.00      R00  C  
ATOM     42  CD2 LEU 0   3       5.860  34.366  19.554  1.00  0.00      R00  C  
ATOM     43  H   LEU 0   3       7.440  32.881  23.674  1.00  0.00      R00  H  
ATOM     44  HA  LEU 0   3       8.245  34.901  21.694  1.00  0.00           H  
ATOM     45  HB3 LEU 0   3       5.640  35.456  21.906  1.00  0.00           H  
ATOM     46  HB2 LEU 0   3       5.709  34.002  22.971  1.00  0.00           H  
ATOM     47  HG  LEU 0   3       6.620  32.932  20.769  1.00  0.00           H  
ATOM     48 HD11 LEU 0   3       4.446  31.931  20.512  1.00  0.00           H  
ATOM     49 HD12 LEU 0   3       4.170  32.610  22.078  1.00  0.00           H  
ATOM     50 HD13 LEU 0   3       3.529  33.400  20.642  1.00  0.00           H  
ATOM     51 HD21 LEU 0   3       6.536  35.220  19.597  1.00  0.00           H  
ATOM     52 HD22 LEU 0   3       5.990  33.639  18.753  1.00  0.00           H  
ATOM     53 HD23 LEU 0   3       4.896  34.766  19.237  1.00  0.00           H  
ATOM     54  N   GLU 0   4       7.781  36.943  23.204  1.00  0.00      R00  N  
ATOM     55  CA  GLU 0   4       8.353  38.013  23.970  1.00  0.00      R00  C  
ATOM     56  C   GLU 0   4       7.945  39.332  23.459  1.00  0.00      R00  C  
ATOM     57  O   GLU 0   4       7.523  39.553  22.313  1.00  0.00      R00  O  
ATOM     58  CB  GLU 0   4       9.930  37.879  24.013  1.00  0.00      R00  C  
ATOM     59  CG  GLU 0   4      10.478  38.516  25.327  1.00  0.00      R00  C  
ATOM     60  CD  GLU 0   4       9.921  37.779  26.551  1.00  0.00      R00  C  
ATOM     61  OE1 GLU 0   4      10.496  36.679  26.884  1.00  0.00      R00  O  
ATOM     62  OE2 GLU 0   4       8.952  38.178  27.192  1.00  0.00      R00  O1-
ATOM     63  H   GLU 0   4       7.559  37.181  22.248  1.00  0.00      R00  H  
ATOM     64  HA  GLU 0   4       7.828  37.893  24.918  1.00  0.00           H  
ATOM     65  HB3 GLU 0   4      10.305  38.378  23.119  1.00  0.00           H  
ATOM     66  HB2 GLU 0   4      10.297  36.865  23.857  1.00  0.00           H  
ATOM     67  HG3 GLU 0   4      10.343  39.598  25.326  1.00  0.00           H  
ATOM     68  HG2 GLU 0   4      11.565  38.586  25.297  1.00  0.00           H  
ATOM     69  N   ASP 0   5       7.862  40.191  24.473  1.00  0.00      R00  N  
ATOM     70  CA  ASP 0   5       7.795  41.663  24.311  1.00  0.00      R00  C  
ATOM     71  C   ASP 0   5       9.072  42.157  23.749  1.00  0.00      R00  C  
ATOM     72  O   ASP 0   5      10.132  41.717  24.178  1.00  0.00      R00  O  
ATOM     73  CB  ASP 0   5       7.536  42.511  25.594  1.00  0.00      R00  C  
ATOM     74  CG  ASP 0   5       6.530  41.986  26.564  1.00  0.00      R00  C  
ATOM     75  OD1 ASP 0   5       6.233  42.847  27.437  1.00  0.00      R00  O  
ATOM     76  OD2 ASP 0   5       6.141  40.760  26.597  1.00  0.00      R00  O1-
ATOM     77  H   ASP 0   5       8.078  39.917  25.421  1.00  0.00      R00  H  
ATOM     78  HA  ASP 0   5       6.997  41.939  23.622  1.00  0.00           H  
ATOM     79  HB3 ASP 0   5       7.283  43.531  25.306  1.00  0.00           H  
ATOM     80  HB2 ASP 0   5       8.461  42.560  26.168  1.00  0.00           H  
ATOM     81  N   VAL 0   6       9.037  43.235  22.985  1.00  0.00      R00  N  
ATOM     82  CA  VAL 0   6      10.118  44.025  22.413  1.00  0.00      R00  C  
ATOM     83  C   VAL 0   6       9.761  45.468  22.503  1.00  0.00      R00  C  
ATOM     84  O   VAL 0   6       9.978  46.141  21.524  1.00  0.00      R00  O  
ATOM     85  CB  VAL 0   6      10.560  43.497  20.962  1.00  0.00      R00  C  
ATOM     86  CG1 VAL 0   6      11.376  42.230  20.954  1.00  0.00      R00  C  
ATOM     87  CG2 VAL 0   6       9.309  43.344  20.069  1.00  0.00      R00  C  
ATOM     88  H   VAL 0   6       8.115  43.530  22.697  1.00  0.00      R00  H  
ATOM     89  HA  VAL 0   6      10.970  43.899  23.081  1.00  0.00           H  
ATOM     90  HB  VAL 0   6      11.195  44.240  20.480  1.00  0.00           H  
ATOM     91 HG11 VAL 0   6      10.895  41.408  21.484  1.00  0.00           H  
ATOM     92 HG12 VAL 0   6      11.615  41.850  19.961  1.00  0.00           H  
ATOM     93 HG13 VAL 0   6      12.340  42.374  21.442  1.00  0.00           H  
ATOM     94 HG21 VAL 0   6       8.812  44.310  19.979  1.00  0.00           H  
ATOM     95 HG22 VAL 0   6       9.497  42.876  19.103  1.00  0.00           H  
ATOM     96 HG23 VAL 0   6       8.602  42.665  20.546  1.00  0.00           H  
ATOM     97  N   GLU 0   7       9.273  45.993  23.622  1.00  0.00      R00  N  
ATOM     98  CA  GLU 0   7       8.981  47.360  24.027  1.00  0.00      R00  C  
ATOM     99  C   GLU 0   7       7.966  48.129  23.082  1.00  0.00      R00  C  
ATOM    100  O   GLU 0   7       7.017  48.784  23.627  1.00  0.00      R00  O  
ATOM    101  CB  GLU 0   7      10.336  48.099  24.300  1.00  0.00      R00  C  
ATOM    102  CG  GLU 0   7      10.181  49.356  25.088  1.00  0.00      R00  C  
ATOM    103  CD  GLU 0   7       9.665  49.138  26.474  1.00  0.00      R00  C  
ATOM    104  OE1 GLU 0   7       8.750  49.933  26.803  1.00  0.00      R00  O  
ATOM    105  OE2 GLU 0   7      10.258  48.378  27.299  1.00  0.00      R00  O1-
ATOM    106  H   GLU 0   7       9.263  45.424  24.457  1.00  0.00      R00  H  
ATOM    107  HA  GLU 0   7       8.503  47.252  25.001  1.00  0.00           H  
ATOM    108  HB3 GLU 0   7      10.780  48.489  23.384  1.00  0.00           H  
ATOM    109  HB2 GLU 0   7      11.028  47.502  24.894  1.00  0.00           H  
ATOM    110  HG3 GLU 0   7       9.523  50.094  24.630  1.00  0.00           H  
ATOM    111  HG2 GLU 0   7      11.211  49.692  25.208  1.00  0.00           H  
ATOM    112  N   MET 0   8       8.026  48.015  21.763  1.00  0.00      R00  N  
ATOM    113  CA  MET 0   8       7.084  48.563  20.792  1.00  0.00      R00  C  
ATOM    114  C   MET 0   8       5.748  47.750  20.645  1.00  0.00      R00  C  
ATOM    115  O   MET 0   8       4.695  48.334  20.284  1.00  0.00      R00  O  
ATOM    116  CB  MET 0   8       7.756  48.793  19.430  1.00  0.00      R00  C  
ATOM    117  CG  MET 0   8       6.896  49.407  18.304  1.00  0.00      R00  C  
ATOM    118  SD  MET 0   8       7.385  49.131  16.621  1.00  0.00      R00  S  
ATOM    119  CE  MET 0   8       9.004  49.863  16.748  1.00  0.00      R00  C  
ATOM    120  H   MET 0   8       8.844  47.448  21.590  1.00  0.00      R00  H  
ATOM    121  HA  MET 0   8       6.839  49.575  21.114  1.00  0.00           H  
ATOM    122  HB3 MET 0   8       7.858  47.818  18.953  1.00  0.00           H  
ATOM    123  HB2 MET 0   8       8.704  49.290  19.637  1.00  0.00           H  
ATOM    124  HG3 MET 0   8       6.690  50.470  18.427  1.00  0.00           H  
ATOM    125  HG2 MET 0   8       5.917  48.933  18.373  1.00  0.00           H  
ATOM    126  HE1 MET 0   8       9.013  50.237  15.724  1.00  0.00           H  
ATOM    127  HE2 MET 0   8       9.088  50.732  17.400  1.00  0.00           H  
ATOM    128  HE3 MET 0   8       9.751  49.115  17.014  1.00  0.00           H  
ATOM    129  N   PHE 0   9       5.776  46.461  20.991  1.00  0.00      R00  N  
ATOM    130  CA  PHE 0   9       4.651  45.555  20.844  1.00  0.00      R00  C  
ATOM    131  C   PHE 0   9       5.080  44.241  21.533  1.00  0.00      R00  C  
ATOM    132  O   PHE 0   9       6.088  44.163  22.305  1.00  0.00      R00  O  
ATOM    133  CB  PHE 0   9       4.280  45.388  19.356  1.00  0.00      R00  C  
ATOM    134  CG  PHE 0   9       5.413  44.868  18.483  1.00  0.00      R00  C  
ATOM    135  CD1 PHE 0   9       6.303  45.794  17.959  1.00  0.00      R00  C  
ATOM    136  CD2 PHE 0   9       5.656  43.451  18.221  1.00  0.00      R00  C  
ATOM    137  CE1 PHE 0   9       7.409  45.415  17.143  1.00  0.00      R00  C  
ATOM    138  CE2 PHE 0   9       6.731  43.103  17.357  1.00  0.00      R00  C  
ATOM    139  CZ  PHE 0   9       7.614  44.072  16.854  1.00  0.00      R00  C  
ATOM    140  H   PHE 0   9       6.682  46.035  21.123  1.00  0.00      R00  H  
ATOM    141  HA  PHE 0   9       3.824  46.026  21.376  1.00  0.00           H  
ATOM    142  HB3 PHE 0   9       3.930  46.338  18.953  1.00  0.00           H  
ATOM    143  HB2 PHE 0   9       3.459  44.727  19.078  1.00  0.00           H  
ATOM    144  HD1 PHE 0   9       6.051  46.844  17.915  1.00  0.00           H  
ATOM    145  HD2 PHE 0   9       4.960  42.673  18.499  1.00  0.00           H  
ATOM    146  HE1 PHE 0   9       8.058  46.193  16.769  1.00  0.00           H  
ATOM    147  HE2 PHE 0   9       6.782  42.042  17.160  1.00  0.00           H  
ATOM    148  HZ  PHE 0   9       8.513  43.703  16.383  1.00  0.00           H  
ATOM    149  N   GLY 0  10       4.144  43.257  21.574  1.00  0.00      R00  N  
ATOM    150  CA  GLY 0  10       4.293  41.903  22.259  1.00  0.00      R00  C  
ATOM    151  C   GLY 0  10       4.033  40.748  21.306  1.00  0.00      R00  C  
ATOM    152  O   GLY 0  10       3.889  40.984  20.101  1.00  0.00      R00  O  
ATOM    153  H   GLY 0  10       3.278  43.461  21.096  1.00  0.00      R00  H  
ATOM    154  HA3 GLY 0  10       3.619  41.829  23.113  1.00  0.00           H  
ATOM    155  HA2 GLY 0  10       5.257  41.839  22.763  1.00  0.00           H  
ATOM    156  N   SER 0  11       3.915  39.541  21.870  1.00  0.00      R00  N  
ATOM    157  CA  SER 0  11       3.712  38.275  21.173  1.00  0.00      R00  C  
ATOM    158  C   SER 0  11       3.377  37.125  22.104  1.00  0.00      R00  C  
ATOM    159  O   SER 0  11       2.846  36.119  21.684  1.00  0.00      R00  O  
ATOM    160  CB  SER 0  11       4.866  37.911  20.183  1.00  0.00      R00  C  
ATOM    161  OG  SER 0  11       6.078  37.744  20.866  1.00  0.00      R00  O  
ATOM    162  H   SER 0  11       4.117  39.461  22.856  1.00  0.00      R00  H  
ATOM    163  HG  SER 0  11       6.427  38.575  21.197  1.00  0.00      R00  H  
ATOM    164  HA  SER 0  11       2.816  38.551  20.615  1.00  0.00           H  
ATOM    165  HB3 SER 0  11       5.039  38.742  19.498  1.00  0.00           H  
ATOM    166  HB2 SER 0  11       4.634  37.049  19.558  1.00  0.00           H  
ATOM    167  N   ASP 0  12       3.501  37.291  23.460  1.00  0.00      R00  N  
ATOM    168  CA  ASP 0  12       3.398  36.181  24.400  1.00  0.00      R00  C  
ATOM    169  C   ASP 0  12       1.928  35.717  24.565  1.00  0.00      R00  C  
ATOM    170  O   ASP 0  12       1.700  34.607  25.019  1.00  0.00      R00  O  
ATOM    171  CB  ASP 0  12       3.800  36.524  25.856  1.00  0.00      R00  C  
ATOM    172  CG  ASP 0  12       3.078  37.531  26.690  1.00  0.00      R00  C  
ATOM    173  OD1 ASP 0  12       2.742  38.640  26.189  1.00  0.00      R00  O  
ATOM    174  OD2 ASP 0  12       2.987  37.277  27.926  1.00  0.00      R00  O1-
ATOM    175  H   ASP 0  12       4.099  38.020  23.821  1.00  0.00      R00  H  
ATOM    176  HA  ASP 0  12       3.955  35.358  23.951  1.00  0.00           H  
ATOM    177  HB3 ASP 0  12       4.869  36.724  25.932  1.00  0.00           H  
ATOM    178  HB2 ASP 0  12       3.766  35.598  26.429  1.00  0.00           H  
ATOM    179  N   ASN 0  13       0.951  36.539  24.102  1.00  0.00      R00  N  
ATOM    180  CA  ASN 0  13      -0.494  36.238  24.061  1.00  0.00      R00  C  
ATOM    181  C   ASN 0  13      -0.888  35.116  23.084  1.00  0.00      R00  C  
ATOM    182  O   ASN 0  13      -1.911  34.465  23.231  1.00  0.00      R00  O  
ATOM    183  CB  ASN 0  13      -1.376  37.500  23.871  1.00  0.00      R00  C  
ATOM    184  CG  ASN 0  13      -1.424  37.971  22.444  1.00  0.00      R00  C  
ATOM    185  OD1 ASN 0  13      -2.407  37.853  21.763  1.00  0.00      R00  O  
ATOM    186  ND2 ASN 0  13      -0.383  38.711  22.050  1.00  0.00      R00  N  
ATOM    187  H   ASN 0  13       1.167  37.377  23.582  1.00  0.00      R00  H  
ATOM    188 HD21 ASN 0  13      -0.334  39.222  21.180  1.00  0.00      R00  H  
ATOM    189 HD22 ASN 0  13       0.310  38.955  22.742  1.00  0.00      R00  H  
ATOM    190  HA  ASN 0  13      -0.869  35.811  24.991  1.00  0.00           H  
ATOM    191  HB3 ASN 0  13      -1.057  38.329  24.503  1.00  0.00           H  
ATOM    192  HB2 ASN 0  13      -2.414  37.249  24.089  1.00  0.00           H  
ATOM    193  N   ILE 0  14      -0.008  34.854  22.113  1.00  0.00      R00  N  
ATOM    194  CA  ILE 0  14      -0.306  33.971  20.968  1.00  0.00      R00  C  
ATOM    195  C   ILE 0  14      -0.243  32.425  21.176  1.00  0.00      R00  C  
ATOM    196  O   ILE 0  14      -0.667  31.667  20.270  1.00  0.00      R00  O  
ATOM    197  CB  ILE 0  14       0.633  34.549  19.824  1.00  0.00      R00  C  
ATOM    198  CG2 ILE 0  14       0.491  33.710  18.497  1.00  0.00      R00  C  
ATOM    199  CG1 ILE 0  14       0.344  36.042  19.555  1.00  0.00      R00  C  
ATOM    200  CD1 ILE 0  14       1.322  36.766  18.582  1.00  0.00      R00  C  
ATOM    201  H   ILE 0  14       0.887  35.314  22.025  1.00  0.00      R00  H  
ATOM    202  HA  ILE 0  14      -1.356  34.126  20.718  1.00  0.00           H  
ATOM    203  HB  ILE 0  14       1.672  34.330  20.070  1.00  0.00           H  
ATOM    204 HG21 ILE 0  14       1.043  32.806  18.755  1.00  0.00           H  
ATOM    205 HG22 ILE 0  14      -0.571  33.536  18.327  1.00  0.00           H  
ATOM    206 HG23 ILE 0  14       0.983  34.182  17.647  1.00  0.00           H  
ATOM    207 HG13 ILE 0  14       0.495  36.496  20.534  1.00  0.00           H  
ATOM    208 HG12 ILE 0  14      -0.695  36.124  19.235  1.00  0.00           H  
ATOM    209 HD11 ILE 0  14       0.992  36.811  17.543  1.00  0.00           H  
ATOM    210 HD12 ILE 0  14       1.426  37.822  18.833  1.00  0.00           H  
ATOM    211 HD13 ILE 0  14       2.342  36.383  18.594  1.00  0.00           H  
ATOM    212  N   SER 0  15       0.278  32.022  22.343  1.00  0.00      R00  N  
ATOM    213  CA  SER 0  15       0.353  30.680  22.871  1.00  0.00      R00  C  
ATOM    214  C   SER 0  15       0.055  30.954  24.414  1.00  0.00      R00  C  
ATOM    215  O   SER 0  15      -0.141  32.087  24.878  1.00  0.00      R00  O  
ATOM    216  CB  SER 0  15       1.622  29.990  22.568  1.00  0.00      R00  C  
ATOM    217  OG  SER 0  15       1.497  28.667  23.051  1.00  0.00      R00  O  
ATOM    218  H   SER 0  15       0.558  32.790  22.937  1.00  0.00      R00  H  
ATOM    219  HG  SER 0  15       2.033  28.113  22.478  1.00  0.00      R00  H  
ATOM    220  HA  SER 0  15      -0.482  30.150  22.414  1.00  0.00           H  
ATOM    221  HB3 SER 0  15       2.417  30.441  23.162  1.00  0.00           H  
ATOM    222  HB2 SER 0  15       1.914  30.042  21.519  1.00  0.00           H  
ATOM    223  N   TYR 0  16       0.132  29.864  25.196  1.00  0.00      R00  N  
ATOM    224  CA  TYR 0  16       0.271  29.937  26.701  1.00  0.00      R00  C  
ATOM    225  C   TYR 0  16       1.615  30.521  27.150  1.00  0.00      R00  C  
ATOM    226  O   TYR 0  16       2.511  30.640  26.334  1.00  0.00      R00  O  
ATOM    227  CB  TYR 0  16      -0.014  28.585  27.366  1.00  0.00      R00  C  
ATOM    228  CG  TYR 0  16      -1.066  27.659  26.667  1.00  0.00      R00  C  
ATOM    229  CD1 TYR 0  16      -0.697  26.579  25.821  1.00  0.00      R00  C  
ATOM    230  CE1 TYR 0  16      -1.794  25.767  25.265  1.00  0.00      R00  C  
ATOM    231  CD2 TYR 0  16      -2.458  27.926  26.922  1.00  0.00      R00  C  
ATOM    232  CE2 TYR 0  16      -3.447  27.157  26.331  1.00  0.00      R00  C  
ATOM    233  CZ  TYR 0  16      -3.086  26.062  25.537  1.00  0.00      R00  C  
ATOM    234  OH  TYR 0  16      -4.020  25.384  24.890  1.00  0.00      R00  O  
ATOM    235  H   TYR 0  16       0.411  28.995  24.762  1.00  0.00      R00  H  
ATOM    236  HH  TYR 0  16      -4.934  25.664  24.980  1.00  0.00      R00  H  
ATOM    237  HA  TYR 0  16      -0.565  30.545  27.045  1.00  0.00           H  
ATOM    238  HB3 TYR 0  16      -0.275  28.737  28.414  1.00  0.00           H  
ATOM    239  HB2 TYR 0  16       0.895  28.031  27.600  1.00  0.00           H  
ATOM    240  HD1 TYR 0  16       0.351  26.416  25.621  1.00  0.00           H  
ATOM    241  HE1 TYR 0  16      -1.441  24.945  24.659  1.00  0.00           H  
ATOM    242  HD2 TYR 0  16      -2.770  28.753  27.543  1.00  0.00           H  
ATOM    243  HE2 TYR 0  16      -4.492  27.368  26.502  1.00  0.00           H  
ATOM    244  N   ASP 0  17       1.757  30.860  28.409  1.00  0.00      R00  N  
ATOM    245  CA  ASP 0  17       3.048  31.318  28.872  1.00  0.00      R00  C  
ATOM    246  C   ASP 0  17       4.126  30.266  28.789  1.00  0.00      R00  C  
ATOM    247  O   ASP 0  17       5.075  30.320  27.981  1.00  0.00      R00  O  
ATOM    248  CB  ASP 0  17       3.010  31.911  30.353  1.00  0.00      R00  C  
ATOM    249  CG  ASP 0  17       1.895  31.380  31.266  1.00  0.00      R00  C  
ATOM    250  OD1 ASP 0  17       1.481  30.230  31.116  1.00  0.00      R00  O  
ATOM    251  OD2 ASP 0  17       1.345  32.240  31.994  1.00  0.00      R00  O1-
ATOM    252  H   ASP 0  17       1.268  30.441  29.186  1.00  0.00      R00  H  
ATOM    253  HA  ASP 0  17       3.450  32.106  28.234  1.00  0.00           H  
ATOM    254  HB3 ASP 0  17       2.692  32.943  30.206  1.00  0.00           H  
ATOM    255  HB2 ASP 0  17       3.926  31.908  30.944  1.00  0.00           H  
ATOM    256  N   TYR 0  18       3.985  29.213  29.648  1.00  0.00      R00  N  
ATOM    257  CA  TYR 0  18       4.854  28.058  29.724  1.00  0.00      R00  C  
ATOM    258  C   TYR 0  18       4.255  26.903  28.862  1.00  0.00      R00  C  
ATOM    259  O   TYR 0  18       4.013  25.765  29.273  1.00  0.00      R00  O  
ATOM    260  CB  TYR 0  18       5.020  27.675  31.209  1.00  0.00      R00  C  
ATOM    261  CG  TYR 0  18       5.693  28.773  32.069  1.00  0.00      R00  C  
ATOM    262  CD1 TYR 0  18       4.976  29.497  33.013  1.00  0.00      R00  C  
ATOM    263  CE1 TYR 0  18       5.740  30.281  33.979  1.00  0.00      R00  C  
ATOM    264  CD2 TYR 0  18       7.101  28.838  32.038  1.00  0.00      R00  C  
ATOM    265  CE2 TYR 0  18       7.793  29.711  32.916  1.00  0.00      R00  C  
ATOM    266  CZ  TYR 0  18       7.136  30.433  33.880  1.00  0.00      R00  C  
ATOM    267  OH  TYR 0  18       7.848  31.195  34.766  1.00  0.00      R00  O  
ATOM    268  H   TYR 0  18       3.237  29.201  30.327  1.00  0.00      R00  H  
ATOM    269  HH  TYR 0  18       8.786  31.284  34.582  1.00  0.00      R00  H  
ATOM    270  HA  TYR 0  18       5.788  28.323  29.228  1.00  0.00           H  
ATOM    271  HB3 TYR 0  18       5.599  26.772  31.403  1.00  0.00           H  
ATOM    272  HB2 TYR 0  18       4.085  27.348  31.664  1.00  0.00           H  
ATOM    273  HD1 TYR 0  18       3.897  29.537  32.984  1.00  0.00           H  
ATOM    274  HE1 TYR 0  18       5.143  30.834  34.690  1.00  0.00           H  
ATOM    275  HD2 TYR 0  18       7.575  28.243  31.271  1.00  0.00           H  
ATOM    276  HE2 TYR 0  18       8.868  29.637  32.991  1.00  0.00           H  
ATOM    277  N   ASN 0  19       4.173  27.251  27.604  1.00  0.00      R00  N  
ATOM    278  CA  ASN 0  19       3.806  26.330  26.496  1.00  0.00      R00  C  
ATOM    279  C   ASN 0  19       4.902  25.239  26.136  1.00  0.00      R00  C  
ATOM    280  O   ASN 0  19       4.670  24.261  25.451  1.00  0.00      R00  O  
ATOM    281  CB  ASN 0  19       3.436  27.171  25.223  1.00  0.00      R00  C  
ATOM    282  CG  ASN 0  19       4.542  27.831  24.416  1.00  0.00      R00  C  
ATOM    283  OD1 ASN 0  19       5.302  27.201  23.683  1.00  0.00      R00  O  
ATOM    284  ND2 ASN 0  19       4.664  29.183  24.454  1.00  0.00      R00  N  
ATOM    285  H   ASN 0  19       4.250  28.210  27.299  1.00  0.00      R00  H  
ATOM    286 HD21 ASN 0  19       5.318  29.633  23.830  1.00  0.00      R00  H  
ATOM    287 HD22 ASN 0  19       4.001  29.822  24.871  1.00  0.00      R00  H  
ATOM    288  HA  ASN 0  19       2.993  25.733  26.910  1.00  0.00           H  
ATOM    289  HB3 ASN 0  19       2.772  27.968  25.558  1.00  0.00           H  
ATOM    290  HB2 ASN 0  19       2.747  26.556  24.645  1.00  0.00           H  
ATOM    291  N   GLY 0  20       6.113  25.439  26.686  1.00  0.00      R00  N  
ATOM    292  CA  GLY 0  20       7.173  24.479  26.594  1.00  0.00      R00  C  
ATOM    293  C   GLY 0  20       6.974  23.471  27.796  1.00  0.00      R00  C  
ATOM    294  O   GLY 0  20       7.521  22.393  27.793  1.00  0.00      R00  O  
ATOM    295  H   GLY 0  20       6.288  26.321  27.146  1.00  0.00      R00  H  
ATOM    296  HA3 GLY 0  20       8.143  24.923  26.819  1.00  0.00           H  
ATOM    297  HA2 GLY 0  20       7.192  23.844  25.708  1.00  0.00           H  
ATOM    298  N   THR 0  21       6.134  23.737  28.839  1.00  0.00      R00  N  
ATOM    299  CA  THR 0  21       5.813  22.711  29.819  1.00  0.00      R00  C  
ATOM    300  C   THR 0  21       4.562  21.873  29.452  1.00  0.00      R00  C  
ATOM    301  O   THR 0  21       4.112  20.958  30.117  1.00  0.00      R00  O  
ATOM    302  CB  THR 0  21       5.572  23.273  31.216  1.00  0.00      R00  C  
ATOM    303  OG1 THR 0  21       4.357  23.965  31.398  1.00  0.00      R00  O  
ATOM    304  CG2 THR 0  21       6.763  24.161  31.599  1.00  0.00      R00  C  
ATOM    305  H   THR 0  21       5.768  24.670  28.963  1.00  0.00      R00  H  
ATOM    306  HG1 THR 0  21       4.235  24.688  30.780  1.00  0.00      R00  H  
ATOM    307  HA  THR 0  21       6.603  21.973  29.956  1.00  0.00           H  
ATOM    308  HB  THR 0  21       5.612  22.477  31.959  1.00  0.00           H  
ATOM    309 HG21 THR 0  21       7.748  23.707  31.485  1.00  0.00           H  
ATOM    310 HG22 THR 0  21       6.801  25.110  31.065  1.00  0.00           H  
ATOM    311 HG23 THR 0  21       6.615  24.282  32.672  1.00  0.00           H  
ATOM    312  N   VAL 0  22       3.936  22.286  28.387  1.00  0.00      R00  N  
ATOM    313  CA  VAL 0  22       2.792  21.688  27.674  1.00  0.00      R00  C  
ATOM    314  C   VAL 0  22       3.440  20.805  26.576  1.00  0.00      R00  C  
ATOM    315  O   VAL 0  22       4.248  21.247  25.839  1.00  0.00      R00  O  
ATOM    316  CB  VAL 0  22       1.944  22.808  27.009  1.00  0.00      R00  C  
ATOM    317  CG1 VAL 0  22       0.959  22.280  26.004  1.00  0.00      R00  C  
ATOM    318  CG2 VAL 0  22       1.361  23.857  27.999  1.00  0.00      R00  C  
ATOM    319  H   VAL 0  22       4.398  23.034  27.889  1.00  0.00      R00  H  
ATOM    320  HA  VAL 0  22       2.331  21.002  28.384  1.00  0.00           H  
ATOM    321  HB  VAL 0  22       2.637  23.423  26.434  1.00  0.00           H  
ATOM    322 HG11 VAL 0  22       1.298  21.719  25.133  1.00  0.00           H  
ATOM    323 HG12 VAL 0  22       0.184  21.701  26.506  1.00  0.00           H  
ATOM    324 HG13 VAL 0  22       0.451  23.112  25.514  1.00  0.00           H  
ATOM    325 HG21 VAL 0  22       2.035  24.552  28.499  1.00  0.00           H  
ATOM    326 HG22 VAL 0  22       0.565  24.500  27.624  1.00  0.00           H  
ATOM    327 HG23 VAL 0  22       1.004  23.272  28.847  1.00  0.00           H  
ATOM    328  N   ASN 0  23       3.210  19.486  26.611  1.00  0.00      R00  N  
ATOM    329  CA  ASN 0  23       3.599  18.472  25.569  1.00  0.00      R00  C  
ATOM    330  C   ASN 0  23       3.159  18.912  24.101  1.00  0.00      R00  C  
ATOM    331  O   ASN 0  23       1.965  18.935  23.801  1.00  0.00      R00  O  
ATOM    332  CB  ASN 0  23       3.076  17.148  25.919  1.00  0.00      R00  C  
ATOM    333  CG  ASN 0  23       3.642  16.516  27.269  1.00  0.00      R00  C  
ATOM    334  OD1 ASN 0  23       4.559  16.966  27.863  1.00  0.00      R00  O  
ATOM    335  ND2 ASN 0  23       3.032  15.397  27.736  1.00  0.00      R00  N  
ATOM    336  H   ASN 0  23       2.545  19.133  27.285  1.00  0.00      R00  H  
ATOM    337 HD21 ASN 0  23       3.208  14.893  28.593  1.00  0.00      R00  H  
ATOM    338 HD22 ASN 0  23       2.196  15.129  27.236  1.00  0.00      R00  H  
ATOM    339  HA  ASN 0  23       4.684  18.422  25.653  1.00  0.00           H  
ATOM    340  HB3 ASN 0  23       3.175  16.528  25.028  1.00  0.00           H  
ATOM    341  HB2 ASN 0  23       1.992  17.222  26.008  1.00  0.00           H  
ATOM    342  N   GLY 0  24       4.086  19.220  23.239  1.00  0.00      R00  N  
ATOM    343  CA  GLY 0  24       3.850  19.562  21.793  1.00  0.00      R00  C  
ATOM    344  C   GLY 0  24       3.606  21.043  21.642  1.00  0.00      R00  C  
ATOM    345  O   GLY 0  24       3.520  21.549  20.534  1.00  0.00      R00  O  
ATOM    346  H   GLY 0  24       5.047  19.165  23.545  1.00  0.00      R00  H  
ATOM    347  HA3 GLY 0  24       2.915  19.154  21.410  1.00  0.00           H  
ATOM    348  HA2 GLY 0  24       4.593  19.242  21.062  1.00  0.00           H  
ATOM    349  N   THR 0  25       3.395  21.776  22.775  1.00  0.00      R00  N  
ATOM    350  CA  THR 0  25       3.004  23.189  22.892  1.00  0.00      R00  C  
ATOM    351  C   THR 0  25       1.560  23.434  22.407  1.00  0.00      R00  C  
ATOM    352  O   THR 0  25       1.161  24.581  22.290  1.00  0.00      R00  O  
ATOM    353  CB  THR 0  25       4.075  24.144  22.205  1.00  0.00      R00  C  
ATOM    354  OG1 THR 0  25       3.972  24.355  20.813  1.00  0.00      R00  O  
ATOM    355  CG2 THR 0  25       5.565  23.807  22.381  1.00  0.00      R00  C  
ATOM    356  H   THR 0  25       3.531  21.341  23.676  1.00  0.00      R00  H  
ATOM    357  HG1 THR 0  25       3.805  23.475  20.469  1.00  0.00      R00  H  
ATOM    358  HA  THR 0  25       2.943  23.368  23.965  1.00  0.00           H  
ATOM    359  HB  THR 0  25       3.868  25.081  22.721  1.00  0.00           H  
ATOM    360 HG21 THR 0  25       5.874  22.875  21.909  1.00  0.00           H  
ATOM    361 HG22 THR 0  25       6.019  24.690  21.932  1.00  0.00           H  
ATOM    362 HG23 THR 0  25       5.784  23.699  23.444  1.00  0.00           H  
ATOM    363  N   TYR 0  26       0.775  22.390  22.314  1.00  0.00      R00  N  
ATOM    364  CA  TYR 0  26      -0.712  22.402  22.180  1.00  0.00      R00  C  
ATOM    365  C   TYR 0  26      -1.413  21.542  23.177  1.00  0.00      R00  C  
ATOM    366  O   TYR 0  26      -0.842  20.605  23.718  1.00  0.00      R00  O  
ATOM    367  CB  TYR 0  26      -1.030  21.905  20.766  1.00  0.00      R00  C  
ATOM    368  CG  TYR 0  26      -0.977  20.476  20.389  1.00  0.00      R00  C  
ATOM    369  CD1 TYR 0  26      -0.030  19.550  20.936  1.00  0.00      R00  C  
ATOM    370  CE1 TYR 0  26       0.052  18.250  20.444  1.00  0.00      R00  C  
ATOM    371  CD2 TYR 0  26      -1.836  20.088  19.398  1.00  0.00      R00  C  
ATOM    372  CE2 TYR 0  26      -1.718  18.819  18.854  1.00  0.00      R00  C  
ATOM    373  CZ  TYR 0  26      -0.809  17.904  19.348  1.00  0.00      R00  C  
ATOM    374  OH  TYR 0  26      -0.909  16.596  18.984  1.00  0.00      R00  O  
ATOM    375  H   TYR 0  26       1.068  21.466  22.594  1.00  0.00      R00  H  
ATOM    376  HH  TYR 0  26      -0.256  16.114  19.497  1.00  0.00      R00  H  
ATOM    377  HA  TYR 0  26      -1.067  23.429  22.266  1.00  0.00           H  
ATOM    378  HB3 TYR 0  26      -0.420  22.500  20.086  1.00  0.00           H  
ATOM    379  HB2 TYR 0  26      -2.056  22.190  20.532  1.00  0.00           H  
ATOM    380  HD1 TYR 0  26       0.694  19.963  21.624  1.00  0.00           H  
ATOM    381  HE1 TYR 0  26       0.725  17.510  20.849  1.00  0.00           H  
ATOM    382  HD2 TYR 0  26      -2.558  20.780  18.991  1.00  0.00           H  
ATOM    383  HE2 TYR 0  26      -2.380  18.540  18.047  1.00  0.00           H  
ATOM    384  N   GLU 0  27      -2.660  21.935  23.455  1.00  0.00      R00  N  
ATOM    385  CA  GLU 0  27      -3.613  21.213  24.221  1.00  0.00      R00  C  
ATOM    386  C   GLU 0  27      -4.367  20.239  23.380  1.00  0.00      R00  C  
ATOM    387  O   GLU 0  27      -4.333  20.266  22.126  1.00  0.00      R00  O  
ATOM    388  CB  GLU 0  27      -4.466  22.206  25.008  1.00  0.00      R00  C  
ATOM    389  CG  GLU 0  27      -5.628  21.742  25.779  1.00  0.00      R00  C  
ATOM    390  CD  GLU 0  27      -5.070  20.828  26.867  1.00  0.00      R00  C  
ATOM    391  OE1 GLU 0  27      -5.036  19.595  26.771  1.00  0.00      R00  O  
ATOM    392  OE2 GLU 0  27      -4.689  21.320  27.947  1.00  0.00      R00  O1-
ATOM    393  H   GLU 0  27      -3.055  22.701  22.928  1.00  0.00      R00  H  
ATOM    394  HA  GLU 0  27      -3.071  20.546  24.891  1.00  0.00           H  
ATOM    395  HB3 GLU 0  27      -4.952  22.965  24.396  1.00  0.00           H  
ATOM    396  HB2 GLU 0  27      -3.851  22.841  25.646  1.00  0.00           H  
ATOM    397  HG3 GLU 0  27      -6.281  21.207  25.090  1.00  0.00           H  
ATOM    398  HG2 GLU 0  27      -6.252  22.457  26.315  1.00  0.00           H  
ATOM    399  N   ARG 0  28      -5.083  19.258  24.012  1.00  0.00      R00  N  
ATOM    400  CA  ARG 0  28      -5.692  18.026  23.465  1.00  0.00      R00  C  
ATOM    401  C   ARG 0  28      -4.578  17.206  22.841  1.00  0.00      R00  C  
ATOM    402  O   ARG 0  28      -4.905  16.530  21.840  1.00  0.00      R00  O  
ATOM    403  CB  ARG 0  28      -6.819  18.431  22.514  1.00  0.00      R00  C  
ATOM    404  CG  ARG 0  28      -7.997  19.018  23.308  1.00  0.00      R00  C  
ATOM    405  CD  ARG 0  28      -8.969  19.708  22.342  1.00  0.00      R00  C  
ATOM    406  NE  ARG 0  28     -10.031  20.205  23.171  1.00  0.00      R00  N  
ATOM    407  CZ  ARG 0  28     -11.275  19.779  23.269  1.00  0.00      R00  C  
ATOM    408  NH1 ARG 0  28     -11.709  18.610  22.770  1.00  0.00      R00  N  
ATOM    409  NH2 ARG 0  28     -12.127  20.508  23.902  1.00  0.00      R00  N1+
ATOM    410  H   ARG 0  28      -5.066  19.331  25.020  1.00  0.00      R00  H  
ATOM    411  HE  ARG 0  28      -9.776  21.102  23.560  1.00  0.00      R00  H  
ATOM    412 HH11 ARG 0  28     -12.633  18.245  22.951  1.00  0.00      R00  H  
ATOM    413 HH12 ARG 0  28     -11.053  18.027  22.270  1.00  0.00      R00  H  
ATOM    414 HH21 ARG 0  28     -13.114  20.308  23.977  1.00  0.00      R00  H  
ATOM    415 HH22 ARG 0  28     -11.994  21.429  24.295  1.00  0.00      R00  H  
ATOM    416  HA  ARG 0  28      -5.921  17.411  24.336  1.00  0.00           H  
ATOM    417  HB3 ARG 0  28      -7.081  17.560  21.914  1.00  0.00           H  
ATOM    418  HB2 ARG 0  28      -6.521  19.197  21.798  1.00  0.00           H  
ATOM    419  HG3 ARG 0  28      -7.755  19.838  23.984  1.00  0.00           H  
ATOM    420  HG2 ARG 0  28      -8.499  18.347  24.005  1.00  0.00           H  
ATOM    421  HD3 ARG 0  28      -9.298  19.154  21.463  1.00  0.00           H  
ATOM    422  HD2 ARG 0  28      -8.583  20.680  22.038  1.00  0.00           H  
ATOM    423  N   CYS 0  29      -3.350  17.272  23.360  1.00  0.00      R00  N  
ATOM    424  CA  CYS 0  29      -2.186  16.622  22.840  1.00  0.00      R00  C  
ATOM    425  C   CYS 0  29      -2.370  15.092  22.642  1.00  0.00      R00  C  
ATOM    426  O   CYS 0  29      -2.206  14.654  21.520  1.00  0.00      R00  O  
ATOM    427  CB  CYS 0  29      -0.890  16.915  23.663  1.00  0.00      R00  C  
ATOM    428  SG  CYS 0  29       0.548  15.956  23.107  1.00  0.00      R00  S  
ATOM    429  H   CYS 0  29      -3.357  17.720  24.265  1.00  0.00      R00  H  
ATOM    430  HA  CYS 0  29      -1.870  17.167  21.950  1.00  0.00           H  
ATOM    431  HB3 CYS 0  29      -1.082  16.780  24.728  1.00  0.00           H  
ATOM    432  HB2 CYS 0  29      -0.547  17.934  23.484  1.00  0.00           H  
ATOM    433  HG  CYS 0  29       1.495  16.893  23.197  1.00  0.00           H  
ATOM    434  N   PRO 0  30      -2.892  14.323  23.615  1.00  0.00      R00  N  
ATOM    435  CA  PRO 0  30      -3.400  12.970  23.363  1.00  0.00      R00  C  
ATOM    436  C   PRO 0  30      -4.654  12.680  22.473  1.00  0.00      R00  C  
ATOM    437  O   PRO 0  30      -4.869  11.547  22.002  1.00  0.00      R00  O  
ATOM    438  CD  PRO 0  30      -3.188  14.733  24.997  1.00  0.00      R00  C  
ATOM    439  CB  PRO 0  30      -3.525  12.390  24.734  1.00  0.00      R00  C  
ATOM    440  CG  PRO 0  30      -3.931  13.552  25.551  1.00  0.00      R00  C  
ATOM    441  HD2 PRO 0  30      -3.780  15.648  24.993  1.00  0.00           H  
ATOM    442  HD3 PRO 0  30      -2.310  14.933  25.611  1.00  0.00           H  
ATOM    443  HA  PRO 0  30      -2.624  12.429  22.822  1.00  0.00           H  
ATOM    444  HB3 PRO 0  30      -2.625  11.852  25.032  1.00  0.00           H  
ATOM    445  HB2 PRO 0  30      -4.267  11.593  24.776  1.00  0.00           H  
ATOM    446  HG2 PRO 0  30      -5.003  13.747  25.535  1.00  0.00           H  
ATOM    447  HG3 PRO 0  30      -3.699  13.360  26.598  1.00  0.00           H  
ATOM    448  N   ASN 0  31      -5.463  13.725  22.091  1.00  0.00      R00  N  
ATOM    449  CA  ASN 0  31      -6.715  13.550  21.273  1.00  0.00      R00  C  
ATOM    450  C   ASN 0  31      -6.430  13.652  19.808  1.00  0.00      R00  C  
ATOM    451  O   ASN 0  31      -7.390  13.465  19.034  1.00  0.00      R00  O  
ATOM    452  CB  ASN 0  31      -7.815  14.573  21.745  1.00  0.00      R00  C  
ATOM    453  CG  ASN 0  31      -8.116  14.800  23.229  1.00  0.00      R00  C  
ATOM    454  OD1 ASN 0  31      -7.457  14.265  24.169  1.00  0.00      R00  O  
ATOM    455  ND2 ASN 0  31      -9.157  15.603  23.493  1.00  0.00      R00  N  
ATOM    456  H   ASN 0  31      -5.235  14.634  22.468  1.00  0.00      R00  H  
ATOM    457 HD21 ASN 0  31      -9.520  15.894  24.389  1.00  0.00      R00  H  
ATOM    458 HD22 ASN 0  31      -9.698  15.825  22.670  1.00  0.00      R00  H  
ATOM    459  HA  ASN 0  31      -7.191  12.577  21.394  1.00  0.00           H  
ATOM    460  HB3 ASN 0  31      -8.675  14.366  21.109  1.00  0.00           H  
ATOM    461  HB2 ASN 0  31      -7.495  15.529  21.329  1.00  0.00           H  
ATOM    462  N   VAL 0  32      -5.243  14.185  19.458  1.00  0.00      R00  N  
ATOM    463  CA  VAL 0  32      -4.935  14.588  18.092  1.00  0.00      R00  C  
ATOM    464  C   VAL 0  32      -3.693  13.748  17.590  1.00  0.00      R00  C  
ATOM    465  O   VAL 0  32      -3.753  13.344  16.432  1.00  0.00      R00  O  
ATOM    466  CB  VAL 0  32      -4.535  16.066  18.121  1.00  0.00      R00  C  
ATOM    467  CG1 VAL 0  32      -3.961  16.568  16.823  1.00  0.00      R00  C  
ATOM    468  CG2 VAL 0  32      -5.679  16.946  18.472  1.00  0.00      R00  C  
ATOM    469  H   VAL 0  32      -4.721  14.643  20.191  1.00  0.00      R00  H  
ATOM    470  HA  VAL 0  32      -5.737  14.459  17.365  1.00  0.00           H  
ATOM    471  HB  VAL 0  32      -3.825  16.139  18.945  1.00  0.00           H  
ATOM    472 HG11 VAL 0  32      -4.689  16.482  16.016  1.00  0.00           H  
ATOM    473 HG12 VAL 0  32      -3.637  17.608  16.861  1.00  0.00           H  
ATOM    474 HG13 VAL 0  32      -3.254  15.911  16.316  1.00  0.00           H  
ATOM    475 HG21 VAL 0  32      -6.489  16.651  17.805  1.00  0.00           H  
ATOM    476 HG22 VAL 0  32      -6.067  16.920  19.491  1.00  0.00           H  
ATOM    477 HG23 VAL 0  32      -5.573  18.030  18.424  1.00  0.00           H  
ATOM    478  N   ASN 0  33      -2.683  13.467  18.442  1.00  0.00      R00  N  
ATOM    479  CA  ASN 0  33      -1.485  12.585  18.303  1.00  0.00      R00  C  
ATOM    480  C   ASN 0  33      -0.562  12.899  17.095  1.00  0.00      R00  C  
ATOM    481  O   ASN 0  33      -0.347  12.058  16.212  1.00  0.00      R00  O  
ATOM    482  CB  ASN 0  33      -1.748  11.005  18.188  1.00  0.00      R00  C  
ATOM    483  CG  ASN 0  33      -2.392  10.477  19.448  1.00  0.00      R00  C  
ATOM    484  OD1 ASN 0  33      -2.050  11.005  20.510  1.00  0.00      R00  O  
ATOM    485  ND2 ASN 0  33      -3.078   9.320  19.432  1.00  0.00      R00  N  
ATOM    486  H   ASN 0  33      -2.543  14.170  19.153  1.00  0.00      R00  H  
ATOM    487 HD21 ASN 0  33      -3.620   8.995  20.220  1.00  0.00      R00  H  
ATOM    488 HD22 ASN 0  33      -3.201   8.804  18.572  1.00  0.00      R00  H  
ATOM    489  HA  ASN 0  33      -0.822  12.824  19.134  1.00  0.00           H  
ATOM    490  HB3 ASN 0  33      -0.811  10.448  18.205  1.00  0.00           H  
ATOM    491  HB2 ASN 0  33      -2.292  10.822  17.262  1.00  0.00           H  
ATOM    492  N   LEU 0  34      -0.059  14.120  16.946  1.00  0.00      R00  N  
ATOM    493  CA  LEU 0  34       1.084  14.503  16.006  1.00  0.00      R00  C  
ATOM    494  C   LEU 0  34       2.220  13.442  16.197  1.00  0.00      R00  C  
ATOM    495  O   LEU 0  34       2.519  13.081  17.314  1.00  0.00      R00  O  
ATOM    496  CB  LEU 0  34       1.580  16.044  16.225  1.00  0.00      R00  C  
ATOM    497  CG  LEU 0  34       0.808  17.287  15.707  1.00  0.00      R00  C  
ATOM    498  CD1 LEU 0  34       1.615  18.619  15.968  1.00  0.00      R00  C  
ATOM    499  CD2 LEU 0  34       0.521  17.037  14.207  1.00  0.00      R00  C  
ATOM    500  H   LEU 0  34      -0.270  14.826  17.637  1.00  0.00      R00  H  
ATOM    501  HA  LEU 0  34       0.624  14.294  15.040  1.00  0.00           H  
ATOM    502  HB3 LEU 0  34       2.583  16.014  15.798  1.00  0.00           H  
ATOM    503  HB2 LEU 0  34       1.744  16.189  17.293  1.00  0.00           H  
ATOM    504  HG  LEU 0  34      -0.072  17.401  16.340  1.00  0.00           H  
ATOM    505 HD11 LEU 0  34       0.951  19.348  16.431  1.00  0.00           H  
ATOM    506 HD12 LEU 0  34       2.439  18.491  16.671  1.00  0.00           H  
ATOM    507 HD13 LEU 0  34       1.941  19.224  15.122  1.00  0.00           H  
ATOM    508 HD21 LEU 0  34      -0.488  16.639  14.098  1.00  0.00           H  
ATOM    509 HD22 LEU 0  34       0.560  17.942  13.599  1.00  0.00           H  
ATOM    510 HD23 LEU 0  34       1.210  16.300  13.795  1.00  0.00           H  
ATOM    511  N   PRO 0  35       2.940  13.113  15.191  1.00  0.00      R00  N  
ATOM    512  CA  PRO 0  35       2.658  13.127  13.747  1.00  0.00      R00  C  
ATOM    513  C   PRO 0  35       1.445  12.414  13.270  1.00  0.00      R00  C  
ATOM    514  O   PRO 0  35       0.640  12.909  12.487  1.00  0.00      R00  O  
ATOM    515  CD  PRO 0  35       4.074  12.271  15.442  1.00  0.00      R00  C  
ATOM    516  CB  PRO 0  35       4.012  12.610  13.052  1.00  0.00      R00  C  
ATOM    517  CG  PRO 0  35       4.580  11.731  14.114  1.00  0.00      R00  C  
ATOM    518  HD2 PRO 0  35       3.814  11.492  16.159  1.00  0.00           H  
ATOM    519  HD3 PRO 0  35       4.850  12.884  15.899  1.00  0.00           H  
ATOM    520  HA  PRO 0  35       2.532  14.145  13.379  1.00  0.00           H  
ATOM    521  HB3 PRO 0  35       4.614  13.460  12.730  1.00  0.00           H  
ATOM    522  HB2 PRO 0  35       3.801  11.890  12.261  1.00  0.00           H  
ATOM    523  HG2 PRO 0  35       4.056  10.778  14.188  1.00  0.00           H  
ATOM    524  HG3 PRO 0  35       5.633  11.456  14.059  1.00  0.00           H  
ATOM    525  N   VAL 0  36       1.311  11.173  13.788  1.00  0.00      R00  N  
ATOM    526  CA  VAL 0  36       0.223  10.246  13.431  1.00  0.00      R00  C  
ATOM    527  C   VAL 0  36      -1.224  10.673  13.746  1.00  0.00      R00  C  
ATOM    528  O   VAL 0  36      -1.963  10.022  14.507  1.00  0.00      R00  O  
ATOM    529  CB  VAL 0  36       0.539   8.819  13.992  1.00  0.00      R00  C  
ATOM    530  CG1 VAL 0  36       1.639   8.073  13.142  1.00  0.00      R00  C  
ATOM    531  CG2 VAL 0  36       0.850   8.785  15.501  1.00  0.00      R00  C  
ATOM    532  H   VAL 0  36       1.768  11.011  14.674  1.00  0.00      R00  H  
ATOM    533  HA  VAL 0  36       0.192  10.301  12.343  1.00  0.00           H  
ATOM    534  HB  VAL 0  36      -0.335   8.184  13.851  1.00  0.00           H  
ATOM    535 HG11 VAL 0  36       1.605   7.026  13.444  1.00  0.00           H  
ATOM    536 HG12 VAL 0  36       1.521   8.095  12.059  1.00  0.00           H  
ATOM    537 HG13 VAL 0  36       2.653   8.456  13.253  1.00  0.00           H  
ATOM    538 HG21 VAL 0  36       1.131   7.787  15.838  1.00  0.00           H  
ATOM    539 HG22 VAL 0  36       1.671   9.463  15.730  1.00  0.00           H  
ATOM    540 HG23 VAL 0  36       0.034   9.164  16.116  1.00  0.00           H  
ATOM    541  N   VAL 0  37      -1.684  11.812  13.139  1.00  0.00      R00  N  
ATOM    542  CA  VAL 0  37      -3.036  12.308  13.353  1.00  0.00      R00  C  
ATOM    543  C   VAL 0  37      -4.184  11.319  12.977  1.00  0.00      R00  C  
ATOM    544  O   VAL 0  37      -4.064  10.646  11.951  1.00  0.00      R00  O  
ATOM    545  CB  VAL 0  37      -3.262  13.581  12.568  1.00  0.00      R00  C  
ATOM    546  CG1 VAL 0  37      -2.468  14.778  13.245  1.00  0.00      R00  C  
ATOM    547  CG2 VAL 0  37      -3.011  13.329  11.054  1.00  0.00      R00  C  
ATOM    548  H   VAL 0  37      -1.077  12.321  12.512  1.00  0.00      R00  H  
ATOM    549  HA  VAL 0  37      -3.156  12.447  14.428  1.00  0.00           H  
ATOM    550  HB  VAL 0  37      -4.329  13.797  12.512  1.00  0.00           H  
ATOM    551 HG11 VAL 0  37      -2.918  15.096  14.186  1.00  0.00           H  
ATOM    552 HG12 VAL 0  37      -1.424  14.497  13.379  1.00  0.00           H  
ATOM    553 HG13 VAL 0  37      -2.560  15.652  12.600  1.00  0.00           H  
ATOM    554 HG21 VAL 0  37      -3.747  12.860  10.401  1.00  0.00           H  
ATOM    555 HG22 VAL 0  37      -2.958  14.288  10.539  1.00  0.00           H  
ATOM    556 HG23 VAL 0  37      -2.052  12.840  10.880  1.00  0.00           H  
ATOM    557  N   TYR 0  38      -5.241  11.288  13.847  1.00  0.00      R00  N  
ATOM    558  CA  TYR 0  38      -6.411  10.438  13.537  1.00  0.00      R00  C  
ATOM    559  C   TYR 0  38      -7.694  11.238  13.408  1.00  0.00      R00  C  
ATOM    560  O   TYR 0  38      -8.234  11.317  12.287  1.00  0.00      R00  O  
ATOM    561  CB  TYR 0  38      -6.415   9.138  14.441  1.00  0.00      R00  C  
ATOM    562  CG  TYR 0  38      -6.531   9.423  15.942  1.00  0.00      R00  C  
ATOM    563  CD1 TYR 0  38      -7.693   9.054  16.693  1.00  0.00      R00  C  
ATOM    564  CE1 TYR 0  38      -7.704   9.380  18.075  1.00  0.00      R00  C  
ATOM    565  CD2 TYR 0  38      -5.521  10.180  16.564  1.00  0.00      R00  C  
ATOM    566  CE2 TYR 0  38      -5.638  10.478  17.928  1.00  0.00      R00  C  
ATOM    567  CZ  TYR 0  38      -6.658  10.056  18.740  1.00  0.00      R00  C  
ATOM    568  OH  TYR 0  38      -6.744  10.180  20.112  1.00  0.00      R00  O  
ATOM    569  H   TYR 0  38      -5.170  11.703  14.765  1.00  0.00      R00  H  
ATOM    570  HH  TYR 0  38      -5.901  10.433  20.496  1.00  0.00      R00  H  
ATOM    571  HA  TYR 0  38      -6.269   9.997  12.551  1.00  0.00           H  
ATOM    572  HB3 TYR 0  38      -5.526   8.535  14.259  1.00  0.00           H  
ATOM    573  HB2 TYR 0  38      -7.212   8.458  14.139  1.00  0.00           H  
ATOM    574  HD1 TYR 0  38      -8.509   8.548  16.198  1.00  0.00           H  
ATOM    575  HE1 TYR 0  38      -8.581   9.088  18.633  1.00  0.00           H  
ATOM    576  HD2 TYR 0  38      -4.675  10.482  15.964  1.00  0.00           H  
ATOM    577  HE2 TYR 0  38      -4.877  11.145  18.305  1.00  0.00           H  
ATOM    578  N   VAL 0  39      -8.308  11.667  14.507  1.00  0.00      R00  N  
ATOM    579  CA  VAL 0  39      -9.687  12.179  14.583  1.00  0.00      R00  C  
ATOM    580  C   VAL 0  39      -9.895  13.549  13.914  1.00  0.00      R00  C  
ATOM    581  O   VAL 0  39     -10.923  13.782  13.343  1.00  0.00      R00  O  
ATOM    582  CB  VAL 0  39     -10.291  12.251  15.997  1.00  0.00      R00  C  
ATOM    583  CG1 VAL 0  39     -10.640  10.876  16.573  1.00  0.00      R00  C  
ATOM    584  CG2 VAL 0  39      -9.387  13.013  16.966  1.00  0.00      R00  C  
ATOM    585  H   VAL 0  39      -7.835  11.458  15.374  1.00  0.00      R00  H  
ATOM    586  HA  VAL 0  39     -10.355  11.556  13.989  1.00  0.00           H  
ATOM    587  HB  VAL 0  39     -11.248  12.766  16.078  1.00  0.00           H  
ATOM    588 HG11 VAL 0  39      -9.875  10.221  16.157  1.00  0.00           H  
ATOM    589 HG12 VAL 0  39     -10.571  10.826  17.660  1.00  0.00           H  
ATOM    590 HG13 VAL 0  39     -11.547  10.384  16.221  1.00  0.00           H  
ATOM    591 HG21 VAL 0  39      -9.910  13.398  17.841  1.00  0.00           H  
ATOM    592 HG22 VAL 0  39      -8.540  12.382  17.237  1.00  0.00           H  
ATOM    593 HG23 VAL 0  39      -9.018  13.927  16.500  1.00  0.00           H  
ATOM    594  N   VAL 0  40      -8.900  14.439  13.918  1.00  0.00      R00  N  
ATOM    595  CA  VAL 0  40      -8.951  15.748  13.236  1.00  0.00      R00  C  
ATOM    596  C   VAL 0  40      -8.843  15.562  11.702  1.00  0.00      R00  C  
ATOM    597  O   VAL 0  40      -9.176  16.411  10.874  1.00  0.00      R00  O  
ATOM    598  CB  VAL 0  40      -7.774  16.498  13.729  1.00  0.00      R00  C  
ATOM    599  CG1 VAL 0  40      -7.650  16.687  15.279  1.00  0.00      R00  C  
ATOM    600  CG2 VAL 0  40      -6.430  15.901  13.310  1.00  0.00      R00  C  
ATOM    601  H   VAL 0  40      -8.045  14.214  14.406  1.00  0.00      R00  H  
ATOM    602  HA  VAL 0  40      -9.834  16.328  13.502  1.00  0.00           H  
ATOM    603  HB  VAL 0  40      -7.985  17.462  13.266  1.00  0.00           H  
ATOM    604 HG11 VAL 0  40      -8.538  17.157  15.703  1.00  0.00           H  
ATOM    605 HG12 VAL 0  40      -7.434  15.756  15.804  1.00  0.00           H  
ATOM    606 HG13 VAL 0  40      -6.905  17.409  15.612  1.00  0.00           H  
ATOM    607 HG21 VAL 0  40      -6.160  16.139  12.281  1.00  0.00           H  
ATOM    608 HG22 VAL 0  40      -5.709  16.341  14.000  1.00  0.00           H  
ATOM    609 HG23 VAL 0  40      -6.553  14.823  13.406  1.00  0.00           H  
ATOM    610  N   ALA 0  41      -8.161  14.475  11.248  1.00  0.00      R00  N  
ATOM    611  CA  ALA 0  41      -7.842  14.170   9.862  1.00  0.00      R00  C  
ATOM    612  C   ALA 0  41      -8.852  13.138   9.236  1.00  0.00      R00  C  
ATOM    613  O   ALA 0  41      -8.610  12.755   8.123  1.00  0.00      R00  O  
ATOM    614  CB  ALA 0  41      -6.400  13.756   9.870  1.00  0.00      R00  C  
ATOM    615  H   ALA 0  41      -8.011  13.682  11.855  1.00  0.00      R00  H  
ATOM    616  HA  ALA 0  41      -8.027  14.961   9.135  1.00  0.00           H  
ATOM    617  HB1 ALA 0  41      -6.182  12.898  10.506  1.00  0.00           H  
ATOM    618  HB2 ALA 0  41      -6.178  13.480   8.839  1.00  0.00           H  
ATOM    619  HB3 ALA 0  41      -5.775  14.594  10.177  1.00  0.00           H  
ATOM    620  N   GLN 0  42      -9.970  12.871   9.904  1.00  0.00      R00  N  
ATOM    621  CA  GLN 0  42     -10.965  11.940   9.354  1.00  0.00      R00  C  
ATOM    622  C   GLN 0  42     -11.504  12.540   7.986  1.00  0.00      R00  C  
ATOM    623  O   GLN 0  42     -11.772  11.752   7.069  1.00  0.00      R00  O  
ATOM    624  CB  GLN 0  42     -12.067  11.701  10.461  1.00  0.00      R00  C  
ATOM    625  CG  GLN 0  42     -11.661  10.633  11.516  1.00  0.00      R00  C  
ATOM    626  CD  GLN 0  42     -12.706  10.557  12.588  1.00  0.00      R00  C  
ATOM    627  OE1 GLN 0  42     -13.113  11.605  13.048  1.00  0.00      R00  O  
ATOM    628  NE2 GLN 0  42     -13.009   9.355  13.044  1.00  0.00      R00  N  
ATOM    629  H   GLN 0  42     -10.056  13.260  10.832  1.00  0.00      R00  H  
ATOM    630 HE21 GLN 0  42     -13.631   9.346  13.840  1.00  0.00      R00  H  
ATOM    631 HE22 GLN 0  42     -12.871   8.501  12.522  1.00  0.00      R00  H  
ATOM    632  HA  GLN 0  42     -10.508  10.975   9.133  1.00  0.00           H  
ATOM    633  HB3 GLN 0  42     -12.977  11.302  10.013  1.00  0.00           H  
ATOM    634  HB2 GLN 0  42     -12.284  12.675  10.898  1.00  0.00           H  
ATOM    635  HG3 GLN 0  42     -10.707  10.946  11.940  1.00  0.00           H  
ATOM    636  HG2 GLN 0  42     -11.577   9.604  11.165  1.00  0.00           H  
ATOM    637  N   VAL 0  43     -11.484  13.876   7.870  1.00  0.00      R00  N  
ATOM    638  CA  VAL 0  43     -11.786  14.519   6.590  1.00  0.00      R00  C  
ATOM    639  C   VAL 0  43     -10.692  14.365   5.503  1.00  0.00      R00  C  
ATOM    640  O   VAL 0  43     -10.992  14.578   4.340  1.00  0.00      R00  O  
ATOM    641  CB  VAL 0  43     -12.046  16.015   6.873  1.00  0.00      R00  C  
ATOM    642  CG1 VAL 0  43     -13.243  16.079   7.906  1.00  0.00      R00  C  
ATOM    643  CG2 VAL 0  43     -10.910  16.846   7.307  1.00  0.00      R00  C  
ATOM    644  H   VAL 0  43     -11.290  14.396   8.714  1.00  0.00      R00  H  
ATOM    645  HA  VAL 0  43     -12.671  14.019   6.197  1.00  0.00           H  
ATOM    646  HB  VAL 0  43     -12.413  16.580   6.016  1.00  0.00           H  
ATOM    647 HG11 VAL 0  43     -13.597  17.093   8.093  1.00  0.00           H  
ATOM    648 HG12 VAL 0  43     -14.064  15.617   7.358  1.00  0.00           H  
ATOM    649 HG13 VAL 0  43     -13.152  15.587   8.874  1.00  0.00           H  
ATOM    650 HG21 VAL 0  43     -11.403  17.757   7.647  1.00  0.00           H  
ATOM    651 HG22 VAL 0  43     -10.388  16.331   8.114  1.00  0.00           H  
ATOM    652 HG23 VAL 0  43     -10.182  16.990   6.509  1.00  0.00           H  
ATOM    653  N   LEU 0  44      -9.424  14.123   5.898  1.00  0.00      R00  N  
ATOM    654  CA  LEU 0  44      -8.214  13.838   5.010  1.00  0.00      R00  C  
ATOM    655  C   LEU 0  44      -8.311  12.413   4.460  1.00  0.00      R00  C  
ATOM    656  O   LEU 0  44      -8.303  12.161   3.271  1.00  0.00      R00  O  
ATOM    657  CB  LEU 0  44      -6.863  14.133   5.688  1.00  0.00      R00  C  
ATOM    658  CG  LEU 0  44      -6.778  15.588   6.225  1.00  0.00      R00  C  
ATOM    659  CD1 LEU 0  44      -5.459  15.884   6.969  1.00  0.00      R00  C  
ATOM    660  CD2 LEU 0  44      -7.186  16.546   5.061  1.00  0.00      R00  C  
ATOM    661  H   LEU 0  44      -9.239  13.711   6.802  1.00  0.00      R00  H  
ATOM    662  HA  LEU 0  44      -8.296  14.519   4.163  1.00  0.00           H  
ATOM    663  HB3 LEU 0  44      -5.963  13.821   5.158  1.00  0.00           H  
ATOM    664  HB2 LEU 0  44      -6.860  13.473   6.556  1.00  0.00           H  
ATOM    665  HG  LEU 0  44      -7.588  15.491   6.949  1.00  0.00           H  
ATOM    666 HD11 LEU 0  44      -4.991  14.959   7.307  1.00  0.00           H  
ATOM    667 HD12 LEU 0  44      -4.749  16.408   6.329  1.00  0.00           H  
ATOM    668 HD13 LEU 0  44      -5.542  16.425   7.912  1.00  0.00           H  
ATOM    669 HD21 LEU 0  44      -6.742  16.219   4.121  1.00  0.00           H  
ATOM    670 HD22 LEU 0  44      -8.263  16.645   4.927  1.00  0.00           H  
ATOM    671 HD23 LEU 0  44      -6.798  17.564   5.081  1.00  0.00           H  
ATOM    672  N   TYR 0  45      -8.559  11.547   5.406  1.00  0.00      R00  N  
ATOM    673  CA  TYR 0  45      -8.866  10.131   5.174  1.00  0.00      R00  C  
ATOM    674  C   TYR 0  45     -10.158   9.869   4.297  1.00  0.00      R00  C  
ATOM    675  O   TYR 0  45     -10.166   8.879   3.552  1.00  0.00      R00  O  
ATOM    676  CB  TYR 0  45      -8.901   9.269   6.483  1.00  0.00      R00  C  
ATOM    677  CG  TYR 0  45      -7.661   9.292   7.345  1.00  0.00      R00  C  
ATOM    678  CD1 TYR 0  45      -7.540  10.079   8.479  1.00  0.00      R00  C  
ATOM    679  CE1 TYR 0  45      -6.363  10.060   9.257  1.00  0.00      R00  C  
ATOM    680  CD2 TYR 0  45      -6.494   8.768   6.800  1.00  0.00      R00  C  
ATOM    681  CE2 TYR 0  45      -5.304   8.859   7.506  1.00  0.00      R00  C  
ATOM    682  CZ  TYR 0  45      -5.238   9.526   8.668  1.00  0.00      R00  C  
ATOM    683  OH  TYR 0  45      -4.077   9.616   9.361  1.00  0.00      R00  O  
ATOM    684  H   TYR 0  45      -8.345  11.756   6.371  1.00  0.00      R00  H  
ATOM    685  HH  TYR 0  45      -4.248  10.031  10.210  1.00  0.00      R00  H  
ATOM    686  HA  TYR 0  45      -8.079   9.844   4.476  1.00  0.00           H  
ATOM    687  HB3 TYR 0  45      -9.117   8.257   6.141  1.00  0.00           H  
ATOM    688  HB2 TYR 0  45      -9.728   9.621   7.100  1.00  0.00           H  
ATOM    689  HD1 TYR 0  45      -8.486  10.474   8.819  1.00  0.00           H  
ATOM    690  HE1 TYR 0  45      -6.331  10.449  10.264  1.00  0.00           H  
ATOM    691  HD2 TYR 0  45      -6.413   8.236   5.864  1.00  0.00           H  
ATOM    692  HE2 TYR 0  45      -4.372   8.487   7.107  1.00  0.00           H  
ATOM    693  N   ALA 0  46     -11.099  10.795   4.315  1.00  0.00      R00  N  
ATOM    694  CA  ALA 0  46     -12.267  10.956   3.346  1.00  0.00      R00  C  
ATOM    695  C   ALA 0  46     -11.720  11.123   1.880  1.00  0.00      R00  C  
ATOM    696  O   ALA 0  46     -12.124  10.370   1.007  1.00  0.00      R00  O  
ATOM    697  CB  ALA 0  46     -13.376  11.893   3.765  1.00  0.00      R00  C  
ATOM    698  H   ALA 0  46     -11.090  11.479   5.059  1.00  0.00      R00  H  
ATOM    699  HA  ALA 0  46     -12.738   9.974   3.374  1.00  0.00           H  
ATOM    700  HB1 ALA 0  46     -14.143  11.610   3.043  1.00  0.00           H  
ATOM    701  HB2 ALA 0  46     -13.743  11.842   4.790  1.00  0.00           H  
ATOM    702  HB3 ALA 0  46     -13.128  12.900   3.428  1.00  0.00           H  
ATOM    703  N   ILE 0  47     -10.724  11.975   1.639  1.00  0.00      R00  N  
ATOM    704  CA  ILE 0  47     -10.422  12.478   0.312  1.00  0.00      R00  C  
ATOM    705  C   ILE 0  47      -9.759  11.395  -0.534  1.00  0.00      R00  C  
ATOM    706  O   ILE 0  47     -10.221  11.134  -1.570  1.00  0.00      R00  O  
ATOM    707  CB  ILE 0  47      -9.610  13.756   0.274  1.00  0.00      R00  C  
ATOM    708  CG2 ILE 0  47      -9.199  14.189  -1.116  1.00  0.00      R00  C  
ATOM    709  CG1 ILE 0  47     -10.214  14.902   1.083  1.00  0.00      R00  C  
ATOM    710  CD1 ILE 0  47      -9.159  16.014   1.500  1.00  0.00      R00  C  
ATOM    711  H   ILE 0  47     -10.315  12.474   2.416  1.00  0.00      R00  H  
ATOM    712  HA  ILE 0  47     -11.342  12.659  -0.243  1.00  0.00           H  
ATOM    713  HB  ILE 0  47      -8.623  13.530   0.679  1.00  0.00           H  
ATOM    714 HG21 ILE 0  47      -8.623  13.522  -1.757  1.00  0.00           H  
ATOM    715 HG22 ILE 0  47     -10.024  14.555  -1.726  1.00  0.00           H  
ATOM    716 HG23 ILE 0  47      -8.512  15.016  -0.939  1.00  0.00           H  
ATOM    717 HG13 ILE 0  47     -10.500  14.468   2.041  1.00  0.00           H  
ATOM    718 HG12 ILE 0  47     -11.050  15.372   0.564  1.00  0.00           H  
ATOM    719 HD11 ILE 0  47      -9.113  16.870   0.827  1.00  0.00           H  
ATOM    720 HD12 ILE 0  47      -9.317  16.386   2.513  1.00  0.00           H  
ATOM    721 HD13 ILE 0  47      -8.138  15.634   1.458  1.00  0.00           H  
ATOM    722  N   VAL 0  48      -8.777  10.732   0.019  1.00  0.00      R00  N  
ATOM    723  CA  VAL 0  48      -8.117   9.549  -0.572  1.00  0.00      R00  C  
ATOM    724  C   VAL 0  48      -9.098   8.347  -0.803  1.00  0.00      R00  C  
ATOM    725  O   VAL 0  48      -8.850   7.705  -1.849  1.00  0.00      R00  O  
ATOM    726  CB  VAL 0  48      -6.911   9.096   0.222  1.00  0.00      R00  C  
ATOM    727  CG1 VAL 0  48      -5.940  10.269   0.309  1.00  0.00      R00  C  
ATOM    728  CG2 VAL 0  48      -7.215   8.527   1.612  1.00  0.00      R00  C  
ATOM    729  H   VAL 0  48      -8.560  10.957   0.979  1.00  0.00      R00  H  
ATOM    730  HA  VAL 0  48      -7.828   9.857  -1.577  1.00  0.00           H  
ATOM    731  HB  VAL 0  48      -6.292   8.411  -0.356  1.00  0.00           H  
ATOM    732 HG11 VAL 0  48      -5.263   9.971   1.109  1.00  0.00           H  
ATOM    733 HG12 VAL 0  48      -5.383  10.458  -0.609  1.00  0.00           H  
ATOM    734 HG13 VAL 0  48      -6.335  11.251   0.571  1.00  0.00           H  
ATOM    735 HG21 VAL 0  48      -7.619   7.516   1.672  1.00  0.00           H  
ATOM    736 HG22 VAL 0  48      -6.311   8.305   2.178  1.00  0.00           H  
ATOM    737 HG23 VAL 0  48      -7.873   9.160   2.207  1.00  0.00           H  
ATOM    738  N   CYS 0  49     -10.158   8.014   0.049  1.00  0.00      R00  N  
ATOM    739  CA  CYS 0  49     -11.248   7.117  -0.380  1.00  0.00      R00  C  
ATOM    740  C   CYS 0  49     -12.018   7.651  -1.597  1.00  0.00      R00  C  
ATOM    741  O   CYS 0  49     -12.189   6.937  -2.540  1.00  0.00      R00  O  
ATOM    742  CB  CYS 0  49     -12.199   6.730   0.776  1.00  0.00      R00  C  
ATOM    743  SG  CYS 0  49     -13.199   5.366   0.464  1.00  0.00      R00  S  
ATOM    744  H   CYS 0  49     -10.439   8.601   0.821  1.00  0.00      R00  H  
ATOM    745  HA  CYS 0  49     -10.810   6.176  -0.715  1.00  0.00           H  
ATOM    746  HB3 CYS 0  49     -12.745   7.525   1.285  1.00  0.00           H  
ATOM    747  HB2 CYS 0  49     -11.658   6.315   1.627  1.00  0.00           H  
ATOM    748  HG  CYS 0  49     -13.724   5.869  -0.657  1.00  0.00           H  
ATOM    749  N   VAL 0  50     -12.375   8.916  -1.526  1.00  0.00      R00  N  
ATOM    750  CA  VAL 0  50     -13.280   9.471  -2.517  1.00  0.00      R00  C  
ATOM    751  C   VAL 0  50     -12.687   9.535  -3.947  1.00  0.00      R00  C  
ATOM    752  O   VAL 0  50     -13.405   9.142  -4.850  1.00  0.00      R00  O  
ATOM    753  CB  VAL 0  50     -13.836  10.852  -2.121  1.00  0.00      R00  C  
ATOM    754  CG1 VAL 0  50     -14.115  11.869  -3.188  1.00  0.00      R00  C  
ATOM    755  CG2 VAL 0  50     -14.993  10.600  -1.191  1.00  0.00      R00  C  
ATOM    756  H   VAL 0  50     -12.078   9.421  -0.703  1.00  0.00      R00  H  
ATOM    757  HA  VAL 0  50     -14.100   8.754  -2.554  1.00  0.00           H  
ATOM    758  HB  VAL 0  50     -13.049  11.450  -1.662  1.00  0.00           H  
ATOM    759 HG11 VAL 0  50     -14.605  12.686  -2.660  1.00  0.00           H  
ATOM    760 HG12 VAL 0  50     -13.186  12.104  -3.708  1.00  0.00           H  
ATOM    761 HG13 VAL 0  50     -14.752  11.425  -3.953  1.00  0.00           H  
ATOM    762 HG21 VAL 0  50     -15.851  10.150  -1.691  1.00  0.00           H  
ATOM    763 HG22 VAL 0  50     -14.599   9.953  -0.407  1.00  0.00           H  
ATOM    764 HG23 VAL 0  50     -15.465  11.488  -0.771  1.00  0.00           H  
ATOM    765  N   VAL 0  51     -11.413  10.019  -4.129  1.00  0.00      R00  N  
ATOM    766  CA  VAL 0  51     -10.707   9.853  -5.425  1.00  0.00      R00  C  
ATOM    767  C   VAL 0  51     -10.270   8.360  -5.642  1.00  0.00      R00  C  
ATOM    768  O   VAL 0  51     -10.018   8.027  -6.830  1.00  0.00      R00  O  
ATOM    769  CB  VAL 0  51      -9.547  10.819  -5.553  1.00  0.00      R00  C  
ATOM    770  CG1 VAL 0  51      -9.974  12.315  -5.532  1.00  0.00      R00  C  
ATOM    771  CG2 VAL 0  51      -8.252  10.681  -4.643  1.00  0.00      R00  C  
ATOM    772  H   VAL 0  51     -10.905  10.299  -3.302  1.00  0.00      R00  H  
ATOM    773  HA  VAL 0  51     -11.419  10.125  -6.204  1.00  0.00           H  
ATOM    774  HB  VAL 0  51      -9.159  10.540  -6.533  1.00  0.00           H  
ATOM    775 HG11 VAL 0  51     -10.617  12.632  -6.353  1.00  0.00           H  
ATOM    776 HG12 VAL 0  51     -10.445  12.643  -4.605  1.00  0.00           H  
ATOM    777 HG13 VAL 0  51      -9.086  12.947  -5.515  1.00  0.00           H  
ATOM    778 HG21 VAL 0  51      -7.419  11.263  -5.037  1.00  0.00           H  
ATOM    779 HG22 VAL 0  51      -8.326  10.921  -3.583  1.00  0.00           H  
ATOM    780 HG23 VAL 0  51      -7.862   9.674  -4.791  1.00  0.00           H  
ATOM    781  N   GLY 0  52     -10.366   7.580  -4.615  1.00  0.00      R00  N  
ATOM    782  CA  GLY 0  52     -10.006   6.143  -4.683  1.00  0.00      R00  C  
ATOM    783  C   GLY 0  52     -11.230   5.424  -5.331  1.00  0.00      R00  C  
ATOM    784  O   GLY 0  52     -11.030   4.498  -6.125  1.00  0.00      R00  O  
ATOM    785  H   GLY 0  52     -10.886   7.875  -3.802  1.00  0.00      R00  H  
ATOM    786  HA3 GLY 0  52      -9.833   5.775  -3.672  1.00  0.00           H  
ATOM    787  HA2 GLY 0  52      -9.167   5.898  -5.335  1.00  0.00           H  
ATOM    788  N   LEU 0  53     -12.489   5.850  -5.024  1.00  0.00      R00  N  
ATOM    789  CA  LEU 0  53     -13.778   5.439  -5.540  1.00  0.00      R00  C  
ATOM    790  C   LEU 0  53     -13.854   5.869  -7.031  1.00  0.00      R00  C  
ATOM    791  O   LEU 0  53     -14.062   5.049  -7.906  1.00  0.00      R00  O  
ATOM    792  CB  LEU 0  53     -14.949   6.056  -4.725  1.00  0.00      R00  C  
ATOM    793  CG  LEU 0  53     -15.066   5.503  -3.235  1.00  0.00      R00  C  
ATOM    794  CD1 LEU 0  53     -15.672   6.515  -2.245  1.00  0.00      R00  C  
ATOM    795  CD2 LEU 0  53     -15.766   4.101  -3.135  1.00  0.00      R00  C  
ATOM    796  H   LEU 0  53     -12.473   6.567  -4.312  1.00  0.00      R00  H  
ATOM    797  HA  LEU 0  53     -13.679   4.359  -5.436  1.00  0.00           H  
ATOM    798  HB3 LEU 0  53     -15.870   5.836  -5.264  1.00  0.00           H  
ATOM    799  HB2 LEU 0  53     -15.045   7.139  -4.651  1.00  0.00           H  
ATOM    800  HG  LEU 0  53     -14.044   5.419  -2.866  1.00  0.00           H  
ATOM    801 HD11 LEU 0  53     -14.944   6.792  -1.482  1.00  0.00           H  
ATOM    802 HD12 LEU 0  53     -15.992   7.476  -2.647  1.00  0.00           H  
ATOM    803 HD13 LEU 0  53     -16.504   6.127  -1.657  1.00  0.00           H  
ATOM    804 HD21 LEU 0  53     -15.459   3.450  -3.954  1.00  0.00           H  
ATOM    805 HD22 LEU 0  53     -15.291   3.650  -2.263  1.00  0.00           H  
ATOM    806 HD23 LEU 0  53     -16.806   4.117  -2.810  1.00  0.00           H  
ATOM    807  N   LEU 0  54     -13.373   7.086  -7.357  1.00  0.00      R00  N  
ATOM    808  CA  LEU 0  54     -13.233   7.640  -8.737  1.00  0.00      R00  C  
ATOM    809  C   LEU 0  54     -12.249   6.803  -9.506  1.00  0.00      R00  C  
ATOM    810  O   LEU 0  54     -12.575   6.371 -10.596  1.00  0.00      R00  O  
ATOM    811  CB  LEU 0  54     -12.740   9.094  -8.589  1.00  0.00      R00  C  
ATOM    812  CG  LEU 0  54     -13.899  10.050  -8.078  1.00  0.00      R00  C  
ATOM    813  CD1 LEU 0  54     -13.453  11.396  -7.499  1.00  0.00      R00  C  
ATOM    814  CD2 LEU 0  54     -14.951  10.325  -9.199  1.00  0.00      R00  C  
ATOM    815  H   LEU 0  54     -13.276   7.790  -6.640  1.00  0.00      R00  H  
ATOM    816  HA  LEU 0  54     -14.183   7.646  -9.271  1.00  0.00           H  
ATOM    817  HB3 LEU 0  54     -12.235   9.572  -9.428  1.00  0.00           H  
ATOM    818  HB2 LEU 0  54     -11.964   9.136  -7.824  1.00  0.00           H  
ATOM    819  HG  LEU 0  54     -14.556   9.664  -7.298  1.00  0.00           H  
ATOM    820 HD11 LEU 0  54     -12.377  11.532  -7.395  1.00  0.00           H  
ATOM    821 HD12 LEU 0  54     -13.846  12.285  -7.994  1.00  0.00           H  
ATOM    822 HD13 LEU 0  54     -13.908  11.402  -6.508  1.00  0.00           H  
ATOM    823 HD21 LEU 0  54     -14.480  10.793 -10.063  1.00  0.00           H  
ATOM    824 HD22 LEU 0  54     -15.496   9.453  -9.561  1.00  0.00           H  
ATOM    825 HD23 LEU 0  54     -15.784  10.929  -8.838  1.00  0.00           H  
ATOM    826  N   GLY 0  55     -11.190   6.369  -8.892  1.00  0.00      R00  N  
ATOM    827  CA  GLY 0  55     -10.103   5.695  -9.581  1.00  0.00      R00  C  
ATOM    828  C   GLY 0  55     -10.374   4.229  -9.956  1.00  0.00      R00  C  
ATOM    829  O   GLY 0  55      -9.927   3.842 -11.035  1.00  0.00      R00  O  
ATOM    830  H   GLY 0  55     -11.084   6.695  -7.942  1.00  0.00      R00  H  
ATOM    831  HA3 GLY 0  55      -9.217   5.748  -8.949  1.00  0.00           H  
ATOM    832  HA2 GLY 0  55      -9.918   6.215 -10.521  1.00  0.00           H  
ATOM    833  N   ASN 0  56     -11.088   3.495  -9.148  1.00  0.00      R00  N  
ATOM    834  CA  ASN 0  56     -11.409   2.046  -9.340  1.00  0.00      R00  C  
ATOM    835  C   ASN 0  56     -12.428   1.979 -10.457  1.00  0.00      R00  C  
ATOM    836  O   ASN 0  56     -12.221   1.456 -11.571  1.00  0.00      R00  O  
ATOM    837  CB  ASN 0  56     -11.751   1.313  -8.029  1.00  0.00      R00  C  
ATOM    838  CG  ASN 0  56     -12.287  -0.064  -8.195  1.00  0.00      R00  C  
ATOM    839  OD1 ASN 0  56     -13.490  -0.246  -8.121  1.00  0.00      R00  O  
ATOM    840  ND2 ASN 0  56     -11.496  -1.106  -8.385  1.00  0.00      R00  N  
ATOM    841  H   ASN 0  56     -11.381   3.900  -8.270  1.00  0.00      R00  H  
ATOM    842 HD21 ASN 0  56     -11.801  -2.062  -8.495  1.00  0.00      R00  H  
ATOM    843 HD22 ASN 0  56     -10.519  -0.854  -8.432  1.00  0.00      R00  H  
ATOM    844  HA  ASN 0  56     -10.503   1.538  -9.669  1.00  0.00           H  
ATOM    845  HB3 ASN 0  56     -12.520   1.846  -7.471  1.00  0.00           H  
ATOM    846  HB2 ASN 0  56     -10.855   1.160  -7.427  1.00  0.00           H  
ATOM    847  N   THR 0  57     -13.551   2.661 -10.255  1.00  0.00      R00  N  
ATOM    848  CA  THR 0  57     -14.617   2.879 -11.232  1.00  0.00      R00  C  
ATOM    849  C   THR 0  57     -14.184   3.511 -12.559  1.00  0.00      R00  C  
ATOM    850  O   THR 0  57     -14.734   3.061 -13.549  1.00  0.00      R00  O  
ATOM    851  CB  THR 0  57     -15.871   3.759 -10.686  1.00  0.00      R00  C  
ATOM    852  OG1 THR 0  57     -15.414   5.058 -10.486  1.00  0.00      R00  O  
ATOM    853  CG2 THR 0  57     -16.623   3.234  -9.494  1.00  0.00      R00  C  
ATOM    854  H   THR 0  57     -13.694   3.191  -9.407  1.00  0.00      R00  H  
ATOM    855  HG1 THR 0  57     -14.902   5.254  -9.698  1.00  0.00      R00  H  
ATOM    856  HA  THR 0  57     -14.842   1.838 -11.464  1.00  0.00           H  
ATOM    857  HB  THR 0  57     -16.693   3.909 -11.385  1.00  0.00           H  
ATOM    858 HG21 THR 0  57     -17.048   2.241  -9.637  1.00  0.00           H  
ATOM    859 HG22 THR 0  57     -15.841   3.074  -8.751  1.00  0.00           H  
ATOM    860 HG23 THR 0  57     -17.320   3.933  -9.031  1.00  0.00           H  
ATOM    861  N   LEU 0  58     -13.194   4.420 -12.572  1.00  0.00      R00  N  
ATOM    862  CA  LEU 0  58     -12.400   4.794 -13.717  1.00  0.00      R00  C  
ATOM    863  C   LEU 0  58     -11.789   3.646 -14.543  1.00  0.00      R00  C  
ATOM    864  O   LEU 0  58     -12.323   3.313 -15.601  1.00  0.00      R00  O  
ATOM    865  CB  LEU 0  58     -11.272   5.873 -13.410  1.00  0.00      R00  C  
ATOM    866  CG  LEU 0  58     -10.089   6.141 -14.461  1.00  0.00      R00  C  
ATOM    867  CD1 LEU 0  58     -10.786   6.672 -15.686  1.00  0.00      R00  C  
ATOM    868  CD2 LEU 0  58      -9.040   7.192 -13.886  1.00  0.00      R00  C  
ATOM    869  H   LEU 0  58     -12.782   4.421 -11.650  1.00  0.00      R00  H  
ATOM    870  HA  LEU 0  58     -13.111   5.148 -14.464  1.00  0.00           H  
ATOM    871  HB3 LEU 0  58     -10.811   5.427 -12.528  1.00  0.00           H  
ATOM    872  HB2 LEU 0  58     -11.856   6.718 -13.043  1.00  0.00           H  
ATOM    873  HG  LEU 0  58      -9.566   5.211 -14.685  1.00  0.00           H  
ATOM    874 HD11 LEU 0  58     -10.418   7.631 -16.051  1.00  0.00           H  
ATOM    875 HD12 LEU 0  58     -10.599   6.084 -16.585  1.00  0.00           H  
ATOM    876 HD13 LEU 0  58     -11.872   6.731 -15.622  1.00  0.00           H  
ATOM    877 HD21 LEU 0  58      -9.313   8.166 -14.290  1.00  0.00           H  
ATOM    878 HD22 LEU 0  58      -8.957   7.090 -12.804  1.00  0.00           H  
ATOM    879 HD23 LEU 0  58      -8.044   7.003 -14.287  1.00  0.00           H  
ATOM    880  N   VAL 0  59     -10.771   2.989 -13.984  1.00  0.00      R00  N  
ATOM    881  CA  VAL 0  59     -10.070   1.971 -14.777  1.00  0.00      R00  C  
ATOM    882  C   VAL 0  59     -10.883   0.690 -15.014  1.00  0.00      R00  C  
ATOM    883  O   VAL 0  59     -10.549  -0.047 -15.983  1.00  0.00      R00  O  
ATOM    884  CB  VAL 0  59      -8.680   1.678 -14.155  1.00  0.00      R00  C  
ATOM    885  CG1 VAL 0  59      -7.808   3.000 -14.130  1.00  0.00      R00  C  
ATOM    886  CG2 VAL 0  59      -8.664   1.075 -12.723  1.00  0.00      R00  C  
ATOM    887  H   VAL 0  59     -10.545   3.224 -13.028  1.00  0.00      R00  H  
ATOM    888  HA  VAL 0  59      -9.786   2.310 -15.773  1.00  0.00           H  
ATOM    889  HB  VAL 0  59      -8.141   0.996 -14.813  1.00  0.00           H  
ATOM    890 HG11 VAL 0  59      -7.535   3.374 -15.117  1.00  0.00           H  
ATOM    891 HG12 VAL 0  59      -8.300   3.751 -13.511  1.00  0.00           H  
ATOM    892 HG13 VAL 0  59      -6.815   2.772 -13.742  1.00  0.00           H  
ATOM    893 HG21 VAL 0  59      -7.661   0.807 -12.390  1.00  0.00           H  
ATOM    894 HG22 VAL 0  59      -9.135   1.543 -11.859  1.00  0.00           H  
ATOM    895 HG23 VAL 0  59      -9.112   0.082 -12.685  1.00  0.00           H  
ATOM    896  N   ILE 0  60     -11.871   0.365 -14.185  1.00  0.00      R00  N  
ATOM    897  CA  ILE 0  60     -12.872  -0.649 -14.478  1.00  0.00      R00  C  
ATOM    898  C   ILE 0  60     -14.003  -0.251 -15.558  1.00  0.00      R00  C  
ATOM    899  O   ILE 0  60     -14.573  -1.132 -16.241  1.00  0.00      R00  O  
ATOM    900  CB  ILE 0  60     -13.572  -1.149 -13.132  1.00  0.00      R00  C  
ATOM    901  CG2 ILE 0  60     -14.789  -2.129 -13.257  1.00  0.00      R00  C  
ATOM    902  CG1 ILE 0  60     -12.526  -1.665 -12.134  1.00  0.00      R00  C  
ATOM    903  CD1 ILE 0  60     -11.933  -3.082 -12.353  1.00  0.00      R00  C  
ATOM    904  H   ILE 0  60     -11.939   1.045 -13.442  1.00  0.00      R00  H  
ATOM    905  HA  ILE 0  60     -12.340  -1.517 -14.867  1.00  0.00           H  
ATOM    906  HB  ILE 0  60     -13.828  -0.194 -12.674  1.00  0.00           H  
ATOM    907 HG21 ILE 0  60     -15.624  -1.708 -13.817  1.00  0.00           H  
ATOM    908 HG22 ILE 0  60     -14.441  -2.972 -13.853  1.00  0.00           H  
ATOM    909 HG23 ILE 0  60     -15.013  -2.469 -12.246  1.00  0.00           H  
ATOM    910 HG13 ILE 0  60     -12.872  -1.654 -11.100  1.00  0.00           H  
ATOM    911 HG12 ILE 0  60     -11.674  -0.986 -12.158  1.00  0.00           H  
ATOM    912 HD11 ILE 0  60     -12.342  -3.659 -13.183  1.00  0.00           H  
ATOM    913 HD12 ILE 0  60     -10.903  -2.874 -12.641  1.00  0.00           H  
ATOM    914 HD13 ILE 0  60     -12.113  -3.681 -11.460  1.00  0.00           H  
ATOM    915  N   TYR 0  61     -14.290   1.001 -15.739  1.00  0.00      R00  N  
ATOM    916  CA  TYR 0  61     -15.476   1.463 -16.555  1.00  0.00      R00  C  
ATOM    917  C   TYR 0  61     -14.993   2.153 -17.831  1.00  0.00      R00  C  
ATOM    918  O   TYR 0  61     -15.868   2.337 -18.730  1.00  0.00      R00  O  
ATOM    919  CB  TYR 0  61     -16.529   2.309 -15.800  1.00  0.00      R00  C  
ATOM    920  CG  TYR 0  61     -17.444   1.533 -14.784  1.00  0.00      R00  C  
ATOM    921  CD1 TYR 0  61     -16.903   0.580 -13.949  1.00  0.00      R00  C  
ATOM    922  CE1 TYR 0  61     -17.740  -0.006 -12.976  1.00  0.00      R00  C  
ATOM    923  CD2 TYR 0  61     -18.771   1.870 -14.692  1.00  0.00      R00  C  
ATOM    924  CE2 TYR 0  61     -19.636   1.218 -13.776  1.00  0.00      R00  C  
ATOM    925  CZ  TYR 0  61     -19.134   0.303 -12.921  1.00  0.00      R00  C  
ATOM    926  OH  TYR 0  61     -19.971  -0.250 -11.986  1.00  0.00      R00  O  
ATOM    927  H   TYR 0  61     -13.716   1.742 -15.361  1.00  0.00      R00  H  
ATOM    928  HH  TYR 0  61     -19.480  -0.377 -11.171  1.00  0.00      R00  H  
ATOM    929  HA  TYR 0  61     -15.995   0.541 -16.818  1.00  0.00           H  
ATOM    930  HB3 TYR 0  61     -17.261   2.636 -16.538  1.00  0.00           H  
ATOM    931  HB2 TYR 0  61     -16.133   3.255 -15.429  1.00  0.00           H  
ATOM    932  HD1 TYR 0  61     -15.835   0.439 -13.876  1.00  0.00           H  
ATOM    933  HE1 TYR 0  61     -17.290  -0.827 -12.437  1.00  0.00           H  
ATOM    934  HD2 TYR 0  61     -19.193   2.715 -15.217  1.00  0.00           H  
ATOM    935  HE2 TYR 0  61     -20.663   1.554 -13.756  1.00  0.00           H  
ATOM    936  N   VAL 0  62     -13.733   2.581 -17.977  1.00  0.00      R00  N  
ATOM    937  CA  VAL 0  62     -13.290   3.522 -19.016  1.00  0.00      R00  C  
ATOM    938  C   VAL 0  62     -13.384   3.141 -20.469  1.00  0.00      R00  C  
ATOM    939  O   VAL 0  62     -13.481   4.058 -21.313  1.00  0.00      R00  O  
ATOM    940  CB  VAL 0  62     -11.967   4.221 -18.615  1.00  0.00      R00  C  
ATOM    941  CG1 VAL 0  62     -10.727   3.243 -18.493  1.00  0.00      R00  C  
ATOM    942  CG2 VAL 0  62     -11.574   5.426 -19.396  1.00  0.00      R00  C  
ATOM    943  H   VAL 0  62     -13.122   2.327 -17.215  1.00  0.00      R00  H  
ATOM    944  HA  VAL 0  62     -14.077   4.271 -18.937  1.00  0.00           H  
ATOM    945  HB  VAL 0  62     -12.257   4.625 -17.645  1.00  0.00           H  
ATOM    946 HG11 VAL 0  62      -9.924   3.759 -17.967  1.00  0.00           H  
ATOM    947 HG12 VAL 0  62     -10.957   2.361 -17.894  1.00  0.00           H  
ATOM    948 HG13 VAL 0  62     -10.423   2.840 -19.459  1.00  0.00           H  
ATOM    949 HG21 VAL 0  62     -11.670   5.304 -20.474  1.00  0.00           H  
ATOM    950 HG22 VAL 0  62     -12.257   6.245 -19.170  1.00  0.00           H  
ATOM    951 HG23 VAL 0  62     -10.547   5.696 -19.150  1.00  0.00           H  
ATOM    952  N   VAL 0  63     -13.588   1.840 -20.713  1.00  0.00      R00  N  
ATOM    953  CA  VAL 0  63     -13.914   1.275 -22.038  1.00  0.00      R00  C  
ATOM    954  C   VAL 0  63     -15.232   1.729 -22.663  1.00  0.00      R00  C  
ATOM    955  O   VAL 0  63     -15.293   1.823 -23.832  1.00  0.00      R00  O  
ATOM    956  CB  VAL 0  63     -14.024  -0.228 -21.909  1.00  0.00      R00  C  
ATOM    957  CG1 VAL 0  63     -12.687  -0.902 -21.743  1.00  0.00      R00  C  
ATOM    958  CG2 VAL 0  63     -14.838  -0.720 -20.692  1.00  0.00      R00  C  
ATOM    959  H   VAL 0  63     -13.765   1.242 -19.919  1.00  0.00      R00  H  
ATOM    960  HA  VAL 0  63     -13.136   1.580 -22.738  1.00  0.00           H  
ATOM    961  HB  VAL 0  63     -14.483  -0.632 -22.812  1.00  0.00           H  
ATOM    962 HG11 VAL 0  63     -12.162  -0.686 -22.673  1.00  0.00           H  
ATOM    963 HG12 VAL 0  63     -12.051  -0.610 -20.907  1.00  0.00           H  
ATOM    964 HG13 VAL 0  63     -12.664  -1.992 -21.723  1.00  0.00           H  
ATOM    965 HG21 VAL 0  63     -14.797  -1.807 -20.624  1.00  0.00           H  
ATOM    966 HG22 VAL 0  63     -14.567  -0.309 -19.720  1.00  0.00           H  
ATOM    967 HG23 VAL 0  63     -15.876  -0.460 -20.898  1.00  0.00           H  
ATOM    968  N   LEU 0  64     -16.213   2.077 -21.799  1.00  0.00      R00  N  
ATOM    969  CA  LEU 0  64     -17.590   2.643 -22.075  1.00  0.00      R00  C  
ATOM    970  C   LEU 0  64     -17.566   4.184 -22.296  1.00  0.00      R00  C  
ATOM    971  O   LEU 0  64     -18.596   4.780 -22.501  1.00  0.00      R00  O  
ATOM    972  CB  LEU 0  64     -18.541   2.220 -20.976  1.00  0.00      R00  C  
ATOM    973  CG  LEU 0  64     -18.888   0.732 -21.033  1.00  0.00      R00  C  
ATOM    974  CD1 LEU 0  64     -19.888   0.389 -19.913  1.00  0.00      R00  C  
ATOM    975  CD2 LEU 0  64     -19.514   0.330 -22.413  1.00  0.00      R00  C  
ATOM    976  H   LEU 0  64     -16.055   2.176 -20.806  1.00  0.00      R00  H  
ATOM    977  HA  LEU 0  64     -18.035   2.306 -23.011  1.00  0.00           H  
ATOM    978  HB3 LEU 0  64     -19.449   2.795 -21.155  1.00  0.00           H  
ATOM    979  HB2 LEU 0  64     -18.098   2.459 -20.008  1.00  0.00           H  
ATOM    980  HG  LEU 0  64     -17.968   0.187 -20.825  1.00  0.00           H  
ATOM    981 HD11 LEU 0  64     -19.444  -0.179 -19.095  1.00  0.00           H  
ATOM    982 HD12 LEU 0  64     -20.209   1.273 -19.361  1.00  0.00           H  
ATOM    983 HD13 LEU 0  64     -20.684  -0.291 -20.218  1.00  0.00           H  
ATOM    984 HD21 LEU 0  64     -20.466  -0.190 -22.303  1.00  0.00           H  
ATOM    985 HD22 LEU 0  64     -19.701   1.117 -23.143  1.00  0.00           H  
ATOM    986 HD23 LEU 0  64     -18.930  -0.448 -22.904  1.00  0.00           H  
ATOM    987  N   ARG 0  65     -16.357   4.767 -22.180  1.00  0.00      R00  N  
ATOM    988  CA  ARG 0  65     -16.070   6.146 -22.134  1.00  0.00      R00  C  
ATOM    989  C   ARG 0  65     -15.082   6.516 -23.189  1.00  0.00      R00  C  
ATOM    990  O   ARG 0  65     -15.283   6.060 -24.330  1.00  0.00      R00  O  
ATOM    991  CB  ARG 0  65     -15.551   6.453 -20.707  1.00  0.00      R00  C  
ATOM    992  CG  ARG 0  65     -16.461   6.083 -19.472  1.00  0.00      R00  C  
ATOM    993  CD  ARG 0  65     -15.928   6.765 -18.143  1.00  0.00      R00  C  
ATOM    994  NE  ARG 0  65     -16.700   6.273 -16.968  1.00  0.00      R00  N  
ATOM    995  CZ  ARG 0  65     -16.403   6.557 -15.668  1.00  0.00      R00  C  
ATOM    996  NH1 ARG 0  65     -17.248   6.246 -14.692  1.00  0.00      R00  N  
ATOM    997  NH2 ARG 0  65     -15.291   7.086 -15.186  1.00  0.00      R00  N1+
ATOM    998  H   ARG 0  65     -15.499   4.235 -22.167  1.00  0.00      R00  H  
ATOM    999  HE  ARG 0  65     -17.546   5.768 -17.187  1.00  0.00      R00  H  
ATOM   1000 HH11 ARG 0  65     -16.916   5.879 -13.812  1.00  0.00      R00  H  
ATOM   1001 HH12 ARG 0  65     -18.200   5.992 -14.916  1.00  0.00      R00  H  
ATOM   1002 HH21 ARG 0  65     -15.289   7.298 -14.198  1.00  0.00      R00  H  
ATOM   1003 HH22 ARG 0  65     -14.623   7.565 -15.772  1.00  0.00      R00  H  
ATOM   1004  HA  ARG 0  65     -17.046   6.622 -22.227  1.00  0.00           H  
ATOM   1005  HB3 ARG 0  65     -15.392   7.531 -20.720  1.00  0.00           H  
ATOM   1006  HB2 ARG 0  65     -14.535   6.104 -20.522  1.00  0.00           H  
ATOM   1007  HG3 ARG 0  65     -16.455   4.997 -19.388  1.00  0.00           H  
ATOM   1008  HG2 ARG 0  65     -17.469   6.325 -19.808  1.00  0.00           H  
ATOM   1009  HD3 ARG 0  65     -16.007   7.851 -18.192  1.00  0.00           H  
ATOM   1010  HD2 ARG 0  65     -14.860   6.549 -18.135  1.00  0.00           H  
ATOM   1011  N   TYR 0  66     -14.223   7.498 -22.946  1.00  0.00      R00  N  
ATOM   1012  CA  TYR 0  66     -13.494   8.213 -24.011  1.00  0.00      R00  C  
ATOM   1013  C   TYR 0  66     -12.200   7.465 -24.461  1.00  0.00      R00  C  
ATOM   1014  O   TYR 0  66     -11.112   7.872 -24.223  1.00  0.00      R00  O  
ATOM   1015  CB  TYR 0  66     -13.340   9.683 -23.610  1.00  0.00      R00  C  
ATOM   1016  CG  TYR 0  66     -12.979   9.932 -22.124  1.00  0.00      R00  C  
ATOM   1017  CD1 TYR 0  66     -11.685   9.943 -21.643  1.00  0.00      R00  C  
ATOM   1018  CE1 TYR 0  66     -11.420  10.368 -20.277  1.00  0.00      R00  C  
ATOM   1019  CD2 TYR 0  66     -14.044  10.263 -21.232  1.00  0.00      R00  C  
ATOM   1020  CE2 TYR 0  66     -13.817  10.608 -19.839  1.00  0.00      R00  C  
ATOM   1021  CZ  TYR 0  66     -12.518  10.590 -19.390  1.00  0.00      R00  C  
ATOM   1022  OH  TYR 0  66     -12.305  10.700 -18.061  1.00  0.00      R00  O  
ATOM   1023  H   TYR 0  66     -14.145   7.926 -22.035  1.00  0.00      R00  H  
ATOM   1024  HH  TYR 0  66     -11.352  10.730 -17.941  1.00  0.00      R00  H  
ATOM   1025  HA  TYR 0  66     -14.211   8.187 -24.832  1.00  0.00           H  
ATOM   1026  HB3 TYR 0  66     -14.320  10.150 -23.714  1.00  0.00           H  
ATOM   1027  HB2 TYR 0  66     -12.667  10.190 -24.300  1.00  0.00           H  
ATOM   1028  HD1 TYR 0  66     -10.912   9.811 -22.386  1.00  0.00           H  
ATOM   1029  HE1 TYR 0  66     -10.375  10.341 -20.004  1.00  0.00           H  
ATOM   1030  HD2 TYR 0  66     -15.083  10.306 -21.526  1.00  0.00           H  
ATOM   1031  HE2 TYR 0  66     -14.520  10.869 -19.063  1.00  0.00           H  
ATOM   1032  N   SER 0  67     -12.346   6.313 -25.086  1.00  0.00      R00  N  
ATOM   1033  CA  SER 0  67     -11.249   5.381 -25.350  1.00  0.00      R00  C  
ATOM   1034  C   SER 0  67     -11.560   4.713 -26.768  1.00  0.00      R00  C  
ATOM   1035  O   SER 0  67     -12.592   5.019 -27.364  1.00  0.00      R00  O  
ATOM   1036  CB  SER 0  67     -11.350   4.417 -24.115  1.00  0.00      R00  C  
ATOM   1037  OG  SER 0  67     -12.617   3.765 -24.015  1.00  0.00      R00  O  
ATOM   1038  H   SER 0  67     -13.272   5.916 -25.153  1.00  0.00      R00  H  
ATOM   1039  HG  SER 0  67     -12.799   3.828 -23.074  1.00  0.00      R00  H  
ATOM   1040  HA  SER 0  67     -10.215   5.725 -25.385  1.00  0.00           H  
ATOM   1041  HB3 SER 0  67     -11.169   5.052 -23.247  1.00  0.00           H  
ATOM   1042  HB2 SER 0  67     -10.573   3.652 -24.108  1.00  0.00           H  
ATOM   1043  N   LYS 0  68     -10.565   3.966 -27.294  1.00  0.00      R00  N  
ATOM   1044  CA  LYS 0  68     -10.885   2.951 -28.247  1.00  0.00      R00  C  
ATOM   1045  C   LYS 0  68     -11.537   1.610 -27.683  1.00  0.00      R00  C  
ATOM   1046  O   LYS 0  68     -11.230   0.527 -28.207  1.00  0.00      R00  O  
ATOM   1047  CB  LYS 0  68      -9.713   2.564 -29.124  1.00  0.00      R00  C  
ATOM   1048  CG  LYS 0  68      -8.413   2.107 -28.375  1.00  0.00      R00  C  
ATOM   1049  CD  LYS 0  68      -7.257   1.783 -29.388  1.00  0.00      R00  C  
ATOM   1050  CE  LYS 0  68      -7.327   0.422 -29.821  1.00  0.00      R00  C  
ATOM   1051  NZ  LYS 0  68      -6.329   0.083 -30.795  1.00  0.00      R00  N1+
ATOM   1052  H   LYS 0  68      -9.688   3.983 -26.794  1.00  0.00      R00  H  
ATOM   1053  HZ1 LYS 0  68      -5.395   0.213 -30.435  1.00  0.00      R00  H  
ATOM   1054  HZ2 LYS 0  68      -6.399  -0.844 -31.190  1.00  0.00      R00  H  
ATOM   1055  HZ3 LYS 0  68      -6.564   0.703 -31.558  1.00  0.00      R00  H  
ATOM   1056  HA  LYS 0  68     -11.643   3.332 -28.931  1.00  0.00           H  
ATOM   1057  HB3 LYS 0  68      -9.496   3.422 -29.761  1.00  0.00           H  
ATOM   1058  HB2 LYS 0  68      -9.876   1.739 -29.817  1.00  0.00           H  
ATOM   1059  HG3 LYS 0  68      -8.573   1.276 -27.688  1.00  0.00           H  
ATOM   1060  HG2 LYS 0  68      -7.949   2.855 -27.733  1.00  0.00           H  
ATOM   1061  HD3 LYS 0  68      -6.314   2.036 -28.904  1.00  0.00           H  
ATOM   1062  HD2 LYS 0  68      -7.277   2.470 -30.233  1.00  0.00           H  
ATOM   1063  HE3 LYS 0  68      -8.269   0.316 -30.359  1.00  0.00           H  
ATOM   1064  HE2 LYS 0  68      -7.229  -0.269 -28.984  1.00  0.00           H  
ATOM   1065  N   MET 0  69     -12.286   1.708 -26.592  1.00  0.00      R00  N  
ATOM   1066  CA  MET 0  69     -12.822   0.611 -25.827  1.00  0.00      R00  C  
ATOM   1067  C   MET 0  69     -11.706  -0.266 -25.197  1.00  0.00      R00  C  
ATOM   1068  O   MET 0  69     -11.658  -1.490 -25.528  1.00  0.00      R00  O  
ATOM   1069  CB  MET 0  69     -13.864  -0.208 -26.617  1.00  0.00      R00  C  
ATOM   1070  CG  MET 0  69     -15.016   0.580 -27.290  1.00  0.00      R00  C  
ATOM   1071  SD  MET 0  69     -16.317  -0.328 -28.154  1.00  0.00      R00  S  
ATOM   1072  CE  MET 0  69     -15.256  -1.116 -29.428  1.00  0.00      R00  C  
ATOM   1073  H   MET 0  69     -12.685   2.601 -26.339  1.00  0.00      R00  H  
ATOM   1074  HA  MET 0  69     -13.127   1.162 -24.937  1.00  0.00           H  
ATOM   1075  HB3 MET 0  69     -14.346  -0.943 -25.973  1.00  0.00           H  
ATOM   1076  HB2 MET 0  69     -13.320  -0.787 -27.364  1.00  0.00           H  
ATOM   1077  HG3 MET 0  69     -14.613   1.276 -28.025  1.00  0.00           H  
ATOM   1078  HG2 MET 0  69     -15.470   1.214 -26.528  1.00  0.00           H  
ATOM   1079  HE1 MET 0  69     -15.009  -0.258 -30.054  1.00  0.00           H  
ATOM   1080  HE2 MET 0  69     -14.450  -1.739 -29.041  1.00  0.00           H  
ATOM   1081  HE3 MET 0  69     -15.859  -1.854 -29.957  1.00  0.00           H  
ATOM   1082  N   GLN 0  70     -10.735   0.258 -24.500  1.00  0.00      R00  N  
ATOM   1083  CA  GLN 0  70      -9.621  -0.438 -23.874  1.00  0.00      R00  C  
ATOM   1084  C   GLN 0  70      -9.243   0.406 -22.627  1.00  0.00      R00  C  
ATOM   1085  O   GLN 0  70      -9.611   1.577 -22.408  1.00  0.00      R00  O  
ATOM   1086  CB  GLN 0  70      -8.390  -0.660 -24.766  1.00  0.00      R00  C  
ATOM   1087  CG  GLN 0  70      -8.502  -1.817 -25.759  1.00  0.00      R00  C  
ATOM   1088  CD  GLN 0  70      -7.200  -2.189 -26.396  1.00  0.00      R00  C  
ATOM   1089  OE1 GLN 0  70      -6.125  -2.445 -25.744  1.00  0.00      R00  O  
ATOM   1090  NE2 GLN 0  70      -7.282  -2.708 -27.596  1.00  0.00      R00  N  
ATOM   1091  H   GLN 0  70     -10.595   1.258 -24.454  1.00  0.00      R00  H  
ATOM   1092 HE21 GLN 0  70      -6.535  -3.259 -27.993  1.00  0.00      R00  H  
ATOM   1093 HE22 GLN 0  70      -8.157  -2.660 -28.098  1.00  0.00      R00  H  
ATOM   1094  HA  GLN 0  70      -9.885  -1.425 -23.495  1.00  0.00           H  
ATOM   1095  HB3 GLN 0  70      -7.592  -1.137 -24.196  1.00  0.00           H  
ATOM   1096  HB2 GLN 0  70      -7.980   0.279 -25.138  1.00  0.00           H  
ATOM   1097  HG3 GLN 0  70      -9.288  -1.588 -26.479  1.00  0.00           H  
ATOM   1098  HG2 GLN 0  70      -8.880  -2.769 -25.386  1.00  0.00           H  
ATOM   1099  N   THR 0  71      -8.330  -0.179 -21.859  1.00  0.00      R00  N  
ATOM   1100  CA  THR 0  71      -7.518   0.518 -20.902  1.00  0.00      R00  C  
ATOM   1101  C   THR 0  71      -6.114  -0.086 -20.991  1.00  0.00      R00  C  
ATOM   1102  O   THR 0  71      -5.882  -1.032 -21.727  1.00  0.00      R00  O  
ATOM   1103  CB  THR 0  71      -8.152   0.343 -19.409  1.00  0.00      R00  C  
ATOM   1104  OG1 THR 0  71      -7.410   1.021 -18.412  1.00  0.00      R00  O  
ATOM   1105  CG2 THR 0  71      -8.348  -1.143 -18.961  1.00  0.00      R00  C  
ATOM   1106  H   THR 0  71      -8.258  -1.185 -21.909  1.00  0.00      R00  H  
ATOM   1107  HG1 THR 0  71      -7.939   1.076 -17.612  1.00  0.00      R00  H  
ATOM   1108  HA  THR 0  71      -7.454   1.537 -21.284  1.00  0.00           H  
ATOM   1109  HB  THR 0  71      -9.132   0.816 -19.469  1.00  0.00           H  
ATOM   1110 HG21 THR 0  71      -8.955  -1.592 -19.747  1.00  0.00           H  
ATOM   1111 HG22 THR 0  71      -7.396  -1.668 -19.045  1.00  0.00           H  
ATOM   1112 HG23 THR 0  71      -8.755  -1.210 -17.952  1.00  0.00           H  
ATOM   1113  N   VAL 0  72      -5.175   0.470 -20.260  1.00  0.00      R00  N  
ATOM   1114  CA  VAL 0  72      -3.739   0.080 -20.205  1.00  0.00      R00  C  
ATOM   1115  C   VAL 0  72      -3.404  -1.309 -19.504  1.00  0.00      R00  C  
ATOM   1116  O   VAL 0  72      -2.284  -1.687 -19.706  1.00  0.00      R00  O  
ATOM   1117  CB  VAL 0  72      -3.017   1.129 -19.307  1.00  0.00      R00  C  
ATOM   1118  CG1 VAL 0  72      -2.770   2.369 -20.154  1.00  0.00      R00  C  
ATOM   1119  CG2 VAL 0  72      -3.943   1.498 -18.079  1.00  0.00      R00  C  
ATOM   1120  H   VAL 0  72      -5.438   1.140 -19.551  1.00  0.00      R00  H  
ATOM   1121  HA  VAL 0  72      -3.426  -0.115 -21.230  1.00  0.00           H  
ATOM   1122  HB  VAL 0  72      -2.084   0.699 -18.942  1.00  0.00           H  
ATOM   1123 HG11 VAL 0  72      -2.150   2.080 -21.003  1.00  0.00           H  
ATOM   1124 HG12 VAL 0  72      -3.691   2.558 -20.706  1.00  0.00           H  
ATOM   1125 HG13 VAL 0  72      -2.401   3.254 -19.634  1.00  0.00           H  
ATOM   1126 HG21 VAL 0  72      -4.787   2.107 -18.404  1.00  0.00           H  
ATOM   1127 HG22 VAL 0  72      -4.307   0.617 -17.551  1.00  0.00           H  
ATOM   1128 HG23 VAL 0  72      -3.380   2.102 -17.367  1.00  0.00           H  
ATOM   1129  N   THR 0  73      -4.369  -1.978 -18.854  1.00  0.00      R00  N  
ATOM   1130  CA  THR 0  73      -4.207  -3.209 -18.144  1.00  0.00      R00  C  
ATOM   1131  C   THR 0  73      -5.310  -4.192 -18.455  1.00  0.00      R00  C  
ATOM   1132  O   THR 0  73      -6.027  -4.772 -17.568  1.00  0.00      R00  O  
ATOM   1133  CB  THR 0  73      -4.163  -2.949 -16.623  1.00  0.00      R00  C  
ATOM   1134  OG1 THR 0  73      -5.360  -2.292 -16.174  1.00  0.00      R00  O  
ATOM   1135  CG2 THR 0  73      -3.076  -1.971 -16.183  1.00  0.00      R00  C  
ATOM   1136  H   THR 0  73      -5.259  -1.516 -18.734  1.00  0.00      R00  H  
ATOM   1137  HG1 THR 0  73      -5.949  -3.048 -16.241  1.00  0.00      R00  H  
ATOM   1138  HA  THR 0  73      -3.336  -3.774 -18.475  1.00  0.00           H  
ATOM   1139  HB  THR 0  73      -4.059  -3.857 -16.029  1.00  0.00           H  
ATOM   1140 HG21 THR 0  73      -2.130  -2.434 -16.465  1.00  0.00           H  
ATOM   1141 HG22 THR 0  73      -3.090  -0.972 -16.619  1.00  0.00           H  
ATOM   1142 HG23 THR 0  73      -3.184  -1.977 -15.099  1.00  0.00           H  
ATOM   1143  N   ASN 0  74      -5.571  -4.291 -19.753  1.00  0.00      R00  N  
ATOM   1144  CA  ASN 0  74      -6.873  -4.743 -20.278  1.00  0.00      R00  C  
ATOM   1145  C   ASN 0  74      -7.470  -6.154 -19.855  1.00  0.00      R00  C  
ATOM   1146  O   ASN 0  74      -8.715  -6.310 -19.754  1.00  0.00      R00  O  
ATOM   1147  CB  ASN 0  74      -6.864  -4.807 -21.826  1.00  0.00      R00  C  
ATOM   1148  CG  ASN 0  74      -8.133  -4.297 -22.501  1.00  0.00      R00  C  
ATOM   1149  OD1 ASN 0  74      -8.758  -3.335 -22.013  1.00  0.00      R00  O  
ATOM   1150  ND2 ASN 0  74      -8.534  -4.829 -23.616  1.00  0.00      R00  N  
ATOM   1151  H   ASN 0  74      -4.860  -3.933 -20.375  1.00  0.00      R00  H  
ATOM   1152 HD21 ASN 0  74      -9.270  -4.434 -24.183  1.00  0.00      R00  H  
ATOM   1153 HD22 ASN 0  74      -8.074  -5.640 -24.005  1.00  0.00      R00  H  
ATOM   1154  HA  ASN 0  74      -7.640  -4.005 -20.043  1.00  0.00           H  
ATOM   1155  HB3 ASN 0  74      -6.599  -5.776 -22.249  1.00  0.00           H  
ATOM   1156  HB2 ASN 0  74      -6.085  -4.198 -22.287  1.00  0.00           H  
ATOM   1157  N   MET 0  75      -6.606  -7.163 -19.608  1.00  0.00      R00  N  
ATOM   1158  CA  MET 0  75      -6.954  -8.513 -19.198  1.00  0.00      R00  C  
ATOM   1159  C   MET 0  75      -7.265  -8.564 -17.650  1.00  0.00      R00  C  
ATOM   1160  O   MET 0  75      -7.942  -9.477 -17.277  1.00  0.00      R00  O  
ATOM   1161  CB  MET 0  75      -5.885  -9.595 -19.496  1.00  0.00      R00  C  
ATOM   1162  CG  MET 0  75      -5.419  -9.790 -20.919  1.00  0.00      R00  C  
ATOM   1163  SD  MET 0  75      -6.671  -9.839 -22.251  1.00  0.00      R00  S  
ATOM   1164  CE  MET 0  75      -5.522  -9.521 -23.607  1.00  0.00      R00  C  
ATOM   1165  H   MET 0  75      -5.640  -6.888 -19.709  1.00  0.00      R00  H  
ATOM   1166  HA  MET 0  75      -7.872  -8.727 -19.746  1.00  0.00           H  
ATOM   1167  HB3 MET 0  75      -6.227 -10.529 -19.049  1.00  0.00           H  
ATOM   1168  HB2 MET 0  75      -4.982  -9.287 -18.969  1.00  0.00           H  
ATOM   1169  HG3 MET 0  75      -4.937 -10.766 -20.982  1.00  0.00           H  
ATOM   1170  HG2 MET 0  75      -4.666  -9.071 -21.241  1.00  0.00           H  
ATOM   1171  HE1 MET 0  75      -6.063  -9.369 -24.541  1.00  0.00           H  
ATOM   1172  HE2 MET 0  75      -4.877  -8.700 -23.293  1.00  0.00           H  
ATOM   1173  HE3 MET 0  75      -4.801 -10.311 -23.815  1.00  0.00           H  
ATOM   1174  N   TYR 0  76      -6.845  -7.546 -16.860  1.00  0.00      R00  N  
ATOM   1175  CA  TYR 0  76      -6.871  -7.590 -15.497  1.00  0.00      R00  C  
ATOM   1176  C   TYR 0  76      -8.074  -6.867 -14.930  1.00  0.00      R00  C  
ATOM   1177  O   TYR 0  76      -8.326  -7.059 -13.773  1.00  0.00      R00  O  
ATOM   1178  CB  TYR 0  76      -5.495  -7.060 -15.020  1.00  0.00      R00  C  
ATOM   1179  CG  TYR 0  76      -4.230  -7.817 -15.481  1.00  0.00      R00  C  
ATOM   1180  CD1 TYR 0  76      -3.253  -7.193 -16.267  1.00  0.00      R00  C  
ATOM   1181  CE1 TYR 0  76      -2.160  -7.979 -16.848  1.00  0.00      R00  C  
ATOM   1182  CD2 TYR 0  76      -4.041  -9.152 -15.043  1.00  0.00      R00  C  
ATOM   1183  CE2 TYR 0  76      -2.962  -9.919 -15.580  1.00  0.00      R00  C  
ATOM   1184  CZ  TYR 0  76      -2.054  -9.306 -16.456  1.00  0.00      R00  C  
ATOM   1185  OH  TYR 0  76      -0.973  -9.919 -17.026  1.00  0.00      R00  O  
ATOM   1186  H   TYR 0  76      -6.163  -6.909 -17.246  1.00  0.00      R00  H  
ATOM   1187  HH  TYR 0  76      -0.327  -9.415 -17.525  1.00  0.00      R00  H  
ATOM   1188  HA  TYR 0  76      -7.006  -8.614 -15.148  1.00  0.00           H  
ATOM   1189  HB3 TYR 0  76      -5.472  -7.247 -13.947  1.00  0.00           H  
ATOM   1190  HB2 TYR 0  76      -5.362  -6.009 -15.274  1.00  0.00           H  
ATOM   1191  HD1 TYR 0  76      -3.329  -6.192 -16.667  1.00  0.00           H  
ATOM   1192  HE1 TYR 0  76      -1.413  -7.405 -17.376  1.00  0.00           H  
ATOM   1193  HD2 TYR 0  76      -4.828  -9.587 -14.445  1.00  0.00           H  
ATOM   1194  HE2 TYR 0  76      -2.737 -10.968 -15.455  1.00  0.00           H  
ATOM   1195  N   ILE 0  77      -8.921  -6.251 -15.822  1.00  0.00      R00  N  
ATOM   1196  CA  ILE 0  77     -10.262  -5.626 -15.384  1.00  0.00      R00  C  
ATOM   1197  C   ILE 0  77     -11.307  -6.675 -15.233  1.00  0.00      R00  C  
ATOM   1198  O   ILE 0  77     -12.384  -6.253 -14.825  1.00  0.00      R00  O  
ATOM   1199  CB  ILE 0  77     -10.598  -4.474 -16.373  1.00  0.00      R00  C  
ATOM   1200  CG2 ILE 0  77      -9.612  -3.307 -16.278  1.00  0.00      R00  C  
ATOM   1201  CG1 ILE 0  77     -11.054  -4.792 -17.765  1.00  0.00      R00  C  
ATOM   1202  CD1 ILE 0  77     -11.696  -3.676 -18.684  1.00  0.00      R00  C  
ATOM   1203  H   ILE 0  77      -8.684  -6.087 -16.790  1.00  0.00      R00  H  
ATOM   1204  HA  ILE 0  77     -10.106  -5.366 -14.337  1.00  0.00           H  
ATOM   1205  HB  ILE 0  77     -11.455  -4.045 -15.854  1.00  0.00           H  
ATOM   1206 HG21 ILE 0  77      -9.992  -2.515 -16.925  1.00  0.00           H  
ATOM   1207 HG22 ILE 0  77      -9.531  -2.913 -15.265  1.00  0.00           H  
ATOM   1208 HG23 ILE 0  77      -8.646  -3.564 -16.713  1.00  0.00           H  
ATOM   1209 HG13 ILE 0  77     -11.645  -5.708 -17.756  1.00  0.00           H  
ATOM   1210 HG12 ILE 0  77     -10.122  -5.184 -18.172  1.00  0.00           H  
ATOM   1211 HD11 ILE 0  77     -12.286  -2.935 -18.145  1.00  0.00           H  
ATOM   1212 HD12 ILE 0  77     -10.972  -3.140 -19.297  1.00  0.00           H  
ATOM   1213 HD13 ILE 0  77     -12.368  -4.129 -19.413  1.00  0.00           H  
ATOM   1214  N   VAL 0  78     -11.069  -7.970 -15.445  1.00  0.00      R00  N  
ATOM   1215  CA  VAL 0  78     -11.754  -9.123 -15.043  1.00  0.00      R00  C  
ATOM   1216  C   VAL 0  78     -11.685  -9.394 -13.570  1.00  0.00      R00  C  
ATOM   1217  O   VAL 0  78     -12.508 -10.150 -13.067  1.00  0.00      R00  O  
ATOM   1218  CB  VAL 0  78     -11.379 -10.469 -15.806  1.00  0.00      R00  C  
ATOM   1219  CG1 VAL 0  78     -11.643 -10.339 -17.258  1.00  0.00      R00  C  
ATOM   1220  CG2 VAL 0  78      -9.953 -11.009 -15.406  1.00  0.00      R00  C  
ATOM   1221  H   VAL 0  78     -10.192  -8.070 -15.936  1.00  0.00      R00  H  
ATOM   1222  HA  VAL 0  78     -12.813  -8.954 -15.234  1.00  0.00           H  
ATOM   1223  HB  VAL 0  78     -12.101 -11.232 -15.513  1.00  0.00           H  
ATOM   1224 HG11 VAL 0  78     -10.909 -10.205 -18.054  1.00  0.00           H  
ATOM   1225 HG12 VAL 0  78     -12.137 -11.149 -17.794  1.00  0.00           H  
ATOM   1226 HG13 VAL 0  78     -12.333  -9.523 -17.471  1.00  0.00           H  
ATOM   1227 HG21 VAL 0  78      -9.256 -10.208 -15.161  1.00  0.00           H  
ATOM   1228 HG22 VAL 0  78     -10.022 -11.604 -14.495  1.00  0.00           H  
ATOM   1229 HG23 VAL 0  78      -9.668 -11.695 -16.204  1.00  0.00           H  
ATOM   1230  N   ASN 0  79     -10.721  -8.748 -12.892  1.00  0.00      R00  N  
ATOM   1231  CA  ASN 0  79     -10.683  -8.801 -11.457  1.00  0.00      R00  C  
ATOM   1232  C   ASN 0  79     -11.787  -7.913 -10.901  1.00  0.00      R00  C  
ATOM   1233  O   ASN 0  79     -12.199  -6.980 -11.582  1.00  0.00      R00  O  
ATOM   1234  CB  ASN 0  79      -9.300  -8.341 -11.011  1.00  0.00      R00  C  
ATOM   1235  CG  ASN 0  79      -9.035  -8.280  -9.482  1.00  0.00      R00  C  
ATOM   1236  OD1 ASN 0  79      -9.457  -9.225  -8.831  1.00  0.00      R00  O  
ATOM   1237  ND2 ASN 0  79      -8.321  -7.316  -8.906  1.00  0.00      R00  N  
ATOM   1238  H   ASN 0  79     -10.046  -8.061 -13.198  1.00  0.00      R00  H  
ATOM   1239 HD21 ASN 0  79      -8.279  -7.196  -7.904  1.00  0.00      R00  H  
ATOM   1240 HD22 ASN 0  79      -7.782  -6.570  -9.323  1.00  0.00      R00  H  
ATOM   1241  HA  ASN 0  79     -10.806  -9.834 -11.132  1.00  0.00           H  
ATOM   1242  HB3 ASN 0  79      -9.155  -7.376 -11.496  1.00  0.00           H  
ATOM   1243  HB2 ASN 0  79      -8.584  -9.011 -11.487  1.00  0.00           H  
ATOM   1244  N   LEU 0  80     -12.179  -8.232  -9.667  1.00  0.00      R00  N  
ATOM   1245  CA  LEU 0  80     -13.328  -7.786  -8.994  1.00  0.00      R00  C  
ATOM   1246  C   LEU 0  80     -13.080  -7.995  -7.455  1.00  0.00      R00  C  
ATOM   1247  O   LEU 0  80     -12.718  -9.110  -7.131  1.00  0.00      R00  O  
ATOM   1248  CB  LEU 0  80     -14.672  -8.419  -9.568  1.00  0.00      R00  C  
ATOM   1249  CG  LEU 0  80     -15.978  -7.587  -9.168  1.00  0.00      R00  C  
ATOM   1250  CD1 LEU 0  80     -17.087  -7.868 -10.148  1.00  0.00      R00  C  
ATOM   1251  CD2 LEU 0  80     -16.272  -7.547  -7.659  1.00  0.00      R00  C  
ATOM   1252  H   LEU 0  80     -11.604  -8.891  -9.162  1.00  0.00      R00  H  
ATOM   1253  HA  LEU 0  80     -13.376  -6.698  -9.051  1.00  0.00           H  
ATOM   1254  HB3 LEU 0  80     -14.872  -9.395  -9.126  1.00  0.00           H  
ATOM   1255  HB2 LEU 0  80     -14.632  -8.441 -10.657  1.00  0.00           H  
ATOM   1256  HG  LEU 0  80     -15.517  -6.627  -9.398  1.00  0.00           H  
ATOM   1257 HD11 LEU 0  80     -16.866  -8.533 -10.983  1.00  0.00           H  
ATOM   1258 HD12 LEU 0  80     -17.948  -8.336  -9.671  1.00  0.00           H  
ATOM   1259 HD13 LEU 0  80     -17.371  -6.867 -10.471  1.00  0.00           H  
ATOM   1260 HD21 LEU 0  80     -17.292  -7.316  -7.351  1.00  0.00           H  
ATOM   1261 HD22 LEU 0  80     -15.964  -8.496  -7.219  1.00  0.00           H  
ATOM   1262 HD23 LEU 0  80     -15.752  -6.742  -7.138  1.00  0.00           H  
ATOM   1263  N   ALA 0  81     -13.313  -6.969  -6.603  1.00  0.00      R00  N  
ATOM   1264  CA  ALA 0  81     -13.264  -6.945  -5.140  1.00  0.00      R00  C  
ATOM   1265  C   ALA 0  81     -11.796  -7.021  -4.622  1.00  0.00      R00  C  
ATOM   1266  O   ALA 0  81     -11.409  -6.080  -3.956  1.00  0.00      R00  O  
ATOM   1267  CB  ALA 0  81     -14.084  -8.056  -4.432  1.00  0.00      R00  C  
ATOM   1268  H   ALA 0  81     -13.729  -6.151  -7.023  1.00  0.00      R00  H  
ATOM   1269  HA  ALA 0  81     -13.772  -6.076  -4.723  1.00  0.00           H  
ATOM   1270  HB1 ALA 0  81     -13.834  -8.309  -3.402  1.00  0.00           H  
ATOM   1271  HB2 ALA 0  81     -15.136  -7.804  -4.561  1.00  0.00           H  
ATOM   1272  HB3 ALA 0  81     -14.014  -9.052  -4.869  1.00  0.00           H  
ATOM   1273  N   ILE 0  82     -11.103  -8.113  -4.911  1.00  0.00      R00  N  
ATOM   1274  CA  ILE 0  82      -9.716  -8.351  -4.548  1.00  0.00      R00  C  
ATOM   1275  C   ILE 0  82      -8.781  -7.154  -4.968  1.00  0.00      R00  C  
ATOM   1276  O   ILE 0  82      -8.908  -6.725  -6.123  1.00  0.00      R00  O  
ATOM   1277  CB  ILE 0  82      -9.117  -9.710  -5.149  1.00  0.00      R00  C  
ATOM   1278  CG2 ILE 0  82      -7.796 -10.013  -4.359  1.00  0.00      R00  C  
ATOM   1279  CG1 ILE 0  82     -10.091 -10.924  -5.235  1.00  0.00      R00  C  
ATOM   1280  CD1 ILE 0  82     -10.743 -11.293  -3.913  1.00  0.00      R00  C  
ATOM   1281  H   ILE 0  82     -11.668  -8.751  -5.453  1.00  0.00      R00  H  
ATOM   1282  HA  ILE 0  82      -9.693  -8.468  -3.464  1.00  0.00           H  
ATOM   1283  HB  ILE 0  82      -8.746  -9.607  -6.168  1.00  0.00           H  
ATOM   1284 HG21 ILE 0  82      -7.564 -11.055  -4.574  1.00  0.00           H  
ATOM   1285 HG22 ILE 0  82      -6.876  -9.550  -4.715  1.00  0.00           H  
ATOM   1286 HG23 ILE 0  82      -7.947  -9.806  -3.299  1.00  0.00           H  
ATOM   1287 HG13 ILE 0  82      -9.553 -11.799  -5.602  1.00  0.00           H  
ATOM   1288 HG12 ILE 0  82     -10.835 -10.722  -6.005  1.00  0.00           H  
ATOM   1289 HD11 ILE 0  82     -10.967 -10.376  -3.368  1.00  0.00           H  
ATOM   1290 HD12 ILE 0  82     -11.693 -11.784  -4.124  1.00  0.00           H  
ATOM   1291 HD13 ILE 0  82     -10.137 -11.854  -3.201  1.00  0.00           H  
ATOM   1292  N   ALA 0  83      -7.994  -6.560  -4.113  1.00  0.00      R00  N  
ATOM   1293  CA  ALA 0  83      -7.151  -5.308  -4.351  1.00  0.00      R00  C  
ATOM   1294  C   ALA 0  83      -7.996  -4.093  -3.925  1.00  0.00      R00  C  
ATOM   1295  O   ALA 0  83      -8.546  -4.225  -2.871  1.00  0.00      R00  O  
ATOM   1296  CB  ALA 0  83      -6.555  -5.090  -5.794  1.00  0.00      R00  C  
ATOM   1297  H   ALA 0  83      -7.984  -6.897  -3.161  1.00  0.00      R00  H  
ATOM   1298  HA  ALA 0  83      -6.345  -5.405  -3.622  1.00  0.00           H  
ATOM   1299  HB1 ALA 0  83      -6.154  -6.037  -6.154  1.00  0.00           H  
ATOM   1300  HB2 ALA 0  83      -7.346  -4.724  -6.449  1.00  0.00           H  
ATOM   1301  HB3 ALA 0  83      -5.672  -4.453  -5.738  1.00  0.00           H  
ATOM   1302  N   ASP 0  84      -7.946  -2.961  -4.661  1.00  0.00      R00  N  
ATOM   1303  CA  ASP 0  84      -8.518  -1.651  -4.449  1.00  0.00      R00  C  
ATOM   1304  C   ASP 0  84     -10.017  -1.623  -4.062  1.00  0.00      R00  C  
ATOM   1305  O   ASP 0  84     -10.263  -0.788  -3.199  1.00  0.00      R00  O  
ATOM   1306  CB  ASP 0  84      -8.392  -0.727  -5.719  1.00  0.00      R00  C  
ATOM   1307  CG  ASP 0  84      -8.462  -1.314  -7.138  1.00  0.00      R00  C  
ATOM   1308  OD1 ASP 0  84      -8.871  -0.498  -8.030  1.00  0.00      R00  O  
ATOM   1309  OD2 ASP 0  84      -8.180  -2.506  -7.413  1.00  0.00      R00  O1-
ATOM   1310  H   ASP 0  84      -7.924  -3.290  -5.616  1.00  0.00      R00  H  
ATOM   1311  HA  ASP 0  84      -7.983  -1.195  -3.616  1.00  0.00           H  
ATOM   1312  HB3 ASP 0  84      -7.555  -0.043  -5.575  1.00  0.00           H  
ATOM   1313  HB2 ASP 0  84      -9.259  -0.069  -5.660  1.00  0.00           H  
ATOM   1314  N   GLU 0  85     -10.913  -2.597  -4.429  1.00  0.00      R00  N  
ATOM   1315  CA  GLU 0  85     -12.382  -2.313  -4.254  1.00  0.00      R00  C  
ATOM   1316  C   GLU 0  85     -12.794  -2.762  -2.876  1.00  0.00      R00  C  
ATOM   1317  O   GLU 0  85     -13.678  -2.153  -2.315  1.00  0.00      R00  O  
ATOM   1318  CB  GLU 0  85     -13.061  -3.032  -5.363  1.00  0.00      R00  C  
ATOM   1319  CG  GLU 0  85     -14.615  -3.010  -5.482  1.00  0.00      R00  C  
ATOM   1320  CD  GLU 0  85     -15.100  -3.765  -6.716  1.00  0.00      R00  C  
ATOM   1321  OE1 GLU 0  85     -14.376  -4.569  -7.338  1.00  0.00      R00  O  
ATOM   1322  OE2 GLU 0  85     -16.217  -3.497  -7.155  1.00  0.00      R00  O1-
ATOM   1323  H   GLU 0  85     -10.702  -3.410  -4.992  1.00  0.00      R00  H  
ATOM   1324  HA  GLU 0  85     -12.632  -1.254  -4.322  1.00  0.00           H  
ATOM   1325  HB3 GLU 0  85     -12.779  -4.054  -5.109  1.00  0.00           H  
ATOM   1326  HB2 GLU 0  85     -12.637  -2.849  -6.350  1.00  0.00           H  
ATOM   1327  HG3 GLU 0  85     -14.959  -2.023  -5.792  1.00  0.00           H  
ATOM   1328  HG2 GLU 0  85     -15.159  -3.380  -4.613  1.00  0.00           H  
ATOM   1329  N   CYS 0  86     -12.115  -3.791  -2.367  1.00  0.00      R00  N  
ATOM   1330  CA  CYS 0  86     -12.266  -4.251  -0.960  1.00  0.00      R00  C  
ATOM   1331  C   CYS 0  86     -11.748  -3.185   0.090  1.00  0.00      R00  C  
ATOM   1332  O   CYS 0  86     -12.457  -2.876   1.028  1.00  0.00      R00  O  
ATOM   1333  CB  CYS 0  86     -11.575  -5.647  -0.801  1.00  0.00      R00  C  
ATOM   1334  SG  CYS 0  86     -11.424  -6.224   1.020  1.00  0.00      R00  S  
ATOM   1335  H   CYS 0  86     -11.468  -4.222  -3.012  1.00  0.00      R00  H  
ATOM   1336  HA  CYS 0  86     -13.310  -4.272  -0.650  1.00  0.00           H  
ATOM   1337  HB3 CYS 0  86     -10.553  -5.672  -1.178  1.00  0.00           H  
ATOM   1338  HB2 CYS 0  86     -12.105  -6.396  -1.389  1.00  0.00           H  
ATOM   1339  HG  CYS 0  86     -10.505  -7.102   0.607  1.00  0.00           H  
ATOM   1340  N   PHE 0  87     -10.598  -2.660  -0.093  1.00  0.00      R00  N  
ATOM   1341  CA  PHE 0  87      -9.945  -1.646   0.722  1.00  0.00      R00  C  
ATOM   1342  C   PHE 0  87     -10.859  -0.386   0.759  1.00  0.00      R00  C  
ATOM   1343  O   PHE 0  87     -10.788   0.345   1.758  1.00  0.00      R00  O  
ATOM   1344  CB  PHE 0  87      -8.518  -1.307   0.117  1.00  0.00      R00  C  
ATOM   1345  CG  PHE 0  87      -7.447  -2.377   0.298  1.00  0.00      R00  C  
ATOM   1346  CD1 PHE 0  87      -7.189  -2.953   1.597  1.00  0.00      R00  C  
ATOM   1347  CD2 PHE 0  87      -6.444  -2.433  -0.702  1.00  0.00      R00  C  
ATOM   1348  CE1 PHE 0  87      -5.955  -3.624   1.739  1.00  0.00      R00  C  
ATOM   1349  CE2 PHE 0  87      -5.250  -3.041  -0.488  1.00  0.00      R00  C  
ATOM   1350  CZ  PHE 0  87      -5.012  -3.660   0.760  1.00  0.00      R00  C  
ATOM   1351  H   PHE 0  87     -10.037  -3.022  -0.851  1.00  0.00      R00  H  
ATOM   1352  HA  PHE 0  87      -9.811  -2.062   1.721  1.00  0.00           H  
ATOM   1353  HB3 PHE 0  87      -8.177  -0.392   0.601  1.00  0.00           H  
ATOM   1354  HB2 PHE 0  87      -8.698  -1.049  -0.926  1.00  0.00           H  
ATOM   1355  HD1 PHE 0  87      -7.886  -2.846   2.415  1.00  0.00           H  
ATOM   1356  HD2 PHE 0  87      -6.565  -1.904  -1.636  1.00  0.00           H  
ATOM   1357  HE1 PHE 0  87      -5.656  -4.010   2.702  1.00  0.00           H  
ATOM   1358  HE2 PHE 0  87      -4.500  -2.983  -1.263  1.00  0.00           H  
ATOM   1359  HZ  PHE 0  87      -4.089  -4.131   1.066  1.00  0.00           H  
ATOM   1360  N   LEU 0  88     -11.654  -0.066  -0.267  1.00  0.00      R00  N  
ATOM   1361  CA  LEU 0  88     -12.675   1.056  -0.178  1.00  0.00      R00  C  
ATOM   1362  C   LEU 0  88     -13.817   0.983   0.883  1.00  0.00      R00  C  
ATOM   1363  O   LEU 0  88     -14.436   1.957   1.187  1.00  0.00      R00  O  
ATOM   1364  CB  LEU 0  88     -13.160   1.364  -1.644  1.00  0.00      R00  C  
ATOM   1365  CG  LEU 0  88     -11.980   1.979  -2.568  1.00  0.00      R00  C  
ATOM   1366  CD1 LEU 0  88     -12.368   1.680  -4.059  1.00  0.00      R00  C  
ATOM   1367  CD2 LEU 0  88     -11.778   3.455  -2.195  1.00  0.00      R00  C  
ATOM   1368  H   LEU 0  88     -11.652  -0.510  -1.174  1.00  0.00      R00  H  
ATOM   1369  HA  LEU 0  88     -12.140   1.976   0.055  1.00  0.00           H  
ATOM   1370  HB3 LEU 0  88     -14.004   2.052  -1.693  1.00  0.00           H  
ATOM   1371  HB2 LEU 0  88     -13.578   0.425  -2.005  1.00  0.00           H  
ATOM   1372  HG  LEU 0  88     -11.034   1.485  -2.344  1.00  0.00           H  
ATOM   1373 HD11 LEU 0  88     -13.381   1.282  -4.123  1.00  0.00           H  
ATOM   1374 HD12 LEU 0  88     -12.292   2.612  -4.620  1.00  0.00           H  
ATOM   1375 HD13 LEU 0  88     -11.688   0.996  -4.566  1.00  0.00           H  
ATOM   1376 HD21 LEU 0  88     -12.602   3.983  -1.716  1.00  0.00           H  
ATOM   1377 HD22 LEU 0  88     -10.953   3.524  -1.486  1.00  0.00           H  
ATOM   1378 HD23 LEU 0  88     -11.374   4.017  -3.037  1.00  0.00           H  
ATOM   1379  N   ILE 0  89     -14.024  -0.241   1.402  1.00  0.00      R00  N  
ATOM   1380  CA  ILE 0  89     -14.920  -0.506   2.540  1.00  0.00      R00  C  
ATOM   1381  C   ILE 0  89     -14.170  -0.591   3.884  1.00  0.00      R00  C  
ATOM   1382  O   ILE 0  89     -14.670  -0.226   4.940  1.00  0.00      R00  O  
ATOM   1383  CB  ILE 0  89     -15.756  -1.860   2.392  1.00  0.00      R00  C  
ATOM   1384  CG2 ILE 0  89     -16.969  -1.904   3.415  1.00  0.00      R00  C  
ATOM   1385  CG1 ILE 0  89     -16.361  -2.038   0.891  1.00  0.00      R00  C  
ATOM   1386  CD1 ILE 0  89     -17.271  -0.862   0.464  1.00  0.00      R00  C  
ATOM   1387  H   ILE 0  89     -13.489  -1.030   1.068  1.00  0.00      R00  H  
ATOM   1388  HA  ILE 0  89     -15.583   0.356   2.616  1.00  0.00           H  
ATOM   1389  HB  ILE 0  89     -15.091  -2.720   2.463  1.00  0.00           H  
ATOM   1390 HG21 ILE 0  89     -16.575  -1.871   4.431  1.00  0.00           H  
ATOM   1391 HG22 ILE 0  89     -17.764  -1.160   3.364  1.00  0.00           H  
ATOM   1392 HG23 ILE 0  89     -17.597  -2.771   3.206  1.00  0.00           H  
ATOM   1393 HG13 ILE 0  89     -16.968  -2.942   0.936  1.00  0.00           H  
ATOM   1394 HG12 ILE 0  89     -15.590  -2.295   0.165  1.00  0.00           H  
ATOM   1395 HD11 ILE 0  89     -17.536  -0.253   1.328  1.00  0.00           H  
ATOM   1396 HD12 ILE 0  89     -16.747  -0.160  -0.184  1.00  0.00           H  
ATOM   1397 HD13 ILE 0  89     -18.207  -1.311   0.132  1.00  0.00           H  
ATOM   1398  N   GLY 0  90     -12.887  -1.016   3.804  1.00  0.00      R00  N  
ATOM   1399  CA  GLY 0  90     -11.918  -0.979   4.971  1.00  0.00      R00  C  
ATOM   1400  C   GLY 0  90     -11.676   0.479   5.525  1.00  0.00      R00  C  
ATOM   1401  O   GLY 0  90     -11.870   0.642   6.708  1.00  0.00      R00  O  
ATOM   1402  H   GLY 0  90     -12.632  -1.427   2.917  1.00  0.00      R00  H  
ATOM   1403  HA3 GLY 0  90     -10.995  -1.343   4.519  1.00  0.00           H  
ATOM   1404  HA2 GLY 0  90     -12.189  -1.717   5.725  1.00  0.00           H  
ATOM   1405  N   ILE 0  91     -11.447   1.479   4.672  1.00  0.00      R00  N  
ATOM   1406  CA  ILE 0  91     -11.449   2.944   5.025  1.00  0.00      R00  C  
ATOM   1407  C   ILE 0  91     -12.573   3.523   5.979  1.00  0.00      R00  C  
ATOM   1408  O   ILE 0  91     -12.262   4.069   7.081  1.00  0.00      R00  O  
ATOM   1409  CB  ILE 0  91     -11.056   3.807   3.769  1.00  0.00      R00  C  
ATOM   1410  CG2 ILE 0  91     -10.946   5.309   4.220  1.00  0.00      R00  C  
ATOM   1411  CG1 ILE 0  91      -9.745   3.381   3.087  1.00  0.00      R00  C  
ATOM   1412  CD1 ILE 0  91      -9.389   4.104   1.773  1.00  0.00      R00  C  
ATOM   1413  H   ILE 0  91     -11.627   1.271   3.701  1.00  0.00      R00  H  
ATOM   1414  HA  ILE 0  91     -10.511   2.872   5.576  1.00  0.00           H  
ATOM   1415  HB  ILE 0  91     -11.846   3.910   3.026  1.00  0.00           H  
ATOM   1416 HG21 ILE 0  91     -10.477   5.958   3.480  1.00  0.00           H  
ATOM   1417 HG22 ILE 0  91     -11.995   5.602   4.179  1.00  0.00           H  
ATOM   1418 HG23 ILE 0  91     -10.433   5.506   5.162  1.00  0.00           H  
ATOM   1419 HG13 ILE 0  91      -9.850   2.351   2.747  1.00  0.00           H  
ATOM   1420 HG12 ILE 0  91      -8.960   3.409   3.842  1.00  0.00           H  
ATOM   1421 HD11 ILE 0  91     -10.241   4.501   1.221  1.00  0.00           H  
ATOM   1422 HD12 ILE 0  91      -8.808   4.992   2.023  1.00  0.00           H  
ATOM   1423 HD13 ILE 0  91      -8.853   3.545   1.005  1.00  0.00           H  
ATOM   1424  N   PRO 0  92     -13.880   3.417   5.618  1.00  0.00      R00  N  
ATOM   1425  CA  PRO 0  92     -14.949   3.643   6.592  1.00  0.00      R00  C  
ATOM   1426  C   PRO 0  92     -14.800   3.006   8.011  1.00  0.00      R00  C  
ATOM   1427  O   PRO 0  92     -14.863   3.778   9.038  1.00  0.00      R00  O  
ATOM   1428  CD  PRO 0  92     -14.366   3.126   4.246  1.00  0.00      R00  C  
ATOM   1429  CB  PRO 0  92     -16.150   3.039   5.848  1.00  0.00      R00  C  
ATOM   1430  CG  PRO 0  92     -15.923   3.125   4.347  1.00  0.00      R00  C  
ATOM   1431  HD2 PRO 0  92     -14.274   2.084   3.942  1.00  0.00           H  
ATOM   1432  HD3 PRO 0  92     -14.029   3.770   3.434  1.00  0.00           H  
ATOM   1433  HA  PRO 0  92     -14.888   4.721   6.745  1.00  0.00           H  
ATOM   1434  HB3 PRO 0  92     -17.106   3.559   5.916  1.00  0.00           H  
ATOM   1435  HB2 PRO 0  92     -16.347   1.998   6.103  1.00  0.00           H  
ATOM   1436  HG2 PRO 0  92     -16.444   2.300   3.860  1.00  0.00           H  
ATOM   1437  HG3 PRO 0  92     -16.162   4.072   3.864  1.00  0.00           H  
ATOM   1438  N   PHE 0  93     -14.500   1.664   8.047  1.00  0.00      R00  N  
ATOM   1439  CA  PHE 0  93     -14.302   1.019   9.425  1.00  0.00      R00  C  
ATOM   1440  C   PHE 0  93     -13.216   1.678  10.263  1.00  0.00      R00  C  
ATOM   1441  O   PHE 0  93     -13.470   1.994  11.427  1.00  0.00      R00  O  
ATOM   1442  CB  PHE 0  93     -13.989  -0.468   9.162  1.00  0.00      R00  C  
ATOM   1443  CG  PHE 0  93     -15.164  -1.216   8.516  1.00  0.00      R00  C  
ATOM   1444  CD1 PHE 0  93     -15.087  -2.047   7.357  1.00  0.00      R00  C  
ATOM   1445  CD2 PHE 0  93     -16.431  -1.089   9.099  1.00  0.00      R00  C  
ATOM   1446  CE1 PHE 0  93     -16.202  -2.734   6.872  1.00  0.00      R00  C  
ATOM   1447  CE2 PHE 0  93     -17.567  -1.714   8.596  1.00  0.00      R00  C  
ATOM   1448  CZ  PHE 0  93     -17.463  -2.511   7.457  1.00  0.00      R00  C  
ATOM   1449  H   PHE 0  93     -14.462   1.073   7.229  1.00  0.00      R00  H  
ATOM   1450  HA  PHE 0  93     -15.236   1.135   9.974  1.00  0.00           H  
ATOM   1451  HB3 PHE 0  93     -13.907  -0.969  10.126  1.00  0.00           H  
ATOM   1452  HB2 PHE 0  93     -13.037  -0.726   8.698  1.00  0.00           H  
ATOM   1453  HD1 PHE 0  93     -14.164  -2.082   6.798  1.00  0.00           H  
ATOM   1454  HD2 PHE 0  93     -16.504  -0.548  10.031  1.00  0.00           H  
ATOM   1455  HE1 PHE 0  93     -16.010  -3.371   6.020  1.00  0.00           H  
ATOM   1456  HE2 PHE 0  93     -18.572  -1.574   8.967  1.00  0.00           H  
ATOM   1457  HZ  PHE 0  93     -18.407  -2.916   7.122  1.00  0.00           H  
ATOM   1458  N   LEU 0  94     -12.081   2.126   9.637  1.00  0.00      R00  N  
ATOM   1459  CA  LEU 0  94     -11.045   2.765  10.357  1.00  0.00      R00  C  
ATOM   1460  C   LEU 0  94     -11.425   4.193  10.750  1.00  0.00      R00  C  
ATOM   1461  O   LEU 0  94     -10.966   4.533  11.850  1.00  0.00      R00  O  
ATOM   1462  CB  LEU 0  94      -9.659   2.702   9.629  1.00  0.00      R00  C  
ATOM   1463  CG  LEU 0  94      -9.121   1.230   9.512  1.00  0.00      R00  C  
ATOM   1464  CD1 LEU 0  94      -7.968   1.063   8.505  1.00  0.00      R00  C  
ATOM   1465  CD2 LEU 0  94      -8.714   0.620  10.876  1.00  0.00      R00  C  
ATOM   1466  H   LEU 0  94     -11.923   1.962   8.653  1.00  0.00      R00  H  
ATOM   1467  HA  LEU 0  94     -10.863   2.099  11.201  1.00  0.00           H  
ATOM   1468  HB3 LEU 0  94      -8.944   3.229  10.261  1.00  0.00           H  
ATOM   1469  HB2 LEU 0  94      -9.607   3.228   8.676  1.00  0.00           H  
ATOM   1470  HG  LEU 0  94      -9.923   0.625   9.089  1.00  0.00           H  
ATOM   1471 HD11 LEU 0  94      -7.763  -0.004   8.417  1.00  0.00           H  
ATOM   1472 HD12 LEU 0  94      -8.440   1.397   7.581  1.00  0.00           H  
ATOM   1473 HD13 LEU 0  94      -7.105   1.683   8.749  1.00  0.00           H  
ATOM   1474 HD21 LEU 0  94      -9.380  -0.228  11.032  1.00  0.00           H  
ATOM   1475 HD22 LEU 0  94      -7.680   0.276  10.857  1.00  0.00           H  
ATOM   1476 HD23 LEU 0  94      -8.808   1.351  11.680  1.00  0.00           H  
ATOM   1477  N   ILE 0  95     -12.223   4.891   9.897  1.00  0.00      R00  N  
ATOM   1478  CA  ILE 0  95     -12.806   6.174  10.398  1.00  0.00      R00  C  
ATOM   1479  C   ILE 0  95     -13.826   5.940  11.551  1.00  0.00      R00  C  
ATOM   1480  O   ILE 0  95     -13.739   6.672  12.523  1.00  0.00      R00  O  
ATOM   1481  CB  ILE 0  95     -13.493   6.975   9.228  1.00  0.00      R00  C  
ATOM   1482  CG2 ILE 0  95     -14.268   8.230   9.660  1.00  0.00      R00  C  
ATOM   1483  CG1 ILE 0  95     -12.467   7.381   8.060  1.00  0.00      R00  C  
ATOM   1484  CD1 ILE 0  95     -13.094   7.681   6.677  1.00  0.00      R00  C  
ATOM   1485  H   ILE 0  95     -12.561   4.555   9.007  1.00  0.00      R00  H  
ATOM   1486  HA  ILE 0  95     -11.936   6.665  10.836  1.00  0.00           H  
ATOM   1487  HB  ILE 0  95     -14.250   6.343   8.762  1.00  0.00           H  
ATOM   1488 HG21 ILE 0  95     -14.829   8.508   8.767  1.00  0.00           H  
ATOM   1489 HG22 ILE 0  95     -15.202   8.103  10.207  1.00  0.00           H  
ATOM   1490 HG23 ILE 0  95     -13.796   9.141  10.028  1.00  0.00           H  
ATOM   1491 HG13 ILE 0  95     -11.710   6.614   7.897  1.00  0.00           H  
ATOM   1492 HG12 ILE 0  95     -11.884   8.230   8.417  1.00  0.00           H  
ATOM   1493 HD11 ILE 0  95     -13.967   7.107   6.367  1.00  0.00           H  
ATOM   1494 HD12 ILE 0  95     -13.450   8.711   6.692  1.00  0.00           H  
ATOM   1495 HD13 ILE 0  95     -12.369   7.643   5.864  1.00  0.00           H  
ATOM   1496  N   ILE 0  96     -14.670   4.911  11.467  1.00  0.00      R00  N  
ATOM   1497  CA  ILE 0  96     -15.506   4.518  12.602  1.00  0.00      R00  C  
ATOM   1498  C   ILE 0  96     -14.728   4.345  13.887  1.00  0.00      R00  C  
ATOM   1499  O   ILE 0  96     -15.161   4.595  15.001  1.00  0.00      R00  O  
ATOM   1500  CB  ILE 0  96     -16.520   3.412  12.320  1.00  0.00      R00  C  
ATOM   1501  CG2 ILE 0  96     -17.257   2.856  13.540  1.00  0.00      R00  C  
ATOM   1502  CG1 ILE 0  96     -17.596   3.960  11.243  1.00  0.00      R00  C  
ATOM   1503  CD1 ILE 0  96     -18.200   2.874  10.326  1.00  0.00      R00  C  
ATOM   1504  H   ILE 0  96     -14.510   4.210  10.757  1.00  0.00      R00  H  
ATOM   1505  HA  ILE 0  96     -16.047   5.427  12.863  1.00  0.00           H  
ATOM   1506  HB  ILE 0  96     -15.972   2.512  12.043  1.00  0.00           H  
ATOM   1507 HG21 ILE 0  96     -16.836   2.111  14.216  1.00  0.00           H  
ATOM   1508 HG22 ILE 0  96     -17.695   3.639  14.159  1.00  0.00           H  
ATOM   1509 HG23 ILE 0  96     -18.107   2.348  13.083  1.00  0.00           H  
ATOM   1510 HG13 ILE 0  96     -17.082   4.613  10.537  1.00  0.00           H  
ATOM   1511 HG12 ILE 0  96     -18.394   4.544  11.701  1.00  0.00           H  
ATOM   1512 HD11 ILE 0  96     -17.717   2.786   9.352  1.00  0.00           H  
ATOM   1513 HD12 ILE 0  96     -18.177   1.921  10.855  1.00  0.00           H  
ATOM   1514 HD13 ILE 0  96     -19.253   3.138  10.238  1.00  0.00           H  
ATOM   1515  N   THR 0  97     -13.461   3.783  13.754  1.00  0.00      R00  N  
ATOM   1516  CA  THR 0  97     -12.558   3.308  14.825  1.00  0.00      R00  C  
ATOM   1517  C   THR 0  97     -11.734   4.462  15.459  1.00  0.00      R00  C  
ATOM   1518  O   THR 0  97     -11.531   4.393  16.657  1.00  0.00      R00  O  
ATOM   1519  CB  THR 0  97     -11.601   2.136  14.327  1.00  0.00      R00  C  
ATOM   1520  OG1 THR 0  97     -12.328   1.063  13.795  1.00  0.00      R00  O  
ATOM   1521  CG2 THR 0  97     -10.521   1.581  15.339  1.00  0.00      R00  C  
ATOM   1522  H   THR 0  97     -13.204   3.527  12.812  1.00  0.00      R00  H  
ATOM   1523  HG1 THR 0  97     -12.766   1.398  13.010  1.00  0.00      R00  H  
ATOM   1524  HA  THR 0  97     -13.210   2.805  15.539  1.00  0.00           H  
ATOM   1525  HB  THR 0  97     -10.928   2.586  13.597  1.00  0.00           H  
ATOM   1526 HG21 THR 0  97      -9.974   0.749  14.895  1.00  0.00           H  
ATOM   1527 HG22 THR 0  97      -9.764   2.343  15.523  1.00  0.00           H  
ATOM   1528 HG23 THR 0  97     -10.908   1.277  16.312  1.00  0.00           H  
ATOM   1529  N   MET 0  98     -11.243   5.455  14.671  1.00  0.00      R00  N  
ATOM   1530  CA  MET 0  98     -10.552   6.603  15.204  1.00  0.00      R00  C  
ATOM   1531  C   MET 0  98     -11.392   7.347  16.301  1.00  0.00      R00  C  
ATOM   1532  O   MET 0  98     -10.845   7.933  17.183  1.00  0.00      R00  O  
ATOM   1533  CB  MET 0  98     -10.195   7.612  14.041  1.00  0.00      R00  C  
ATOM   1534  CG  MET 0  98      -9.136   7.109  13.058  1.00  0.00      R00  C  
ATOM   1535  SD  MET 0  98      -8.684   8.210  11.673  1.00  0.00      R00  S  
ATOM   1536  CE  MET 0  98      -8.576   6.961  10.358  1.00  0.00      R00  C  
ATOM   1537  H   MET 0  98     -11.355   5.397  13.669  1.00  0.00      R00  H  
ATOM   1538  HA  MET 0  98      -9.699   6.220  15.764  1.00  0.00           H  
ATOM   1539  HB3 MET 0  98      -9.672   8.497  14.402  1.00  0.00           H  
ATOM   1540  HB2 MET 0  98     -11.090   7.832  13.460  1.00  0.00           H  
ATOM   1541  HG3 MET 0  98      -9.493   6.258  12.479  1.00  0.00           H  
ATOM   1542  HG2 MET 0  98      -8.229   6.742  13.539  1.00  0.00           H  
ATOM   1543  HE1 MET 0  98      -9.379   6.252  10.155  1.00  0.00           H  
ATOM   1544  HE2 MET 0  98      -8.526   7.563   9.451  1.00  0.00           H  
ATOM   1545  HE3 MET 0  98      -7.611   6.458  10.299  1.00  0.00           H  
ATOM   1546  N   SER 0  99     -12.771   7.237  16.145  1.00  0.00      R00  N  
ATOM   1547  CA  SER 0  99     -13.781   7.896  16.982  1.00  0.00      R00  C  
ATOM   1548  C   SER 0  99     -14.028   7.173  18.331  1.00  0.00      R00  C  
ATOM   1549  O   SER 0  99     -14.677   7.787  19.132  1.00  0.00      R00  O  
ATOM   1550  CB  SER 0  99     -15.105   8.055  16.289  1.00  0.00      R00  C  
ATOM   1551  OG  SER 0  99     -14.997   8.906  15.139  1.00  0.00      R00  O  
ATOM   1552  H   SER 0  99     -13.229   6.939  15.296  1.00  0.00      R00  H  
ATOM   1553  HG  SER 0  99     -15.691   8.699  14.509  1.00  0.00      R00  H  
ATOM   1554  HA  SER 0  99     -13.433   8.887  17.272  1.00  0.00           H  
ATOM   1555  HB3 SER 0  99     -15.861   8.400  16.994  1.00  0.00           H  
ATOM   1556  HB2 SER 0  99     -15.543   7.087  16.047  1.00  0.00           H  
ATOM   1557  N   VAL 0 100     -13.637   5.936  18.521  1.00  0.00      R00  N  
ATOM   1558  CA  VAL 0 100     -13.833   5.161  19.694  1.00  0.00      R00  C  
ATOM   1559  C   VAL 0 100     -12.479   4.741  20.295  1.00  0.00      R00  C  
ATOM   1560  O   VAL 0 100     -12.355   4.524  21.500  1.00  0.00      R00  O  
ATOM   1561  CB  VAL 0 100     -14.697   3.907  19.373  1.00  0.00      R00  C  
ATOM   1562  CG1 VAL 0 100     -16.137   4.376  19.321  1.00  0.00      R00  C  
ATOM   1563  CG2 VAL 0 100     -14.332   3.075  18.158  1.00  0.00      R00  C  
ATOM   1564  H   VAL 0 100     -13.449   5.377  17.701  1.00  0.00      R00  H  
ATOM   1565  HA  VAL 0 100     -14.294   5.786  20.459  1.00  0.00           H  
ATOM   1566  HB  VAL 0 100     -14.627   3.223  20.218  1.00  0.00           H  
ATOM   1567 HG11 VAL 0 100     -16.789   3.532  19.546  1.00  0.00           H  
ATOM   1568 HG12 VAL 0 100     -16.467   5.144  20.020  1.00  0.00           H  
ATOM   1569 HG13 VAL 0 100     -16.310   4.844  18.352  1.00  0.00           H  
ATOM   1570 HG21 VAL 0 100     -14.165   3.699  17.281  1.00  0.00           H  
ATOM   1571 HG22 VAL 0 100     -13.348   2.619  18.268  1.00  0.00           H  
ATOM   1572 HG23 VAL 0 100     -15.119   2.365  17.903  1.00  0.00           H  
ATOM   1573  N   ARG 0 101     -11.364   4.675  19.440  1.00  0.00      R00  N  
ATOM   1574  CA  ARG 0 101      -9.934   4.225  19.657  1.00  0.00      R00  C  
ATOM   1575  C   ARG 0 101      -9.744   2.791  20.216  1.00  0.00      R00  C  
ATOM   1576  O   ARG 0 101      -8.771   2.186  19.906  1.00  0.00      R00  O  
ATOM   1577  CB  ARG 0 101      -9.301   5.335  20.407  1.00  0.00      R00  C  
ATOM   1578  CG  ARG 0 101      -7.785   5.096  20.881  1.00  0.00      R00  C  
ATOM   1579  CD  ARG 0 101      -7.391   6.357  21.567  1.00  0.00      R00  C  
ATOM   1580  NE  ARG 0 101      -7.868   6.518  22.930  1.00  0.00      R00  N  
ATOM   1581  CZ  ARG 0 101      -7.789   7.664  23.548  1.00  0.00      R00  C  
ATOM   1582  NH1 ARG 0 101      -8.344   7.731  24.774  1.00  0.00      R00  N  
ATOM   1583  NH2 ARG 0 101      -7.079   8.683  23.085  1.00  0.00      R00  N1+
ATOM   1584  H   ARG 0 101     -11.577   4.828  18.465  1.00  0.00      R00  H  
ATOM   1585  HE  ARG 0 101      -8.287   5.681  23.309  1.00  0.00      R00  H  
ATOM   1586 HH11 ARG 0 101      -8.264   8.570  25.330  1.00  0.00      R00  H  
ATOM   1587 HH12 ARG 0 101      -8.771   6.952  25.254  1.00  0.00      R00  H  
ATOM   1588 HH21 ARG 0 101      -7.187   9.558  23.578  1.00  0.00      R00  H  
ATOM   1589 HH22 ARG 0 101      -6.534   8.652  22.236  1.00  0.00      R00  H  
ATOM   1590  HA  ARG 0 101      -9.496   4.167  18.661  1.00  0.00           H  
ATOM   1591  HB3 ARG 0 101      -9.847   5.435  21.345  1.00  0.00           H  
ATOM   1592  HB2 ARG 0 101      -9.456   6.216  19.785  1.00  0.00           H  
ATOM   1593  HG3 ARG 0 101      -7.125   4.709  20.105  1.00  0.00           H  
ATOM   1594  HG2 ARG 0 101      -7.763   4.277  21.601  1.00  0.00           H  
ATOM   1595  HD3 ARG 0 101      -7.848   7.155  20.982  1.00  0.00           H  
ATOM   1596  HD2 ARG 0 101      -6.324   6.515  21.411  1.00  0.00           H  
ATOM   1597  N   SER 0 102     -10.714   2.322  20.989  1.00  0.00      R00  N  
ATOM   1598  CA  SER 0 102     -11.027   0.943  21.476  1.00  0.00      R00  C  
ATOM   1599  C   SER 0 102     -11.929   0.375  20.350  1.00  0.00      R00  C  
ATOM   1600  O   SER 0 102     -13.001   0.826  20.112  1.00  0.00      R00  O  
ATOM   1601  CB  SER 0 102     -11.612   1.087  22.911  1.00  0.00      R00  C  
ATOM   1602  OG  SER 0 102     -10.617   1.504  23.798  1.00  0.00      R00  O  
ATOM   1603  H   SER 0 102     -11.448   2.972  21.231  1.00  0.00      R00  H  
ATOM   1604  HG  SER 0 102     -10.852   1.273  24.700  1.00  0.00      R00  H  
ATOM   1605  HA  SER 0 102     -10.111   0.353  21.490  1.00  0.00           H  
ATOM   1606  HB3 SER 0 102     -12.016   0.099  23.132  1.00  0.00           H  
ATOM   1607  HB2 SER 0 102     -12.438   1.795  22.979  1.00  0.00           H  
ATOM   1608  N   TRP 0 103     -11.352  -0.491  19.490  1.00  0.00      R00  N  
ATOM   1609  CA  TRP 0 103     -11.989  -1.320  18.403  1.00  0.00      R00  C  
ATOM   1610  C   TRP 0 103     -13.319  -1.976  18.887  1.00  0.00      R00  C  
ATOM   1611  O   TRP 0 103     -13.235  -2.825  19.745  1.00  0.00      R00  O  
ATOM   1612  CB  TRP 0 103     -10.945  -2.357  18.015  1.00  0.00      R00  C  
ATOM   1613  CG  TRP 0 103      -9.874  -2.050  16.974  1.00  0.00      R00  C  
ATOM   1614  CD2 TRP 0 103      -8.675  -1.223  17.002  1.00  0.00      R00  C  
ATOM   1615  CE2 TRP 0 103      -7.961  -1.353  15.738  1.00  0.00      R00  C  
ATOM   1616  CE3 TRP 0 103      -8.104  -0.344  17.977  1.00  0.00      R00  C  
ATOM   1617  CD1 TRP 0 103      -9.769  -2.661  15.754  1.00  0.00      R00  C  
ATOM   1618  NE1 TRP 0 103      -8.651  -2.302  15.086  1.00  0.00      R00  N  
ATOM   1619  CZ2 TRP 0 103      -6.791  -0.592  15.454  1.00  0.00      R00  C  
ATOM   1620  CZ3 TRP 0 103      -6.888   0.322  17.739  1.00  0.00      R00  C  
ATOM   1621  CH2 TRP 0 103      -6.270   0.257  16.467  1.00  0.00      R00  C  
ATOM   1622  H   TRP 0 103     -10.348  -0.480  19.600  1.00  0.00      R00  H  
ATOM   1623  HE1 TRP 0 103      -8.525  -2.639  14.142  1.00  0.00      R00  H  
ATOM   1624  HA  TRP 0 103     -12.051  -0.660  17.537  1.00  0.00           H  
ATOM   1625  HB3 TRP 0 103     -11.444  -3.275  17.704  1.00  0.00           H  
ATOM   1626  HB2 TRP 0 103     -10.349  -2.617  18.890  1.00  0.00           H  
ATOM   1627  HE3 TRP 0 103      -8.599  -0.195  18.925  1.00  0.00           H  
ATOM   1628  HD1 TRP 0 103     -10.567  -3.249  15.325  1.00  0.00           H  
ATOM   1629  HZ2 TRP 0 103      -6.354  -0.695  14.472  1.00  0.00           H  
ATOM   1630  HZ3 TRP 0 103      -6.425   1.017  18.424  1.00  0.00           H  
ATOM   1631  HH2 TRP 0 103      -5.337   0.758  16.253  1.00  0.00           H  
ATOM   1632  N   PRO 0 104     -14.488  -1.503  18.409  1.00  0.00      R00  N  
ATOM   1633  CA  PRO 0 104     -15.866  -1.733  19.066  1.00  0.00      R00  C  
ATOM   1634  C   PRO 0 104     -16.431  -3.156  19.076  1.00  0.00      R00  C  
ATOM   1635  O   PRO 0 104     -17.570  -3.283  19.541  1.00  0.00      R00  O  
ATOM   1636  CD  PRO 0 104     -14.532  -0.664  17.185  1.00  0.00      R00  C  
ATOM   1637  CB  PRO 0 104     -16.702  -0.747  18.262  1.00  0.00      R00  C  
ATOM   1638  CG  PRO 0 104     -16.030  -0.676  16.824  1.00  0.00      R00  C  
ATOM   1639  HD2 PRO 0 104     -13.811  -0.924  16.410  1.00  0.00           H  
ATOM   1640  HD3 PRO 0 104     -14.398   0.380  17.466  1.00  0.00           H  
ATOM   1641  HA  PRO 0 104     -15.908  -1.460  20.121  1.00  0.00           H  
ATOM   1642  HB3 PRO 0 104     -16.755   0.190  18.816  1.00  0.00           H  
ATOM   1643  HB2 PRO 0 104     -17.766  -0.920  18.103  1.00  0.00           H  
ATOM   1644  HG2 PRO 0 104     -16.497  -1.550  16.370  1.00  0.00           H  
ATOM   1645  HG3 PRO 0 104     -16.372   0.242  16.347  1.00  0.00           H  
ATOM   1646  N   PHE 0 105     -15.761  -4.157  18.566  1.00  0.00      R00  N  
ATOM   1647  CA  PHE 0 105     -16.413  -5.562  18.395  1.00  0.00      R00  C  
ATOM   1648  C   PHE 0 105     -15.761  -6.695  19.134  1.00  0.00      R00  C  
ATOM   1649  O   PHE 0 105     -15.050  -6.484  20.130  1.00  0.00      R00  O  
ATOM   1650  CB  PHE 0 105     -16.695  -5.856  16.862  1.00  0.00      R00  C  
ATOM   1651  CG  PHE 0 105     -17.873  -5.154  16.326  1.00  0.00      R00  C  
ATOM   1652  CD1 PHE 0 105     -17.856  -3.951  15.577  1.00  0.00      R00  C  
ATOM   1653  CD2 PHE 0 105     -19.091  -5.701  16.719  1.00  0.00      R00  C  
ATOM   1654  CE1 PHE 0 105     -19.009  -3.383  15.145  1.00  0.00      R00  C  
ATOM   1655  CE2 PHE 0 105     -20.278  -5.136  16.174  1.00  0.00      R00  C  
ATOM   1656  CZ  PHE 0 105     -20.229  -3.966  15.373  1.00  0.00      R00  C  
ATOM   1657  H   PHE 0 105     -14.760  -4.154  18.432  1.00  0.00      R00  H  
ATOM   1658  HA  PHE 0 105     -17.366  -5.556  18.924  1.00  0.00           H  
ATOM   1659  HB3 PHE 0 105     -16.778  -6.931  16.703  1.00  0.00           H  
ATOM   1660  HB2 PHE 0 105     -15.856  -5.465  16.285  1.00  0.00           H  
ATOM   1661  HD1 PHE 0 105     -16.871  -3.552  15.380  1.00  0.00           H  
ATOM   1662  HD2 PHE 0 105     -19.211  -6.556  17.368  1.00  0.00           H  
ATOM   1663  HE1 PHE 0 105     -18.955  -2.536  14.477  1.00  0.00           H  
ATOM   1664  HE2 PHE 0 105     -21.263  -5.522  16.391  1.00  0.00           H  
ATOM   1665  HZ  PHE 0 105     -21.043  -3.459  14.875  1.00  0.00           H  
ATOM   1666  N   GLY 0 106     -15.919  -7.938  18.665  1.00  0.00      R00  N  
ATOM   1667  CA  GLY 0 106     -15.252  -9.128  19.215  1.00  0.00      R00  C  
ATOM   1668  C   GLY 0 106     -14.327  -9.793  18.161  1.00  0.00      R00  C  
ATOM   1669  O   GLY 0 106     -14.296  -9.428  16.992  1.00  0.00      R00  O  
ATOM   1670  H   GLY 0 106     -16.664  -8.163  18.022  1.00  0.00      R00  H  
ATOM   1671  HA3 GLY 0 106     -15.998  -9.846  19.555  1.00  0.00           H  
ATOM   1672  HA2 GLY 0 106     -14.733  -8.815  20.121  1.00  0.00           H  
ATOM   1673  N   SER 0 107     -13.546 -10.854  18.604  1.00  0.00      R00  N  
ATOM   1674  CA  SER 0 107     -12.545 -11.620  17.868  1.00  0.00      R00  C  
ATOM   1675  C   SER 0 107     -12.914 -12.037  16.391  1.00  0.00      R00  C  
ATOM   1676  O   SER 0 107     -12.184 -11.887  15.447  1.00  0.00      R00  O  
ATOM   1677  CB  SER 0 107     -12.000 -12.726  18.842  1.00  0.00      R00  C  
ATOM   1678  OG  SER 0 107     -12.895 -13.790  19.078  1.00  0.00      R00  O  
ATOM   1679  H   SER 0 107     -13.511 -11.140  19.572  1.00  0.00      R00  H  
ATOM   1680  HG  SER 0 107     -12.904 -13.835  20.037  1.00  0.00      R00  H  
ATOM   1681  HA  SER 0 107     -11.664 -11.004  17.688  1.00  0.00           H  
ATOM   1682  HB3 SER 0 107     -11.770 -12.426  19.865  1.00  0.00           H  
ATOM   1683  HB2 SER 0 107     -11.058 -13.152  18.497  1.00  0.00           H  
ATOM   1684  N   PHE 0 108     -14.112 -12.582  16.252  1.00  0.00      R00  N  
ATOM   1685  CA  PHE 0 108     -14.808 -12.943  14.960  1.00  0.00      R00  C  
ATOM   1686  C   PHE 0 108     -14.823 -11.870  13.904  1.00  0.00      R00  C  
ATOM   1687  O   PHE 0 108     -14.568 -12.126  12.761  1.00  0.00      R00  O  
ATOM   1688  CB  PHE 0 108     -16.153 -13.609  15.170  1.00  0.00      R00  C  
ATOM   1689  CG  PHE 0 108     -16.073 -15.025  15.605  1.00  0.00      R00  C  
ATOM   1690  CD1 PHE 0 108     -15.193 -15.609  16.538  1.00  0.00      R00  C  
ATOM   1691  CD2 PHE 0 108     -17.203 -15.798  15.258  1.00  0.00      R00  C  
ATOM   1692  CE1 PHE 0 108     -15.384 -16.922  16.983  1.00  0.00      R00  C  
ATOM   1693  CE2 PHE 0 108     -17.319 -17.131  15.594  1.00  0.00      R00  C  
ATOM   1694  CZ  PHE 0 108     -16.426 -17.691  16.512  1.00  0.00      R00  C  
ATOM   1695  H   PHE 0 108     -14.625 -12.734  17.108  1.00  0.00      R00  H  
ATOM   1696  HA  PHE 0 108     -14.062 -13.629  14.559  1.00  0.00           H  
ATOM   1697  HB3 PHE 0 108     -16.722 -13.683  14.243  1.00  0.00           H  
ATOM   1698  HB2 PHE 0 108     -16.924 -13.123  15.769  1.00  0.00           H  
ATOM   1699  HD1 PHE 0 108     -14.425 -15.032  17.032  1.00  0.00           H  
ATOM   1700  HD2 PHE 0 108     -17.999 -15.286  14.737  1.00  0.00           H  
ATOM   1701  HE1 PHE 0 108     -14.655 -17.249  17.710  1.00  0.00           H  
ATOM   1702  HE2 PHE 0 108     -18.252 -17.636  15.388  1.00  0.00           H  
ATOM   1703  HZ  PHE 0 108     -16.530 -18.723  16.813  1.00  0.00           H  
ATOM   1704  N   PHE 0 109     -15.116 -10.596  14.396  1.00  0.00      R00  N  
ATOM   1705  CA  PHE 0 109     -15.095  -9.501  13.468  1.00  0.00      R00  C  
ATOM   1706  C   PHE 0 109     -13.576  -9.068  13.171  1.00  0.00      R00  C  
ATOM   1707  O   PHE 0 109     -13.392  -8.321  12.204  1.00  0.00      R00  O  
ATOM   1708  CB  PHE 0 109     -15.950  -8.329  14.073  1.00  0.00      R00  C  
ATOM   1709  CG  PHE 0 109     -17.473  -8.345  13.863  1.00  0.00      R00  C  
ATOM   1710  CD1 PHE 0 109     -18.243  -7.153  13.664  1.00  0.00      R00  C  
ATOM   1711  CD2 PHE 0 109     -18.222  -9.471  13.971  1.00  0.00      R00  C  
ATOM   1712  CE1 PHE 0 109     -19.629  -7.181  13.427  1.00  0.00      R00  C  
ATOM   1713  CE2 PHE 0 109     -19.555  -9.589  13.705  1.00  0.00      R00  C  
ATOM   1714  CZ  PHE 0 109     -20.242  -8.407  13.413  1.00  0.00      R00  C  
ATOM   1715  H   PHE 0 109     -15.174 -10.393  15.383  1.00  0.00      R00  H  
ATOM   1716  HA  PHE 0 109     -15.574  -9.740  12.519  1.00  0.00           H  
ATOM   1717  HB3 PHE 0 109     -15.728  -7.379  13.588  1.00  0.00           H  
ATOM   1718  HB2 PHE 0 109     -15.761  -8.287  15.146  1.00  0.00           H  
ATOM   1719  HD1 PHE 0 109     -17.801  -6.191  13.877  1.00  0.00           H  
ATOM   1720  HD2 PHE 0 109     -17.715 -10.332  14.381  1.00  0.00           H  
ATOM   1721  HE1 PHE 0 109     -20.241  -6.298  13.315  1.00  0.00           H  
ATOM   1722  HE2 PHE 0 109     -20.029 -10.558  13.761  1.00  0.00           H  
ATOM   1723  HZ  PHE 0 109     -21.322  -8.447  13.426  1.00  0.00           H  
ATOM   1724  N   CYS 0 110     -12.607  -9.486  14.001  1.00  0.00      R00  N  
ATOM   1725  CA  CYS 0 110     -11.203  -9.268  13.718  1.00  0.00      R00  C  
ATOM   1726  C   CYS 0 110     -10.630 -10.257  12.776  1.00  0.00      R00  C  
ATOM   1727  O   CYS 0 110      -9.981  -9.822  11.900  1.00  0.00      R00  O  
ATOM   1728  CB  CYS 0 110     -10.402  -9.173  15.038  1.00  0.00      R00  C  
ATOM   1729  SG  CYS 0 110      -8.574  -9.012  14.979  1.00  0.00      R00  S  
ATOM   1730  H   CYS 0 110     -12.856 -10.157  14.714  1.00  0.00      R00  H  
ATOM   1731  HB2 CYS 0 110     -10.835  -8.446  15.725  1.00  0.00           H  
ATOM   1732  HB3 CYS 0 110     -10.570 -10.047  15.667  1.00  0.00           H  
ATOM   1733  HA  CYS 0 110     -11.085  -8.284  13.264  1.00  0.00           H  
ATOM   1734  N   LYS 0 111     -10.977 -11.541  12.888  1.00  0.00      R00  N  
ATOM   1735  CA  LYS 0 111     -10.900 -12.549  11.898  1.00  0.00      R00  C  
ATOM   1736  C   LYS 0 111     -11.642 -12.167  10.574  1.00  0.00      R00  C  
ATOM   1737  O   LYS 0 111     -10.998 -12.354   9.553  1.00  0.00      R00  O  
ATOM   1738  CB  LYS 0 111     -11.417 -13.874  12.535  1.00  0.00      R00  C  
ATOM   1739  CG  LYS 0 111     -10.440 -14.426  13.667  1.00  0.00      R00  C  
ATOM   1740  CD  LYS 0 111     -10.898 -15.797  14.318  1.00  0.00      R00  C  
ATOM   1741  CE  LYS 0 111      -9.878 -16.310  15.442  1.00  0.00      R00  C  
ATOM   1742  NZ  LYS 0 111     -10.477 -17.451  16.151  1.00  0.00      R00  N1+
ATOM   1743  H   LYS 0 111     -11.565 -11.852  13.647  1.00  0.00      R00  H  
ATOM   1744  HZ1 LYS 0 111      -9.830 -17.810  16.839  1.00  0.00      R00  H  
ATOM   1745  HZ2 LYS 0 111     -11.280 -17.225  16.720  1.00  0.00      R00  H  
ATOM   1746  HZ3 LYS 0 111     -10.743 -18.254  15.600  1.00  0.00      R00  H  
ATOM   1747  HA  LYS 0 111      -9.868 -12.748  11.609  1.00  0.00           H  
ATOM   1748  HB3 LYS 0 111     -11.696 -14.647  11.819  1.00  0.00           H  
ATOM   1749  HB2 LYS 0 111     -12.360 -13.590  13.002  1.00  0.00           H  
ATOM   1750  HG3 LYS 0 111     -10.283 -13.657  14.423  1.00  0.00           H  
ATOM   1751  HG2 LYS 0 111      -9.424 -14.678  13.363  1.00  0.00           H  
ATOM   1752  HD3 LYS 0 111     -10.952 -16.609  13.593  1.00  0.00           H  
ATOM   1753  HD2 LYS 0 111     -11.902 -15.656  14.717  1.00  0.00           H  
ATOM   1754  HE3 LYS 0 111      -9.597 -15.583  16.204  1.00  0.00           H  
ATOM   1755  HE2 LYS 0 111      -8.963 -16.602  14.927  1.00  0.00           H  
ATOM   1756  N   ALA 0 112     -12.854 -11.618  10.616  1.00  0.00      R00  N  
ATOM   1757  CA  ALA 0 112     -13.604 -11.189   9.441  1.00  0.00      R00  C  
ATOM   1758  C   ALA 0 112     -12.972  -9.898   8.817  1.00  0.00      R00  C  
ATOM   1759  O   ALA 0 112     -13.111  -9.716   7.595  1.00  0.00      R00  O  
ATOM   1760  CB  ALA 0 112     -15.128 -11.034   9.648  1.00  0.00      R00  C  
ATOM   1761  H   ALA 0 112     -13.377 -11.581  11.480  1.00  0.00      R00  H  
ATOM   1762  HA  ALA 0 112     -13.260 -11.874   8.666  1.00  0.00           H  
ATOM   1763  HB1 ALA 0 112     -15.722 -11.947   9.687  1.00  0.00           H  
ATOM   1764  HB2 ALA 0 112     -15.266 -10.581  10.630  1.00  0.00           H  
ATOM   1765  HB3 ALA 0 112     -15.632 -10.359   8.956  1.00  0.00           H  
ATOM   1766  N   TYR 0 113     -12.277  -9.003   9.580  1.00  0.00      R00  N  
ATOM   1767  CA  TYR 0 113     -11.230  -8.021   9.214  1.00  0.00      R00  C  
ATOM   1768  C   TYR 0 113      -9.971  -8.559   8.578  1.00  0.00      R00  C  
ATOM   1769  O   TYR 0 113      -9.405  -7.936   7.714  1.00  0.00      R00  O  
ATOM   1770  CB  TYR 0 113     -10.914  -7.177  10.497  1.00  0.00      R00  C  
ATOM   1771  CG  TYR 0 113     -10.612  -5.744  10.204  1.00  0.00      R00  C  
ATOM   1772  CD1 TYR 0 113     -11.691  -4.892   9.861  1.00  0.00      R00  C  
ATOM   1773  CE1 TYR 0 113     -11.436  -3.556   9.464  1.00  0.00      R00  C  
ATOM   1774  CD2 TYR 0 113      -9.231  -5.326  10.027  1.00  0.00      R00  C  
ATOM   1775  CE2 TYR 0 113      -9.036  -4.002   9.510  1.00  0.00      R00  C  
ATOM   1776  CZ  TYR 0 113     -10.106  -3.144   9.210  1.00  0.00      R00  C  
ATOM   1777  OH  TYR 0 113      -9.817  -1.893   8.699  1.00  0.00      R00  O  
ATOM   1778  H   TYR 0 113     -12.414  -8.962  10.580  1.00  0.00      R00  H  
ATOM   1779  HH  TYR 0 113      -9.030  -1.878   8.150  1.00  0.00      R00  H  
ATOM   1780  HA  TYR 0 113     -11.658  -7.371   8.451  1.00  0.00           H  
ATOM   1781  HB3 TYR 0 113     -10.154  -7.637  11.127  1.00  0.00           H  
ATOM   1782  HB2 TYR 0 113     -11.811  -7.127  11.115  1.00  0.00           H  
ATOM   1783  HD1 TYR 0 113     -12.691  -5.294   9.792  1.00  0.00           H  
ATOM   1784  HE1 TYR 0 113     -12.330  -3.008   9.208  1.00  0.00           H  
ATOM   1785  HD2 TYR 0 113      -8.405  -5.996  10.216  1.00  0.00           H  
ATOM   1786  HE2 TYR 0 113      -8.038  -3.589   9.530  1.00  0.00           H  
ATOM   1787  N   MET 0 114      -9.513  -9.767   9.020  1.00  0.00      R00  N  
ATOM   1788  CA  MET 0 114      -8.307 -10.374   8.466  1.00  0.00      R00  C  
ATOM   1789  C   MET 0 114      -8.517 -11.251   7.251  1.00  0.00      R00  C  
ATOM   1790  O   MET 0 114      -7.637 -11.254   6.385  1.00  0.00      R00  O  
ATOM   1791  CB  MET 0 114      -7.492 -11.144   9.620  1.00  0.00      R00  C  
ATOM   1792  CG  MET 0 114      -6.800 -10.081  10.532  1.00  0.00      R00  C  
ATOM   1793  SD  MET 0 114      -5.592 -10.861  11.716  1.00  0.00      R00  S  
ATOM   1794  CE  MET 0 114      -6.694 -11.964  12.578  1.00  0.00      R00  C  
ATOM   1795  H   MET 0 114      -9.969 -10.244   9.785  1.00  0.00      R00  H  
ATOM   1796  HA  MET 0 114      -7.605  -9.677   8.009  1.00  0.00           H  
ATOM   1797  HB3 MET 0 114      -6.663 -11.625   9.101  1.00  0.00           H  
ATOM   1798  HB2 MET 0 114      -8.103 -11.917  10.085  1.00  0.00           H  
ATOM   1799  HG3 MET 0 114      -7.509  -9.497  11.119  1.00  0.00           H  
ATOM   1800  HG2 MET 0 114      -6.297  -9.284   9.984  1.00  0.00           H  
ATOM   1801  HE1 MET 0 114      -7.393 -11.398  13.194  1.00  0.00           H  
ATOM   1802  HE2 MET 0 114      -7.241 -12.613  11.895  1.00  0.00           H  
ATOM   1803  HE3 MET 0 114      -5.985 -12.466  13.236  1.00  0.00           H  
ATOM   1804  N   ILE 0 115      -9.602 -12.040   7.273  1.00  0.00      R00  N  
ATOM   1805  CA  ILE 0 115     -10.090 -12.861   6.103  1.00  0.00      R00  C  
ATOM   1806  C   ILE 0 115     -10.473 -11.938   4.928  1.00  0.00      R00  C  
ATOM   1807  O   ILE 0 115     -10.146 -12.295   3.777  1.00  0.00      R00  O  
ATOM   1808  CB  ILE 0 115     -11.132 -13.881   6.460  1.00  0.00      R00  C  
ATOM   1809  CG2 ILE 0 115     -11.561 -14.611   5.180  1.00  0.00      R00  C  
ATOM   1810  CG1 ILE 0 115     -10.493 -14.872   7.562  1.00  0.00      R00  C  
ATOM   1811  CD1 ILE 0 115     -11.707 -15.443   8.307  1.00  0.00      R00  C  
ATOM   1812  H   ILE 0 115     -10.099 -12.090   8.152  1.00  0.00      R00  H  
ATOM   1813  HA  ILE 0 115      -9.239 -13.398   5.683  1.00  0.00           H  
ATOM   1814  HB  ILE 0 115     -11.913 -13.295   6.945  1.00  0.00           H  
ATOM   1815 HG21 ILE 0 115     -12.187 -15.479   5.385  1.00  0.00           H  
ATOM   1816 HG22 ILE 0 115     -12.032 -13.978   4.428  1.00  0.00           H  
ATOM   1817 HG23 ILE 0 115     -10.637 -14.978   4.733  1.00  0.00           H  
ATOM   1818 HG13 ILE 0 115      -9.807 -14.425   8.282  1.00  0.00           H  
ATOM   1819 HG12 ILE 0 115      -9.964 -15.677   7.053  1.00  0.00           H  
ATOM   1820 HD11 ILE 0 115     -11.434 -16.356   8.835  1.00  0.00           H  
ATOM   1821 HD12 ILE 0 115     -12.188 -14.715   8.960  1.00  0.00           H  
ATOM   1822 HD13 ILE 0 115     -12.453 -15.668   7.545  1.00  0.00           H  
ATOM   1823  N   SER 0 116     -11.010 -10.662   5.094  1.00  0.00      R00  N  
ATOM   1824  CA  SER 0 116     -11.015  -9.704   3.965  1.00  0.00      R00  C  
ATOM   1825  C   SER 0 116      -9.622  -9.036   3.762  1.00  0.00      R00  C  
ATOM   1826  O   SER 0 116      -8.842  -9.317   2.871  1.00  0.00      R00  O  
ATOM   1827  CB  SER 0 116     -12.159  -8.674   4.143  1.00  0.00      R00  C  
ATOM   1828  OG  SER 0 116     -12.038  -8.085   5.412  1.00  0.00      R00  O  
ATOM   1829  H   SER 0 116     -11.229 -10.309   6.015  1.00  0.00      R00  H  
ATOM   1830  HG  SER 0 116     -12.322  -8.777   6.015  1.00  0.00      R00  H  
ATOM   1831  HA  SER 0 116     -11.205 -10.149   2.989  1.00  0.00           H  
ATOM   1832  HB3 SER 0 116     -13.125  -9.168   4.041  1.00  0.00           H  
ATOM   1833  HB2 SER 0 116     -12.125  -8.004   3.284  1.00  0.00           H  
ATOM   1834  N   THR 0 117      -9.441  -7.977   4.557  1.00  0.00      R00  N  
ATOM   1835  CA  THR 0 117      -8.424  -6.919   4.366  1.00  0.00      R00  C  
ATOM   1836  C   THR 0 117      -6.967  -7.376   4.588  1.00  0.00      R00  C  
ATOM   1837  O   THR 0 117      -6.021  -6.785   3.994  1.00  0.00      R00  O  
ATOM   1838  CB  THR 0 117      -8.765  -5.547   5.023  1.00  0.00      R00  C  
ATOM   1839  OG1 THR 0 117      -8.235  -5.337   6.344  1.00  0.00      R00  O  
ATOM   1840  CG2 THR 0 117     -10.261  -5.177   5.011  1.00  0.00      R00  C  
ATOM   1841  H   THR 0 117     -10.132  -7.708   5.244  1.00  0.00      R00  H  
ATOM   1842  HG1 THR 0 117      -8.660  -5.928   6.970  1.00  0.00      R00  H  
ATOM   1843  HA  THR 0 117      -8.371  -6.722   3.295  1.00  0.00           H  
ATOM   1844  HB  THR 0 117      -8.247  -4.692   4.588  1.00  0.00           H  
ATOM   1845 HG21 THR 0 117     -10.831  -5.807   5.694  1.00  0.00           H  
ATOM   1846 HG22 THR 0 117     -10.379  -4.149   5.355  1.00  0.00           H  
ATOM   1847 HG23 THR 0 117     -10.820  -5.195   4.076  1.00  0.00           H  
ATOM   1848  N   GLY 0 118      -6.865  -8.395   5.437  1.00  0.00      R00  N  
ATOM   1849  CA  GLY 0 118      -5.516  -8.877   5.811  1.00  0.00      R00  C  
ATOM   1850  C   GLY 0 118      -4.850  -9.681   4.664  1.00  0.00      R00  C  
ATOM   1851  O   GLY 0 118      -3.768  -9.238   4.206  1.00  0.00      R00  O  
ATOM   1852  H   GLY 0 118      -7.719  -8.778   5.818  1.00  0.00      R00  H  
ATOM   1853  HA3 GLY 0 118      -5.497  -9.539   6.677  1.00  0.00           H  
ATOM   1854  HA2 GLY 0 118      -4.795  -8.082   5.998  1.00  0.00           H  
ATOM   1855  N   ILE 0 119      -5.545 -10.780   4.159  1.00  0.00      R00  N  
ATOM   1856  CA  ILE 0 119      -5.082 -11.533   2.991  1.00  0.00      R00  C  
ATOM   1857  C   ILE 0 119      -4.853 -10.620   1.816  1.00  0.00      R00  C  
ATOM   1858  O   ILE 0 119      -3.826 -10.711   1.186  1.00  0.00      R00  O  
ATOM   1859  CB  ILE 0 119      -6.166 -12.593   2.577  1.00  0.00      R00  C  
ATOM   1860  CG2 ILE 0 119      -5.929 -13.280   1.228  1.00  0.00      R00  C  
ATOM   1861  CG1 ILE 0 119      -6.514 -13.553   3.708  1.00  0.00      R00  C  
ATOM   1862  CD1 ILE 0 119      -7.630 -14.548   3.395  1.00  0.00      R00  C  
ATOM   1863  H   ILE 0 119      -6.371 -11.159   4.598  1.00  0.00      R00  H  
ATOM   1864  HA  ILE 0 119      -4.144 -12.069   3.133  1.00  0.00           H  
ATOM   1865  HB  ILE 0 119      -7.055 -12.022   2.309  1.00  0.00           H  
ATOM   1866 HG21 ILE 0 119      -6.646 -13.987   0.811  1.00  0.00           H  
ATOM   1867 HG22 ILE 0 119      -5.682 -12.554   0.454  1.00  0.00           H  
ATOM   1868 HG23 ILE 0 119      -5.082 -13.933   1.440  1.00  0.00           H  
ATOM   1869 HG13 ILE 0 119      -6.804 -12.949   4.567  1.00  0.00           H  
ATOM   1870 HG12 ILE 0 119      -5.649 -14.193   3.881  1.00  0.00           H  
ATOM   1871 HD11 ILE 0 119      -8.147 -14.773   4.328  1.00  0.00           H  
ATOM   1872 HD12 ILE 0 119      -8.254 -13.972   2.712  1.00  0.00           H  
ATOM   1873 HD13 ILE 0 119      -7.287 -15.502   2.996  1.00  0.00           H  
ATOM   1874  N   ASN 0 120      -5.733  -9.622   1.663  1.00  0.00      R00  N  
ATOM   1875  CA  ASN 0 120      -5.660  -8.550   0.643  1.00  0.00      R00  C  
ATOM   1876  C   ASN 0 120      -4.354  -7.731   0.604  1.00  0.00      R00  C  
ATOM   1877  O   ASN 0 120      -3.881  -7.437  -0.507  1.00  0.00      R00  O  
ATOM   1878  CB  ASN 0 120      -6.872  -7.555   0.827  1.00  0.00      R00  C  
ATOM   1879  CG  ASN 0 120      -7.274  -6.948  -0.528  1.00  0.00      R00  C  
ATOM   1880  OD1 ASN 0 120      -7.495  -7.737  -1.465  1.00  0.00      R00  O  
ATOM   1881  ND2 ASN 0 120      -7.229  -5.601  -0.734  1.00  0.00      R00  N  
ATOM   1882  H   ASN 0 120      -6.428  -9.502   2.386  1.00  0.00      R00  H  
ATOM   1883 HD21 ASN 0 120      -7.465  -5.164  -1.613  1.00  0.00      R00  H  
ATOM   1884 HD22 ASN 0 120      -6.821  -4.958  -0.070  1.00  0.00      R00  H  
ATOM   1885  HA  ASN 0 120      -5.605  -8.984  -0.355  1.00  0.00           H  
ATOM   1886  HB3 ASN 0 120      -6.579  -6.793   1.549  1.00  0.00           H  
ATOM   1887  HB2 ASN 0 120      -7.780  -8.095   1.094  1.00  0.00           H  
ATOM   1888  N   GLN 0 121      -3.763  -7.440   1.751  1.00  0.00      R00  N  
ATOM   1889  CA  GLN 0 121      -2.457  -6.811   1.902  1.00  0.00      R00  C  
ATOM   1890  C   GLN 0 121      -1.321  -7.577   1.152  1.00  0.00      R00  C  
ATOM   1891  O   GLN 0 121      -0.671  -7.047   0.236  1.00  0.00      R00  O  
ATOM   1892  CB  GLN 0 121      -2.184  -6.393   3.292  1.00  0.00      R00  C  
ATOM   1893  CG  GLN 0 121      -0.860  -5.706   3.584  1.00  0.00      R00  C  
ATOM   1894  CD  GLN 0 121      -0.958  -4.189   3.409  1.00  0.00      R00  C  
ATOM   1895  OE1 GLN 0 121      -1.749  -3.656   2.594  1.00  0.00      R00  O  
ATOM   1896  NE2 GLN 0 121      -0.148  -3.410   4.150  1.00  0.00      R00  N  
ATOM   1897  H   GLN 0 121      -4.059  -7.865   2.618  1.00  0.00      R00  H  
ATOM   1898 HE21 GLN 0 121      -0.201  -2.431   3.908  1.00  0.00      R00  H  
ATOM   1899 HE22 GLN 0 121       0.565  -3.721   4.795  1.00  0.00      R00  H  
ATOM   1900  HA  GLN 0 121      -2.606  -5.922   1.289  1.00  0.00           H  
ATOM   1901  HB3 GLN 0 121      -2.247  -7.281   3.920  1.00  0.00           H  
ATOM   1902  HB2 GLN 0 121      -2.925  -5.716   3.716  1.00  0.00           H  
ATOM   1903  HG3 GLN 0 121      -0.015  -6.080   3.006  1.00  0.00           H  
ATOM   1904  HG2 GLN 0 121      -0.552  -5.984   4.591  1.00  0.00           H  
ATOM   1905  N   PHE 0 122      -1.243  -8.907   1.310  1.00  0.00      R00  N  
ATOM   1906  CA  PHE 0 122      -0.274  -9.812   0.671  1.00  0.00      R00  C  
ATOM   1907  C   PHE 0 122      -0.730 -10.015  -0.790  1.00  0.00      R00  C  
ATOM   1908  O   PHE 0 122       0.126  -9.930  -1.688  1.00  0.00      R00  O  
ATOM   1909  CB  PHE 0 122      -0.163 -11.105   1.523  1.00  0.00      R00  C  
ATOM   1910  CG  PHE 0 122       0.441 -11.001   2.880  1.00  0.00      R00  C  
ATOM   1911  CD1 PHE 0 122       1.791 -10.691   3.084  1.00  0.00      R00  C  
ATOM   1912  CD2 PHE 0 122      -0.324 -11.317   3.981  1.00  0.00      R00  C  
ATOM   1913  CE1 PHE 0 122       2.398 -10.769   4.273  1.00  0.00      R00  C  
ATOM   1914  CE2 PHE 0 122       0.176 -11.261   5.269  1.00  0.00      R00  C  
ATOM   1915  CZ  PHE 0 122       1.610 -11.016   5.442  1.00  0.00      R00  C  
ATOM   1916  H   PHE 0 122      -1.801  -9.342   2.030  1.00  0.00      R00  H  
ATOM   1917  HA  PHE 0 122       0.679  -9.283   0.652  1.00  0.00           H  
ATOM   1918  HB3 PHE 0 122       0.344 -11.960   1.075  1.00  0.00           H  
ATOM   1919  HB2 PHE 0 122      -1.172 -11.512   1.577  1.00  0.00           H  
ATOM   1920  HD1 PHE 0 122       2.390 -10.432   2.224  1.00  0.00           H  
ATOM   1921  HD2 PHE 0 122      -1.365 -11.604   3.948  1.00  0.00           H  
ATOM   1922  HE1 PHE 0 122       3.471 -10.660   4.319  1.00  0.00           H  
ATOM   1923  HE2 PHE 0 122      -0.383 -11.434   6.177  1.00  0.00           H  
ATOM   1924  HZ  PHE 0 122       2.014 -10.891   6.436  1.00  0.00           H  
ATOM   1925  N   THR 0 123      -2.068 -10.278  -1.040  1.00  0.00      R00  N  
ATOM   1926  CA  THR 0 123      -2.487 -10.476  -2.454  1.00  0.00      R00  C  
ATOM   1927  C   THR 0 123      -2.273  -9.203  -3.402  1.00  0.00      R00  C  
ATOM   1928  O   THR 0 123      -1.663  -9.302  -4.461  1.00  0.00      R00  O  
ATOM   1929  CB  THR 0 123      -4.010 -10.748  -2.514  1.00  0.00      R00  C  
ATOM   1930  OG1 THR 0 123      -4.400 -11.699  -1.593  1.00  0.00      R00  O  
ATOM   1931  CG2 THR 0 123      -4.355 -11.350  -3.874  1.00  0.00      R00  C  
ATOM   1932  H   THR 0 123      -2.638 -10.589  -0.267  1.00  0.00      R00  H  
ATOM   1933  HG1 THR 0 123      -4.193 -11.425  -0.697  1.00  0.00      R00  H  
ATOM   1934  HA  THR 0 123      -2.061 -11.360  -2.926  1.00  0.00           H  
ATOM   1935  HB  THR 0 123      -4.530  -9.797  -2.400  1.00  0.00           H  
ATOM   1936 HG21 THR 0 123      -5.209 -12.023  -3.799  1.00  0.00           H  
ATOM   1937 HG22 THR 0 123      -4.555 -10.656  -4.691  1.00  0.00           H  
ATOM   1938 HG23 THR 0 123      -3.613 -11.994  -4.346  1.00  0.00           H  
ATOM   1939  N   SER 0 124      -2.604  -7.988  -2.923  1.00  0.00      R00  N  
ATOM   1940  CA  SER 0 124      -2.368  -6.803  -3.734  1.00  0.00      R00  C  
ATOM   1941  C   SER 0 124      -0.914  -6.477  -4.155  1.00  0.00      R00  C  
ATOM   1942  O   SER 0 124      -0.683  -6.315  -5.354  1.00  0.00      R00  O  
ATOM   1943  CB  SER 0 124      -2.876  -5.519  -3.064  1.00  0.00      R00  C  
ATOM   1944  OG  SER 0 124      -4.208  -5.586  -2.626  1.00  0.00      R00  O  
ATOM   1945  H   SER 0 124      -2.944  -7.828  -1.985  1.00  0.00      R00  H  
ATOM   1946  HG  SER 0 124      -4.236  -6.265  -1.947  1.00  0.00      R00  H  
ATOM   1947  HA  SER 0 124      -2.898  -7.014  -4.663  1.00  0.00           H  
ATOM   1948  HB3 SER 0 124      -2.864  -4.711  -3.795  1.00  0.00           H  
ATOM   1949  HB2 SER 0 124      -2.196  -5.229  -2.263  1.00  0.00           H  
ATOM   1950  N   SER 0 125      -0.018  -6.495  -3.194  1.00  0.00      R00  N  
ATOM   1951  CA  SER 0 125       1.454  -6.450  -3.338  1.00  0.00      R00  C  
ATOM   1952  C   SER 0 125       2.034  -7.586  -4.201  1.00  0.00      R00  C  
ATOM   1953  O   SER 0 125       2.957  -7.379  -4.972  1.00  0.00      R00  O  
ATOM   1954  CB  SER 0 125       2.034  -6.247  -1.870  1.00  0.00      R00  C  
ATOM   1955  OG  SER 0 125       1.982  -7.368  -0.969  1.00  0.00      R00  O  
ATOM   1956  H   SER 0 125      -0.387  -6.589  -2.258  1.00  0.00      R00  H  
ATOM   1957  HG  SER 0 125       1.086  -7.412  -0.628  1.00  0.00      R00  H  
ATOM   1958  HA  SER 0 125       1.614  -5.545  -3.924  1.00  0.00           H  
ATOM   1959  HB3 SER 0 125       1.434  -5.482  -1.379  1.00  0.00           H  
ATOM   1960  HB2 SER 0 125       3.075  -5.923  -1.860  1.00  0.00           H  
ATOM   1961  N   ILE 0 126       1.534  -8.852  -4.104  1.00  0.00      R00  N  
ATOM   1962  CA  ILE 0 126       2.096  -9.956  -4.880  1.00  0.00      R00  C  
ATOM   1963  C   ILE 0 126       1.533  -9.980  -6.360  1.00  0.00      R00  C  
ATOM   1964  O   ILE 0 126       2.267 -10.303  -7.288  1.00  0.00      R00  O  
ATOM   1965  CB  ILE 0 126       1.849 -11.387  -4.271  1.00  0.00      R00  C  
ATOM   1966  CG2 ILE 0 126       2.493 -12.533  -5.055  1.00  0.00      R00  C  
ATOM   1967  CG1 ILE 0 126       2.377 -11.607  -2.847  1.00  0.00      R00  C  
ATOM   1968  CD1 ILE 0 126       1.808 -12.753  -2.149  1.00  0.00      R00  C  
ATOM   1969  H   ILE 0 126       0.914  -9.181  -3.378  1.00  0.00      R00  H  
ATOM   1970  HA  ILE 0 126       3.142  -9.665  -4.985  1.00  0.00           H  
ATOM   1971  HB  ILE 0 126       0.762 -11.426  -4.345  1.00  0.00           H  
ATOM   1972 HG21 ILE 0 126       2.202 -13.502  -4.650  1.00  0.00           H  
ATOM   1973 HG22 ILE 0 126       2.053 -12.693  -6.039  1.00  0.00           H  
ATOM   1974 HG23 ILE 0 126       3.581 -12.461  -5.035  1.00  0.00           H  
ATOM   1975 HG13 ILE 0 126       2.058 -10.713  -2.311  1.00  0.00           H  
ATOM   1976 HG12 ILE 0 126       3.462 -11.715  -2.858  1.00  0.00           H  
ATOM   1977 HD11 ILE 0 126       2.314 -13.700  -2.339  1.00  0.00           H  
ATOM   1978 HD12 ILE 0 126       1.890 -12.688  -1.064  1.00  0.00           H  
ATOM   1979 HD13 ILE 0 126       0.746 -12.922  -2.327  1.00  0.00           H  
ATOM   1980  N   PHE 0 127       0.217  -9.717  -6.508  1.00  0.00      R00  N  
ATOM   1981  CA  PHE 0 127      -0.505  -9.720  -7.747  1.00  0.00      R00  C  
ATOM   1982  C   PHE 0 127      -0.037  -8.603  -8.706  1.00  0.00      R00  C  
ATOM   1983  O   PHE 0 127       0.021  -8.803  -9.897  1.00  0.00      R00  O  
ATOM   1984  CB  PHE 0 127      -1.977  -9.531  -7.483  1.00  0.00      R00  C  
ATOM   1985  CG  PHE 0 127      -2.893  -9.249  -8.675  1.00  0.00      R00  C  
ATOM   1986  CD1 PHE 0 127      -3.846  -8.252  -8.658  1.00  0.00      R00  C  
ATOM   1987  CD2 PHE 0 127      -2.933 -10.173  -9.771  1.00  0.00      R00  C  
ATOM   1988  CE1 PHE 0 127      -4.661  -7.993  -9.744  1.00  0.00      R00  C  
ATOM   1989  CE2 PHE 0 127      -3.759  -9.944 -10.851  1.00  0.00      R00  C  
ATOM   1990  CZ  PHE 0 127      -4.670  -8.929 -10.753  1.00  0.00      R00  C  
ATOM   1991  H   PHE 0 127      -0.307  -9.528  -5.665  1.00  0.00      R00  H  
ATOM   1992  HA  PHE 0 127      -0.335 -10.703  -8.188  1.00  0.00           H  
ATOM   1993  HB3 PHE 0 127      -2.109  -8.685  -6.809  1.00  0.00           H  
ATOM   1994  HB2 PHE 0 127      -2.465 -10.270  -6.847  1.00  0.00           H  
ATOM   1995  HD1 PHE 0 127      -3.926  -7.632  -7.777  1.00  0.00           H  
ATOM   1996  HD2 PHE 0 127      -2.257 -11.015  -9.753  1.00  0.00           H  
ATOM   1997  HE1 PHE 0 127      -5.420  -7.226  -9.797  1.00  0.00           H  
ATOM   1998  HE2 PHE 0 127      -3.634 -10.518 -11.757  1.00  0.00           H  
ATOM   1999  HZ  PHE 0 127      -5.378  -8.863 -11.566  1.00  0.00           H  
ATOM   2000  N   LEU 0 128       0.484  -7.495  -8.156  1.00  0.00      R00  N  
ATOM   2001  CA  LEU 0 128       0.982  -6.357  -8.989  1.00  0.00      R00  C  
ATOM   2002  C   LEU 0 128       2.414  -6.551  -9.496  1.00  0.00      R00  C  
ATOM   2003  O   LEU 0 128       2.870  -5.761 -10.323  1.00  0.00      R00  O  
ATOM   2004  CB  LEU 0 128       0.762  -4.962  -8.256  1.00  0.00      R00  C  
ATOM   2005  CG  LEU 0 128       1.084  -3.670  -9.070  1.00  0.00      R00  C  
ATOM   2006  CD1 LEU 0 128       0.095  -2.543  -8.716  1.00  0.00      R00  C  
ATOM   2007  CD2 LEU 0 128       2.515  -3.119  -8.936  1.00  0.00      R00  C  
ATOM   2008  H   LEU 0 128       0.356  -7.265  -7.181  1.00  0.00      R00  H  
ATOM   2009  HA  LEU 0 128       0.336  -6.391  -9.866  1.00  0.00           H  
ATOM   2010  HB3 LEU 0 128       1.341  -4.934  -7.332  1.00  0.00           H  
ATOM   2011  HB2 LEU 0 128      -0.294  -5.033  -7.994  1.00  0.00           H  
ATOM   2012  HG  LEU 0 128       0.877  -3.894 -10.116  1.00  0.00           H  
ATOM   2013 HD11 LEU 0 128       0.208  -1.664  -9.351  1.00  0.00           H  
ATOM   2014 HD12 LEU 0 128      -0.941  -2.837  -8.879  1.00  0.00           H  
ATOM   2015 HD13 LEU 0 128       0.126  -2.224  -7.674  1.00  0.00           H  
ATOM   2016 HD21 LEU 0 128       2.524  -2.138  -8.462  1.00  0.00           H  
ATOM   2017 HD22 LEU 0 128       3.242  -3.828  -8.540  1.00  0.00           H  
ATOM   2018 HD23 LEU 0 128       2.906  -2.894  -9.928  1.00  0.00           H  
ATOM   2019  N   CYS 0 129       3.110  -7.588  -9.033  1.00  0.00      R00  N  
ATOM   2020  CA  CYS 0 129       4.294  -8.139  -9.681  1.00  0.00      R00  C  
ATOM   2021  C   CYS 0 129       3.913  -8.882 -11.006  1.00  0.00      R00  C  
ATOM   2022  O   CYS 0 129       4.515  -8.663 -12.052  1.00  0.00      R00  O  
ATOM   2023  CB  CYS 0 129       5.056  -9.015  -8.690  1.00  0.00      R00  C  
ATOM   2024  SG  CYS 0 129       6.658  -9.349  -9.346  1.00  0.00      R00  S  
ATOM   2025  H   CYS 0 129       2.805  -8.094  -8.214  1.00  0.00      R00  H  
ATOM   2026  HA  CYS 0 129       4.860  -7.229  -9.881  1.00  0.00           H  
ATOM   2027  HB3 CYS 0 129       4.543  -9.974  -8.617  1.00  0.00           H  
ATOM   2028  HB2 CYS 0 129       5.012  -8.671  -7.657  1.00  0.00           H  
ATOM   2029  HG  CYS 0 129       7.157  -8.203  -8.873  1.00  0.00           H  
ATOM   2030  N   ILE 0 130       2.784  -9.614 -10.897  1.00  0.00      R00  N  
ATOM   2031  CA  ILE 0 130       2.228 -10.409 -12.093  1.00  0.00      R00  C  
ATOM   2032  C   ILE 0 130       1.724  -9.452 -13.156  1.00  0.00      R00  C  
ATOM   2033  O   ILE 0 130       2.116  -9.480 -14.338  1.00  0.00      R00  O  
ATOM   2034  CB  ILE 0 130       1.002 -11.300 -11.676  1.00  0.00      R00  C  
ATOM   2035  CG2 ILE 0 130       0.401 -12.084 -12.853  1.00  0.00      R00  C  
ATOM   2036  CG1 ILE 0 130       1.308 -12.196 -10.433  1.00  0.00      R00  C  
ATOM   2037  CD1 ILE 0 130       0.041 -12.994  -9.992  1.00  0.00      R00  C  
ATOM   2038  H   ILE 0 130       2.275  -9.694 -10.029  1.00  0.00      R00  H  
ATOM   2039  HA  ILE 0 130       2.929 -11.073 -12.598  1.00  0.00           H  
ATOM   2040  HB  ILE 0 130       0.226 -10.617 -11.328  1.00  0.00           H  
ATOM   2041 HG21 ILE 0 130       1.244 -12.602 -13.311  1.00  0.00           H  
ATOM   2042 HG22 ILE 0 130      -0.247 -12.945 -12.692  1.00  0.00           H  
ATOM   2043 HG23 ILE 0 130      -0.100 -11.492 -13.618  1.00  0.00           H  
ATOM   2044 HG13 ILE 0 130       1.829 -11.634  -9.657  1.00  0.00           H  
ATOM   2045 HG12 ILE 0 130       2.051 -12.937 -10.727  1.00  0.00           H  
ATOM   2046 HD11 ILE 0 130       0.109 -14.067 -10.170  1.00  0.00           H  
ATOM   2047 HD12 ILE 0 130      -0.001 -13.001  -8.903  1.00  0.00           H  
ATOM   2048 HD13 ILE 0 130      -0.846 -12.676 -10.540  1.00  0.00           H  
ATOM   2049  N   MET 0 131       0.998  -8.395 -12.740  1.00  0.00      R00  N  
ATOM   2050  CA  MET 0 131       0.560  -7.410 -13.765  1.00  0.00      R00  C  
ATOM   2051  C   MET 0 131       1.742  -6.588 -14.305  1.00  0.00      R00  C  
ATOM   2052  O   MET 0 131       1.640  -6.094 -15.447  1.00  0.00      R00  O  
ATOM   2053  CB  MET 0 131      -0.365  -6.435 -13.058  1.00  0.00      R00  C  
ATOM   2054  CG  MET 0 131      -1.714  -6.946 -12.518  1.00  0.00      R00  C  
ATOM   2055  SD  MET 0 131      -3.015  -5.709 -12.654  1.00  0.00      R00  S  
ATOM   2056  CE  MET 0 131      -2.509  -4.428 -11.512  1.00  0.00      R00  C  
ATOM   2057  H   MET 0 131       0.537  -8.471 -11.845  1.00  0.00      R00  H  
ATOM   2058  HA  MET 0 131      -0.064  -7.916 -14.501  1.00  0.00           H  
ATOM   2059  HB3 MET 0 131      -0.617  -5.554 -13.648  1.00  0.00           H  
ATOM   2060  HB2 MET 0 131       0.134  -5.971 -12.208  1.00  0.00           H  
ATOM   2061  HG3 MET 0 131      -1.540  -7.296 -11.500  1.00  0.00           H  
ATOM   2062  HG2 MET 0 131      -1.974  -7.784 -13.165  1.00  0.00           H  
ATOM   2063  HE1 MET 0 131      -2.442  -4.953 -10.559  1.00  0.00           H  
ATOM   2064  HE2 MET 0 131      -1.511  -4.004 -11.618  1.00  0.00           H  
ATOM   2065  HE3 MET 0 131      -3.226  -3.607 -11.484  1.00  0.00           H  
ATOM   2066  N   SER 0 132       2.890  -6.413 -13.579  1.00  0.00      R00  N  
ATOM   2067  CA  SER 0 132       4.101  -5.909 -14.072  1.00  0.00      R00  C  
ATOM   2068  C   SER 0 132       4.799  -6.836 -15.089  1.00  0.00      R00  C  
ATOM   2069  O   SER 0 132       5.112  -6.491 -16.238  1.00  0.00      R00  O  
ATOM   2070  CB  SER 0 132       5.007  -5.457 -12.918  1.00  0.00      R00  C  
ATOM   2071  OG  SER 0 132       4.373  -4.363 -12.227  1.00  0.00      R00  O  
ATOM   2072  H   SER 0 132       2.956  -6.637 -12.596  1.00  0.00      R00  H  
ATOM   2073  HG  SER 0 132       3.949  -4.672 -11.423  1.00  0.00      R00  H  
ATOM   2074  HA  SER 0 132       3.763  -5.094 -14.712  1.00  0.00           H  
ATOM   2075  HB3 SER 0 132       5.995  -5.271 -13.339  1.00  0.00           H  
ATOM   2076  HB2 SER 0 132       5.227  -6.254 -12.208  1.00  0.00           H  
ATOM   2077  N   ALA 0 133       4.979  -8.131 -14.706  1.00  0.00      R00  N  
ATOM   2078  CA  ALA 0 133       5.625  -9.210 -15.494  1.00  0.00      R00  C  
ATOM   2079  C   ALA 0 133       4.938  -9.556 -16.859  1.00  0.00      R00  C  
ATOM   2080  O   ALA 0 133       5.626  -9.931 -17.822  1.00  0.00      R00  O  
ATOM   2081  CB  ALA 0 133       5.611 -10.445 -14.671  1.00  0.00      R00  C  
ATOM   2082  H   ALA 0 133       4.840  -8.379 -13.737  1.00  0.00      R00  H  
ATOM   2083  HA  ALA 0 133       6.699  -9.053 -15.586  1.00  0.00           H  
ATOM   2084  HB1 ALA 0 133       6.554 -10.449 -14.125  1.00  0.00           H  
ATOM   2085  HB2 ALA 0 133       4.806 -10.565 -13.946  1.00  0.00           H  
ATOM   2086  HB3 ALA 0 133       5.459 -11.407 -15.162  1.00  0.00           H  
ATOM   2087  N   ASP 0 134       3.593  -9.218 -16.946  1.00  0.00      R00  N  
ATOM   2088  CA  ASP 0 134       2.870  -8.926 -18.221  1.00  0.00      R00  C  
ATOM   2089  C   ASP 0 134       3.757  -8.132 -19.212  1.00  0.00      R00  C  
ATOM   2090  O   ASP 0 134       3.850  -8.550 -20.391  1.00  0.00      R00  O  
ATOM   2091  CB  ASP 0 134       1.648  -8.055 -17.987  1.00  0.00      R00  C  
ATOM   2092  CG  ASP 0 134       0.804  -7.768 -19.152  1.00  0.00      R00  C  
ATOM   2093  OD1 ASP 0 134       0.057  -8.670 -19.456  1.00  0.00      R00  O  
ATOM   2094  OD2 ASP 0 134       0.920  -6.658 -19.681  1.00  0.00      R00  O1-
ATOM   2095  H   ASP 0 134       3.166  -8.961 -16.067  1.00  0.00      R00  H  
ATOM   2096  HA  ASP 0 134       2.632  -9.866 -18.719  1.00  0.00           H  
ATOM   2097  HB3 ASP 0 134       1.969  -7.077 -17.626  1.00  0.00           H  
ATOM   2098  HB2 ASP 0 134       1.053  -8.425 -17.152  1.00  0.00           H  
ATOM   2099  N   ARG 0 135       4.192  -6.944 -18.797  1.00  0.00      R00  N  
ATOM   2100  CA  ARG 0 135       5.066  -6.009 -19.552  1.00  0.00      R00  C  
ATOM   2101  C   ARG 0 135       6.392  -6.554 -20.041  1.00  0.00      R00  C  
ATOM   2102  O   ARG 0 135       6.892  -6.187 -21.120  1.00  0.00      R00  O  
ATOM   2103  CB  ARG 0 135       5.289  -4.684 -18.876  1.00  0.00      R00  C  
ATOM   2104  CG  ARG 0 135       4.123  -3.962 -18.275  1.00  0.00      R00  C  
ATOM   2105  CD  ARG 0 135       3.110  -3.406 -19.308  1.00  0.00      R00  C  
ATOM   2106  NE  ARG 0 135       2.297  -4.387 -20.107  1.00  0.00      R00  N  
ATOM   2107  CZ  ARG 0 135       2.140  -4.459 -21.430  1.00  0.00      R00  C  
ATOM   2108  NH1 ARG 0 135       2.394  -3.438 -22.245  1.00  0.00      R00  N  
ATOM   2109  NH2 ARG 0 135       1.666  -5.516 -22.015  1.00  0.00      R00  N1+
ATOM   2110  H   ARG 0 135       4.188  -6.872 -17.790  1.00  0.00      R00  H  
ATOM   2111  HE  ARG 0 135       1.830  -5.157 -19.649  1.00  0.00      R00  H  
ATOM   2112 HH11 ARG 0 135       2.283  -3.480 -23.248  1.00  0.00      R00  H  
ATOM   2113 HH12 ARG 0 135       2.579  -2.525 -21.854  1.00  0.00      R00  H  
ATOM   2114 HH21 ARG 0 135       1.414  -5.638 -22.985  1.00  0.00      R00  H  
ATOM   2115 HH22 ARG 0 135       1.248  -6.208 -21.410  1.00  0.00      R00  H  
ATOM   2116  HA  ARG 0 135       4.480  -5.807 -20.448  1.00  0.00           H  
ATOM   2117  HB3 ARG 0 135       5.739  -3.999 -19.595  1.00  0.00           H  
ATOM   2118  HB2 ARG 0 135       6.053  -4.794 -18.106  1.00  0.00           H  
ATOM   2119  HG3 ARG 0 135       4.517  -3.064 -17.799  1.00  0.00           H  
ATOM   2120  HG2 ARG 0 135       3.600  -4.514 -17.494  1.00  0.00           H  
ATOM   2121  HD3 ARG 0 135       3.603  -2.592 -19.838  1.00  0.00           H  
ATOM   2122  HD2 ARG 0 135       2.355  -2.811 -18.794  1.00  0.00           H  
ATOM   2123  N   TYR 0 136       6.893  -7.493 -19.213  1.00  0.00      R00  N  
ATOM   2124  CA  TYR 0 136       8.028  -8.384 -19.458  1.00  0.00      R00  C  
ATOM   2125  C   TYR 0 136       7.735  -9.433 -20.466  1.00  0.00      R00  C  
ATOM   2126  O   TYR 0 136       8.549  -9.578 -21.400  1.00  0.00      R00  O  
ATOM   2127  CB  TYR 0 136       8.753  -8.818 -18.175  1.00  0.00      R00  C  
ATOM   2128  CG  TYR 0 136       9.783  -9.865 -18.416  1.00  0.00      R00  C  
ATOM   2129  CD1 TYR 0 136      11.018  -9.687 -19.096  1.00  0.00      R00  C  
ATOM   2130  CE1 TYR 0 136      11.844 -10.779 -19.285  1.00  0.00      R00  C  
ATOM   2131  CD2 TYR 0 136       9.563 -11.185 -17.941  1.00  0.00      R00  C  
ATOM   2132  CE2 TYR 0 136      10.512 -12.189 -17.988  1.00  0.00      R00  C  
ATOM   2133  CZ  TYR 0 136      11.678 -12.027 -18.699  1.00  0.00      R00  C  
ATOM   2134  OH  TYR 0 136      12.610 -12.963 -18.843  1.00  0.00      R00  O  
ATOM   2135  H   TYR 0 136       6.501  -7.538 -18.284  1.00  0.00      R00  H  
ATOM   2136  HH  TYR 0 136      12.363 -13.877 -18.684  1.00  0.00      R00  H  
ATOM   2137  HA  TYR 0 136       8.753  -7.864 -20.085  1.00  0.00           H  
ATOM   2138  HB3 TYR 0 136       7.960  -9.227 -17.548  1.00  0.00           H  
ATOM   2139  HB2 TYR 0 136       9.307  -7.977 -17.756  1.00  0.00           H  
ATOM   2140  HD1 TYR 0 136      11.219  -8.739 -19.573  1.00  0.00           H  
ATOM   2141  HE1 TYR 0 136      12.735 -10.610 -19.872  1.00  0.00           H  
ATOM   2142  HD2 TYR 0 136       8.638 -11.413 -17.433  1.00  0.00           H  
ATOM   2143  HE2 TYR 0 136      10.305 -13.169 -17.585  1.00  0.00           H  
ATOM   2144  N   ILE 0 137       6.686 -10.215 -20.293  1.00  0.00      R00  N  
ATOM   2145  CA  ILE 0 137       6.281 -11.320 -21.115  1.00  0.00      R00  C  
ATOM   2146  C   ILE 0 137       5.816 -10.888 -22.559  1.00  0.00      R00  C  
ATOM   2147  O   ILE 0 137       6.049 -11.625 -23.525  1.00  0.00      R00  O  
ATOM   2148  CB  ILE 0 137       5.168 -12.098 -20.368  1.00  0.00      R00  C  
ATOM   2149  CG2 ILE 0 137       4.395 -13.095 -21.267  1.00  0.00      R00  C  
ATOM   2150  CG1 ILE 0 137       5.860 -12.860 -19.210  1.00  0.00      R00  C  
ATOM   2151  CD1 ILE 0 137       4.835 -13.274 -18.175  1.00  0.00      R00  C  
ATOM   2152  H   ILE 0 137       6.039  -9.976 -19.556  1.00  0.00      R00  H  
ATOM   2153  HA  ILE 0 137       7.059 -12.082 -21.111  1.00  0.00           H  
ATOM   2154  HB  ILE 0 137       4.564 -11.351 -19.853  1.00  0.00           H  
ATOM   2155 HG21 ILE 0 137       3.612 -12.592 -21.834  1.00  0.00           H  
ATOM   2156 HG22 ILE 0 137       4.932 -13.706 -21.993  1.00  0.00           H  
ATOM   2157 HG23 ILE 0 137       3.783 -13.806 -20.712  1.00  0.00           H  
ATOM   2158 HG13 ILE 0 137       6.730 -12.339 -18.811  1.00  0.00           H  
ATOM   2159 HG12 ILE 0 137       6.133 -13.807 -19.675  1.00  0.00           H  
ATOM   2160 HD11 ILE 0 137       5.222 -13.217 -17.158  1.00  0.00           H  
ATOM   2161 HD12 ILE 0 137       3.946 -12.652 -18.284  1.00  0.00           H  
ATOM   2162 HD13 ILE 0 137       4.403 -14.241 -18.431  1.00  0.00           H  
ATOM   2163  N   ALA 0 138       5.236  -9.709 -22.681  1.00  0.00      R00  N  
ATOM   2164  CA  ALA 0 138       4.983  -8.978 -23.941  1.00  0.00      R00  C  
ATOM   2165  C   ALA 0 138       6.207  -8.658 -24.897  1.00  0.00      R00  C  
ATOM   2166  O   ALA 0 138       6.075  -8.602 -26.131  1.00  0.00      R00  O  
ATOM   2167  CB  ALA 0 138       4.215  -7.708 -23.526  1.00  0.00      R00  C  
ATOM   2168  H   ALA 0 138       4.799  -9.264 -21.887  1.00  0.00      R00  H  
ATOM   2169  HA  ALA 0 138       4.332  -9.588 -24.567  1.00  0.00           H  
ATOM   2170  HB1 ALA 0 138       3.289  -7.966 -23.013  1.00  0.00           H  
ATOM   2171  HB2 ALA 0 138       4.695  -7.155 -22.719  1.00  0.00           H  
ATOM   2172  HB3 ALA 0 138       4.077  -7.071 -24.400  1.00  0.00           H  
ATOM   2173  N   VAL 0 139       7.330  -8.538 -24.226  1.00  0.00      R00  N  
ATOM   2174  CA  VAL 0 139       8.599  -8.258 -24.769  1.00  0.00      R00  C  
ATOM   2175  C   VAL 0 139       9.416  -9.505 -24.985  1.00  0.00      R00  C  
ATOM   2176  O   VAL 0 139      10.040  -9.645 -26.056  1.00  0.00      R00  O  
ATOM   2177  CB  VAL 0 139       9.354  -7.292 -23.780  1.00  0.00      R00  C  
ATOM   2178  CG1 VAL 0 139      10.804  -7.061 -24.141  1.00  0.00      R00  C  
ATOM   2179  CG2 VAL 0 139       8.676  -5.918 -23.707  1.00  0.00      R00  C  
ATOM   2180  H   VAL 0 139       7.451  -8.663 -23.231  1.00  0.00      R00  H  
ATOM   2181  HA  VAL 0 139       8.464  -7.743 -25.720  1.00  0.00           H  
ATOM   2182  HB  VAL 0 139       9.335  -7.709 -22.773  1.00  0.00           H  
ATOM   2183 HG11 VAL 0 139      11.021  -6.378 -24.963  1.00  0.00           H  
ATOM   2184 HG12 VAL 0 139      11.181  -6.542 -23.259  1.00  0.00           H  
ATOM   2185 HG13 VAL 0 139      11.370  -7.973 -24.332  1.00  0.00           H  
ATOM   2186 HG21 VAL 0 139       8.982  -5.198 -24.466  1.00  0.00           H  
ATOM   2187 HG22 VAL 0 139       7.596  -5.989 -23.572  1.00  0.00           H  
ATOM   2188 HG23 VAL 0 139       9.001  -5.400 -22.805  1.00  0.00           H  
ATOM   2189  N   CYS 0 140       9.528 -10.433 -24.006  1.00  0.00      R00  N  
ATOM   2190  CA  CYS 0 140      10.412 -11.619 -24.146  1.00  0.00      R00  C  
ATOM   2191  C   CYS 0 140       9.790 -12.787 -24.936  1.00  0.00      R00  C  
ATOM   2192  O   CYS 0 140      10.496 -13.626 -25.582  1.00  0.00      R00  O  
ATOM   2193  CB  CYS 0 140      10.973 -11.998 -22.791  1.00  0.00      R00  C  
ATOM   2194  SG  CYS 0 140       9.808 -12.824 -21.800  1.00  0.00      R00  S  
ATOM   2195  H   CYS 0 140       9.036 -10.327 -23.130  1.00  0.00      R00  H  
ATOM   2196  HA  CYS 0 140      11.268 -11.202 -24.677  1.00  0.00           H  
ATOM   2197  HB3 CYS 0 140      11.225 -11.137 -22.172  1.00  0.00           H  
ATOM   2198  HB2 CYS 0 140      11.842 -12.554 -23.141  1.00  0.00           H  
ATOM   2199  HG  CYS 0 140       9.299 -11.691 -21.307  1.00  0.00           H  
ATOM   2200  N   HIS 0 141       8.459 -12.804 -24.979  1.00  0.00      R00  N  
ATOM   2201  CA  HIS 0 141       7.694 -13.790 -25.713  1.00  0.00      R00  C  
ATOM   2202  C   HIS 0 141       6.543 -13.118 -26.516  1.00  0.00      R00  C  
ATOM   2203  O   HIS 0 141       5.352 -13.307 -26.211  1.00  0.00      R00  O  
ATOM   2204  CB  HIS 0 141       7.086 -14.795 -24.731  1.00  0.00      R00  C  
ATOM   2205  CG  HIS 0 141       8.043 -15.616 -23.984  1.00  0.00      R00  C  
ATOM   2206  ND1 HIS 0 141       8.805 -16.572 -24.551  1.00  0.00      R00  N  
ATOM   2207  CD2 HIS 0 141       8.380 -15.504 -22.692  1.00  0.00      R00  C  
ATOM   2208  NE2 HIS 0 141       9.497 -16.337 -22.487  1.00  0.00      R00  N  
ATOM   2209  CE1 HIS 0 141       9.650 -16.938 -23.627  1.00  0.00      R00  C  
ATOM   2210  H   HIS 0 141       7.906 -12.168 -24.423  1.00  0.00      R00  H  
ATOM   2211  HD1 HIS 0 141       8.755 -16.873 -25.514  1.00  0.00      R00  H  
ATOM   2212  HA  HIS 0 141       8.300 -14.294 -26.466  1.00  0.00           H  
ATOM   2213  HB3 HIS 0 141       6.551 -15.474 -25.395  1.00  0.00           H  
ATOM   2214  HB2 HIS 0 141       6.402 -14.253 -24.078  1.00  0.00           H  
ATOM   2215  HD2 HIS 0 141       7.971 -14.804 -21.979  1.00  0.00           H  
ATOM   2216  HE1 HIS 0 141      10.364 -17.723 -23.832  1.00  0.00           H  
ATOM   2217  N   PRO 0 142       6.915 -12.197 -27.476  1.00  0.00      R00  N  
ATOM   2218  CA  PRO 0 142       6.000 -11.298 -28.211  1.00  0.00      R00  C  
ATOM   2219  C   PRO 0 142       4.819 -11.818 -29.022  1.00  0.00      R00  C  
ATOM   2220  O   PRO 0 142       4.044 -10.940 -29.412  1.00  0.00      R00  O  
ATOM   2221  CD  PRO 0 142       8.291 -12.019 -28.012  1.00  0.00      R00  C  
ATOM   2222  CB  PRO 0 142       6.918 -10.413 -29.090  1.00  0.00      R00  C  
ATOM   2223  CG  PRO 0 142       8.204 -11.195 -29.289  1.00  0.00      R00  C  
ATOM   2224  HD2 PRO 0 142       8.841 -12.947 -28.169  1.00  0.00           H  
ATOM   2225  HD3 PRO 0 142       8.921 -11.435 -27.341  1.00  0.00           H  
ATOM   2226  HA  PRO 0 142       5.459 -10.664 -27.509  1.00  0.00           H  
ATOM   2227  HB3 PRO 0 142       6.979  -9.495 -28.506  1.00  0.00           H  
ATOM   2228  HB2 PRO 0 142       6.361 -10.121 -29.980  1.00  0.00           H  
ATOM   2229  HG2 PRO 0 142       7.983 -11.834 -30.144  1.00  0.00           H  
ATOM   2230  HG3 PRO 0 142       9.021 -10.526 -29.559  1.00  0.00           H  
ATOM   2231  N   ILE 0 143       4.784 -13.121 -29.265  1.00  0.00      R00  N  
ATOM   2232  CA  ILE 0 143       3.733 -13.797 -30.124  1.00  0.00      R00  C  
ATOM   2233  C   ILE 0 143       3.111 -15.010 -29.396  1.00  0.00      R00  C  
ATOM   2234  O   ILE 0 143       2.013 -15.450 -29.742  1.00  0.00      R00  O  
ATOM   2235  CB  ILE 0 143       4.154 -14.164 -31.654  1.00  0.00      R00  C  
ATOM   2236  CG2 ILE 0 143       3.466 -15.380 -32.354  1.00  0.00      R00  C  
ATOM   2237  CG1 ILE 0 143       4.210 -12.792 -32.518  1.00  0.00      R00  C  
ATOM   2238  CD1 ILE 0 143       4.701 -13.023 -33.931  1.00  0.00      R00  C  
ATOM   2239  H   ILE 0 143       5.615 -13.681 -29.138  1.00  0.00      R00  H  
ATOM   2240  HA  ILE 0 143       2.971 -13.027 -30.245  1.00  0.00           H  
ATOM   2241  HB  ILE 0 143       5.178 -14.518 -31.534  1.00  0.00           H  
ATOM   2242 HG21 ILE 0 143       3.691 -15.712 -33.367  1.00  0.00           H  
ATOM   2243 HG22 ILE 0 143       3.665 -16.283 -31.776  1.00  0.00           H  
ATOM   2244 HG23 ILE 0 143       2.388 -15.341 -32.506  1.00  0.00           H  
ATOM   2245 HG13 ILE 0 143       4.842 -12.086 -31.979  1.00  0.00           H  
ATOM   2246 HG12 ILE 0 143       3.228 -12.328 -32.604  1.00  0.00           H  
ATOM   2247 HD11 ILE 0 143       5.783 -13.145 -33.880  1.00  0.00           H  
ATOM   2248 HD12 ILE 0 143       4.246 -13.841 -34.488  1.00  0.00           H  
ATOM   2249 HD13 ILE 0 143       4.471 -12.130 -34.513  1.00  0.00           H  
ATOM   2250  N   ALA 0 144       3.899 -15.655 -28.506  1.00  0.00      R00  N  
ATOM   2251  CA  ALA 0 144       3.383 -16.602 -27.493  1.00  0.00      R00  C  
ATOM   2252  C   ALA 0 144       2.585 -15.994 -26.315  1.00  0.00      R00  C  
ATOM   2253  O   ALA 0 144       1.956 -16.778 -25.512  1.00  0.00      R00  O  
ATOM   2254  CB  ALA 0 144       4.394 -17.665 -27.070  1.00  0.00      R00  C  
ATOM   2255  H   ALA 0 144       4.903 -15.562 -28.575  1.00  0.00      R00  H  
ATOM   2256  HA  ALA 0 144       2.655 -17.238 -27.996  1.00  0.00           H  
ATOM   2257  HB1 ALA 0 144       4.647 -18.332 -27.894  1.00  0.00           H  
ATOM   2258  HB2 ALA 0 144       5.289 -17.181 -26.680  1.00  0.00           H  
ATOM   2259  HB3 ALA 0 144       3.949 -18.266 -26.277  1.00  0.00           H  
ATOM   2260  N   ALA 0 145       2.585 -14.618 -26.183  1.00  0.00      R00  N  
ATOM   2261  CA  ALA 0 145       2.060 -14.007 -24.929  1.00  0.00      R00  C  
ATOM   2262  C   ALA 0 145       0.508 -14.118 -24.725  1.00  0.00      R00  C  
ATOM   2263  O   ALA 0 145       0.142 -14.315 -23.613  1.00  0.00      R00  O  
ATOM   2264  CB  ALA 0 145       2.471 -12.539 -24.967  1.00  0.00      R00  C  
ATOM   2265  H   ALA 0 145       3.441 -14.180 -26.493  1.00  0.00      R00  H  
ATOM   2266  HA  ALA 0 145       2.498 -14.546 -24.089  1.00  0.00           H  
ATOM   2267  HB1 ALA 0 145       2.919 -12.217 -25.907  1.00  0.00           H  
ATOM   2268  HB2 ALA 0 145       1.768 -11.862 -24.482  1.00  0.00           H  
ATOM   2269  HB3 ALA 0 145       3.362 -12.557 -24.339  1.00  0.00           H  
ATOM   2270  N   PRO 0 146      -0.345 -14.059 -25.754  1.00  0.00      R00  N  
ATOM   2271  CA  PRO 0 146      -1.721 -14.444 -25.665  1.00  0.00      R00  C  
ATOM   2272  C   PRO 0 146      -2.119 -15.803 -25.014  1.00  0.00      R00  C  
ATOM   2273  O   PRO 0 146      -3.288 -15.965 -24.762  1.00  0.00      R00  O  
ATOM   2274  CD  PRO 0 146      -0.182 -13.411 -27.084  1.00  0.00      R00  C  
ATOM   2275  CB  PRO 0 146      -2.442 -14.149 -27.019  1.00  0.00      R00  C  
ATOM   2276  CG  PRO 0 146      -1.598 -13.013 -27.588  1.00  0.00      R00  C  
ATOM   2277  HD2 PRO 0 146       0.257 -14.215 -27.674  1.00  0.00           H  
ATOM   2278  HD3 PRO 0 146       0.451 -12.523 -27.088  1.00  0.00           H  
ATOM   2279  HA  PRO 0 146      -2.211 -13.706 -25.029  1.00  0.00           H  
ATOM   2280  HB3 PRO 0 146      -3.524 -14.019 -27.014  1.00  0.00           H  
ATOM   2281  HB2 PRO 0 146      -2.232 -15.081 -27.543  1.00  0.00           H  
ATOM   2282  HG2 PRO 0 146      -1.701 -13.193 -28.658  1.00  0.00           H  
ATOM   2283  HG3 PRO 0 146      -2.001 -12.043 -27.299  1.00  0.00           H  
ATOM   2284  N   ARG 0 147      -1.172 -16.794 -24.934  1.00  0.00      R00  N  
ATOM   2285  CA  ARG 0 147      -1.480 -17.972 -24.161  1.00  0.00      R00  C  
ATOM   2286  C   ARG 0 147      -1.576 -17.736 -22.606  1.00  0.00      R00  C  
ATOM   2287  O   ARG 0 147      -2.390 -18.333 -21.869  1.00  0.00      R00  O  
ATOM   2288  CB  ARG 0 147      -0.327 -19.006 -24.323  1.00  0.00      R00  C  
ATOM   2289  CG  ARG 0 147       0.149 -19.475 -25.777  1.00  0.00      R00  C  
ATOM   2290  CD  ARG 0 147       1.204 -20.531 -25.774  1.00  0.00      R00  C  
ATOM   2291  NE  ARG 0 147       0.896 -21.749 -25.030  1.00  0.00      R00  N  
ATOM   2292  CZ  ARG 0 147       1.724 -22.596 -24.440  1.00  0.00      R00  C  
ATOM   2293  NH1 ARG 0 147       1.069 -23.626 -23.950  1.00  0.00      R00  N  
ATOM   2294  NH2 ARG 0 147       3.087 -22.470 -24.410  1.00  0.00      R00  N1+
ATOM   2295  H   ARG 0 147      -0.212 -16.772 -25.248  1.00  0.00      R00  H  
ATOM   2296  HE  ARG 0 147      -0.053 -22.077 -25.142  1.00  0.00      R00  H  
ATOM   2297 HH11 ARG 0 147       1.648 -24.404 -23.668  1.00  0.00      R00  H  
ATOM   2298 HH12 ARG 0 147       0.109 -23.878 -24.135  1.00  0.00      R00  H  
ATOM   2299 HH21 ARG 0 147       3.758 -23.147 -24.078  1.00  0.00      R00  H  
ATOM   2300 HH22 ARG 0 147       3.587 -21.850 -25.031  1.00  0.00      R00  H  
ATOM   2301  HA  ARG 0 147      -2.381 -18.405 -24.596  1.00  0.00           H  
ATOM   2302  HB3 ARG 0 147      -0.585 -19.886 -23.735  1.00  0.00           H  
ATOM   2303  HB2 ARG 0 147       0.589 -18.596 -23.896  1.00  0.00           H  
ATOM   2304  HG3 ARG 0 147       0.477 -18.583 -26.311  1.00  0.00           H  
ATOM   2305  HG2 ARG 0 147      -0.702 -19.820 -26.364  1.00  0.00           H  
ATOM   2306  HD3 ARG 0 147       2.143 -20.057 -25.489  1.00  0.00           H  
ATOM   2307  HD2 ARG 0 147       1.375 -20.897 -26.786  1.00  0.00           H  
ATOM   2308  N   LEU 0 148      -0.698 -16.801 -22.146  1.00  0.00      R00  N  
ATOM   2309  CA  LEU 0 148      -0.723 -16.271 -20.803  1.00  0.00      R00  C  
ATOM   2310  C   LEU 0 148      -1.736 -15.058 -20.706  1.00  0.00      R00  C  
ATOM   2311  O   LEU 0 148      -2.511 -14.970 -19.805  1.00  0.00      R00  O  
ATOM   2312  CB  LEU 0 148       0.708 -15.779 -20.511  1.00  0.00      R00  C  
ATOM   2313  CG  LEU 0 148       1.736 -16.920 -20.835  1.00  0.00      R00  C  
ATOM   2314  CD1 LEU 0 148       2.351 -16.936 -22.261  1.00  0.00      R00  C  
ATOM   2315  CD2 LEU 0 148       2.797 -16.987 -19.728  1.00  0.00      R00  C  
ATOM   2316  H   LEU 0 148      -0.179 -16.279 -22.838  1.00  0.00      R00  H  
ATOM   2317  HA  LEU 0 148      -0.986 -17.118 -20.169  1.00  0.00           H  
ATOM   2318  HB3 LEU 0 148       0.854 -15.431 -19.488  1.00  0.00           H  
ATOM   2319  HB2 LEU 0 148       1.025 -14.886 -21.050  1.00  0.00           H  
ATOM   2320  HG  LEU 0 148       1.158 -17.839 -20.739  1.00  0.00           H  
ATOM   2321 HD11 LEU 0 148       1.681 -16.497 -23.001  1.00  0.00           H  
ATOM   2322 HD12 LEU 0 148       3.270 -16.352 -22.201  1.00  0.00           H  
ATOM   2323 HD13 LEU 0 148       2.672 -17.914 -22.619  1.00  0.00           H  
ATOM   2324 HD21 LEU 0 148       3.769 -17.384 -20.019  1.00  0.00           H  
ATOM   2325 HD22 LEU 0 148       2.909 -15.988 -19.306  1.00  0.00           H  
ATOM   2326 HD23 LEU 0 148       2.526 -17.670 -18.923  1.00  0.00           H  
ATOM   2327  N   ARG 0 149      -1.629 -14.125 -21.648  1.00  0.00      R00  N  
ATOM   2328  CA  ARG 0 149      -2.435 -12.800 -21.855  1.00  0.00      R00  C  
ATOM   2329  C   ARG 0 149      -3.860 -13.088 -22.404  1.00  0.00      R00  C  
ATOM   2330  O   ARG 0 149      -4.179 -12.722 -23.538  1.00  0.00      R00  O  
ATOM   2331  CB  ARG 0 149      -1.594 -11.633 -22.598  1.00  0.00      R00  C  
ATOM   2332  CG  ARG 0 149      -0.223 -11.428 -21.896  1.00  0.00      R00  C  
ATOM   2333  CD  ARG 0 149       0.669 -10.214 -22.445  1.00  0.00      R00  C  
ATOM   2334  NE  ARG 0 149       0.024  -8.982 -22.002  1.00  0.00      R00  N  
ATOM   2335  CZ  ARG 0 149      -0.832  -8.146 -22.616  1.00  0.00      R00  C  
ATOM   2336  NH1 ARG 0 149      -1.364  -7.254 -21.789  1.00  0.00      R00  N  
ATOM   2337  NH2 ARG 0 149      -1.157  -8.348 -23.911  1.00  0.00      R00  N1+
ATOM   2338  H   ARG 0 149      -1.152 -14.532 -22.440  1.00  0.00      R00  H  
ATOM   2339  HE  ARG 0 149       0.232  -8.775 -21.036  1.00  0.00      R00  H  
ATOM   2340 HH11 ARG 0 149      -2.139  -6.722 -22.159  1.00  0.00      R00  H  
ATOM   2341 HH12 ARG 0 149      -1.199  -7.377 -20.801  1.00  0.00      R00  H  
ATOM   2342 HH21 ARG 0 149      -1.820  -7.733 -24.360  1.00  0.00      R00  H  
ATOM   2343 HH22 ARG 0 149      -0.758  -9.013 -24.557  1.00  0.00      R00  H  
ATOM   2344  HA  ARG 0 149      -2.582 -12.358 -20.869  1.00  0.00           H  
ATOM   2345  HB3 ARG 0 149      -2.149 -10.698 -22.526  1.00  0.00           H  
ATOM   2346  HB2 ARG 0 149      -1.459 -11.722 -23.676  1.00  0.00           H  
ATOM   2347  HG3 ARG 0 149       0.407 -12.317 -21.887  1.00  0.00           H  
ATOM   2348  HG2 ARG 0 149      -0.343 -11.207 -20.835  1.00  0.00           H  
ATOM   2349  HD3 ARG 0 149       0.569 -10.283 -23.528  1.00  0.00           H  
ATOM   2350  HD2 ARG 0 149       1.681 -10.341 -22.061  1.00  0.00           H  
ATOM   2351  N   THR 0 150      -4.700 -13.733 -21.633  1.00  0.00      R00  N  
ATOM   2352  CA  THR 0 150      -6.027 -14.065 -21.984  1.00  0.00      R00  C  
ATOM   2353  C   THR 0 150      -6.859 -14.050 -20.690  1.00  0.00      R00  C  
ATOM   2354  O   THR 0 150      -6.444 -14.796 -19.741  1.00  0.00      R00  O  
ATOM   2355  CB  THR 0 150      -6.048 -15.527 -22.673  1.00  0.00      R00  C  
ATOM   2356  OG1 THR 0 150      -7.356 -15.929 -22.974  1.00  0.00      R00  O  
ATOM   2357  CG2 THR 0 150      -5.328 -16.617 -21.779  1.00  0.00      R00  C  
ATOM   2358  H   THR 0 150      -4.457 -14.103 -20.725  1.00  0.00      R00  H  
ATOM   2359  HG1 THR 0 150      -7.501 -15.464 -23.801  1.00  0.00      R00  H  
ATOM   2360  HA  THR 0 150      -6.462 -13.197 -22.480  1.00  0.00           H  
ATOM   2361  HB  THR 0 150      -5.512 -15.394 -23.612  1.00  0.00           H  
ATOM   2362 HG21 THR 0 150      -4.294 -16.303 -21.641  1.00  0.00           H  
ATOM   2363 HG22 THR 0 150      -5.893 -16.768 -20.859  1.00  0.00           H  
ATOM   2364 HG23 THR 0 150      -5.265 -17.636 -22.160  1.00  0.00           H  
ATOM   2365  N   PRO 0 151      -7.989 -13.323 -20.648  1.00  0.00      R00  N  
ATOM   2366  CA  PRO 0 151      -8.566 -12.927 -19.372  1.00  0.00      R00  C  
ATOM   2367  C   PRO 0 151      -8.972 -13.984 -18.295  1.00  0.00      R00  C  
ATOM   2368  O   PRO 0 151      -8.973 -13.702 -17.043  1.00  0.00      R00  O  
ATOM   2369  CD  PRO 0 151      -8.800 -12.934 -21.800  1.00  0.00      R00  C  
ATOM   2370  CB  PRO 0 151      -9.702 -11.942 -19.815  1.00  0.00      R00  C  
ATOM   2371  CG  PRO 0 151     -10.059 -12.358 -21.271  1.00  0.00      R00  C  
ATOM   2372  HD2 PRO 0 151      -9.130 -13.739 -22.457  1.00  0.00           H  
ATOM   2373  HD3 PRO 0 151      -8.300 -12.224 -22.458  1.00  0.00           H  
ATOM   2374  HA  PRO 0 151      -7.864 -12.271 -18.857  1.00  0.00           H  
ATOM   2375  HB3 PRO 0 151      -9.308 -10.928 -19.885  1.00  0.00           H  
ATOM   2376  HB2 PRO 0 151     -10.632 -11.962 -19.246  1.00  0.00           H  
ATOM   2377  HG2 PRO 0 151     -10.810 -13.148 -21.257  1.00  0.00           H  
ATOM   2378  HG3 PRO 0 151     -10.423 -11.572 -21.933  1.00  0.00           H  
ATOM   2379  N   PHE 0 152      -9.283 -15.229 -18.727  1.00  0.00      R00  N  
ATOM   2380  CA  PHE 0 152      -9.611 -16.298 -17.770  1.00  0.00      R00  C  
ATOM   2381  C   PHE 0 152      -8.392 -16.665 -16.907  1.00  0.00      R00  C  
ATOM   2382  O   PHE 0 152      -8.507 -16.869 -15.735  1.00  0.00      R00  O  
ATOM   2383  CB  PHE 0 152     -10.241 -17.537 -18.483  1.00  0.00      R00  C  
ATOM   2384  CG  PHE 0 152      -9.323 -18.585 -19.115  1.00  0.00      R00  C  
ATOM   2385  CD1 PHE 0 152      -8.798 -18.413 -20.405  1.00  0.00      R00  C  
ATOM   2386  CD2 PHE 0 152      -8.940 -19.628 -18.247  1.00  0.00      R00  C  
ATOM   2387  CE1 PHE 0 152      -7.834 -19.389 -20.805  1.00  0.00      R00  C  
ATOM   2388  CE2 PHE 0 152      -7.946 -20.577 -18.650  1.00  0.00      R00  C  
ATOM   2389  CZ  PHE 0 152      -7.408 -20.352 -19.920  1.00  0.00      R00  C  
ATOM   2390  H   PHE 0 152      -9.298 -15.448 -19.713  1.00  0.00      R00  H  
ATOM   2391  HA  PHE 0 152     -10.200 -15.768 -17.022  1.00  0.00           H  
ATOM   2392  HB3 PHE 0 152     -11.023 -17.279 -19.197  1.00  0.00           H  
ATOM   2393  HB2 PHE 0 152     -10.784 -18.087 -17.713  1.00  0.00           H  
ATOM   2394  HD1 PHE 0 152      -9.125 -17.571 -20.997  1.00  0.00           H  
ATOM   2395  HD2 PHE 0 152      -9.390 -19.754 -17.273  1.00  0.00           H  
ATOM   2396  HE1 PHE 0 152      -7.395 -19.365 -21.791  1.00  0.00           H  
ATOM   2397  HE2 PHE 0 152      -7.669 -21.403 -18.011  1.00  0.00           H  
ATOM   2398  HZ  PHE 0 152      -6.653 -21.092 -20.139  1.00  0.00           H  
ATOM   2399  N   VAL 0 153      -7.227 -16.742 -17.556  1.00  0.00      R00  N  
ATOM   2400  CA  VAL 0 153      -5.938 -16.953 -16.911  1.00  0.00      R00  C  
ATOM   2401  C   VAL 0 153      -5.598 -15.800 -16.007  1.00  0.00      R00  C  
ATOM   2402  O   VAL 0 153      -5.099 -15.995 -14.908  1.00  0.00      R00  O  
ATOM   2403  CB  VAL 0 153      -4.734 -17.272 -17.845  1.00  0.00      R00  C  
ATOM   2404  CG1 VAL 0 153      -3.326 -17.199 -17.187  1.00  0.00      R00  C  
ATOM   2405  CG2 VAL 0 153      -4.867 -18.729 -18.497  1.00  0.00      R00  C  
ATOM   2406  H   VAL 0 153      -7.133 -16.406 -18.504  1.00  0.00      R00  H  
ATOM   2407  HA  VAL 0 153      -6.095 -17.845 -16.305  1.00  0.00           H  
ATOM   2408  HB  VAL 0 153      -4.779 -16.521 -18.634  1.00  0.00           H  
ATOM   2409 HG11 VAL 0 153      -2.409 -17.415 -17.735  1.00  0.00           H  
ATOM   2410 HG12 VAL 0 153      -3.104 -16.196 -16.821  1.00  0.00           H  
ATOM   2411 HG13 VAL 0 153      -3.215 -17.806 -16.289  1.00  0.00           H  
ATOM   2412 HG21 VAL 0 153      -5.057 -19.488 -17.737  1.00  0.00           H  
ATOM   2413 HG22 VAL 0 153      -5.787 -18.687 -19.081  1.00  0.00           H  
ATOM   2414 HG23 VAL 0 153      -4.091 -19.010 -19.208  1.00  0.00           H  
ATOM   2415  N   SER 0 154      -5.876 -14.578 -16.485  1.00  0.00      R00  N  
ATOM   2416  CA  SER 0 154      -5.700 -13.362 -15.722  1.00  0.00      R00  C  
ATOM   2417  C   SER 0 154      -6.528 -13.178 -14.497  1.00  0.00      R00  C  
ATOM   2418  O   SER 0 154      -6.070 -12.532 -13.478  1.00  0.00      R00  O  
ATOM   2419  CB  SER 0 154      -5.875 -12.202 -16.703  1.00  0.00      R00  C  
ATOM   2420  OG  SER 0 154      -5.197 -12.505 -17.950  1.00  0.00      R00  O  
ATOM   2421  H   SER 0 154      -6.161 -14.519 -17.453  1.00  0.00      R00  H  
ATOM   2422  HG  SER 0 154      -4.286 -12.704 -17.721  1.00  0.00      R00  H  
ATOM   2423  HA  SER 0 154      -4.644 -13.371 -15.453  1.00  0.00           H  
ATOM   2424  HB3 SER 0 154      -5.423 -11.292 -16.307  1.00  0.00           H  
ATOM   2425  HB2 SER 0 154      -6.923 -11.969 -16.892  1.00  0.00           H  
ATOM   2426  N   ARG 0 155      -7.694 -13.851 -14.467  1.00  0.00      R00  N  
ATOM   2427  CA  ARG 0 155      -8.461 -14.121 -13.275  1.00  0.00      R00  C  
ATOM   2428  C   ARG 0 155      -7.946 -15.255 -12.396  1.00  0.00      R00  C  
ATOM   2429  O   ARG 0 155      -7.858 -15.130 -11.184  1.00  0.00      R00  O  
ATOM   2430  CB  ARG 0 155      -9.880 -14.421 -13.715  1.00  0.00      R00  C  
ATOM   2431  CG  ARG 0 155     -11.070 -14.079 -12.830  1.00  0.00      R00  C  
ATOM   2432  CD  ARG 0 155     -12.359 -14.611 -13.339  1.00  0.00      R00  C  
ATOM   2433  NE  ARG 0 155     -12.623 -16.047 -13.186  1.00  0.00      R00  N  
ATOM   2434  CZ  ARG 0 155     -13.244 -16.637 -12.163  1.00  0.00      R00  C  
ATOM   2435  NH1 ARG 0 155     -13.440 -17.948 -12.187  1.00  0.00      R00  N  
ATOM   2436  NH2 ARG 0 155     -13.462 -15.978 -11.049  1.00  0.00      R00  N1+
ATOM   2437  H   ARG 0 155      -7.991 -14.185 -15.373  1.00  0.00      R00  H  
ATOM   2438  HE  ARG 0 155     -12.298 -16.631 -13.943  1.00  0.00      R00  H  
ATOM   2439 HH11 ARG 0 155     -13.533 -18.407 -11.292  1.00  0.00      R00  H  
ATOM   2440 HH12 ARG 0 155     -13.354 -18.501 -13.028  1.00  0.00      R00  H  
ATOM   2441 HH21 ARG 0 155     -13.952 -16.387 -10.267  1.00  0.00      R00  H  
ATOM   2442 HH22 ARG 0 155     -13.195 -15.013 -10.915  1.00  0.00      R00  H  
ATOM   2443  HA  ARG 0 155      -8.394 -13.215 -12.673  1.00  0.00           H  
ATOM   2444  HB3 ARG 0 155      -9.955 -15.440 -14.096  1.00  0.00           H  
ATOM   2445  HB2 ARG 0 155     -10.078 -13.889 -14.646  1.00  0.00           H  
ATOM   2446  HG3 ARG 0 155     -11.129 -13.021 -12.575  1.00  0.00           H  
ATOM   2447  HG2 ARG 0 155     -10.888 -14.616 -11.900  1.00  0.00           H  
ATOM   2448  HD3 ARG 0 155     -12.225 -14.435 -14.407  1.00  0.00           H  
ATOM   2449  HD2 ARG 0 155     -13.268 -14.082 -13.054  1.00  0.00           H  
ATOM   2450  N   ILE 0 156      -7.507 -16.350 -12.995  1.00  0.00      R00  N  
ATOM   2451  CA  ILE 0 156      -6.904 -17.443 -12.289  1.00  0.00      R00  C  
ATOM   2452  C   ILE 0 156      -5.709 -17.172 -11.396  1.00  0.00      R00  C  
ATOM   2453  O   ILE 0 156      -5.640 -17.647 -10.273  1.00  0.00      R00  O  
ATOM   2454  CB  ILE 0 156      -6.658 -18.611 -13.274  1.00  0.00      R00  C  
ATOM   2455  CG2 ILE 0 156      -5.495 -19.647 -12.871  1.00  0.00      R00  C  
ATOM   2456  CG1 ILE 0 156      -7.929 -19.398 -13.643  1.00  0.00      R00  C  
ATOM   2457  CD1 ILE 0 156      -8.400 -20.294 -12.532  1.00  0.00      R00  C  
ATOM   2458  H   ILE 0 156      -7.500 -16.425 -14.002  1.00  0.00      R00  H  
ATOM   2459  HA  ILE 0 156      -7.591 -17.768 -11.508  1.00  0.00           H  
ATOM   2460  HB  ILE 0 156      -6.233 -18.216 -14.197  1.00  0.00           H  
ATOM   2461 HG21 ILE 0 156      -5.373 -20.529 -13.500  1.00  0.00           H  
ATOM   2462 HG22 ILE 0 156      -4.572 -19.067 -12.855  1.00  0.00           H  
ATOM   2463 HG23 ILE 0 156      -5.686 -20.139 -11.917  1.00  0.00           H  
ATOM   2464 HG13 ILE 0 156      -7.867 -19.937 -14.588  1.00  0.00           H  
ATOM   2465 HG12 ILE 0 156      -8.778 -18.723 -13.755  1.00  0.00           H  
ATOM   2466 HD11 ILE 0 156      -9.475 -20.129 -12.453  1.00  0.00           H  
ATOM   2467 HD12 ILE 0 156      -8.167 -21.338 -12.741  1.00  0.00           H  
ATOM   2468 HD13 ILE 0 156      -7.977 -19.940 -11.592  1.00  0.00           H  
ATOM   2469  N   VAL 0 157      -4.744 -16.367 -11.951  1.00  0.00      R00  N  
ATOM   2470  CA  VAL 0 157      -3.417 -16.024 -11.227  1.00  0.00      R00  C  
ATOM   2471  C   VAL 0 157      -3.689 -15.172  -9.978  1.00  0.00      R00  C  
ATOM   2472  O   VAL 0 157      -2.869 -15.200  -9.064  1.00  0.00      R00  O  
ATOM   2473  CB  VAL 0 157      -2.441 -15.268 -12.206  1.00  0.00      R00  C  
ATOM   2474  CG1 VAL 0 157      -1.943 -16.093 -13.385  1.00  0.00      R00  C  
ATOM   2475  CG2 VAL 0 157      -2.904 -13.847 -12.594  1.00  0.00      R00  C  
ATOM   2476  H   VAL 0 157      -4.857 -16.068 -12.910  1.00  0.00      R00  H  
ATOM   2477  HA  VAL 0 157      -2.920 -16.966 -10.996  1.00  0.00           H  
ATOM   2478  HB  VAL 0 157      -1.547 -15.033 -11.628  1.00  0.00           H  
ATOM   2479 HG11 VAL 0 157      -1.241 -16.812 -12.963  1.00  0.00           H  
ATOM   2480 HG12 VAL 0 157      -2.736 -16.599 -13.936  1.00  0.00           H  
ATOM   2481 HG13 VAL 0 157      -1.377 -15.531 -14.129  1.00  0.00           H  
ATOM   2482 HG21 VAL 0 157      -2.571 -13.098 -11.876  1.00  0.00           H  
ATOM   2483 HG22 VAL 0 157      -2.268 -13.359 -13.332  1.00  0.00           H  
ATOM   2484 HG23 VAL 0 157      -3.986 -13.720 -12.627  1.00  0.00           H  
ATOM   2485  N   SER 0 158      -4.711 -14.340 -10.101  1.00  0.00      R00  N  
ATOM   2486  CA  SER 0 158      -5.155 -13.428  -9.036  1.00  0.00      R00  C  
ATOM   2487  C   SER 0 158      -5.876 -14.227  -7.853  1.00  0.00      R00  C  
ATOM   2488  O   SER 0 158      -5.566 -14.030  -6.720  1.00  0.00      R00  O  
ATOM   2489  CB  SER 0 158      -6.011 -12.368  -9.807  1.00  0.00      R00  C  
ATOM   2490  OG  SER 0 158      -6.271 -11.189  -9.101  1.00  0.00      R00  O  
ATOM   2491  H   SER 0 158      -5.123 -14.342 -11.023  1.00  0.00      R00  H  
ATOM   2492  HG  SER 0 158      -5.464 -10.678  -9.011  1.00  0.00      R00  H  
ATOM   2493  HA  SER 0 158      -4.294 -12.887  -8.645  1.00  0.00           H  
ATOM   2494  HB3 SER 0 158      -6.968 -12.722 -10.190  1.00  0.00           H  
ATOM   2495  HB2 SER 0 158      -5.453 -12.074 -10.696  1.00  0.00           H  
ATOM   2496  N   ALA 0 159      -6.546 -15.288  -8.219  1.00  0.00      R00  N  
ATOM   2497  CA  ALA 0 159      -7.067 -16.326  -7.308  1.00  0.00      R00  C  
ATOM   2498  C   ALA 0 159      -5.970 -17.213  -6.602  1.00  0.00      R00  C  
ATOM   2499  O   ALA 0 159      -6.138 -17.521  -5.395  1.00  0.00      R00  O  
ATOM   2500  CB  ALA 0 159      -8.068 -17.279  -7.981  1.00  0.00      R00  C  
ATOM   2501  H   ALA 0 159      -6.663 -15.434  -9.211  1.00  0.00      R00  H  
ATOM   2502  HA  ALA 0 159      -7.566 -15.852  -6.463  1.00  0.00           H  
ATOM   2503  HB1 ALA 0 159      -8.326 -18.118  -7.335  1.00  0.00           H  
ATOM   2504  HB2 ALA 0 159      -8.979 -16.703  -8.142  1.00  0.00           H  
ATOM   2505  HB3 ALA 0 159      -7.784 -17.804  -8.894  1.00  0.00           H  
ATOM   2506  N   ALA 0 160      -5.010 -17.669  -7.386  1.00  0.00      R00  N  
ATOM   2507  CA  ALA 0 160      -3.830 -18.387  -6.857  1.00  0.00      R00  C  
ATOM   2508  C   ALA 0 160      -2.925 -17.549  -5.910  1.00  0.00      R00  C  
ATOM   2509  O   ALA 0 160      -2.439 -18.092  -4.880  1.00  0.00      R00  O  
ATOM   2510  CB  ALA 0 160      -3.074 -18.985  -7.984  1.00  0.00      R00  C  
ATOM   2511  H   ALA 0 160      -5.164 -17.530  -8.375  1.00  0.00      R00  H  
ATOM   2512  HA  ALA 0 160      -4.247 -19.200  -6.263  1.00  0.00           H  
ATOM   2513  HB1 ALA 0 160      -2.548 -18.269  -8.615  1.00  0.00           H  
ATOM   2514  HB2 ALA 0 160      -2.229 -19.487  -7.512  1.00  0.00           H  
ATOM   2515  HB3 ALA 0 160      -3.645 -19.633  -8.649  1.00  0.00           H  
ATOM   2516  N   ALA 0 161      -2.763 -16.246  -6.193  1.00  0.00      R00  N  
ATOM   2517  CA  ALA 0 161      -2.195 -15.272  -5.228  1.00  0.00      R00  C  
ATOM   2518  C   ALA 0 161      -3.074 -15.214  -3.953  1.00  0.00      R00  C  
ATOM   2519  O   ALA 0 161      -2.438 -15.250  -2.867  1.00  0.00      R00  O  
ATOM   2520  CB  ALA 0 161      -2.091 -13.930  -5.940  1.00  0.00      R00  C  
ATOM   2521  H   ALA 0 161      -3.044 -15.987  -7.128  1.00  0.00      R00  H  
ATOM   2522  HA  ALA 0 161      -1.178 -15.509  -4.916  1.00  0.00           H  
ATOM   2523  HB1 ALA 0 161      -3.096 -13.744  -6.318  1.00  0.00           H  
ATOM   2524  HB2 ALA 0 161      -1.844 -13.082  -5.301  1.00  0.00           H  
ATOM   2525  HB3 ALA 0 161      -1.316 -13.882  -6.705  1.00  0.00           H  
ATOM   2526  N   TRP 0 162      -4.395 -15.034  -3.979  1.00  0.00      R00  N  
ATOM   2527  CA  TRP 0 162      -5.306 -14.961  -2.891  1.00  0.00      R00  C  
ATOM   2528  C   TRP 0 162      -5.183 -16.178  -2.025  1.00  0.00      R00  C  
ATOM   2529  O   TRP 0 162      -4.927 -16.098  -0.801  1.00  0.00      R00  O  
ATOM   2530  CB  TRP 0 162      -6.734 -14.843  -3.479  1.00  0.00      R00  C  
ATOM   2531  CG  TRP 0 162      -7.796 -14.734  -2.489  1.00  0.00      R00  C  
ATOM   2532  CD2 TRP 0 162      -8.223 -13.616  -1.655  1.00  0.00      R00  C  
ATOM   2533  CE2 TRP 0 162      -9.273 -14.088  -0.771  1.00  0.00      R00  C  
ATOM   2534  CE3 TRP 0 162      -7.944 -12.226  -1.560  1.00  0.00      R00  C  
ATOM   2535  CD1 TRP 0 162      -8.426 -15.820  -2.034  1.00  0.00      R00  C  
ATOM   2536  NE1 TRP 0 162      -9.376 -15.412  -1.150  1.00  0.00      R00  N  
ATOM   2537  CZ2 TRP 0 162      -9.879 -13.219   0.101  1.00  0.00      R00  C  
ATOM   2538  CZ3 TRP 0 162      -8.557 -11.369  -0.654  1.00  0.00      R00  C  
ATOM   2539  CH2 TRP 0 162      -9.517 -11.873   0.151  1.00  0.00      R00  C  
ATOM   2540  H   TRP 0 162      -4.853 -14.687  -4.810  1.00  0.00      R00  H  
ATOM   2541  HE1 TRP 0 162     -10.051 -16.028  -0.719  1.00  0.00      R00  H  
ATOM   2542  HA  TRP 0 162      -5.191 -14.146  -2.176  1.00  0.00           H  
ATOM   2543  HB3 TRP 0 162      -7.052 -15.633  -4.159  1.00  0.00           H  
ATOM   2544  HB2 TRP 0 162      -6.805 -13.863  -3.950  1.00  0.00           H  
ATOM   2545  HE3 TRP 0 162      -7.180 -11.868  -2.235  1.00  0.00           H  
ATOM   2546  HD1 TRP 0 162      -8.142 -16.830  -2.289  1.00  0.00           H  
ATOM   2547  HZ2 TRP 0 162     -10.713 -13.466   0.741  1.00  0.00           H  
ATOM   2548  HZ3 TRP 0 162      -8.244 -10.344  -0.522  1.00  0.00           H  
ATOM   2549  HH2 TRP 0 162     -10.029 -11.198   0.820  1.00  0.00           H  
ATOM   2550  N   THR 0 163      -5.330 -17.350  -2.605  1.00  0.00      R00  N  
ATOM   2551  CA  THR 0 163      -5.276 -18.623  -1.883  1.00  0.00      R00  C  
ATOM   2552  C   THR 0 163      -3.864 -18.956  -1.279  1.00  0.00      R00  C  
ATOM   2553  O   THR 0 163      -3.761 -19.398  -0.142  1.00  0.00      R00  O  
ATOM   2554  CB  THR 0 163      -5.712 -19.874  -2.633  1.00  0.00      R00  C  
ATOM   2555  OG1 THR 0 163      -5.070 -20.007  -3.897  1.00  0.00      R00  O  
ATOM   2556  CG2 THR 0 163      -7.261 -19.854  -3.001  1.00  0.00      R00  C  
ATOM   2557  H   THR 0 163      -5.504 -17.491  -3.590  1.00  0.00      R00  H  
ATOM   2558  HG1 THR 0 163      -5.379 -19.304  -4.473  1.00  0.00      R00  H  
ATOM   2559  HA  THR 0 163      -5.995 -18.564  -1.065  1.00  0.00           H  
ATOM   2560  HB  THR 0 163      -5.443 -20.757  -2.054  1.00  0.00           H  
ATOM   2561 HG21 THR 0 163      -7.522 -20.801  -3.475  1.00  0.00           H  
ATOM   2562 HG22 THR 0 163      -7.918 -19.724  -2.141  1.00  0.00           H  
ATOM   2563 HG23 THR 0 163      -7.519 -19.062  -3.704  1.00  0.00           H  
ATOM   2564  N   ALA 0 164      -2.789 -18.626  -2.083  1.00  0.00      R00  N  
ATOM   2565  CA  ALA 0 164      -1.409 -18.744  -1.573  1.00  0.00      R00  C  
ATOM   2566  C   ALA 0 164      -1.114 -17.678  -0.468  1.00  0.00      R00  C  
ATOM   2567  O   ALA 0 164      -0.391 -18.067   0.459  1.00  0.00      R00  O  
ATOM   2568  CB  ALA 0 164      -0.431 -18.818  -2.757  1.00  0.00      R00  C  
ATOM   2569  H   ALA 0 164      -2.840 -18.242  -3.016  1.00  0.00      R00  H  
ATOM   2570  HA  ALA 0 164      -1.499 -19.705  -1.065  1.00  0.00           H  
ATOM   2571  HB1 ALA 0 164      -0.156 -17.905  -3.285  1.00  0.00           H  
ATOM   2572  HB2 ALA 0 164       0.471 -19.278  -2.355  1.00  0.00           H  
ATOM   2573  HB3 ALA 0 164      -0.775 -19.564  -3.474  1.00  0.00           H  
ATOM   2574  N   SER 0 165      -1.640 -16.439  -0.360  1.00  0.00      R00  N  
ATOM   2575  CA  SER 0 165      -1.560 -15.615   0.868  1.00  0.00      R00  C  
ATOM   2576  C   SER 0 165      -2.546 -16.140   1.903  1.00  0.00      R00  C  
ATOM   2577  O   SER 0 165      -2.295 -15.854   3.038  1.00  0.00      R00  O  
ATOM   2578  CB  SER 0 165      -2.070 -14.217   0.457  1.00  0.00      R00  C  
ATOM   2579  OG  SER 0 165      -1.181 -13.519  -0.333  1.00  0.00      R00  O  
ATOM   2580  H   SER 0 165      -2.067 -15.944  -1.130  1.00  0.00      R00  H  
ATOM   2581  HG  SER 0 165      -1.080 -14.049  -1.127  1.00  0.00      R00  H  
ATOM   2582  HA  SER 0 165      -0.554 -15.460   1.256  1.00  0.00           H  
ATOM   2583  HB3 SER 0 165      -2.289 -13.632   1.351  1.00  0.00           H  
ATOM   2584  HB2 SER 0 165      -3.031 -14.335  -0.044  1.00  0.00           H  
ATOM   2585  N   ALA 0 166      -3.689 -16.753   1.557  1.00  0.00      R00  N  
ATOM   2586  CA  ALA 0 166      -4.654 -17.365   2.494  1.00  0.00      R00  C  
ATOM   2587  C   ALA 0 166      -4.146 -18.529   3.348  1.00  0.00      R00  C  
ATOM   2588  O   ALA 0 166      -4.473 -18.624   4.528  1.00  0.00      R00  O  
ATOM   2589  CB  ALA 0 166      -5.990 -17.782   1.751  1.00  0.00      R00  C  
ATOM   2590  H   ALA 0 166      -4.006 -16.669   0.601  1.00  0.00      R00  H  
ATOM   2591  HA  ALA 0 166      -4.920 -16.519   3.128  1.00  0.00           H  
ATOM   2592  HB1 ALA 0 166      -6.288 -16.942   1.123  1.00  0.00           H  
ATOM   2593  HB2 ALA 0 166      -5.915 -18.726   1.211  1.00  0.00           H  
ATOM   2594  HB3 ALA 0 166      -6.701 -18.004   2.546  1.00  0.00           H  
ATOM   2595  N   LEU 0 167      -3.347 -19.430   2.673  1.00  0.00      R00  N  
ATOM   2596  CA  LEU 0 167      -2.845 -20.653   3.317  1.00  0.00      R00  C  
ATOM   2597  C   LEU 0 167      -1.900 -20.268   4.436  1.00  0.00      R00  C  
ATOM   2598  O   LEU 0 167      -1.926 -20.867   5.474  1.00  0.00      R00  O  
ATOM   2599  CB  LEU 0 167      -2.100 -21.447   2.247  1.00  0.00      R00  C  
ATOM   2600  CG  LEU 0 167      -1.130 -22.639   2.600  1.00  0.00      R00  C  
ATOM   2601  CD1 LEU 0 167      -1.850 -23.911   3.268  1.00  0.00      R00  C  
ATOM   2602  CD2 LEU 0 167      -0.264 -22.960   1.439  1.00  0.00      R00  C  
ATOM   2603  H   LEU 0 167      -2.965 -19.258   1.754  1.00  0.00      R00  H  
ATOM   2604  HA  LEU 0 167      -3.621 -21.246   3.801  1.00  0.00           H  
ATOM   2605  HB3 LEU 0 167      -1.490 -20.723   1.707  1.00  0.00           H  
ATOM   2606  HB2 LEU 0 167      -2.757 -21.818   1.460  1.00  0.00           H  
ATOM   2607  HG  LEU 0 167      -0.407 -22.350   3.363  1.00  0.00           H  
ATOM   2608 HD11 LEU 0 167      -1.490 -24.866   2.885  1.00  0.00           H  
ATOM   2609 HD12 LEU 0 167      -1.597 -23.775   4.319  1.00  0.00           H  
ATOM   2610 HD13 LEU 0 167      -2.922 -23.880   3.073  1.00  0.00           H  
ATOM   2611 HD21 LEU 0 167       0.376 -22.086   1.321  1.00  0.00           H  
ATOM   2612 HD22 LEU 0 167       0.452 -23.765   1.605  1.00  0.00           H  
ATOM   2613 HD23 LEU 0 167      -0.729 -23.165   0.475  1.00  0.00           H  
ATOM   2614  N   VAL 0 168      -1.019 -19.308   4.106  1.00  0.00      R00  N  
ATOM   2615  CA  VAL 0 168       0.013 -18.764   4.994  1.00  0.00      R00  C  
ATOM   2616  C   VAL 0 168      -0.473 -17.940   6.204  1.00  0.00      R00  C  
ATOM   2617  O   VAL 0 168       0.335 -17.839   7.133  1.00  0.00      R00  O  
ATOM   2618  CB  VAL 0 168       1.135 -18.059   4.219  1.00  0.00      R00  C  
ATOM   2619  CG1 VAL 0 168       2.096 -19.079   3.557  1.00  0.00      R00  C  
ATOM   2620  CG2 VAL 0 168       0.734 -16.881   3.302  1.00  0.00      R00  C  
ATOM   2621  H   VAL 0 168      -1.075 -18.851   3.207  1.00  0.00      R00  H  
ATOM   2622  HA  VAL 0 168       0.466 -19.709   5.297  1.00  0.00           H  
ATOM   2623  HB  VAL 0 168       1.812 -17.599   4.939  1.00  0.00           H  
ATOM   2624 HG11 VAL 0 168       1.544 -19.976   3.278  1.00  0.00           H  
ATOM   2625 HG12 VAL 0 168       2.536 -18.669   2.648  1.00  0.00           H  
ATOM   2626 HG13 VAL 0 168       2.870 -19.408   4.250  1.00  0.00           H  
ATOM   2627 HG21 VAL 0 168       0.068 -17.092   2.465  1.00  0.00           H  
ATOM   2628 HG22 VAL 0 168       0.298 -16.087   3.908  1.00  0.00           H  
ATOM   2629 HG23 VAL 0 168       1.535 -16.464   2.691  1.00  0.00           H  
ATOM   2630  N   MET 0 169      -1.624 -17.346   6.199  1.00  0.00      R00  N  
ATOM   2631  CA  MET 0 169      -2.229 -16.702   7.343  1.00  0.00      R00  C  
ATOM   2632  C   MET 0 169      -2.962 -17.720   8.260  1.00  0.00      R00  C  
ATOM   2633  O   MET 0 169      -3.309 -17.280   9.372  1.00  0.00      R00  O  
ATOM   2634  CB  MET 0 169      -3.236 -15.716   6.822  1.00  0.00      R00  C  
ATOM   2635  CG  MET 0 169      -2.543 -14.455   6.276  1.00  0.00      R00  C  
ATOM   2636  SD  MET 0 169      -3.603 -12.947   5.926  1.00  0.00      R00  S  
ATOM   2637  CE  MET 0 169      -3.900 -12.368   7.598  1.00  0.00      R00  C  
ATOM   2638  H   MET 0 169      -2.286 -17.543   5.462  1.00  0.00      R00  H  
ATOM   2639  HA  MET 0 169      -1.438 -16.251   7.942  1.00  0.00           H  
ATOM   2640  HB3 MET 0 169      -3.995 -15.353   7.514  1.00  0.00           H  
ATOM   2641  HB2 MET 0 169      -3.827 -16.175   6.030  1.00  0.00           H  
ATOM   2642  HG3 MET 0 169      -2.136 -14.675   5.289  1.00  0.00           H  
ATOM   2643  HG2 MET 0 169      -1.718 -14.093   6.888  1.00  0.00           H  
ATOM   2644  HE1 MET 0 169      -3.190 -12.834   8.281  1.00  0.00           H  
ATOM   2645  HE2 MET 0 169      -3.743 -11.293   7.508  1.00  0.00           H  
ATOM   2646  HE3 MET 0 169      -4.887 -12.682   7.937  1.00  0.00           H  
ATOM   2647  N   THR 0 170      -3.006 -19.003   8.004  1.00  0.00      R00  N  
ATOM   2648  CA  THR 0 170      -3.595 -20.050   8.848  1.00  0.00      R00  C  
ATOM   2649  C   THR 0 170      -3.226 -20.135  10.397  1.00  0.00      R00  C  
ATOM   2650  O   THR 0 170      -4.156 -20.252  11.239  1.00  0.00      R00  O  
ATOM   2651  CB  THR 0 170      -3.435 -21.507   8.277  1.00  0.00      R00  C  
ATOM   2652  OG1 THR 0 170      -2.054 -21.787   7.923  1.00  0.00      R00  O  
ATOM   2653  CG2 THR 0 170      -4.284 -21.714   6.999  1.00  0.00      R00  C  
ATOM   2654  H   THR 0 170      -2.392 -19.338   7.275  1.00  0.00      R00  H  
ATOM   2655  HG1 THR 0 170      -1.861 -21.498   7.029  1.00  0.00      R00  H  
ATOM   2656  HA  THR 0 170      -4.651 -19.783   8.876  1.00  0.00           H  
ATOM   2657  HB  THR 0 170      -3.776 -22.257   8.990  1.00  0.00           H  
ATOM   2658 HG21 THR 0 170      -4.479 -20.720   6.597  1.00  0.00           H  
ATOM   2659 HG22 THR 0 170      -3.922 -22.436   6.267  1.00  0.00           H  
ATOM   2660 HG23 THR 0 170      -5.170 -22.250   7.338  1.00  0.00           H  
ATOM   2661  N   PRO 0 171      -1.955 -19.841  10.712  1.00  0.00      R00  N  
ATOM   2662  CA  PRO 0 171      -1.560 -19.661  12.105  1.00  0.00      R00  C  
ATOM   2663  C   PRO 0 171      -2.163 -18.391  12.760  1.00  0.00      R00  C  
ATOM   2664  O   PRO 0 171      -2.793 -18.523  13.817  1.00  0.00      R00  O  
ATOM   2665  CD  PRO 0 171      -0.756 -20.047   9.906  1.00  0.00      R00  C  
ATOM   2666  CB  PRO 0 171      -0.011 -19.771  12.142  1.00  0.00      R00  C  
ATOM   2667  CG  PRO 0 171       0.397 -19.428  10.754  1.00  0.00      R00  C  
ATOM   2668  HD2 PRO 0 171      -0.829 -19.683   8.881  1.00  0.00           H  
ATOM   2669  HD3 PRO 0 171      -0.529 -21.111   9.840  1.00  0.00           H  
ATOM   2670  HA  PRO 0 171      -1.829 -20.535  12.699  1.00  0.00           H  
ATOM   2671  HB3 PRO 0 171       0.315 -20.780  12.392  1.00  0.00           H  
ATOM   2672  HB2 PRO 0 171       0.375 -19.105  12.914  1.00  0.00           H  
ATOM   2673  HG2 PRO 0 171       0.448 -18.341  10.704  1.00  0.00           H  
ATOM   2674  HG3 PRO 0 171       1.403 -19.698  10.433  1.00  0.00           H  
ATOM   2675  N   ILE 0 172      -2.248 -17.360  11.966  1.00  0.00      R00  N  
ATOM   2676  CA  ILE 0 172      -2.692 -16.068  12.446  1.00  0.00      R00  C  
ATOM   2677  C   ILE 0 172      -4.287 -16.049  12.634  1.00  0.00      R00  C  
ATOM   2678  O   ILE 0 172      -4.823 -15.339  13.437  1.00  0.00      R00  O  
ATOM   2679  CB  ILE 0 172      -2.368 -14.897  11.410  1.00  0.00      R00  C  
ATOM   2680  CG2 ILE 0 172      -2.775 -13.520  11.864  1.00  0.00      R00  C  
ATOM   2681  CG1 ILE 0 172      -0.846 -14.828  11.166  1.00  0.00      R00  C  
ATOM   2682  CD1 ILE 0 172      -0.569 -14.122   9.882  1.00  0.00      R00  C  
ATOM   2683  H   ILE 0 172      -1.995 -17.409  10.990  1.00  0.00      R00  H  
ATOM   2684  HA  ILE 0 172      -2.111 -15.841  13.341  1.00  0.00           H  
ATOM   2685  HB  ILE 0 172      -2.981 -15.111  10.534  1.00  0.00           H  
ATOM   2686 HG21 ILE 0 172      -2.366 -13.147  12.803  1.00  0.00           H  
ATOM   2687 HG22 ILE 0 172      -2.445 -12.740  11.178  1.00  0.00           H  
ATOM   2688 HG23 ILE 0 172      -3.859 -13.430  11.928  1.00  0.00           H  
ATOM   2689 HG13 ILE 0 172      -0.353 -15.799  11.120  1.00  0.00           H  
ATOM   2690 HG12 ILE 0 172      -0.340 -14.399  12.031  1.00  0.00           H  
ATOM   2691 HD11 ILE 0 172      -1.368 -14.337   9.172  1.00  0.00           H  
ATOM   2692 HD12 ILE 0 172      -0.491 -13.061  10.119  1.00  0.00           H  
ATOM   2693 HD13 ILE 0 172       0.385 -14.455   9.474  1.00  0.00           H  
ATOM   2694  N   PHE 0 173      -4.935 -16.941  11.928  1.00  0.00      R00  N  
ATOM   2695  CA  PHE 0 173      -6.366 -17.293  12.001  1.00  0.00      R00  C  
ATOM   2696  C   PHE 0 173      -6.802 -18.221  13.138  1.00  0.00      R00  C  
ATOM   2697  O   PHE 0 173      -7.968 -18.550  13.279  1.00  0.00      R00  O  
ATOM   2698  CB  PHE 0 173      -6.879 -17.884  10.635  1.00  0.00      R00  C  
ATOM   2699  CG  PHE 0 173      -6.646 -16.976   9.424  1.00  0.00      R00  C  
ATOM   2700  CD1 PHE 0 173      -6.485 -17.559   8.149  1.00  0.00      R00  C  
ATOM   2701  CD2 PHE 0 173      -6.779 -15.553   9.468  1.00  0.00      R00  C  
ATOM   2702  CE1 PHE 0 173      -6.483 -16.824   6.978  1.00  0.00      R00  C  
ATOM   2703  CE2 PHE 0 173      -6.825 -14.842   8.239  1.00  0.00      R00  C  
ATOM   2704  CZ  PHE 0 173      -6.640 -15.501   7.075  1.00  0.00      R00  C  
ATOM   2705  H   PHE 0 173      -4.355 -17.478  11.299  1.00  0.00      R00  H  
ATOM   2706  HA  PHE 0 173      -6.969 -16.404  12.189  1.00  0.00           H  
ATOM   2707  HB3 PHE 0 173      -7.961 -17.958  10.746  1.00  0.00           H  
ATOM   2708  HB2 PHE 0 173      -6.395 -18.836  10.418  1.00  0.00           H  
ATOM   2709  HD1 PHE 0 173      -6.326 -18.627   8.118  1.00  0.00           H  
ATOM   2710  HD2 PHE 0 173      -6.959 -15.086  10.424  1.00  0.00           H  
ATOM   2711  HE1 PHE 0 173      -6.282 -17.174   5.976  1.00  0.00           H  
ATOM   2712  HE2 PHE 0 173      -6.941 -13.768   8.204  1.00  0.00           H  
ATOM   2713  HZ  PHE 0 173      -6.575 -14.890   6.187  1.00  0.00           H  
ATOM   2714  N   MET 0 174      -5.807 -18.707  13.883  1.00  0.00      R00  N  
ATOM   2715  CA  MET 0 174      -5.970 -19.738  14.890  1.00  0.00      R00  C  
ATOM   2716  C   MET 0 174      -5.430 -19.434  16.322  1.00  0.00      R00  C  
ATOM   2717  O   MET 0 174      -6.118 -19.736  17.307  1.00  0.00      R00  O  
ATOM   2718  CB  MET 0 174      -5.429 -21.024  14.366  1.00  0.00      R00  C  
ATOM   2719  CG  MET 0 174      -5.674 -22.218  15.320  1.00  0.00      R00  C  
ATOM   2720  SD  MET 0 174      -6.266 -23.645  14.341  1.00  0.00      R00  S  
ATOM   2721  CE  MET 0 174      -6.004 -24.913  15.642  1.00  0.00      R00  C  
ATOM   2722  H   MET 0 174      -4.888 -18.554  13.493  1.00  0.00      R00  H  
ATOM   2723  HA  MET 0 174      -7.037 -19.854  15.083  1.00  0.00           H  
ATOM   2724  HB3 MET 0 174      -4.370 -20.903  14.137  1.00  0.00           H  
ATOM   2725  HB2 MET 0 174      -5.818 -21.257  13.375  1.00  0.00           H  
ATOM   2726  HG3 MET 0 174      -6.415 -21.902  16.054  1.00  0.00           H  
ATOM   2727  HG2 MET 0 174      -4.775 -22.568  15.828  1.00  0.00           H  
ATOM   2728  HE1 MET 0 174      -5.155 -24.678  16.284  1.00  0.00           H  
ATOM   2729  HE2 MET 0 174      -6.857 -25.005  16.314  1.00  0.00           H  
ATOM   2730  HE3 MET 0 174      -5.852 -25.931  15.283  1.00  0.00           H  
ATOM   2731  N   TYR 0 175      -4.269 -18.760  16.364  1.00  0.00      R00  N  
ATOM   2732  CA  TYR 0 175      -3.729 -18.227  17.577  1.00  0.00      R00  C  
ATOM   2733  C   TYR 0 175      -2.985 -16.933  17.208  1.00  0.00      R00  C  
ATOM   2734  O   TYR 0 175      -2.251 -16.900  16.229  1.00  0.00      R00  O  
ATOM   2735  CB  TYR 0 175      -2.776 -19.264  18.223  1.00  0.00      R00  C  
ATOM   2736  CG  TYR 0 175      -1.611 -19.752  17.408  1.00  0.00      R00  C  
ATOM   2737  CD1 TYR 0 175      -0.387 -19.072  17.419  1.00  0.00      R00  C  
ATOM   2738  CE1 TYR 0 175       0.759 -19.524  16.661  1.00  0.00      R00  C  
ATOM   2739  CD2 TYR 0 175      -1.755 -20.808  16.484  1.00  0.00      R00  C  
ATOM   2740  CE2 TYR 0 175      -0.697 -21.241  15.649  1.00  0.00      R00  C  
ATOM   2741  CZ  TYR 0 175       0.559 -20.619  15.765  1.00  0.00      R00  C  
ATOM   2742  OH  TYR 0 175       1.588 -21.156  15.065  1.00  0.00      R00  O  
ATOM   2743  H   TYR 0 175      -3.753 -18.401  15.573  1.00  0.00      R00  H  
ATOM   2744  HH  TYR 0 175       2.418 -20.683  15.156  1.00  0.00      R00  H  
ATOM   2745  HA  TYR 0 175      -4.579 -17.955  18.202  1.00  0.00           H  
ATOM   2746  HB3 TYR 0 175      -3.345 -20.109  18.611  1.00  0.00           H  
ATOM   2747  HB2 TYR 0 175      -2.367 -18.926  19.175  1.00  0.00           H  
ATOM   2748  HD1 TYR 0 175      -0.223 -18.356  18.211  1.00  0.00           H  
ATOM   2749  HE1 TYR 0 175       1.766 -19.158  16.795  1.00  0.00           H  
ATOM   2750  HD2 TYR 0 175      -2.683 -21.356  16.416  1.00  0.00           H  
ATOM   2751  HE2 TYR 0 175      -0.722 -22.217  15.187  1.00  0.00           H  
ATOM   2752  N   THR 0 176      -2.997 -15.997  18.180  1.00  0.00      R00  N  
ATOM   2753  CA  THR 0 176      -2.153 -14.749  18.119  1.00  0.00      R00  C  
ATOM   2754  C   THR 0 176      -2.626 -13.953  19.365  1.00  0.00      R00  C  
ATOM   2755  O   THR 0 176      -3.760 -14.101  19.831  1.00  0.00      R00  O  
ATOM   2756  CB  THR 0 176      -2.296 -13.824  16.838  1.00  0.00      R00  C  
ATOM   2757  OG1 THR 0 176      -1.465 -12.676  16.928  1.00  0.00      R00  O  
ATOM   2758  CG2 THR 0 176      -3.704 -13.274  16.620  1.00  0.00      R00  C  
ATOM   2759  H   THR 0 176      -3.692 -16.109  18.904  1.00  0.00      R00  H  
ATOM   2760  HG1 THR 0 176      -0.535 -12.899  17.012  1.00  0.00      R00  H  
ATOM   2761  HA  THR 0 176      -1.104 -15.003  18.273  1.00  0.00           H  
ATOM   2762  HB  THR 0 176      -1.894 -14.358  15.976  1.00  0.00           H  
ATOM   2763 HG21 THR 0 176      -3.717 -12.665  15.716  1.00  0.00           H  
ATOM   2764 HG22 THR 0 176      -4.433 -14.034  16.338  1.00  0.00           H  
ATOM   2765 HG23 THR 0 176      -4.015 -12.734  17.515  1.00  0.00           H  
ATOM   2766  N   THR 0 177      -1.781 -13.014  19.738  1.00  0.00      R00  N  
ATOM   2767  CA  THR 0 177      -1.980 -12.076  20.873  1.00  0.00      R00  C  
ATOM   2768  C   THR 0 177      -2.979 -10.918  20.700  1.00  0.00      R00  C  
ATOM   2769  O   THR 0 177      -3.026 -10.019  21.531  1.00  0.00      R00  O  
ATOM   2770  CB  THR 0 177      -0.614 -11.456  21.139  1.00  0.00      R00  C  
ATOM   2771  OG1 THR 0 177       0.013 -11.186  19.844  1.00  0.00      R00  O  
ATOM   2772  CG2 THR 0 177       0.424 -12.372  21.873  1.00  0.00      R00  C  
ATOM   2773  H   THR 0 177      -0.915 -12.888  19.233  1.00  0.00      R00  H  
ATOM   2774  HG1 THR 0 177       0.935 -10.966  19.997  1.00  0.00      R00  H  
ATOM   2775  HA  THR 0 177      -2.249 -12.719  21.711  1.00  0.00           H  
ATOM   2776  HB  THR 0 177      -0.707 -10.565  21.761  1.00  0.00           H  
ATOM   2777 HG21 THR 0 177       1.005 -13.154  21.383  1.00  0.00           H  
ATOM   2778 HG22 THR 0 177       1.297 -11.753  22.083  1.00  0.00           H  
ATOM   2779 HG23 THR 0 177       0.075 -12.699  22.852  1.00  0.00           H  
ATOM   2780  N   LEU 0 178      -3.856 -10.965  19.706  1.00  0.00      R00  N  
ATOM   2781  CA  LEU 0 178      -4.973  -9.946  19.536  1.00  0.00      R00  C  
ATOM   2782  C   LEU 0 178      -6.134 -10.270  20.508  1.00  0.00      R00  C  
ATOM   2783  O   LEU 0 178      -7.099  -9.591  20.582  1.00  0.00      R00  O  
ATOM   2784  CB  LEU 0 178      -5.537 -10.201  18.173  1.00  0.00      R00  C  
ATOM   2785  CG  LEU 0 178      -4.645  -9.742  17.060  1.00  0.00      R00  C  
ATOM   2786  CD1 LEU 0 178      -5.122 -10.240  15.642  1.00  0.00      R00  C  
ATOM   2787  CD2 LEU 0 178      -4.425  -8.239  17.074  1.00  0.00      R00  C  
ATOM   2788  H   LEU 0 178      -3.805 -11.742  19.062  1.00  0.00      R00  H  
ATOM   2789  HA  LEU 0 178      -4.698  -8.898  19.660  1.00  0.00           H  
ATOM   2790  HB3 LEU 0 178      -6.440  -9.608  18.028  1.00  0.00           H  
ATOM   2791  HB2 LEU 0 178      -5.690 -11.261  17.970  1.00  0.00           H  
ATOM   2792  HG  LEU 0 178      -3.701 -10.249  17.260  1.00  0.00           H  
ATOM   2793 HD11 LEU 0 178      -5.825  -9.469  15.327  1.00  0.00           H  
ATOM   2794 HD12 LEU 0 178      -4.308 -10.304  14.919  1.00  0.00           H  
ATOM   2795 HD13 LEU 0 178      -5.634 -11.191  15.789  1.00  0.00           H  
ATOM   2796 HD21 LEU 0 178      -3.436  -7.997  17.463  1.00  0.00           H  
ATOM   2797 HD22 LEU 0 178      -4.398  -7.707  16.123  1.00  0.00           H  
ATOM   2798 HD23 LEU 0 178      -5.235  -7.730  17.598  1.00  0.00           H  
ATOM   2799  N   ILE 0 179      -6.074 -11.423  21.202  1.00  0.00      R00  N  
ATOM   2800  CA  ILE 0 179      -7.084 -11.993  22.098  1.00  0.00      R00  C  
ATOM   2801  C   ILE 0 179      -7.148 -11.303  23.496  1.00  0.00      R00  C  
ATOM   2802  O   ILE 0 179      -8.195 -11.375  24.075  1.00  0.00      R00  O  
ATOM   2803  CB  ILE 0 179      -6.870 -13.525  22.326  1.00  0.00      R00  C  
ATOM   2804  CG2 ILE 0 179      -7.134 -14.259  21.052  1.00  0.00      R00  C  
ATOM   2805  CG1 ILE 0 179      -5.457 -13.989  22.892  1.00  0.00      R00  C  
ATOM   2806  CD1 ILE 0 179      -5.603 -15.338  23.620  1.00  0.00      R00  C  
ATOM   2807  H   ILE 0 179      -5.244 -11.950  20.970  1.00  0.00      R00  H  
ATOM   2808  HA  ILE 0 179      -8.010 -11.874  21.536  1.00  0.00           H  
ATOM   2809  HB  ILE 0 179      -7.678 -13.828  22.992  1.00  0.00           H  
ATOM   2810 HG21 ILE 0 179      -7.070 -15.343  21.151  1.00  0.00           H  
ATOM   2811 HG22 ILE 0 179      -8.149 -14.062  20.709  1.00  0.00           H  
ATOM   2812 HG23 ILE 0 179      -6.486 -13.922  20.243  1.00  0.00           H  
ATOM   2813 HG13 ILE 0 179      -5.072 -13.202  23.541  1.00  0.00           H  
ATOM   2814 HG12 ILE 0 179      -4.744 -14.069  22.072  1.00  0.00           H  
ATOM   2815 HD11 ILE 0 179      -6.106 -16.049  22.964  1.00  0.00           H  
ATOM   2816 HD12 ILE 0 179      -4.625 -15.737  23.887  1.00  0.00           H  
ATOM   2817 HD13 ILE 0 179      -6.243 -15.242  24.497  1.00  0.00           H  
ATOM   2818  N   VAL 0 180      -6.029 -10.668  23.953  1.00  0.00      R00  N  
ATOM   2819  CA  VAL 0 180      -6.139  -9.688  25.061  1.00  0.00      R00  C  
ATOM   2820  C   VAL 0 180      -7.041  -8.496  24.587  1.00  0.00      R00  C  
ATOM   2821  O   VAL 0 180      -6.909  -8.166  23.432  1.00  0.00      R00  O  
ATOM   2822  CB  VAL 0 180      -4.709  -9.173  25.522  1.00  0.00      R00  C  
ATOM   2823  CG1 VAL 0 180      -3.799 -10.434  25.881  1.00  0.00      R00  C  
ATOM   2824  CG2 VAL 0 180      -3.893  -8.185  24.557  1.00  0.00      R00  C  
ATOM   2825  H   VAL 0 180      -5.270 -10.449  23.324  1.00  0.00      R00  H  
ATOM   2826  HA  VAL 0 180      -6.626 -10.279  25.837  1.00  0.00           H  
ATOM   2827  HB  VAL 0 180      -4.891  -8.647  26.459  1.00  0.00           H  
ATOM   2828 HG11 VAL 0 180      -3.197 -10.826  25.061  1.00  0.00           H  
ATOM   2829 HG12 VAL 0 180      -3.223 -10.273  26.792  1.00  0.00           H  
ATOM   2830 HG13 VAL 0 180      -4.431 -11.301  26.075  1.00  0.00           H  
ATOM   2831 HG21 VAL 0 180      -3.739  -8.660  23.589  1.00  0.00           H  
ATOM   2832 HG22 VAL 0 180      -4.373  -7.222  24.383  1.00  0.00           H  
ATOM   2833 HG23 VAL 0 180      -2.893  -7.988  24.944  1.00  0.00           H  
ATOM   2834  N   ASP 0 181      -7.855  -8.000  25.543  1.00  0.00      R00  N  
ATOM   2835  CA  ASP 0 181      -8.813  -6.840  25.401  1.00  0.00      R00  C  
ATOM   2836  C   ASP 0 181      -8.828  -5.873  26.581  1.00  0.00      R00  C  
ATOM   2837  O   ASP 0 181      -9.350  -4.761  26.450  1.00  0.00      R00  O  
ATOM   2838  CB  ASP 0 181     -10.253  -7.262  25.194  1.00  0.00      R00  C  
ATOM   2839  CG  ASP 0 181     -10.823  -8.404  26.126  1.00  0.00      R00  C  
ATOM   2840  OD1 ASP 0 181     -10.157  -8.985  26.985  1.00  0.00      R00  O  
ATOM   2841  OD2 ASP 0 181     -12.039  -8.666  25.999  1.00  0.00      R00  O1-
ATOM   2842  H   ASP 0 181      -7.961  -8.525  26.400  1.00  0.00      R00  H  
ATOM   2843  HA  ASP 0 181      -8.497  -6.245  24.543  1.00  0.00           H  
ATOM   2844  HB3 ASP 0 181     -10.242  -7.571  24.149  1.00  0.00           H  
ATOM   2845  HB2 ASP 0 181     -10.968  -6.450  25.321  1.00  0.00           H  
ATOM   2846  N   ASN 0 182      -8.241  -6.314  27.699  1.00  0.00      R00  N  
ATOM   2847  CA  ASN 0 182      -8.392  -5.745  29.072  1.00  0.00      R00  C  
ATOM   2848  C   ASN 0 182      -7.911  -4.306  29.313  1.00  0.00      R00  C  
ATOM   2849  O   ASN 0 182      -8.543  -3.648  30.115  1.00  0.00      R00  O  
ATOM   2850  CB  ASN 0 182      -8.031  -6.741  30.222  1.00  0.00      R00  C  
ATOM   2851  CG  ASN 0 182      -6.649  -7.335  30.279  1.00  0.00      R00  C  
ATOM   2852  OD1 ASN 0 182      -6.122  -7.627  29.222  1.00  0.00      R00  O  
ATOM   2853  ND2 ASN 0 182      -6.002  -7.544  31.411  1.00  0.00      R00  N  
ATOM   2854  H   ASN 0 182      -7.710  -7.167  27.595  1.00  0.00      R00  H  
ATOM   2855 HD21 ASN 0 182      -5.032  -7.816  31.344  1.00  0.00      R00  H  
ATOM   2856 HD22 ASN 0 182      -6.175  -7.316  32.380  1.00  0.00      R00  H  
ATOM   2857  HA  ASN 0 182      -9.481  -5.716  29.062  1.00  0.00           H  
ATOM   2858  HB3 ASN 0 182      -8.784  -7.526  30.162  1.00  0.00           H  
ATOM   2859  HB2 ASN 0 182      -8.229  -6.316  31.206  1.00  0.00           H  
ATOM   2860  N   ASN 0 183      -6.899  -3.918  28.557  1.00  0.00      R00  N  
ATOM   2861  CA  ASN 0 183      -6.065  -2.702  28.606  1.00  0.00      R00  C  
ATOM   2862  C   ASN 0 183      -6.098  -1.972  27.199  1.00  0.00      R00  C  
ATOM   2863  O   ASN 0 183      -5.213  -1.238  26.786  1.00  0.00      R00  O  
ATOM   2864  CB  ASN 0 183      -4.612  -3.226  28.835  1.00  0.00      R00  C  
ATOM   2865  CG  ASN 0 183      -4.345  -3.686  30.247  1.00  0.00      R00  C  
ATOM   2866  OD1 ASN 0 183      -4.238  -2.893  31.208  1.00  0.00      R00  O  
ATOM   2867  ND2 ASN 0 183      -4.150  -4.982  30.415  1.00  0.00      R00  N  
ATOM   2868  H   ASN 0 183      -6.876  -4.627  27.839  1.00  0.00      R00  H  
ATOM   2869 HD21 ASN 0 183      -3.921  -5.253  31.361  1.00  0.00      R00  H  
ATOM   2870 HD22 ASN 0 183      -4.113  -5.670  29.677  1.00  0.00      R00  H  
ATOM   2871  HA  ASN 0 183      -6.452  -2.135  29.452  1.00  0.00           H  
ATOM   2872  HB3 ASN 0 183      -3.988  -2.365  28.595  1.00  0.00           H  
ATOM   2873  HB2 ASN 0 183      -4.268  -3.915  28.064  1.00  0.00           H  
ATOM   2874  N   GLY 0 184      -7.229  -2.174  26.510  1.00  0.00      R00  N  
ATOM   2875  CA  GLY 0 184      -7.527  -1.689  25.176  1.00  0.00      R00  C  
ATOM   2876  C   GLY 0 184      -7.681  -2.902  24.157  1.00  0.00      R00  C  
ATOM   2877  O   GLY 0 184      -6.720  -3.671  23.982  1.00  0.00      R00  O  
ATOM   2878  H   GLY 0 184      -7.925  -2.758  26.951  1.00  0.00      R00  H  
ATOM   2879  HA3 GLY 0 184      -6.756  -0.964  24.916  1.00  0.00           H  
ATOM   2880  HA2 GLY 0 184      -8.475  -1.154  25.115  1.00  0.00           H  
ATOM   2881  N   PRO 0 185      -8.872  -3.053  23.446  1.00  0.00      R00  N  
ATOM   2882  CA  PRO 0 185      -9.023  -4.062  22.385  1.00  0.00      R00  C  
ATOM   2883  C   PRO 0 185      -8.569  -3.435  21.115  1.00  0.00      R00  C  
ATOM   2884  O   PRO 0 185      -8.782  -2.288  20.845  1.00  0.00      R00  O  
ATOM   2885  CD  PRO 0 185     -10.146  -2.445  23.668  1.00  0.00      R00  C  
ATOM   2886  CB  PRO 0 185     -10.535  -4.466  22.446  1.00  0.00      R00  C  
ATOM   2887  CG  PRO 0 185     -11.216  -3.125  22.811  1.00  0.00      R00  C  
ATOM   2888  HD2 PRO 0 185     -10.126  -1.381  23.431  1.00  0.00           H  
ATOM   2889  HD3 PRO 0 185     -10.243  -2.586  24.744  1.00  0.00           H  
ATOM   2890  HA  PRO 0 185      -8.433  -4.955  22.589  1.00  0.00           H  
ATOM   2891  HB3 PRO 0 185     -10.729  -5.244  23.183  1.00  0.00           H  
ATOM   2892  HB2 PRO 0 185     -11.005  -4.987  21.612  1.00  0.00           H  
ATOM   2893  HG2 PRO 0 185     -11.248  -2.525  21.902  1.00  0.00           H  
ATOM   2894  HG3 PRO 0 185     -12.213  -3.230  23.237  1.00  0.00           H  
ATOM   2895  N   SER 0 186      -7.970  -4.242  20.269  1.00  0.00      R00  N  
ATOM   2896  CA  SER 0 186      -7.337  -3.952  18.930  1.00  0.00      R00  C  
ATOM   2897  C   SER 0 186      -7.239  -5.142  17.998  1.00  0.00      R00  C  
ATOM   2898  O   SER 0 186      -7.246  -6.303  18.423  1.00  0.00      R00  O  
ATOM   2899  CB  SER 0 186      -6.093  -3.232  19.186  1.00  0.00      R00  C  
ATOM   2900  OG  SER 0 186      -5.076  -4.118  19.812  1.00  0.00      R00  O  
ATOM   2901  H   SER 0 186      -7.942  -5.208  20.560  1.00  0.00      R00  H  
ATOM   2902  HG  SER 0 186      -5.537  -4.662  20.455  1.00  0.00      R00  H  
ATOM   2903  HA  SER 0 186      -8.000  -3.251  18.422  1.00  0.00           H  
ATOM   2904  HB3 SER 0 186      -6.197  -2.305  19.750  1.00  0.00           H  
ATOM   2905  HB2 SER 0 186      -5.643  -2.862  18.265  1.00  0.00           H  
ATOM   2906  N   CYS 0 187      -7.170  -4.847  16.694  1.00  0.00      R00  N  
ATOM   2907  CA  CYS 0 187      -6.889  -5.659  15.577  1.00  0.00      R00  C  
ATOM   2908  C   CYS 0 187      -5.919  -4.993  14.590  1.00  0.00      R00  C  
ATOM   2909  O   CYS 0 187      -6.226  -3.835  14.237  1.00  0.00      R00  O  
ATOM   2910  SG  CYS 0 187      -8.401  -7.332  13.756  1.00  0.00      R00  S  
ATOM   2911  CB  CYS 0 187      -8.235  -5.916  14.837  1.00  0.00      R00  C  
ATOM   2912  H   CYS 0 187      -7.506  -3.925  16.453  1.00  0.00      R00  H  
ATOM   2913  HB2 CYS 0 187      -8.980  -6.153  15.598  1.00  0.00           H  
ATOM   2914  HB3 CYS 0 187      -8.636  -5.053  14.306  1.00  0.00           H  
ATOM   2915  HA  CYS 0 187      -6.477  -6.630  15.852  1.00  0.00           H  
ATOM   2916  N   ASN 0 188      -5.006  -5.796  14.057  1.00  0.00      R00  N  
ATOM   2917  CA  ASN 0 188      -3.868  -5.455  13.209  1.00  0.00      R00  C  
ATOM   2918  C   ASN 0 188      -3.211  -6.844  12.943  1.00  0.00      R00  C  
ATOM   2919  O   ASN 0 188      -3.305  -7.738  13.800  1.00  0.00      R00  O  
ATOM   2920  CB  ASN 0 188      -2.874  -4.629  14.037  1.00  0.00      R00  C  
ATOM   2921  CG  ASN 0 188      -3.167  -3.113  13.983  1.00  0.00      R00  C  
ATOM   2922  OD1 ASN 0 188      -3.266  -2.586  12.868  1.00  0.00      R00  O  
ATOM   2923  ND2 ASN 0 188      -3.173  -2.423  15.084  1.00  0.00      R00  N  
ATOM   2924  H   ASN 0 188      -5.017  -6.788  14.248  1.00  0.00      R00  H  
ATOM   2925 HD21 ASN 0 188      -3.244  -1.416  15.047  1.00  0.00      R00  H  
ATOM   2926 HD22 ASN 0 188      -3.090  -2.836  16.002  1.00  0.00      R00  H  
ATOM   2927  HA  ASN 0 188      -4.318  -5.067  12.296  1.00  0.00           H  
ATOM   2928  HB3 ASN 0 188      -1.879  -4.641  13.592  1.00  0.00           H  
ATOM   2929  HB2 ASN 0 188      -2.774  -5.055  15.035  1.00  0.00           H  
ATOM   2930  N   ILE 0 189      -2.575  -6.993  11.776  1.00  0.00      R00  N  
ATOM   2931  CA  ILE 0 189      -1.928  -8.296  11.452  1.00  0.00      R00  C  
ATOM   2932  C   ILE 0 189      -0.627  -8.407  12.194  1.00  0.00      R00  C  
ATOM   2933  O   ILE 0 189       0.250  -7.619  11.865  1.00  0.00      R00  O  
ATOM   2934  CB  ILE 0 189      -1.755  -8.457  10.008  1.00  0.00      R00  C  
ATOM   2935  CG2 ILE 0 189      -0.800  -9.573   9.527  1.00  0.00      R00  C  
ATOM   2936  CG1 ILE 0 189      -3.082  -8.617   9.249  1.00  0.00      R00  C  
ATOM   2937  CD1 ILE 0 189      -4.198  -7.495   9.239  1.00  0.00      R00  C  
ATOM   2938  H   ILE 0 189      -2.267  -6.256  11.157  1.00  0.00      R00  H  
ATOM   2939  HA  ILE 0 189      -2.549  -9.112  11.822  1.00  0.00           H  
ATOM   2940  HB  ILE 0 189      -1.355  -7.510   9.647  1.00  0.00           H  
ATOM   2941 HG21 ILE 0 189      -0.696  -9.367   8.461  1.00  0.00           H  
ATOM   2942 HG22 ILE 0 189       0.158  -9.548  10.046  1.00  0.00           H  
ATOM   2943 HG23 ILE 0 189      -1.250 -10.555   9.673  1.00  0.00           H  
ATOM   2944 HG13 ILE 0 189      -3.598  -9.439   9.744  1.00  0.00           H  
ATOM   2945 HG12 ILE 0 189      -2.867  -8.952   8.234  1.00  0.00           H  
ATOM   2946 HD11 ILE 0 189      -3.758  -6.503   9.133  1.00  0.00           H  
ATOM   2947 HD12 ILE 0 189      -4.808  -7.495   8.336  1.00  0.00           H  
ATOM   2948 HD13 ILE 0 189      -4.878  -7.465  10.090  1.00  0.00           H  
ATOM   2949  N   VAL 0 190      -0.547  -9.322  13.141  1.00  0.00      R00  N  
ATOM   2950  CA  VAL 0 190       0.592  -9.387  14.088  1.00  0.00      R00  C  
ATOM   2951  C   VAL 0 190       0.905 -10.865  14.367  1.00  0.00      R00  C  
ATOM   2952  O   VAL 0 190       0.514 -11.812  13.648  1.00  0.00      R00  O  
ATOM   2953  CB  VAL 0 190       0.352  -8.494  15.300  1.00  0.00      R00  C  
ATOM   2954  CG1 VAL 0 190      -0.024  -6.953  14.962  1.00  0.00      R00  C  
ATOM   2955  CG2 VAL 0 190      -0.769  -8.878  16.205  1.00  0.00      R00  C  
ATOM   2956  H   VAL 0 190      -1.199 -10.093  13.146  1.00  0.00      R00  H  
ATOM   2957  HA  VAL 0 190       1.520  -9.040  13.634  1.00  0.00           H  
ATOM   2958  HB  VAL 0 190       1.287  -8.480  15.860  1.00  0.00           H  
ATOM   2959 HG11 VAL 0 190       0.610  -6.578  14.159  1.00  0.00           H  
ATOM   2960 HG12 VAL 0 190      -1.072  -6.747  14.744  1.00  0.00           H  
ATOM   2961 HG13 VAL 0 190       0.164  -6.348  15.849  1.00  0.00           H  
ATOM   2962 HG21 VAL 0 190      -1.744  -8.626  15.788  1.00  0.00           H  
ATOM   2963 HG22 VAL 0 190      -0.813  -9.967  16.229  1.00  0.00           H  
ATOM   2964 HG23 VAL 0 190      -0.646  -8.542  17.235  1.00  0.00           H  
ATOM   2965  N   TRP 0 191       1.804 -11.065  15.373  1.00  0.00      R00  N  
ATOM   2966  CA  TRP 0 191       2.650 -12.289  15.441  1.00  0.00      R00  C  
ATOM   2967  C   TRP 0 191       1.824 -13.473  15.916  1.00  0.00      R00  C  
ATOM   2968  O   TRP 0 191       1.075 -13.364  16.882  1.00  0.00      R00  O  
ATOM   2969  CB  TRP 0 191       3.924 -12.078  16.252  1.00  0.00      R00  C  
ATOM   2970  CG  TRP 0 191       4.056 -12.331  17.744  1.00  0.00      R00  C  
ATOM   2971  CD2 TRP 0 191       3.766 -11.558  18.894  1.00  0.00      R00  C  
ATOM   2972  CE2 TRP 0 191       3.987 -12.334  20.066  1.00  0.00      R00  C  
ATOM   2973  CE3 TRP 0 191       3.308 -10.208  19.099  1.00  0.00      R00  C  
ATOM   2974  CD1 TRP 0 191       4.459 -13.524  18.202  1.00  0.00      R00  C  
ATOM   2975  NE1 TRP 0 191       4.268 -13.532  19.572  1.00  0.00      R00  N  
ATOM   2976  CZ2 TRP 0 191       3.790 -11.808  21.385  1.00  0.00      R00  C  
ATOM   2977  CZ3 TRP 0 191       3.041  -9.718  20.411  1.00  0.00      R00  C  
ATOM   2978  CH2 TRP 0 191       3.350 -10.495  21.525  1.00  0.00      R00  C  
ATOM   2979  H   TRP 0 191       2.123 -10.293  15.941  1.00  0.00      R00  H  
ATOM   2980  HE1 TRP 0 191       4.542 -14.330  20.128  1.00  0.00      R00  H  
ATOM   2981  HA  TRP 0 191       2.985 -12.375  14.408  1.00  0.00           H  
ATOM   2982  HB3 TRP 0 191       4.172 -11.027  16.106  1.00  0.00           H  
ATOM   2983  HB2 TRP 0 191       4.730 -12.613  15.749  1.00  0.00           H  
ATOM   2984  HE3 TRP 0 191       3.230  -9.572  18.229  1.00  0.00           H  
ATOM   2985  HD1 TRP 0 191       4.826 -14.280  17.524  1.00  0.00           H  
ATOM   2986  HZ2 TRP 0 191       3.966 -12.466  22.223  1.00  0.00           H  
ATOM   2987  HZ3 TRP 0 191       2.800  -8.695  20.657  1.00  0.00           H  
ATOM   2988  HH2 TRP 0 191       3.284 -10.046  22.505  1.00  0.00           H  
ATOM   2989  N   PRO 0 192       1.985 -14.621  15.224  1.00  0.00      R00  N  
ATOM   2990  CA  PRO 0 192       1.464 -15.896  15.780  1.00  0.00      R00  C  
ATOM   2991  C   PRO 0 192       2.381 -16.380  16.904  1.00  0.00      R00  C  
ATOM   2992  O   PRO 0 192       3.607 -16.529  16.591  1.00  0.00      R00  O  
ATOM   2993  CD  PRO 0 192       2.510 -14.733  13.860  1.00  0.00      R00  C  
ATOM   2994  CB  PRO 0 192       1.402 -16.770  14.557  1.00  0.00      R00  C  
ATOM   2995  CG  PRO 0 192       2.271 -16.187  13.468  1.00  0.00      R00  C  
ATOM   2996  HD2 PRO 0 192       3.573 -14.493  13.847  1.00  0.00           H  
ATOM   2997  HD3 PRO 0 192       2.003 -14.032  13.197  1.00  0.00           H  
ATOM   2998  HA  PRO 0 192       0.447 -15.690  16.112  1.00  0.00           H  
ATOM   2999  HB3 PRO 0 192       0.385 -16.796  14.167  1.00  0.00           H  
ATOM   3000  HB2 PRO 0 192       1.575 -17.835  14.715  1.00  0.00           H  
ATOM   3001  HG2 PRO 0 192       3.185 -16.774  13.370  1.00  0.00           H  
ATOM   3002  HG3 PRO 0 192       1.835 -16.419  12.497  1.00  0.00           H  
ATOM   3003  N   GLU 0 193       1.846 -16.484  18.122  1.00  0.00      R00  N  
ATOM   3004  CA  GLU 0 193       2.566 -16.727  19.339  1.00  0.00      R00  C  
ATOM   3005  C   GLU 0 193       3.764 -17.742  19.174  1.00  0.00      R00  C  
ATOM   3006  O   GLU 0 193       3.592 -18.763  18.514  1.00  0.00      R00  O  
ATOM   3007  CB  GLU 0 193       1.621 -17.078  20.439  1.00  0.00      R00  C  
ATOM   3008  CG  GLU 0 193       0.346 -16.143  20.508  1.00  0.00      R00  C  
ATOM   3009  CD  GLU 0 193      -0.435 -16.346  21.832  1.00  0.00      R00  C  
ATOM   3010  OE1 GLU 0 193      -1.098 -17.446  21.997  1.00  0.00      R00  O  
ATOM   3011  OE2 GLU 0 193      -0.336 -15.435  22.635  1.00  0.00      R00  O1-
ATOM   3012  H   GLU 0 193       0.905 -16.173  18.318  1.00  0.00      R00  H  
ATOM   3013  HA  GLU 0 193       2.963 -15.760  19.649  1.00  0.00           H  
ATOM   3014  HB3 GLU 0 193       2.142 -16.976  21.390  1.00  0.00           H  
ATOM   3015  HB2 GLU 0 193       1.242 -18.089  20.287  1.00  0.00           H  
ATOM   3016  HG3 GLU 0 193      -0.393 -16.399  19.748  1.00  0.00           H  
ATOM   3017  HG2 GLU 0 193       0.660 -15.121  20.299  1.00  0.00           H  
ATOM   3018  N   LYS 0 194       4.878 -17.437  19.802  1.00  0.00      R00  N  
ATOM   3019  CA  LYS 0 194       6.159 -18.199  19.738  1.00  0.00      R00  C  
ATOM   3020  C   LYS 0 194       6.759 -17.924  21.057  1.00  0.00      R00  C  
ATOM   3021  O   LYS 0 194       6.577 -18.741  21.988  1.00  0.00      R00  O  
ATOM   3022  CB  LYS 0 194       6.945 -17.735  18.544  1.00  0.00      R00  C  
ATOM   3023  CG  LYS 0 194       8.084 -18.687  18.182  1.00  0.00      R00  C  
ATOM   3024  CD  LYS 0 194       9.401 -17.886  17.913  1.00  0.00      R00  C  
ATOM   3025  CE  LYS 0 194      10.645 -18.774  17.749  1.00  0.00      R00  C  
ATOM   3026  NZ  LYS 0 194      11.127 -19.206  19.083  1.00  0.00      R00  N1+
ATOM   3027  H   LYS 0 194       4.691 -16.693  20.460  1.00  0.00      R00  H  
ATOM   3028  HZ1 LYS 0 194      10.642 -20.005  19.464  1.00  0.00      R00  H  
ATOM   3029  HZ2 LYS 0 194      12.127 -19.326  19.015  1.00  0.00      R00  H  
ATOM   3030  HZ3 LYS 0 194      11.046 -18.511  19.811  1.00  0.00      R00  H  
ATOM   3031  HA  LYS 0 194       6.028 -19.271  19.591  1.00  0.00           H  
ATOM   3032  HB3 LYS 0 194       7.148 -16.675  18.694  1.00  0.00           H  
ATOM   3033  HB2 LYS 0 194       6.221 -17.748  17.730  1.00  0.00           H  
ATOM   3034  HG3 LYS 0 194       7.761 -19.250  17.306  1.00  0.00           H  
ATOM   3035  HG2 LYS 0 194       8.141 -19.494  18.912  1.00  0.00           H  
ATOM   3036  HD3 LYS 0 194       9.634 -17.158  18.691  1.00  0.00           H  
ATOM   3037  HD2 LYS 0 194       9.149 -17.353  16.996  1.00  0.00           H  
ATOM   3038  HE3 LYS 0 194      11.366 -18.160  17.208  1.00  0.00           H  
ATOM   3039  HE2 LYS 0 194      10.497 -19.659  17.130  1.00  0.00           H  
ATOM   3040  N   ASP 0 195       7.375 -16.798  21.114  1.00  0.00      R00  N  
ATOM   3041  CA  ASP 0 195       8.114 -16.393  22.331  1.00  0.00      R00  C  
ATOM   3042  C   ASP 0 195       8.039 -14.856  22.477  1.00  0.00      R00  C  
ATOM   3043  O   ASP 0 195       7.405 -14.221  21.669  1.00  0.00      R00  O  
ATOM   3044  CB  ASP 0 195       9.567 -16.863  22.364  1.00  0.00      R00  C  
ATOM   3045  CG  ASP 0 195      10.455 -16.370  21.216  1.00  0.00      R00  C  
ATOM   3046  OD1 ASP 0 195      10.542 -15.140  20.967  1.00  0.00      R00  O  
ATOM   3047  OD2 ASP 0 195      11.124 -17.330  20.846  1.00  0.00      R00  O1-
ATOM   3048  H   ASP 0 195       7.526 -16.229  20.293  1.00  0.00      R00  H  
ATOM   3049  HA  ASP 0 195       7.649 -16.699  23.268  1.00  0.00           H  
ATOM   3050  HB3 ASP 0 195       9.605 -17.952  22.403  1.00  0.00           H  
ATOM   3051  HB2 ASP 0 195       9.922 -16.596  23.359  1.00  0.00           H  
ATOM   3052  N   LEU 0 196       8.654 -14.352  23.547  1.00  0.00      R00  N  
ATOM   3053  CA  LEU 0 196       8.705 -12.885  23.969  1.00  0.00      R00  C  
ATOM   3054  C   LEU 0 196      10.189 -12.383  23.809  1.00  0.00      R00  C  
ATOM   3055  O   LEU 0 196      10.546 -11.390  24.432  1.00  0.00      R00  O  
ATOM   3056  CB  LEU 0 196       8.180 -12.761  25.414  1.00  0.00      R00  C  
ATOM   3057  CG  LEU 0 196       6.717 -13.333  25.723  1.00  0.00      R00  C  
ATOM   3058  CD1 LEU 0 196       6.432 -13.489  27.179  1.00  0.00      R00  C  
ATOM   3059  CD2 LEU 0 196       5.691 -12.477  25.003  1.00  0.00      R00  C  
ATOM   3060  H   LEU 0 196       8.936 -14.977  24.289  1.00  0.00      R00  H  
ATOM   3061  HA  LEU 0 196       8.046 -12.221  23.410  1.00  0.00           H  
ATOM   3062  HB3 LEU 0 196       8.156 -11.706  25.686  1.00  0.00           H  
ATOM   3063  HB2 LEU 0 196       8.942 -13.134  26.098  1.00  0.00           H  
ATOM   3064  HG  LEU 0 196       6.670 -14.289  25.203  1.00  0.00           H  
ATOM   3065 HD11 LEU 0 196       6.121 -14.505  27.420  1.00  0.00           H  
ATOM   3066 HD12 LEU 0 196       7.354 -13.290  27.726  1.00  0.00           H  
ATOM   3067 HD13 LEU 0 196       5.574 -12.872  27.446  1.00  0.00           H  
ATOM   3068 HD21 LEU 0 196       6.171 -11.846  24.255  1.00  0.00           H  
ATOM   3069 HD22 LEU 0 196       4.916 -13.045  24.489  1.00  0.00           H  
ATOM   3070 HD23 LEU 0 196       5.170 -11.695  25.556  1.00  0.00           H  
ATOM   3071  N   ASN 0 197      10.981 -12.928  22.809  1.00  0.00      R00  N  
ATOM   3072  CA  ASN 0 197      12.416 -12.590  22.683  1.00  0.00      R00  C  
ATOM   3073  C   ASN 0 197      12.729 -12.242  21.167  1.00  0.00      R00  C  
ATOM   3074  O   ASN 0 197      13.548 -11.373  20.844  1.00  0.00      R00  O  
ATOM   3075  CB  ASN 0 197      13.181 -13.797  23.173  1.00  0.00      R00  C  
ATOM   3076  CG  ASN 0 197      13.420 -13.949  24.699  1.00  0.00      R00  C  
ATOM   3077  OD1 ASN 0 197      12.653 -14.563  25.408  1.00  0.00      R00  O  
ATOM   3078  ND2 ASN 0 197      14.303 -13.203  25.276  1.00  0.00      R00  N  
ATOM   3079  H   ASN 0 197      10.577 -13.627  22.202  1.00  0.00      R00  H  
ATOM   3080 HD21 ASN 0 197      14.187 -12.915  26.237  1.00  0.00      R00  H  
ATOM   3081 HD22 ASN 0 197      14.762 -12.508  24.706  1.00  0.00      R00  H  
ATOM   3082  HA  ASN 0 197      12.640 -11.723  23.304  1.00  0.00           H  
ATOM   3083  HB3 ASN 0 197      14.151 -13.816  22.677  1.00  0.00           H  
ATOM   3084  HB2 ASN 0 197      12.732 -14.738  22.854  1.00  0.00           H  
ATOM   3085  N   LYS 0 198      12.054 -12.917  20.214  1.00  0.00      R00  N  
ATOM   3086  CA  LYS 0 198      12.155 -12.735  18.791  1.00  0.00      R00  C  
ATOM   3087  C   LYS 0 198      10.915 -13.039  17.930  1.00  0.00      R00  C  
ATOM   3088  O   LYS 0 198      11.039 -12.922  16.688  1.00  0.00      R00  O  
ATOM   3089  CB  LYS 0 198      13.357 -13.415  18.117  1.00  0.00      R00  C  
ATOM   3090  CG  LYS 0 198      13.369 -14.932  18.196  1.00  0.00      R00  C  
ATOM   3091  CD  LYS 0 198      14.599 -15.620  17.651  1.00  0.00      R00  C  
ATOM   3092  CE  LYS 0 198      15.947 -15.281  18.287  1.00  0.00      R00  C  
ATOM   3093  NZ  LYS 0 198      15.999 -15.767  19.675  1.00  0.00      R00  N1+
ATOM   3094  H   LYS 0 198      11.449 -13.682  20.479  1.00  0.00      R00  H  
ATOM   3095  HZ1 LYS 0 198      15.153 -15.607  20.203  1.00  0.00      R00  H  
ATOM   3096  HZ2 LYS 0 198      16.129 -16.763  19.783  1.00  0.00      R00  H  
ATOM   3097  HZ3 LYS 0 198      16.756 -15.251  20.099  1.00  0.00      R00  H  
ATOM   3098  HA  LYS 0 198      12.072 -11.667  18.589  1.00  0.00           H  
ATOM   3099  HB3 LYS 0 198      14.295 -13.190  18.625  1.00  0.00           H  
ATOM   3100  HB2 LYS 0 198      13.436 -12.999  17.113  1.00  0.00           H  
ATOM   3101  HG3 LYS 0 198      12.569 -15.340  17.578  1.00  0.00           H  
ATOM   3102  HG2 LYS 0 198      13.109 -15.434  19.128  1.00  0.00           H  
ATOM   3103  HD3 LYS 0 198      14.749 -15.290  16.623  1.00  0.00           H  
ATOM   3104  HD2 LYS 0 198      14.429 -16.695  17.718  1.00  0.00           H  
ATOM   3105  HE3 LYS 0 198      16.013 -14.194  18.242  1.00  0.00           H  
ATOM   3106  HE2 LYS 0 198      16.756 -15.738  17.718  1.00  0.00           H  
ATOM   3107  N   GLY 0 199       9.787 -13.482  18.547  1.00  0.00      R00  N  
ATOM   3108  CA  GLY 0 199       8.530 -13.996  17.841  1.00  0.00      R00  C  
ATOM   3109  C   GLY 0 199       7.824 -12.921  17.001  1.00  0.00      R00  C  
ATOM   3110  O   GLY 0 199       7.210 -13.327  16.024  1.00  0.00      R00  O  
ATOM   3111  H   GLY 0 199       9.815 -13.621  19.547  1.00  0.00      R00  H  
ATOM   3112  HA3 GLY 0 199       7.762 -14.224  18.581  1.00  0.00           H  
ATOM   3113  HA2 GLY 0 199       8.686 -14.924  17.291  1.00  0.00           H  
ATOM   3114  N   GLN 0 200       7.980 -11.635  17.381  1.00  0.00      R00  N  
ATOM   3115  CA  GLN 0 200       7.408 -10.535  16.458  1.00  0.00      R00  C  
ATOM   3116  C   GLN 0 200       8.444 -10.261  15.353  1.00  0.00      R00  C  
ATOM   3117  O   GLN 0 200       8.122 -10.492  14.200  1.00  0.00      R00  O  
ATOM   3118  CB  GLN 0 200       7.108  -9.270  17.310  1.00  0.00      R00  C  
ATOM   3119  CG  GLN 0 200       6.715  -8.000  16.508  1.00  0.00      R00  C  
ATOM   3120  CD  GLN 0 200       5.363  -8.140  15.808  1.00  0.00      R00  C  
ATOM   3121  OE1 GLN 0 200       4.322  -8.364  16.490  1.00  0.00      R00  O  
ATOM   3122  NE2 GLN 0 200       5.324  -8.137  14.466  1.00  0.00      R00  N  
ATOM   3123  H   GLN 0 200       8.614 -11.419  18.137  1.00  0.00      R00  H  
ATOM   3124 HE21 GLN 0 200       4.460  -8.434  14.033  1.00  0.00      R00  H  
ATOM   3125 HE22 GLN 0 200       6.176  -8.192  13.926  1.00  0.00      R00  H  
ATOM   3126  HA  GLN 0 200       6.498 -10.793  15.916  1.00  0.00           H  
ATOM   3127  HB3 GLN 0 200       7.937  -8.956  17.943  1.00  0.00           H  
ATOM   3128  HB2 GLN 0 200       6.414  -9.542  18.106  1.00  0.00           H  
ATOM   3129  HG3 GLN 0 200       7.452  -7.790  15.732  1.00  0.00           H  
ATOM   3130  HG2 GLN 0 200       6.632  -7.135  17.166  1.00  0.00           H  
ATOM   3131  N   THR 0 201       9.690  -9.797  15.676  1.00  0.00      R00  N  
ATOM   3132  CA  THR 0 201      10.684  -9.345  14.654  1.00  0.00      R00  C  
ATOM   3133  C   THR 0 201      10.877 -10.276  13.412  1.00  0.00      R00  C  
ATOM   3134  O   THR 0 201      10.796  -9.793  12.280  1.00  0.00      R00  O  
ATOM   3135  CB  THR 0 201      12.011  -9.028  15.249  1.00  0.00      R00  C  
ATOM   3136  OG1 THR 0 201      12.573 -10.241  15.754  1.00  0.00      R00  O  
ATOM   3137  CG2 THR 0 201      12.029  -8.031  16.416  1.00  0.00      R00  C  
ATOM   3138  H   THR 0 201       9.841  -9.665  16.666  1.00  0.00      R00  H  
ATOM   3139  HG1 THR 0 201      13.471 -10.100  15.446  1.00  0.00      R00  H  
ATOM   3140  HA  THR 0 201      10.367  -8.377  14.266  1.00  0.00           H  
ATOM   3141  HB  THR 0 201      12.711  -8.595  14.534  1.00  0.00           H  
ATOM   3142 HG21 THR 0 201      11.973  -8.510  17.393  1.00  0.00           H  
ATOM   3143 HG22 THR 0 201      13.006  -7.548  16.435  1.00  0.00           H  
ATOM   3144 HG23 THR 0 201      11.262  -7.259  16.457  1.00  0.00           H  
ATOM   3145  N   THR 0 202      11.037 -11.595  13.607  1.00  0.00      R00  N  
ATOM   3146  CA  THR 0 202      11.313 -12.588  12.586  1.00  0.00      R00  C  
ATOM   3147  C   THR 0 202      10.096 -12.680  11.665  1.00  0.00      R00  C  
ATOM   3148  O   THR 0 202      10.202 -12.773  10.450  1.00  0.00      R00  O  
ATOM   3149  CB  THR 0 202      11.579 -13.934  13.292  1.00  0.00      R00  C  
ATOM   3150  OG1 THR 0 202      10.550 -14.214  14.268  1.00  0.00      R00  O  
ATOM   3151  CG2 THR 0 202      12.863 -13.957  14.096  1.00  0.00      R00  C  
ATOM   3152  H   THR 0 202      11.246 -11.869  14.556  1.00  0.00      R00  H  
ATOM   3153  HG1 THR 0 202      10.760 -13.616  14.988  1.00  0.00      R00  H  
ATOM   3154  HA  THR 0 202      12.210 -12.428  11.987  1.00  0.00           H  
ATOM   3155  HB  THR 0 202      11.558 -14.709  12.525  1.00  0.00           H  
ATOM   3156 HG21 THR 0 202      13.106 -14.824  14.710  1.00  0.00           H  
ATOM   3157 HG22 THR 0 202      13.694 -13.976  13.391  1.00  0.00           H  
ATOM   3158 HG23 THR 0 202      13.067 -12.988  14.551  1.00  0.00           H  
ATOM   3159  N   PHE 0 203       8.879 -12.528  12.226  1.00  0.00      R00  N  
ATOM   3160  CA  PHE 0 203       7.525 -12.486  11.616  1.00  0.00      R00  C  
ATOM   3161  C   PHE 0 203       7.429 -11.166  10.787  1.00  0.00      R00  C  
ATOM   3162  O   PHE 0 203       6.891 -11.182   9.674  1.00  0.00      R00  O  
ATOM   3163  CB  PHE 0 203       6.315 -12.645  12.552  1.00  0.00      R00  C  
ATOM   3164  CG  PHE 0 203       4.949 -12.644  11.873  1.00  0.00      R00  C  
ATOM   3165  CD1 PHE 0 203       4.587 -13.777  11.114  1.00  0.00      R00  C  
ATOM   3166  CD2 PHE 0 203       4.207 -11.459  11.867  1.00  0.00      R00  C  
ATOM   3167  CE1 PHE 0 203       3.348 -13.751  10.491  1.00  0.00      R00  C  
ATOM   3168  CE2 PHE 0 203       3.053 -11.443  11.146  1.00  0.00      R00  C  
ATOM   3169  CZ  PHE 0 203       2.645 -12.555  10.535  1.00  0.00      R00  C  
ATOM   3170  H   PHE 0 203       8.866 -12.271  13.202  1.00  0.00      R00  H  
ATOM   3171  HA  PHE 0 203       7.537 -13.267  10.856  1.00  0.00           H  
ATOM   3172  HB3 PHE 0 203       6.232 -11.819  13.258  1.00  0.00           H  
ATOM   3173  HB2 PHE 0 203       6.401 -13.538  13.172  1.00  0.00           H  
ATOM   3174  HD1 PHE 0 203       5.222 -14.640  11.248  1.00  0.00           H  
ATOM   3175  HD2 PHE 0 203       4.478 -10.524  12.337  1.00  0.00           H  
ATOM   3176  HE1 PHE 0 203       2.942 -14.607   9.972  1.00  0.00           H  
ATOM   3177  HE2 PHE 0 203       2.470 -10.539  11.050  1.00  0.00           H  
ATOM   3178  HZ  PHE 0 203       1.730 -12.528   9.962  1.00  0.00           H  
ATOM   3179  N   THR 0 204       7.895 -10.066  11.354  1.00  0.00      R00  N  
ATOM   3180  CA  THR 0 204       7.824  -8.728  10.732  1.00  0.00      R00  C  
ATOM   3181  C   THR 0 204       8.756  -8.671   9.486  1.00  0.00      R00  C  
ATOM   3182  O   THR 0 204       8.268  -8.459   8.410  1.00  0.00      R00  O  
ATOM   3183  CB  THR 0 204       8.260  -7.623  11.738  1.00  0.00      R00  C  
ATOM   3184  OG1 THR 0 204       7.659  -7.906  13.019  1.00  0.00      R00  O  
ATOM   3185  CG2 THR 0 204       8.050  -6.149  11.338  1.00  0.00      R00  C  
ATOM   3186  H   THR 0 204       8.353 -10.221  12.240  1.00  0.00      R00  H  
ATOM   3187  HG1 THR 0 204       7.719  -8.859  13.122  1.00  0.00      R00  H  
ATOM   3188  HA  THR 0 204       6.824  -8.436  10.411  1.00  0.00           H  
ATOM   3189  HB  THR 0 204       9.347  -7.669  11.676  1.00  0.00           H  
ATOM   3190 HG21 THR 0 204       8.729  -5.836  10.546  1.00  0.00           H  
ATOM   3191 HG22 THR 0 204       7.057  -5.884  10.974  1.00  0.00           H  
ATOM   3192 HG23 THR 0 204       8.378  -5.485  12.138  1.00  0.00           H  
ATOM   3193  N   LEU 0 205       9.979  -9.249   9.629  1.00  0.00      R00  N  
ATOM   3194  CA  LEU 0 205      10.993  -9.434   8.629  1.00  0.00      R00  C  
ATOM   3195  C   LEU 0 205      10.504 -10.414   7.519  1.00  0.00      R00  C  
ATOM   3196  O   LEU 0 205      10.685 -10.112   6.335  1.00  0.00      R00  O  
ATOM   3197  CB  LEU 0 205      12.254  -9.816   9.450  1.00  0.00      R00  C  
ATOM   3198  CG  LEU 0 205      13.584  -9.972   8.702  1.00  0.00      R00  C  
ATOM   3199  CD1 LEU 0 205      14.013  -8.822   7.812  1.00  0.00      R00  C  
ATOM   3200  CD2 LEU 0 205      14.714 -10.382   9.668  1.00  0.00      R00  C  
ATOM   3201  H   LEU 0 205      10.286  -9.705  10.476  1.00  0.00      R00  H  
ATOM   3202  HA  LEU 0 205      11.182  -8.448   8.204  1.00  0.00           H  
ATOM   3203  HB3 LEU 0 205      12.057 -10.664  10.105  1.00  0.00           H  
ATOM   3204  HB2 LEU 0 205      12.361  -9.097  10.261  1.00  0.00           H  
ATOM   3205  HG  LEU 0 205      13.381 -10.811   8.037  1.00  0.00           H  
ATOM   3206 HD11 LEU 0 205      14.885  -8.354   8.271  1.00  0.00           H  
ATOM   3207 HD12 LEU 0 205      14.250  -9.147   6.799  1.00  0.00           H  
ATOM   3208 HD13 LEU 0 205      13.280  -8.035   7.639  1.00  0.00           H  
ATOM   3209 HD21 LEU 0 205      14.280 -11.174  10.278  1.00  0.00           H  
ATOM   3210 HD22 LEU 0 205      15.558 -10.741   9.079  1.00  0.00           H  
ATOM   3211 HD23 LEU 0 205      14.955  -9.521  10.291  1.00  0.00           H  
ATOM   3212  N   TYR 0 206       9.730 -11.483   7.785  1.00  0.00      R00  N  
ATOM   3213  CA  TYR 0 206       9.096 -12.342   6.783  1.00  0.00      R00  C  
ATOM   3214  C   TYR 0 206       7.925 -11.659   5.993  1.00  0.00      R00  C  
ATOM   3215  O   TYR 0 206       7.857 -11.823   4.814  1.00  0.00      R00  O  
ATOM   3216  CB  TYR 0 206       8.576 -13.611   7.469  1.00  0.00      R00  C  
ATOM   3217  CG  TYR 0 206       7.676 -14.506   6.622  1.00  0.00      R00  C  
ATOM   3218  CD1 TYR 0 206       8.284 -15.485   5.834  1.00  0.00      R00  C  
ATOM   3219  CE1 TYR 0 206       7.517 -16.456   5.159  1.00  0.00      R00  C  
ATOM   3220  CD2 TYR 0 206       6.287 -14.379   6.769  1.00  0.00      R00  C  
ATOM   3221  CE2 TYR 0 206       5.518 -15.217   5.986  1.00  0.00      R00  C  
ATOM   3222  CZ  TYR 0 206       6.083 -16.301   5.238  1.00  0.00      R00  C  
ATOM   3223  OH  TYR 0 206       5.318 -17.101   4.484  1.00  0.00      R00  O  
ATOM   3224  H   TYR 0 206       9.650 -11.775   8.749  1.00  0.00      R00  H  
ATOM   3225  HH  TYR 0 206       5.667 -17.896   4.076  1.00  0.00      R00  H  
ATOM   3226  HA  TYR 0 206       9.824 -12.547   5.998  1.00  0.00           H  
ATOM   3227  HB3 TYR 0 206       8.060 -13.287   8.373  1.00  0.00           H  
ATOM   3228  HB2 TYR 0 206       9.368 -14.160   7.978  1.00  0.00           H  
ATOM   3229  HD1 TYR 0 206       9.358 -15.595   5.830  1.00  0.00           H  
ATOM   3230  HE1 TYR 0 206       7.978 -17.308   4.683  1.00  0.00           H  
ATOM   3231  HD2 TYR 0 206       5.811 -13.658   7.416  1.00  0.00           H  
ATOM   3232  HE2 TYR 0 206       4.466 -15.006   5.862  1.00  0.00           H  
ATOM   3233  N   SER 0 207       7.180 -10.836   6.702  1.00  0.00      R00  N  
ATOM   3234  CA  SER 0 207       6.136 -10.032   6.203  1.00  0.00      R00  C  
ATOM   3235  C   SER 0 207       6.580  -8.777   5.344  1.00  0.00      R00  C  
ATOM   3236  O   SER 0 207       5.913  -8.335   4.443  1.00  0.00      R00  O  
ATOM   3237  CB  SER 0 207       5.161  -9.724   7.333  1.00  0.00      R00  C  
ATOM   3238  OG  SER 0 207       4.352 -10.862   7.616  1.00  0.00      R00  O  
ATOM   3239  H   SER 0 207       7.472 -10.627   7.646  1.00  0.00      R00  H  
ATOM   3240  HG  SER 0 207       4.824 -11.544   8.100  1.00  0.00      R00  H  
ATOM   3241  HA  SER 0 207       5.569 -10.583   5.453  1.00  0.00           H  
ATOM   3242  HB3 SER 0 207       4.473  -8.960   6.971  1.00  0.00           H  
ATOM   3243  HB2 SER 0 207       5.784  -9.387   8.162  1.00  0.00           H  
ATOM   3244  N   PHE 0 208       7.764  -8.249   5.723  1.00  0.00      R00  N  
ATOM   3245  CA  PHE 0 208       8.508  -7.267   4.954  1.00  0.00      R00  C  
ATOM   3246  C   PHE 0 208       8.915  -7.994   3.638  1.00  0.00      R00  C  
ATOM   3247  O   PHE 0 208       8.779  -7.382   2.570  1.00  0.00      R00  O  
ATOM   3248  CB  PHE 0 208       9.749  -6.617   5.750  1.00  0.00      R00  C  
ATOM   3249  CG  PHE 0 208      10.862  -5.996   4.944  1.00  0.00      R00  C  
ATOM   3250  CD1 PHE 0 208      11.837  -6.860   4.482  1.00  0.00      R00  C  
ATOM   3251  CD2 PHE 0 208      10.814  -4.691   4.490  1.00  0.00      R00  C  
ATOM   3252  CE1 PHE 0 208      12.756  -6.366   3.576  1.00  0.00      R00  C  
ATOM   3253  CE2 PHE 0 208      11.771  -4.252   3.655  1.00  0.00      R00  C  
ATOM   3254  CZ  PHE 0 208      12.776  -5.107   3.180  1.00  0.00      R00  C  
ATOM   3255  H   PHE 0 208       8.213  -8.690   6.513  1.00  0.00      R00  H  
ATOM   3256  HA  PHE 0 208       7.815  -6.461   4.715  1.00  0.00           H  
ATOM   3257  HB3 PHE 0 208      10.108  -7.379   6.442  1.00  0.00           H  
ATOM   3258  HB2 PHE 0 208       9.228  -5.867   6.345  1.00  0.00           H  
ATOM   3259  HD1 PHE 0 208      11.900  -7.919   4.687  1.00  0.00           H  
ATOM   3260  HD2 PHE 0 208      10.065  -3.995   4.838  1.00  0.00           H  
ATOM   3261  HE1 PHE 0 208      13.463  -7.122   3.270  1.00  0.00           H  
ATOM   3262  HE2 PHE 0 208      11.776  -3.197   3.424  1.00  0.00           H  
ATOM   3263  HZ  PHE 0 208      13.527  -4.692   2.525  1.00  0.00           H  
ATOM   3264  N   ALA 0 209       9.445  -9.215   3.746  1.00  0.00      R00  N  
ATOM   3265  CA  ALA 0 209       9.902 -10.018   2.644  1.00  0.00      R00  C  
ATOM   3266  C   ALA 0 209       8.774 -10.334   1.603  1.00  0.00      R00  C  
ATOM   3267  O   ALA 0 209       8.730  -9.636   0.570  1.00  0.00      R00  O  
ATOM   3268  CB  ALA 0 209      10.617 -11.240   3.112  1.00  0.00      R00  C  
ATOM   3269  H   ALA 0 209       9.547  -9.689   4.631  1.00  0.00      R00  H  
ATOM   3270  HA  ALA 0 209      10.651  -9.338   2.239  1.00  0.00           H  
ATOM   3271  HB1 ALA 0 209      11.358 -10.937   3.851  1.00  0.00           H  
ATOM   3272  HB2 ALA 0 209       9.896 -11.962   3.495  1.00  0.00           H  
ATOM   3273  HB3 ALA 0 209      11.240 -11.702   2.346  1.00  0.00           H  
ATOM   3274  N   LEU 0 210       7.811 -11.178   1.992  1.00  0.00      R00  N  
ATOM   3275  CA  LEU 0 210       6.574 -11.481   1.216  1.00  0.00      R00  C  
ATOM   3276  C   LEU 0 210       5.684 -10.294   0.803  1.00  0.00      R00  C  
ATOM   3277  O   LEU 0 210       5.348 -10.304  -0.387  1.00  0.00      R00  O  
ATOM   3278  CB  LEU 0 210       5.794 -12.598   1.991  1.00  0.00      R00  C  
ATOM   3279  CG  LEU 0 210       4.468 -13.081   1.355  1.00  0.00      R00  C  
ATOM   3280  CD1 LEU 0 210       4.698 -13.823   0.074  1.00  0.00      R00  C  
ATOM   3281  CD2 LEU 0 210       3.546 -13.727   2.369  1.00  0.00      R00  C  
ATOM   3282  H   LEU 0 210       7.831 -11.535   2.936  1.00  0.00      R00  H  
ATOM   3283  HA  LEU 0 210       7.021 -11.931   0.330  1.00  0.00           H  
ATOM   3284  HB3 LEU 0 210       5.614 -12.217   2.996  1.00  0.00           H  
ATOM   3285  HB2 LEU 0 210       6.470 -13.451   2.052  1.00  0.00           H  
ATOM   3286  HG  LEU 0 210       3.893 -12.169   1.194  1.00  0.00           H  
ATOM   3287 HD11 LEU 0 210       5.136 -14.808   0.236  1.00  0.00           H  
ATOM   3288 HD12 LEU 0 210       3.727 -13.976  -0.398  1.00  0.00           H  
ATOM   3289 HD13 LEU 0 210       5.293 -13.226  -0.616  1.00  0.00           H  
ATOM   3290 HD21 LEU 0 210       3.349 -14.727   1.984  1.00  0.00           H  
ATOM   3291 HD22 LEU 0 210       3.626 -13.781   3.455  1.00  0.00           H  
ATOM   3292 HD23 LEU 0 210       2.508 -13.394   2.372  1.00  0.00           H  
ATOM   3293  N   GLY 0 211       5.419  -9.291   1.653  1.00  0.00      R00  N  
ATOM   3294  CA  GLY 0 211       4.430  -8.315   1.477  1.00  0.00      R00  C  
ATOM   3295  C   GLY 0 211       4.977  -6.944   1.150  1.00  0.00      R00  C  
ATOM   3296  O   GLY 0 211       4.446  -5.944   1.647  1.00  0.00      R00  O  
ATOM   3297  H   GLY 0 211       5.776  -9.361   2.595  1.00  0.00      R00  H  
ATOM   3298  HA3 GLY 0 211       3.983  -8.156   2.459  1.00  0.00           H  
ATOM   3299  HA2 GLY 0 211       3.670  -8.670   0.781  1.00  0.00           H  
ATOM   3300  N   PHE 0 212       6.092  -6.879   0.434  1.00  0.00      R00  N  
ATOM   3301  CA  PHE 0 212       6.805  -5.669   0.072  1.00  0.00      R00  C  
ATOM   3302  C   PHE 0 212       8.101  -6.007  -0.669  1.00  0.00      R00  C  
ATOM   3303  O   PHE 0 212       8.100  -5.767  -1.860  1.00  0.00      R00  O  
ATOM   3304  CB  PHE 0 212       7.005  -4.652   1.235  1.00  0.00      R00  C  
ATOM   3305  CG  PHE 0 212       7.968  -3.503   0.883  1.00  0.00      R00  C  
ATOM   3306  CD1 PHE 0 212       9.304  -3.565   1.244  1.00  0.00      R00  C  
ATOM   3307  CD2 PHE 0 212       7.531  -2.293   0.269  1.00  0.00      R00  C  
ATOM   3308  CE1 PHE 0 212      10.237  -2.578   0.919  1.00  0.00      R00  C  
ATOM   3309  CE2 PHE 0 212       8.420  -1.248   0.060  1.00  0.00      R00  C  
ATOM   3310  CZ  PHE 0 212       9.746  -1.428   0.379  1.00  0.00      R00  C  
ATOM   3311  H   PHE 0 212       6.260  -7.825   0.124  1.00  0.00      R00  H  
ATOM   3312  HA  PHE 0 212       6.151  -5.178  -0.649  1.00  0.00           H  
ATOM   3313  HB3 PHE 0 212       7.355  -5.063   2.182  1.00  0.00           H  
ATOM   3314  HB2 PHE 0 212       6.076  -4.105   1.400  1.00  0.00           H  
ATOM   3315  HD1 PHE 0 212       9.639  -4.449   1.766  1.00  0.00           H  
ATOM   3316  HD2 PHE 0 212       6.476  -2.199   0.056  1.00  0.00           H  
ATOM   3317  HE1 PHE 0 212      11.255  -2.685   1.262  1.00  0.00           H  
ATOM   3318  HE2 PHE 0 212       8.104  -0.326  -0.406  1.00  0.00           H  
ATOM   3319  HZ  PHE 0 212      10.500  -0.671   0.220  1.00  0.00           H  
ATOM   3320  N   ALA 0 213       9.101  -6.568  -0.037  1.00  0.00      R00  N  
ATOM   3321  CA  ALA 0 213      10.429  -6.603  -0.702  1.00  0.00      R00  C  
ATOM   3322  C   ALA 0 213      10.697  -7.555  -1.939  1.00  0.00      R00  C  
ATOM   3323  O   ALA 0 213      11.375  -7.134  -2.893  1.00  0.00      R00  O  
ATOM   3324  CB  ALA 0 213      11.563  -6.746   0.375  1.00  0.00      R00  C  
ATOM   3325  H   ALA 0 213       9.000  -7.008   0.866  1.00  0.00      R00  H  
ATOM   3326  HA  ALA 0 213      10.531  -5.585  -1.077  1.00  0.00           H  
ATOM   3327  HB1 ALA 0 213      12.578  -6.851  -0.009  1.00  0.00           H  
ATOM   3328  HB2 ALA 0 213      11.514  -5.913   1.076  1.00  0.00           H  
ATOM   3329  HB3 ALA 0 213      11.450  -7.658   0.960  1.00  0.00           H  
ATOM   3330  N   ALA 0 214      10.192  -8.791  -1.829  1.00  0.00      R00  N  
ATOM   3331  CA  ALA 0 214      10.326  -9.894  -2.823  1.00  0.00      R00  C  
ATOM   3332  C   ALA 0 214       9.639  -9.513  -4.115  1.00  0.00      R00  C  
ATOM   3333  O   ALA 0 214      10.326  -9.364  -5.066  1.00  0.00      R00  O  
ATOM   3334  CB  ALA 0 214       9.894 -11.239  -2.194  1.00  0.00      R00  C  
ATOM   3335  H   ALA 0 214       9.553  -9.110  -1.115  1.00  0.00      R00  H  
ATOM   3336  HA  ALA 0 214      11.402  -9.823  -2.986  1.00  0.00           H  
ATOM   3337  HB1 ALA 0 214       9.096 -11.139  -1.458  1.00  0.00           H  
ATOM   3338  HB2 ALA 0 214       9.637 -12.046  -2.881  1.00  0.00           H  
ATOM   3339  HB3 ALA 0 214      10.764 -11.602  -1.647  1.00  0.00           H  
ATOM   3340  N   PRO 0 215       8.283  -9.312  -4.118  1.00  0.00      R00  N  
ATOM   3341  CA  PRO 0 215       7.632  -8.712  -5.280  1.00  0.00      R00  C  
ATOM   3342  C   PRO 0 215       8.128  -7.333  -5.792  1.00  0.00      R00  C  
ATOM   3343  O   PRO 0 215       7.974  -7.096  -7.035  1.00  0.00      R00  O  
ATOM   3344  CD  PRO 0 215       7.320  -9.467  -2.927  1.00  0.00      R00  C  
ATOM   3345  CB  PRO 0 215       6.174  -8.632  -4.793  1.00  0.00      R00  C  
ATOM   3346  CG  PRO 0 215       6.053  -8.703  -3.291  1.00  0.00      R00  C  
ATOM   3347  HD2 PRO 0 215       7.667  -9.023  -1.995  1.00  0.00           H  
ATOM   3348  HD3 PRO 0 215       7.047 -10.507  -2.750  1.00  0.00           H  
ATOM   3349  HA  PRO 0 215       7.659  -9.563  -5.961  1.00  0.00           H  
ATOM   3350  HB3 PRO 0 215       5.613  -9.508  -5.117  1.00  0.00           H  
ATOM   3351  HB2 PRO 0 215       5.706  -7.738  -5.206  1.00  0.00           H  
ATOM   3352  HG2 PRO 0 215       5.966  -7.717  -2.834  1.00  0.00           H  
ATOM   3353  HG3 PRO 0 215       5.148  -9.249  -3.026  1.00  0.00           H  
ATOM   3354  N   LEU 0 216       8.547  -6.399  -4.892  1.00  0.00      R00  N  
ATOM   3355  CA  LEU 0 216       9.225  -5.161  -5.301  1.00  0.00      R00  C  
ATOM   3356  C   LEU 0 216      10.548  -5.455  -6.022  1.00  0.00      R00  C  
ATOM   3357  O   LEU 0 216      10.658  -5.037  -7.141  1.00  0.00      R00  O  
ATOM   3358  CB  LEU 0 216       9.393  -4.195  -4.166  1.00  0.00      R00  C  
ATOM   3359  CG  LEU 0 216       9.874  -2.742  -4.581  1.00  0.00      R00  C  
ATOM   3360  CD1 LEU 0 216       8.892  -2.166  -5.636  1.00  0.00      R00  C  
ATOM   3361  CD2 LEU 0 216       9.826  -1.745  -3.357  1.00  0.00      R00  C  
ATOM   3362  H   LEU 0 216       8.450  -6.295  -3.892  1.00  0.00      R00  H  
ATOM   3363  HA  LEU 0 216       8.527  -4.546  -5.869  1.00  0.00           H  
ATOM   3364  HB3 LEU 0 216      10.021  -4.599  -3.372  1.00  0.00           H  
ATOM   3365  HB2 LEU 0 216       8.403  -4.107  -3.719  1.00  0.00           H  
ATOM   3366  HG  LEU 0 216      10.887  -2.859  -4.965  1.00  0.00           H  
ATOM   3367 HD11 LEU 0 216       7.856  -2.412  -5.404  1.00  0.00           H  
ATOM   3368 HD12 LEU 0 216       9.059  -1.092  -5.710  1.00  0.00           H  
ATOM   3369 HD13 LEU 0 216       9.225  -2.539  -6.605  1.00  0.00           H  
ATOM   3370 HD21 LEU 0 216       9.581  -2.273  -2.435  1.00  0.00           H  
ATOM   3371 HD22 LEU 0 216      10.812  -1.332  -3.144  1.00  0.00           H  
ATOM   3372 HD23 LEU 0 216       9.109  -0.930  -3.462  1.00  0.00           H  
ATOM   3373  N   THR 0 217      11.429  -6.293  -5.488  1.00  0.00      R00  N  
ATOM   3374  CA  THR 0 217      12.687  -6.744  -6.087  1.00  0.00      R00  C  
ATOM   3375  C   THR 0 217      12.495  -7.366  -7.522  1.00  0.00      R00  C  
ATOM   3376  O   THR 0 217      13.126  -6.846  -8.455  1.00  0.00      R00  O  
ATOM   3377  CB  THR 0 217      13.591  -7.703  -5.217  1.00  0.00      R00  C  
ATOM   3378  OG1 THR 0 217      13.962  -7.010  -4.084  1.00  0.00      R00  O  
ATOM   3379  CG2 THR 0 217      14.871  -8.175  -5.888  1.00  0.00      R00  C  
ATOM   3380  H   THR 0 217      11.329  -6.500  -4.505  1.00  0.00      R00  H  
ATOM   3381  HG1 THR 0 217      13.278  -7.149  -3.425  1.00  0.00      R00  H  
ATOM   3382  HA  THR 0 217      13.143  -5.764  -6.232  1.00  0.00           H  
ATOM   3383  HB  THR 0 217      13.033  -8.539  -4.795  1.00  0.00           H  
ATOM   3384 HG21 THR 0 217      15.394  -7.251  -6.136  1.00  0.00           H  
ATOM   3385 HG22 THR 0 217      15.466  -8.883  -5.311  1.00  0.00           H  
ATOM   3386 HG23 THR 0 217      14.618  -8.646  -6.838  1.00  0.00           H  
ATOM   3387  N   LEU 0 218      11.474  -8.226  -7.702  1.00  0.00      R00  N  
ATOM   3388  CA  LEU 0 218      11.134  -8.792  -8.945  1.00  0.00      R00  C  
ATOM   3389  C   LEU 0 218      10.731  -7.760 -10.012  1.00  0.00      R00  C  
ATOM   3390  O   LEU 0 218      11.240  -7.938 -11.133  1.00  0.00      R00  O  
ATOM   3391  CB  LEU 0 218       9.904  -9.686  -8.694  1.00  0.00      R00  C  
ATOM   3392  CG  LEU 0 218      10.343 -11.143  -8.217  1.00  0.00      R00  C  
ATOM   3393  CD1 LEU 0 218       9.183 -11.902  -7.609  1.00  0.00      R00  C  
ATOM   3394  CD2 LEU 0 218      10.810 -11.968  -9.431  1.00  0.00      R00  C  
ATOM   3395  H   LEU 0 218      10.837  -8.418  -6.942  1.00  0.00      R00  H  
ATOM   3396  HA  LEU 0 218      12.038  -9.298  -9.284  1.00  0.00           H  
ATOM   3397  HB3 LEU 0 218       9.296  -9.803  -9.591  1.00  0.00           H  
ATOM   3398  HB2 LEU 0 218       9.270  -9.224  -7.937  1.00  0.00           H  
ATOM   3399  HG  LEU 0 218      11.180 -11.118  -7.519  1.00  0.00           H  
ATOM   3400 HD11 LEU 0 218       8.451 -11.185  -7.238  1.00  0.00           H  
ATOM   3401 HD12 LEU 0 218       8.638 -12.438  -8.386  1.00  0.00           H  
ATOM   3402 HD13 LEU 0 218       9.629 -12.606  -6.905  1.00  0.00           H  
ATOM   3403 HD21 LEU 0 218      11.741 -12.485  -9.203  1.00  0.00           H  
ATOM   3404 HD22 LEU 0 218      10.114 -12.604  -9.978  1.00  0.00           H  
ATOM   3405 HD23 LEU 0 218      11.141 -11.295 -10.222  1.00  0.00           H  
ATOM   3406  N   ILE 0 219       9.874  -6.816  -9.713  1.00  0.00      R00  N  
ATOM   3407  CA  ILE 0 219       9.535  -5.695 -10.629  1.00  0.00      R00  C  
ATOM   3408  C   ILE 0 219      10.816  -5.013 -11.230  1.00  0.00      R00  C  
ATOM   3409  O   ILE 0 219      10.918  -4.724 -12.482  1.00  0.00      R00  O  
ATOM   3410  CB  ILE 0 219       8.533  -4.663  -9.998  1.00  0.00      R00  C  
ATOM   3411  CG2 ILE 0 219       8.407  -3.305 -10.666  1.00  0.00      R00  C  
ATOM   3412  CG1 ILE 0 219       7.146  -5.266  -9.768  1.00  0.00      R00  C  
ATOM   3413  CD1 ILE 0 219       6.296  -4.642  -8.599  1.00  0.00      R00  C  
ATOM   3414  H   ILE 0 219       9.594  -6.681  -8.751  1.00  0.00      R00  H  
ATOM   3415  HA  ILE 0 219       9.031  -6.050 -11.528  1.00  0.00           H  
ATOM   3416  HB  ILE 0 219       9.023  -4.581  -9.028  1.00  0.00           H  
ATOM   3417 HG21 ILE 0 219       7.932  -3.376 -11.645  1.00  0.00           H  
ATOM   3418 HG22 ILE 0 219       7.827  -2.670  -9.997  1.00  0.00           H  
ATOM   3419 HG23 ILE 0 219       9.325  -2.766 -10.900  1.00  0.00           H  
ATOM   3420 HG13 ILE 0 219       7.227  -6.328  -9.538  1.00  0.00           H  
ATOM   3421 HG12 ILE 0 219       6.545  -5.300 -10.677  1.00  0.00           H  
ATOM   3422 HD11 ILE 0 219       6.256  -3.558  -8.703  1.00  0.00           H  
ATOM   3423 HD12 ILE 0 219       5.291  -5.047  -8.486  1.00  0.00           H  
ATOM   3424 HD13 ILE 0 219       6.638  -4.792  -7.575  1.00  0.00           H  
ATOM   3425  N   PHE 0 220      11.753  -4.658 -10.347  1.00  0.00      R00  N  
ATOM   3426  CA  PHE 0 220      13.017  -4.159 -10.760  1.00  0.00      R00  C  
ATOM   3427  C   PHE 0 220      13.805  -4.995 -11.719  1.00  0.00      R00  C  
ATOM   3428  O   PHE 0 220      14.251  -4.480 -12.736  1.00  0.00      R00  O  
ATOM   3429  CB  PHE 0 220      13.862  -3.756  -9.576  1.00  0.00      R00  C  
ATOM   3430  CG  PHE 0 220      13.446  -2.398  -8.970  1.00  0.00      R00  C  
ATOM   3431  CD1 PHE 0 220      12.814  -2.319  -7.728  1.00  0.00      R00  C  
ATOM   3432  CD2 PHE 0 220      13.683  -1.249  -9.720  1.00  0.00      R00  C  
ATOM   3433  CE1 PHE 0 220      12.388  -1.093  -7.299  1.00  0.00      R00  C  
ATOM   3434  CE2 PHE 0 220      13.299  -0.040  -9.254  1.00  0.00      R00  C  
ATOM   3435  CZ  PHE 0 220      12.669   0.035  -8.045  1.00  0.00      R00  C  
ATOM   3436  H   PHE 0 220      11.708  -4.902  -9.368  1.00  0.00      R00  H  
ATOM   3437  HA  PHE 0 220      12.800  -3.256 -11.332  1.00  0.00           H  
ATOM   3438  HB3 PHE 0 220      14.887  -3.643  -9.931  1.00  0.00           H  
ATOM   3439  HB2 PHE 0 220      14.030  -4.550  -8.848  1.00  0.00           H  
ATOM   3440  HD1 PHE 0 220      12.659  -3.116  -7.016  1.00  0.00           H  
ATOM   3441  HD2 PHE 0 220      14.363  -1.314 -10.557  1.00  0.00           H  
ATOM   3442  HE1 PHE 0 220      11.856  -0.990  -6.365  1.00  0.00           H  
ATOM   3443  HE2 PHE 0 220      13.455   0.881  -9.796  1.00  0.00           H  
ATOM   3444  HZ  PHE 0 220      12.346   0.978  -7.629  1.00  0.00           H  
ATOM   3445  N   VAL 0 221      13.938  -6.294 -11.400  1.00  0.00      R00  N  
ATOM   3446  CA  VAL 0 221      14.495  -7.232 -12.333  1.00  0.00      R00  C  
ATOM   3447  C   VAL 0 221      13.741  -7.281 -13.664  1.00  0.00      R00  C  
ATOM   3448  O   VAL 0 221      14.351  -7.085 -14.691  1.00  0.00      R00  O  
ATOM   3449  CB  VAL 0 221      14.720  -8.649 -11.676  1.00  0.00      R00  C  
ATOM   3450  CG1 VAL 0 221      15.242  -9.742 -12.640  1.00  0.00      R00  C  
ATOM   3451  CG2 VAL 0 221      15.623  -8.547 -10.413  1.00  0.00      R00  C  
ATOM   3452  H   VAL 0 221      13.621  -6.578 -10.484  1.00  0.00      R00  H  
ATOM   3453  HA  VAL 0 221      15.509  -6.887 -12.535  1.00  0.00           H  
ATOM   3454  HB  VAL 0 221      13.765  -9.066 -11.358  1.00  0.00           H  
ATOM   3455 HG11 VAL 0 221      15.041 -10.659 -12.086  1.00  0.00           H  
ATOM   3456 HG12 VAL 0 221      14.574  -9.788 -13.500  1.00  0.00           H  
ATOM   3457 HG13 VAL 0 221      16.296  -9.629 -12.892  1.00  0.00           H  
ATOM   3458 HG21 VAL 0 221      15.231  -7.938  -9.599  1.00  0.00           H  
ATOM   3459 HG22 VAL 0 221      15.783  -9.538  -9.989  1.00  0.00           H  
ATOM   3460 HG23 VAL 0 221      16.638  -8.172 -10.544  1.00  0.00           H  
ATOM   3461  N   PHE 0 222      12.430  -7.434 -13.701  1.00  0.00      R00  N  
ATOM   3462  CA  PHE 0 222      11.503  -7.557 -14.812  1.00  0.00      R00  C  
ATOM   3463  C   PHE 0 222      11.271  -6.236 -15.595  1.00  0.00      R00  C  
ATOM   3464  O   PHE 0 222      10.644  -6.329 -16.659  1.00  0.00      R00  O  
ATOM   3465  CB  PHE 0 222      10.119  -8.170 -14.474  1.00  0.00      R00  C  
ATOM   3466  CG  PHE 0 222      10.222  -9.540 -13.820  1.00  0.00      R00  C  
ATOM   3467  CD1 PHE 0 222      11.144 -10.538 -14.280  1.00  0.00      R00  C  
ATOM   3468  CD2 PHE 0 222       9.147  -9.957 -12.924  1.00  0.00      R00  C  
ATOM   3469  CE1 PHE 0 222      11.041 -11.868 -13.768  1.00  0.00      R00  C  
ATOM   3470  CE2 PHE 0 222       9.072 -11.288 -12.502  1.00  0.00      R00  C  
ATOM   3471  CZ  PHE 0 222       9.991 -12.221 -12.898  1.00  0.00      R00  C  
ATOM   3472  H   PHE 0 222      11.915  -7.563 -12.842  1.00  0.00      R00  H  
ATOM   3473  HA  PHE 0 222      12.022  -8.093 -15.607  1.00  0.00           H  
ATOM   3474  HB3 PHE 0 222       9.654  -8.396 -15.434  1.00  0.00           H  
ATOM   3475  HB2 PHE 0 222       9.550  -7.603 -13.737  1.00  0.00           H  
ATOM   3476  HD1 PHE 0 222      11.885 -10.177 -14.977  1.00  0.00           H  
ATOM   3477  HD2 PHE 0 222       8.441  -9.227 -12.554  1.00  0.00           H  
ATOM   3478  HE1 PHE 0 222      11.792 -12.582 -14.073  1.00  0.00           H  
ATOM   3479  HE2 PHE 0 222       8.217 -11.614 -11.928  1.00  0.00           H  
ATOM   3480  HZ  PHE 0 222       9.917 -13.276 -12.677  1.00  0.00           H  
ATOM   3481  N   TYR 0 223      11.768  -5.113 -15.136  1.00  0.00      R00  N  
ATOM   3482  CA  TYR 0 223      11.894  -3.864 -16.015  1.00  0.00      R00  C  
ATOM   3483  C   TYR 0 223      13.361  -3.622 -16.537  1.00  0.00      R00  C  
ATOM   3484  O   TYR 0 223      13.403  -3.221 -17.694  1.00  0.00      R00  O  
ATOM   3485  CB  TYR 0 223      11.128  -2.769 -15.255  1.00  0.00      R00  C  
ATOM   3486  CG  TYR 0 223       9.640  -2.839 -15.283  1.00  0.00      R00  C  
ATOM   3487  CD1 TYR 0 223       8.921  -2.976 -16.524  1.00  0.00      R00  C  
ATOM   3488  CE1 TYR 0 223       7.534  -2.989 -16.623  1.00  0.00      R00  C  
ATOM   3489  CD2 TYR 0 223       8.854  -2.684 -14.096  1.00  0.00      R00  C  
ATOM   3490  CE2 TYR 0 223       7.449  -2.778 -14.209  1.00  0.00      R00  C  
ATOM   3491  CZ  TYR 0 223       6.764  -2.885 -15.437  1.00  0.00      R00  C  
ATOM   3492  OH  TYR 0 223       5.389  -2.761 -15.468  1.00  0.00      R00  O  
ATOM   3493  H   TYR 0 223      12.225  -5.087 -14.235  1.00  0.00      R00  H  
ATOM   3494  HH  TYR 0 223       5.184  -2.572 -14.549  1.00  0.00      R00  H  
ATOM   3495  HA  TYR 0 223      11.328  -3.984 -16.939  1.00  0.00           H  
ATOM   3496  HB3 TYR 0 223      11.502  -1.872 -15.749  1.00  0.00           H  
ATOM   3497  HB2 TYR 0 223      11.605  -2.749 -14.274  1.00  0.00           H  
ATOM   3498  HD1 TYR 0 223       9.586  -3.014 -17.374  1.00  0.00           H  
ATOM   3499  HE1 TYR 0 223       7.217  -3.075 -17.652  1.00  0.00           H  
ATOM   3500  HD2 TYR 0 223       9.381  -2.452 -13.182  1.00  0.00           H  
ATOM   3501  HE2 TYR 0 223       6.835  -2.670 -13.328  1.00  0.00           H  
ATOM   3502  N   CYS 0 224      14.361  -3.973 -15.719  1.00  0.00      R00  N  
ATOM   3503  CA  CYS 0 224      15.712  -4.104 -16.183  1.00  0.00      R00  C  
ATOM   3504  C   CYS 0 224      15.893  -5.049 -17.419  1.00  0.00      R00  C  
ATOM   3505  O   CYS 0 224      16.455  -4.695 -18.457  1.00  0.00      R00  O  
ATOM   3506  CB  CYS 0 224      16.605  -4.565 -15.057  1.00  0.00      R00  C  
ATOM   3507  SG  CYS 0 224      18.364  -5.239 -15.494  1.00  0.00      R00  S  
ATOM   3508  H   CYS 0 224      14.131  -4.154 -14.753  1.00  0.00      R00  H  
ATOM   3509  HA  CYS 0 224      15.972  -3.108 -16.542  1.00  0.00           H  
ATOM   3510  HB3 CYS 0 224      16.179  -5.421 -14.533  1.00  0.00           H  
ATOM   3511  HB2 CYS 0 224      16.746  -3.767 -14.328  1.00  0.00           H  
ATOM   3512  HG  CYS 0 224      18.475  -6.171 -14.544  1.00  0.00           H  
ATOM   3513  N   LEU 0 225      15.198  -6.227 -17.365  1.00  0.00      R00  N  
ATOM   3514  CA  LEU 0 225      15.293  -7.246 -18.379  1.00  0.00      R00  C  
ATOM   3515  C   LEU 0 225      14.486  -6.787 -19.620  1.00  0.00      R00  C  
ATOM   3516  O   LEU 0 225      14.837  -7.107 -20.739  1.00  0.00      R00  O  
ATOM   3517  CB  LEU 0 225      14.601  -8.561 -17.823  1.00  0.00      R00  C  
ATOM   3518  CG  LEU 0 225      15.254  -9.404 -16.699  1.00  0.00      R00  C  
ATOM   3519  CD1 LEU 0 225      15.051 -10.940 -16.899  1.00  0.00      R00  C  
ATOM   3520  CD2 LEU 0 225      16.747  -9.158 -16.449  1.00  0.00      R00  C  
ATOM   3521  H   LEU 0 225      14.823  -6.577 -16.495  1.00  0.00      R00  H  
ATOM   3522  HA  LEU 0 225      16.354  -7.256 -18.628  1.00  0.00           H  
ATOM   3523  HB3 LEU 0 225      14.704  -9.220 -18.685  1.00  0.00           H  
ATOM   3524  HB2 LEU 0 225      13.536  -8.384 -17.670  1.00  0.00           H  
ATOM   3525  HG  LEU 0 225      14.864  -9.154 -15.712  1.00  0.00           H  
ATOM   3526 HD11 LEU 0 225      14.986 -11.439 -15.932  1.00  0.00           H  
ATOM   3527 HD12 LEU 0 225      14.290 -11.264 -17.609  1.00  0.00           H  
ATOM   3528 HD13 LEU 0 225      15.969 -11.361 -17.309  1.00  0.00           H  
ATOM   3529 HD21 LEU 0 225      17.468  -9.205 -17.265  1.00  0.00           H  
ATOM   3530 HD22 LEU 0 225      16.968  -8.303 -15.810  1.00  0.00           H  
ATOM   3531 HD23 LEU 0 225      17.126  -9.958 -15.813  1.00  0.00           H  
ATOM   3532  N   VAL 0 226      13.424  -5.985 -19.460  1.00  0.00      R00  N  
ATOM   3533  CA  VAL 0 226      12.633  -5.331 -20.609  1.00  0.00      R00  C  
ATOM   3534  C   VAL 0 226      13.540  -4.327 -21.270  1.00  0.00      R00  C  
ATOM   3535  O   VAL 0 226      13.589  -4.365 -22.468  1.00  0.00      R00  O  
ATOM   3536  CB  VAL 0 226      11.381  -4.658 -20.043  1.00  0.00      R00  C  
ATOM   3537  CG1 VAL 0 226      10.708  -3.708 -21.091  1.00  0.00      R00  C  
ATOM   3538  CG2 VAL 0 226      10.340  -5.724 -19.605  1.00  0.00      R00  C  
ATOM   3539  H   VAL 0 226      13.112  -5.844 -18.510  1.00  0.00      R00  H  
ATOM   3540  HA  VAL 0 226      12.335  -6.048 -21.375  1.00  0.00           H  
ATOM   3541  HB  VAL 0 226      11.625  -4.006 -19.204  1.00  0.00           H  
ATOM   3542 HG11 VAL 0 226      11.360  -2.913 -21.452  1.00  0.00           H  
ATOM   3543 HG12 VAL 0 226      10.376  -4.165 -22.024  1.00  0.00           H  
ATOM   3544 HG13 VAL 0 226       9.792  -3.327 -20.639  1.00  0.00           H  
ATOM   3545 HG21 VAL 0 226      10.104  -6.383 -20.441  1.00  0.00           H  
ATOM   3546 HG22 VAL 0 226      10.777  -6.346 -18.824  1.00  0.00           H  
ATOM   3547 HG23 VAL 0 226       9.382  -5.338 -19.257  1.00  0.00           H  
ATOM   3548  N   ILE 0 227      14.231  -3.439 -20.494  1.00  0.00      R00  N  
ATOM   3549  CA  ILE 0 227      15.073  -2.309 -21.008  1.00  0.00      R00  C  
ATOM   3550  C   ILE 0 227      16.181  -2.917 -21.821  1.00  0.00      R00  C  
ATOM   3551  O   ILE 0 227      16.644  -2.341 -22.790  1.00  0.00      R00  O  
ATOM   3552  CB  ILE 0 227      15.494  -1.421 -19.879  1.00  0.00      R00  C  
ATOM   3553  CG2 ILE 0 227      16.673  -0.549 -20.019  1.00  0.00      R00  C  
ATOM   3554  CG1 ILE 0 227      14.243  -0.630 -19.525  1.00  0.00      R00  C  
ATOM   3555  CD1 ILE 0 227      14.196  -0.012 -18.144  1.00  0.00      R00  C  
ATOM   3556  H   ILE 0 227      14.019  -3.282 -19.519  1.00  0.00      R00  H  
ATOM   3557  HA  ILE 0 227      14.410  -1.841 -21.735  1.00  0.00           H  
ATOM   3558  HB  ILE 0 227      15.800  -2.054 -19.046  1.00  0.00           H  
ATOM   3559 HG21 ILE 0 227      17.602  -1.103 -19.880  1.00  0.00           H  
ATOM   3560 HG22 ILE 0 227      16.682  -0.205 -21.053  1.00  0.00           H  
ATOM   3561 HG23 ILE 0 227      16.533   0.276 -19.320  1.00  0.00           H  
ATOM   3562 HG13 ILE 0 227      13.332  -1.221 -19.623  1.00  0.00           H  
ATOM   3563 HG12 ILE 0 227      14.186   0.266 -20.143  1.00  0.00           H  
ATOM   3564 HD11 ILE 0 227      15.153   0.201 -17.669  1.00  0.00           H  
ATOM   3565 HD12 ILE 0 227      13.684   0.943 -18.258  1.00  0.00           H  
ATOM   3566 HD13 ILE 0 227      13.672  -0.526 -17.339  1.00  0.00           H  
ATOM   3567  N   ARG 0 228      16.636  -4.089 -21.398  1.00  0.00      R00  N  
ATOM   3568  CA  ARG 0 228      17.644  -4.926 -21.999  1.00  0.00      R00  C  
ATOM   3569  C   ARG 0 228      17.244  -5.647 -23.279  1.00  0.00      R00  C  
ATOM   3570  O   ARG 0 228      18.087  -6.057 -24.123  1.00  0.00      R00  O  
ATOM   3571  CB  ARG 0 228      18.200  -5.964 -20.902  1.00  0.00      R00  C  
ATOM   3572  CG  ARG 0 228      19.385  -7.027 -21.220  1.00  0.00      R00  C  
ATOM   3573  CD  ARG 0 228      19.836  -7.798 -19.967  1.00  0.00      R00  C  
ATOM   3574  NE  ARG 0 228      20.640  -8.963 -20.406  1.00  0.00      R00  N  
ATOM   3575  CZ  ARG 0 228      20.280 -10.177 -20.832  1.00  0.00      R00  C  
ATOM   3576  NH1 ARG 0 228      21.188 -11.075 -21.128  1.00  0.00      R00  N  
ATOM   3577  NH2 ARG 0 228      18.998 -10.441 -20.881  1.00  0.00      R00  N1+
ATOM   3578  H   ARG 0 228      16.081  -4.445 -20.634  1.00  0.00      R00  H  
ATOM   3579  HE  ARG 0 228      21.639  -8.823 -20.364  1.00  0.00      R00  H  
ATOM   3580 HH11 ARG 0 228      20.902 -11.946 -21.551  1.00  0.00      R00  H  
ATOM   3581 HH12 ARG 0 228      22.159 -10.840 -20.974  1.00  0.00      R00  H  
ATOM   3582 HH21 ARG 0 228      18.799 -11.408 -20.669  1.00  0.00      R00  H  
ATOM   3583 HH22 ARG 0 228      18.219  -9.804 -20.792  1.00  0.00      R00  H  
ATOM   3584  HA  ARG 0 228      18.517  -4.317 -22.234  1.00  0.00           H  
ATOM   3585  HB3 ARG 0 228      17.355  -6.545 -20.532  1.00  0.00           H  
ATOM   3586  HB2 ARG 0 228      18.334  -5.336 -20.020  1.00  0.00           H  
ATOM   3587  HG3 ARG 0 228      20.234  -6.405 -21.503  1.00  0.00           H  
ATOM   3588  HG2 ARG 0 228      19.108  -7.582 -22.116  1.00  0.00           H  
ATOM   3589  HD3 ARG 0 228      19.010  -8.059 -19.305  1.00  0.00           H  
ATOM   3590  HD2 ARG 0 228      20.449  -7.160 -19.331  1.00  0.00           H  
ATOM   3591  N   LYS 0 229      15.922  -5.670 -23.555  1.00  0.00      R00  N  
ATOM   3592  CA  LYS 0 229      15.311  -6.417 -24.708  1.00  0.00      R00  C  
ATOM   3593  C   LYS 0 229      14.557  -5.455 -25.629  1.00  0.00      R00  C  
ATOM   3594  O   LYS 0 229      13.591  -5.918 -26.296  1.00  0.00      R00  O  
ATOM   3595  CB  LYS 0 229      14.654  -7.639 -24.068  1.00  0.00      R00  C  
ATOM   3596  CG  LYS 0 229      14.018  -8.625 -25.051  1.00  0.00      R00  C  
ATOM   3597  CD  LYS 0 229      14.990  -9.283 -26.033  1.00  0.00      R00  C  
ATOM   3598  CE  LYS 0 229      14.422 -10.382 -26.872  1.00  0.00      R00  C  
ATOM   3599  NZ  LYS 0 229      15.428 -10.878 -27.829  1.00  0.00      R00  N1+
ATOM   3600  H   LYS 0 229      15.218  -5.124 -23.078  1.00  0.00      R00  H  
ATOM   3601  HZ1 LYS 0 229      15.051 -11.472 -28.555  1.00  0.00      R00  H  
ATOM   3602  HZ2 LYS 0 229      15.702  -9.998 -28.241  1.00  0.00      R00  H  
ATOM   3603  HZ3 LYS 0 229      16.186 -11.377 -27.387  1.00  0.00      R00  H  
ATOM   3604  HA  LYS 0 229      16.087  -6.712 -25.415  1.00  0.00           H  
ATOM   3605  HB3 LYS 0 229      13.842  -7.308 -23.420  1.00  0.00           H  
ATOM   3606  HB2 LYS 0 229      15.428  -8.146 -23.492  1.00  0.00           H  
ATOM   3607  HG3 LYS 0 229      13.293  -8.166 -25.723  1.00  0.00           H  
ATOM   3608  HG2 LYS 0 229      13.515  -9.396 -24.467  1.00  0.00           H  
ATOM   3609  HD3 LYS 0 229      15.936  -9.558 -25.567  1.00  0.00           H  
ATOM   3610  HD2 LYS 0 229      15.278  -8.451 -26.676  1.00  0.00           H  
ATOM   3611  HE3 LYS 0 229      13.497 -10.140 -27.396  1.00  0.00           H  
ATOM   3612  HE2 LYS 0 229      14.038 -11.256 -26.346  1.00  0.00           H  
ATOM   3613  N   LEU 0 230      14.959  -4.159 -25.685  1.00  0.00      R00  N  
ATOM   3614  CA  LEU 0 230      14.294  -3.052 -26.478  1.00  0.00      R00  C  
ATOM   3615  C   LEU 0 230      15.381  -2.034 -26.851  1.00  0.00      R00  C  
ATOM   3616  O   LEU 0 230      15.198  -0.799 -26.786  1.00  0.00      R00  O  
ATOM   3617  CB  LEU 0 230      13.155  -2.484 -25.703  1.00  0.00      R00  C  
ATOM   3618  CG  LEU 0 230      11.769  -3.207 -25.695  1.00  0.00      R00  C  
ATOM   3619  CD1 LEU 0 230      10.836  -2.488 -24.595  1.00  0.00      R00  C  
ATOM   3620  CD2 LEU 0 230      11.004  -3.439 -27.022  1.00  0.00      R00  C  
ATOM   3621  H   LEU 0 230      15.734  -3.944 -25.073  1.00  0.00      R00  H  
ATOM   3622  HA  LEU 0 230      13.982  -3.388 -27.467  1.00  0.00           H  
ATOM   3623  HB3 LEU 0 230      12.877  -1.484 -26.036  1.00  0.00           H  
ATOM   3624  HB2 LEU 0 230      13.617  -2.240 -24.746  1.00  0.00           H  
ATOM   3625  HG  LEU 0 230      11.894  -4.169 -25.198  1.00  0.00           H  
ATOM   3626 HD11 LEU 0 230       9.808  -2.843 -24.517  1.00  0.00           H  
ATOM   3627 HD12 LEU 0 230      11.404  -2.396 -23.669  1.00  0.00           H  
ATOM   3628 HD13 LEU 0 230      10.594  -1.441 -24.778  1.00  0.00           H  
ATOM   3629 HD21 LEU 0 230      11.591  -3.121 -27.883  1.00  0.00           H  
ATOM   3630 HD22 LEU 0 230      10.925  -4.523 -27.106  1.00  0.00           H  
ATOM   3631 HD23 LEU 0 230       9.990  -3.045 -27.092  1.00  0.00           H  
ATOM   3632  N   LYS 0 231      16.628  -2.546 -26.959  1.00  0.00      R00  N  
ATOM   3633  CA  LYS 0 231      17.784  -1.777 -27.490  1.00  0.00      R00  C  
ATOM   3634  C   LYS 0 231      18.037  -2.226 -28.947  1.00  0.00      R00  C  
ATOM   3635  O   LYS 0 231      18.024  -3.440 -29.287  1.00  0.00      R00  O  
ATOM   3636  CB  LYS 0 231      19.032  -2.048 -26.594  1.00  0.00      R00  C  
ATOM   3637  CG  LYS 0 231      19.516  -3.520 -26.351  1.00  0.00      R00  C  
ATOM   3638  CD  LYS 0 231      20.866  -3.534 -25.625  1.00  0.00      R00  C  
ATOM   3639  CE  LYS 0 231      21.381  -4.920 -25.138  1.00  0.00      R00  C  
ATOM   3640  NZ  LYS 0 231      22.713  -4.726 -24.501  1.00  0.00      R00  N1+
ATOM   3641  H   LYS 0 231      16.756  -3.501 -27.262  1.00  0.00      R00  H  
ATOM   3642  HZ1 LYS 0 231      23.459  -4.553 -25.158  1.00  0.00      R00  H  
ATOM   3643  HZ2 LYS 0 231      22.682  -3.930 -23.880  1.00  0.00      R00  H  
ATOM   3644  HZ3 LYS 0 231      22.913  -5.484 -23.863  1.00  0.00      R00  H  
ATOM   3645  HA  LYS 0 231      17.588  -0.705 -27.486  1.00  0.00           H  
ATOM   3646  HB3 LYS 0 231      18.818  -1.578 -25.634  1.00  0.00           H  
ATOM   3647  HB2 LYS 0 231      19.846  -1.472 -27.034  1.00  0.00           H  
ATOM   3648  HG3 LYS 0 231      19.691  -4.082 -27.268  1.00  0.00           H  
ATOM   3649  HG2 LYS 0 231      18.721  -4.015 -25.795  1.00  0.00           H  
ATOM   3650  HD3 LYS 0 231      20.741  -2.956 -24.710  1.00  0.00           H  
ATOM   3651  HD2 LYS 0 231      21.623  -2.984 -26.183  1.00  0.00           H  
ATOM   3652  HE3 LYS 0 231      21.410  -5.771 -25.818  1.00  0.00           H  
ATOM   3653  HE2 LYS 0 231      20.718  -5.232 -24.331  1.00  0.00           H  
ATOM   3654  N   THR 0 232      18.330  -1.262 -29.763  1.00  0.00      R00  N  
ATOM   3655  CA  THR 0 232      18.641  -1.474 -31.208  1.00  0.00      R00  C  
ATOM   3656  C   THR 0 232      20.089  -0.860 -31.370  1.00  0.00      R00  C  
ATOM   3657  O   THR 0 232      20.278  -0.283 -32.452  1.00  0.00      R00  O  
ATOM   3658  CB  THR 0 232      17.649  -0.646 -32.033  1.00  0.00      R00  C  
ATOM   3659  OG1 THR 0 232      17.469   0.685 -31.576  1.00  0.00      R00  O  
ATOM   3660  CG2 THR 0 232      16.202  -1.208 -31.887  1.00  0.00      R00  C  
ATOM   3661  H   THR 0 232      18.380  -0.310 -29.428  1.00  0.00      R00  H  
ATOM   3662  HG1 THR 0 232      17.152   1.274 -32.265  1.00  0.00      R00  H  
ATOM   3663  HA  THR 0 232      18.573  -2.499 -31.572  1.00  0.00           H  
ATOM   3664  HB  THR 0 232      17.997  -0.467 -33.050  1.00  0.00           H  
ATOM   3665 HG21 THR 0 232      15.816  -0.939 -30.904  1.00  0.00           H  
ATOM   3666 HG22 THR 0 232      15.637  -0.755 -32.703  1.00  0.00           H  
ATOM   3667 HG23 THR 0 232      16.337  -2.285 -31.988  1.00  0.00           H  
ATOM   3668  N   VAL 0 233      21.084  -1.104 -30.507  1.00  0.00      R00  N  
ATOM   3669  CA  VAL 0 233      22.504  -0.661 -30.595  1.00  0.00      R00  C  
ATOM   3670  C   VAL 0 233      23.406  -1.537 -31.507  1.00  0.00      R00  C  
ATOM   3671  O   VAL 0 233      23.108  -2.733 -31.653  1.00  0.00      R00  O  
ATOM   3672  CB  VAL 0 233      23.086  -0.345 -29.148  1.00  0.00      R00  C  
ATOM   3673  CG1 VAL 0 233      22.437   0.818 -28.365  1.00  0.00      R00  C  
ATOM   3674  CG2 VAL 0 233      23.343  -1.544 -28.312  1.00  0.00      R00  C  
ATOM   3675  H   VAL 0 233      20.928  -1.790 -29.782  1.00  0.00      R00  H  
ATOM   3676  HA  VAL 0 233      22.417   0.243 -31.197  1.00  0.00           H  
ATOM   3677  HB  VAL 0 233      24.079   0.004 -29.428  1.00  0.00           H  
ATOM   3678 HG11 VAL 0 233      22.934   1.085 -27.433  1.00  0.00           H  
ATOM   3679 HG12 VAL 0 233      22.357   1.640 -29.077  1.00  0.00           H  
ATOM   3680 HG13 VAL 0 233      21.443   0.528 -28.023  1.00  0.00           H  
ATOM   3681 HG21 VAL 0 233      22.446  -2.119 -28.080  1.00  0.00           H  
ATOM   3682 HG22 VAL 0 233      24.081  -2.246 -28.699  1.00  0.00           H  
ATOM   3683 HG23 VAL 0 233      23.794  -1.341 -27.340  1.00  0.00           H  
ATOM   3684  N   GLY 0 234      24.454  -0.926 -32.128  1.00  0.00      R00  N  
ATOM   3685  CA  GLY 0 234      25.406  -1.886 -32.845  1.00  0.00      R00  C  
ATOM   3686  C   GLY 0 234      26.700  -1.656 -31.895  1.00  0.00      R00  C  
ATOM   3687  O   GLY 0 234      26.612  -1.101 -30.764  1.00  0.00      R00  O  
ATOM   3688  H   GLY 0 234      24.646   0.018 -31.823  1.00  0.00      R00  H  
ATOM   3689  HA3 GLY 0 234      25.578  -1.465 -33.836  1.00  0.00           H  
ATOM   3690  HA2 GLY 0 234      25.085  -2.925 -32.928  1.00  0.00           H  
ATOM   3691  N   PRO 0 235      27.783  -2.315 -32.346  1.00  0.00      R00  N  
ATOM   3692  CA  PRO 0 235      28.903  -2.486 -31.525  1.00  0.00      R00  C  
ATOM   3693  C   PRO 0 235      29.821  -1.206 -31.362  1.00  0.00      R00  C  
ATOM   3694  O   PRO 0 235      30.712  -1.195 -30.525  1.00  0.00      R00  O  
ATOM   3695  CD  PRO 0 235      27.839  -3.192 -33.537  1.00  0.00      R00  C  
ATOM   3696  CB  PRO 0 235      29.675  -3.619 -32.191  1.00  0.00      R00  C  
ATOM   3697  CG  PRO 0 235      29.315  -3.557 -33.694  1.00  0.00      R00  C  
ATOM   3698  HD2 PRO 0 235      27.363  -2.800 -34.436  1.00  0.00           H  
ATOM   3699  HD3 PRO 0 235      27.335  -4.129 -33.298  1.00  0.00           H  
ATOM   3700  HA  PRO 0 235      28.531  -2.805 -30.551  1.00  0.00           H  
ATOM   3701  HB3 PRO 0 235      29.410  -4.558 -31.704  1.00  0.00           H  
ATOM   3702  HB2 PRO 0 235      30.737  -3.482 -31.986  1.00  0.00           H  
ATOM   3703  HG2 PRO 0 235      29.856  -2.800 -34.261  1.00  0.00           H  
ATOM   3704  HG3 PRO 0 235      29.398  -4.486 -34.259  1.00  0.00           H  
ATOM   3705  N   LYS 0 236      29.554  -0.205 -32.181  1.00  0.00      R00  N  
ATOM   3706  CA  LYS 0 236      30.306   1.033 -32.232  1.00  0.00      R00  C  
ATOM   3707  C   LYS 0 236      29.386   2.236 -32.055  1.00  0.00      R00  C  
ATOM   3708  O   LYS 0 236      29.694   3.148 -31.250  1.00  0.00      R00  O  
ATOM   3709  CB  LYS 0 236      30.935   1.110 -33.637  1.00  0.00      R00  C  
ATOM   3710  CG  LYS 0 236      31.983   2.166 -33.739  1.00  0.00      R00  C  
ATOM   3711  CD  LYS 0 236      32.273   2.719 -35.213  1.00  0.00      R00  C  
ATOM   3712  CE  LYS 0 236      31.127   3.303 -36.033  1.00  0.00      R00  C  
ATOM   3713  NZ  LYS 0 236      31.529   3.900 -37.305  1.00  0.00      R00  N1+
ATOM   3714  H   LYS 0 236      28.812  -0.345 -32.851  1.00  0.00      R00  H  
ATOM   3715  HZ1 LYS 0 236      30.740   4.420 -37.661  1.00  0.00      R00  H  
ATOM   3716  HZ2 LYS 0 236      32.248   4.589 -37.134  1.00  0.00      R00  H  
ATOM   3717  HZ3 LYS 0 236      31.915   3.238 -37.963  1.00  0.00      R00  H  
ATOM   3718  HA  LYS 0 236      31.052   1.205 -31.456  1.00  0.00           H  
ATOM   3719  HB3 LYS 0 236      30.112   1.112 -34.351  1.00  0.00           H  
ATOM   3720  HB2 LYS 0 236      31.415   0.144 -33.794  1.00  0.00           H  
ATOM   3721  HG3 LYS 0 236      32.842   1.679 -33.279  1.00  0.00           H  
ATOM   3722  HG2 LYS 0 236      31.850   3.079 -33.158  1.00  0.00           H  
ATOM   3723  HD3 LYS 0 236      32.576   1.851 -35.800  1.00  0.00           H  
ATOM   3724  HD2 LYS 0 236      33.143   3.369 -35.310  1.00  0.00           H  
ATOM   3725  HE3 LYS 0 236      30.607   4.065 -35.451  1.00  0.00           H  
ATOM   3726  HE2 LYS 0 236      30.231   2.695 -36.156  1.00  0.00           H  
ATOM   3727  N   ASN 0 237      28.241   2.216 -32.731  1.00  0.00      R00  N  
ATOM   3728  CA  ASN 0 237      27.197   3.249 -32.566  1.00  0.00      R00  C  
ATOM   3729  C   ASN 0 237      26.179   2.585 -31.559  1.00  0.00      R00  C  
ATOM   3730  O   ASN 0 237      25.390   1.728 -31.934  1.00  0.00      R00  O  
ATOM   3731  CB  ASN 0 237      26.498   3.595 -34.004  1.00  0.00      R00  C  
ATOM   3732  CG  ASN 0 237      27.183   4.647 -34.847  1.00  0.00      R00  C  
ATOM   3733  OD1 ASN 0 237      28.092   5.308 -34.331  1.00  0.00      R00  O  
ATOM   3734  ND2 ASN 0 237      26.812   4.805 -36.068  1.00  0.00      R00  N  
ATOM   3735  H   ASN 0 237      27.961   1.476 -33.359  1.00  0.00      R00  H  
ATOM   3736 HD21 ASN 0 237      27.235   5.584 -36.552  1.00  0.00      R00  H  
ATOM   3737 HD22 ASN 0 237      26.019   4.339 -36.486  1.00  0.00      R00  H  
ATOM   3738  HA  ASN 0 237      27.657   4.145 -32.149  1.00  0.00           H  
ATOM   3739  HB3 ASN 0 237      25.521   4.022 -33.781  1.00  0.00           H  
ATOM   3740  HB2 ASN 0 237      26.503   2.741 -34.681  1.00  0.00           H  
ATOM   3741  N   LYS 0 238      26.448   2.864 -30.242  1.00  0.00      R00  N  
ATOM   3742  CA  LYS 0 238      25.737   2.434 -29.024  1.00  0.00      R00  C  
ATOM   3743  C   LYS 0 238      24.970   3.632 -28.381  1.00  0.00      R00  C  
ATOM   3744  O   LYS 0 238      24.546   3.499 -27.275  1.00  0.00      R00  O  
ATOM   3745  CB  LYS 0 238      26.630   1.636 -28.084  1.00  0.00      R00  C  
ATOM   3746  CG  LYS 0 238      27.975   2.279 -27.911  1.00  0.00      R00  C  
ATOM   3747  CD  LYS 0 238      28.967   1.314 -27.290  1.00  0.00      R00  C  
ATOM   3748  CE  LYS 0 238      29.455   0.143 -28.203  1.00  0.00      R00  C  
ATOM   3749  NZ  LYS 0 238      30.635  -0.510 -27.650  1.00  0.00      R00  N1+
ATOM   3750  H   LYS 0 238      27.207   3.492 -30.018  1.00  0.00      R00  H  
ATOM   3751  HZ1 LYS 0 238      30.512  -0.739 -26.674  1.00  0.00      R00  H  
ATOM   3752  HZ2 LYS 0 238      30.798  -1.379 -28.137  1.00  0.00      R00  H  
ATOM   3753  HZ3 LYS 0 238      31.425   0.118 -27.689  1.00  0.00      R00  H  
ATOM   3754  HA  LYS 0 238      24.923   1.812 -29.396  1.00  0.00           H  
ATOM   3755  HB3 LYS 0 238      26.710   0.684 -28.610  1.00  0.00           H  
ATOM   3756  HB2 LYS 0 238      26.196   1.447 -27.102  1.00  0.00           H  
ATOM   3757  HG3 LYS 0 238      27.778   3.107 -27.230  1.00  0.00           H  
ATOM   3758  HG2 LYS 0 238      28.365   2.846 -28.757  1.00  0.00           H  
ATOM   3759  HD3 LYS 0 238      28.541   0.877 -26.387  1.00  0.00           H  
ATOM   3760  HD2 LYS 0 238      29.769   1.959 -26.932  1.00  0.00           H  
ATOM   3761  HE3 LYS 0 238      29.834   0.546 -29.142  1.00  0.00           H  
ATOM   3762  HE2 LYS 0 238      28.782  -0.668 -28.479  1.00  0.00           H  
ATOM   3763  N   SER 0 239      25.058   4.770 -29.123  1.00  0.00      R00  N  
ATOM   3764  CA  SER 0 239      24.448   6.039 -28.875  1.00  0.00      R00  C  
ATOM   3765  C   SER 0 239      22.889   6.031 -28.769  1.00  0.00      R00  C  
ATOM   3766  O   SER 0 239      22.158   5.132 -29.190  1.00  0.00      R00  O  
ATOM   3767  CB  SER 0 239      25.074   7.006 -29.894  1.00  0.00      R00  C  
ATOM   3768  OG  SER 0 239      25.058   6.545 -31.243  1.00  0.00      R00  O  
ATOM   3769  H   SER 0 239      25.635   4.705 -29.950  1.00  0.00      R00  H  
ATOM   3770  HG  SER 0 239      25.982   6.450 -31.482  1.00  0.00      R00  H  
ATOM   3771  HA  SER 0 239      24.757   6.374 -27.885  1.00  0.00           H  
ATOM   3772  HB3 SER 0 239      26.129   7.147 -29.658  1.00  0.00           H  
ATOM   3773  HB2 SER 0 239      24.550   7.959 -29.815  1.00  0.00           H  
ATOM   3774  N   LYS 0 240      22.429   7.119 -28.114  1.00  0.00      R00  N  
ATOM   3775  CA  LYS 0 240      21.141   7.323 -27.510  1.00  0.00      R00  C  
ATOM   3776  C   LYS 0 240      19.929   7.105 -28.448  1.00  0.00      R00  C  
ATOM   3777  O   LYS 0 240      18.858   6.622 -27.973  1.00  0.00      R00  O  
ATOM   3778  CB  LYS 0 240      21.116   8.758 -26.939  1.00  0.00      R00  C  
ATOM   3779  CG  LYS 0 240      21.026   9.910 -27.953  1.00  0.00      R00  C  
ATOM   3780  CD  LYS 0 240      21.479  11.213 -27.221  1.00  0.00      R00  C  
ATOM   3781  CE  LYS 0 240      21.703  12.409 -28.265  1.00  0.00      R00  C  
ATOM   3782  NZ  LYS 0 240      22.152  13.688 -27.579  1.00  0.00      R00  N1+
ATOM   3783  H   LYS 0 240      23.090   7.801 -27.770  1.00  0.00      R00  H  
ATOM   3784  HZ1 LYS 0 240      22.178  14.432 -28.262  1.00  0.00      R00  H  
ATOM   3785  HZ2 LYS 0 240      21.512  13.879 -26.820  1.00  0.00      R00  H  
ATOM   3786  HZ3 LYS 0 240      23.023  13.696 -27.068  1.00  0.00      R00  H  
ATOM   3787  HA  LYS 0 240      20.986   6.528 -26.780  1.00  0.00           H  
ATOM   3788  HB3 LYS 0 240      22.058   8.863 -26.401  1.00  0.00           H  
ATOM   3789  HB2 LYS 0 240      20.465   8.788 -26.064  1.00  0.00           H  
ATOM   3790  HG3 LYS 0 240      19.986   9.866 -28.279  1.00  0.00           H  
ATOM   3791  HG2 LYS 0 240      21.646   9.714 -28.827  1.00  0.00           H  
ATOM   3792  HD3 LYS 0 240      22.373  11.046 -26.620  1.00  0.00           H  
ATOM   3793  HD2 LYS 0 240      20.780  11.547 -26.455  1.00  0.00           H  
ATOM   3794  HE3 LYS 0 240      20.874  12.604 -28.945  1.00  0.00           H  
ATOM   3795  HE2 LYS 0 240      22.535  12.125 -28.910  1.00  0.00           H  
ATOM   3796  N   GLU 0 241      20.025   7.432 -29.751  1.00  0.00      R00  N  
ATOM   3797  CA  GLU 0 241      18.909   7.146 -30.680  1.00  0.00      R00  C  
ATOM   3798  C   GLU 0 241      18.782   5.671 -30.933  1.00  0.00      R00  C  
ATOM   3799  O   GLU 0 241      17.639   5.369 -31.328  1.00  0.00      R00  O  
ATOM   3800  CB  GLU 0 241      19.196   7.850 -31.966  1.00  0.00      R00  C  
ATOM   3801  CG  GLU 0 241      19.178   9.397 -31.899  1.00  0.00      R00  C  
ATOM   3802  CD  GLU 0 241      17.813  10.006 -31.678  1.00  0.00      R00  C  
ATOM   3803  OE1 GLU 0 241      17.609  11.161 -32.129  1.00  0.00      R00  O  
ATOM   3804  OE2 GLU 0 241      16.901   9.302 -31.247  1.00  0.00      R00  O1-
ATOM   3805  H   GLU 0 241      20.978   7.635 -30.016  1.00  0.00      R00  H  
ATOM   3806  HA  GLU 0 241      17.941   7.421 -30.261  1.00  0.00           H  
ATOM   3807  HB3 GLU 0 241      18.444   7.572 -32.704  1.00  0.00           H  
ATOM   3808  HB2 GLU 0 241      20.147   7.497 -32.364  1.00  0.00           H  
ATOM   3809  HG3 GLU 0 241      19.531   9.813 -32.843  1.00  0.00           H  
ATOM   3810  HG2 GLU 0 241      19.879   9.866 -31.209  1.00  0.00           H  
ATOM   3811  N   LYS 0 242      19.695   4.842 -30.546  1.00  0.00      R00  N  
ATOM   3812  CA  LYS 0 242      19.524   3.403 -30.684  1.00  0.00      R00  C  
ATOM   3813  C   LYS 0 242      19.103   2.758 -29.360  1.00  0.00      R00  C  
ATOM   3814  O   LYS 0 242      19.192   1.534 -29.226  1.00  0.00      R00  O  
ATOM   3815  CB  LYS 0 242      20.873   2.825 -31.168  1.00  0.00      R00  C  
ATOM   3816  CG  LYS 0 242      21.003   3.058 -32.748  1.00  0.00      R00  C  
ATOM   3817  CD  LYS 0 242      22.409   2.875 -33.175  1.00  0.00      R00  C  
ATOM   3818  CE  LYS 0 242      22.684   3.106 -34.671  1.00  0.00      R00  C  
ATOM   3819  NZ  LYS 0 242      22.480   4.550 -35.007  1.00  0.00      R00  N1+
ATOM   3820  H   LYS 0 242      20.584   5.049 -30.114  1.00  0.00      R00  H  
ATOM   3821  HZ1 LYS 0 242      22.951   5.170 -34.363  1.00  0.00      R00  H  
ATOM   3822  HZ2 LYS 0 242      22.754   4.780 -35.951  1.00  0.00      R00  H  
ATOM   3823  HZ3 LYS 0 242      21.507   4.799 -34.902  1.00  0.00      R00  H  
ATOM   3824  HA  LYS 0 242      18.763   3.154 -31.424  1.00  0.00           H  
ATOM   3825  HB3 LYS 0 242      20.866   1.760 -30.937  1.00  0.00           H  
ATOM   3826  HB2 LYS 0 242      21.745   3.328 -30.749  1.00  0.00           H  
ATOM   3827  HG3 LYS 0 242      20.716   4.081 -32.991  1.00  0.00           H  
ATOM   3828  HG2 LYS 0 242      20.363   2.405 -33.340  1.00  0.00           H  
ATOM   3829  HD3 LYS 0 242      22.736   1.870 -32.912  1.00  0.00           H  
ATOM   3830  HD2 LYS 0 242      23.033   3.455 -32.495  1.00  0.00           H  
ATOM   3831  HE3 LYS 0 242      22.043   2.350 -35.123  1.00  0.00           H  
ATOM   3832  HE2 LYS 0 242      23.738   2.875 -34.828  1.00  0.00           H  
ATOM   3833  N   LYS 0 243      18.714   3.598 -28.402  1.00  0.00      R00  N  
ATOM   3834  CA  LYS 0 243      18.253   3.219 -27.051  1.00  0.00      R00  C  
ATOM   3835  C   LYS 0 243      16.911   3.819 -26.738  1.00  0.00      R00  C  
ATOM   3836  O   LYS 0 243      16.731   4.549 -25.748  1.00  0.00      R00  O  
ATOM   3837  CB  LYS 0 243      19.252   3.635 -26.005  1.00  0.00      R00  C  
ATOM   3838  CG  LYS 0 243      20.646   3.056 -26.318  1.00  0.00      R00  C  
ATOM   3839  CD  LYS 0 243      21.542   3.158 -25.169  1.00  0.00      R00  C  
ATOM   3840  CE  LYS 0 243      21.912   4.624 -24.853  1.00  0.00      R00  C  
ATOM   3841  NZ  LYS 0 243      22.644   4.777 -23.586  1.00  0.00      R00  N1+
ATOM   3842  H   LYS 0 243      18.549   4.578 -28.583  1.00  0.00      R00  H  
ATOM   3843  HZ1 LYS 0 243      23.044   5.701 -23.512  1.00  0.00      R00  H  
ATOM   3844  HZ2 LYS 0 243      22.051   4.636 -22.780  1.00  0.00      R00  H  
ATOM   3845  HZ3 LYS 0 243      23.485   4.218 -23.558  1.00  0.00      R00  H  
ATOM   3846  HA  LYS 0 243      18.121   2.167 -26.798  1.00  0.00           H  
ATOM   3847  HB3 LYS 0 243      19.033   3.042 -25.117  1.00  0.00           H  
ATOM   3848  HB2 LYS 0 243      19.171   4.700 -25.790  1.00  0.00           H  
ATOM   3849  HG3 LYS 0 243      21.042   3.497 -27.233  1.00  0.00           H  
ATOM   3850  HG2 LYS 0 243      20.655   2.002 -26.595  1.00  0.00           H  
ATOM   3851  HD3 LYS 0 243      22.450   2.619 -25.438  1.00  0.00           H  
ATOM   3852  HD2 LYS 0 243      21.002   2.652 -24.369  1.00  0.00           H  
ATOM   3853  HE3 LYS 0 243      21.069   5.309 -24.768  1.00  0.00           H  
ATOM   3854  HE2 LYS 0 243      22.575   5.033 -25.615  1.00  0.00           H  
ATOM   3855  N   ARG 0 244      16.013   3.693 -27.701  1.00  0.00      R00  N  
ATOM   3856  CA  ARG 0 244      14.884   4.592 -27.949  1.00  0.00      R00  C  
ATOM   3857  C   ARG 0 244      13.496   3.890 -27.705  1.00  0.00      R00  C  
ATOM   3858  O   ARG 0 244      12.579   4.665 -27.440  1.00  0.00      R00  O  
ATOM   3859  CB  ARG 0 244      15.091   5.307 -29.313  1.00  0.00      R00  C  
ATOM   3860  CG  ARG 0 244      13.928   6.318 -29.568  1.00  0.00      R00  C  
ATOM   3861  CD  ARG 0 244      14.342   7.307 -30.663  1.00  0.00      R00  C  
ATOM   3862  NE  ARG 0 244      13.192   8.166 -31.102  1.00  0.00      R00  N  
ATOM   3863  CZ  ARG 0 244      13.293   9.479 -31.476  1.00  0.00      R00  C  
ATOM   3864  NH1 ARG 0 244      12.256   9.966 -32.063  1.00  0.00      R00  N  
ATOM   3865  NH2 ARG 0 244      14.402  10.236 -31.362  1.00  0.00      R00  N1+
ATOM   3866  H   ARG 0 244      16.192   2.977 -28.391  1.00  0.00      R00  H  
ATOM   3867  HE  ARG 0 244      12.352   7.731 -31.455  1.00  0.00      R00  H  
ATOM   3868 HH11 ARG 0 244      12.108  10.963 -32.118  1.00  0.00      R00  H  
ATOM   3869 HH12 ARG 0 244      11.451   9.381 -32.236  1.00  0.00      R00  H  
ATOM   3870 HH21 ARG 0 244      14.375  11.244 -31.316  1.00  0.00      R00  H  
ATOM   3871 HH22 ARG 0 244      15.287   9.790 -31.164  1.00  0.00      R00  H  
ATOM   3872  HA  ARG 0 244      14.889   5.329 -27.146  1.00  0.00           H  
ATOM   3873  HB3 ARG 0 244      15.274   4.712 -30.207  1.00  0.00           H  
ATOM   3874  HB2 ARG 0 244      15.969   5.948 -29.232  1.00  0.00           H  
ATOM   3875  HG3 ARG 0 244      13.822   6.838 -28.616  1.00  0.00           H  
ATOM   3876  HG2 ARG 0 244      13.038   5.723 -29.770  1.00  0.00           H  
ATOM   3877  HD3 ARG 0 244      14.843   6.871 -31.527  1.00  0.00           H  
ATOM   3878  HD2 ARG 0 244      15.099   7.888 -30.137  1.00  0.00           H  
ATOM   3879  N   SER 0 245      13.412   2.563 -27.924  1.00  0.00      R00  N  
ATOM   3880  CA  SER 0 245      12.115   1.813 -27.959  1.00  0.00      R00  C  
ATOM   3881  C   SER 0 245      11.633   1.557 -26.497  1.00  0.00      R00  C  
ATOM   3882  O   SER 0 245      10.627   0.876 -26.403  1.00  0.00      R00  O  
ATOM   3883  CB  SER 0 245      12.355   0.479 -28.620  1.00  0.00      R00  C  
ATOM   3884  OG  SER 0 245      13.037   0.575 -29.844  1.00  0.00      R00  O  
ATOM   3885  H   SER 0 245      14.206   2.167 -28.405  1.00  0.00      R00  H  
ATOM   3886  HG  SER 0 245      12.425   0.648 -30.581  1.00  0.00      R00  H  
ATOM   3887  HA  SER 0 245      11.337   2.407 -28.439  1.00  0.00           H  
ATOM   3888  HB3 SER 0 245      11.424  -0.074 -28.750  1.00  0.00           H  
ATOM   3889  HB2 SER 0 245      13.006  -0.161 -28.025  1.00  0.00           H  
ATOM   3890  N   HIS 0 246      12.343   2.039 -25.447  1.00  0.00      R00  N  
ATOM   3891  CA  HIS 0 246      12.044   1.818 -23.982  1.00  0.00      R00  C  
ATOM   3892  C   HIS 0 246      12.013   3.160 -23.171  1.00  0.00      R00  C  
ATOM   3893  O   HIS 0 246      12.358   3.123 -21.967  1.00  0.00      R00  O  
ATOM   3894  CB  HIS 0 246      13.102   0.874 -23.383  1.00  0.00      R00  C  
ATOM   3895  CG  HIS 0 246      14.528   1.304 -23.516  1.00  0.00      R00  C  
ATOM   3896  ND1 HIS 0 246      15.364   0.840 -24.436  1.00  0.00      R00  N  
ATOM   3897  CD2 HIS 0 246      15.331   2.008 -22.639  1.00  0.00      R00  C  
ATOM   3898  NE2 HIS 0 246      16.658   1.949 -23.107  1.00  0.00      R00  N  
ATOM   3899  CE1 HIS 0 246      16.592   1.172 -24.189  1.00  0.00      R00  C  
ATOM   3900  H   HIS 0 246      13.284   2.375 -25.593  1.00  0.00      R00  H  
ATOM   3901  HD1 HIS 0 246      15.126   0.171 -25.154  1.00  0.00      R00  H  
ATOM   3902  HA  HIS 0 246      11.052   1.368 -23.944  1.00  0.00           H  
ATOM   3903  HB3 HIS 0 246      13.042  -0.123 -23.820  1.00  0.00           H  
ATOM   3904  HB2 HIS 0 246      12.779   0.688 -22.359  1.00  0.00           H  
ATOM   3905  HD2 HIS 0 246      15.035   2.599 -21.784  1.00  0.00           H  
ATOM   3906  HE1 HIS 0 246      17.361   0.871 -24.884  1.00  0.00           H  
ATOM   3907  N   ARG 0 247      11.528   4.264 -23.800  1.00  0.00      R00  N  
ATOM   3908  CA  ARG 0 247      11.270   5.604 -23.240  1.00  0.00      R00  C  
ATOM   3909  C   ARG 0 247       9.908   5.651 -22.518  1.00  0.00      R00  C  
ATOM   3910  O   ARG 0 247       9.593   6.667 -21.897  1.00  0.00      R00  O  
ATOM   3911  CB  ARG 0 247      11.388   6.671 -24.220  1.00  0.00      R00  C  
ATOM   3912  CG  ARG 0 247      12.831   6.777 -24.843  1.00  0.00      R00  C  
ATOM   3913  CD  ARG 0 247      13.786   7.586 -24.054  1.00  0.00      R00  C  
ATOM   3914  NE  ARG 0 247      15.172   7.318 -24.487  1.00  0.00      R00  N  
ATOM   3915  CZ  ARG 0 247      15.861   7.843 -25.494  1.00  0.00      R00  C  
ATOM   3916  NH1 ARG 0 247      15.174   8.618 -26.371  1.00  0.00      R00  N  
ATOM   3917  NH2 ARG 0 247      17.132   7.460 -25.736  1.00  0.00      R00  N1+
ATOM   3918  H   ARG 0 247      11.144   4.012 -24.700  1.00  0.00      R00  H  
ATOM   3919  HE  ARG 0 247      15.608   6.607 -23.917  1.00  0.00      R00  H  
ATOM   3920 HH11 ARG 0 247      15.468   9.148 -27.179  1.00  0.00      R00  H  
ATOM   3921 HH12 ARG 0 247      14.274   8.936 -26.039  1.00  0.00      R00  H  
ATOM   3922 HH21 ARG 0 247      17.602   7.766 -26.576  1.00  0.00      R00  H  
ATOM   3923 HH22 ARG 0 247      17.696   7.016 -25.025  1.00  0.00      R00  H  
ATOM   3924  HA  ARG 0 247      12.102   5.714 -22.545  1.00  0.00           H  
ATOM   3925  HB3 ARG 0 247      11.145   7.617 -23.736  1.00  0.00           H  
ATOM   3926  HB2 ARG 0 247      10.722   6.499 -25.066  1.00  0.00           H  
ATOM   3927  HG3 ARG 0 247      12.648   7.309 -25.777  1.00  0.00           H  
ATOM   3928  HG2 ARG 0 247      13.114   5.804 -25.245  1.00  0.00           H  
ATOM   3929  HD3 ARG 0 247      13.623   7.381 -22.996  1.00  0.00           H  
ATOM   3930  HD2 ARG 0 247      13.580   8.655 -24.108  1.00  0.00           H  
ATOM   3931  N   LYS 0 248       9.089   4.654 -22.650  1.00  0.00      R00  N  
ATOM   3932  CA  LYS 0 248       7.924   4.433 -21.740  1.00  0.00      R00  C  
ATOM   3933  C   LYS 0 248       8.362   3.731 -20.448  1.00  0.00      R00  C  
ATOM   3934  O   LYS 0 248       7.851   4.110 -19.372  1.00  0.00      R00  O  
ATOM   3935  CB  LYS 0 248       6.898   3.445 -22.307  1.00  0.00      R00  C  
ATOM   3936  CG  LYS 0 248       6.278   3.773 -23.681  1.00  0.00      R00  C  
ATOM   3937  CD  LYS 0 248       5.201   2.836 -24.234  1.00  0.00      R00  C  
ATOM   3938  CE  LYS 0 248       4.046   2.655 -23.265  1.00  0.00      R00  C  
ATOM   3939  NZ  LYS 0 248       2.956   1.887 -23.777  1.00  0.00      R00  N1+
ATOM   3940  H   LYS 0 248       9.470   3.912 -23.220  1.00  0.00      R00  H  
ATOM   3941  HZ1 LYS 0 248       3.354   0.964 -23.881  1.00  0.00      R00  H  
ATOM   3942  HZ2 LYS 0 248       2.122   1.784 -23.217  1.00  0.00      R00  H  
ATOM   3943  HZ3 LYS 0 248       2.726   2.326 -24.657  1.00  0.00      R00  H  
ATOM   3944  HA  LYS 0 248       7.436   5.370 -21.469  1.00  0.00           H  
ATOM   3945  HB3 LYS 0 248       6.128   3.313 -21.547  1.00  0.00           H  
ATOM   3946  HB2 LYS 0 248       7.288   2.427 -22.325  1.00  0.00           H  
ATOM   3947  HG3 LYS 0 248       6.978   3.918 -24.503  1.00  0.00           H  
ATOM   3948  HG2 LYS 0 248       5.818   4.750 -23.528  1.00  0.00           H  
ATOM   3949  HD3 LYS 0 248       5.541   1.856 -24.568  1.00  0.00           H  
ATOM   3950  HD2 LYS 0 248       4.782   3.275 -25.140  1.00  0.00           H  
ATOM   3951  HE3 LYS 0 248       3.667   3.658 -23.072  1.00  0.00           H  
ATOM   3952  HE2 LYS 0 248       4.368   2.191 -22.332  1.00  0.00           H  
ATOM   3953  N   VAL 0 249       9.219   2.734 -20.546  1.00  0.00      R00  N  
ATOM   3954  CA  VAL 0 249       9.467   1.885 -19.399  1.00  0.00      R00  C  
ATOM   3955  C   VAL 0 249      10.221   2.691 -18.279  1.00  0.00      R00  C  
ATOM   3956  O   VAL 0 249      10.019   2.540 -17.114  1.00  0.00      R00  O  
ATOM   3957  CB  VAL 0 249      10.251   0.597 -19.814  1.00  0.00      R00  C  
ATOM   3958  CG1 VAL 0 249      10.373  -0.285 -18.544  1.00  0.00      R00  C  
ATOM   3959  CG2 VAL 0 249       9.606  -0.150 -20.986  1.00  0.00      R00  C  
ATOM   3960  H   VAL 0 249       9.481   2.346 -21.442  1.00  0.00      R00  H  
ATOM   3961  HA  VAL 0 249       8.528   1.548 -18.961  1.00  0.00           H  
ATOM   3962  HB  VAL 0 249      11.194   0.929 -20.249  1.00  0.00           H  
ATOM   3963 HG11 VAL 0 249      10.826  -1.213 -18.891  1.00  0.00           H  
ATOM   3964 HG12 VAL 0 249      11.163   0.032 -17.864  1.00  0.00           H  
ATOM   3965 HG13 VAL 0 249       9.455  -0.476 -17.988  1.00  0.00           H  
ATOM   3966 HG21 VAL 0 249      10.244  -1.001 -21.227  1.00  0.00           H  
ATOM   3967 HG22 VAL 0 249       8.646  -0.532 -20.640  1.00  0.00           H  
ATOM   3968 HG23 VAL 0 249       9.607   0.411 -21.921  1.00  0.00           H  
ATOM   3969  N   THR 0 250      11.226   3.496 -18.657  1.00  0.00      R00  N  
ATOM   3970  CA  THR 0 250      11.936   4.354 -17.692  1.00  0.00      R00  C  
ATOM   3971  C   THR 0 250      11.118   5.477 -17.139  1.00  0.00      R00  C  
ATOM   3972  O   THR 0 250      11.581   6.161 -16.247  1.00  0.00      R00  O  
ATOM   3973  CB  THR 0 250      13.097   5.029 -18.533  1.00  0.00      R00  C  
ATOM   3974  OG1 THR 0 250      12.618   5.654 -19.748  1.00  0.00      R00  O  
ATOM   3975  CG2 THR 0 250      14.125   4.024 -19.068  1.00  0.00      R00  C  
ATOM   3976  H   THR 0 250      11.412   3.761 -19.614  1.00  0.00      R00  H  
ATOM   3977  HG1 THR 0 250      13.329   6.192 -20.104  1.00  0.00      R00  H  
ATOM   3978  HA  THR 0 250      12.349   3.768 -16.871  1.00  0.00           H  
ATOM   3979  HB  THR 0 250      13.621   5.747 -17.902  1.00  0.00           H  
ATOM   3980 HG21 THR 0 250      13.619   3.427 -19.828  1.00  0.00           H  
ATOM   3981 HG22 THR 0 250      14.963   4.510 -19.568  1.00  0.00           H  
ATOM   3982 HG23 THR 0 250      14.452   3.328 -18.296  1.00  0.00           H  
ATOM   3983  N   LYS 0 251       9.881   5.822 -17.728  1.00  0.00      R00  N  
ATOM   3984  CA  LYS 0 251       8.921   6.607 -16.919  1.00  0.00      R00  C  
ATOM   3985  C   LYS 0 251       8.196   5.663 -15.920  1.00  0.00      R00  C  
ATOM   3986  O   LYS 0 251       8.038   5.974 -14.737  1.00  0.00      R00  O  
ATOM   3987  CB  LYS 0 251       7.973   7.410 -17.878  1.00  0.00      R00  C  
ATOM   3988  CG  LYS 0 251       8.687   8.286 -18.869  1.00  0.00      R00  C  
ATOM   3989  CD  LYS 0 251       7.775   8.818 -19.936  1.00  0.00      R00  C  
ATOM   3990  CE  LYS 0 251       8.543   9.655 -20.944  1.00  0.00      R00  C  
ATOM   3991  NZ  LYS 0 251       7.713  10.365 -21.841  1.00  0.00      R00  N1+
ATOM   3992  H   LYS 0 251       9.443   5.123 -18.311  1.00  0.00      R00  H  
ATOM   3993  HZ1 LYS 0 251       8.235  11.085 -22.320  1.00  0.00      R00  H  
ATOM   3994  HZ2 LYS 0 251       7.163   9.794 -22.467  1.00  0.00      R00  H  
ATOM   3995  HZ3 LYS 0 251       7.003  10.889 -21.350  1.00  0.00      R00  H  
ATOM   3996  HA  LYS 0 251       9.433   7.427 -16.415  1.00  0.00           H  
ATOM   3997  HB3 LYS 0 251       7.340   8.042 -17.255  1.00  0.00           H  
ATOM   3998  HB2 LYS 0 251       7.235   6.742 -18.323  1.00  0.00           H  
ATOM   3999  HG3 LYS 0 251       9.621   7.816 -19.175  1.00  0.00           H  
ATOM   4000  HG2 LYS 0 251       9.078   9.071 -18.221  1.00  0.00           H  
ATOM   4001  HD3 LYS 0 251       7.048   9.420 -19.391  1.00  0.00           H  
ATOM   4002  HD2 LYS 0 251       7.339   7.987 -20.491  1.00  0.00           H  
ATOM   4003  HE3 LYS 0 251       9.180   9.019 -21.559  1.00  0.00           H  
ATOM   4004  HE2 LYS 0 251       9.073  10.439 -20.404  1.00  0.00           H  
ATOM   4005  N   LEU 0 252       7.884   4.436 -16.394  1.00  0.00      R00  N  
ATOM   4006  CA  LEU 0 252       7.055   3.474 -15.649  1.00  0.00      R00  C  
ATOM   4007  C   LEU 0 252       7.551   2.945 -14.303  1.00  0.00      R00  C  
ATOM   4008  O   LEU 0 252       6.831   2.713 -13.334  1.00  0.00      R00  O  
ATOM   4009  CB  LEU 0 252       6.522   2.294 -16.577  1.00  0.00      R00  C  
ATOM   4010  CG  LEU 0 252       5.207   1.608 -16.286  1.00  0.00      R00  C  
ATOM   4011  CD1 LEU 0 252       3.983   2.486 -16.457  1.00  0.00      R00  C  
ATOM   4012  CD2 LEU 0 252       5.049   0.262 -17.122  1.00  0.00      R00  C  
ATOM   4013  H   LEU 0 252       8.017   4.202 -17.368  1.00  0.00      R00  H  
ATOM   4014  HA  LEU 0 252       6.199   4.004 -15.230  1.00  0.00           H  
ATOM   4015  HB3 LEU 0 252       7.318   1.549 -16.585  1.00  0.00           H  
ATOM   4016  HB2 LEU 0 252       6.401   2.753 -17.559  1.00  0.00           H  
ATOM   4017  HG  LEU 0 252       5.266   1.408 -15.216  1.00  0.00           H  
ATOM   4018 HD11 LEU 0 252       4.112   3.516 -16.791  1.00  0.00           H  
ATOM   4019 HD12 LEU 0 252       3.290   1.931 -17.088  1.00  0.00           H  
ATOM   4020 HD13 LEU 0 252       3.411   2.596 -15.535  1.00  0.00           H  
ATOM   4021 HD21 LEU 0 252       4.666   0.420 -18.130  1.00  0.00           H  
ATOM   4022 HD22 LEU 0 252       6.053  -0.161 -17.094  1.00  0.00           H  
ATOM   4023 HD23 LEU 0 252       4.551  -0.569 -16.621  1.00  0.00           H  
ATOM   4024  N   VAL 0 253       8.828   2.755 -14.215  1.00  0.00      R00  N  
ATOM   4025  CA  VAL 0 253       9.487   2.295 -13.005  1.00  0.00      R00  C  
ATOM   4026  C   VAL 0 253       9.276   3.183 -11.739  1.00  0.00      R00  C  
ATOM   4027  O   VAL 0 253       9.485   2.670 -10.664  1.00  0.00      R00  O  
ATOM   4028  CB  VAL 0 253      11.000   2.073 -13.173  1.00  0.00      R00  C  
ATOM   4029  CG1 VAL 0 253      11.441   0.946 -14.146  1.00  0.00      R00  C  
ATOM   4030  CG2 VAL 0 253      11.621   3.350 -13.738  1.00  0.00      R00  C  
ATOM   4031  H   VAL 0 253       9.424   3.051 -14.974  1.00  0.00      R00  H  
ATOM   4032  HA  VAL 0 253       8.956   1.375 -12.765  1.00  0.00           H  
ATOM   4033  HB  VAL 0 253      11.459   1.893 -12.200  1.00  0.00           H  
ATOM   4034 HG11 VAL 0 253      10.963   0.054 -13.740  1.00  0.00           H  
ATOM   4035 HG12 VAL 0 253      11.078   1.077 -15.166  1.00  0.00           H  
ATOM   4036 HG13 VAL 0 253      12.521   0.814 -14.204  1.00  0.00           H  
ATOM   4037 HG21 VAL 0 253      11.452   4.275 -13.187  1.00  0.00           H  
ATOM   4038 HG22 VAL 0 253      12.708   3.275 -13.741  1.00  0.00           H  
ATOM   4039 HG23 VAL 0 253      11.220   3.544 -14.733  1.00  0.00           H  
ATOM   4040  N   LEU 0 254       8.990   4.518 -11.907  1.00  0.00      R00  N  
ATOM   4041  CA  LEU 0 254       8.764   5.403 -10.707  1.00  0.00      R00  C  
ATOM   4042  C   LEU 0 254       7.322   5.468 -10.392  1.00  0.00      R00  C  
ATOM   4043  O   LEU 0 254       7.164   5.638  -9.167  1.00  0.00      R00  O  
ATOM   4044  CB  LEU 0 254       9.248   6.822 -10.977  1.00  0.00      R00  C  
ATOM   4045  CG  LEU 0 254      10.770   6.703 -11.441  1.00  0.00      R00  C  
ATOM   4046  CD1 LEU 0 254      10.878   7.409 -12.773  1.00  0.00      R00  C  
ATOM   4047  CD2 LEU 0 254      11.684   7.302 -10.422  1.00  0.00      R00  C  
ATOM   4048  H   LEU 0 254       8.866   5.047 -12.758  1.00  0.00      R00  H  
ATOM   4049  HA  LEU 0 254       9.254   4.904  -9.871  1.00  0.00           H  
ATOM   4050  HB3 LEU 0 254       9.189   7.442 -10.083  1.00  0.00           H  
ATOM   4051  HB2 LEU 0 254       8.547   7.382 -11.596  1.00  0.00           H  
ATOM   4052  HG  LEU 0 254      11.148   5.697 -11.622  1.00  0.00           H  
ATOM   4053 HD11 LEU 0 254       9.884   7.593 -13.179  1.00  0.00           H  
ATOM   4054 HD12 LEU 0 254      11.319   8.406 -12.771  1.00  0.00           H  
ATOM   4055 HD13 LEU 0 254      11.427   6.862 -13.540  1.00  0.00           H  
ATOM   4056 HD21 LEU 0 254      11.594   8.389 -10.419  1.00  0.00           H  
ATOM   4057 HD22 LEU 0 254      11.336   6.919  -9.463  1.00  0.00           H  
ATOM   4058 HD23 LEU 0 254      12.701   7.005 -10.678  1.00  0.00           H  
ATOM   4059  N   THR 0 255       6.288   5.213 -11.351  1.00  0.00      R00  N  
ATOM   4060  CA  THR 0 255       4.854   5.297 -10.942  1.00  0.00      R00  C  
ATOM   4061  C   THR 0 255       4.319   3.916 -10.381  1.00  0.00      R00  C  
ATOM   4062  O   THR 0 255       3.456   3.904  -9.523  1.00  0.00      R00  O  
ATOM   4063  CB  THR 0 255       4.054   5.571 -12.224  1.00  0.00      R00  C  
ATOM   4064  OG1 THR 0 255       4.379   4.692 -13.316  1.00  0.00      R00  O  
ATOM   4065  CG2 THR 0 255       4.274   7.060 -12.621  1.00  0.00      R00  C  
ATOM   4066  H   THR 0 255       6.441   5.050 -12.336  1.00  0.00      R00  H  
ATOM   4067  HG1 THR 0 255       3.748   3.971 -13.261  1.00  0.00      R00  H  
ATOM   4068  HA  THR 0 255       4.664   6.115 -10.246  1.00  0.00           H  
ATOM   4069  HB  THR 0 255       3.018   5.362 -11.955  1.00  0.00           H  
ATOM   4070 HG21 THR 0 255       3.552   7.458 -13.334  1.00  0.00           H  
ATOM   4071 HG22 THR 0 255       4.168   7.749 -11.783  1.00  0.00           H  
ATOM   4072 HG23 THR 0 255       5.259   7.284 -13.032  1.00  0.00           H  
ATOM   4073  N   VAL 0 256       4.975   2.778 -10.817  1.00  0.00      R00  N  
ATOM   4074  CA  VAL 0 256       4.584   1.390 -10.553  1.00  0.00      R00  C  
ATOM   4075  C   VAL 0 256       5.001   1.002  -9.083  1.00  0.00      R00  C  
ATOM   4076  O   VAL 0 256       4.439   0.119  -8.495  1.00  0.00      R00  O  
ATOM   4077  CB  VAL 0 256       5.150   0.321 -11.469  1.00  0.00      R00  C  
ATOM   4078  CG1 VAL 0 256       4.586   0.459 -12.925  1.00  0.00      R00  C  
ATOM   4079  CG2 VAL 0 256       6.691   0.115 -11.380  1.00  0.00      R00  C  
ATOM   4080  H   VAL 0 256       5.873   2.997 -11.225  1.00  0.00      R00  H  
ATOM   4081  HA  VAL 0 256       3.504   1.406 -10.696  1.00  0.00           H  
ATOM   4082  HB  VAL 0 256       4.775  -0.608 -11.039  1.00  0.00           H  
ATOM   4083 HG11 VAL 0 256       3.577   0.057 -13.009  1.00  0.00           H  
ATOM   4084 HG12 VAL 0 256       4.658   1.458 -13.355  1.00  0.00           H  
ATOM   4085 HG13 VAL 0 256       5.224  -0.150 -13.565  1.00  0.00           H  
ATOM   4086 HG21 VAL 0 256       6.958  -0.344 -10.428  1.00  0.00           H  
ATOM   4087 HG22 VAL 0 256       7.078  -0.560 -12.144  1.00  0.00           H  
ATOM   4088 HG23 VAL 0 256       7.309   1.013 -11.387  1.00  0.00           H  
ATOM   4089  N   ILE 0 257       5.923   1.835  -8.474  1.00  0.00      R00  N  
ATOM   4090  CA  ILE 0 257       6.445   1.515  -7.153  1.00  0.00      R00  C  
ATOM   4091  C   ILE 0 257       5.698   2.207  -6.061  1.00  0.00      R00  C  
ATOM   4092  O   ILE 0 257       5.884   1.795  -4.949  1.00  0.00      R00  O  
ATOM   4093  CB  ILE 0 257       7.886   1.722  -6.989  1.00  0.00      R00  C  
ATOM   4094  CG2 ILE 0 257       8.637   0.652  -7.884  1.00  0.00      R00  C  
ATOM   4095  CG1 ILE 0 257       8.374   3.196  -7.018  1.00  0.00      R00  C  
ATOM   4096  CD1 ILE 0 257       9.845   3.335  -6.653  1.00  0.00      R00  C  
ATOM   4097  H   ILE 0 257       6.490   2.509  -8.968  1.00  0.00      R00  H  
ATOM   4098  HA  ILE 0 257       6.346   0.461  -6.892  1.00  0.00           H  
ATOM   4099  HB  ILE 0 257       8.070   1.474  -5.944  1.00  0.00           H  
ATOM   4100 HG21 ILE 0 257       9.703   0.509  -7.709  1.00  0.00           H  
ATOM   4101 HG22 ILE 0 257       8.102  -0.294  -7.974  1.00  0.00           H  
ATOM   4102 HG23 ILE 0 257       8.595   1.112  -8.871  1.00  0.00           H  
ATOM   4103 HG13 ILE 0 257       7.792   3.924  -6.452  1.00  0.00           H  
ATOM   4104 HG12 ILE 0 257       8.330   3.474  -8.070  1.00  0.00           H  
ATOM   4105 HD11 ILE 0 257       9.914   3.328  -5.565  1.00  0.00           H  
ATOM   4106 HD12 ILE 0 257      10.538   2.606  -7.072  1.00  0.00           H  
ATOM   4107 HD13 ILE 0 257      10.327   4.281  -6.900  1.00  0.00           H  
ATOM   4108  N   ALA 0 258       4.956   3.251  -6.386  1.00  0.00      R00  N  
ATOM   4109  CA  ALA 0 258       4.248   4.061  -5.430  1.00  0.00      R00  C  
ATOM   4110  C   ALA 0 258       3.463   3.314  -4.297  1.00  0.00      R00  C  
ATOM   4111  O   ALA 0 258       3.473   3.692  -3.118  1.00  0.00      R00  O  
ATOM   4112  CB  ALA 0 258       3.185   4.990  -6.152  1.00  0.00      R00  C  
ATOM   4113  H   ALA 0 258       4.744   3.423  -7.359  1.00  0.00      R00  H  
ATOM   4114  HA  ALA 0 258       4.851   4.867  -5.014  1.00  0.00           H  
ATOM   4115  HB1 ALA 0 258       3.683   5.587  -6.915  1.00  0.00           H  
ATOM   4116  HB2 ALA 0 258       2.462   4.392  -6.707  1.00  0.00           H  
ATOM   4117  HB3 ALA 0 258       2.722   5.710  -5.478  1.00  0.00           H  
ATOM   4118  N   VAL 0 259       2.818   2.277  -4.774  1.00  0.00      R00  N  
ATOM   4119  CA  VAL 0 259       1.913   1.370  -4.076  1.00  0.00      R00  C  
ATOM   4120  C   VAL 0 259       2.559   0.580  -2.907  1.00  0.00      R00  C  
ATOM   4121  O   VAL 0 259       1.943   0.405  -1.850  1.00  0.00      R00  O  
ATOM   4122  CB  VAL 0 259       1.078   0.493  -5.036  1.00  0.00      R00  C  
ATOM   4123  CG1 VAL 0 259      -0.018   1.352  -5.675  1.00  0.00      R00  C  
ATOM   4124  CG2 VAL 0 259       1.799  -0.139  -6.111  1.00  0.00      R00  C  
ATOM   4125  H   VAL 0 259       3.000   1.939  -5.708  1.00  0.00      R00  H  
ATOM   4126  HA  VAL 0 259       1.227   2.077  -3.609  1.00  0.00           H  
ATOM   4127  HB  VAL 0 259       0.553  -0.313  -4.524  1.00  0.00           H  
ATOM   4128 HG11 VAL 0 259      -0.759   1.736  -4.974  1.00  0.00           H  
ATOM   4129 HG12 VAL 0 259       0.292   2.301  -6.113  1.00  0.00           H  
ATOM   4130 HG13 VAL 0 259      -0.616   0.920  -6.477  1.00  0.00           H  
ATOM   4131 HG21 VAL 0 259       2.347   0.607  -6.687  1.00  0.00           H  
ATOM   4132 HG22 VAL 0 259       2.490  -0.843  -5.647  1.00  0.00           H  
ATOM   4133 HG23 VAL 0 259       1.169  -0.692  -6.808  1.00  0.00           H  
ATOM   4134  N   TYR 0 260       3.815   0.206  -3.081  1.00  0.00      R00  N  
ATOM   4135  CA  TYR 0 260       4.715  -0.288  -2.044  1.00  0.00      R00  C  
ATOM   4136  C   TYR 0 260       5.185   0.843  -1.203  1.00  0.00      R00  C  
ATOM   4137  O   TYR 0 260       4.754   0.970  -0.069  1.00  0.00      R00  O  
ATOM   4138  CB  TYR 0 260       5.800  -1.065  -2.766  1.00  0.00      R00  C  
ATOM   4139  CG  TYR 0 260       5.311  -2.212  -3.633  1.00  0.00      R00  C  
ATOM   4140  CD1 TYR 0 260       4.926  -2.051  -4.973  1.00  0.00      R00  C  
ATOM   4141  CE1 TYR 0 260       4.595  -3.134  -5.772  1.00  0.00      R00  C  
ATOM   4142  CD2 TYR 0 260       5.143  -3.561  -3.100  1.00  0.00      R00  C  
ATOM   4143  CE2 TYR 0 260       4.748  -4.645  -3.901  1.00  0.00      R00  C  
ATOM   4144  CZ  TYR 0 260       4.561  -4.465  -5.271  1.00  0.00      R00  C  
ATOM   4145  OH  TYR 0 260       4.249  -5.496  -6.155  1.00  0.00      R00  O  
ATOM   4146  H   TYR 0 260       4.255   0.411  -3.967  1.00  0.00      R00  H  
ATOM   4147  HH  TYR 0 260       4.147  -6.339  -5.708  1.00  0.00      R00  H  
ATOM   4148  HA  TYR 0 260       4.154  -1.094  -1.572  1.00  0.00           H  
ATOM   4149  HB3 TYR 0 260       6.555  -1.398  -2.053  1.00  0.00           H  
ATOM   4150  HB2 TYR 0 260       6.286  -0.373  -3.454  1.00  0.00           H  
ATOM   4151  HD1 TYR 0 260       5.118  -1.070  -5.383  1.00  0.00           H  
ATOM   4152  HE1 TYR 0 260       4.479  -2.990  -6.836  1.00  0.00           H  
ATOM   4153  HD2 TYR 0 260       5.488  -3.660  -2.081  1.00  0.00           H  
ATOM   4154  HE2 TYR 0 260       4.726  -5.622  -3.441  1.00  0.00           H  
ATOM   4155  N   VAL 0 261       6.098   1.590  -1.764  1.00  0.00      R00  N  
ATOM   4156  CA  VAL 0 261       6.920   2.570  -1.046  1.00  0.00      R00  C  
ATOM   4157  C   VAL 0 261       6.239   3.677  -0.256  1.00  0.00      R00  C  
ATOM   4158  O   VAL 0 261       6.822   4.082   0.749  1.00  0.00      R00  O  
ATOM   4159  CB  VAL 0 261       7.984   3.199  -2.098  1.00  0.00      R00  C  
ATOM   4160  CG1 VAL 0 261       8.819   2.028  -2.531  1.00  0.00      R00  C  
ATOM   4161  CG2 VAL 0 261       7.400   4.225  -3.111  1.00  0.00      R00  C  
ATOM   4162  H   VAL 0 261       6.298   1.517  -2.751  1.00  0.00      R00  H  
ATOM   4163  HA  VAL 0 261       7.495   2.143  -0.224  1.00  0.00           H  
ATOM   4164  HB  VAL 0 261       8.704   3.738  -1.483  1.00  0.00           H  
ATOM   4165 HG11 VAL 0 261       9.016   1.399  -1.663  1.00  0.00           H  
ATOM   4166 HG12 VAL 0 261       8.392   1.520  -3.395  1.00  0.00           H  
ATOM   4167 HG13 VAL 0 261       9.771   2.453  -2.847  1.00  0.00           H  
ATOM   4168 HG21 VAL 0 261       7.266   5.201  -2.645  1.00  0.00           H  
ATOM   4169 HG22 VAL 0 261       7.911   4.319  -4.069  1.00  0.00           H  
ATOM   4170 HG23 VAL 0 261       6.421   3.867  -3.428  1.00  0.00           H  
ATOM   4171  N   LEU 0 262       4.980   4.081  -0.634  1.00  0.00      R00  N  
ATOM   4172  CA  LEU 0 262       4.245   5.138  -0.026  1.00  0.00      R00  C  
ATOM   4173  C   LEU 0 262       2.783   4.728   0.063  1.00  0.00      R00  C  
ATOM   4174  O   LEU 0 262       1.861   5.456  -0.324  1.00  0.00      R00  O  
ATOM   4175  CB  LEU 0 262       4.446   6.444  -0.843  1.00  0.00      R00  C  
ATOM   4176  CG  LEU 0 262       5.810   7.158  -0.600  1.00  0.00      R00  C  
ATOM   4177  CD1 LEU 0 262       6.144   8.311  -1.591  1.00  0.00      R00  C  
ATOM   4178  CD2 LEU 0 262       6.115   7.643   0.852  1.00  0.00      R00  C  
ATOM   4179  H   LEU 0 262       4.719   3.731  -1.545  1.00  0.00      R00  H  
ATOM   4180  HA  LEU 0 262       4.651   5.076   0.984  1.00  0.00           H  
ATOM   4181  HB3 LEU 0 262       3.609   7.087  -0.571  1.00  0.00           H  
ATOM   4182  HB2 LEU 0 262       4.317   6.379  -1.923  1.00  0.00           H  
ATOM   4183  HG  LEU 0 262       6.455   6.284  -0.685  1.00  0.00           H  
ATOM   4184 HD11 LEU 0 262       5.892   7.956  -2.591  1.00  0.00           H  
ATOM   4185 HD12 LEU 0 262       5.580   9.213  -1.353  1.00  0.00           H  
ATOM   4186 HD13 LEU 0 262       7.182   8.630  -1.680  1.00  0.00           H  
ATOM   4187 HD21 LEU 0 262       6.674   8.579   0.879  1.00  0.00           H  
ATOM   4188 HD22 LEU 0 262       5.273   7.795   1.527  1.00  0.00           H  
ATOM   4189 HD23 LEU 0 262       6.712   6.894   1.371  1.00  0.00           H  
ATOM   4190  N   CYS 0 263       2.561   3.464   0.557  1.00  0.00      R00  N  
ATOM   4191  CA  CYS 0 263       1.194   2.961   0.797  1.00  0.00      R00  C  
ATOM   4192  C   CYS 0 263       1.365   1.668   1.638  1.00  0.00      R00  C  
ATOM   4193  O   CYS 0 263       0.950   1.770   2.736  1.00  0.00      R00  O  
ATOM   4194  CB  CYS 0 263       0.375   2.962  -0.575  1.00  0.00      R00  C  
ATOM   4195  SG  CYS 0 263      -1.001   1.875  -0.791  1.00  0.00      R00  S  
ATOM   4196  H   CYS 0 263       3.376   2.886   0.703  1.00  0.00      R00  H  
ATOM   4197  HA  CYS 0 263       0.674   3.654   1.458  1.00  0.00           H  
ATOM   4198  HB3 CYS 0 263       1.055   2.839  -1.418  1.00  0.00           H  
ATOM   4199  HB2 CYS 0 263      -0.062   3.951  -0.707  1.00  0.00           H  
ATOM   4200  HG  CYS 0 263      -0.341   0.716  -0.705  1.00  0.00           H  
ATOM   4201  N   TRP 0 264       1.899   0.538   1.086  1.00  0.00      R00  N  
ATOM   4202  CA  TRP 0 264       2.044  -0.846   1.643  1.00  0.00      R00  C  
ATOM   4203  C   TRP 0 264       3.240  -0.945   2.637  1.00  0.00      R00  C  
ATOM   4204  O   TRP 0 264       3.145  -1.786   3.550  1.00  0.00      R00  O  
ATOM   4205  CB  TRP 0 264       1.959  -1.968   0.587  1.00  0.00      R00  C  
ATOM   4206  CG  TRP 0 264       0.733  -1.907  -0.325  1.00  0.00      R00  C  
ATOM   4207  CD2 TRP 0 264       0.610  -2.339  -1.683  1.00  0.00      R00  C  
ATOM   4208  CE2 TRP 0 264      -0.760  -2.231  -2.055  1.00  0.00      R00  C  
ATOM   4209  CE3 TRP 0 264       1.489  -2.807  -2.742  1.00  0.00      R00  C  
ATOM   4210  CD1 TRP 0 264      -0.533  -1.791   0.165  1.00  0.00      R00  C  
ATOM   4211  NE1 TRP 0 264      -1.400  -1.866  -0.871  1.00  0.00      R00  N  
ATOM   4212  CZ2 TRP 0 264      -1.291  -2.461  -3.403  1.00  0.00      R00  C  
ATOM   4213  CZ3 TRP 0 264       0.935  -3.098  -4.057  1.00  0.00      R00  C  
ATOM   4214  CH2 TRP 0 264      -0.420  -2.924  -4.387  1.00  0.00      R00  C  
ATOM   4215  H   TRP 0 264       1.921   0.533   0.076  1.00  0.00      R00  H  
ATOM   4216  HE1 TRP 0 264      -2.329  -1.799  -0.479  1.00  0.00      R00  H  
ATOM   4217  HA  TRP 0 264       1.175  -1.027   2.275  1.00  0.00           H  
ATOM   4218  HB3 TRP 0 264       2.060  -3.012   0.885  1.00  0.00           H  
ATOM   4219  HB2 TRP 0 264       2.845  -1.912  -0.046  1.00  0.00           H  
ATOM   4220  HE3 TRP 0 264       2.549  -2.963  -2.608  1.00  0.00           H  
ATOM   4221  HD1 TRP 0 264      -0.698  -1.648   1.222  1.00  0.00           H  
ATOM   4222  HZ2 TRP 0 264      -2.355  -2.413  -3.580  1.00  0.00           H  
ATOM   4223  HZ3 TRP 0 264       1.578  -3.419  -4.864  1.00  0.00           H  
ATOM   4224  HH2 TRP 0 264      -0.688  -3.147  -5.409  1.00  0.00           H  
ATOM   4225  N   LEU 0 265       4.335  -0.205   2.384  1.00  0.00      R00  N  
ATOM   4226  CA  LEU 0 265       5.486  -0.077   3.308  1.00  0.00      R00  C  
ATOM   4227  C   LEU 0 265       5.074   0.633   4.594  1.00  0.00      R00  C  
ATOM   4228  O   LEU 0 265       5.408   0.080   5.663  1.00  0.00      R00  O  
ATOM   4229  CB  LEU 0 265       6.793   0.466   2.706  1.00  0.00      R00  C  
ATOM   4230  CG  LEU 0 265       8.076   0.272   3.511  1.00  0.00      R00  C  
ATOM   4231  CD1 LEU 0 265       8.354  -1.218   3.874  1.00  0.00      R00  C  
ATOM   4232  CD2 LEU 0 265       9.275   0.945   2.775  1.00  0.00      R00  C  
ATOM   4233  H   LEU 0 265       4.420   0.358   1.550  1.00  0.00      R00  H  
ATOM   4234  HA  LEU 0 265       5.698  -1.118   3.555  1.00  0.00           H  
ATOM   4235  HB3 LEU 0 265       6.597   1.520   2.509  1.00  0.00           H  
ATOM   4236  HB2 LEU 0 265       6.903   0.030   1.713  1.00  0.00           H  
ATOM   4237  HG  LEU 0 265       7.956   0.946   4.360  1.00  0.00           H  
ATOM   4238 HD11 LEU 0 265       8.602  -1.220   4.936  1.00  0.00           H  
ATOM   4239 HD12 LEU 0 265       7.603  -1.999   3.756  1.00  0.00           H  
ATOM   4240 HD13 LEU 0 265       9.207  -1.600   3.314  1.00  0.00           H  
ATOM   4241 HD21 LEU 0 265       8.791   1.676   2.127  1.00  0.00           H  
ATOM   4242 HD22 LEU 0 265       9.759   1.610   3.490  1.00  0.00           H  
ATOM   4243 HD23 LEU 0 265       9.731   0.233   2.087  1.00  0.00           H  
ATOM   4244  N   PRO 0 266       4.435   1.806   4.605  1.00  0.00      R00  N  
ATOM   4245  CA  PRO 0 266       3.880   2.434   5.786  1.00  0.00      R00  C  
ATOM   4246  C   PRO 0 266       3.279   1.474   6.867  1.00  0.00      R00  C  
ATOM   4247  O   PRO 0 266       3.475   1.785   8.058  1.00  0.00      R00  O  
ATOM   4248  CD  PRO 0 266       4.399   2.714   3.488  1.00  0.00      R00  C  
ATOM   4249  CB  PRO 0 266       2.859   3.449   5.208  1.00  0.00      R00  C  
ATOM   4250  CG  PRO 0 266       3.446   3.872   3.816  1.00  0.00      R00  C  
ATOM   4251  HD2 PRO 0 266       4.112   2.357   2.499  1.00  0.00           H  
ATOM   4252  HD3 PRO 0 266       5.421   3.070   3.365  1.00  0.00           H  
ATOM   4253  HA  PRO 0 266       4.666   3.106   6.132  1.00  0.00           H  
ATOM   4254  HB3 PRO 0 266       2.770   4.376   5.774  1.00  0.00           H  
ATOM   4255  HB2 PRO 0 266       1.874   3.015   5.033  1.00  0.00           H  
ATOM   4256  HG2 PRO 0 266       2.705   4.087   3.046  1.00  0.00           H  
ATOM   4257  HG3 PRO 0 266       3.958   4.781   4.131  1.00  0.00           H  
ATOM   4258  N   TYR 0 267       2.680   0.337   6.521  1.00  0.00      R00  N  
ATOM   4259  CA  TYR 0 267       2.252  -0.700   7.480  1.00  0.00      R00  C  
ATOM   4260  C   TYR 0 267       3.471  -1.491   8.067  1.00  0.00      R00  C  
ATOM   4261  O   TYR 0 267       3.619  -1.497   9.262  1.00  0.00      R00  O  
ATOM   4262  CB  TYR 0 267       1.153  -1.640   7.003  1.00  0.00      R00  C  
ATOM   4263  CG  TYR 0 267       0.309  -2.322   8.013  1.00  0.00      R00  C  
ATOM   4264  CD1 TYR 0 267       0.627  -3.588   8.434  1.00  0.00      R00  C  
ATOM   4265  CE1 TYR 0 267      -0.164  -4.230   9.362  1.00  0.00      R00  C  
ATOM   4266  CD2 TYR 0 267      -0.811  -1.659   8.587  1.00  0.00      R00  C  
ATOM   4267  CE2 TYR 0 267      -1.599  -2.301   9.575  1.00  0.00      R00  C  
ATOM   4268  CZ  TYR 0 267      -1.371  -3.621   9.917  1.00  0.00      R00  C  
ATOM   4269  OH  TYR 0 267      -2.244  -4.268  10.734  1.00  0.00      R00  O  
ATOM   4270  H   TYR 0 267       2.559   0.173   5.532  1.00  0.00      R00  H  
ATOM   4271  HH  TYR 0 267      -2.710  -3.711  11.361  1.00  0.00      R00  H  
ATOM   4272  HA  TYR 0 267       1.748  -0.213   8.314  1.00  0.00           H  
ATOM   4273  HB3 TYR 0 267       1.466  -2.310   6.202  1.00  0.00           H  
ATOM   4274  HB2 TYR 0 267       0.404  -1.002   6.535  1.00  0.00           H  
ATOM   4275  HD1 TYR 0 267       1.513  -4.102   8.092  1.00  0.00           H  
ATOM   4276  HE1 TYR 0 267       0.120  -5.230   9.654  1.00  0.00           H  
ATOM   4277  HD2 TYR 0 267      -1.036  -0.615   8.429  1.00  0.00           H  
ATOM   4278  HE2 TYR 0 267      -2.405  -1.731  10.013  1.00  0.00           H  
ATOM   4279  N   TRP 0 268       4.396  -2.066   7.344  1.00  0.00      R00  N  
ATOM   4280  CA  TRP 0 268       5.612  -2.768   7.847  1.00  0.00      R00  C  
ATOM   4281  C   TRP 0 268       6.762  -1.890   8.373  1.00  0.00      R00  C  
ATOM   4282  O   TRP 0 268       7.455  -2.313   9.361  1.00  0.00      R00  O  
ATOM   4283  CB  TRP 0 268       6.041  -3.664   6.585  1.00  0.00      R00  C  
ATOM   4284  CG  TRP 0 268       5.013  -4.594   5.942  1.00  0.00      R00  C  
ATOM   4285  CD2 TRP 0 268       3.977  -5.519   6.511  1.00  0.00      R00  C  
ATOM   4286  CE2 TRP 0 268       3.299  -6.159   5.431  1.00  0.00      R00  C  
ATOM   4287  CE3 TRP 0 268       3.664  -5.847   7.856  1.00  0.00      R00  C  
ATOM   4288  CD1 TRP 0 268       4.851  -4.757   4.570  1.00  0.00      R00  C  
ATOM   4289  NE1 TRP 0 268       3.897  -5.687   4.291  1.00  0.00      R00  N  
ATOM   4290  CZ2 TRP 0 268       2.286  -7.123   5.705  1.00  0.00      R00  C  
ATOM   4291  CZ3 TRP 0 268       2.740  -6.858   8.087  1.00  0.00      R00  C  
ATOM   4292  CH2 TRP 0 268       2.053  -7.496   7.069  1.00  0.00      R00  C  
ATOM   4293  H   TRP 0 268       4.407  -1.850   6.358  1.00  0.00      R00  H  
ATOM   4294  HE1 TRP 0 268       3.753  -5.915   3.318  1.00  0.00      R00  H  
ATOM   4295  HA  TRP 0 268       5.312  -3.517   8.580  1.00  0.00           H  
ATOM   4296  HB3 TRP 0 268       6.954  -4.256   6.654  1.00  0.00           H  
ATOM   4297  HB2 TRP 0 268       6.318  -2.967   5.793  1.00  0.00           H  
ATOM   4298  HE3 TRP 0 268       4.124  -5.382   8.716  1.00  0.00           H  
ATOM   4299  HD1 TRP 0 268       5.527  -4.269   3.883  1.00  0.00           H  
ATOM   4300  HZ2 TRP 0 268       1.831  -7.629   4.866  1.00  0.00           H  
ATOM   4301  HZ3 TRP 0 268       2.495  -7.165   9.093  1.00  0.00           H  
ATOM   4302  HH2 TRP 0 268       1.326  -8.272   7.259  1.00  0.00           H  
ATOM   4303  N   ALA 0 269       6.786  -0.662   7.886  1.00  0.00      R00  N  
ATOM   4304  CA  ALA 0 269       7.486   0.497   8.514  1.00  0.00      R00  C  
ATOM   4305  C   ALA 0 269       6.998   0.885   9.921  1.00  0.00      R00  C  
ATOM   4306  O   ALA 0 269       7.860   0.961  10.793  1.00  0.00      R00  O  
ATOM   4307  CB  ALA 0 269       7.414   1.755   7.581  1.00  0.00      R00  C  
ATOM   4308  H   ALA 0 269       6.100  -0.545   7.154  1.00  0.00      R00  H  
ATOM   4309  HA  ALA 0 269       8.517   0.204   8.711  1.00  0.00           H  
ATOM   4310  HB1 ALA 0 269       7.792   1.592   6.572  1.00  0.00           H  
ATOM   4311  HB2 ALA 0 269       6.433   2.227   7.525  1.00  0.00           H  
ATOM   4312  HB3 ALA 0 269       7.968   2.501   8.151  1.00  0.00           H  
ATOM   4313  N   CYS 0 270       5.694   1.017  10.164  1.00  0.00      R00  N  
ATOM   4314  CA  CYS 0 270       5.033   1.262  11.399  1.00  0.00      R00  C  
ATOM   4315  C   CYS 0 270       5.290   0.099  12.426  1.00  0.00      R00  C  
ATOM   4316  O   CYS 0 270       5.335   0.348  13.634  1.00  0.00      R00  O  
ATOM   4317  CB  CYS 0 270       3.527   1.583  11.209  1.00  0.00      R00  C  
ATOM   4318  SG  CYS 0 270       2.298   1.337  12.541  1.00  0.00      R00  S  
ATOM   4319  H   CYS 0 270       4.975   0.814   9.485  1.00  0.00      R00  H  
ATOM   4320  HA  CYS 0 270       5.418   2.258  11.619  1.00  0.00           H  
ATOM   4321  HB3 CYS 0 270       3.195   0.793  10.536  1.00  0.00           H  
ATOM   4322  HB2 CYS 0 270       3.287   2.524  10.714  1.00  0.00           H  
ATOM   4323  HG  CYS 0 270       2.030   0.107  12.093  1.00  0.00           H  
ATOM   4324  N   GLN 0 271       5.432  -1.153  11.965  1.00  0.00      R00  N  
ATOM   4325  CA  GLN 0 271       5.692  -2.266  12.859  1.00  0.00      R00  C  
ATOM   4326  C   GLN 0 271       7.143  -2.214  13.367  1.00  0.00      R00  C  
ATOM   4327  O   GLN 0 271       7.285  -2.298  14.570  1.00  0.00      R00  O  
ATOM   4328  CB  GLN 0 271       5.427  -3.572  12.103  1.00  0.00      R00  C  
ATOM   4329  CG  GLN 0 271       3.963  -3.924  11.765  1.00  0.00      R00  C  
ATOM   4330  CD  GLN 0 271       3.653  -5.455  11.571  1.00  0.00      R00  C  
ATOM   4331  OE1 GLN 0 271       4.585  -6.291  11.540  1.00  0.00      R00  O  
ATOM   4332  NE2 GLN 0 271       2.390  -5.833  11.572  1.00  0.00      R00  N  
ATOM   4333  H   GLN 0 271       5.195  -1.297  10.994  1.00  0.00      R00  H  
ATOM   4334 HE21 GLN 0 271       2.090  -6.795  11.499  1.00  0.00      R00  H  
ATOM   4335 HE22 GLN 0 271       1.595  -5.221  11.689  1.00  0.00      R00  H  
ATOM   4336  HA  GLN 0 271       5.069  -2.206  13.751  1.00  0.00           H  
ATOM   4337  HB3 GLN 0 271       5.695  -4.295  12.873  1.00  0.00           H  
ATOM   4338  HB2 GLN 0 271       5.908  -3.527  11.126  1.00  0.00           H  
ATOM   4339  HG3 GLN 0 271       3.582  -3.441  10.865  1.00  0.00           H  
ATOM   4340  HG2 GLN 0 271       3.263  -3.576  12.525  1.00  0.00           H  
ATOM   4341  N   VAL 0 272       8.136  -2.157  12.438  1.00  0.00      R00  N  
ATOM   4342  CA  VAL 0 272       9.540  -1.994  12.873  1.00  0.00      R00  C  
ATOM   4343  C   VAL 0 272       9.877  -0.714  13.618  1.00  0.00      R00  C  
ATOM   4344  O   VAL 0 272      10.825  -0.725  14.425  1.00  0.00      R00  O  
ATOM   4345  CB  VAL 0 272      10.465  -2.094  11.671  1.00  0.00      R00  C  
ATOM   4346  CG1 VAL 0 272      10.603  -3.510  10.996  1.00  0.00      R00  C  
ATOM   4347  CG2 VAL 0 272      10.268  -1.070  10.580  1.00  0.00      R00  C  
ATOM   4348  H   VAL 0 272       7.941  -2.195  11.448  1.00  0.00      R00  H  
ATOM   4349  HA  VAL 0 272       9.684  -2.785  13.609  1.00  0.00           H  
ATOM   4350  HB  VAL 0 272      11.493  -2.001  12.022  1.00  0.00           H  
ATOM   4351 HG11 VAL 0 272       9.676  -3.895  10.569  1.00  0.00           H  
ATOM   4352 HG12 VAL 0 272      11.298  -3.375  10.167  1.00  0.00           H  
ATOM   4353 HG13 VAL 0 272      10.945  -4.193  11.773  1.00  0.00           H  
ATOM   4354 HG21 VAL 0 272      10.439  -0.053  10.934  1.00  0.00           H  
ATOM   4355 HG22 VAL 0 272      10.931  -1.292   9.744  1.00  0.00           H  
ATOM   4356 HG23 VAL 0 272       9.254  -1.124  10.186  1.00  0.00           H  
ATOM   4357  N   ALA 0 273       9.117   0.404  13.385  1.00  0.00      R00  N  
ATOM   4358  CA  ALA 0 273       9.228   1.636  14.133  1.00  0.00      R00  C  
ATOM   4359  C   ALA 0 273       8.973   1.435  15.628  1.00  0.00      R00  C  
ATOM   4360  O   ALA 0 273       9.374   2.180  16.462  1.00  0.00      R00  O  
ATOM   4361  CB  ALA 0 273       8.363   2.721  13.429  1.00  0.00      R00  C  
ATOM   4362  H   ALA 0 273       8.448   0.450  12.630  1.00  0.00      R00  H  
ATOM   4363  HA  ALA 0 273      10.277   1.925  14.188  1.00  0.00           H  
ATOM   4364  HB1 ALA 0 273       8.433   2.554  12.354  1.00  0.00           H  
ATOM   4365  HB2 ALA 0 273       7.361   2.430  13.743  1.00  0.00           H  
ATOM   4366  HB3 ALA 0 273       8.753   3.673  13.789  1.00  0.00           H  
ATOM   4367  N   LEU 0 274       8.301   0.384  16.047  1.00  0.00      R00  N  
ATOM   4368  CA  LEU 0 274       7.905   0.010  17.421  1.00  0.00      R00  C  
ATOM   4369  C   LEU 0 274       8.831  -1.027  18.014  1.00  0.00      R00  C  
ATOM   4370  O   LEU 0 274       9.031  -1.145  19.210  1.00  0.00      R00  O  
ATOM   4371  CB  LEU 0 274       6.517  -0.614  17.368  1.00  0.00      R00  C  
ATOM   4372  CG  LEU 0 274       5.335   0.354  16.981  1.00  0.00      R00  C  
ATOM   4373  CD1 LEU 0 274       4.261  -0.630  16.659  1.00  0.00      R00  C  
ATOM   4374  CD2 LEU 0 274       4.928   1.349  18.096  1.00  0.00      R00  C  
ATOM   4375  H   LEU 0 274       7.918  -0.254  15.364  1.00  0.00      R00  H  
ATOM   4376  HA  LEU 0 274       7.807   0.902  18.039  1.00  0.00           H  
ATOM   4377  HB3 LEU 0 274       6.285  -1.024  18.351  1.00  0.00           H  
ATOM   4378  HB2 LEU 0 274       6.574  -1.399  16.613  1.00  0.00           H  
ATOM   4379  HG  LEU 0 274       5.712   0.817  16.069  1.00  0.00           H  
ATOM   4380 HD11 LEU 0 274       4.570  -1.498  16.076  1.00  0.00           H  
ATOM   4381 HD12 LEU 0 274       3.729  -0.959  17.552  1.00  0.00           H  
ATOM   4382 HD13 LEU 0 274       3.484  -0.192  16.032  1.00  0.00           H  
ATOM   4383 HD21 LEU 0 274       5.498   2.272  17.997  1.00  0.00           H  
ATOM   4384 HD22 LEU 0 274       3.857   1.541  18.022  1.00  0.00           H  
ATOM   4385 HD23 LEU 0 274       5.049   0.791  19.025  1.00  0.00           H  
ATOM   4386  N   ILE 0 275       9.508  -1.805  17.149  1.00  0.00      R00  N  
ATOM   4387  CA  ILE 0 275      10.665  -2.654  17.459  1.00  0.00      R00  C  
ATOM   4388  C   ILE 0 275      11.936  -1.787  17.745  1.00  0.00      R00  C  
ATOM   4389  O   ILE 0 275      12.569  -2.017  18.786  1.00  0.00      R00  O  
ATOM   4390  CB  ILE 0 275      10.946  -3.810  16.347  1.00  0.00      R00  C  
ATOM   4391  CG2 ILE 0 275      12.210  -4.561  16.466  1.00  0.00      R00  C  
ATOM   4392  CG1 ILE 0 275       9.742  -4.649  16.014  1.00  0.00      R00  C  
ATOM   4393  CD1 ILE 0 275       9.915  -5.360  14.655  1.00  0.00      R00  C  
ATOM   4394  H   ILE 0 275       9.465  -1.761  16.141  1.00  0.00      R00  H  
ATOM   4395  HA  ILE 0 275      10.397  -3.158  18.388  1.00  0.00           H  
ATOM   4396  HB  ILE 0 275      11.087  -3.154  15.488  1.00  0.00           H  
ATOM   4397 HG21 ILE 0 275      12.088  -5.053  17.431  1.00  0.00           H  
ATOM   4398 HG22 ILE 0 275      12.285  -5.324  15.691  1.00  0.00           H  
ATOM   4399 HG23 ILE 0 275      13.170  -4.053  16.377  1.00  0.00           H  
ATOM   4400 HG13 ILE 0 275       8.896  -3.975  16.145  1.00  0.00           H  
ATOM   4401 HG12 ILE 0 275       9.598  -5.490  16.693  1.00  0.00           H  
ATOM   4402 HD11 ILE 0 275      10.414  -4.740  13.910  1.00  0.00           H  
ATOM   4403 HD12 ILE 0 275      10.499  -6.280  14.678  1.00  0.00           H  
ATOM   4404 HD13 ILE 0 275       8.877  -5.608  14.434  1.00  0.00           H  
ATOM   4405  N   TYR 0 276      12.177  -0.753  16.930  1.00  0.00      R00  N  
ATOM   4406  CA  TYR 0 276      13.400   0.056  17.061  1.00  0.00      R00  C  
ATOM   4407  C   TYR 0 276      13.053   1.421  17.730  1.00  0.00      R00  C  
ATOM   4408  O   TYR 0 276      13.096   2.475  17.105  1.00  0.00      R00  O  
ATOM   4409  CB  TYR 0 276      14.156   0.120  15.684  1.00  0.00      R00  C  
ATOM   4410  CG  TYR 0 276      14.373  -1.237  14.892  1.00  0.00      R00  C  
ATOM   4411  CD1 TYR 0 276      15.125  -2.203  15.438  1.00  0.00      R00  C  
ATOM   4412  CE1 TYR 0 276      15.376  -3.417  14.776  1.00  0.00      R00  C  
ATOM   4413  CD2 TYR 0 276      13.761  -1.453  13.678  1.00  0.00      R00  C  
ATOM   4414  CE2 TYR 0 276      13.987  -2.641  12.970  1.00  0.00      R00  C  
ATOM   4415  CZ  TYR 0 276      14.769  -3.632  13.508  1.00  0.00      R00  C  
ATOM   4416  OH  TYR 0 276      14.907  -4.828  12.912  1.00  0.00      R00  O  
ATOM   4417  H   TYR 0 276      11.658  -0.654  16.070  1.00  0.00      R00  H  
ATOM   4418  HH  TYR 0 276      15.454  -5.477  13.360  1.00  0.00      R00  H  
ATOM   4419  HA  TYR 0 276      14.166  -0.405  17.685  1.00  0.00           H  
ATOM   4420  HB3 TYR 0 276      15.122   0.550  15.950  1.00  0.00           H  
ATOM   4421  HB2 TYR 0 276      13.621   0.799  15.020  1.00  0.00           H  
ATOM   4422  HD1 TYR 0 276      15.581  -2.137  16.415  1.00  0.00           H  
ATOM   4423  HE1 TYR 0 276      16.012  -4.164  15.227  1.00  0.00           H  
ATOM   4424  HD2 TYR 0 276      13.061  -0.773  13.215  1.00  0.00           H  
ATOM   4425  HE2 TYR 0 276      13.540  -2.807  12.001  1.00  0.00           H  
ATOM   4426  N   SER 0 277      12.816   1.378  19.080  1.00  0.00      R00  N  
ATOM   4427  CA  SER 0 277      12.193   2.412  19.871  1.00  0.00      R00  C  
ATOM   4428  C   SER 0 277      12.045   1.754  21.241  1.00  0.00      R00  C  
ATOM   4429  O   SER 0 277      12.116   0.534  21.410  1.00  0.00      R00  O  
ATOM   4430  CB  SER 0 277      10.797   2.881  19.302  1.00  0.00      R00  C  
ATOM   4431  OG  SER 0 277      10.113   3.951  19.891  1.00  0.00      R00  O  
ATOM   4432  H   SER 0 277      12.933   0.537  19.627  1.00  0.00      R00  H  
ATOM   4433  HG  SER 0 277      10.721   4.658  20.120  1.00  0.00      R00  H  
ATOM   4434  HA  SER 0 277      12.926   3.219  19.885  1.00  0.00           H  
ATOM   4435  HB3 SER 0 277      10.259   1.934  19.265  1.00  0.00           H  
ATOM   4436  HB2 SER 0 277      10.849   3.223  18.268  1.00  0.00           H  
ATOM   4437  N   GLN 0 278      11.831   2.729  22.204  1.00  0.00      R00  N  
ATOM   4438  CA  GLN 0 278      11.534   2.403  23.549  1.00  0.00      R00  C  
ATOM   4439  C   GLN 0 278      10.439   1.299  23.807  1.00  0.00      R00  C  
ATOM   4440  O   GLN 0 278       9.606   0.909  22.925  1.00  0.00      R00  O  
ATOM   4441  CB  GLN 0 278      11.087   3.668  24.246  1.00  0.00      R00  C  
ATOM   4442  CG  GLN 0 278      12.307   4.665  24.428  1.00  0.00      R00  C  
ATOM   4443  CD  GLN 0 278      11.864   5.743  25.322  1.00  0.00      R00  C  
ATOM   4444  OE1 GLN 0 278      11.254   6.718  24.883  1.00  0.00      R00  O  
ATOM   4445  NE2 GLN 0 278      12.258   5.500  26.580  1.00  0.00      R00  N  
ATOM   4446  H   GLN 0 278      11.683   3.681  21.901  1.00  0.00      R00  H  
ATOM   4447 HE21 GLN 0 278      11.995   6.137  27.318  1.00  0.00      R00  H  
ATOM   4448 HE22 GLN 0 278      12.727   4.623  26.755  1.00  0.00      R00  H  
ATOM   4449  HA  GLN 0 278      12.504   2.113  23.952  1.00  0.00           H  
ATOM   4450  HB3 GLN 0 278      10.836   3.479  25.290  1.00  0.00           H  
ATOM   4451  HB2 GLN 0 278      10.329   4.166  23.642  1.00  0.00           H  
ATOM   4452  HG3 GLN 0 278      12.525   4.982  23.408  1.00  0.00           H  
ATOM   4453  HG2 GLN 0 278      13.219   4.185  24.782  1.00  0.00           H  
ATOM   4454  N   ALA 0 279      10.479   0.721  25.034  1.00  0.00      R00  N  
ATOM   4455  CA  ALA 0 279       9.514  -0.322  25.421  1.00  0.00      R00  C  
ATOM   4456  C   ALA 0 279       8.092   0.312  25.468  1.00  0.00      R00  C  
ATOM   4457  O   ALA 0 279       7.922   1.505  25.572  1.00  0.00      R00  O  
ATOM   4458  CB  ALA 0 279       9.982  -0.923  26.753  1.00  0.00      R00  C  
ATOM   4459  H   ALA 0 279      11.220   0.931  25.687  1.00  0.00      R00  H  
ATOM   4460  HA  ALA 0 279       9.601  -1.020  24.589  1.00  0.00           H  
ATOM   4461  HB1 ALA 0 279       9.573  -1.908  26.975  1.00  0.00           H  
ATOM   4462  HB2 ALA 0 279      11.064  -0.897  26.880  1.00  0.00           H  
ATOM   4463  HB3 ALA 0 279       9.799  -0.119  27.467  1.00  0.00           H  
ATOM   4464  N   THR 0 280       7.048  -0.507  25.409  1.00  0.00      R00  N  
ATOM   4465  CA  THR 0 280       5.675  -0.074  25.598  1.00  0.00      R00  C  
ATOM   4466  C   THR 0 280       5.442   0.628  27.014  1.00  0.00      R00  C  
ATOM   4467  O   THR 0 280       4.690   1.628  27.073  1.00  0.00      R00  O  
ATOM   4468  CB  THR 0 280       4.665  -1.257  25.407  1.00  0.00      R00  C  
ATOM   4469  OG1 THR 0 280       4.755  -1.713  24.029  1.00  0.00      R00  O  
ATOM   4470  CG2 THR 0 280       3.149  -1.083  25.735  1.00  0.00      R00  C  
ATOM   4471  H   THR 0 280       7.310  -1.480  25.476  1.00  0.00      R00  H  
ATOM   4472  HG1 THR 0 280       5.606  -2.145  23.919  1.00  0.00      R00  H  
ATOM   4473  HA  THR 0 280       5.494   0.657  24.810  1.00  0.00           H  
ATOM   4474  HB  THR 0 280       5.020  -2.060  26.053  1.00  0.00           H  
ATOM   4475 HG21 THR 0 280       2.925  -0.925  26.789  1.00  0.00           H  
ATOM   4476 HG22 THR 0 280       2.808  -0.162  25.261  1.00  0.00           H  
ATOM   4477 HG23 THR 0 280       2.580  -1.957  25.418  1.00  0.00           H  
ATOM   4478  N   GLU 0 281       6.109   0.153  28.080  1.00  0.00      R00  N  
ATOM   4479  CA  GLU 0 281       6.105   0.806  29.457  1.00  0.00      R00  C  
ATOM   4480  C   GLU 0 281       6.545   2.252  29.627  1.00  0.00      R00  C  
ATOM   4481  O   GLU 0 281       6.044   2.961  30.523  1.00  0.00      R00  O  
ATOM   4482  CB  GLU 0 281       6.938  -0.189  30.368  1.00  0.00      R00  C  
ATOM   4483  CG  GLU 0 281       7.167   0.324  31.872  1.00  0.00      R00  C  
ATOM   4484  CD  GLU 0 281       7.896  -0.703  32.742  1.00  0.00      R00  C  
ATOM   4485  OE1 GLU 0 281       7.514  -1.896  32.906  1.00  0.00      R00  O  
ATOM   4486  OE2 GLU 0 281       8.952  -0.290  33.265  1.00  0.00      R00  O1-
ATOM   4487  H   GLU 0 281       6.714  -0.653  28.021  1.00  0.00      R00  H  
ATOM   4488  HA  GLU 0 281       5.033   0.738  29.637  1.00  0.00           H  
ATOM   4489  HB3 GLU 0 281       7.928  -0.166  29.913  1.00  0.00           H  
ATOM   4490  HB2 GLU 0 281       6.652  -1.239  30.294  1.00  0.00           H  
ATOM   4491  HG3 GLU 0 281       6.169   0.538  32.253  1.00  0.00           H  
ATOM   4492  HG2 GLU 0 281       7.783   1.223  31.863  1.00  0.00           H  
ATOM   4493  N   CYS 0 282       7.332   2.675  28.632  1.00  0.00      R00  N  
ATOM   4494  CA  CYS 0 282       7.896   4.011  28.421  1.00  0.00      R00  C  
ATOM   4495  C   CYS 0 282       7.555   4.532  26.940  1.00  0.00      R00  C  
ATOM   4496  O   CYS 0 282       8.271   5.340  26.398  1.00  0.00      R00  O  
ATOM   4497  CB  CYS 0 282       9.354   4.162  28.863  1.00  0.00      R00  C  
ATOM   4498  SG  CYS 0 282      10.383   2.987  27.947  1.00  0.00      R00  S  
ATOM   4499  H   CYS 0 282       7.400   2.042  27.848  1.00  0.00      R00  H  
ATOM   4500  HA  CYS 0 282       7.290   4.611  29.098  1.00  0.00           H  
ATOM   4501  HB3 CYS 0 282       9.354   4.151  29.953  1.00  0.00           H  
ATOM   4502  HB2 CYS 0 282       9.716   5.182  28.735  1.00  0.00           H  
ATOM   4503  HG  CYS 0 282       9.718   3.128  26.797  1.00  0.00           H  
ATOM   4504  N   ALA 0 283       6.421   4.086  26.350  1.00  0.00      R00  N  
ATOM   4505  CA  ALA 0 283       5.876   4.638  25.082  1.00  0.00      R00  C  
ATOM   4506  C   ALA 0 283       4.809   5.734  25.444  1.00  0.00      R00  C  
ATOM   4507  O   ALA 0 283       4.023   5.505  26.383  1.00  0.00      R00  O  
ATOM   4508  CB  ALA 0 283       5.169   3.506  24.286  1.00  0.00      R00  C  
ATOM   4509  H   ALA 0 283       5.783   3.449  26.804  1.00  0.00      R00  H  
ATOM   4510  HA  ALA 0 283       6.728   5.076  24.561  1.00  0.00           H  
ATOM   4511  HB1 ALA 0 283       4.908   3.794  23.267  1.00  0.00           H  
ATOM   4512  HB2 ALA 0 283       5.864   2.704  24.036  1.00  0.00           H  
ATOM   4513  HB3 ALA 0 283       4.331   2.945  24.700  1.00  0.00           H  
ATOM   4514  N   SER 0 284       4.800   6.822  24.684  1.00  0.00      R00  N  
ATOM   4515  CA  SER 0 284       3.714   7.795  24.713  1.00  0.00      R00  C  
ATOM   4516  C   SER 0 284       2.467   7.297  23.972  1.00  0.00      R00  C  
ATOM   4517  O   SER 0 284       2.484   6.328  23.192  1.00  0.00      R00  O  
ATOM   4518  CB  SER 0 284       4.287   9.136  24.305  1.00  0.00      R00  C  
ATOM   4519  OG  SER 0 284       4.772   9.127  22.979  1.00  0.00      R00  O  
ATOM   4520  H   SER 0 284       5.450   6.833  23.911  1.00  0.00      R00  H  
ATOM   4521  HG  SER 0 284       5.373   8.390  22.844  1.00  0.00      R00  H  
ATOM   4522  HA  SER 0 284       3.497   7.945  25.771  1.00  0.00           H  
ATOM   4523  HB3 SER 0 284       5.209   9.408  24.820  1.00  0.00           H  
ATOM   4524  HB2 SER 0 284       3.672  10.010  24.515  1.00  0.00           H  
ATOM   4525  N   HIS 0 285       1.334   8.054  24.158  1.00  0.00      R00  N  
ATOM   4526  CA  HIS 0 285      -0.038   8.030  23.527  1.00  0.00      R00  C  
ATOM   4527  C   HIS 0 285      -0.117   7.627  22.034  1.00  0.00      R00  C  
ATOM   4528  O   HIS 0 285      -1.021   6.954  21.601  1.00  0.00      R00  O  
ATOM   4529  CB  HIS 0 285      -0.734   9.407  23.826  1.00  0.00      R00  C  
ATOM   4530  CG  HIS 0 285       0.005  10.692  23.573  1.00  0.00      R00  C  
ATOM   4531  ND1 HIS 0 285      -0.136  11.441  22.443  1.00  0.00      R00  N  
ATOM   4532  CD2 HIS 0 285       0.956  11.408  24.291  1.00  0.00      R00  C  
ATOM   4533  NE2 HIS 0 285       1.177  12.625  23.737  1.00  0.00      R00  N  
ATOM   4534  CE1 HIS 0 285       0.578  12.576  22.573  1.00  0.00      R00  C  
ATOM   4535  H   HIS 0 285       1.525   8.688  24.921  1.00  0.00      R00  H  
ATOM   4536  HD1 HIS 0 285      -0.687  11.173  21.640  1.00  0.00      R00  H  
ATOM   4537  HA  HIS 0 285      -0.529   7.203  24.041  1.00  0.00           H  
ATOM   4538  HB3 HIS 0 285      -1.262   9.469  24.778  1.00  0.00           H  
ATOM   4539  HB2 HIS 0 285      -1.595   9.428  23.158  1.00  0.00           H  
ATOM   4540  HD2 HIS 0 285       1.426  11.250  25.251  1.00  0.00           H  
ATOM   4541  HE1 HIS 0 285       0.527  13.419  21.899  1.00  0.00           H  
ATOM   4542  N   VAL 0 286       0.820   8.080  21.236  1.00  0.00      R00  N  
ATOM   4543  CA  VAL 0 286       0.778   8.150  19.794  1.00  0.00      R00  C  
ATOM   4544  C   VAL 0 286       0.874   6.688  19.093  1.00  0.00      R00  C  
ATOM   4545  O   VAL 0 286       0.470   6.542  17.998  1.00  0.00      R00  O  
ATOM   4546  CB  VAL 0 286       1.845   9.089  19.273  1.00  0.00      R00  C  
ATOM   4547  CG1 VAL 0 286       1.793  10.510  19.813  1.00  0.00      R00  C  
ATOM   4548  CG2 VAL 0 286       3.268   8.525  19.561  1.00  0.00      R00  C  
ATOM   4549  H   VAL 0 286       1.657   8.520  21.590  1.00  0.00      R00  H  
ATOM   4550  HA  VAL 0 286      -0.201   8.595  19.616  1.00  0.00           H  
ATOM   4551  HB  VAL 0 286       1.775   9.105  18.185  1.00  0.00           H  
ATOM   4552 HG11 VAL 0 286       0.762  10.863  19.804  1.00  0.00           H  
ATOM   4553 HG12 VAL 0 286       2.137  10.511  20.848  1.00  0.00           H  
ATOM   4554 HG13 VAL 0 286       2.542  11.150  19.347  1.00  0.00           H  
ATOM   4555 HG21 VAL 0 286       4.119   9.089  19.179  1.00  0.00           H  
ATOM   4556 HG22 VAL 0 286       3.460   8.331  20.616  1.00  0.00           H  
ATOM   4557 HG23 VAL 0 286       3.476   7.559  19.100  1.00  0.00           H  
ATOM   4558  N   THR 0 287       1.397   5.737  19.870  1.00  0.00      R00  N  
ATOM   4559  CA  THR 0 287       1.508   4.345  19.583  1.00  0.00      R00  C  
ATOM   4560  C   THR 0 287       0.187   3.566  19.701  1.00  0.00      R00  C  
ATOM   4561  O   THR 0 287       0.083   2.391  19.331  1.00  0.00      R00  O  
ATOM   4562  CB  THR 0 287       2.516   3.616  20.546  1.00  0.00      R00  C  
ATOM   4563  OG1 THR 0 287       2.394   3.968  21.915  1.00  0.00      R00  O  
ATOM   4564  CG2 THR 0 287       3.961   4.218  20.250  1.00  0.00      R00  C  
ATOM   4565  H   THR 0 287       1.681   5.935  20.819  1.00  0.00      R00  H  
ATOM   4566  HG1 THR 0 287       2.495   4.906  22.097  1.00  0.00      R00  H  
ATOM   4567  HA  THR 0 287       1.929   4.209  18.587  1.00  0.00           H  
ATOM   4568  HB  THR 0 287       2.547   2.541  20.373  1.00  0.00           H  
ATOM   4569 HG21 THR 0 287       3.992   5.307  20.252  1.00  0.00           H  
ATOM   4570 HG22 THR 0 287       4.734   3.816  20.905  1.00  0.00           H  
ATOM   4571 HG23 THR 0 287       4.255   3.682  19.348  1.00  0.00           H  
ATOM   4572  N   ILE 0 288      -0.896   4.147  20.194  1.00  0.00      R00  N  
ATOM   4573  CA  ILE 0 288      -2.230   3.614  20.150  1.00  0.00      R00  C  
ATOM   4574  C   ILE 0 288      -2.778   3.805  18.750  1.00  0.00      R00  C  
ATOM   4575  O   ILE 0 288      -3.512   2.969  18.202  1.00  0.00      R00  O  
ATOM   4576  CB  ILE 0 288      -3.165   4.294  21.229  1.00  0.00      R00  C  
ATOM   4577  CG2 ILE 0 288      -4.681   4.002  21.068  1.00  0.00      R00  C  
ATOM   4578  CG1 ILE 0 288      -2.676   3.789  22.588  1.00  0.00      R00  C  
ATOM   4579  CD1 ILE 0 288      -3.338   4.539  23.777  1.00  0.00      R00  C  
ATOM   4580  H   ILE 0 288      -0.865   5.061  20.624  1.00  0.00      R00  H  
ATOM   4581  HA  ILE 0 288      -2.224   2.550  20.385  1.00  0.00           H  
ATOM   4582  HB  ILE 0 288      -2.979   5.368  21.209  1.00  0.00           H  
ATOM   4583 HG21 ILE 0 288      -5.282   4.215  21.952  1.00  0.00           H  
ATOM   4584 HG22 ILE 0 288      -5.168   4.457  20.205  1.00  0.00           H  
ATOM   4585 HG23 ILE 0 288      -5.049   2.977  21.028  1.00  0.00           H  
ATOM   4586 HG13 ILE 0 288      -1.604   3.969  22.663  1.00  0.00           H  
ATOM   4587 HG12 ILE 0 288      -2.864   2.727  22.744  1.00  0.00           H  
ATOM   4588 HD11 ILE 0 288      -3.299   5.617  23.620  1.00  0.00           H  
ATOM   4589 HD12 ILE 0 288      -4.324   4.183  24.078  1.00  0.00           H  
ATOM   4590 HD13 ILE 0 288      -2.764   4.392  24.692  1.00  0.00           H  
ATOM   4591  N   THR 0 289      -2.390   4.947  18.137  1.00  0.00      R00  N  
ATOM   4592  CA  THR 0 289      -3.094   5.398  16.901  1.00  0.00      R00  C  
ATOM   4593  C   THR 0 289      -2.172   5.334  15.596  1.00  0.00      R00  C  
ATOM   4594  O   THR 0 289      -2.697   5.677  14.520  1.00  0.00      R00  O  
ATOM   4595  CB  THR 0 289      -3.857   6.763  17.025  1.00  0.00      R00  C  
ATOM   4596  OG1 THR 0 289      -2.937   7.849  17.123  1.00  0.00      R00  O  
ATOM   4597  CG2 THR 0 289      -4.805   6.747  18.190  1.00  0.00      R00  C  
ATOM   4598  H   THR 0 289      -1.674   5.594  18.436  1.00  0.00      R00  H  
ATOM   4599  HG1 THR 0 289      -2.615   8.211  16.294  1.00  0.00      R00  H  
ATOM   4600  HA  THR 0 289      -3.791   4.629  16.568  1.00  0.00           H  
ATOM   4601  HB  THR 0 289      -4.385   6.820  16.073  1.00  0.00           H  
ATOM   4602 HG21 THR 0 289      -5.536   5.942  18.132  1.00  0.00           H  
ATOM   4603 HG22 THR 0 289      -4.284   6.609  19.138  1.00  0.00           H  
ATOM   4604 HG23 THR 0 289      -5.333   7.699  18.131  1.00  0.00           H  
ATOM   4605  N   VAL 0 290      -0.967   4.872  15.656  1.00  0.00      R00  N  
ATOM   4606  CA  VAL 0 290      -0.083   4.670  14.553  1.00  0.00      R00  C  
ATOM   4607  C   VAL 0 290      -0.658   3.889  13.397  1.00  0.00      R00  C  
ATOM   4608  O   VAL 0 290      -0.553   4.306  12.272  1.00  0.00      R00  O  
ATOM   4609  CB  VAL 0 290       1.310   3.968  15.020  1.00  0.00      R00  C  
ATOM   4610  CG1 VAL 0 290       2.298   4.900  15.711  1.00  0.00      R00  C  
ATOM   4611  CG2 VAL 0 290       1.302   2.724  15.991  1.00  0.00      R00  C  
ATOM   4612  H   VAL 0 290      -0.631   4.366  16.462  1.00  0.00      R00  H  
ATOM   4613  HA  VAL 0 290       0.152   5.669  14.184  1.00  0.00           H  
ATOM   4614  HB  VAL 0 290       1.772   3.497  14.152  1.00  0.00           H  
ATOM   4615 HG11 VAL 0 290       2.383   5.919  15.333  1.00  0.00           H  
ATOM   4616 HG12 VAL 0 290       1.953   5.204  16.700  1.00  0.00           H  
ATOM   4617 HG13 VAL 0 290       3.312   4.502  15.730  1.00  0.00           H  
ATOM   4618 HG21 VAL 0 290       1.022   3.022  17.001  1.00  0.00           H  
ATOM   4619 HG22 VAL 0 290       0.476   2.080  15.691  1.00  0.00           H  
ATOM   4620 HG23 VAL 0 290       2.282   2.247  15.959  1.00  0.00           H  
ATOM   4621  N   PHE 0 291      -1.167   2.728  13.818  1.00  0.00      R00  N  
ATOM   4622  CA  PHE 0 291      -1.615   1.790  12.774  1.00  0.00      R00  C  
ATOM   4623  C   PHE 0 291      -2.890   2.228  11.995  1.00  0.00      R00  C  
ATOM   4624  O   PHE 0 291      -3.197   1.663  10.924  1.00  0.00      R00  O  
ATOM   4625  CB  PHE 0 291      -1.826   0.389  13.393  1.00  0.00      R00  C  
ATOM   4626  CG  PHE 0 291      -0.686  -0.520  13.691  1.00  0.00      R00  C  
ATOM   4627  CD1 PHE 0 291      -0.134  -1.300  12.694  1.00  0.00      R00  C  
ATOM   4628  CD2 PHE 0 291      -0.272  -0.714  15.022  1.00  0.00      R00  C  
ATOM   4629  CE1 PHE 0 291       0.795  -2.252  12.955  1.00  0.00      R00  C  
ATOM   4630  CE2 PHE 0 291       0.697  -1.665  15.298  1.00  0.00      R00  C  
ATOM   4631  CZ  PHE 0 291       1.275  -2.421  14.276  1.00  0.00      R00  C  
ATOM   4632  H   PHE 0 291      -1.368   2.586  14.798  1.00  0.00      R00  H  
ATOM   4633  HA  PHE 0 291      -0.916   1.680  11.946  1.00  0.00           H  
ATOM   4634  HB3 PHE 0 291      -2.316  -0.065  12.532  1.00  0.00           H  
ATOM   4635  HB2 PHE 0 291      -2.625   0.419  14.134  1.00  0.00           H  
ATOM   4636  HD1 PHE 0 291      -0.367  -1.162  11.648  1.00  0.00           H  
ATOM   4637  HD2 PHE 0 291      -0.690  -0.020  15.736  1.00  0.00           H  
ATOM   4638  HE1 PHE 0 291       1.257  -2.760  12.122  1.00  0.00           H  
ATOM   4639  HE2 PHE 0 291       0.958  -1.882  16.324  1.00  0.00           H  
ATOM   4640  HZ  PHE 0 291       2.051  -3.155  14.439  1.00  0.00           H  
ATOM   4641  N   LEU 0 292      -3.673   3.173  12.556  1.00  0.00      R00  N  
ATOM   4642  CA  LEU 0 292      -4.858   3.811  11.958  1.00  0.00      R00  C  
ATOM   4643  C   LEU 0 292      -4.595   4.737  10.802  1.00  0.00      R00  C  
ATOM   4644  O   LEU 0 292      -5.284   4.645   9.784  1.00  0.00      R00  O  
ATOM   4645  CB  LEU 0 292      -5.549   4.627  13.082  1.00  0.00      R00  C  
ATOM   4646  CG  LEU 0 292      -6.313   3.830  14.177  1.00  0.00      R00  C  
ATOM   4647  CD1 LEU 0 292      -6.758   4.730  15.360  1.00  0.00      R00  C  
ATOM   4648  CD2 LEU 0 292      -7.437   3.114  13.558  1.00  0.00      R00  C  
ATOM   4649  H   LEU 0 292      -3.304   3.510  13.434  1.00  0.00      R00  H  
ATOM   4650  HA  LEU 0 292      -5.483   2.977  11.638  1.00  0.00           H  
ATOM   4651  HB3 LEU 0 292      -6.433   5.092  12.646  1.00  0.00           H  
ATOM   4652  HB2 LEU 0 292      -4.923   5.400  13.529  1.00  0.00           H  
ATOM   4653  HG  LEU 0 292      -5.630   3.098  14.608  1.00  0.00           H  
ATOM   4654 HD11 LEU 0 292      -6.168   5.647  15.343  1.00  0.00           H  
ATOM   4655 HD12 LEU 0 292      -7.841   4.849  15.324  1.00  0.00           H  
ATOM   4656 HD13 LEU 0 292      -6.492   4.109  16.216  1.00  0.00           H  
ATOM   4657 HD21 LEU 0 292      -7.944   2.413  14.222  1.00  0.00           H  
ATOM   4658 HD22 LEU 0 292      -8.192   3.797  13.168  1.00  0.00           H  
ATOM   4659 HD23 LEU 0 292      -7.201   2.623  12.613  1.00  0.00           H  
ATOM   4660  N   VAL 0 293      -3.372   5.316  10.820  1.00  0.00      R00  N  
ATOM   4661  CA  VAL 0 293      -2.807   5.990   9.665  1.00  0.00      R00  C  
ATOM   4662  C   VAL 0 293      -2.178   4.991   8.644  1.00  0.00      R00  C  
ATOM   4663  O   VAL 0 293      -2.458   5.079   7.467  1.00  0.00      R00  O  
ATOM   4664  CB  VAL 0 293      -1.658   6.954  10.131  1.00  0.00      R00  C  
ATOM   4665  CG1 VAL 0 293      -1.163   7.820   9.010  1.00  0.00      R00  C  
ATOM   4666  CG2 VAL 0 293      -2.088   7.778  11.405  1.00  0.00      R00  C  
ATOM   4667  H   VAL 0 293      -2.831   5.292  11.673  1.00  0.00      R00  H  
ATOM   4668  HA  VAL 0 293      -3.524   6.657   9.186  1.00  0.00           H  
ATOM   4669  HB  VAL 0 293      -0.819   6.339  10.455  1.00  0.00           H  
ATOM   4670 HG11 VAL 0 293      -0.662   7.274   8.210  1.00  0.00           H  
ATOM   4671 HG12 VAL 0 293      -1.993   8.193   8.409  1.00  0.00           H  
ATOM   4672 HG13 VAL 0 293      -0.584   8.701   9.285  1.00  0.00           H  
ATOM   4673 HG21 VAL 0 293      -2.187   7.109  12.260  1.00  0.00           H  
ATOM   4674 HG22 VAL 0 293      -1.383   8.604  11.496  1.00  0.00           H  
ATOM   4675 HG23 VAL 0 293      -3.044   8.269  11.224  1.00  0.00           H  
ATOM   4676  N   ALA 0 294      -1.280   4.068   9.072  1.00  0.00      R00  N  
ATOM   4677  CA  ALA 0 294      -0.467   3.181   8.236  1.00  0.00      R00  C  
ATOM   4678  C   ALA 0 294      -1.440   2.172   7.579  1.00  0.00      R00  C  
ATOM   4679  O   ALA 0 294      -1.227   2.043   6.371  1.00  0.00      R00  O  
ATOM   4680  CB  ALA 0 294       0.425   2.424   9.195  1.00  0.00      R00  C  
ATOM   4681  H   ALA 0 294      -0.974   4.134  10.032  1.00  0.00      R00  H  
ATOM   4682  HA  ALA 0 294       0.048   3.705   7.431  1.00  0.00           H  
ATOM   4683  HB1 ALA 0 294       1.050   1.764   8.594  1.00  0.00           H  
ATOM   4684  HB2 ALA 0 294       1.106   3.086   9.731  1.00  0.00           H  
ATOM   4685  HB3 ALA 0 294      -0.188   1.798   9.844  1.00  0.00           H  
ATOM   4686  N   ALA 0 295      -2.524   1.648   8.170  1.00  0.00      R00  N  
ATOM   4687  CA  ALA 0 295      -3.478   0.873   7.425  1.00  0.00      R00  C  
ATOM   4688  C   ALA 0 295      -4.303   1.558   6.377  1.00  0.00      R00  C  
ATOM   4689  O   ALA 0 295      -4.493   0.985   5.258  1.00  0.00      R00  O  
ATOM   4690  CB  ALA 0 295      -4.422   0.134   8.414  1.00  0.00      R00  C  
ATOM   4691  H   ALA 0 295      -2.740   1.752   9.152  1.00  0.00      R00  H  
ATOM   4692  HA  ALA 0 295      -2.859   0.100   6.969  1.00  0.00           H  
ATOM   4693  HB1 ALA 0 295      -5.346  -0.170   7.923  1.00  0.00           H  
ATOM   4694  HB2 ALA 0 295      -4.089  -0.824   8.812  1.00  0.00           H  
ATOM   4695  HB3 ALA 0 295      -4.827   0.802   9.174  1.00  0.00           H  
ATOM   4696  N   CYS 0 296      -4.682   2.816   6.694  1.00  0.00      R00  N  
ATOM   4697  CA  CYS 0 296      -5.278   3.765   5.735  1.00  0.00      R00  C  
ATOM   4698  C   CYS 0 296      -4.371   4.118   4.583  1.00  0.00      R00  C  
ATOM   4699  O   CYS 0 296      -4.760   4.028   3.381  1.00  0.00      R00  O  
ATOM   4700  CB  CYS 0 296      -5.721   5.133   6.385  1.00  0.00      R00  C  
ATOM   4701  SG  CYS 0 296      -7.366   4.787   7.197  1.00  0.00      R00  S  
ATOM   4702  H   CYS 0 296      -4.598   3.078   7.666  1.00  0.00      R00  H  
ATOM   4703  HA  CYS 0 296      -6.090   3.290   5.185  1.00  0.00           H  
ATOM   4704  HB3 CYS 0 296      -5.846   5.957   5.683  1.00  0.00           H  
ATOM   4705  HB2 CYS 0 296      -5.057   5.406   7.206  1.00  0.00           H  
ATOM   4706  HG  CYS 0 296      -6.772   4.494   8.357  1.00  0.00           H  
ATOM   4707  N   PHE 0 297      -3.059   4.454   4.812  1.00  0.00      R00  N  
ATOM   4708  CA  PHE 0 297      -2.045   4.405   3.787  1.00  0.00      R00  C  
ATOM   4709  C   PHE 0 297      -2.162   3.088   2.951  1.00  0.00      R00  C  
ATOM   4710  O   PHE 0 297      -2.097   3.154   1.737  1.00  0.00      R00  O  
ATOM   4711  CB  PHE 0 297      -0.627   4.459   4.252  1.00  0.00      R00  C  
ATOM   4712  CG  PHE 0 297       0.039   5.826   4.157  1.00  0.00      R00  C  
ATOM   4713  CD1 PHE 0 297       0.663   6.198   2.984  1.00  0.00      R00  C  
ATOM   4714  CD2 PHE 0 297      -0.189   6.809   5.161  1.00  0.00      R00  C  
ATOM   4715  CE1 PHE 0 297       1.052   7.499   2.775  1.00  0.00      R00  C  
ATOM   4716  CE2 PHE 0 297       0.344   8.095   5.029  1.00  0.00      R00  C  
ATOM   4717  CZ  PHE 0 297       0.909   8.410   3.768  1.00  0.00      R00  C  
ATOM   4718  H   PHE 0 297      -2.747   4.748   5.727  1.00  0.00      R00  H  
ATOM   4719  HA  PHE 0 297      -2.228   5.216   3.082  1.00  0.00           H  
ATOM   4720  HB3 PHE 0 297       0.063   3.749   3.798  1.00  0.00           H  
ATOM   4721  HB2 PHE 0 297      -0.533   4.188   5.304  1.00  0.00           H  
ATOM   4722  HD1 PHE 0 297       0.801   5.489   2.182  1.00  0.00           H  
ATOM   4723  HD2 PHE 0 297      -0.797   6.506   6.001  1.00  0.00           H  
ATOM   4724  HE1 PHE 0 297       1.627   7.610   1.867  1.00  0.00           H  
ATOM   4725  HE2 PHE 0 297       0.212   8.900   5.737  1.00  0.00           H  
ATOM   4726  HZ  PHE 0 297       1.261   9.431   3.763  1.00  0.00           H  
ATOM   4727  N   SER 0 298      -2.232   1.920   3.603  1.00  0.00      R00  N  
ATOM   4728  CA  SER 0 298      -2.255   0.634   2.905  1.00  0.00      R00  C  
ATOM   4729  C   SER 0 298      -3.474   0.361   2.006  1.00  0.00      R00  C  
ATOM   4730  O   SER 0 298      -3.393  -0.457   1.034  1.00  0.00      R00  O  
ATOM   4731  CB  SER 0 298      -1.995  -0.483   3.980  1.00  0.00      R00  C  
ATOM   4732  OG  SER 0 298      -0.763  -0.316   4.499  1.00  0.00      R00  O  
ATOM   4733  H   SER 0 298      -2.381   1.821   4.597  1.00  0.00      R00  H  
ATOM   4734  HG  SER 0 298      -0.751   0.567   4.875  1.00  0.00      R00  H  
ATOM   4735  HA  SER 0 298      -1.451   0.776   2.183  1.00  0.00           H  
ATOM   4736  HB3 SER 0 298      -2.206  -1.427   3.479  1.00  0.00           H  
ATOM   4737  HB2 SER 0 298      -2.691  -0.667   4.798  1.00  0.00           H  
ATOM   4738  N   TYR 0 299      -4.589   1.057   2.259  1.00  0.00      R00  N  
ATOM   4739  CA  TYR 0 299      -5.943   0.936   1.670  1.00  0.00      R00  C  
ATOM   4740  C   TYR 0 299      -6.139   1.955   0.532  1.00  0.00      R00  C  
ATOM   4741  O   TYR 0 299      -7.212   1.976  -0.057  1.00  0.00      R00  O  
ATOM   4742  CB  TYR 0 299      -6.975   1.326   2.816  1.00  0.00      R00  C  
ATOM   4743  CG  TYR 0 299      -7.120   0.266   3.860  1.00  0.00      R00  C  
ATOM   4744  CD1 TYR 0 299      -8.025   0.472   4.879  1.00  0.00      R00  C  
ATOM   4745  CE1 TYR 0 299      -8.301  -0.474   5.870  1.00  0.00      R00  C  
ATOM   4746  CD2 TYR 0 299      -6.425  -0.950   3.864  1.00  0.00      R00  C  
ATOM   4747  CE2 TYR 0 299      -6.659  -1.928   4.867  1.00  0.00      R00  C  
ATOM   4748  CZ  TYR 0 299      -7.651  -1.732   5.811  1.00  0.00      R00  C  
ATOM   4749  OH  TYR 0 299      -8.100  -2.751   6.613  1.00  0.00      R00  O  
ATOM   4750  H   TYR 0 299      -4.698   1.465   3.176  1.00  0.00      R00  H  
ATOM   4751  HH  TYR 0 299      -7.966  -3.641   6.280  1.00  0.00      R00  H  
ATOM   4752  HA  TYR 0 299      -5.954  -0.082   1.279  1.00  0.00           H  
ATOM   4753  HB3 TYR 0 299      -7.949   1.324   2.328  1.00  0.00           H  
ATOM   4754  HB2 TYR 0 299      -6.800   2.341   3.175  1.00  0.00           H  
ATOM   4755  HD1 TYR 0 299      -8.504   1.438   4.934  1.00  0.00           H  
ATOM   4756  HE1 TYR 0 299      -8.979  -0.310   6.695  1.00  0.00           H  
ATOM   4757  HD2 TYR 0 299      -5.731  -1.126   3.055  1.00  0.00           H  
ATOM   4758  HE2 TYR 0 299      -6.131  -2.866   4.779  1.00  0.00           H  
ATOM   4759  N   SER 0 300      -5.137   2.856   0.281  1.00  0.00      R00  N  
ATOM   4760  CA  SER 0 300      -5.185   4.009  -0.593  1.00  0.00      R00  C  
ATOM   4761  C   SER 0 300      -4.519   3.760  -1.922  1.00  0.00      R00  C  
ATOM   4762  O   SER 0 300      -4.437   4.632  -2.798  1.00  0.00      R00  O  
ATOM   4763  CB  SER 0 300      -4.719   5.260   0.024  1.00  0.00      R00  C  
ATOM   4764  OG  SER 0 300      -5.722   5.613   1.008  1.00  0.00      R00  O  
ATOM   4765  H   SER 0 300      -4.264   2.879   0.789  1.00  0.00      R00  H  
ATOM   4766  HG  SER 0 300      -5.470   5.154   1.812  1.00  0.00      R00  H  
ATOM   4767  HA  SER 0 300      -6.232   4.193  -0.837  1.00  0.00           H  
ATOM   4768  HB3 SER 0 300      -4.626   6.079  -0.689  1.00  0.00           H  
ATOM   4769  HB2 SER 0 300      -3.844   5.059   0.641  1.00  0.00           H  
ATOM   4770  N   ASN 0 301      -4.208   2.493  -2.256  1.00  0.00      R00  N  
ATOM   4771  CA  ASN 0 301      -3.761   2.107  -3.596  1.00  0.00      R00  C  
ATOM   4772  C   ASN 0 301      -4.868   2.384  -4.619  1.00  0.00      R00  C  
ATOM   4773  O   ASN 0 301      -4.486   2.679  -5.703  1.00  0.00      R00  O  
ATOM   4774  CB  ASN 0 301      -3.362   0.595  -3.601  1.00  0.00      R00  C  
ATOM   4775  CG  ASN 0 301      -4.604  -0.394  -3.470  1.00  0.00      R00  C  
ATOM   4776  OD1 ASN 0 301      -5.501  -0.144  -2.678  1.00  0.00      R00  O  
ATOM   4777  ND2 ASN 0 301      -4.602  -1.492  -4.189  1.00  0.00      R00  N  
ATOM   4778  H   ASN 0 301      -4.312   1.708  -1.629  1.00  0.00      R00  H  
ATOM   4779 HD21 ASN 0 301      -5.388  -2.124  -4.141  1.00  0.00      R00  H  
ATOM   4780 HD22 ASN 0 301      -4.023  -1.691  -4.992  1.00  0.00      R00  H  
ATOM   4781  HA  ASN 0 301      -2.894   2.657  -3.961  1.00  0.00           H  
ATOM   4782  HB3 ASN 0 301      -2.665   0.308  -2.814  1.00  0.00           H  
ATOM   4783  HB2 ASN 0 301      -2.853   0.289  -4.514  1.00  0.00           H  
ATOM   4784  N   SER 0 302      -6.141   2.346  -4.297  1.00  0.00      R00  N  
ATOM   4785  CA  SER 0 302      -7.222   2.769  -5.114  1.00  0.00      R00  C  
ATOM   4786  C   SER 0 302      -7.180   4.163  -5.703  1.00  0.00      R00  C  
ATOM   4787  O   SER 0 302      -7.635   4.262  -6.795  1.00  0.00      R00  O  
ATOM   4788  CB  SER 0 302      -8.432   2.583  -4.130  1.00  0.00      R00  C  
ATOM   4789  OG  SER 0 302      -8.327   3.420  -2.985  1.00  0.00      R00  O  
ATOM   4790  H   SER 0 302      -6.422   2.095  -3.360  1.00  0.00      R00  H  
ATOM   4791  HG  SER 0 302      -8.615   2.885  -2.240  1.00  0.00      R00  H  
ATOM   4792  HA  SER 0 302      -7.356   2.072  -5.941  1.00  0.00           H  
ATOM   4793  HB3 SER 0 302      -8.544   1.561  -3.768  1.00  0.00           H  
ATOM   4794  HB2 SER 0 302      -9.263   2.772  -4.809  1.00  0.00           H  
ATOM   4795  N   ALA 0 303      -6.590   5.171  -5.060  1.00  0.00      R00  N  
ATOM   4796  CA  ALA 0 303      -6.294   6.491  -5.589  1.00  0.00      R00  C  
ATOM   4797  C   ALA 0 303      -5.157   6.501  -6.674  1.00  0.00      R00  C  
ATOM   4798  O   ALA 0 303      -5.021   7.504  -7.315  1.00  0.00      R00  O  
ATOM   4799  CB  ALA 0 303      -5.991   7.371  -4.413  1.00  0.00      R00  C  
ATOM   4800  H   ALA 0 303      -6.123   4.957  -4.191  1.00  0.00      R00  H  
ATOM   4801  HA  ALA 0 303      -7.262   6.854  -5.933  1.00  0.00           H  
ATOM   4802  HB1 ALA 0 303      -6.880   7.513  -3.798  1.00  0.00           H  
ATOM   4803  HB2 ALA 0 303      -5.128   6.946  -3.900  1.00  0.00           H  
ATOM   4804  HB3 ALA 0 303      -5.635   8.351  -4.728  1.00  0.00           H  
ATOM   4805  N   MET 0 304      -4.339   5.458  -6.657  1.00  0.00      R00  N  
ATOM   4806  CA  MET 0 304      -3.092   5.410  -7.499  1.00  0.00      R00  C  
ATOM   4807  C   MET 0 304      -3.421   4.863  -8.859  1.00  0.00      R00  C  
ATOM   4808  O   MET 0 304      -2.569   4.866  -9.724  1.00  0.00      R00  O  
ATOM   4809  CB  MET 0 304      -2.014   4.477  -6.784  1.00  0.00      R00  C  
ATOM   4810  CG  MET 0 304      -1.570   4.841  -5.278  1.00  0.00      R00  C  
ATOM   4811  SD  MET 0 304      -0.136   5.872  -5.217  1.00  0.00      R00  S  
ATOM   4812  CE  MET 0 304       0.466   5.516  -3.527  1.00  0.00      R00  C  
ATOM   4813  H   MET 0 304      -4.467   4.700  -6.002  1.00  0.00      R00  H  
ATOM   4814  HA  MET 0 304      -2.623   6.386  -7.626  1.00  0.00           H  
ATOM   4815  HB3 MET 0 304      -1.123   4.566  -7.404  1.00  0.00           H  
ATOM   4816  HB2 MET 0 304      -2.342   3.443  -6.890  1.00  0.00           H  
ATOM   4817  HG3 MET 0 304      -1.338   4.070  -4.543  1.00  0.00           H  
ATOM   4818  HG2 MET 0 304      -2.371   5.378  -4.768  1.00  0.00           H  
ATOM   4819  HE1 MET 0 304       1.413   6.002  -3.294  1.00  0.00           H  
ATOM   4820  HE2 MET 0 304      -0.260   5.581  -2.716  1.00  0.00           H  
ATOM   4821  HE3 MET 0 304       0.588   4.454  -3.315  1.00  0.00           H  
ATOM   4822  N   ASN 0 305      -4.630   4.357  -9.028  1.00  0.00      R00  N  
ATOM   4823  CA  ASN 0 305      -5.178   3.745 -10.336  1.00  0.00      R00  C  
ATOM   4824  C   ASN 0 305      -4.852   4.516 -11.636  1.00  0.00      R00  C  
ATOM   4825  O   ASN 0 305      -4.349   3.917 -12.623  1.00  0.00      R00  O  
ATOM   4826  CB  ASN 0 305      -6.650   3.295 -10.247  1.00  0.00      R00  C  
ATOM   4827  CG  ASN 0 305      -6.981   1.970  -9.543  1.00  0.00      R00  C  
ATOM   4828  OD1 ASN 0 305      -6.260   0.957  -9.684  1.00  0.00      R00  O  
ATOM   4829  ND2 ASN 0 305      -8.069   1.934  -8.803  1.00  0.00      R00  N  
ATOM   4830  H   ASN 0 305      -5.381   4.573  -8.387  1.00  0.00      R00  H  
ATOM   4831 HD21 ASN 0 305      -8.414   1.054  -8.447  1.00  0.00      R00  H  
ATOM   4832 HD22 ASN 0 305      -8.631   2.748  -8.602  1.00  0.00      R00  H  
ATOM   4833  HA  ASN 0 305      -4.591   2.827 -10.344  1.00  0.00           H  
ATOM   4834  HB3 ASN 0 305      -7.184   3.275 -11.197  1.00  0.00           H  
ATOM   4835  HB2 ASN 0 305      -7.166   4.174  -9.861  1.00  0.00           H  
ATOM   4836  N   PRO 0 306      -5.180   5.858 -11.773  1.00  0.00      R00  N  
ATOM   4837  CA  PRO 0 306      -4.605   6.585 -12.871  1.00  0.00      R00  C  
ATOM   4838  C   PRO 0 306      -3.109   6.773 -12.956  1.00  0.00      R00  C  
ATOM   4839  O   PRO 0 306      -2.690   7.329 -13.959  1.00  0.00      R00  O  
ATOM   4840  CD  PRO 0 306      -6.024   6.688 -10.824  1.00  0.00      R00  C  
ATOM   4841  CB  PRO 0 306      -5.276   7.917 -12.768  1.00  0.00      R00  C  
ATOM   4842  CG  PRO 0 306      -5.824   8.037 -11.293  1.00  0.00      R00  C  
ATOM   4843  HD2 PRO 0 306      -5.784   6.467  -9.784  1.00  0.00           H  
ATOM   4844  HD3 PRO 0 306      -7.040   6.413 -11.108  1.00  0.00           H  
ATOM   4845  HA  PRO 0 306      -4.963   6.071 -13.763  1.00  0.00           H  
ATOM   4846  HB3 PRO 0 306      -6.159   7.846 -13.403  1.00  0.00           H  
ATOM   4847  HB2 PRO 0 306      -4.669   8.765 -13.086  1.00  0.00           H  
ATOM   4848  HG2 PRO 0 306      -4.993   8.415 -10.698  1.00  0.00           H  
ATOM   4849  HG3 PRO 0 306      -6.617   8.771 -11.145  1.00  0.00           H  
ATOM   4850  N   ILE 0 307      -2.316   6.460 -11.896  1.00  0.00      R00  N  
ATOM   4851  CA  ILE 0 307      -0.890   6.865 -11.789  1.00  0.00      R00  C  
ATOM   4852  C   ILE 0 307       0.014   5.612 -12.146  1.00  0.00      R00  C  
ATOM   4853  O   ILE 0 307       0.852   5.753 -12.983  1.00  0.00      R00  O  
ATOM   4854  CB  ILE 0 307      -0.479   7.563 -10.444  1.00  0.00      R00  C  
ATOM   4855  CG2 ILE 0 307      -1.760   8.449  -9.878  1.00  0.00      R00  C  
ATOM   4856  CG1 ILE 0 307       0.175   6.785  -9.222  1.00  0.00      R00  C  
ATOM   4857  CD1 ILE 0 307       1.256   7.497  -8.467  1.00  0.00      R00  C  
ATOM   4858  H   ILE 0 307      -2.712   6.000 -11.090  1.00  0.00      R00  H  
ATOM   4859  HA  ILE 0 307      -0.696   7.657 -12.512  1.00  0.00           H  
ATOM   4860  HB  ILE 0 307       0.325   8.223 -10.770  1.00  0.00           H  
ATOM   4861 HG21 ILE 0 307      -2.043   9.084 -10.718  1.00  0.00           H  
ATOM   4862 HG22 ILE 0 307      -2.729   8.009  -9.643  1.00  0.00           H  
ATOM   4863 HG23 ILE 0 307      -1.560   9.104  -9.030  1.00  0.00           H  
ATOM   4864 HG13 ILE 0 307       0.511   5.800  -9.545  1.00  0.00           H  
ATOM   4865 HG12 ILE 0 307      -0.668   6.467  -8.609  1.00  0.00           H  
ATOM   4866 HD11 ILE 0 307       2.165   7.249  -9.016  1.00  0.00           H  
ATOM   4867 HD12 ILE 0 307       1.111   8.571  -8.583  1.00  0.00           H  
ATOM   4868 HD13 ILE 0 307       1.397   7.164  -7.438  1.00  0.00           H  
ATOM   4869  N   LEU 0 308      -0.379   4.458 -11.677  1.00  0.00      R00  N  
ATOM   4870  CA  LEU 0 308       0.218   3.188 -12.054  1.00  0.00      R00  C  
ATOM   4871  C   LEU 0 308       0.612   3.039 -13.539  1.00  0.00      R00  C  
ATOM   4872  O   LEU 0 308       1.791   2.813 -13.704  1.00  0.00      R00  O  
ATOM   4873  CB  LEU 0 308      -0.644   1.981 -11.578  1.00  0.00      R00  C  
ATOM   4874  CG  LEU 0 308      -0.571   1.751 -10.039  1.00  0.00      R00  C  
ATOM   4875  CD1 LEU 0 308      -1.704   0.872  -9.516  1.00  0.00      R00  C  
ATOM   4876  CD2 LEU 0 308       0.832   1.252  -9.593  1.00  0.00      R00  C  
ATOM   4877  H   LEU 0 308      -1.184   4.510 -11.071  1.00  0.00      R00  H  
ATOM   4878  HA  LEU 0 308       1.146   3.070 -11.495  1.00  0.00           H  
ATOM   4879  HB3 LEU 0 308      -0.302   1.139 -12.180  1.00  0.00           H  
ATOM   4880  HB2 LEU 0 308      -1.624   2.282 -11.950  1.00  0.00           H  
ATOM   4881  HG  LEU 0 308      -0.806   2.757  -9.693  1.00  0.00           H  
ATOM   4882 HD11 LEU 0 308      -2.203   0.337 -10.324  1.00  0.00           H  
ATOM   4883 HD12 LEU 0 308      -1.371   0.097  -8.825  1.00  0.00           H  
ATOM   4884 HD13 LEU 0 308      -2.400   1.451  -8.909  1.00  0.00           H  
ATOM   4885 HD21 LEU 0 308       1.574   2.038  -9.734  1.00  0.00           H  
ATOM   4886 HD22 LEU 0 308       0.889   0.894  -8.565  1.00  0.00           H  
ATOM   4887 HD23 LEU 0 308       1.127   0.376 -10.170  1.00  0.00           H  
ATOM   4888  N   TYR 0 309      -0.325   3.048 -14.478  1.00  0.00      R00  N  
ATOM   4889  CA  TYR 0 309       0.023   2.700 -15.864  1.00  0.00      R00  C  
ATOM   4890  C   TYR 0 309      -0.714   3.583 -16.908  1.00  0.00      R00  C  
ATOM   4891  O   TYR 0 309      -0.200   3.718 -18.036  1.00  0.00      R00  O  
ATOM   4892  CB  TYR 0 309      -0.471   1.232 -16.185  1.00  0.00      R00  C  
ATOM   4893  CG  TYR 0 309      -0.073   0.098 -15.180  1.00  0.00      R00  C  
ATOM   4894  CD1 TYR 0 309       1.209  -0.572 -15.258  1.00  0.00      R00  C  
ATOM   4895  CE1 TYR 0 309       1.559  -1.594 -14.383  1.00  0.00      R00  C  
ATOM   4896  CD2 TYR 0 309      -1.029  -0.379 -14.233  1.00  0.00      R00  C  
ATOM   4897  CE2 TYR 0 309      -0.684  -1.429 -13.369  1.00  0.00      R00  C  
ATOM   4898  CZ  TYR 0 309       0.593  -2.064 -13.484  1.00  0.00      R00  C  
ATOM   4899  OH  TYR 0 309       0.897  -3.183 -12.732  1.00  0.00      R00  O  
ATOM   4900  H   TYR 0 309      -1.268   2.840 -14.183  1.00  0.00      R00  H  
ATOM   4901  HH  TYR 0 309       1.834  -3.388 -12.702  1.00  0.00      R00  H  
ATOM   4902  HA  TYR 0 309       1.075   2.769 -16.140  1.00  0.00           H  
ATOM   4903  HB3 TYR 0 309      -0.060   1.099 -17.185  1.00  0.00           H  
ATOM   4904  HB2 TYR 0 309      -1.548   1.208 -16.350  1.00  0.00           H  
ATOM   4905  HD1 TYR 0 309       2.003  -0.116 -15.831  1.00  0.00           H  
ATOM   4906  HE1 TYR 0 309       2.509  -2.104 -14.436  1.00  0.00           H  
ATOM   4907  HD2 TYR 0 309      -1.973   0.134 -14.129  1.00  0.00           H  
ATOM   4908  HE2 TYR 0 309      -1.491  -1.767 -12.735  1.00  0.00           H  
ATOM   4909  N   ALA 0 310      -1.875   4.254 -16.616  1.00  0.00      R00  N  
ATOM   4910  CA  ALA 0 310      -2.858   4.923 -17.478  1.00  0.00      R00  C  
ATOM   4911  C   ALA 0 310      -2.322   6.147 -18.304  1.00  0.00      R00  C  
ATOM   4912  O   ALA 0 310      -2.767   6.335 -19.470  1.00  0.00      R00  O  
ATOM   4913  CB  ALA 0 310      -4.044   5.267 -16.536  1.00  0.00      R00  C  
ATOM   4914  H   ALA 0 310      -2.293   4.028 -15.725  1.00  0.00      R00  H  
ATOM   4915  HA  ALA 0 310      -3.326   4.294 -18.235  1.00  0.00           H  
ATOM   4916  HB1 ALA 0 310      -4.960   5.582 -17.036  1.00  0.00           H  
ATOM   4917  HB2 ALA 0 310      -4.197   4.493 -15.784  1.00  0.00           H  
ATOM   4918  HB3 ALA 0 310      -3.809   6.171 -15.973  1.00  0.00           H  
ATOM   4919  N   PHE 0 311      -1.340   6.851 -17.754  1.00  0.00      R00  N  
ATOM   4920  CA  PHE 0 311      -0.710   8.030 -18.293  1.00  0.00      R00  C  
ATOM   4921  C   PHE 0 311      -0.140   7.878 -19.758  1.00  0.00      R00  C  
ATOM   4922  O   PHE 0 311      -0.145   8.719 -20.672  1.00  0.00      R00  O  
ATOM   4923  CB  PHE 0 311       0.184   8.687 -17.257  1.00  0.00      R00  C  
ATOM   4924  CG  PHE 0 311       1.551   8.052 -17.181  1.00  0.00      R00  C  
ATOM   4925  CD1 PHE 0 311       2.606   8.555 -18.058  1.00  0.00      R00  C  
ATOM   4926  CD2 PHE 0 311       1.846   6.952 -16.362  1.00  0.00      R00  C  
ATOM   4927  CE1 PHE 0 311       3.856   7.989 -17.967  1.00  0.00      R00  C  
ATOM   4928  CE2 PHE 0 311       3.119   6.410 -16.310  1.00  0.00      R00  C  
ATOM   4929  CZ  PHE 0 311       4.125   6.934 -17.105  1.00  0.00      R00  C  
ATOM   4930  H   PHE 0 311      -0.873   6.466 -16.945  1.00  0.00      R00  H  
ATOM   4931  HA  PHE 0 311      -1.523   8.714 -18.535  1.00  0.00           H  
ATOM   4932  HB3 PHE 0 311      -0.269   8.706 -16.266  1.00  0.00           H  
ATOM   4933  HB2 PHE 0 311       0.479   9.703 -17.520  1.00  0.00           H  
ATOM   4934  HD1 PHE 0 311       2.511   9.500 -18.572  1.00  0.00           H  
ATOM   4935  HD2 PHE 0 311       1.182   6.433 -15.686  1.00  0.00           H  
ATOM   4936  HE1 PHE 0 311       4.640   8.321 -18.631  1.00  0.00           H
[truncated: 19,623 more chars]
