# Supplementary material for: Discovering allatostatin type-C receptor specific agonists
Source: Nat Commun. 2024 May 10;15:3965. doi: 10.1038/s41467-024-48156-w (PMC11087482; doi:10.1038/s41467-024-48156-w)
Supplement: Supplementary file 5 — Source Data [file 41467_2024_48156_MOESM5_ESM.zip › source-data/Source_Data/md_structures/C794-1617_100.pdb]

REMARK   4      COMPLIES WITH FORMAT V. 3.0, 1-DEC-2006
REMARK 888
REMARK 888 WRITTEN BY MAESTRO (A PRODUCT OF SCHRODINGER, LLC)
TITLE     C794-1617_100
MODEL        1
ATOM      1  N   MET 0   1       7.383  22.440  24.859  1.00  0.00      R00  N1+
ATOM      2  CA  MET 0   1       7.043  23.225  23.585  1.00  0.00      R00  C  
ATOM      3  C   MET 0   1       6.280  24.568  23.995  1.00  0.00      R00  C  
ATOM      4  O   MET 0   1       5.144  24.752  23.510  1.00  0.00      R00  O  
ATOM      5  CB  MET 0   1       6.350  22.414  22.553  1.00  0.00      R00  C  
ATOM      6  CG  MET 0   1       6.207  23.104  21.191  1.00  0.00      R00  C  
ATOM      7  SD  MET 0   1       5.858  21.972  19.814  1.00  0.00      R00  S  
ATOM      8  CE  MET 0   1       4.349  21.121  20.488  1.00  0.00      R00  C  
ATOM      9  H   MET 0   1       7.584  21.458  24.738  1.00  0.00      R00  H  
ATOM     10  H1  MET 0   1       8.146  22.822  25.398  1.00  0.00           H  
ATOM     11  H2  MET 0   1       6.557  22.475  25.439  1.00  0.00           H  
ATOM     12  HA  MET 0   1       8.031  23.569  23.277  1.00  0.00           H  
ATOM     13  HB3 MET 0   1       5.376  22.162  22.974  1.00  0.00           H  
ATOM     14  HB2 MET 0   1       6.803  21.428  22.445  1.00  0.00           H  
ATOM     15  HG3 MET 0   1       7.123  23.577  20.838  1.00  0.00           H  
ATOM     16  HG2 MET 0   1       5.386  23.818  21.246  1.00  0.00           H  
ATOM     17  HE1 MET 0   1       3.784  20.761  19.629  1.00  0.00           H  
ATOM     18  HE2 MET 0   1       4.713  20.310  21.119  1.00  0.00           H  
ATOM     19  HE3 MET 0   1       3.724  21.665  21.196  1.00  0.00           H  
ATOM     20  N   GLU 0   2       6.843  25.394  24.862  1.00  0.00      R00  N  
ATOM     21  CA  GLU 0   2       6.358  26.799  25.218  1.00  0.00      R00  C  
ATOM     22  C   GLU 0   2       6.781  27.825  24.147  1.00  0.00      R00  C  
ATOM     23  O   GLU 0   2       7.746  27.643  23.393  1.00  0.00      R00  O  
ATOM     24  CB  GLU 0   2       7.013  27.181  26.627  1.00  0.00      R00  C  
ATOM     25  CG  GLU 0   2       6.659  26.111  27.739  1.00  0.00      R00  C  
ATOM     26  CD  GLU 0   2       7.365  26.450  28.943  1.00  0.00      R00  C  
ATOM     27  OE1 GLU 0   2       8.542  26.220  28.932  1.00  0.00      R00  O  
ATOM     28  OE2 GLU 0   2       6.827  27.090  29.908  1.00  0.00      R00  O1-
ATOM     29  H   GLU 0   2       7.696  25.138  25.338  1.00  0.00      R00  H  
ATOM     30  HA  GLU 0   2       5.283  26.855  25.394  1.00  0.00           H  
ATOM     31  HB3 GLU 0   2       6.560  28.126  26.925  1.00  0.00           H  
ATOM     32  HB2 GLU 0   2       8.098  27.193  26.518  1.00  0.00           H  
ATOM     33  HG3 GLU 0   2       7.121  25.153  27.499  1.00  0.00           H  
ATOM     34  HG2 GLU 0   2       5.597  26.028  27.969  1.00  0.00           H  
ATOM     35  N   LEU 0   3       6.026  28.886  24.235  1.00  0.00      R00  N  
ATOM     36  CA  LEU 0   3       6.249  30.154  23.620  1.00  0.00      R00  C  
ATOM     37  C   LEU 0   3       7.162  31.034  24.511  1.00  0.00      R00  C  
ATOM     38  O   LEU 0   3       7.302  30.729  25.736  1.00  0.00      R00  O  
ATOM     39  CB  LEU 0   3       4.980  30.826  23.146  1.00  0.00      R00  C  
ATOM     40  CG  LEU 0   3       4.201  30.052  22.054  1.00  0.00      R00  C  
ATOM     41  CD1 LEU 0   3       2.761  30.787  21.856  1.00  0.00      R00  C  
ATOM     42  CD2 LEU 0   3       4.884  29.953  20.669  1.00  0.00      R00  C  
ATOM     43  H   LEU 0   3       5.390  28.975  25.015  1.00  0.00      R00  H  
ATOM     44  HA  LEU 0   3       6.907  29.919  22.783  1.00  0.00           H  
ATOM     45  HB3 LEU 0   3       5.200  31.826  22.773  1.00  0.00           H  
ATOM     46  HB2 LEU 0   3       4.257  31.140  23.899  1.00  0.00           H  
ATOM     47  HG  LEU 0   3       3.909  29.041  22.336  1.00  0.00           H  
ATOM     48 HD11 LEU 0   3       2.739  31.520  21.049  1.00  0.00           H  
ATOM     49 HD12 LEU 0   3       2.108  29.946  21.622  1.00  0.00           H  
ATOM     50 HD13 LEU 0   3       2.336  31.176  22.781  1.00  0.00           H  
ATOM     51 HD21 LEU 0   3       4.565  29.090  20.083  1.00  0.00           H  
ATOM     52 HD22 LEU 0   3       4.575  30.801  20.058  1.00  0.00           H  
ATOM     53 HD23 LEU 0   3       5.971  29.935  20.743  1.00  0.00           H  
ATOM     54  N   GLU 0   4       7.751  32.136  23.952  1.00  0.00      R00  N  
ATOM     55  CA  GLU 0   4       8.627  33.052  24.747  1.00  0.00      R00  C  
ATOM     56  C   GLU 0   4       8.467  34.411  24.042  1.00  0.00      R00  C  
ATOM     57  O   GLU 0   4       8.033  34.454  22.881  1.00  0.00      R00  O  
ATOM     58  CB  GLU 0   4      10.066  32.494  24.708  1.00  0.00      R00  C  
ATOM     59  CG  GLU 0   4      10.346  31.356  25.799  1.00  0.00      R00  C  
ATOM     60  CD  GLU 0   4      11.844  31.084  25.874  1.00  0.00      R00  C  
ATOM     61  OE1 GLU 0   4      12.427  31.599  26.842  1.00  0.00      R00  O  
ATOM     62  OE2 GLU 0   4      12.430  30.547  24.882  1.00  0.00      R00  O1-
ATOM     63  H   GLU 0   4       7.439  32.501  23.063  1.00  0.00      R00  H  
ATOM     64  HA  GLU 0   4       8.223  33.160  25.754  1.00  0.00           H  
ATOM     65  HB3 GLU 0   4      10.797  33.300  24.777  1.00  0.00           H  
ATOM     66  HB2 GLU 0   4      10.292  32.007  23.759  1.00  0.00           H  
ATOM     67  HG3 GLU 0   4       9.970  30.370  25.525  1.00  0.00           H  
ATOM     68  HG2 GLU 0   4      10.042  31.542  26.829  1.00  0.00           H  
ATOM     69  N   ASP 0   5       8.594  35.474  24.839  1.00  0.00      R00  N  
ATOM     70  CA  ASP 0   5       8.448  36.846  24.530  1.00  0.00      R00  C  
ATOM     71  C   ASP 0   5       9.544  37.342  23.595  1.00  0.00      R00  C  
ATOM     72  O   ASP 0   5      10.738  37.188  23.901  1.00  0.00      R00  O  
ATOM     73  CB  ASP 0   5       8.507  37.855  25.749  1.00  0.00      R00  C  
ATOM     74  CG  ASP 0   5       7.616  37.546  26.896  1.00  0.00      R00  C  
ATOM     75  OD1 ASP 0   5       8.059  37.564  28.067  1.00  0.00      R00  O  
ATOM     76  OD2 ASP 0   5       6.357  37.431  26.737  1.00  0.00      R00  O1-
ATOM     77  H   ASP 0   5       8.950  35.320  25.771  1.00  0.00      R00  H  
ATOM     78  HA  ASP 0   5       7.437  37.053  24.179  1.00  0.00           H  
ATOM     79  HB3 ASP 0   5       8.451  38.879  25.381  1.00  0.00           H  
ATOM     80  HB2 ASP 0   5       9.489  37.744  26.209  1.00  0.00           H  
ATOM     81  N   VAL 0   6       9.117  38.024  22.576  1.00  0.00      R00  N  
ATOM     82  CA  VAL 0   6      10.000  38.799  21.645  1.00  0.00      R00  C  
ATOM     83  C   VAL 0   6      10.422  40.134  22.180  1.00  0.00      R00  C  
ATOM     84  O   VAL 0   6      11.426  40.687  21.739  1.00  0.00      R00  O  
ATOM     85  CB  VAL 0   6       9.258  38.938  20.353  1.00  0.00      R00  C  
ATOM     86  CG1 VAL 0   6       9.284  37.660  19.499  1.00  0.00      R00  C  
ATOM     87  CG2 VAL 0   6       7.909  39.724  20.299  1.00  0.00      R00  C  
ATOM     88  H   VAL 0   6       8.141  38.022  22.314  1.00  0.00      R00  H  
ATOM     89  HA  VAL 0   6      10.967  38.313  21.512  1.00  0.00           H  
ATOM     90  HB  VAL 0   6       9.921  39.548  19.740  1.00  0.00           H  
ATOM     91 HG11 VAL 0   6       8.863  36.826  20.061  1.00  0.00           H  
ATOM     92 HG12 VAL 0   6       8.514  37.768  18.735  1.00  0.00           H  
ATOM     93 HG13 VAL 0   6      10.225  37.339  19.053  1.00  0.00           H  
ATOM     94 HG21 VAL 0   6       7.080  39.135  20.691  1.00  0.00           H  
ATOM     95 HG22 VAL 0   6       8.125  40.662  20.809  1.00  0.00           H  
ATOM     96 HG23 VAL 0   6       7.673  39.962  19.262  1.00  0.00           H  
ATOM     97  N   GLU 0   7       9.719  40.695  23.239  1.00  0.00      R00  N  
ATOM     98  CA  GLU 0   7       9.999  41.887  24.067  1.00  0.00      R00  C  
ATOM     99  C   GLU 0   7       9.834  43.268  23.461  1.00  0.00      R00  C  
ATOM    100  O   GLU 0   7       9.738  44.293  24.201  1.00  0.00      R00  O  
ATOM    101  CB  GLU 0   7      11.372  41.820  24.709  1.00  0.00      R00  C  
ATOM    102  CG  GLU 0   7      11.450  40.501  25.480  1.00  0.00      R00  C  
ATOM    103  CD  GLU 0   7      12.751  40.421  26.237  1.00  0.00      R00  C  
ATOM    104  OE1 GLU 0   7      13.832  40.401  25.640  1.00  0.00      R00  O  
ATOM    105  OE2 GLU 0   7      12.648  40.672  27.460  1.00  0.00      R00  O1-
ATOM    106  H   GLU 0   7       8.911  40.187  23.570  1.00  0.00      R00  H  
ATOM    107  HA  GLU 0   7       9.366  41.817  24.952  1.00  0.00           H  
ATOM    108  HB3 GLU 0   7      11.479  42.653  25.404  1.00  0.00           H  
ATOM    109  HB2 GLU 0   7      12.192  41.974  24.007  1.00  0.00           H  
ATOM    110  HG3 GLU 0   7      11.362  39.601  24.871  1.00  0.00           H  
ATOM    111  HG2 GLU 0   7      10.728  40.439  26.294  1.00  0.00           H  
ATOM    112  N   MET 0   8       9.627  43.298  22.141  1.00  0.00      R00  N  
ATOM    113  CA  MET 0   8       9.005  44.388  21.369  1.00  0.00      R00  C  
ATOM    114  C   MET 0   8       7.432  44.230  21.361  1.00  0.00      R00  C  
ATOM    115  O   MET 0   8       6.731  45.115  20.848  1.00  0.00      R00  O  
ATOM    116  CB  MET 0   8       9.637  44.422  19.938  1.00  0.00      R00  C  
ATOM    117  CG  MET 0   8       9.715  43.081  19.244  1.00  0.00      R00  C  
ATOM    118  SD  MET 0   8      10.215  43.183  17.517  1.00  0.00      R00  S  
ATOM    119  CE  MET 0   8       9.092  41.997  16.813  1.00  0.00      R00  C  
ATOM    120  H   MET 0   8       9.797  42.401  21.709  1.00  0.00      R00  H  
ATOM    121  HA  MET 0   8       9.210  45.365  21.807  1.00  0.00           H  
ATOM    122  HB3 MET 0   8      10.635  44.758  20.219  1.00  0.00           H  
ATOM    123  HB2 MET 0   8       9.212  45.150  19.248  1.00  0.00           H  
ATOM    124  HG3 MET 0   8       8.748  42.579  19.259  1.00  0.00           H  
ATOM    125  HG2 MET 0   8      10.358  42.421  19.826  1.00  0.00           H  
ATOM    126  HE1 MET 0   8       9.359  41.052  17.285  1.00  0.00           H  
ATOM    127  HE2 MET 0   8       8.034  42.195  16.987  1.00  0.00           H  
ATOM    128  HE3 MET 0   8       9.226  41.937  15.733  1.00  0.00           H  
ATOM    129  N   PHE 0   9       6.908  43.199  22.034  1.00  0.00      R00  N  
ATOM    130  CA  PHE 0   9       5.562  42.968  22.628  1.00  0.00      R00  C  
ATOM    131  C   PHE 0   9       5.820  41.630  23.484  1.00  0.00      R00  C  
ATOM    132  O   PHE 0   9       6.901  41.017  23.424  1.00  0.00      R00  O  
ATOM    133  CB  PHE 0   9       4.437  42.892  21.510  1.00  0.00      R00  C  
ATOM    134  CG  PHE 0   9       4.518  41.969  20.334  1.00  0.00      R00  C  
ATOM    135  CD1 PHE 0   9       4.196  40.600  20.475  1.00  0.00      R00  C  
ATOM    136  CD2 PHE 0   9       4.935  42.485  19.112  1.00  0.00      R00  C  
ATOM    137  CE1 PHE 0   9       4.354  39.781  19.393  1.00  0.00      R00  C  
ATOM    138  CE2 PHE 0   9       5.097  41.573  18.035  1.00  0.00      R00  C  
ATOM    139  CZ  PHE 0   9       4.809  40.211  18.209  1.00  0.00      R00  C  
ATOM    140  H   PHE 0   9       7.594  42.585  22.451  1.00  0.00      R00  H  
ATOM    141  HA  PHE 0   9       5.343  43.768  23.335  1.00  0.00           H  
ATOM    142  HB3 PHE 0   9       4.306  43.876  21.060  1.00  0.00           H  
ATOM    143  HB2 PHE 0   9       3.436  42.807  21.933  1.00  0.00           H  
ATOM    144  HD1 PHE 0   9       3.718  40.257  21.381  1.00  0.00           H  
ATOM    145  HD2 PHE 0   9       5.205  43.527  19.015  1.00  0.00           H  
ATOM    146  HE1 PHE 0   9       4.210  38.711  19.393  1.00  0.00           H  
ATOM    147  HE2 PHE 0   9       5.503  42.062  17.161  1.00  0.00           H  
ATOM    148  HZ  PHE 0   9       5.017  39.440  17.481  1.00  0.00           H  
ATOM    149  N   GLY 0  10       4.851  41.349  24.344  1.00  0.00      R00  N  
ATOM    150  CA  GLY 0  10       4.756  40.182  25.198  1.00  0.00      R00  C  
ATOM    151  C   GLY 0  10       4.241  38.911  24.451  1.00  0.00      R00  C  
ATOM    152  O   GLY 0  10       3.216  39.036  23.781  1.00  0.00      R00  O  
ATOM    153  H   GLY 0  10       4.017  41.898  24.189  1.00  0.00      R00  H  
ATOM    154  HA3 GLY 0  10       4.078  40.531  25.977  1.00  0.00           H  
ATOM    155  HA2 GLY 0  10       5.699  39.919  25.678  1.00  0.00           H  
ATOM    156  N   SER 0  11       4.827  37.752  24.619  1.00  0.00      R00  N  
ATOM    157  CA  SER 0  11       4.442  36.582  23.762  1.00  0.00      R00  C  
ATOM    158  C   SER 0  11       4.731  35.206  24.374  1.00  0.00      R00  C  
ATOM    159  O   SER 0  11       5.010  34.170  23.713  1.00  0.00      R00  O  
ATOM    160  CB  SER 0  11       4.812  36.706  22.254  1.00  0.00      R00  C  
ATOM    161  OG  SER 0  11       6.199  37.064  22.119  1.00  0.00      R00  O  
ATOM    162  H   SER 0  11       5.593  37.695  25.274  1.00  0.00      R00  H  
ATOM    163  HG  SER 0  11       6.627  36.205  22.147  1.00  0.00      R00  H  
ATOM    164  HA  SER 0  11       3.352  36.562  23.738  1.00  0.00           H  
ATOM    165  HB3 SER 0  11       4.202  37.547  21.925  1.00  0.00           H  
ATOM    166  HB2 SER 0  11       4.403  35.881  21.671  1.00  0.00           H  
ATOM    167  N   ASP 0  12       4.654  35.086  25.711  1.00  0.00      R00  N  
ATOM    168  CA  ASP 0  12       4.731  33.859  26.486  1.00  0.00      R00  C  
ATOM    169  C   ASP 0  12       3.307  33.267  26.680  1.00  0.00      R00  C  
ATOM    170  O   ASP 0  12       3.007  32.714  27.698  1.00  0.00      R00  O  
ATOM    171  CB  ASP 0  12       5.474  34.035  27.843  1.00  0.00      R00  C  
ATOM    172  CG  ASP 0  12       5.053  35.094  28.810  1.00  0.00      R00  C  
ATOM    173  OD1 ASP 0  12       5.724  35.196  29.846  1.00  0.00      R00  O  
ATOM    174  OD2 ASP 0  12       4.116  35.870  28.516  1.00  0.00      R00  O1-
ATOM    175  H   ASP 0  12       4.570  35.950  26.228  1.00  0.00      R00  H  
ATOM    176  HA  ASP 0  12       5.285  33.114  25.915  1.00  0.00           H  
ATOM    177  HB3 ASP 0  12       6.554  34.122  27.732  1.00  0.00           H  
ATOM    178  HB2 ASP 0  12       5.398  33.067  28.339  1.00  0.00           H  
ATOM    179  N   ASN 0  13       2.449  33.411  25.629  1.00  0.00      R00  N  
ATOM    180  CA  ASN 0  13       0.995  33.072  25.766  1.00  0.00      R00  C  
ATOM    181  C   ASN 0  13       0.694  31.592  26.158  1.00  0.00      R00  C  
ATOM    182  O   ASN 0  13      -0.423  31.346  26.634  1.00  0.00      R00  O  
ATOM    183  CB  ASN 0  13       0.252  33.417  24.527  1.00  0.00      R00  C  
ATOM    184  CG  ASN 0  13       0.155  34.888  24.210  1.00  0.00      R00  C  
ATOM    185  OD1 ASN 0  13       1.018  35.499  23.504  1.00  0.00      R00  O  
ATOM    186  ND2 ASN 0  13      -0.861  35.557  24.708  1.00  0.00      R00  N  
ATOM    187  H   ASN 0  13       2.772  33.645  24.701  1.00  0.00      R00  H  
ATOM    188 HD21 ASN 0  13      -1.099  36.533  24.599  1.00  0.00      R00  H  
ATOM    189 HD22 ASN 0  13      -1.543  34.939  25.124  1.00  0.00      R00  H  
ATOM    190  HA  ASN 0  13       0.673  33.624  26.649  1.00  0.00           H  
ATOM    191  HB3 ASN 0  13      -0.729  32.941  24.500  1.00  0.00           H  
ATOM    192  HB2 ASN 0  13       0.748  32.882  23.717  1.00  0.00           H  
ATOM    193  N   ILE 0  14       1.575  30.654  25.862  1.00  0.00      R00  N  
ATOM    194  CA  ILE 0  14       1.553  29.266  26.153  1.00  0.00      R00  C  
ATOM    195  C   ILE 0  14       2.907  29.109  26.859  1.00  0.00      R00  C  
ATOM    196  O   ILE 0  14       3.953  29.321  26.173  1.00  0.00      R00  O  
ATOM    197  CB  ILE 0  14       1.532  28.514  24.786  1.00  0.00      R00  C  
ATOM    198  CG2 ILE 0  14       1.562  26.994  25.024  1.00  0.00      R00  C  
ATOM    199  CG1 ILE 0  14       0.317  28.869  23.888  1.00  0.00      R00  C  
ATOM    200  CD1 ILE 0  14       0.294  28.065  22.543  1.00  0.00      R00  C  
ATOM    201  H   ILE 0  14       2.442  30.892  25.402  1.00  0.00      R00  H  
ATOM    202  HA  ILE 0  14       0.718  28.984  26.795  1.00  0.00           H  
ATOM    203  HB  ILE 0  14       2.453  28.706  24.234  1.00  0.00           H  
ATOM    204 HG21 ILE 0  14       2.571  26.745  25.354  1.00  0.00           H  
ATOM    205 HG22 ILE 0  14       0.797  26.566  25.672  1.00  0.00           H  
ATOM    206 HG23 ILE 0  14       1.477  26.409  24.109  1.00  0.00           H  
ATOM    207 HG13 ILE 0  14       0.359  29.933  23.657  1.00  0.00           H  
ATOM    208 HG12 ILE 0  14      -0.679  28.806  24.325  1.00  0.00           H  
ATOM    209 HD11 ILE 0  14      -0.129  27.126  22.900  1.00  0.00           H  
ATOM    210 HD12 ILE 0  14      -0.438  28.358  21.790  1.00  0.00           H  
ATOM    211 HD13 ILE 0  14       1.320  27.904  22.212  1.00  0.00           H  
ATOM    212  N   SER 0  15       2.943  28.918  28.159  1.00  0.00      R00  N  
ATOM    213  CA  SER 0  15       4.089  28.932  29.067  1.00  0.00      R00  C  
ATOM    214  C   SER 0  15       3.478  28.355  30.361  1.00  0.00      R00  C  
ATOM    215  O   SER 0  15       2.432  28.777  30.804  1.00  0.00      R00  O  
ATOM    216  CB  SER 0  15       4.616  30.331  29.246  1.00  0.00      R00  C  
ATOM    217  OG  SER 0  15       5.763  30.377  30.109  1.00  0.00      R00  O  
ATOM    218  H   SER 0  15       2.031  28.795  28.575  1.00  0.00      R00  H  
ATOM    219  HG  SER 0  15       6.507  30.147  29.548  1.00  0.00      R00  H  
ATOM    220  HA  SER 0  15       4.762  28.159  28.696  1.00  0.00           H  
ATOM    221  HB3 SER 0  15       3.886  31.091  29.525  1.00  0.00           H  
ATOM    222  HB2 SER 0  15       5.038  30.725  28.322  1.00  0.00           H  
ATOM    223  N   TYR 0  16       4.168  27.291  30.871  1.00  0.00      R00  N  
ATOM    224  CA  TYR 0  16       3.746  26.454  31.952  1.00  0.00      R00  C  
ATOM    225  C   TYR 0  16       4.808  26.386  33.086  1.00  0.00      R00  C  
ATOM    226  O   TYR 0  16       4.504  25.990  34.217  1.00  0.00      R00  O  
ATOM    227  CB  TYR 0  16       3.465  24.968  31.573  1.00  0.00      R00  C  
ATOM    228  CG  TYR 0  16       2.403  24.866  30.510  1.00  0.00      R00  C  
ATOM    229  CD1 TYR 0  16       2.740  24.894  29.191  1.00  0.00      R00  C  
ATOM    230  CE1 TYR 0  16       1.689  24.942  28.249  1.00  0.00      R00  C  
ATOM    231  CD2 TYR 0  16       1.021  24.889  30.891  1.00  0.00      R00  C  
ATOM    232  CE2 TYR 0  16      -0.021  24.875  29.959  1.00  0.00      R00  C  
ATOM    233  CZ  TYR 0  16       0.301  24.994  28.618  1.00  0.00      R00  C  
ATOM    234  OH  TYR 0  16      -0.577  24.892  27.534  1.00  0.00      R00  O  
ATOM    235  H   TYR 0  16       5.119  27.164  30.555  1.00  0.00      R00  H  
ATOM    236  HH  TYR 0  16      -1.369  25.427  27.622  1.00  0.00      R00  H  
ATOM    237  HA  TYR 0  16       2.866  26.860  32.450  1.00  0.00           H  
ATOM    238  HB3 TYR 0  16       3.155  24.406  32.455  1.00  0.00           H  
ATOM    239  HB2 TYR 0  16       4.341  24.486  31.138  1.00  0.00           H  
ATOM    240  HD1 TYR 0  16       3.747  25.009  28.817  1.00  0.00           H  
ATOM    241  HE1 TYR 0  16       1.944  24.862  27.202  1.00  0.00           H  
ATOM    242  HD2 TYR 0  16       0.711  24.888  31.925  1.00  0.00           H  
ATOM    243  HE2 TYR 0  16      -1.051  24.921  30.281  1.00  0.00           H  
ATOM    244  N   ASP 0  17       6.052  26.713  32.722  1.00  0.00      R00  N  
ATOM    245  CA  ASP 0  17       7.264  26.816  33.530  1.00  0.00      R00  C  
ATOM    246  C   ASP 0  17       7.799  25.420  34.111  1.00  0.00      R00  C  
ATOM    247  O   ASP 0  17       8.950  25.276  34.574  1.00  0.00      R00  O  
ATOM    248  CB  ASP 0  17       7.220  27.801  34.731  1.00  0.00      R00  C  
ATOM    249  CG  ASP 0  17       6.574  29.190  34.520  1.00  0.00      R00  C  
ATOM    250  OD1 ASP 0  17       6.218  29.734  35.618  1.00  0.00      R00  O  
ATOM    251  OD2 ASP 0  17       6.533  29.733  33.407  1.00  0.00      R00  O1-
ATOM    252  H   ASP 0  17       6.270  26.961  31.768  1.00  0.00      R00  H  
ATOM    253  HA  ASP 0  17       7.970  27.184  32.786  1.00  0.00           H  
ATOM    254  HB3 ASP 0  17       8.210  27.879  35.180  1.00  0.00           H  
ATOM    255  HB2 ASP 0  17       6.490  27.351  35.405  1.00  0.00           H  
ATOM    256  N   TYR 0  18       7.044  24.312  34.139  1.00  0.00      R00  N  
ATOM    257  CA  TYR 0  18       7.210  23.071  34.818  1.00  0.00      R00  C  
ATOM    258  C   TYR 0  18       6.427  22.099  33.949  1.00  0.00      R00  C  
ATOM    259  O   TYR 0  18       5.247  21.989  34.251  1.00  0.00      R00  O  
ATOM    260  CB  TYR 0  18       6.687  23.125  36.253  1.00  0.00      R00  C  
ATOM    261  CG  TYR 0  18       7.536  23.941  37.184  1.00  0.00      R00  C  
ATOM    262  CD1 TYR 0  18       7.075  25.184  37.720  1.00  0.00      R00  C  
ATOM    263  CE1 TYR 0  18       7.890  25.843  38.648  1.00  0.00      R00  C  
ATOM    264  CD2 TYR 0  18       8.815  23.351  37.592  1.00  0.00      R00  C  
ATOM    265  CE2 TYR 0  18       9.648  24.047  38.488  1.00  0.00      R00  C  
ATOM    266  CZ  TYR 0  18       9.157  25.280  38.959  1.00  0.00      R00  C  
ATOM    267  OH  TYR 0  18      10.031  26.037  39.651  1.00  0.00      R00  O  
ATOM    268  H   TYR 0  18       6.101  24.434  33.798  1.00  0.00      R00  H  
ATOM    269  HH  TYR 0  18      10.950  25.774  39.740  1.00  0.00      R00  H  
ATOM    270  HA  TYR 0  18       8.269  22.821  34.768  1.00  0.00           H  
ATOM    271  HB3 TYR 0  18       6.697  22.116  36.666  1.00  0.00           H  
ATOM    272  HB2 TYR 0  18       5.673  23.517  36.166  1.00  0.00           H  
ATOM    273  HD1 TYR 0  18       6.108  25.573  37.438  1.00  0.00           H  
ATOM    274  HE1 TYR 0  18       7.636  26.822  39.027  1.00  0.00           H  
ATOM    275  HD2 TYR 0  18       9.140  22.376  37.261  1.00  0.00           H  
ATOM    276  HE2 TYR 0  18      10.631  23.651  38.695  1.00  0.00           H  
ATOM    277  N   ASN 0  19       6.990  21.464  32.895  1.00  0.00      R00  N  
ATOM    278  CA  ASN 0  19       6.314  20.519  31.989  1.00  0.00      R00  C  
ATOM    279  C   ASN 0  19       5.475  19.418  32.658  1.00  0.00      R00  C  
ATOM    280  O   ASN 0  19       4.661  18.838  31.884  1.00  0.00      R00  O  
ATOM    281  CB  ASN 0  19       7.328  19.789  31.007  1.00  0.00      R00  C  
ATOM    282  CG  ASN 0  19       7.858  20.780  29.931  1.00  0.00      R00  C  
ATOM    283  OD1 ASN 0  19       7.086  21.548  29.273  1.00  0.00      R00  O  
ATOM    284  ND2 ASN 0  19       9.154  20.798  29.697  1.00  0.00      R00  N  
ATOM    285  H   ASN 0  19       7.979  21.526  32.701  1.00  0.00      R00  H  
ATOM    286 HD21 ASN 0  19       9.573  21.470  29.071  1.00  0.00      R00  H  
ATOM    287 HD22 ASN 0  19       9.724  20.099  30.152  1.00  0.00      R00  H  
ATOM    288  HA  ASN 0  19       5.623  21.232  31.541  1.00  0.00           H  
ATOM    289  HB3 ASN 0  19       6.906  19.040  30.337  1.00  0.00           H  
ATOM    290  HB2 ASN 0  19       8.092  19.310  31.618  1.00  0.00           H  
ATOM    291  N   GLY 0  20       5.649  19.105  33.941  1.00  0.00      R00  N  
ATOM    292  CA  GLY 0  20       5.075  17.963  34.558  1.00  0.00      R00  C  
ATOM    293  C   GLY 0  20       3.815  18.259  35.263  1.00  0.00      R00  C  
ATOM    294  O   GLY 0  20       3.262  17.313  35.818  1.00  0.00      R00  O  
ATOM    295  H   GLY 0  20       6.230  19.684  34.532  1.00  0.00      R00  H  
ATOM    296  HA3 GLY 0  20       5.782  17.732  35.354  1.00  0.00           H  
ATOM    297  HA2 GLY 0  20       4.906  17.094  33.921  1.00  0.00           H  
ATOM    298  N   THR 0  21       3.396  19.459  35.444  1.00  0.00      R00  N  
ATOM    299  CA  THR 0  21       2.161  19.931  36.102  1.00  0.00      R00  C  
ATOM    300  C   THR 0  21       0.847  19.924  35.247  1.00  0.00      R00  C  
ATOM    301  O   THR 0  21      -0.254  20.100  35.757  1.00  0.00      R00  O  
ATOM    302  CB  THR 0  21       2.471  21.377  36.532  1.00  0.00      R00  C  
ATOM    303  OG1 THR 0  21       2.736  22.287  35.437  1.00  0.00      R00  O  
ATOM    304  CG2 THR 0  21       3.536  21.464  37.618  1.00  0.00      R00  C  
ATOM    305  H   THR 0  21       3.942  20.169  34.976  1.00  0.00      R00  H  
ATOM    306  HG1 THR 0  21       3.488  21.893  34.990  1.00  0.00      R00  H  
ATOM    307  HA  THR 0  21       1.964  19.236  36.918  1.00  0.00           H  
ATOM    308  HB  THR 0  21       1.669  21.898  37.055  1.00  0.00           H  
ATOM    309 HG21 THR 0  21       4.447  21.028  37.208  1.00  0.00           H  
ATOM    310 HG22 THR 0  21       3.871  22.489  37.777  1.00  0.00           H  
ATOM    311 HG23 THR 0  21       3.460  20.840  38.509  1.00  0.00           H  
ATOM    312  N   VAL 0  22       1.086  19.659  33.980  1.00  0.00      R00  N  
ATOM    313  CA  VAL 0  22       0.131  19.740  32.895  1.00  0.00      R00  C  
ATOM    314  C   VAL 0  22       0.136  18.398  32.047  1.00  0.00      R00  C  
ATOM    315  O   VAL 0  22       1.183  17.873  31.695  1.00  0.00      R00  O  
ATOM    316  CB  VAL 0  22       0.455  21.058  32.112  1.00  0.00      R00  C  
ATOM    317  CG1 VAL 0  22       1.911  21.317  31.870  1.00  0.00      R00  C  
ATOM    318  CG2 VAL 0  22      -0.343  21.189  30.794  1.00  0.00      R00  C  
ATOM    319  H   VAL 0  22       1.981  19.451  33.559  1.00  0.00      R00  H  
ATOM    320  HA  VAL 0  22      -0.898  19.840  33.240  1.00  0.00           H  
ATOM    321  HB  VAL 0  22       0.025  21.901  32.652  1.00  0.00           H  
ATOM    322 HG11 VAL 0  22       2.358  21.630  32.813  1.00  0.00           H  
ATOM    323 HG12 VAL 0  22       2.465  20.494  31.418  1.00  0.00           H  
ATOM    324 HG13 VAL 0  22       2.222  22.115  31.195  1.00  0.00           H  
ATOM    325 HG21 VAL 0  22      -1.413  21.057  30.960  1.00  0.00           H  
ATOM    326 HG22 VAL 0  22      -0.073  22.160  30.380  1.00  0.00           H  
ATOM    327 HG23 VAL 0  22      -0.120  20.420  30.054  1.00  0.00           H  
ATOM    328  N   ASN 0  23      -1.053  17.846  31.719  1.00  0.00      R00  N  
ATOM    329  CA  ASN 0  23      -1.296  16.646  30.930  1.00  0.00      R00  C  
ATOM    330  C   ASN 0  23      -0.808  16.841  29.446  1.00  0.00      R00  C  
ATOM    331  O   ASN 0  23      -1.134  17.843  28.867  1.00  0.00      R00  O  
ATOM    332  CB  ASN 0  23      -2.803  16.307  30.836  1.00  0.00      R00  C  
ATOM    333  CG  ASN 0  23      -3.461  16.167  32.225  1.00  0.00      R00  C  
ATOM    334  OD1 ASN 0  23      -3.498  15.129  32.811  1.00  0.00      R00  O  
ATOM    335  ND2 ASN 0  23      -3.984  17.223  32.858  1.00  0.00      R00  N  
ATOM    336  H   ASN 0  23      -1.893  18.341  31.980  1.00  0.00      R00  H  
ATOM    337 HD21 ASN 0  23      -4.435  17.045  33.744  1.00  0.00      R00  H  
ATOM    338 HD22 ASN 0  23      -3.803  18.177  32.580  1.00  0.00      R00  H  
ATOM    339  HA  ASN 0  23      -0.710  15.815  31.322  1.00  0.00           H  
ATOM    340  HB3 ASN 0  23      -3.019  15.424  30.235  1.00  0.00           H  
ATOM    341  HB2 ASN 0  23      -3.388  17.068  30.320  1.00  0.00           H  
ATOM    342  N   GLY 0  24      -0.015  15.956  28.914  1.00  0.00      R00  N  
ATOM    343  CA  GLY 0  24       0.477  16.062  27.515  1.00  0.00      R00  C  
ATOM    344  C   GLY 0  24       1.725  16.953  27.431  1.00  0.00      R00  C  
ATOM    345  O   GLY 0  24       2.317  17.014  26.360  1.00  0.00      R00  O  
ATOM    346  H   GLY 0  24       0.245  15.075  29.334  1.00  0.00      R00  H  
ATOM    347  HA3 GLY 0  24      -0.327  16.389  26.856  1.00  0.00           H  
ATOM    348  HA2 GLY 0  24       0.723  15.046  27.204  1.00  0.00           H  
ATOM    349  N   THR 0  25       2.093  17.688  28.514  1.00  0.00      R00  N  
ATOM    350  CA  THR 0  25       3.210  18.686  28.569  1.00  0.00      R00  C  
ATOM    351  C   THR 0  25       2.708  20.071  28.014  1.00  0.00      R00  C  
ATOM    352  O   THR 0  25       3.336  21.084  28.114  1.00  0.00      R00  O  
ATOM    353  CB  THR 0  25       4.582  18.255  28.106  1.00  0.00      R00  C  
ATOM    354  OG1 THR 0  25       4.708  18.301  26.666  1.00  0.00      R00  O  
ATOM    355  CG2 THR 0  25       5.179  17.001  28.590  1.00  0.00      R00  C  
ATOM    356  H   THR 0  25       1.525  17.770  29.345  1.00  0.00      R00  H  
ATOM    357  HG1 THR 0  25       3.851  18.033  26.326  1.00  0.00      R00  H  
ATOM    358  HA  THR 0  25       3.357  18.888  29.630  1.00  0.00           H  
ATOM    359  HB  THR 0  25       5.237  19.075  28.400  1.00  0.00           H  
ATOM    360 HG21 THR 0  25       6.217  16.810  28.318  1.00  0.00           H  
ATOM    361 HG22 THR 0  25       5.329  16.910  29.666  1.00  0.00           H  
ATOM    362 HG23 THR 0  25       4.636  16.118  28.254  1.00  0.00           H  
ATOM    363  N   TYR 0  26       1.435  20.185  27.538  1.00  0.00      R00  N  
ATOM    364  CA  TYR 0  26       0.775  21.489  27.225  1.00  0.00      R00  C  
ATOM    365  C   TYR 0  26      -0.729  21.242  27.107  1.00  0.00      R00  C  
ATOM    366  O   TYR 0  26      -1.066  20.135  26.796  1.00  0.00      R00  O  
ATOM    367  CB  TYR 0  26       1.439  22.085  25.927  1.00  0.00      R00  C  
ATOM    368  CG  TYR 0  26       1.482  21.148  24.701  1.00  0.00      R00  C  
ATOM    369  CD1 TYR 0  26       2.590  20.295  24.667  1.00  0.00      R00  C  
ATOM    370  CE1 TYR 0  26       2.751  19.443  23.540  1.00  0.00      R00  C  
ATOM    371  CD2 TYR 0  26       0.411  20.999  23.777  1.00  0.00      R00  C  
ATOM    372  CE2 TYR 0  26       0.630  20.141  22.695  1.00  0.00      R00  C  
ATOM    373  CZ  TYR 0  26       1.787  19.418  22.585  1.00  0.00      R00  C  
ATOM    374  OH  TYR 0  26       1.937  18.470  21.625  1.00  0.00      R00  O  
ATOM    375  H   TYR 0  26       0.789  19.415  27.641  1.00  0.00      R00  H  
ATOM    376  HH  TYR 0  26       2.709  17.913  21.748  1.00  0.00      R00  H  
ATOM    377  HA  TYR 0  26       0.933  22.230  28.008  1.00  0.00           H  
ATOM    378  HB3 TYR 0  26       2.431  22.421  26.230  1.00  0.00           H  
ATOM    379  HB2 TYR 0  26       0.895  22.950  25.548  1.00  0.00           H  
ATOM    380  HD1 TYR 0  26       3.378  20.328  25.405  1.00  0.00           H  
ATOM    381  HE1 TYR 0  26       3.681  18.949  23.297  1.00  0.00           H  
ATOM    382  HD2 TYR 0  26      -0.559  21.442  23.948  1.00  0.00           H  
ATOM    383  HE2 TYR 0  26      -0.077  20.148  21.878  1.00  0.00           H  
ATOM    384  N   GLU 0  27      -1.565  22.293  27.105  1.00  0.00      R00  N  
ATOM    385  CA  GLU 0  27      -3.017  22.234  27.007  1.00  0.00      R00  C  
ATOM    386  C   GLU 0  27      -3.424  22.320  25.508  1.00  0.00      R00  C  
ATOM    387  O   GLU 0  27      -2.733  22.879  24.665  1.00  0.00      R00  O  
ATOM    388  CB  GLU 0  27      -3.642  23.374  27.796  1.00  0.00      R00  C  
ATOM    389  CG  GLU 0  27      -3.366  23.325  29.278  1.00  0.00      R00  C  
ATOM    390  CD  GLU 0  27      -3.907  24.590  29.955  1.00  0.00      R00  C  
ATOM    391  OE1 GLU 0  27      -3.530  24.852  31.127  1.00  0.00      R00  O  
ATOM    392  OE2 GLU 0  27      -4.403  25.440  29.246  1.00  0.00      R00  O1-
ATOM    393  H   GLU 0  27      -1.170  23.221  27.166  1.00  0.00      R00  H  
ATOM    394  HA  GLU 0  27      -3.440  21.322  27.430  1.00  0.00           H  
ATOM    395  HB3 GLU 0  27      -4.717  23.421  27.623  1.00  0.00           H  
ATOM    396  HB2 GLU 0  27      -3.283  24.311  27.369  1.00  0.00           H  
ATOM    397  HG3 GLU 0  27      -2.292  23.377  29.459  1.00  0.00           H  
ATOM    398  HG2 GLU 0  27      -3.749  22.376  29.655  1.00  0.00           H  
ATOM    399  N   ARG 0  28      -4.509  21.647  25.174  1.00  0.00      R00  N  
ATOM    400  CA  ARG 0  28      -5.060  21.359  23.854  1.00  0.00      R00  C  
ATOM    401  C   ARG 0  28      -4.378  20.148  23.202  1.00  0.00      R00  C  
ATOM    402  O   ARG 0  28      -4.571  19.846  22.025  1.00  0.00      R00  O  
ATOM    403  CB  ARG 0  28      -5.274  22.578  22.899  1.00  0.00      R00  C  
ATOM    404  CG  ARG 0  28      -6.070  23.803  23.458  1.00  0.00      R00  C  
ATOM    405  CD  ARG 0  28      -7.540  23.553  23.881  1.00  0.00      R00  C  
ATOM    406  NE  ARG 0  28      -8.296  24.757  23.879  1.00  0.00      R00  N  
ATOM    407  CZ  ARG 0  28      -9.645  24.771  23.847  1.00  0.00      R00  C  
ATOM    408  NH1 ARG 0  28     -10.383  23.683  23.677  1.00  0.00      R00  N  
ATOM    409  NH2 ARG 0  28     -10.100  25.972  23.997  1.00  0.00      R00  N1+
ATOM    410  H   ARG 0  28      -4.856  21.136  25.973  1.00  0.00      R00  H  
ATOM    411  HE  ARG 0  28      -7.785  25.594  23.634  1.00  0.00      R00  H  
ATOM    412 HH11 ARG 0  28     -11.387  23.789  23.689  1.00  0.00      R00  H  
ATOM    413 HH12 ARG 0  28     -10.006  22.763  23.495  1.00  0.00      R00  H  
ATOM    414 HH21 ARG 0  28     -11.051  26.012  24.336  1.00  0.00      R00  H  
ATOM    415 HH22 ARG 0  28      -9.480  26.676  24.371  1.00  0.00      R00  H  
ATOM    416  HA  ARG 0  28      -6.058  20.991  24.089  1.00  0.00           H  
ATOM    417  HB3 ARG 0  28      -5.872  22.187  22.076  1.00  0.00           H  
ATOM    418  HB2 ARG 0  28      -4.314  22.960  22.552  1.00  0.00           H  
ATOM    419  HG3 ARG 0  28      -6.118  24.532  22.649  1.00  0.00           H  
ATOM    420  HG2 ARG 0  28      -5.471  24.180  24.287  1.00  0.00           H  
ATOM    421  HD3 ARG 0  28      -7.611  23.020  24.829  1.00  0.00           H  
ATOM    422  HD2 ARG 0  28      -7.923  22.883  23.111  1.00  0.00           H  
ATOM    423  N   CYS 0  29      -3.529  19.374  23.941  1.00  0.00      R00  N  
ATOM    424  CA  CYS 0  29      -2.609  18.372  23.313  1.00  0.00      R00  C  
ATOM    425  C   CYS 0  29      -3.204  17.248  22.423  1.00  0.00      R00  C  
ATOM    426  O   CYS 0  29      -2.630  17.031  21.293  1.00  0.00      R00  O  
ATOM    427  CB  CYS 0  29      -1.579  17.843  24.356  1.00  0.00      R00  C  
ATOM    428  SG  CYS 0  29      -0.387  16.655  23.586  1.00  0.00      R00  S  
ATOM    429  H   CYS 0  29      -3.187  19.618  24.859  1.00  0.00      R00  H  
ATOM    430  HA  CYS 0  29      -2.039  18.999  22.627  1.00  0.00           H  
ATOM    431  HB3 CYS 0  29      -2.201  17.207  24.985  1.00  0.00           H  
ATOM    432  HB2 CYS 0  29      -1.140  18.677  24.904  1.00  0.00           H  
ATOM    433  HG  CYS 0  29       0.238  17.566  22.834  1.00  0.00           H  
ATOM    434  N   PRO 0  30      -4.305  16.593  22.824  1.00  0.00      R00  N  
ATOM    435  CA  PRO 0  30      -4.958  15.556  22.036  1.00  0.00      R00  C  
ATOM    436  C   PRO 0  30      -5.418  16.065  20.641  1.00  0.00      R00  C  
ATOM    437  O   PRO 0  30      -5.192  15.433  19.601  1.00  0.00      R00  O  
ATOM    438  CD  PRO 0  30      -4.810  16.660  24.219  1.00  0.00      R00  C  
ATOM    439  CB  PRO 0  30      -6.045  15.029  22.915  1.00  0.00      R00  C  
ATOM    440  CG  PRO 0  30      -5.699  15.412  24.301  1.00  0.00      R00  C  
ATOM    441  HD2 PRO 0  30      -5.545  17.463  24.273  1.00  0.00           H  
ATOM    442  HD3 PRO 0  30      -4.086  16.707  25.033  1.00  0.00           H  
ATOM    443  HA  PRO 0  30      -4.271  14.724  21.882  1.00  0.00           H  
ATOM    444  HB3 PRO 0  30      -6.144  13.945  22.857  1.00  0.00           H  
ATOM    445  HB2 PRO 0  30      -6.959  15.545  22.622  1.00  0.00           H  
ATOM    446  HG2 PRO 0  30      -6.577  15.432  24.948  1.00  0.00           H  
ATOM    447  HG3 PRO 0  30      -5.052  14.665  24.760  1.00  0.00           H  
ATOM    448  N   ASN 0  31      -5.978  17.262  20.594  1.00  0.00      R00  N  
ATOM    449  CA  ASN 0  31      -6.579  17.953  19.481  1.00  0.00      R00  C  
ATOM    450  C   ASN 0  31      -5.557  18.448  18.495  1.00  0.00      R00  C  
ATOM    451  O   ASN 0  31      -5.825  18.304  17.348  1.00  0.00      R00  O  
ATOM    452  CB  ASN 0  31      -7.508  19.081  19.874  1.00  0.00      R00  C  
ATOM    453  CG  ASN 0  31      -8.734  18.709  20.740  1.00  0.00      R00  C  
ATOM    454  OD1 ASN 0  31      -8.687  18.242  21.896  1.00  0.00      R00  O  
ATOM    455  ND2 ASN 0  31      -9.893  18.784  20.161  1.00  0.00      R00  N  
ATOM    456  H   ASN 0  31      -6.166  17.757  21.454  1.00  0.00      R00  H  
ATOM    457 HD21 ASN 0  31     -10.701  18.412  20.639  1.00  0.00      R00  H  
ATOM    458 HD22 ASN 0  31      -9.918  19.176  19.230  1.00  0.00      R00  H  
ATOM    459  HA  ASN 0  31      -7.144  17.144  19.019  1.00  0.00           H  
ATOM    460  HB3 ASN 0  31      -7.839  19.605  18.977  1.00  0.00           H  
ATOM    461  HB2 ASN 0  31      -6.967  19.786  20.505  1.00  0.00           H  
ATOM    462  N   VAL 0  32      -4.296  18.903  18.859  1.00  0.00      R00  N  
ATOM    463  CA  VAL 0  32      -3.348  19.458  17.855  1.00  0.00      R00  C  
ATOM    464  C   VAL 0  32      -2.562  18.253  17.299  1.00  0.00      R00  C  
ATOM    465  O   VAL 0  32      -2.261  18.309  16.093  1.00  0.00      R00  O  
ATOM    466  CB  VAL 0  32      -2.484  20.522  18.460  1.00  0.00      R00  C  
ATOM    467  CG1 VAL 0  32      -3.187  21.779  18.820  1.00  0.00      R00  C  
ATOM    468  CG2 VAL 0  32      -1.874  19.990  19.751  1.00  0.00      R00  C  
ATOM    469  H   VAL 0  32      -3.990  18.968  19.819  1.00  0.00      R00  H  
ATOM    470  HA  VAL 0  32      -3.815  19.917  16.984  1.00  0.00           H  
ATOM    471  HB  VAL 0  32      -1.664  20.570  17.745  1.00  0.00           H  
ATOM    472 HG11 VAL 0  32      -2.470  22.504  19.207  1.00  0.00           H  
ATOM    473 HG12 VAL 0  32      -3.774  21.982  17.925  1.00  0.00           H  
ATOM    474 HG13 VAL 0  32      -3.953  21.645  19.584  1.00  0.00           H  
ATOM    475 HG21 VAL 0  32      -1.335  19.049  19.641  1.00  0.00           H  
ATOM    476 HG22 VAL 0  32      -1.130  20.692  20.128  1.00  0.00           H  
ATOM    477 HG23 VAL 0  32      -2.589  19.842  20.560  1.00  0.00           H  
ATOM    478  N   ASN 0  33      -2.298  17.292  18.116  1.00  0.00      R00  N  
ATOM    479  CA  ASN 0  33      -1.639  16.027  17.811  1.00  0.00      R00  C  
ATOM    480  C   ASN 0  33      -0.306  16.193  17.105  1.00  0.00      R00  C  
ATOM    481  O   ASN 0  33       0.008  15.487  16.227  1.00  0.00      R00  O  
ATOM    482  CB  ASN 0  33      -2.597  15.116  16.984  1.00  0.00      R00  C  
ATOM    483  CG  ASN 0  33      -2.492  13.596  17.201  1.00  0.00      R00  C  
ATOM    484  OD1 ASN 0  33      -2.760  13.040  18.285  1.00  0.00      R00  O  
ATOM    485  ND2 ASN 0  33      -2.060  12.940  16.153  1.00  0.00      R00  N  
ATOM    486  H   ASN 0  33      -2.695  17.382  19.041  1.00  0.00      R00  H  
ATOM    487 HD21 ASN 0  33      -1.918  11.940  16.180  1.00  0.00      R00  H  
ATOM    488 HD22 ASN 0  33      -1.759  13.379  15.295  1.00  0.00      R00  H  
ATOM    489  HA  ASN 0  33      -1.272  15.480  18.679  1.00  0.00           H  
ATOM    490  HB3 ASN 0  33      -2.586  15.389  15.929  1.00  0.00           H  
ATOM    491  HB2 ASN 0  33      -3.625  15.278  17.309  1.00  0.00           H  
ATOM    492  N   LEU 0  34       0.525  17.209  17.495  1.00  0.00      R00  N  
ATOM    493  CA  LEU 0  34       1.776  17.508  16.828  1.00  0.00      R00  C  
ATOM    494  C   LEU 0  34       2.803  16.350  17.004  1.00  0.00      R00  C  
ATOM    495  O   LEU 0  34       2.977  15.965  18.103  1.00  0.00      R00  O  
ATOM    496  CB  LEU 0  34       2.263  18.967  17.351  1.00  0.00      R00  C  
ATOM    497  CG  LEU 0  34       1.291  20.063  17.015  1.00  0.00      R00  C  
ATOM    498  CD1 LEU 0  34       1.776  21.413  17.657  1.00  0.00      R00  C  
ATOM    499  CD2 LEU 0  34       1.061  20.126  15.435  1.00  0.00      R00  C  
ATOM    500  H   LEU 0  34       0.295  17.648  18.375  1.00  0.00      R00  H  
ATOM    501  HA  LEU 0  34       1.583  17.634  15.762  1.00  0.00           H  
ATOM    502  HB3 LEU 0  34       3.220  19.211  16.890  1.00  0.00           H  
ATOM    503  HB2 LEU 0  34       2.296  18.713  18.410  1.00  0.00           H  
ATOM    504  HG  LEU 0  34       0.340  19.732  17.432  1.00  0.00           H  
ATOM    505 HD11 LEU 0  34       1.621  21.355  18.735  1.00  0.00           H  
ATOM    506 HD12 LEU 0  34       2.835  21.593  17.470  1.00  0.00           H  
ATOM    507 HD13 LEU 0  34       1.389  22.320  17.194  1.00  0.00           H  
ATOM    508 HD21 LEU 0  34       0.048  20.430  15.168  1.00  0.00           H  
ATOM    509 HD22 LEU 0  34       1.769  20.900  15.139  1.00  0.00           H  
ATOM    510 HD23 LEU 0  34       1.274  19.250  14.823  1.00  0.00           H  
ATOM    511  N   PRO 0  35       3.402  15.796  15.894  1.00  0.00      R00  N  
ATOM    512  CA  PRO 0  35       3.442  16.461  14.614  1.00  0.00      R00  C  
ATOM    513  C   PRO 0  35       2.480  15.866  13.541  1.00  0.00      R00  C  
ATOM    514  O   PRO 0  35       2.704  16.119  12.355  1.00  0.00      R00  O  
ATOM    515  CD  PRO 0  35       4.537  14.809  16.093  1.00  0.00      R00  C  
ATOM    516  CB  PRO 0  35       4.886  16.167  14.118  1.00  0.00      R00  C  
ATOM    517  CG  PRO 0  35       5.299  14.817  14.741  1.00  0.00      R00  C  
ATOM    518  HD2 PRO 0  35       4.168  13.803  16.294  1.00  0.00           H  
ATOM    519  HD3 PRO 0  35       5.069  15.086  17.003  1.00  0.00           H  
ATOM    520  HA  PRO 0  35       3.221  17.521  14.739  1.00  0.00           H  
ATOM    521  HB3 PRO 0  35       5.446  16.938  14.647  1.00  0.00           H  
ATOM    522  HB2 PRO 0  35       5.028  16.267  13.041  1.00  0.00           H  
ATOM    523  HG2 PRO 0  35       4.789  14.104  14.094  1.00  0.00           H  
ATOM    524  HG3 PRO 0  35       6.347  14.522  14.795  1.00  0.00           H  
ATOM    525  N   VAL 0  36       1.531  14.965  13.959  1.00  0.00      R00  N  
ATOM    526  CA  VAL 0  36       0.771  14.134  13.076  1.00  0.00      R00  C  
ATOM    527  C   VAL 0  36      -0.671  14.693  13.082  1.00  0.00      R00  C  
ATOM    528  O   VAL 0  36      -1.468  14.130  13.776  1.00  0.00      R00  O  
ATOM    529  CB  VAL 0  36       0.852  12.734  13.555  1.00  0.00      R00  C  
ATOM    530  CG1 VAL 0  36       0.048  11.694  12.619  1.00  0.00      R00  C  
ATOM    531  CG2 VAL 0  36       2.349  12.276  13.790  1.00  0.00      R00  C  
ATOM    532  H   VAL 0  36       1.250  14.841  14.922  1.00  0.00      R00  H  
ATOM    533  HA  VAL 0  36       1.154  14.051  12.059  1.00  0.00           H  
ATOM    534  HB  VAL 0  36       0.316  12.708  14.503  1.00  0.00           H  
ATOM    535 HG11 VAL 0  36       0.393  11.853  11.598  1.00  0.00           H  
ATOM    536 HG12 VAL 0  36       0.160  10.711  13.075  1.00  0.00           H  
ATOM    537 HG13 VAL 0  36      -1.021  11.894  12.690  1.00  0.00           H  
ATOM    538 HG21 VAL 0  36       2.981  12.186  12.906  1.00  0.00           H  
ATOM    539 HG22 VAL 0  36       2.948  12.824  14.517  1.00  0.00           H  
ATOM    540 HG23 VAL 0  36       2.339  11.272  14.215  1.00  0.00           H  
ATOM    541  N   VAL 0  37      -0.901  15.855  12.395  1.00  0.00      R00  N  
ATOM    542  CA  VAL 0  37      -2.127  16.598  12.542  1.00  0.00      R00  C  
ATOM    543  C   VAL 0  37      -3.202  15.897  11.654  1.00  0.00      R00  C  
ATOM    544  O   VAL 0  37      -3.249  16.081  10.424  1.00  0.00      R00  O  
ATOM    545  CB  VAL 0  37      -1.905  18.097  12.115  1.00  0.00      R00  C  
ATOM    546  CG1 VAL 0  37      -3.133  19.084  12.135  1.00  0.00      R00  C  
ATOM    547  CG2 VAL 0  37      -0.709  18.719  12.880  1.00  0.00      R00  C  
ATOM    548  H   VAL 0  37      -0.140  16.111  11.782  1.00  0.00      R00  H  
ATOM    549  HA  VAL 0  37      -2.417  16.510  13.589  1.00  0.00           H  
ATOM    550  HB  VAL 0  37      -1.659  18.044  11.054  1.00  0.00           H  
ATOM    551 HG11 VAL 0  37      -3.911  18.654  11.504  1.00  0.00           H  
ATOM    552 HG12 VAL 0  37      -3.535  19.155  13.145  1.00  0.00           H  
ATOM    553 HG13 VAL 0  37      -2.836  20.061  11.754  1.00  0.00           H  
ATOM    554 HG21 VAL 0  37      -0.479  19.679  12.418  1.00  0.00           H  
ATOM    555 HG22 VAL 0  37      -0.970  18.870  13.928  1.00  0.00           H  
ATOM    556 HG23 VAL 0  37       0.190  18.112  12.768  1.00  0.00           H  
ATOM    557  N   TYR 0  38      -3.983  15.080  12.343  1.00  0.00      R00  N  
ATOM    558  CA  TYR 0  38      -5.139  14.352  11.762  1.00  0.00      R00  C  
ATOM    559  C   TYR 0  38      -6.112  15.340  11.088  1.00  0.00      R00  C  
ATOM    560  O   TYR 0  38      -6.643  14.954  10.098  1.00  0.00      R00  O  
ATOM    561  CB  TYR 0  38      -5.745  13.323  12.726  1.00  0.00      R00  C  
ATOM    562  CG  TYR 0  38      -6.555  13.809  13.877  1.00  0.00      R00  C  
ATOM    563  CD1 TYR 0  38      -7.919  14.175  13.757  1.00  0.00      R00  C  
ATOM    564  CE1 TYR 0  38      -8.643  14.875  14.778  1.00  0.00      R00  C  
ATOM    565  CD2 TYR 0  38      -5.870  14.111  15.068  1.00  0.00      R00  C  
ATOM    566  CE2 TYR 0  38      -6.616  14.710  16.110  1.00  0.00      R00  C  
ATOM    567  CZ  TYR 0  38      -7.986  15.039  16.006  1.00  0.00      R00  C  
ATOM    568  OH  TYR 0  38      -8.648  15.495  17.111  1.00  0.00      R00  O  
ATOM    569  H   TYR 0  38      -3.947  15.119  13.351  1.00  0.00      R00  H  
ATOM    570  HH  TYR 0  38      -9.508  15.824  16.841  1.00  0.00      R00  H  
ATOM    571  HA  TYR 0  38      -4.690  13.866  10.896  1.00  0.00           H  
ATOM    572  HB3 TYR 0  38      -5.031  12.680  13.242  1.00  0.00           H  
ATOM    573  HB2 TYR 0  38      -6.434  12.665  12.196  1.00  0.00           H  
ATOM    574  HD1 TYR 0  38      -8.485  14.004  12.853  1.00  0.00           H  
ATOM    575  HE1 TYR 0  38      -9.695  15.120  14.761  1.00  0.00           H  
ATOM    576  HD2 TYR 0  38      -4.793  14.061  15.133  1.00  0.00           H  
ATOM    577  HE2 TYR 0  38      -6.035  14.866  17.007  1.00  0.00           H  
ATOM    578  N   VAL 0  39      -6.381  16.444  11.758  1.00  0.00      R00  N  
ATOM    579  CA  VAL 0  39      -7.481  17.357  11.342  1.00  0.00      R00  C  
ATOM    580  C   VAL 0  39      -7.477  17.810   9.880  1.00  0.00      R00  C  
ATOM    581  O   VAL 0  39      -8.589  17.976   9.362  1.00  0.00      R00  O  
ATOM    582  CB  VAL 0  39      -7.699  18.595  12.333  1.00  0.00      R00  C  
ATOM    583  CG1 VAL 0  39      -8.048  18.077  13.768  1.00  0.00      R00  C  
ATOM    584  CG2 VAL 0  39      -6.537  19.581  12.446  1.00  0.00      R00  C  
ATOM    585  H   VAL 0  39      -5.918  16.567  12.647  1.00  0.00      R00  H  
ATOM    586  HA  VAL 0  39      -8.278  16.625  11.471  1.00  0.00           H  
ATOM    587  HB  VAL 0  39      -8.491  19.227  11.931  1.00  0.00           H  
ATOM    588 HG11 VAL 0  39      -9.085  17.784  13.933  1.00  0.00           H  
ATOM    589 HG12 VAL 0  39      -7.350  17.268  13.987  1.00  0.00           H  
ATOM    590 HG13 VAL 0  39      -7.851  18.821  14.540  1.00  0.00           H  
ATOM    591 HG21 VAL 0  39      -6.974  20.551  12.682  1.00  0.00           H  
ATOM    592 HG22 VAL 0  39      -5.767  19.290  13.160  1.00  0.00           H  
ATOM    593 HG23 VAL 0  39      -5.921  19.635  11.548  1.00  0.00           H  
ATOM    594  N   VAL 0  40      -6.342  17.963   9.257  1.00  0.00      R00  N  
ATOM    595  CA  VAL 0  40      -6.267  18.271   7.854  1.00  0.00      R00  C  
ATOM    596  C   VAL 0  40      -6.016  17.012   6.988  1.00  0.00      R00  C  
ATOM    597  O   VAL 0  40      -6.657  16.888   5.937  1.00  0.00      R00  O  
ATOM    598  CB  VAL 0  40      -5.175  19.435   7.671  1.00  0.00      R00  C  
ATOM    599  CG1 VAL 0  40      -3.813  18.968   8.239  1.00  0.00      R00  C  
ATOM    600  CG2 VAL 0  40      -5.076  19.932   6.270  1.00  0.00      R00  C  
ATOM    601  H   VAL 0  40      -5.449  17.779   9.691  1.00  0.00      R00  H  
ATOM    602  HA  VAL 0  40      -7.209  18.719   7.535  1.00  0.00           H  
ATOM    603  HB  VAL 0  40      -5.555  20.287   8.233  1.00  0.00           H  
ATOM    604 HG11 VAL 0  40      -3.371  18.050   7.852  1.00  0.00           H  
ATOM    605 HG12 VAL 0  40      -3.121  19.808   8.172  1.00  0.00           H  
ATOM    606 HG13 VAL 0  40      -3.788  18.790   9.314  1.00  0.00           H  
ATOM    607 HG21 VAL 0  40      -4.589  19.254   5.569  1.00  0.00           H  
ATOM    608 HG22 VAL 0  40      -6.057  20.174   5.861  1.00  0.00           H  
ATOM    609 HG23 VAL 0  40      -4.572  20.891   6.382  1.00  0.00           H  
ATOM    610  N   ALA 0  41      -5.221  15.993   7.438  1.00  0.00      R00  N  
ATOM    611  CA  ALA 0  41      -4.886  14.786   6.687  1.00  0.00      R00  C  
ATOM    612  C   ALA 0  41      -6.154  13.985   6.408  1.00  0.00      R00  C  
ATOM    613  O   ALA 0  41      -6.386  13.532   5.276  1.00  0.00      R00  O  
ATOM    614  CB  ALA 0  41      -3.786  14.041   7.506  1.00  0.00      R00  C  
ATOM    615  H   ALA 0  41      -4.879  15.981   8.388  1.00  0.00      R00  H  
ATOM    616  HA  ALA 0  41      -4.606  15.120   5.688  1.00  0.00           H  
ATOM    617  HB1 ALA 0  41      -2.775  14.328   7.217  1.00  0.00           H  
ATOM    618  HB2 ALA 0  41      -3.877  14.051   8.592  1.00  0.00           H  
ATOM    619  HB3 ALA 0  41      -3.986  13.020   7.180  1.00  0.00           H  
ATOM    620  N   GLN 0  42      -7.123  13.826   7.332  1.00  0.00      R00  N  
ATOM    621  CA  GLN 0  42      -8.374  13.055   7.171  1.00  0.00      R00  C  
ATOM    622  C   GLN 0  42      -9.200  13.560   5.962  1.00  0.00      R00  C  
ATOM    623  O   GLN 0  42      -9.982  12.743   5.464  1.00  0.00      R00  O  
ATOM    624  CB  GLN 0  42      -9.176  13.217   8.486  1.00  0.00      R00  C  
ATOM    625  CG  GLN 0  42      -9.968  14.540   8.734  1.00  0.00      R00  C  
ATOM    626  CD  GLN 0  42     -10.458  14.742  10.145  1.00  0.00      R00  C  
ATOM    627  OE1 GLN 0  42     -10.880  13.760  10.804  1.00  0.00      R00  O  
ATOM    628  NE2 GLN 0  42     -10.566  16.038  10.581  1.00  0.00      R00  N  
ATOM    629  H   GLN 0  42      -6.918  14.285   8.208  1.00  0.00      R00  H  
ATOM    630 HE21 GLN 0  42     -10.987  16.302  11.460  1.00  0.00      R00  H  
ATOM    631 HE22 GLN 0  42     -10.227  16.773   9.976  1.00  0.00      R00  H  
ATOM    632  HA  GLN 0  42      -8.259  12.004   6.905  1.00  0.00           H  
ATOM    633  HB3 GLN 0  42      -8.534  13.083   9.357  1.00  0.00           H  
ATOM    634  HB2 GLN 0  42      -9.742  12.286   8.458  1.00  0.00           H  
ATOM    635  HG3 GLN 0  42     -10.877  14.582   8.134  1.00  0.00           H  
ATOM    636  HG2 GLN 0  42      -9.329  15.404   8.551  1.00  0.00           H  
ATOM    637  N   VAL 0  43      -9.084  14.819   5.563  1.00  0.00      R00  N  
ATOM    638  CA  VAL 0  43      -9.731  15.406   4.405  1.00  0.00      R00  C  
ATOM    639  C   VAL 0  43      -8.988  14.977   3.073  1.00  0.00      R00  C  
ATOM    640  O   VAL 0  43      -9.619  14.571   2.067  1.00  0.00      R00  O  
ATOM    641  CB  VAL 0  43      -9.874  16.933   4.671  1.00  0.00      R00  C  
ATOM    642  CG1 VAL 0  43     -10.214  17.846   3.420  1.00  0.00      R00  C  
ATOM    643  CG2 VAL 0  43     -10.848  17.119   5.804  1.00  0.00      R00  C  
ATOM    644  H   VAL 0  43      -8.429  15.415   6.050  1.00  0.00      R00  H  
ATOM    645  HA  VAL 0  43     -10.723  14.955   4.355  1.00  0.00           H  
ATOM    646  HB  VAL 0  43      -8.921  17.250   5.094  1.00  0.00           H  
ATOM    647 HG11 VAL 0  43      -9.319  17.967   2.809  1.00  0.00           H  
ATOM    648 HG12 VAL 0  43     -11.049  17.514   2.803  1.00  0.00           H  
ATOM    649 HG13 VAL 0  43     -10.434  18.864   3.740  1.00  0.00           H  
ATOM    650 HG21 VAL 0  43     -10.911  18.163   6.109  1.00  0.00           H  
ATOM    651 HG22 VAL 0  43     -11.876  16.807   5.620  1.00  0.00           H  
ATOM    652 HG23 VAL 0  43     -10.598  16.690   6.774  1.00  0.00           H  
ATOM    653  N   LEU 0  44      -7.672  15.148   3.083  1.00  0.00      R00  N  
ATOM    654  CA  LEU 0  44      -6.834  14.762   1.909  1.00  0.00      R00  C  
ATOM    655  C   LEU 0  44      -6.756  13.232   1.683  1.00  0.00      R00  C  
ATOM    656  O   LEU 0  44      -6.605  12.890   0.513  1.00  0.00      R00  O  
ATOM    657  CB  LEU 0  44      -5.496  15.405   2.176  1.00  0.00      R00  C  
ATOM    658  CG  LEU 0  44      -5.396  16.904   1.765  1.00  0.00      R00  C  
ATOM    659  CD1 LEU 0  44      -6.466  17.864   2.327  1.00  0.00      R00  C  
ATOM    660  CD2 LEU 0  44      -3.997  17.481   2.028  1.00  0.00      R00  C  
ATOM    661  H   LEU 0  44      -7.155  15.444   3.899  1.00  0.00      R00  H  
ATOM    662  HA  LEU 0  44      -7.304  15.237   1.048  1.00  0.00           H  
ATOM    663  HB3 LEU 0  44      -4.749  14.900   1.564  1.00  0.00           H  
ATOM    664  HB2 LEU 0  44      -5.050  15.274   3.162  1.00  0.00           H  
ATOM    665  HG  LEU 0  44      -5.478  16.971   0.680  1.00  0.00           H  
ATOM    666 HD11 LEU 0  44      -6.847  17.684   3.333  1.00  0.00           H  
ATOM    667 HD12 LEU 0  44      -6.081  18.882   2.386  1.00  0.00           H  
ATOM    668 HD13 LEU 0  44      -7.371  17.864   1.719  1.00  0.00           H  
ATOM    669 HD21 LEU 0  44      -3.922  18.294   2.751  1.00  0.00           H  
ATOM    670 HD22 LEU 0  44      -3.192  16.762   2.184  1.00  0.00           H  
ATOM    671 HD23 LEU 0  44      -3.659  18.059   1.168  1.00  0.00           H  
ATOM    672  N   TYR 0  45      -7.022  12.368   2.673  1.00  0.00      R00  N  
ATOM    673  CA  TYR 0  45      -7.281  10.914   2.521  1.00  0.00      R00  C  
ATOM    674  C   TYR 0  45      -8.744  10.484   2.195  1.00  0.00      R00  C  
ATOM    675  O   TYR 0  45      -8.896   9.528   1.429  1.00  0.00      R00  O  
ATOM    676  CB  TYR 0  45      -7.016  10.157   3.861  1.00  0.00      R00  C  
ATOM    677  CG  TYR 0  45      -5.493   9.985   4.156  1.00  0.00      R00  C  
ATOM    678  CD1 TYR 0  45      -4.829  10.696   5.216  1.00  0.00      R00  C  
ATOM    679  CE1 TYR 0  45      -3.419  10.574   5.378  1.00  0.00      R00  C  
ATOM    680  CD2 TYR 0  45      -4.778   9.068   3.420  1.00  0.00      R00  C  
ATOM    681  CE2 TYR 0  45      -3.415   8.902   3.564  1.00  0.00      R00  C  
ATOM    682  CZ  TYR 0  45      -2.799   9.582   4.622  1.00  0.00      R00  C  
ATOM    683  OH  TYR 0  45      -1.502   9.363   4.921  1.00  0.00      R00  O  
ATOM    684  H   TYR 0  45      -7.006  12.772   3.599  1.00  0.00      R00  H  
ATOM    685  HH  TYR 0  45      -0.836   9.011   4.326  1.00  0.00      R00  H  
ATOM    686  HA  TYR 0  45      -6.618  10.531   1.744  1.00  0.00           H  
ATOM    687  HB3 TYR 0  45      -7.621   9.261   4.000  1.00  0.00           H  
ATOM    688  HB2 TYR 0  45      -7.365  10.809   4.663  1.00  0.00           H  
ATOM    689  HD1 TYR 0  45      -5.414  11.330   5.865  1.00  0.00           H  
ATOM    690  HE1 TYR 0  45      -2.962  10.955   6.278  1.00  0.00           H  
ATOM    691  HD2 TYR 0  45      -5.277   8.432   2.703  1.00  0.00           H  
ATOM    692  HE2 TYR 0  45      -2.829   8.117   3.112  1.00  0.00           H  
ATOM    693  N   ALA 0  46      -9.662  11.457   2.331  1.00  0.00      R00  N  
ATOM    694  CA  ALA 0  46     -11.053  11.347   1.837  1.00  0.00      R00  C  
ATOM    695  C   ALA 0  46     -11.107  11.815   0.349  1.00  0.00      R00  C  
ATOM    696  O   ALA 0  46     -11.881  11.250  -0.496  1.00  0.00      R00  O  
ATOM    697  CB  ALA 0  46     -11.940  12.119   2.745  1.00  0.00      R00  C  
ATOM    698  H   ALA 0  46      -9.485  12.391   2.673  1.00  0.00      R00  H  
ATOM    699  HA  ALA 0  46     -11.413  10.319   1.806  1.00  0.00           H  
ATOM    700  HB1 ALA 0  46     -11.672  11.855   3.768  1.00  0.00           H  
ATOM    701  HB2 ALA 0  46     -11.876  13.202   2.648  1.00  0.00           H  
ATOM    702  HB3 ALA 0  46     -12.946  11.719   2.618  1.00  0.00           H  
ATOM    703  N   ILE 0  47     -10.278  12.844   0.037  1.00  0.00      R00  N  
ATOM    704  CA  ILE 0  47     -10.066  13.356  -1.328  1.00  0.00      R00  C  
ATOM    705  C   ILE 0  47      -9.347  12.230  -2.069  1.00  0.00      R00  C  
ATOM    706  O   ILE 0  47      -9.683  12.018  -3.222  1.00  0.00      R00  O  
ATOM    707  CB  ILE 0  47      -9.257  14.626  -1.288  1.00  0.00      R00  C  
ATOM    708  CG2 ILE 0  47      -8.875  14.959  -2.777  1.00  0.00      R00  C  
ATOM    709  CG1 ILE 0  47     -10.064  15.819  -0.791  1.00  0.00      R00  C  
ATOM    710  CD1 ILE 0  47      -9.195  16.990  -0.325  1.00  0.00      R00  C  
ATOM    711  H   ILE 0  47      -9.858  13.292   0.839  1.00  0.00      R00  H  
ATOM    712  HA  ILE 0  47     -11.059  13.523  -1.746  1.00  0.00           H  
ATOM    713  HB  ILE 0  47      -8.383  14.423  -0.669  1.00  0.00           H  
ATOM    714 HG21 ILE 0  47      -9.636  15.116  -3.541  1.00  0.00           H  
ATOM    715 HG22 ILE 0  47      -8.367  15.920  -2.690  1.00  0.00           H  
ATOM    716 HG23 ILE 0  47      -8.095  14.251  -3.058  1.00  0.00           H  
ATOM    717 HG13 ILE 0  47     -10.650  15.533   0.082  1.00  0.00           H  
ATOM    718 HG12 ILE 0  47     -10.797  16.167  -1.519  1.00  0.00           H  
ATOM    719 HD11 ILE 0  47      -8.370  17.164  -1.015  1.00  0.00           H  
ATOM    720 HD12 ILE 0  47      -9.802  17.891  -0.233  1.00  0.00           H  
ATOM    721 HD13 ILE 0  47      -8.844  16.774   0.684  1.00  0.00           H  
ATOM    722  N   VAL 0  48      -8.368  11.576  -1.444  1.00  0.00      R00  N  
ATOM    723  CA  VAL 0  48      -7.744  10.429  -2.080  1.00  0.00      R00  C  
ATOM    724  C   VAL 0  48      -8.616   9.234  -2.404  1.00  0.00      R00  C  
ATOM    725  O   VAL 0  48      -8.380   8.527  -3.387  1.00  0.00      R00  O  
ATOM    726  CB  VAL 0  48      -6.563   9.984  -1.249  1.00  0.00      R00  C  
ATOM    727  CG1 VAL 0  48      -6.352   8.412  -0.927  1.00  0.00      R00  C  
ATOM    728  CG2 VAL 0  48      -5.147  10.491  -1.752  1.00  0.00      R00  C  
ATOM    729  H   VAL 0  48      -8.138  11.807  -0.488  1.00  0.00      R00  H  
ATOM    730  HA  VAL 0  48      -7.298  10.770  -3.015  1.00  0.00           H  
ATOM    731  HB  VAL 0  48      -6.563  10.520  -0.301  1.00  0.00           H  
ATOM    732 HG11 VAL 0  48      -7.154   8.267  -0.203  1.00  0.00           H  
ATOM    733 HG12 VAL 0  48      -6.510   7.720  -1.755  1.00  0.00           H  
ATOM    734 HG13 VAL 0  48      -5.436   8.125  -0.410  1.00  0.00           H  
ATOM    735 HG21 VAL 0  48      -4.421  10.261  -0.973  1.00  0.00           H  
ATOM    736 HG22 VAL 0  48      -4.867   9.904  -2.627  1.00  0.00           H  
ATOM    737 HG23 VAL 0  48      -5.152  11.537  -2.059  1.00  0.00           H  
ATOM    738  N   CYS 0  49      -9.624   9.118  -1.593  1.00  0.00      R00  N  
ATOM    739  CA  CYS 0  49     -10.577   8.111  -1.870  1.00  0.00      R00  C  
ATOM    740  C   CYS 0  49     -11.437   8.506  -3.114  1.00  0.00      R00  C  
ATOM    741  O   CYS 0  49     -11.602   7.664  -3.993  1.00  0.00      R00  O  
ATOM    742  CB  CYS 0  49     -11.524   7.945  -0.670  1.00  0.00      R00  C  
ATOM    743  SG  CYS 0  49     -12.625   6.455  -0.602  1.00  0.00      R00  S  
ATOM    744  H   CYS 0  49      -9.715   9.708  -0.779  1.00  0.00      R00  H  
ATOM    745  HA  CYS 0  49     -10.040   7.170  -1.993  1.00  0.00           H  
ATOM    746  HB3 CYS 0  49     -12.096   8.871  -0.614  1.00  0.00           H  
ATOM    747  HB2 CYS 0  49     -10.969   7.923   0.268  1.00  0.00           H  
ATOM    748  HG  CYS 0  49     -13.325   6.618  -1.729  1.00  0.00           H  
ATOM    749  N   VAL 0  50     -11.730   9.812  -3.269  1.00  0.00      R00  N  
ATOM    750  CA  VAL 0  50     -12.467  10.379  -4.432  1.00  0.00      R00  C  
ATOM    751  C   VAL 0  50     -11.489  10.286  -5.646  1.00  0.00      R00  C  
ATOM    752  O   VAL 0  50     -11.945   9.873  -6.734  1.00  0.00      R00  O  
ATOM    753  CB  VAL 0  50     -12.836  11.795  -4.128  1.00  0.00      R00  C  
ATOM    754  CG1 VAL 0  50     -13.070  12.690  -5.345  1.00  0.00      R00  C  
ATOM    755  CG2 VAL 0  50     -14.080  11.725  -3.263  1.00  0.00      R00  C  
ATOM    756  H   VAL 0  50     -11.551  10.432  -2.491  1.00  0.00      R00  H  
ATOM    757  HA  VAL 0  50     -13.367   9.816  -4.677  1.00  0.00           H  
ATOM    758  HB  VAL 0  50     -12.031  12.354  -3.653  1.00  0.00           H  
ATOM    759 HG11 VAL 0  50     -13.747  12.277  -6.094  1.00  0.00           H  
ATOM    760 HG12 VAL 0  50     -13.517  13.663  -5.141  1.00  0.00           H  
ATOM    761 HG13 VAL 0  50     -12.128  12.980  -5.810  1.00  0.00           H  
ATOM    762 HG21 VAL 0  50     -14.751  10.978  -3.686  1.00  0.00           H  
ATOM    763 HG22 VAL 0  50     -13.726  11.276  -2.334  1.00  0.00           H  
ATOM    764 HG23 VAL 0  50     -14.678  12.601  -3.011  1.00  0.00           H  
ATOM    765  N   VAL 0  51     -10.141  10.369  -5.442  1.00  0.00      R00  N  
ATOM    766  CA  VAL 0  51      -9.149  10.211  -6.541  1.00  0.00      R00  C  
ATOM    767  C   VAL 0  51      -9.095   8.782  -7.176  1.00  0.00      R00  C  
ATOM    768  O   VAL 0  51      -8.972   8.656  -8.384  1.00  0.00      R00  O  
ATOM    769  CB  VAL 0  51      -7.687  10.710  -6.215  1.00  0.00      R00  C  
ATOM    770  CG1 VAL 0  51      -6.499  10.185  -7.053  1.00  0.00      R00  C  
ATOM    771  CG2 VAL 0  51      -7.632  12.251  -6.216  1.00  0.00      R00  C  
ATOM    772  H   VAL 0  51      -9.829  10.649  -4.523  1.00  0.00      R00  H  
ATOM    773  HA  VAL 0  51      -9.562  10.805  -7.356  1.00  0.00           H  
ATOM    774  HB  VAL 0  51      -7.420  10.490  -5.181  1.00  0.00           H  
ATOM    775 HG11 VAL 0  51      -6.305   9.197  -6.637  1.00  0.00           H  
ATOM    776 HG12 VAL 0  51      -6.748   9.999  -8.098  1.00  0.00           H  
ATOM    777 HG13 VAL 0  51      -5.627  10.835  -6.981  1.00  0.00           H  
ATOM    778 HG21 VAL 0  51      -6.646  12.713  -6.157  1.00  0.00           H  
ATOM    779 HG22 VAL 0  51      -8.267  12.754  -6.944  1.00  0.00           H  
ATOM    780 HG23 VAL 0  51      -8.067  12.518  -5.253  1.00  0.00           H  
ATOM    781  N   GLY 0  52      -9.149   7.735  -6.295  1.00  0.00      R00  N  
ATOM    782  CA  GLY 0  52      -9.119   6.297  -6.709  1.00  0.00      R00  C  
ATOM    783  C   GLY 0  52     -10.467   5.981  -7.327  1.00  0.00      R00  C  
ATOM    784  O   GLY 0  52     -10.597   5.256  -8.328  1.00  0.00      R00  O  
ATOM    785  H   GLY 0  52      -9.293   7.996  -5.330  1.00  0.00      R00  H  
ATOM    786  HA3 GLY 0  52      -8.892   5.636  -5.872  1.00  0.00           H  
ATOM    787  HA2 GLY 0  52      -8.391   6.038  -7.479  1.00  0.00           H  
ATOM    788  N   LEU 0  53     -11.528   6.577  -6.728  1.00  0.00      R00  N  
ATOM    789  CA  LEU 0  53     -12.931   6.486  -7.237  1.00  0.00      R00  C  
ATOM    790  C   LEU 0  53     -13.112   6.847  -8.715  1.00  0.00      R00  C  
ATOM    791  O   LEU 0  53     -13.547   6.072  -9.574  1.00  0.00      R00  O  
ATOM    792  CB  LEU 0  53     -13.796   7.358  -6.393  1.00  0.00      R00  C  
ATOM    793  CG  LEU 0  53     -14.731   6.750  -5.324  1.00  0.00      R00  C  
ATOM    794  CD1 LEU 0  53     -15.157   7.789  -4.241  1.00  0.00      R00  C  
ATOM    795  CD2 LEU 0  53     -15.830   6.047  -5.964  1.00  0.00      R00  C  
ATOM    796  H   LEU 0  53     -11.400   7.123  -5.887  1.00  0.00      R00  H  
ATOM    797  HA  LEU 0  53     -13.298   5.475  -7.062  1.00  0.00           H  
ATOM    798  HB3 LEU 0  53     -14.475   7.970  -6.986  1.00  0.00           H  
ATOM    799  HB2 LEU 0  53     -13.181   8.052  -5.821  1.00  0.00           H  
ATOM    800  HG  LEU 0  53     -14.163   5.962  -4.830  1.00  0.00           H  
ATOM    801 HD11 LEU 0  53     -14.329   7.888  -3.539  1.00  0.00           H  
ATOM    802 HD12 LEU 0  53     -15.307   8.763  -4.707  1.00  0.00           H  
ATOM    803 HD13 LEU 0  53     -15.995   7.355  -3.696  1.00  0.00           H  
ATOM    804 HD21 LEU 0  53     -16.634   6.772  -6.088  1.00  0.00           H  
ATOM    805 HD22 LEU 0  53     -15.688   5.533  -6.914  1.00  0.00           H  
ATOM    806 HD23 LEU 0  53     -16.097   5.191  -5.345  1.00  0.00           H  
ATOM    807  N   LEU 0  54     -12.725   8.105  -9.059  1.00  0.00      R00  N  
ATOM    808  CA  LEU 0  54     -12.631   8.682 -10.401  1.00  0.00      R00  C  
ATOM    809  C   LEU 0  54     -11.817   7.850 -11.370  1.00  0.00      R00  C  
ATOM    810  O   LEU 0  54     -12.155   7.887 -12.549  1.00  0.00      R00  O  
ATOM    811  CB  LEU 0  54     -11.917  10.052 -10.162  1.00  0.00      R00  C  
ATOM    812  CG  LEU 0  54     -12.683  11.306 -10.690  1.00  0.00      R00  C  
ATOM    813  CD1 LEU 0  54     -14.127  11.323 -10.120  1.00  0.00      R00  C  
ATOM    814  CD2 LEU 0  54     -11.873  12.500 -10.267  1.00  0.00      R00  C  
ATOM    815  H   LEU 0  54     -12.430   8.698  -8.296  1.00  0.00      R00  H  
ATOM    816  HA  LEU 0  54     -13.655   8.710 -10.774  1.00  0.00           H  
ATOM    817  HB3 LEU 0  54     -10.955   9.952 -10.665  1.00  0.00           H  
ATOM    818  HB2 LEU 0  54     -11.604  10.214  -9.130  1.00  0.00           H  
ATOM    819  HG  LEU 0  54     -12.838  11.191 -11.763  1.00  0.00           H  
ATOM    820 HD11 LEU 0  54     -14.114  10.976  -9.087  1.00  0.00           H  
ATOM    821 HD12 LEU 0  54     -14.626  12.289 -10.036  1.00  0.00           H  
ATOM    822 HD13 LEU 0  54     -14.860  10.655 -10.572  1.00  0.00           H  
ATOM    823 HD21 LEU 0  54     -11.038  12.358  -9.582  1.00  0.00           H  
ATOM    824 HD22 LEU 0  54     -11.558  13.071 -11.141  1.00  0.00           H  
ATOM    825 HD23 LEU 0  54     -12.578  13.169  -9.773  1.00  0.00           H  
ATOM    826  N   GLY 0  55     -10.783   7.173 -10.895  1.00  0.00      R00  N  
ATOM    827  CA  GLY 0  55      -9.877   6.216 -11.602  1.00  0.00      R00  C  
ATOM    828  C   GLY 0  55     -10.585   4.904 -11.829  1.00  0.00      R00  C  
ATOM    829  O   GLY 0  55     -10.600   4.488 -12.956  1.00  0.00      R00  O  
ATOM    830  H   GLY 0  55     -10.762   7.174  -9.885  1.00  0.00      R00  H  
ATOM    831  HA3 GLY 0  55      -9.160   6.147 -10.785  1.00  0.00           H  
ATOM    832  HA2 GLY 0  55      -9.383   6.566 -12.508  1.00  0.00           H  
ATOM    833  N   ASN 0  56     -11.189   4.333 -10.781  1.00  0.00      R00  N  
ATOM    834  CA  ASN 0  56     -11.940   3.070 -10.871  1.00  0.00      R00  C  
ATOM    835  C   ASN 0  56     -13.152   3.158 -11.777  1.00  0.00      R00  C  
ATOM    836  O   ASN 0  56     -13.414   2.120 -12.396  1.00  0.00      R00  O  
ATOM    837  CB  ASN 0  56     -12.334   2.559  -9.545  1.00  0.00      R00  C  
ATOM    838  CG  ASN 0  56     -11.138   1.837  -8.793  1.00  0.00      R00  C  
ATOM    839  OD1 ASN 0  56     -10.166   2.416  -8.279  1.00  0.00      R00  O  
ATOM    840  ND2 ASN 0  56     -11.075   0.500  -8.790  1.00  0.00      R00  N  
ATOM    841  H   ASN 0  56     -11.030   4.815  -9.908  1.00  0.00      R00  H  
ATOM    842 HD21 ASN 0  56     -10.270   0.047  -8.383  1.00  0.00      R00  H  
ATOM    843 HD22 ASN 0  56     -11.671  -0.070  -9.373  1.00  0.00      R00  H  
ATOM    844  HA  ASN 0  56     -11.156   2.362 -11.141  1.00  0.00           H  
ATOM    845  HB3 ASN 0  56     -13.076   1.795  -9.774  1.00  0.00           H  
ATOM    846  HB2 ASN 0  56     -12.817   3.329  -8.942  1.00  0.00           H  
ATOM    847  N   THR 0  57     -13.775   4.372 -11.914  1.00  0.00      R00  N  
ATOM    848  CA  THR 0  57     -14.916   4.664 -12.793  1.00  0.00      R00  C  
ATOM    849  C   THR 0  57     -14.486   4.561 -14.339  1.00  0.00      R00  C  
ATOM    850  O   THR 0  57     -15.358   4.347 -15.173  1.00  0.00      R00  O  
ATOM    851  CB  THR 0  57     -15.329   6.093 -12.484  1.00  0.00      R00  C  
ATOM    852  OG1 THR 0  57     -15.797   6.045 -11.150  1.00  0.00      R00  O  
ATOM    853  CG2 THR 0  57     -16.434   6.582 -13.366  1.00  0.00      R00  C  
ATOM    854  H   THR 0  57     -13.538   5.211 -11.403  1.00  0.00      R00  H  
ATOM    855  HG1 THR 0  57     -15.115   6.130 -10.479  1.00  0.00      R00  H  
ATOM    856  HA  THR 0  57     -15.722   3.973 -12.543  1.00  0.00           H  
ATOM    857  HB  THR 0  57     -14.484   6.777 -12.402  1.00  0.00           H  
ATOM    858 HG21 THR 0  57     -17.186   5.830 -13.606  1.00  0.00           H  
ATOM    859 HG22 THR 0  57     -16.917   7.462 -12.940  1.00  0.00           H  
ATOM    860 HG23 THR 0  57     -16.093   6.946 -14.336  1.00  0.00           H  
ATOM    861  N   LEU 0  58     -13.148   4.665 -14.613  1.00  0.00      R00  N  
ATOM    862  CA  LEU 0  58     -12.623   4.568 -15.966  1.00  0.00      R00  C  
ATOM    863  C   LEU 0  58     -12.284   3.175 -16.354  1.00  0.00      R00  C  
ATOM    864  O   LEU 0  58     -12.348   2.703 -17.485  1.00  0.00      R00  O  
ATOM    865  CB  LEU 0  58     -11.404   5.482 -16.092  1.00  0.00      R00  C  
ATOM    866  CG  LEU 0  58     -11.679   6.918 -16.516  1.00  0.00      R00  C  
ATOM    867  CD1 LEU 0  58     -10.331   7.728 -16.397  1.00  0.00      R00  C  
ATOM    868  CD2 LEU 0  58     -12.471   7.009 -17.840  1.00  0.00      R00  C  
ATOM    869  H   LEU 0  58     -12.442   4.837 -13.912  1.00  0.00      R00  H  
ATOM    870  HA  LEU 0  58     -13.390   4.683 -16.732  1.00  0.00           H  
ATOM    871  HB3 LEU 0  58     -10.602   5.135 -16.745  1.00  0.00           H  
ATOM    872  HB2 LEU 0  58     -10.807   5.473 -15.180  1.00  0.00           H  
ATOM    873  HG  LEU 0  58     -12.417   7.306 -15.814  1.00  0.00           H  
ATOM    874 HD11 LEU 0  58      -9.457   7.084 -16.298  1.00  0.00           H  
ATOM    875 HD12 LEU 0  58     -10.263   8.371 -17.275  1.00  0.00           H  
ATOM    876 HD13 LEU 0  58     -10.408   8.368 -15.518  1.00  0.00           H  
ATOM    877 HD21 LEU 0  58     -12.267   6.164 -18.497  1.00  0.00           H  
ATOM    878 HD22 LEU 0  58     -13.544   7.101 -17.672  1.00  0.00           H  
ATOM    879 HD23 LEU 0  58     -12.199   7.905 -18.399  1.00  0.00           H  
ATOM    880  N   VAL 0  59     -12.040   2.385 -15.303  1.00  0.00      R00  N  
ATOM    881  CA  VAL 0  59     -11.922   0.918 -15.339  1.00  0.00      R00  C  
ATOM    882  C   VAL 0  59     -13.222   0.278 -15.556  1.00  0.00      R00  C  
ATOM    883  O   VAL 0  59     -13.319  -0.659 -16.393  1.00  0.00      R00  O  
ATOM    884  CB  VAL 0  59     -11.155   0.280 -14.173  1.00  0.00      R00  C  
ATOM    885  CG1 VAL 0  59     -11.060  -1.278 -14.257  1.00  0.00      R00  C  
ATOM    886  CG2 VAL 0  59      -9.678   0.826 -14.032  1.00  0.00      R00  C  
ATOM    887  H   VAL 0  59     -11.839   2.816 -14.412  1.00  0.00      R00  H  
ATOM    888  HA  VAL 0  59     -11.310   0.732 -16.222  1.00  0.00           H  
ATOM    889  HB  VAL 0  59     -11.672   0.539 -13.249  1.00  0.00           H  
ATOM    890 HG11 VAL 0  59     -10.347  -1.716 -13.558  1.00  0.00           H  
ATOM    891 HG12 VAL 0  59     -12.035  -1.691 -13.999  1.00  0.00           H  
ATOM    892 HG13 VAL 0  59     -10.884  -1.740 -15.228  1.00  0.00           H  
ATOM    893 HG21 VAL 0  59      -9.046   0.422 -14.823  1.00  0.00           H  
ATOM    894 HG22 VAL 0  59      -9.639   1.914 -14.086  1.00  0.00           H  
ATOM    895 HG23 VAL 0  59      -9.210   0.592 -13.076  1.00  0.00           H  
ATOM    896  N   ILE 0  60     -14.229   0.675 -14.725  1.00  0.00      R00  N  
ATOM    897  CA  ILE 0  60     -15.605   0.205 -14.781  1.00  0.00      R00  C  
ATOM    898  C   ILE 0  60     -16.278   0.511 -16.197  1.00  0.00      R00  C  
ATOM    899  O   ILE 0  60     -17.044  -0.274 -16.717  1.00  0.00      R00  O  
ATOM    900  CB  ILE 0  60     -16.453   0.751 -13.575  1.00  0.00      R00  C  
ATOM    901  CG2 ILE 0  60     -17.875   0.339 -13.758  1.00  0.00      R00  C  
ATOM    902  CG1 ILE 0  60     -15.801   0.119 -12.307  1.00  0.00      R00  C  
ATOM    903  CD1 ILE 0  60     -16.284   0.885 -11.020  1.00  0.00      R00  C  
ATOM    904  H   ILE 0  60     -14.059   1.567 -14.282  1.00  0.00      R00  H  
ATOM    905  HA  ILE 0  60     -15.485  -0.878 -14.827  1.00  0.00           H  
ATOM    906  HB  ILE 0  60     -16.360   1.814 -13.355  1.00  0.00           H  
ATOM    907 HG21 ILE 0  60     -18.516   0.883 -14.452  1.00  0.00           H  
ATOM    908 HG22 ILE 0  60     -18.005  -0.707 -14.037  1.00  0.00           H  
ATOM    909 HG23 ILE 0  60     -18.262   0.452 -12.745  1.00  0.00           H  
ATOM    910 HG13 ILE 0  60     -14.721   0.074 -12.165  1.00  0.00           H  
ATOM    911 HG12 ILE 0  60     -16.127  -0.914 -12.191  1.00  0.00           H  
ATOM    912 HD11 ILE 0  60     -17.298   0.612 -10.727  1.00  0.00           H  
ATOM    913 HD12 ILE 0  60     -15.564   0.581 -10.260  1.00  0.00           H  
ATOM    914 HD13 ILE 0  60     -16.284   1.957 -11.213  1.00  0.00           H  
ATOM    915  N   TYR 0  61     -15.792   1.660 -16.754  1.00  0.00      R00  N  
ATOM    916  CA  TYR 0  61     -16.311   2.037 -18.097  1.00  0.00      R00  C  
ATOM    917  C   TYR 0  61     -15.755   1.214 -19.222  1.00  0.00      R00  C  
ATOM    918  O   TYR 0  61     -16.344   1.412 -20.267  1.00  0.00      R00  O  
ATOM    919  CB  TYR 0  61     -16.093   3.564 -18.280  1.00  0.00      R00  C  
ATOM    920  CG  TYR 0  61     -17.106   4.563 -17.706  1.00  0.00      R00  C  
ATOM    921  CD1 TYR 0  61     -16.892   5.956 -17.846  1.00  0.00      R00  C  
ATOM    922  CE1 TYR 0  61     -17.739   6.824 -17.100  1.00  0.00      R00  C  
ATOM    923  CD2 TYR 0  61     -18.166   4.097 -16.856  1.00  0.00      R00  C  
ATOM    924  CE2 TYR 0  61     -19.009   5.042 -16.186  1.00  0.00      R00  C  
ATOM    925  CZ  TYR 0  61     -18.742   6.406 -16.192  1.00  0.00      R00  C  
ATOM    926  OH  TYR 0  61     -19.479   7.230 -15.403  1.00  0.00      R00  O  
ATOM    927  H   TYR 0  61     -15.100   2.274 -16.348  1.00  0.00      R00  H  
ATOM    928  HH  TYR 0  61     -19.139   8.126 -15.458  1.00  0.00      R00  H  
ATOM    929  HA  TYR 0  61     -17.393   1.907 -18.126  1.00  0.00           H  
ATOM    930  HB3 TYR 0  61     -16.128   3.829 -19.337  1.00  0.00           H  
ATOM    931  HB2 TYR 0  61     -15.121   3.708 -17.810  1.00  0.00           H  
ATOM    932  HD1 TYR 0  61     -16.079   6.353 -18.434  1.00  0.00           H  
ATOM    933  HE1 TYR 0  61     -17.576   7.890 -17.172  1.00  0.00           H  
ATOM    934  HD2 TYR 0  61     -18.376   3.076 -16.573  1.00  0.00           H  
ATOM    935  HE2 TYR 0  61     -19.876   4.746 -15.615  1.00  0.00           H  
ATOM    936  N   VAL 0  62     -14.748   0.404 -19.074  1.00  0.00      R00  N  
ATOM    937  CA  VAL 0  62     -14.493  -0.543 -20.084  1.00  0.00      R00  C  
ATOM    938  C   VAL 0  62     -14.890  -1.938 -19.540  1.00  0.00      R00  C  
ATOM    939  O   VAL 0  62     -15.786  -2.522 -20.185  1.00  0.00      R00  O  
ATOM    940  CB  VAL 0  62     -12.972  -0.449 -20.556  1.00  0.00      R00  C  
ATOM    941  CG1 VAL 0  62     -11.892  -1.007 -19.606  1.00  0.00      R00  C  
ATOM    942  CG2 VAL 0  62     -12.790  -1.185 -21.911  1.00  0.00      R00  C  
ATOM    943  H   VAL 0  62     -14.252   0.427 -18.194  1.00  0.00      R00  H  
ATOM    944  HA  VAL 0  62     -15.127  -0.357 -20.952  1.00  0.00           H  
ATOM    945  HB  VAL 0  62     -12.743   0.615 -20.622  1.00  0.00           H  
ATOM    946 HG11 VAL 0  62     -10.821  -0.892 -19.772  1.00  0.00           H  
ATOM    947 HG12 VAL 0  62     -12.042  -0.437 -18.689  1.00  0.00           H  
ATOM    948 HG13 VAL 0  62     -12.018  -2.080 -19.465  1.00  0.00           H  
ATOM    949 HG21 VAL 0  62     -13.090  -2.229 -21.999  1.00  0.00           H  
ATOM    950 HG22 VAL 0  62     -13.225  -0.604 -22.724  1.00  0.00           H  
ATOM    951 HG23 VAL 0  62     -11.713  -1.162 -22.073  1.00  0.00           H  
ATOM    952  N   VAL 0  63     -14.290  -2.437 -18.426  1.00  0.00      R00  N  
ATOM    953  CA  VAL 0  63     -14.384  -3.858 -18.076  1.00  0.00      R00  C  
ATOM    954  C   VAL 0  63     -15.727  -4.472 -17.744  1.00  0.00      R00  C  
ATOM    955  O   VAL 0  63     -15.881  -5.691 -17.873  1.00  0.00      R00  O  
ATOM    956  CB  VAL 0  63     -13.363  -4.143 -16.934  1.00  0.00      R00  C  
ATOM    957  CG1 VAL 0  63     -13.799  -3.982 -15.438  1.00  0.00      R00  C  
ATOM    958  CG2 VAL 0  63     -12.675  -5.541 -17.092  1.00  0.00      R00  C  
ATOM    959  H   VAL 0  63     -13.712  -1.850 -17.843  1.00  0.00      R00  H  
ATOM    960  HA  VAL 0  63     -14.043  -4.394 -18.962  1.00  0.00           H  
ATOM    961  HB  VAL 0  63     -12.644  -3.335 -17.071  1.00  0.00           H  
ATOM    962 HG11 VAL 0  63     -14.078  -2.934 -15.333  1.00  0.00           H  
ATOM    963 HG12 VAL 0  63     -14.646  -4.620 -15.184  1.00  0.00           H  
ATOM    964 HG13 VAL 0  63     -13.013  -4.143 -14.699  1.00  0.00           H  
ATOM    965 HG21 VAL 0  63     -11.742  -5.482 -16.532  1.00  0.00           H  
ATOM    966 HG22 VAL 0  63     -13.226  -6.384 -16.675  1.00  0.00           H  
ATOM    967 HG23 VAL 0  63     -12.490  -5.698 -18.155  1.00  0.00           H  
ATOM    968  N   LEU 0  64     -16.726  -3.641 -17.390  1.00  0.00      R00  N  
ATOM    969  CA  LEU 0  64     -18.081  -4.076 -17.208  1.00  0.00      R00  C  
ATOM    970  C   LEU 0  64     -19.006  -3.892 -18.441  1.00  0.00      R00  C  
ATOM    971  O   LEU 0  64     -19.884  -4.663 -18.641  1.00  0.00      R00  O  
ATOM    972  CB  LEU 0  64     -18.768  -3.367 -16.017  1.00  0.00      R00  C  
ATOM    973  CG  LEU 0  64     -18.342  -3.767 -14.617  1.00  0.00      R00  C  
ATOM    974  CD1 LEU 0  64     -16.900  -3.481 -14.205  1.00  0.00      R00  C  
ATOM    975  CD2 LEU 0  64     -19.328  -3.060 -13.651  1.00  0.00      R00  C  
ATOM    976  H   LEU 0  64     -16.500  -2.657 -17.342  1.00  0.00      R00  H  
ATOM    977  HA  LEU 0  64     -18.128  -5.137 -16.965  1.00  0.00           H  
ATOM    978  HB3 LEU 0  64     -19.838  -3.576 -16.041  1.00  0.00           H  
ATOM    979  HB2 LEU 0  64     -18.598  -2.297 -16.136  1.00  0.00           H  
ATOM    980  HG  LEU 0  64     -18.582  -4.830 -14.584  1.00  0.00           H  
ATOM    981 HD11 LEU 0  64     -16.462  -2.934 -15.040  1.00  0.00           H  
ATOM    982 HD12 LEU 0  64     -16.842  -2.859 -13.312  1.00  0.00           H  
ATOM    983 HD13 LEU 0  64     -16.318  -4.393 -14.070  1.00  0.00           H  
ATOM    984 HD21 LEU 0  64     -18.838  -2.703 -12.745  1.00  0.00           H  
ATOM    985 HD22 LEU 0  64     -19.766  -2.243 -14.224  1.00  0.00           H  
ATOM    986 HD23 LEU 0  64     -20.088  -3.798 -13.394  1.00  0.00           H  
ATOM    987  N   ARG 0  65     -18.726  -2.811 -19.143  1.00  0.00      R00  N  
ATOM    988  CA  ARG 0  65     -19.452  -2.415 -20.350  1.00  0.00      R00  C  
ATOM    989  C   ARG 0  65     -19.170  -3.325 -21.565  1.00  0.00      R00  C  
ATOM    990  O   ARG 0  65     -20.079  -3.621 -22.343  1.00  0.00      R00  O  
ATOM    991  CB  ARG 0  65     -19.095  -0.951 -20.698  1.00  0.00      R00  C  
ATOM    992  CG  ARG 0  65     -19.953  -0.267 -21.777  1.00  0.00      R00  C  
ATOM    993  CD  ARG 0  65     -19.481   1.180 -21.916  1.00  0.00      R00  C  
ATOM    994  NE  ARG 0  65     -20.037   2.088 -20.883  1.00  0.00      R00  N  
ATOM    995  CZ  ARG 0  65     -19.661   3.361 -20.543  1.00  0.00      R00  C  
ATOM    996  NH1 ARG 0  65     -20.321   3.905 -19.574  1.00  0.00      R00  N  
ATOM    997  NH2 ARG 0  65     -18.741   4.052 -21.174  1.00  0.00      R00  N1+
ATOM    998  H   ARG 0  65     -17.818  -2.399 -18.982  1.00  0.00      R00  H  
ATOM    999  HE  ARG 0  65     -21.020   1.884 -20.777  1.00  0.00      R00  H  
ATOM   1000 HH11 ARG 0  65     -20.201   4.868 -19.295  1.00  0.00      R00  H  
ATOM   1001 HH12 ARG 0  65     -21.016   3.552 -18.932  1.00  0.00      R00  H  
ATOM   1002 HH21 ARG 0  65     -18.501   4.988 -20.881  1.00  0.00      R00  H  
ATOM   1003 HH22 ARG 0  65     -18.344   3.561 -21.963  1.00  0.00      R00  H  
ATOM   1004  HA  ARG 0  65     -20.513  -2.574 -20.161  1.00  0.00           H  
ATOM   1005  HB3 ARG 0  65     -18.052  -0.806 -20.981  1.00  0.00           H  
ATOM   1006  HB2 ARG 0  65     -19.188  -0.373 -19.778  1.00  0.00           H  
ATOM   1007  HG3 ARG 0  65     -20.991  -0.282 -21.446  1.00  0.00           H  
ATOM   1008  HG2 ARG 0  65     -19.884  -0.784 -22.735  1.00  0.00           H  
ATOM   1009  HD3 ARG 0  65     -19.670   1.386 -22.969  1.00  0.00           H  
ATOM   1010  HD2 ARG 0  65     -18.401   1.211 -21.772  1.00  0.00           H  
ATOM   1011  N   TYR 0  66     -17.933  -3.736 -21.733  1.00  0.00      R00  N  
ATOM   1012  CA  TYR 0  66     -17.459  -4.529 -22.868  1.00  0.00      R00  C  
ATOM   1013  C   TYR 0  66     -17.125  -6.021 -22.453  1.00  0.00      R00  C  
ATOM   1014  O   TYR 0  66     -16.788  -6.270 -21.294  1.00  0.00      R00  O  
ATOM   1015  CB  TYR 0  66     -16.278  -3.749 -23.426  1.00  0.00      R00  C  
ATOM   1016  CG  TYR 0  66     -16.715  -2.456 -24.099  1.00  0.00      R00  C  
ATOM   1017  CD1 TYR 0  66     -16.225  -1.205 -23.708  1.00  0.00      R00  C  
ATOM   1018  CE1 TYR 0  66     -16.696  -0.034 -24.393  1.00  0.00      R00  C  
ATOM   1019  CD2 TYR 0  66     -17.581  -2.572 -25.231  1.00  0.00      R00  C  
ATOM   1020  CE2 TYR 0  66     -18.029  -1.426 -25.921  1.00  0.00      R00  C  
ATOM   1021  CZ  TYR 0  66     -17.574  -0.130 -25.515  1.00  0.00      R00  C  
ATOM   1022  OH  TYR 0  66     -18.063   0.990 -26.200  1.00  0.00      R00  O  
ATOM   1023  H   TYR 0  66     -17.223  -3.451 -21.074  1.00  0.00      R00  H  
ATOM   1024  HH  TYR 0  66     -18.397   0.676 -27.043  1.00  0.00      R00  H  
ATOM   1025  HA  TYR 0  66     -18.203  -4.633 -23.658  1.00  0.00           H  
ATOM   1026  HB3 TYR 0  66     -15.803  -4.318 -24.225  1.00  0.00           H  
ATOM   1027  HB2 TYR 0  66     -15.484  -3.641 -22.686  1.00  0.00           H  
ATOM   1028  HD1 TYR 0  66     -15.474  -1.087 -22.941  1.00  0.00           H  
ATOM   1029  HE1 TYR 0  66     -16.384   0.928 -24.012  1.00  0.00           H  
ATOM   1030  HD2 TYR 0  66     -17.835  -3.552 -25.607  1.00  0.00           H  
ATOM   1031  HE2 TYR 0  66     -18.666  -1.638 -26.767  1.00  0.00           H  
ATOM   1032  N   SER 0  67     -17.100  -6.944 -23.449  1.00  0.00      R00  N  
ATOM   1033  CA  SER 0  67     -16.965  -8.387 -23.239  1.00  0.00      R00  C  
ATOM   1034  C   SER 0  67     -15.876  -8.990 -24.131  1.00  0.00      R00  C  
ATOM   1035  O   SER 0  67     -15.922 -10.160 -24.452  1.00  0.00      R00  O  
ATOM   1036  CB  SER 0  67     -18.427  -8.854 -23.468  1.00  0.00      R00  C  
ATOM   1037  OG  SER 0  67     -19.139  -8.899 -22.266  1.00  0.00      R00  O  
ATOM   1038  H   SER 0  67     -17.403  -6.622 -24.357  1.00  0.00      R00  H  
ATOM   1039  HG  SER 0  67     -19.714  -8.142 -22.128  1.00  0.00      R00  H  
ATOM   1040  HA  SER 0  67     -16.630  -8.717 -22.256  1.00  0.00           H  
ATOM   1041  HB3 SER 0  67     -18.257  -9.879 -23.798  1.00  0.00           H  
ATOM   1042  HB2 SER 0  67     -18.937  -8.299 -24.256  1.00  0.00           H  
ATOM   1043  N   LYS 0  68     -14.833  -8.179 -24.457  1.00  0.00      R00  N  
ATOM   1044  CA  LYS 0  68     -13.715  -8.577 -25.284  1.00  0.00      R00  C  
ATOM   1045  C   LYS 0  68     -12.588  -9.235 -24.457  1.00  0.00      R00  C  
ATOM   1046  O   LYS 0  68     -11.510  -8.605 -24.230  1.00  0.00      R00  O  
ATOM   1047  CB  LYS 0  68     -13.175  -7.346 -26.142  1.00  0.00      R00  C  
ATOM   1048  CG  LYS 0  68     -14.268  -6.764 -27.112  1.00  0.00      R00  C  
ATOM   1049  CD  LYS 0  68     -13.952  -5.475 -27.835  1.00  0.00      R00  C  
ATOM   1050  CE  LYS 0  68     -12.721  -5.407 -28.696  1.00  0.00      R00  C  
ATOM   1051  NZ  LYS 0  68     -12.710  -4.053 -29.316  1.00  0.00      R00  N1+
ATOM   1052  H   LYS 0  68     -14.775  -7.235 -24.101  1.00  0.00      R00  H  
ATOM   1053  HZ1 LYS 0  68     -11.944  -4.039 -29.973  1.00  0.00      R00  H  
ATOM   1054  HZ2 LYS 0  68     -13.542  -3.644 -29.717  1.00  0.00      R00  H  
ATOM   1055  HZ3 LYS 0  68     -12.441  -3.351 -28.641  1.00  0.00      R00  H  
ATOM   1056  HA  LYS 0  68     -14.053  -9.376 -25.944  1.00  0.00           H  
ATOM   1057  HB3 LYS 0  68     -12.264  -7.644 -26.661  1.00  0.00           H  
ATOM   1058  HB2 LYS 0  68     -12.948  -6.575 -25.406  1.00  0.00           H  
ATOM   1059  HG3 LYS 0  68     -15.142  -6.478 -26.526  1.00  0.00           H  
ATOM   1060  HG2 LYS 0  68     -14.644  -7.459 -27.863  1.00  0.00           H  
ATOM   1061  HD3 LYS 0  68     -13.797  -4.701 -27.083  1.00  0.00           H  
ATOM   1062  HD2 LYS 0  68     -14.850  -5.311 -28.432  1.00  0.00           H  
ATOM   1063  HE3 LYS 0  68     -12.793  -6.107 -29.529  1.00  0.00           H  
ATOM   1064  HE2 LYS 0  68     -11.870  -5.642 -28.057  1.00  0.00           H  
ATOM   1065  N   MET 0  69     -12.765 -10.548 -24.188  1.00  0.00      R00  N  
ATOM   1066  CA  MET 0  69     -11.750 -11.495 -23.544  1.00  0.00      R00  C  
ATOM   1067  C   MET 0  69     -10.330 -11.434 -24.115  1.00  0.00      R00  C  
ATOM   1068  O   MET 0  69      -9.368 -11.658 -23.403  1.00  0.00      R00  O  
ATOM   1069  CB  MET 0  69     -12.258 -12.918 -23.637  1.00  0.00      R00  C  
ATOM   1070  CG  MET 0  69     -13.696 -13.289 -23.095  1.00  0.00      R00  C  
ATOM   1071  SD  MET 0  69     -14.119 -12.249 -21.724  1.00  0.00      R00  S  
ATOM   1072  CE  MET 0  69     -15.951 -12.226 -21.838  1.00  0.00      R00  C  
ATOM   1073  H   MET 0  69     -13.572 -10.974 -24.620  1.00  0.00      R00  H  
ATOM   1074  HA  MET 0  69     -11.553 -11.163 -22.524  1.00  0.00           H  
ATOM   1075  HB3 MET 0  69     -11.531 -13.596 -23.190  1.00  0.00           H  
ATOM   1076  HB2 MET 0  69     -12.331 -13.161 -24.698  1.00  0.00           H  
ATOM   1077  HG3 MET 0  69     -13.658 -14.337 -22.796  1.00  0.00           H  
ATOM   1078  HG2 MET 0  69     -14.382 -13.178 -23.935  1.00  0.00           H  
ATOM   1079  HE1 MET 0  69     -16.331 -11.369 -21.281  1.00  0.00           H  
ATOM   1080  HE2 MET 0  69     -16.236 -12.209 -22.890  1.00  0.00           H  
ATOM   1081  HE3 MET 0  69     -16.322 -13.164 -21.426  1.00  0.00           H  
ATOM   1082  N   GLN 0  70     -10.182 -11.075 -25.406  1.00  0.00      R00  N  
ATOM   1083  CA  GLN 0  70      -8.872 -10.779 -26.067  1.00  0.00      R00  C  
ATOM   1084  C   GLN 0  70      -8.126  -9.591 -25.473  1.00  0.00      R00  C  
ATOM   1085  O   GLN 0  70      -6.870  -9.557 -25.580  1.00  0.00      R00  O  
ATOM   1086  CB  GLN 0  70      -8.867 -10.792 -27.626  1.00  0.00      R00  C  
ATOM   1087  CG  GLN 0  70      -9.890  -9.858 -28.354  1.00  0.00      R00  C  
ATOM   1088  CD  GLN 0  70     -11.338 -10.386 -28.350  1.00  0.00      R00  C  
ATOM   1089  OE1 GLN 0  70     -12.007 -10.161 -27.320  1.00  0.00      R00  O  
ATOM   1090  NE2 GLN 0  70     -11.764 -10.889 -29.455  1.00  0.00      R00  N  
ATOM   1091  H   GLN 0  70     -10.939 -11.090 -26.075  1.00  0.00      R00  H  
ATOM   1092 HE21 GLN 0  70     -12.690 -11.241 -29.651  1.00  0.00      R00  H  
ATOM   1093 HE22 GLN 0  70     -11.199 -10.910 -30.292  1.00  0.00      R00  H  
ATOM   1094  HA  GLN 0  70      -8.151 -11.578 -25.894  1.00  0.00           H  
ATOM   1095  HB3 GLN 0  70      -9.014 -11.810 -27.987  1.00  0.00           H  
ATOM   1096  HB2 GLN 0  70      -7.879 -10.527 -28.003  1.00  0.00           H  
ATOM   1097  HG3 GLN 0  70      -9.579  -9.811 -29.398  1.00  0.00           H  
ATOM   1098  HG2 GLN 0  70      -9.722  -8.850 -27.976  1.00  0.00           H  
ATOM   1099  N   THR 0  71      -8.852  -8.613 -24.985  1.00  0.00      R00  N  
ATOM   1100  CA  THR 0  71      -8.312  -7.510 -24.267  1.00  0.00      R00  C  
ATOM   1101  C   THR 0  71      -7.924  -7.932 -22.880  1.00  0.00      R00  C  
ATOM   1102  O   THR 0  71      -8.666  -8.634 -22.246  1.00  0.00      R00  O  
ATOM   1103  CB  THR 0  71      -9.299  -6.279 -24.230  1.00  0.00      R00  C  
ATOM   1104  OG1 THR 0  71     -10.433  -6.512 -23.388  1.00  0.00      R00  O  
ATOM   1105  CG2 THR 0  71      -9.873  -5.722 -25.590  1.00  0.00      R00  C  
ATOM   1106  H   THR 0  71      -9.854  -8.689 -24.882  1.00  0.00      R00  H  
ATOM   1107  HG1 THR 0  71     -10.789  -7.381 -23.591  1.00  0.00      R00  H  
ATOM   1108  HA  THR 0  71      -7.468  -7.150 -24.854  1.00  0.00           H  
ATOM   1109  HB  THR 0  71      -8.795  -5.437 -23.757  1.00  0.00           H  
ATOM   1110 HG21 THR 0  71     -10.511  -6.529 -25.951  1.00  0.00           H  
ATOM   1111 HG22 THR 0  71     -10.471  -4.823 -25.440  1.00  0.00           H  
ATOM   1112 HG23 THR 0  71      -9.083  -5.512 -26.310  1.00  0.00           H  
ATOM   1113  N   VAL 0  72      -6.730  -7.525 -22.411  1.00  0.00      R00  N  
ATOM   1114  CA  VAL 0  72      -6.267  -7.869 -21.107  1.00  0.00      R00  C  
ATOM   1115  C   VAL 0  72      -7.130  -7.381 -19.931  1.00  0.00      R00  C  
ATOM   1116  O   VAL 0  72      -7.235  -8.009 -18.857  1.00  0.00      R00  O  
ATOM   1117  CB  VAL 0  72      -4.790  -7.552 -20.764  1.00  0.00      R00  C  
ATOM   1118  CG1 VAL 0  72      -3.779  -8.052 -21.810  1.00  0.00      R00  C  
ATOM   1119  CG2 VAL 0  72      -4.489  -6.056 -20.567  1.00  0.00      R00  C  
ATOM   1120  H   VAL 0  72      -6.116  -6.926 -22.944  1.00  0.00      R00  H  
ATOM   1121  HA  VAL 0  72      -6.249  -8.956 -21.188  1.00  0.00           H  
ATOM   1122  HB  VAL 0  72      -4.627  -8.051 -19.809  1.00  0.00           H  
ATOM   1123 HG11 VAL 0  72      -3.616  -7.424 -22.686  1.00  0.00           H  
ATOM   1124 HG12 VAL 0  72      -2.773  -8.062 -21.390  1.00  0.00           H  
ATOM   1125 HG13 VAL 0  72      -3.942  -9.097 -22.070  1.00  0.00           H  
ATOM   1126 HG21 VAL 0  72      -5.034  -5.573 -21.378  1.00  0.00           H  
ATOM   1127 HG22 VAL 0  72      -4.787  -5.780 -19.555  1.00  0.00           H  
ATOM   1128 HG23 VAL 0  72      -3.432  -5.789 -20.553  1.00  0.00           H  
ATOM   1129  N   THR 0  73      -7.827  -6.216 -20.085  1.00  0.00      R00  N  
ATOM   1130  CA  THR 0  73      -8.700  -5.744 -18.989  1.00  0.00      R00  C  
ATOM   1131  C   THR 0  73      -9.845  -6.769 -18.691  1.00  0.00      R00  C  
ATOM   1132  O   THR 0  73     -10.089  -7.188 -17.531  1.00  0.00      R00  O  
ATOM   1133  CB  THR 0  73      -9.262  -4.264 -19.334  1.00  0.00      R00  C  
ATOM   1134  OG1 THR 0  73     -10.059  -3.754 -18.250  1.00  0.00      R00  O  
ATOM   1135  CG2 THR 0  73     -10.102  -4.128 -20.632  1.00  0.00      R00  C  
ATOM   1136  H   THR 0  73      -7.806  -5.788 -21.000  1.00  0.00      R00  H  
ATOM   1137  HG1 THR 0  73      -9.533  -3.897 -17.460  1.00  0.00      R00  H  
ATOM   1138  HA  THR 0  73      -8.035  -5.643 -18.131  1.00  0.00           H  
ATOM   1139  HB  THR 0  73      -8.402  -3.595 -19.367  1.00  0.00           H  
ATOM   1140 HG21 THR 0  73      -9.688  -4.762 -21.416  1.00  0.00           H  
ATOM   1141 HG22 THR 0  73     -11.131  -4.457 -20.489  1.00  0.00           H  
ATOM   1142 HG23 THR 0  73     -10.039  -3.148 -21.104  1.00  0.00           H  
ATOM   1143  N   ASN 0  74     -10.434  -7.394 -19.689  1.00  0.00      R00  N  
ATOM   1144  CA  ASN 0  74     -11.408  -8.491 -19.386  1.00  0.00      R00  C  
ATOM   1145  C   ASN 0  74     -10.795  -9.924 -19.085  1.00  0.00      R00  C  
ATOM   1146  O   ASN 0  74     -11.485 -10.810 -18.476  1.00  0.00      R00  O  
ATOM   1147  CB  ASN 0  74     -12.267  -8.671 -20.712  1.00  0.00      R00  C  
ATOM   1148  CG  ASN 0  74     -13.298  -7.592 -20.929  1.00  0.00      R00  C  
ATOM   1149  OD1 ASN 0  74     -13.162  -6.701 -21.814  1.00  0.00      R00  O  
ATOM   1150  ND2 ASN 0  74     -14.475  -7.665 -20.209  1.00  0.00      R00  N  
ATOM   1151  H   ASN 0  74     -10.283  -7.284 -20.681  1.00  0.00      R00  H  
ATOM   1152 HD21 ASN 0  74     -15.226  -7.010 -20.374  1.00  0.00      R00  H  
ATOM   1153 HD22 ASN 0  74     -14.548  -8.407 -19.528  1.00  0.00      R00  H  
ATOM   1154  HA  ASN 0  74     -12.119  -8.235 -18.600  1.00  0.00           H  
ATOM   1155  HB3 ASN 0  74     -12.769  -9.634 -20.612  1.00  0.00           H  
ATOM   1156  HB2 ASN 0  74     -11.640  -8.852 -21.585  1.00  0.00           H  
ATOM   1157  N   MET 0  75      -9.482 -10.110 -19.266  1.00  0.00      R00  N  
ATOM   1158  CA  MET 0  75      -8.702 -11.090 -18.470  1.00  0.00      R00  C  
ATOM   1159  C   MET 0  75      -8.681 -10.839 -16.964  1.00  0.00      R00  C  
ATOM   1160  O   MET 0  75      -8.503 -11.807 -16.193  1.00  0.00      R00  O  
ATOM   1161  CB  MET 0  75      -7.349 -11.314 -19.078  1.00  0.00      R00  C  
ATOM   1162  CG  MET 0  75      -7.338 -11.469 -20.595  1.00  0.00      R00  C  
ATOM   1163  SD  MET 0  75      -5.622 -11.876 -21.127  1.00  0.00      R00  S  
ATOM   1164  CE  MET 0  75      -5.991 -11.342 -22.768  1.00  0.00      R00  C  
ATOM   1165  H   MET 0  75      -8.867  -9.569 -19.857  1.00  0.00      R00  H  
ATOM   1166  HA  MET 0  75      -9.289 -12.004 -18.564  1.00  0.00           H  
ATOM   1167  HB3 MET 0  75      -6.999 -12.224 -18.592  1.00  0.00           H  
ATOM   1168  HB2 MET 0  75      -6.709 -10.456 -18.870  1.00  0.00           H  
ATOM   1169  HG3 MET 0  75      -7.755 -10.601 -21.106  1.00  0.00           H  
ATOM   1170  HG2 MET 0  75      -7.936 -12.310 -20.946  1.00  0.00           H  
ATOM   1171  HE1 MET 0  75      -5.203 -11.657 -23.452  1.00  0.00           H  
ATOM   1172  HE2 MET 0  75      -6.892 -11.894 -23.033  1.00  0.00           H  
ATOM   1173  HE3 MET 0  75      -6.209 -10.312 -23.051  1.00  0.00           H  
ATOM   1174  N   TYR 0  76      -8.733  -9.550 -16.525  1.00  0.00      R00  N  
ATOM   1175  CA  TYR 0  76      -8.420  -9.260 -15.102  1.00  0.00      R00  C  
ATOM   1176  C   TYR 0  76      -9.657  -8.676 -14.429  1.00  0.00      R00  C  
ATOM   1177  O   TYR 0  76      -9.531  -7.939 -13.451  1.00  0.00      R00  O  
ATOM   1178  CB  TYR 0  76      -7.219  -8.224 -15.116  1.00  0.00      R00  C  
ATOM   1179  CG  TYR 0  76      -5.842  -8.945 -15.356  1.00  0.00      R00  C  
ATOM   1180  CD1 TYR 0  76      -5.368 -10.059 -14.592  1.00  0.00      R00  C  
ATOM   1181  CE1 TYR 0  76      -4.221 -10.742 -14.964  1.00  0.00      R00  C  
ATOM   1182  CD2 TYR 0  76      -5.073  -8.503 -16.425  1.00  0.00      R00  C  
ATOM   1183  CE2 TYR 0  76      -3.890  -9.193 -16.778  1.00  0.00      R00  C  
ATOM   1184  CZ  TYR 0  76      -3.441 -10.296 -16.005  1.00  0.00      R00  C  
ATOM   1185  OH  TYR 0  76      -2.320 -10.968 -16.386  1.00  0.00      R00  O  
ATOM   1186  H   TYR 0  76      -9.021  -8.698 -16.984  1.00  0.00      R00  H  
ATOM   1187  HH  TYR 0  76      -2.050 -10.842 -17.299  1.00  0.00      R00  H  
ATOM   1188  HA  TYR 0  76      -8.223 -10.062 -14.391  1.00  0.00           H  
ATOM   1189  HB3 TYR 0  76      -7.154  -7.822 -14.105  1.00  0.00           H  
ATOM   1190  HB2 TYR 0  76      -7.387  -7.253 -15.582  1.00  0.00           H  
ATOM   1191  HD1 TYR 0  76      -6.035 -10.548 -13.897  1.00  0.00           H  
ATOM   1192  HE1 TYR 0  76      -4.004 -11.603 -14.349  1.00  0.00           H  
ATOM   1193  HD2 TYR 0  76      -5.378  -7.699 -17.078  1.00  0.00           H  
ATOM   1194  HE2 TYR 0  76      -3.352  -8.871 -17.657  1.00  0.00           H  
ATOM   1195  N   ILE 0  77     -10.822  -9.147 -14.941  1.00  0.00      R00  N  
ATOM   1196  CA  ILE 0  77     -12.120  -8.935 -14.449  1.00  0.00      R00  C  
ATOM   1197  C   ILE 0  77     -12.335  -9.576 -13.070  1.00  0.00      R00  C  
ATOM   1198  O   ILE 0  77     -13.005  -8.920 -12.272  1.00  0.00      R00  O  
ATOM   1199  CB  ILE 0  77     -13.222  -9.333 -15.419  1.00  0.00      R00  C  
ATOM   1200  CG2 ILE 0  77     -13.194 -10.850 -15.729  1.00  0.00      R00  C  
ATOM   1201  CG1 ILE 0  77     -14.710  -8.974 -14.979  1.00  0.00      R00  C  
ATOM   1202  CD1 ILE 0  77     -14.989  -7.537 -14.442  1.00  0.00      R00  C  
ATOM   1203  H   ILE 0  77     -10.846  -9.736 -15.761  1.00  0.00      R00  H  
ATOM   1204  HA  ILE 0  77     -12.270  -7.874 -14.249  1.00  0.00           H  
ATOM   1205  HB  ILE 0  77     -13.035  -8.681 -16.272  1.00  0.00           H  
ATOM   1206 HG21 ILE 0  77     -13.521 -11.468 -14.892  1.00  0.00           H  
ATOM   1207 HG22 ILE 0  77     -13.815 -11.017 -16.609  1.00  0.00           H  
ATOM   1208 HG23 ILE 0  77     -12.193 -11.198 -15.983  1.00  0.00           H  
ATOM   1209 HG13 ILE 0  77     -15.061  -9.630 -14.182  1.00  0.00           H  
ATOM   1210 HG12 ILE 0  77     -15.424  -9.335 -15.720  1.00  0.00           H  
ATOM   1211 HD11 ILE 0  77     -15.302  -7.606 -13.400  1.00  0.00           H  
ATOM   1212 HD12 ILE 0  77     -14.135  -6.860 -14.460  1.00  0.00           H  
ATOM   1213 HD13 ILE 0  77     -15.726  -7.074 -15.098  1.00  0.00           H  
ATOM   1214  N   VAL 0  78     -11.814 -10.742 -12.802  1.00  0.00      R00  N  
ATOM   1215  CA  VAL 0  78     -11.763 -11.478 -11.497  1.00  0.00      R00  C  
ATOM   1216  C   VAL 0  78     -10.970 -10.734 -10.376  1.00  0.00      R00  C  
ATOM   1217  O   VAL 0  78     -11.101 -11.157  -9.232  1.00  0.00      R00  O  
ATOM   1218  CB  VAL 0  78     -11.103 -12.816 -11.625  1.00  0.00      R00  C  
ATOM   1219  CG1 VAL 0  78     -11.887 -13.718 -12.586  1.00  0.00      R00  C  
ATOM   1220  CG2 VAL 0  78      -9.554 -12.868 -11.923  1.00  0.00      R00  C  
ATOM   1221  H   VAL 0  78     -11.254 -11.137 -13.543  1.00  0.00      R00  H  
ATOM   1222  HA  VAL 0  78     -12.767 -11.487 -11.071  1.00  0.00           H  
ATOM   1223  HB  VAL 0  78     -11.197 -13.182 -10.603  1.00  0.00           H  
ATOM   1224 HG11 VAL 0  78     -12.865 -13.939 -12.160  1.00  0.00           H  
ATOM   1225 HG12 VAL 0  78     -12.006 -13.225 -13.551  1.00  0.00           H  
ATOM   1226 HG13 VAL 0  78     -11.364 -14.667 -12.704  1.00  0.00           H  
ATOM   1227 HG21 VAL 0  78      -9.559 -12.264 -12.830  1.00  0.00           H  
ATOM   1228 HG22 VAL 0  78      -8.958 -12.364 -11.162  1.00  0.00           H  
ATOM   1229 HG23 VAL 0  78      -9.191 -13.870 -12.153  1.00  0.00           H  
ATOM   1230  N   ASN 0  79     -10.290  -9.586 -10.610  1.00  0.00      R00  N  
ATOM   1231  CA  ASN 0  79      -9.519  -8.782  -9.631  1.00  0.00      R00  C  
ATOM   1232  C   ASN 0  79     -10.327  -7.511  -9.136  1.00  0.00      R00  C  
ATOM   1233  O   ASN 0  79      -9.753  -6.768  -8.349  1.00  0.00      R00  O  
ATOM   1234  CB  ASN 0  79      -8.149  -8.325 -10.256  1.00  0.00      R00  C  
ATOM   1235  CG  ASN 0  79      -7.342  -9.485 -10.820  1.00  0.00      R00  C  
ATOM   1236  OD1 ASN 0  79      -7.722 -10.136 -11.817  1.00  0.00      R00  O  
ATOM   1237  ND2 ASN 0  79      -6.219  -9.816 -10.300  1.00  0.00      R00  N  
ATOM   1238  H   ASN 0  79     -10.008  -9.278 -11.530  1.00  0.00      R00  H  
ATOM   1239 HD21 ASN 0  79      -5.642 -10.511 -10.753  1.00  0.00      R00  H  
ATOM   1240 HD22 ASN 0  79      -5.734  -9.267  -9.604  1.00  0.00      R00  H  
ATOM   1241  HA  ASN 0  79      -9.239  -9.375  -8.761  1.00  0.00           H  
ATOM   1242  HB3 ASN 0  79      -7.526  -7.778  -9.548  1.00  0.00           H  
ATOM   1243  HB2 ASN 0  79      -8.392  -7.553 -10.987  1.00  0.00           H  
ATOM   1244  N   LEU 0  80     -11.575  -7.435  -9.523  1.00  0.00      R00  N  
ATOM   1245  CA  LEU 0  80     -12.615  -6.515  -9.103  1.00  0.00      R00  C  
ATOM   1246  C   LEU 0  80     -13.029  -6.902  -7.633  1.00  0.00      R00  C  
ATOM   1247  O   LEU 0  80     -13.391  -8.034  -7.446  1.00  0.00      R00  O  
ATOM   1248  CB  LEU 0  80     -13.786  -6.548 -10.155  1.00  0.00      R00  C  
ATOM   1249  CG  LEU 0  80     -14.982  -5.567  -9.877  1.00  0.00      R00  C  
ATOM   1250  CD1 LEU 0  80     -14.538  -4.091  -9.882  1.00  0.00      R00  C  
ATOM   1251  CD2 LEU 0  80     -16.021  -5.751 -10.987  1.00  0.00      R00  C  
ATOM   1252  H   LEU 0  80     -11.875  -8.132 -10.189  1.00  0.00      R00  H  
ATOM   1253  HA  LEU 0  80     -12.263  -5.491  -8.979  1.00  0.00           H  
ATOM   1254  HB3 LEU 0  80     -14.214  -7.543 -10.281  1.00  0.00           H  
ATOM   1255  HB2 LEU 0  80     -13.373  -6.256 -11.121  1.00  0.00           H  
ATOM   1256  HG  LEU 0  80     -15.432  -5.731  -8.898  1.00  0.00           H  
ATOM   1257 HD11 LEU 0  80     -14.333  -3.801  -8.851  1.00  0.00           H  
ATOM   1258 HD12 LEU 0  80     -13.654  -3.946 -10.503  1.00  0.00           H  
ATOM   1259 HD13 LEU 0  80     -15.279  -3.407 -10.295  1.00  0.00           H  
ATOM   1260 HD21 LEU 0  80     -17.024  -5.436 -10.701  1.00  0.00           H  
ATOM   1261 HD22 LEU 0  80     -15.575  -5.237 -11.839  1.00  0.00           H  
ATOM   1262 HD23 LEU 0  80     -15.977  -6.821 -11.189  1.00  0.00           H  
ATOM   1263  N   ALA 0  81     -12.885  -5.925  -6.692  1.00  0.00      R00  N  
ATOM   1264  CA  ALA 0  81     -13.107  -6.036  -5.261  1.00  0.00      R00  C  
ATOM   1265  C   ALA 0  81     -11.828  -6.506  -4.523  1.00  0.00      R00  C  
ATOM   1266  O   ALA 0  81     -11.654  -6.086  -3.367  1.00  0.00      R00  O  
ATOM   1267  CB  ALA 0  81     -14.295  -6.949  -4.756  1.00  0.00      R00  C  
ATOM   1268  H   ALA 0  81     -12.401  -5.078  -6.952  1.00  0.00      R00  H  
ATOM   1269  HA  ALA 0  81     -13.367  -5.043  -4.894  1.00  0.00           H  
ATOM   1270  HB1 ALA 0  81     -14.372  -6.793  -3.680  1.00  0.00           H  
ATOM   1271  HB2 ALA 0  81     -15.313  -6.673  -5.032  1.00  0.00           H  
ATOM   1272  HB3 ALA 0  81     -14.210  -8.034  -4.809  1.00  0.00           H  
ATOM   1273  N   ILE 0  82     -10.830  -7.122  -5.128  1.00  0.00      R00  N  
ATOM   1274  CA  ILE 0  82      -9.566  -7.507  -4.585  1.00  0.00      R00  C  
ATOM   1275  C   ILE 0  82      -8.658  -6.312  -4.681  1.00  0.00      R00  C  
ATOM   1276  O   ILE 0  82      -8.551  -5.676  -5.713  1.00  0.00      R00  O  
ATOM   1277  CB  ILE 0  82      -8.861  -8.755  -5.171  1.00  0.00      R00  C  
ATOM   1278  CG2 ILE 0  82      -7.563  -9.172  -4.456  1.00  0.00      R00  C  
ATOM   1279  CG1 ILE 0  82      -9.868  -9.948  -5.321  1.00  0.00      R00  C  
ATOM   1280  CD1 ILE 0  82     -10.595 -10.346  -4.033  1.00  0.00      R00  C  
ATOM   1281  H   ILE 0  82     -10.828  -7.099  -6.138  1.00  0.00      R00  H  
ATOM   1282  HA  ILE 0  82      -9.733  -7.823  -3.555  1.00  0.00           H  
ATOM   1283  HB  ILE 0  82      -8.476  -8.433  -6.139  1.00  0.00           H  
ATOM   1284 HG21 ILE 0  82      -7.102  -9.895  -5.128  1.00  0.00           H  
ATOM   1285 HG22 ILE 0  82      -6.856  -8.346  -4.385  1.00  0.00           H  
ATOM   1286 HG23 ILE 0  82      -7.736  -9.550  -3.448  1.00  0.00           H  
ATOM   1287 HG13 ILE 0  82      -9.300 -10.837  -5.597  1.00  0.00           H  
ATOM   1288 HG12 ILE 0  82     -10.672  -9.788  -6.039  1.00  0.00           H  
ATOM   1289 HD11 ILE 0  82      -9.992 -10.689  -3.192  1.00  0.00           H  
ATOM   1290 HD12 ILE 0  82     -11.358  -9.604  -3.802  1.00  0.00           H  
ATOM   1291 HD13 ILE 0  82     -11.337 -11.134  -4.155  1.00  0.00           H  
ATOM   1292  N   ALA 0  83      -8.144  -5.842  -3.549  1.00  0.00      R00  N  
ATOM   1293  CA  ALA 0  83      -7.182  -4.712  -3.312  1.00  0.00      R00  C  
ATOM   1294  C   ALA 0  83      -7.842  -3.393  -3.412  1.00  0.00      R00  C  
ATOM   1295  O   ALA 0  83      -8.293  -2.908  -2.365  1.00  0.00      R00  O  
ATOM   1296  CB  ALA 0  83      -5.876  -4.942  -4.083  1.00  0.00      R00  C  
ATOM   1297  H   ALA 0  83      -8.336  -6.356  -2.701  1.00  0.00      R00  H  
ATOM   1298  HA  ALA 0  83      -6.952  -4.774  -2.248  1.00  0.00           H  
ATOM   1299  HB1 ALA 0  83      -5.157  -4.126  -4.160  1.00  0.00           H  
ATOM   1300  HB2 ALA 0  83      -5.313  -5.752  -3.619  1.00  0.00           H  
ATOM   1301  HB3 ALA 0  83      -6.074  -5.283  -5.099  1.00  0.00           H  
ATOM   1302  N   ASP 0  84      -7.804  -2.681  -4.589  1.00  0.00      R00  N  
ATOM   1303  CA  ASP 0  84      -8.169  -1.278  -4.771  1.00  0.00      R00  C  
ATOM   1304  C   ASP 0  84      -9.577  -0.976  -4.348  1.00  0.00      R00  C  
ATOM   1305  O   ASP 0  84      -9.741  -0.045  -3.621  1.00  0.00      R00  O  
ATOM   1306  CB  ASP 0  84      -8.028  -0.581  -6.182  1.00  0.00      R00  C  
ATOM   1307  CG  ASP 0  84      -8.302  -1.417  -7.416  1.00  0.00      R00  C  
ATOM   1308  OD1 ASP 0  84      -8.804  -0.768  -8.366  1.00  0.00      R00  O  
ATOM   1309  OD2 ASP 0  84      -7.950  -2.578  -7.503  1.00  0.00      R00  O1-
ATOM   1310  H   ASP 0  84      -7.617  -3.111  -5.483  1.00  0.00      R00  H  
ATOM   1311  HA  ASP 0  84      -7.490  -0.686  -4.158  1.00  0.00           H  
ATOM   1312  HB3 ASP 0  84      -6.987  -0.272  -6.279  1.00  0.00           H  
ATOM   1313  HB2 ASP 0  84      -8.721   0.260  -6.179  1.00  0.00           H  
ATOM   1314  N   GLU 0  85     -10.621  -1.823  -4.695  1.00  0.00      R00  N  
ATOM   1315  CA  GLU 0  85     -11.941  -1.502  -4.200  1.00  0.00      R00  C  
ATOM   1316  C   GLU 0  85     -12.099  -1.836  -2.703  1.00  0.00      R00  C  
ATOM   1317  O   GLU 0  85     -12.707  -0.989  -1.996  1.00  0.00      R00  O  
ATOM   1318  CB  GLU 0  85     -13.075  -1.880  -5.158  1.00  0.00      R00  C  
ATOM   1319  CG  GLU 0  85     -12.608  -1.693  -6.654  1.00  0.00      R00  C  
ATOM   1320  CD  GLU 0  85     -11.863  -2.840  -7.363  1.00  0.00      R00  C  
ATOM   1321  OE1 GLU 0  85     -11.212  -3.579  -6.619  1.00  0.00      R00  O  
ATOM   1322  OE2 GLU 0  85     -12.017  -2.900  -8.600  1.00  0.00      R00  O1-
ATOM   1323  H   GLU 0  85     -10.552  -2.576  -5.365  1.00  0.00      R00  H  
ATOM   1324  HA  GLU 0  85     -12.068  -0.421  -4.251  1.00  0.00           H  
ATOM   1325  HB3 GLU 0  85     -13.966  -1.294  -4.932  1.00  0.00           H  
ATOM   1326  HB2 GLU 0  85     -13.290  -2.916  -4.896  1.00  0.00           H  
ATOM   1327  HG3 GLU 0  85     -12.038  -0.767  -6.730  1.00  0.00           H  
ATOM   1328  HG2 GLU 0  85     -13.451  -1.423  -7.290  1.00  0.00           H  
ATOM   1329  N   CYS 0  86     -11.468  -2.960  -2.262  1.00  0.00      R00  N  
ATOM   1330  CA  CYS 0  86     -11.348  -3.357  -0.842  1.00  0.00      R00  C  
ATOM   1331  C   CYS 0  86     -10.845  -2.233   0.000  1.00  0.00      R00  C  
ATOM   1332  O   CYS 0  86     -11.409  -1.977   1.044  1.00  0.00      R00  O  
ATOM   1333  CB  CYS 0  86     -10.591  -4.723  -0.657  1.00  0.00      R00  C  
ATOM   1334  SG  CYS 0  86     -10.052  -4.925   1.082  1.00  0.00      R00  S  
ATOM   1335  H   CYS 0  86     -11.015  -3.459  -3.014  1.00  0.00      R00  H  
ATOM   1336  HA  CYS 0  86     -12.391  -3.547  -0.590  1.00  0.00           H  
ATOM   1337  HB3 CYS 0  86      -9.803  -4.628  -1.404  1.00  0.00           H  
ATOM   1338  HB2 CYS 0  86     -11.157  -5.619  -0.910  1.00  0.00           H  
ATOM   1339  HG  CYS 0  86      -9.245  -3.861   1.132  1.00  0.00           H  
ATOM   1340  N   PHE 0  87      -9.921  -1.396  -0.535  1.00  0.00      R00  N  
ATOM   1341  CA  PHE 0  87      -9.397  -0.138   0.054  1.00  0.00      R00  C  
ATOM   1342  C   PHE 0  87     -10.331   1.068   0.075  1.00  0.00      R00  C  
ATOM   1343  O   PHE 0  87     -10.485   1.665   1.128  1.00  0.00      R00  O  
ATOM   1344  CB  PHE 0  87      -8.045   0.199  -0.470  1.00  0.00      R00  C  
ATOM   1345  CG  PHE 0  87      -7.010  -0.954  -0.477  1.00  0.00      R00  C  
ATOM   1346  CD1 PHE 0  87      -6.916  -1.958   0.476  1.00  0.00      R00  C  
ATOM   1347  CD2 PHE 0  87      -5.945  -0.831  -1.414  1.00  0.00      R00  C  
ATOM   1348  CE1 PHE 0  87      -5.812  -2.829   0.528  1.00  0.00      R00  C  
ATOM   1349  CE2 PHE 0  87      -4.959  -1.753  -1.411  1.00  0.00      R00  C  
ATOM   1350  CZ  PHE 0  87      -4.825  -2.729  -0.447  1.00  0.00      R00  C  
ATOM   1351  H   PHE 0  87      -9.435  -1.600  -1.396  1.00  0.00      R00  H  
ATOM   1352  HA  PHE 0  87      -9.194  -0.388   1.095  1.00  0.00           H  
ATOM   1353  HB3 PHE 0  87      -7.689   1.023   0.148  1.00  0.00           H  
ATOM   1354  HB2 PHE 0  87      -8.212   0.657  -1.445  1.00  0.00           H  
ATOM   1355  HD1 PHE 0  87      -7.604  -2.104   1.296  1.00  0.00           H  
ATOM   1356  HD2 PHE 0  87      -6.008  -0.241  -2.317  1.00  0.00           H  
ATOM   1357  HE1 PHE 0  87      -5.677  -3.536   1.333  1.00  0.00           H  
ATOM   1358  HE2 PHE 0  87      -4.169  -1.645  -2.140  1.00  0.00           H  
ATOM   1359  HZ  PHE 0  87      -3.976  -3.389  -0.355  1.00  0.00           H  
ATOM   1360  N   LEU 0  88     -11.059   1.267  -1.062  1.00  0.00      R00  N  
ATOM   1361  CA  LEU 0  88     -11.908   2.485  -1.294  1.00  0.00      R00  C  
ATOM   1362  C   LEU 0  88     -13.140   2.369  -0.401  1.00  0.00      R00  C  
ATOM   1363  O   LEU 0  88     -13.576   3.312   0.242  1.00  0.00      R00  O  
ATOM   1364  CB  LEU 0  88     -12.384   2.489  -2.789  1.00  0.00      R00  C  
ATOM   1365  CG  LEU 0  88     -11.284   2.896  -3.808  1.00  0.00      R00  C  
ATOM   1366  CD1 LEU 0  88     -11.649   2.484  -5.257  1.00  0.00      R00  C  
ATOM   1367  CD2 LEU 0  88     -10.951   4.429  -3.693  1.00  0.00      R00  C  
ATOM   1368  H   LEU 0  88     -11.036   0.515  -1.735  1.00  0.00      R00  H  
ATOM   1369  HA  LEU 0  88     -11.398   3.393  -0.973  1.00  0.00           H  
ATOM   1370  HB3 LEU 0  88     -13.270   3.100  -2.958  1.00  0.00           H  
ATOM   1371  HB2 LEU 0  88     -12.654   1.459  -3.022  1.00  0.00           H  
ATOM   1372  HG  LEU 0  88     -10.313   2.470  -3.557  1.00  0.00           H  
ATOM   1373 HD11 LEU 0  88     -11.748   1.400  -5.316  1.00  0.00           H  
ATOM   1374 HD12 LEU 0  88     -12.495   2.938  -5.772  1.00  0.00           H  
ATOM   1375 HD13 LEU 0  88     -10.794   2.873  -5.811  1.00  0.00           H  
ATOM   1376 HD21 LEU 0  88     -11.443   5.058  -4.435  1.00  0.00           H  
ATOM   1377 HD22 LEU 0  88     -10.899   4.783  -2.663  1.00  0.00           H  
ATOM   1378 HD23 LEU 0  88      -9.916   4.578  -4.000  1.00  0.00           H  
ATOM   1379  N   ILE 0  89     -13.646   1.148  -0.248  1.00  0.00      R00  N  
ATOM   1380  CA  ILE 0  89     -14.771   0.885   0.619  1.00  0.00      R00  C  
ATOM   1381  C   ILE 0  89     -14.325   0.642   2.142  1.00  0.00      R00  C  
ATOM   1382  O   ILE 0  89     -15.108   0.707   3.072  1.00  0.00      R00  O  
ATOM   1383  CB  ILE 0  89     -15.601  -0.362   0.083  1.00  0.00      R00  C  
ATOM   1384  CG2 ILE 0  89     -15.032  -1.751   0.313  1.00  0.00      R00  C  
ATOM   1385  CG1 ILE 0  89     -17.067  -0.352   0.605  1.00  0.00      R00  C  
ATOM   1386  CD1 ILE 0  89     -18.066  -1.203  -0.137  1.00  0.00      R00  C  
ATOM   1387  H   ILE 0  89     -13.176   0.349  -0.647  1.00  0.00      R00  H  
ATOM   1388  HA  ILE 0  89     -15.478   1.715   0.604  1.00  0.00           H  
ATOM   1389  HB  ILE 0  89     -15.579  -0.237  -0.999  1.00  0.00           H  
ATOM   1390 HG21 ILE 0  89     -15.233  -2.145   1.309  1.00  0.00           H  
ATOM   1391 HG22 ILE 0  89     -15.568  -2.354  -0.420  1.00  0.00           H  
ATOM   1392 HG23 ILE 0  89     -13.954  -1.782   0.155  1.00  0.00           H  
ATOM   1393 HG13 ILE 0  89     -17.408   0.683   0.611  1.00  0.00           H  
ATOM   1394 HG12 ILE 0  89     -17.009  -0.744   1.621  1.00  0.00           H  
ATOM   1395 HD11 ILE 0  89     -18.026  -2.262   0.118  1.00  0.00           H  
ATOM   1396 HD12 ILE 0  89     -19.103  -0.900   0.005  1.00  0.00           H  
ATOM   1397 HD13 ILE 0  89     -17.957  -1.090  -1.215  1.00  0.00           H  
ATOM   1398  N   GLY 0  90     -13.037   0.359   2.407  1.00  0.00      R00  N  
ATOM   1399  CA  GLY 0  90     -12.350   0.136   3.705  1.00  0.00      R00  C  
ATOM   1400  C   GLY 0  90     -11.794   1.442   4.335  1.00  0.00      R00  C  
ATOM   1401  O   GLY 0  90     -11.797   1.534   5.552  1.00  0.00      R00  O  
ATOM   1402  H   GLY 0  90     -12.514   0.240   1.551  1.00  0.00      R00  H  
ATOM   1403  HA3 GLY 0  90     -11.639  -0.663   3.496  1.00  0.00           H  
ATOM   1404  HA2 GLY 0  90     -13.065  -0.094   4.495  1.00  0.00           H  
ATOM   1405  N   ILE 0  91     -11.337   2.401   3.568  1.00  0.00      R00  N  
ATOM   1406  CA  ILE 0  91     -10.647   3.618   4.135  1.00  0.00      R00  C  
ATOM   1407  C   ILE 0  91     -11.475   4.566   5.005  1.00  0.00      R00  C  
ATOM   1408  O   ILE 0  91     -10.832   5.045   5.967  1.00  0.00      R00  O  
ATOM   1409  CB  ILE 0  91      -9.703   4.370   3.148  1.00  0.00      R00  C  
ATOM   1410  CG2 ILE 0  91     -10.435   4.992   1.932  1.00  0.00      R00  C  
ATOM   1411  CG1 ILE 0  91      -8.602   5.231   3.865  1.00  0.00      R00  C  
ATOM   1412  CD1 ILE 0  91      -7.353   5.587   3.056  1.00  0.00      R00  C  
ATOM   1413  H   ILE 0  91     -11.496   2.451   2.572  1.00  0.00      R00  H  
ATOM   1414  HA  ILE 0  91      -9.948   3.145   4.825  1.00  0.00           H  
ATOM   1415  HB  ILE 0  91      -9.059   3.584   2.751  1.00  0.00           H  
ATOM   1416 HG21 ILE 0  91     -11.122   4.332   1.402  1.00  0.00           H  
ATOM   1417 HG22 ILE 0  91     -10.925   5.900   2.283  1.00  0.00           H  
ATOM   1418 HG23 ILE 0  91      -9.718   5.300   1.171  1.00  0.00           H  
ATOM   1419 HG13 ILE 0  91      -8.342   4.767   4.816  1.00  0.00           H  
ATOM   1420 HG12 ILE 0  91      -9.102   6.154   4.159  1.00  0.00           H  
ATOM   1421 HD11 ILE 0  91      -6.672   4.740   3.133  1.00  0.00           H  
ATOM   1422 HD12 ILE 0  91      -7.454   5.788   1.989  1.00  0.00           H  
ATOM   1423 HD13 ILE 0  91      -6.848   6.424   3.538  1.00  0.00           H  
ATOM   1424  N   PRO 0  92     -12.803   4.763   4.849  1.00  0.00      R00  N  
ATOM   1425  CA  PRO 0  92     -13.591   5.558   5.791  1.00  0.00      R00  C  
ATOM   1426  C   PRO 0  92     -13.440   5.155   7.319  1.00  0.00      R00  C  
ATOM   1427  O   PRO 0  92     -13.169   6.053   8.101  1.00  0.00      R00  O  
ATOM   1428  CD  PRO 0  92     -13.638   4.368   3.715  1.00  0.00      R00  C  
ATOM   1429  CB  PRO 0  92     -15.020   5.542   5.246  1.00  0.00      R00  C  
ATOM   1430  CG  PRO 0  92     -15.020   4.412   4.232  1.00  0.00      R00  C  
ATOM   1431  HD2 PRO 0  92     -13.365   3.386   3.329  1.00  0.00           H  
ATOM   1432  HD3 PRO 0  92     -13.289   5.079   2.966  1.00  0.00           H  
ATOM   1433  HA  PRO 0  92     -13.172   6.561   5.715  1.00  0.00           H  
ATOM   1434  HB3 PRO 0  92     -15.150   6.472   4.694  1.00  0.00           H  
ATOM   1435  HB2 PRO 0  92     -15.829   5.567   5.976  1.00  0.00           H  
ATOM   1436  HG2 PRO 0  92     -15.153   3.495   4.807  1.00  0.00           H  
ATOM   1437  HG3 PRO 0  92     -15.814   4.427   3.485  1.00  0.00           H  
ATOM   1438  N   PHE 0  93     -13.502   3.837   7.597  1.00  0.00      R00  N  
ATOM   1439  CA  PHE 0  93     -13.275   3.246   8.881  1.00  0.00      R00  C  
ATOM   1440  C   PHE 0  93     -12.006   3.667   9.542  1.00  0.00      R00  C  
ATOM   1441  O   PHE 0  93     -12.026   3.859  10.743  1.00  0.00      R00  O  
ATOM   1442  CB  PHE 0  93     -13.408   1.766   8.792  1.00  0.00      R00  C  
ATOM   1443  CG  PHE 0  93     -14.825   1.399   8.248  1.00  0.00      R00  C  
ATOM   1444  CD1 PHE 0  93     -15.900   1.495   9.141  1.00  0.00      R00  C  
ATOM   1445  CD2 PHE 0  93     -15.058   1.058   6.878  1.00  0.00      R00  C  
ATOM   1446  CE1 PHE 0  93     -17.216   1.391   8.705  1.00  0.00      R00  C  
ATOM   1447  CE2 PHE 0  93     -16.378   0.974   6.419  1.00  0.00      R00  C  
ATOM   1448  CZ  PHE 0  93     -17.420   1.159   7.329  1.00  0.00      R00  C  
ATOM   1449  H   PHE 0  93     -13.889   3.192   6.922  1.00  0.00      R00  H  
ATOM   1450  HA  PHE 0  93     -14.067   3.598   9.542  1.00  0.00           H  
ATOM   1451  HB3 PHE 0  93     -13.266   1.260   9.746  1.00  0.00           H  
ATOM   1452  HB2 PHE 0  93     -12.688   1.252   8.156  1.00  0.00           H  
ATOM   1453  HD1 PHE 0  93     -15.533   1.557  10.154  1.00  0.00           H  
ATOM   1454  HD2 PHE 0  93     -14.215   0.988   6.207  1.00  0.00           H  
ATOM   1455  HE1 PHE 0  93     -17.989   1.395   9.459  1.00  0.00           H  
ATOM   1456  HE2 PHE 0  93     -16.548   0.724   5.382  1.00  0.00           H  
ATOM   1457  HZ  PHE 0  93     -18.410   1.034   6.915  1.00  0.00           H  
ATOM   1458  N   LEU 0  94     -10.929   3.719   8.766  1.00  0.00      R00  N  
ATOM   1459  CA  LEU 0  94      -9.659   4.111   9.293  1.00  0.00      R00  C  
ATOM   1460  C   LEU 0  94      -9.549   5.660   9.485  1.00  0.00      R00  C  
ATOM   1461  O   LEU 0  94      -8.975   6.116  10.500  1.00  0.00      R00  O  
ATOM   1462  CB  LEU 0  94      -8.517   3.553   8.405  1.00  0.00      R00  C  
ATOM   1463  CG  LEU 0  94      -8.366   2.035   8.441  1.00  0.00      R00  C  
ATOM   1464  CD1 LEU 0  94      -7.509   1.563   7.353  1.00  0.00      R00  C  
ATOM   1465  CD2 LEU 0  94      -7.784   1.609   9.788  1.00  0.00      R00  C  
ATOM   1466  H   LEU 0  94     -11.066   3.316   7.851  1.00  0.00      R00  H  
ATOM   1467  HA  LEU 0  94      -9.465   3.705  10.285  1.00  0.00           H  
ATOM   1468  HB3 LEU 0  94      -7.523   3.924   8.654  1.00  0.00           H  
ATOM   1469  HB2 LEU 0  94      -8.646   3.839   7.361  1.00  0.00           H  
ATOM   1470  HG  LEU 0  94      -9.308   1.495   8.341  1.00  0.00           H  
ATOM   1471 HD11 LEU 0  94      -8.101   0.845   6.785  1.00  0.00           H  
ATOM   1472 HD12 LEU 0  94      -7.251   2.337   6.630  1.00  0.00           H  
ATOM   1473 HD13 LEU 0  94      -6.540   1.158   7.647  1.00  0.00           H  
ATOM   1474 HD21 LEU 0  94      -7.544   0.549   9.867  1.00  0.00           H  
ATOM   1475 HD22 LEU 0  94      -6.804   2.039   9.993  1.00  0.00           H  
ATOM   1476 HD23 LEU 0  94      -8.365   1.843  10.680  1.00  0.00           H  
ATOM   1477  N   ILE 0  95     -10.202   6.439   8.661  1.00  0.00      R00  N  
ATOM   1478  CA  ILE 0  95     -10.206   7.875   8.774  1.00  0.00      R00  C  
ATOM   1479  C   ILE 0  95     -11.066   8.276   9.957  1.00  0.00      R00  C  
ATOM   1480  O   ILE 0  95     -10.661   9.061  10.840  1.00  0.00      R00  O  
ATOM   1481  CB  ILE 0  95     -10.659   8.513   7.437  1.00  0.00      R00  C  
ATOM   1482  CG2 ILE 0  95     -10.929  10.054   7.457  1.00  0.00      R00  C  
ATOM   1483  CG1 ILE 0  95      -9.615   8.181   6.397  1.00  0.00      R00  C  
ATOM   1484  CD1 ILE 0  95     -10.032   8.705   4.968  1.00  0.00      R00  C  
ATOM   1485  H   ILE 0  95     -10.611   6.075   7.812  1.00  0.00      R00  H  
ATOM   1486  HA  ILE 0  95      -9.194   8.225   8.975  1.00  0.00           H  
ATOM   1487  HB  ILE 0  95     -11.550   8.003   7.070  1.00  0.00           H  
ATOM   1488 HG21 ILE 0  95     -11.491  10.464   6.617  1.00  0.00           H  
ATOM   1489 HG22 ILE 0  95     -11.423  10.543   8.296  1.00  0.00           H  
ATOM   1490 HG23 ILE 0  95      -9.973  10.550   7.289  1.00  0.00           H  
ATOM   1491 HG13 ILE 0  95      -9.293   7.150   6.256  1.00  0.00           H  
ATOM   1492 HG12 ILE 0  95      -8.632   8.587   6.638  1.00  0.00           H  
ATOM   1493 HD11 ILE 0  95     -11.086   8.516   4.764  1.00  0.00           H  
ATOM   1494 HD12 ILE 0  95      -9.941   9.790   4.906  1.00  0.00           H  
ATOM   1495 HD13 ILE 0  95      -9.519   8.280   4.106  1.00  0.00           H  
ATOM   1496  N   ILE 0  96     -12.314   7.820  10.036  1.00  0.00      R00  N  
ATOM   1497  CA  ILE 0  96     -13.220   7.910  11.182  1.00  0.00      R00  C  
ATOM   1498  C   ILE 0  96     -12.515   7.548  12.539  1.00  0.00      R00  C  
ATOM   1499  O   ILE 0  96     -12.457   8.373  13.484  1.00  0.00      R00  O  
ATOM   1500  CB  ILE 0  96     -14.507   7.160  10.901  1.00  0.00      R00  C  
ATOM   1501  CG2 ILE 0  96     -15.413   6.930  12.153  1.00  0.00      R00  C  
ATOM   1502  CG1 ILE 0  96     -15.413   7.832   9.790  1.00  0.00      R00  C  
ATOM   1503  CD1 ILE 0  96     -16.400   6.914   9.075  1.00  0.00      R00  C  
ATOM   1504  H   ILE 0  96     -12.602   7.094   9.396  1.00  0.00      R00  H  
ATOM   1505  HA  ILE 0  96     -13.437   8.977  11.138  1.00  0.00           H  
ATOM   1506  HB  ILE 0  96     -14.232   6.181  10.509  1.00  0.00           H  
ATOM   1507 HG21 ILE 0  96     -15.794   7.782  12.716  1.00  0.00           H  
ATOM   1508 HG22 ILE 0  96     -16.279   6.438  11.712  1.00  0.00           H  
ATOM   1509 HG23 ILE 0  96     -15.039   6.167  12.837  1.00  0.00           H  
ATOM   1510 HG13 ILE 0  96     -14.704   8.122   9.014  1.00  0.00           H  
ATOM   1511 HG12 ILE 0  96     -15.859   8.778  10.098  1.00  0.00           H  
ATOM   1512 HD11 ILE 0  96     -15.824   6.077   8.682  1.00  0.00           H  
ATOM   1513 HD12 ILE 0  96     -17.230   6.615   9.715  1.00  0.00           H  
ATOM   1514 HD13 ILE 0  96     -16.794   7.542   8.276  1.00  0.00           H  
ATOM   1515  N   THR 0  97     -11.860   6.329  12.605  1.00  0.00      R00  N  
ATOM   1516  CA  THR 0  97     -10.962   5.932  13.747  1.00  0.00      R00  C  
ATOM   1517  C   THR 0  97      -9.844   7.020  13.988  1.00  0.00      R00  C  
ATOM   1518  O   THR 0  97      -9.621   7.428  15.097  1.00  0.00      R00  O  
ATOM   1519  CB  THR 0  97     -10.264   4.518  13.455  1.00  0.00      R00  C  
ATOM   1520  OG1 THR 0  97     -11.221   3.475  13.336  1.00  0.00      R00  O  
ATOM   1521  CG2 THR 0  97      -9.374   4.061  14.601  1.00  0.00      R00  C  
ATOM   1522  H   THR 0  97     -12.004   5.608  11.912  1.00  0.00      R00  H  
ATOM   1523  HG1 THR 0  97     -11.475   3.289  12.429  1.00  0.00      R00  H  
ATOM   1524  HA  THR 0  97     -11.457   5.913  14.718  1.00  0.00           H  
ATOM   1525  HB  THR 0  97      -9.588   4.634  12.608  1.00  0.00           H  
ATOM   1526 HG21 THR 0  97      -8.839   4.947  14.941  1.00  0.00           H  
ATOM   1527 HG22 THR 0  97      -9.818   3.401  15.346  1.00  0.00           H  
ATOM   1528 HG23 THR 0  97      -8.581   3.436  14.190  1.00  0.00           H  
ATOM   1529  N   MET 0  98      -9.109   7.444  12.922  1.00  0.00      R00  N  
ATOM   1530  CA  MET 0  98      -8.138   8.566  13.016  1.00  0.00      R00  C  
ATOM   1531  C   MET 0  98      -8.621   9.903  13.561  1.00  0.00      R00  C  
ATOM   1532  O   MET 0  98      -7.926  10.593  14.289  1.00  0.00      R00  O  
ATOM   1533  CB  MET 0  98      -7.513   8.773  11.623  1.00  0.00      R00  C  
ATOM   1534  CG  MET 0  98      -6.136   9.443  11.581  1.00  0.00      R00  C  
ATOM   1535  SD  MET 0  98      -5.850  10.473  10.049  1.00  0.00      R00  S  
ATOM   1536  CE  MET 0  98      -6.185   9.370   8.642  1.00  0.00      R00  C  
ATOM   1537  H   MET 0  98      -9.243   6.883  12.093  1.00  0.00      R00  H  
ATOM   1538  HA  MET 0  98      -7.337   8.237  13.677  1.00  0.00           H  
ATOM   1539  HB3 MET 0  98      -8.180   9.259  10.911  1.00  0.00           H  
ATOM   1540  HB2 MET 0  98      -7.375   7.837  11.082  1.00  0.00           H  
ATOM   1541  HG3 MET 0  98      -5.384   8.658  11.662  1.00  0.00           H  
ATOM   1542  HG2 MET 0  98      -5.822  10.069  12.416  1.00  0.00           H  
ATOM   1543  HE1 MET 0  98      -6.532  10.005   7.827  1.00  0.00           H  
ATOM   1544  HE2 MET 0  98      -5.336   8.828   8.225  1.00  0.00           H  
ATOM   1545  HE3 MET 0  98      -7.026   8.677   8.634  1.00  0.00           H  
ATOM   1546  N   SER 0  99      -9.874  10.236  13.252  1.00  0.00      R00  N  
ATOM   1547  CA  SER 0  99     -10.654  11.355  13.743  1.00  0.00      R00  C  
ATOM   1548  C   SER 0  99     -10.886  11.303  15.282  1.00  0.00      R00  C  
ATOM   1549  O   SER 0  99     -10.611  12.312  15.996  1.00  0.00      R00  O  
ATOM   1550  CB  SER 0  99     -11.968  11.681  12.979  1.00  0.00      R00  C  
ATOM   1551  OG  SER 0  99     -12.327  13.066  12.927  1.00  0.00      R00  O  
ATOM   1552  H   SER 0  99     -10.420   9.613  12.675  1.00  0.00      R00  H  
ATOM   1553  HG  SER 0  99     -11.878  13.517  12.208  1.00  0.00      R00  H  
ATOM   1554  HA  SER 0  99      -9.983  12.213  13.715  1.00  0.00           H  
ATOM   1555  HB3 SER 0  99     -12.820  11.176  13.433  1.00  0.00           H  
ATOM   1556  HB2 SER 0  99     -11.884  11.380  11.935  1.00  0.00           H  
ATOM   1557  N   VAL 0 100     -11.443  10.124  15.667  1.00  0.00      R00  N  
ATOM   1558  CA  VAL 0 100     -11.789   9.801  17.069  1.00  0.00      R00  C  
ATOM   1559  C   VAL 0 100     -10.553   9.531  17.860  1.00  0.00      R00  C  
ATOM   1560  O   VAL 0 100     -10.641   9.650  19.047  1.00  0.00      R00  O  
ATOM   1561  CB  VAL 0 100     -12.648   8.523  16.872  1.00  0.00      R00  C  
ATOM   1562  CG1 VAL 0 100     -13.003   7.892  18.279  1.00  0.00      R00  C  
ATOM   1563  CG2 VAL 0 100     -13.987   8.850  16.223  1.00  0.00      R00  C  
ATOM   1564  H   VAL 0 100     -11.766   9.395  15.048  1.00  0.00      R00  H  
ATOM   1565  HA  VAL 0 100     -12.435  10.593  17.449  1.00  0.00           H  
ATOM   1566  HB  VAL 0 100     -12.103   7.789  16.279  1.00  0.00           H  
ATOM   1567 HG11 VAL 0 100     -13.749   7.133  18.044  1.00  0.00           H  
ATOM   1568 HG12 VAL 0 100     -12.312   7.334  18.910  1.00  0.00           H  
ATOM   1569 HG13 VAL 0 100     -13.609   8.633  18.800  1.00  0.00           H  
ATOM   1570 HG21 VAL 0 100     -14.491   9.501  16.937  1.00  0.00           H  
ATOM   1571 HG22 VAL 0 100     -13.917   9.327  15.246  1.00  0.00           H  
ATOM   1572 HG23 VAL 0 100     -14.517   7.903  16.118  1.00  0.00           H  
ATOM   1573  N   ARG 0 101      -9.437   9.238  17.187  1.00  0.00      R00  N  
ATOM   1574  CA  ARG 0 101      -8.106   8.788  17.674  1.00  0.00      R00  C  
ATOM   1575  C   ARG 0 101      -8.053   7.394  18.354  1.00  0.00      R00  C  
ATOM   1576  O   ARG 0 101      -7.061   6.963  18.992  1.00  0.00      R00  O  
ATOM   1577  CB  ARG 0 101      -7.423   9.963  18.447  1.00  0.00      R00  C  
ATOM   1578  CG  ARG 0 101      -7.447  11.426  17.897  1.00  0.00      R00  C  
ATOM   1579  CD  ARG 0 101      -6.597  12.445  18.757  1.00  0.00      R00  C  
ATOM   1580  NE  ARG 0 101      -7.079  12.551  20.137  1.00  0.00      R00  N  
ATOM   1581  CZ  ARG 0 101      -8.136  13.270  20.563  1.00  0.00      R00  C  
ATOM   1582  NH1 ARG 0 101      -8.491  13.116  21.797  1.00  0.00      R00  N  
ATOM   1583  NH2 ARG 0 101      -8.822  14.136  19.814  1.00  0.00      R00  N1+
ATOM   1584  H   ARG 0 101      -9.475   9.193  16.179  1.00  0.00      R00  H  
ATOM   1585  HE  ARG 0 101      -6.787  11.884  20.837  1.00  0.00      R00  H  
ATOM   1586 HH11 ARG 0 101      -8.863  13.868  22.359  1.00  0.00      R00  H  
ATOM   1587 HH12 ARG 0 101      -8.040  12.397  22.345  1.00  0.00      R00  H  
ATOM   1588 HH21 ARG 0 101      -9.617  14.645  20.173  1.00  0.00      R00  H  
ATOM   1589 HH22 ARG 0 101      -8.498  14.400  18.895  1.00  0.00      R00  H  
ATOM   1590  HA  ARG 0 101      -7.542   8.706  16.745  1.00  0.00           H  
ATOM   1591  HB3 ARG 0 101      -6.407   9.595  18.588  1.00  0.00           H  
ATOM   1592  HB2 ARG 0 101      -7.922  10.087  19.408  1.00  0.00           H  
ATOM   1593  HG3 ARG 0 101      -8.448  11.856  17.910  1.00  0.00           H  
ATOM   1594  HG2 ARG 0 101      -7.073  11.302  16.880  1.00  0.00           H  
ATOM   1595  HD3 ARG 0 101      -6.603  13.436  18.304  1.00  0.00           H  
ATOM   1596  HD2 ARG 0 101      -5.547  12.163  18.674  1.00  0.00           H  
ATOM   1597  N   SER 0 102      -9.210   6.778  18.155  1.00  0.00      R00  N  
ATOM   1598  CA  SER 0 102      -9.530   5.456  18.743  1.00  0.00      R00  C  
ATOM   1599  C   SER 0 102     -10.589   4.724  17.910  1.00  0.00      R00  C  
ATOM   1600  O   SER 0 102     -11.174   5.354  17.000  1.00  0.00      R00  O  
ATOM   1601  CB  SER 0 102      -9.918   5.503  20.237  1.00  0.00      R00  C  
ATOM   1602  OG  SER 0 102     -10.236   4.297  20.884  1.00  0.00      R00  O  
ATOM   1603  H   SER 0 102      -9.831   7.157  17.453  1.00  0.00      R00  H  
ATOM   1604  HG  SER 0 102     -10.060   4.538  21.797  1.00  0.00      R00  H  
ATOM   1605  HA  SER 0 102      -8.751   4.697  18.667  1.00  0.00           H  
ATOM   1606  HB3 SER 0 102     -10.772   6.170  20.352  1.00  0.00           H  
ATOM   1607  HB2 SER 0 102      -9.133   5.917  20.871  1.00  0.00           H  
ATOM   1608  N   TRP 0 103     -10.916   3.441  18.163  1.00  0.00      R00  N  
ATOM   1609  CA  TRP 0 103     -11.741   2.555  17.292  1.00  0.00      R00  C  
ATOM   1610  C   TRP 0 103     -13.226   2.507  17.876  1.00  0.00      R00  C  
ATOM   1611  O   TRP 0 103     -13.434   1.883  18.949  1.00  0.00      R00  O  
ATOM   1612  CB  TRP 0 103     -11.139   1.151  17.375  1.00  0.00      R00  C  
ATOM   1613  CG  TRP 0 103      -9.649   1.087  16.964  1.00  0.00      R00  C  
ATOM   1614  CD2 TRP 0 103      -8.506   1.426  17.776  1.00  0.00      R00  C  
ATOM   1615  CE2 TRP 0 103      -7.309   1.338  17.025  1.00  0.00      R00  C  
ATOM   1616  CE3 TRP 0 103      -8.291   1.917  19.101  1.00  0.00      R00  C  
ATOM   1617  CD1 TRP 0 103      -9.147   0.896  15.753  1.00  0.00      R00  C  
ATOM   1618  NE1 TRP 0 103      -7.747   0.937  15.805  1.00  0.00      R00  N  
ATOM   1619  CZ2 TRP 0 103      -6.039   1.723  17.434  1.00  0.00      R00  C  
ATOM   1620  CZ3 TRP 0 103      -6.994   2.233  19.548  1.00  0.00      R00  C  
ATOM   1621  CH2 TRP 0 103      -5.854   2.129  18.804  1.00  0.00      R00  C  
ATOM   1622  H   TRP 0 103     -10.395   2.938  18.868  1.00  0.00      R00  H  
ATOM   1623  HE1 TRP 0 103      -7.204   0.751  14.974  1.00  0.00      R00  H  
ATOM   1624  HA  TRP 0 103     -11.677   2.926  16.269  1.00  0.00           H  
ATOM   1625  HB3 TRP 0 103     -11.643   0.428  16.733  1.00  0.00           H  
ATOM   1626  HB2 TRP 0 103     -11.104   0.749  18.388  1.00  0.00           H  
ATOM   1627  HE3 TRP 0 103      -9.142   2.048  19.752  1.00  0.00           H  
ATOM   1628  HD1 TRP 0 103      -9.797   0.620  14.936  1.00  0.00           H  
ATOM   1629  HZ2 TRP 0 103      -5.181   1.659  16.781  1.00  0.00           H  
ATOM   1630  HZ3 TRP 0 103      -6.970   2.467  20.602  1.00  0.00           H  
ATOM   1631  HH2 TRP 0 103      -4.894   2.377  19.232  1.00  0.00           H  
ATOM   1632  N   PRO 0 104     -14.241   3.080  17.161  1.00  0.00      R00  N  
ATOM   1633  CA  PRO 0 104     -15.603   3.201  17.727  1.00  0.00      R00  C  
ATOM   1634  C   PRO 0 104     -16.337   1.974  17.266  1.00  0.00      R00  C  
ATOM   1635  O   PRO 0 104     -17.181   1.545  18.035  1.00  0.00      R00  O  
ATOM   1636  CD  PRO 0 104     -14.037   3.816  15.907  1.00  0.00      R00  C  
ATOM   1637  CB  PRO 0 104     -16.052   4.526  17.090  1.00  0.00      R00  C  
ATOM   1638  CG  PRO 0 104     -15.365   4.538  15.691  1.00  0.00      R00  C  
ATOM   1639  HD2 PRO 0 104     -13.785   3.006  15.222  1.00  0.00           H  
ATOM   1640  HD3 PRO 0 104     -13.226   4.538  16.002  1.00  0.00           H  
ATOM   1641  HA  PRO 0 104     -15.561   3.179  18.816  1.00  0.00           H  
ATOM   1642  HB3 PRO 0 104     -15.613   5.245  17.782  1.00  0.00           H  
ATOM   1643  HB2 PRO 0 104     -17.115   4.754  17.020  1.00  0.00           H  
ATOM   1644  HG2 PRO 0 104     -15.926   4.010  14.920  1.00  0.00           H  
ATOM   1645  HG3 PRO 0 104     -15.134   5.541  15.332  1.00  0.00           H  
ATOM   1646  N   PHE 0 105     -16.000   1.281  16.120  1.00  0.00      R00  N  
ATOM   1647  CA  PHE 0 105     -16.689   0.043  15.688  1.00  0.00      R00  C  
ATOM   1648  C   PHE 0 105     -16.426  -1.174  16.515  1.00  0.00      R00  C  
ATOM   1649  O   PHE 0 105     -15.517  -1.035  17.427  1.00  0.00      R00  O  
ATOM   1650  CB  PHE 0 105     -16.335  -0.304  14.207  1.00  0.00      R00  C  
ATOM   1651  CG  PHE 0 105     -16.620   0.832  13.226  1.00  0.00      R00  C  
ATOM   1652  CD1 PHE 0 105     -15.592   1.744  12.966  1.00  0.00      R00  C  
ATOM   1653  CD2 PHE 0 105     -17.957   1.139  12.806  1.00  0.00      R00  C  
ATOM   1654  CE1 PHE 0 105     -15.848   3.037  12.493  1.00  0.00      R00  C  
ATOM   1655  CE2 PHE 0 105     -18.163   2.433  12.234  1.00  0.00      R00  C  
ATOM   1656  CZ  PHE 0 105     -17.155   3.346  12.073  1.00  0.00      R00  C  
ATOM   1657  H   PHE 0 105     -15.274   1.630  15.511  1.00  0.00      R00  H  
ATOM   1658  HA  PHE 0 105     -17.740   0.298  15.822  1.00  0.00           H  
ATOM   1659  HB3 PHE 0 105     -16.816  -1.248  13.951  1.00  0.00           H  
ATOM   1660  HB2 PHE 0 105     -15.270  -0.536  14.187  1.00  0.00           H  
ATOM   1661  HD1 PHE 0 105     -14.600   1.456  13.281  1.00  0.00           H  
ATOM   1662  HD2 PHE 0 105     -18.795   0.509  13.067  1.00  0.00           H  
ATOM   1663  HE1 PHE 0 105     -15.010   3.716  12.450  1.00  0.00           H  
ATOM   1664  HE2 PHE 0 105     -19.165   2.660  11.902  1.00  0.00           H  
ATOM   1665  HZ  PHE 0 105     -17.304   4.374  11.775  1.00  0.00           H  
ATOM   1666  N   GLY 0 106     -17.156  -2.325  16.317  1.00  0.00      R00  N  
ATOM   1667  CA  GLY 0 106     -17.061  -3.605  16.948  1.00  0.00      R00  C  
ATOM   1668  C   GLY 0 106     -15.903  -4.448  16.407  1.00  0.00      R00  C  
ATOM   1669  O   GLY 0 106     -15.333  -4.049  15.403  1.00  0.00      R00  O  
ATOM   1670  H   GLY 0 106     -17.751  -2.307  15.501  1.00  0.00      R00  H  
ATOM   1671  HA3 GLY 0 106     -18.015  -4.121  17.053  1.00  0.00           H  
ATOM   1672  HA2 GLY 0 106     -16.896  -3.547  18.024  1.00  0.00           H  
ATOM   1673  N   SER 0 107     -15.720  -5.548  17.091  1.00  0.00      R00  N  
ATOM   1674  CA  SER 0 107     -14.797  -6.567  16.713  1.00  0.00      R00  C  
ATOM   1675  C   SER 0 107     -14.758  -7.125  15.276  1.00  0.00      R00  C  
ATOM   1676  O   SER 0 107     -13.663  -7.261  14.722  1.00  0.00      R00  O  
ATOM   1677  CB  SER 0 107     -14.699  -7.642  17.757  1.00  0.00      R00  C  
ATOM   1678  OG  SER 0 107     -15.898  -8.455  17.684  1.00  0.00      R00  O  
ATOM   1679  H   SER 0 107     -16.274  -5.705  17.920  1.00  0.00      R00  H  
ATOM   1680  HG  SER 0 107     -15.805  -9.121  18.369  1.00  0.00      R00  H  
ATOM   1681  HA  SER 0 107     -13.836  -6.059  16.795  1.00  0.00           H  
ATOM   1682  HB3 SER 0 107     -14.712  -7.157  18.734  1.00  0.00           H  
ATOM   1683  HB2 SER 0 107     -13.827  -8.288  17.661  1.00  0.00           H  
ATOM   1684  N   PHE 0 108     -15.908  -7.251  14.683  1.00  0.00      R00  N  
ATOM   1685  CA  PHE 0 108     -16.198  -7.465  13.255  1.00  0.00      R00  C  
ATOM   1686  C   PHE 0 108     -15.431  -6.511  12.341  1.00  0.00      R00  C  
ATOM   1687  O   PHE 0 108     -14.940  -7.052  11.342  1.00  0.00      R00  O  
ATOM   1688  CB  PHE 0 108     -17.701  -7.704  12.927  1.00  0.00      R00  C  
ATOM   1689  CG  PHE 0 108     -17.990  -7.627  11.391  1.00  0.00      R00  C  
ATOM   1690  CD1 PHE 0 108     -17.681  -8.710  10.532  1.00  0.00      R00  C  
ATOM   1691  CD2 PHE 0 108     -18.415  -6.419  10.793  1.00  0.00      R00  C  
ATOM   1692  CE1 PHE 0 108     -17.620  -8.582   9.192  1.00  0.00      R00  C  
ATOM   1693  CE2 PHE 0 108     -18.329  -6.317   9.435  1.00  0.00      R00  C  
ATOM   1694  CZ  PHE 0 108     -17.970  -7.375   8.662  1.00  0.00      R00  C  
ATOM   1695  H   PHE 0 108     -16.718  -7.121  15.272  1.00  0.00      R00  H  
ATOM   1696  HA  PHE 0 108     -15.798  -8.478  13.218  1.00  0.00           H  
ATOM   1697  HB3 PHE 0 108     -18.298  -6.845  13.232  1.00  0.00           H  
ATOM   1698  HB2 PHE 0 108     -18.106  -8.611  13.375  1.00  0.00           H  
ATOM   1699  HD1 PHE 0 108     -17.190  -9.543  11.014  1.00  0.00           H  
ATOM   1700  HD2 PHE 0 108     -18.763  -5.564  11.353  1.00  0.00           H  
ATOM   1701  HE1 PHE 0 108     -17.128  -9.370   8.640  1.00  0.00           H  
ATOM   1702  HE2 PHE 0 108     -18.698  -5.366   9.081  1.00  0.00           H  
ATOM   1703  HZ  PHE 0 108     -18.055  -7.184   7.603  1.00  0.00           H  
ATOM   1704  N   PHE 0 109     -15.307  -5.178  12.634  1.00  0.00      R00  N  
ATOM   1705  CA  PHE 0 109     -14.354  -4.426  11.809  1.00  0.00      R00  C  
ATOM   1706  C   PHE 0 109     -12.835  -4.792  11.976  1.00  0.00      R00  C  
ATOM   1707  O   PHE 0 109     -12.115  -4.776  11.008  1.00  0.00      R00  O  
ATOM   1708  CB  PHE 0 109     -14.718  -2.959  12.091  1.00  0.00      R00  C  
ATOM   1709  CG  PHE 0 109     -15.933  -2.511  11.308  1.00  0.00      R00  C  
ATOM   1710  CD1 PHE 0 109     -17.237  -2.781  11.786  1.00  0.00      R00  C  
ATOM   1711  CD2 PHE 0 109     -15.765  -2.126  10.017  1.00  0.00      R00  C  
ATOM   1712  CE1 PHE 0 109     -18.349  -2.397  11.017  1.00  0.00      R00  C  
ATOM   1713  CE2 PHE 0 109     -16.869  -1.742   9.275  1.00  0.00      R00  C  
ATOM   1714  CZ  PHE 0 109     -18.178  -1.855   9.784  1.00  0.00      R00  C  
ATOM   1715  H   PHE 0 109     -15.793  -4.828  13.447  1.00  0.00      R00  H  
ATOM   1716  HA  PHE 0 109     -14.632  -4.628  10.774  1.00  0.00           H  
ATOM   1717  HB3 PHE 0 109     -13.909  -2.233  12.011  1.00  0.00           H  
ATOM   1718  HB2 PHE 0 109     -15.108  -2.826  13.100  1.00  0.00           H  
ATOM   1719  HD1 PHE 0 109     -17.405  -3.122  12.797  1.00  0.00           H  
ATOM   1720  HD2 PHE 0 109     -14.754  -2.152   9.640  1.00  0.00           H  
ATOM   1721  HE1 PHE 0 109     -19.345  -2.568  11.398  1.00  0.00           H  
ATOM   1722  HE2 PHE 0 109     -16.717  -1.365   8.275  1.00  0.00           H  
ATOM   1723  HZ  PHE 0 109     -19.064  -1.579   9.231  1.00  0.00           H  
ATOM   1724  N   CYS 0 110     -12.382  -5.309  13.101  1.00  0.00      R00  N  
ATOM   1725  CA  CYS 0 110     -10.990  -5.842  13.139  1.00  0.00      R00  C  
ATOM   1726  C   CYS 0 110     -10.909  -7.197  12.353  1.00  0.00      R00  C  
ATOM   1727  O   CYS 0 110      -9.903  -7.548  11.753  1.00  0.00      R00  O  
ATOM   1728  CB  CYS 0 110     -10.578  -5.955  14.635  1.00  0.00      R00  C  
ATOM   1729  SG  CYS 0 110      -8.793  -6.221  15.036  1.00  0.00      R00  S  
ATOM   1730  H   CYS 0 110     -13.048  -5.580  13.811  1.00  0.00      R00  H  
ATOM   1731  HB2 CYS 0 110     -10.664  -5.002  15.156  1.00  0.00           H  
ATOM   1732  HB3 CYS 0 110     -11.209  -6.667  15.167  1.00  0.00           H  
ATOM   1733  HA  CYS 0 110     -10.363  -5.106  12.636  1.00  0.00           H  
ATOM   1734  N   LYS 0 111     -12.000  -8.055  12.376  1.00  0.00      R00  N  
ATOM   1735  CA  LYS 0 111     -12.036  -9.289  11.563  1.00  0.00      R00  C  
ATOM   1736  C   LYS 0 111     -11.946  -9.033  10.136  1.00  0.00      R00  C  
ATOM   1737  O   LYS 0 111     -11.390  -9.811   9.413  1.00  0.00      R00  O  
ATOM   1738  CB  LYS 0 111     -13.267 -10.076  11.877  1.00  0.00      R00  C  
ATOM   1739  CG  LYS 0 111     -13.300 -10.824  13.161  1.00  0.00      R00  C  
ATOM   1740  CD  LYS 0 111     -14.518 -11.567  13.575  1.00  0.00      R00  C  
ATOM   1741  CE  LYS 0 111     -14.773 -12.841  12.829  1.00  0.00      R00  C  
ATOM   1742  NZ  LYS 0 111     -16.105 -13.347  13.252  1.00  0.00      R00  N1+
ATOM   1743  H   LYS 0 111     -12.755  -7.784  12.990  1.00  0.00      R00  H  
ATOM   1744  HZ1 LYS 0 111     -16.764 -12.593  13.382  1.00  0.00      R00  H  
ATOM   1745  HZ2 LYS 0 111     -16.441 -13.898  12.475  1.00  0.00      R00  H  
ATOM   1746  HZ3 LYS 0 111     -15.983 -13.889  14.095  1.00  0.00      R00  H  
ATOM   1747  HA  LYS 0 111     -11.164  -9.842  11.911  1.00  0.00           H  
ATOM   1748  HB3 LYS 0 111     -13.435 -10.847  11.124  1.00  0.00           H  
ATOM   1749  HB2 LYS 0 111     -14.185  -9.508  11.721  1.00  0.00           H  
ATOM   1750  HG3 LYS 0 111     -13.193 -10.068  13.938  1.00  0.00           H  
ATOM   1751  HG2 LYS 0 111     -12.541 -11.602  13.079  1.00  0.00           H  
ATOM   1752  HD3 LYS 0 111     -15.391 -10.916  13.533  1.00  0.00           H  
ATOM   1753  HD2 LYS 0 111     -14.372 -11.758  14.639  1.00  0.00           H  
ATOM   1754  HE3 LYS 0 111     -13.901 -13.469  13.007  1.00  0.00           H  
ATOM   1755  HE2 LYS 0 111     -14.807 -12.674  11.753  1.00  0.00           H  
ATOM   1756  N   ALA 0 112     -12.513  -7.912   9.702  1.00  0.00      R00  N  
ATOM   1757  CA  ALA 0 112     -12.338  -7.361   8.380  1.00  0.00      R00  C  
ATOM   1758  C   ALA 0 112     -10.881  -6.993   8.044  1.00  0.00      R00  C  
ATOM   1759  O   ALA 0 112     -10.474  -7.212   6.884  1.00  0.00      R00  O  
ATOM   1760  CB  ALA 0 112     -13.443  -6.361   8.089  1.00  0.00      R00  C  
ATOM   1761  H   ALA 0 112     -13.070  -7.303  10.284  1.00  0.00      R00  H  
ATOM   1762  HA  ALA 0 112     -12.536  -8.111   7.614  1.00  0.00           H  
ATOM   1763  HB1 ALA 0 112     -13.212  -5.878   7.140  1.00  0.00           H  
ATOM   1764  HB2 ALA 0 112     -14.365  -6.937   8.167  1.00  0.00           H  
ATOM   1765  HB3 ALA 0 112     -13.477  -5.563   8.831  1.00  0.00           H  
ATOM   1766  N   TYR 0 113     -10.244  -6.292   8.993  1.00  0.00      R00  N  
ATOM   1767  CA  TYR 0 113      -8.868  -5.747   8.888  1.00  0.00      R00  C  
ATOM   1768  C   TYR 0 113      -7.738  -6.777   8.599  1.00  0.00      R00  C  
ATOM   1769  O   TYR 0 113      -6.726  -6.498   7.936  1.00  0.00      R00  O  
ATOM   1770  CB  TYR 0 113      -8.601  -4.987  10.196  1.00  0.00      R00  C  
ATOM   1771  CG  TYR 0 113      -7.298  -4.186  10.264  1.00  0.00      R00  C  
ATOM   1772  CD1 TYR 0 113      -7.294  -2.748  10.211  1.00  0.00      R00  C  
ATOM   1773  CE1 TYR 0 113      -6.167  -2.006  10.556  1.00  0.00      R00  C  
ATOM   1774  CD2 TYR 0 113      -6.211  -4.856  10.704  1.00  0.00      R00  C  
ATOM   1775  CE2 TYR 0 113      -5.042  -4.161  11.056  1.00  0.00      R00  C  
ATOM   1776  CZ  TYR 0 113      -5.021  -2.723  10.959  1.00  0.00      R00  C  
ATOM   1777  OH  TYR 0 113      -3.852  -2.075  11.124  1.00  0.00      R00  O  
ATOM   1778  H   TYR 0 113     -10.672  -6.170   9.899  1.00  0.00      R00  H  
ATOM   1779  HH  TYR 0 113      -3.106  -2.593  11.435  1.00  0.00      R00  H  
ATOM   1780  HA  TYR 0 113      -8.803  -5.093   8.019  1.00  0.00           H  
ATOM   1781  HB3 TYR 0 113      -8.570  -5.702  11.017  1.00  0.00           H  
ATOM   1782  HB2 TYR 0 113      -9.502  -4.383  10.309  1.00  0.00           H  
ATOM   1783  HD1 TYR 0 113      -8.218  -2.272   9.919  1.00  0.00           H  
ATOM   1784  HE1 TYR 0 113      -6.129  -0.929  10.479  1.00  0.00           H  
ATOM   1785  HD2 TYR 0 113      -6.189  -5.920  10.889  1.00  0.00           H  
ATOM   1786  HE2 TYR 0 113      -4.217  -4.779  11.377  1.00  0.00           H  
ATOM   1787  N   MET 0 114      -7.950  -7.938   9.261  1.00  0.00      R00  N  
ATOM   1788  CA  MET 0 114      -7.236  -9.155   9.125  1.00  0.00      R00  C  
ATOM   1789  C   MET 0 114      -7.247  -9.685   7.666  1.00  0.00      R00  C  
ATOM   1790  O   MET 0 114      -6.320 -10.473   7.324  1.00  0.00      R00  O  
ATOM   1791  CB  MET 0 114      -7.791 -10.141  10.166  1.00  0.00      R00  C  
ATOM   1792  CG  MET 0 114      -7.513  -9.898  11.683  1.00  0.00      R00  C  
ATOM   1793  SD  MET 0 114      -5.800 -10.285  12.235  1.00  0.00      R00  S  
ATOM   1794  CE  MET 0 114      -5.860  -9.600  13.848  1.00  0.00      R00  C  
ATOM   1795  H   MET 0 114      -8.668  -8.001   9.968  1.00  0.00      R00  H  
ATOM   1796  HA  MET 0 114      -6.166  -8.985   9.243  1.00  0.00           H  
ATOM   1797  HB3 MET 0 114      -7.395 -11.140   9.983  1.00  0.00           H  
ATOM   1798  HB2 MET 0 114      -8.858 -10.202   9.952  1.00  0.00           H  
ATOM   1799  HG3 MET 0 114      -8.273 -10.489  12.194  1.00  0.00           H  
ATOM   1800  HG2 MET 0 114      -7.677  -8.831  11.838  1.00  0.00           H  
ATOM   1801  HE1 MET 0 114      -4.954  -9.974  14.326  1.00  0.00           H  
ATOM   1802  HE2 MET 0 114      -5.931  -8.513  13.884  1.00  0.00           H  
ATOM   1803  HE3 MET 0 114      -6.760  -9.939  14.360  1.00  0.00           H  
ATOM   1804  N   ILE 0 115      -8.253  -9.349   6.843  1.00  0.00      R00  N  
ATOM   1805  CA  ILE 0 115      -8.237  -9.698   5.417  1.00  0.00      R00  C  
ATOM   1806  C   ILE 0 115      -7.758  -8.470   4.608  1.00  0.00      R00  C  
ATOM   1807  O   ILE 0 115      -7.106  -8.603   3.580  1.00  0.00      R00  O  
ATOM   1808  CB  ILE 0 115      -9.756 -10.068   5.099  1.00  0.00      R00  C  
ATOM   1809  CG2 ILE 0 115      -9.800 -10.475   3.602  1.00  0.00      R00  C  
ATOM   1810  CG1 ILE 0 115     -10.429 -11.145   5.985  1.00  0.00      R00  C  
ATOM   1811  CD1 ILE 0 115      -9.631 -12.418   6.199  1.00  0.00      R00  C  
ATOM   1812  H   ILE 0 115      -9.101  -8.892   7.146  1.00  0.00      R00  H  
ATOM   1813  HA  ILE 0 115      -7.634 -10.555   5.118  1.00  0.00           H  
ATOM   1814  HB  ILE 0 115     -10.295  -9.131   5.238  1.00  0.00           H  
ATOM   1815 HG21 ILE 0 115      -8.996 -11.126   3.258  1.00  0.00           H  
ATOM   1816 HG22 ILE 0 115     -10.714 -11.052   3.463  1.00  0.00           H  
ATOM   1817 HG23 ILE 0 115      -9.979  -9.618   2.952  1.00  0.00           H  
ATOM   1818 HG13 ILE 0 115     -11.439 -11.402   5.665  1.00  0.00           H  
ATOM   1819 HG12 ILE 0 115     -10.675 -10.780   6.982  1.00  0.00           H  
ATOM   1820 HD11 ILE 0 115     -10.247 -13.314   6.125  1.00  0.00           H  
ATOM   1821 HD12 ILE 0 115      -8.801 -12.518   5.499  1.00  0.00           H  
ATOM   1822 HD13 ILE 0 115      -9.141 -12.449   7.172  1.00  0.00           H  
ATOM   1823  N   SER 0 116      -8.212  -7.306   5.025  1.00  0.00      R00  N  
ATOM   1824  CA  SER 0 116      -7.937  -6.083   4.170  1.00  0.00      R00  C  
ATOM   1825  C   SER 0 116      -6.452  -5.603   4.301  1.00  0.00      R00  C  
ATOM   1826  O   SER 0 116      -5.851  -5.304   3.277  1.00  0.00      R00  O  
ATOM   1827  CB  SER 0 116      -9.070  -5.015   4.472  1.00  0.00      R00  C  
ATOM   1828  OG  SER 0 116      -9.005  -4.450   5.740  1.00  0.00      R00  O  
ATOM   1829  H   SER 0 116      -8.911  -7.203   5.746  1.00  0.00      R00  H  
ATOM   1830  HG  SER 0 116      -8.505  -3.630   5.711  1.00  0.00      R00  H  
ATOM   1831  HA  SER 0 116      -7.988  -6.332   3.110  1.00  0.00           H  
ATOM   1832  HB3 SER 0 116     -10.110  -5.340   4.500  1.00  0.00           H  
ATOM   1833  HB2 SER 0 116      -9.065  -4.289   3.659  1.00  0.00           H  
ATOM   1834  N   THR 0 117      -5.907  -5.486   5.553  1.00  0.00      R00  N  
ATOM   1835  CA  THR 0 117      -4.544  -5.196   5.812  1.00  0.00      R00  C  
ATOM   1836  C   THR 0 117      -3.635  -6.453   5.673  1.00  0.00      R00  C  
ATOM   1837  O   THR 0 117      -2.421  -6.440   5.648  1.00  0.00      R00  O  
ATOM   1838  CB  THR 0 117      -4.438  -4.646   7.295  1.00  0.00      R00  C  
ATOM   1839  OG1 THR 0 117      -5.483  -3.656   7.515  1.00  0.00      R00  O  
ATOM   1840  CG2 THR 0 117      -3.052  -3.941   7.558  1.00  0.00      R00  C  
ATOM   1841  H   THR 0 117      -6.568  -5.449   6.316  1.00  0.00      R00  H  
ATOM   1842  HG1 THR 0 117      -5.326  -3.208   8.349  1.00  0.00      R00  H  
ATOM   1843  HA  THR 0 117      -4.196  -4.414   5.138  1.00  0.00           H  
ATOM   1844  HB  THR 0 117      -4.592  -5.485   7.973  1.00  0.00           H  
ATOM   1845 HG21 THR 0 117      -2.930  -3.298   8.430  1.00  0.00           H  
ATOM   1846 HG22 THR 0 117      -2.585  -4.907   7.752  1.00  0.00           H  
ATOM   1847 HG23 THR 0 117      -2.705  -3.508   6.620  1.00  0.00           H  
ATOM   1848  N   GLY 0 118      -4.288  -7.640   5.525  1.00  0.00      R00  N  
ATOM   1849  CA  GLY 0 118      -3.623  -8.952   5.558  1.00  0.00      R00  C  
ATOM   1850  C   GLY 0 118      -3.560  -9.374   4.109  1.00  0.00      R00  C  
ATOM   1851  O   GLY 0 118      -2.779  -8.850   3.330  1.00  0.00      R00  O  
ATOM   1852  H   GLY 0 118      -5.290  -7.568   5.424  1.00  0.00      R00  H  
ATOM   1853  HA3 GLY 0 118      -4.136  -9.586   6.281  1.00  0.00           H  
ATOM   1854  HA2 GLY 0 118      -2.584  -8.904   5.884  1.00  0.00           H  
ATOM   1855  N   ILE 0 119      -4.351 -10.391   3.699  1.00  0.00      R00  N  
ATOM   1856  CA  ILE 0 119      -4.315 -11.040   2.377  1.00  0.00      R00  C  
ATOM   1857  C   ILE 0 119      -4.191 -10.077   1.118  1.00  0.00      R00  C  
ATOM   1858  O   ILE 0 119      -3.242 -10.198   0.365  1.00  0.00      R00  O  
ATOM   1859  CB  ILE 0 119      -5.592 -11.918   2.133  1.00  0.00      R00  C  
ATOM   1860  CG2 ILE 0 119      -5.630 -12.680   0.751  1.00  0.00      R00  C  
ATOM   1861  CG1 ILE 0 119      -5.842 -12.977   3.272  1.00  0.00      R00  C  
ATOM   1862  CD1 ILE 0 119      -7.149 -13.807   3.164  1.00  0.00      R00  C  
ATOM   1863  H   ILE 0 119      -4.870 -10.795   4.465  1.00  0.00      R00  H  
ATOM   1864  HA  ILE 0 119      -3.367 -11.577   2.375  1.00  0.00           H  
ATOM   1865  HB  ILE 0 119      -6.445 -11.267   1.942  1.00  0.00           H  
ATOM   1866 HG21 ILE 0 119      -6.673 -12.959   0.601  1.00  0.00           H  
ATOM   1867 HG22 ILE 0 119      -5.203 -12.219  -0.139  1.00  0.00           H  
ATOM   1868 HG23 ILE 0 119      -5.004 -13.572   0.724  1.00  0.00           H  
ATOM   1869 HG13 ILE 0 119      -5.893 -12.347   4.160  1.00  0.00           H  
ATOM   1870 HG12 ILE 0 119      -5.070 -13.730   3.431  1.00  0.00           H  
ATOM   1871 HD11 ILE 0 119      -7.929 -13.253   2.641  1.00  0.00           H  
ATOM   1872 HD12 ILE 0 119      -6.957 -14.770   2.692  1.00  0.00           H  
ATOM   1873 HD13 ILE 0 119      -7.638 -13.883   4.135  1.00  0.00           H  
ATOM   1874  N   ASN 0 120      -5.113  -9.051   0.998  1.00  0.00      R00  N  
ATOM   1875  CA  ASN 0 120      -5.145  -8.080  -0.083  1.00  0.00      R00  C  
ATOM   1876  C   ASN 0 120      -3.791  -7.296  -0.222  1.00  0.00      R00  C  
ATOM   1877  O   ASN 0 120      -3.412  -6.992  -1.346  1.00  0.00      R00  O  
ATOM   1878  CB  ASN 0 120      -6.302  -7.138   0.111  1.00  0.00      R00  C  
ATOM   1879  CG  ASN 0 120      -7.730  -7.665  -0.061  1.00  0.00      R00  C  
ATOM   1880  OD1 ASN 0 120      -8.403  -7.618  -1.098  1.00  0.00      R00  O  
ATOM   1881  ND2 ASN 0 120      -8.347  -8.010   1.009  1.00  0.00      R00  N  
ATOM   1882  H   ASN 0 120      -5.860  -8.988   1.675  1.00  0.00      R00  H  
ATOM   1883 HD21 ASN 0 120      -9.223  -8.478   0.828  1.00  0.00      R00  H  
ATOM   1884 HD22 ASN 0 120      -7.830  -7.915   1.872  1.00  0.00      R00  H  
ATOM   1885  HA  ASN 0 120      -5.311  -8.671  -0.983  1.00  0.00           H  
ATOM   1886  HB3 ASN 0 120      -6.184  -6.296  -0.571  1.00  0.00           H  
ATOM   1887  HB2 ASN 0 120      -6.134  -6.712   1.100  1.00  0.00           H  
ATOM   1888  N   GLN 0 121      -3.157  -6.934   0.889  1.00  0.00      R00  N  
ATOM   1889  CA  GLN 0 121      -1.931  -6.223   0.927  1.00  0.00      R00  C  
ATOM   1890  C   GLN 0 121      -0.712  -6.979   0.302  1.00  0.00      R00  C  
ATOM   1891  O   GLN 0 121       0.187  -6.376  -0.332  1.00  0.00      R00  O  
ATOM   1892  CB  GLN 0 121      -1.624  -5.678   2.342  1.00  0.00      R00  C  
ATOM   1893  CG  GLN 0 121      -2.355  -4.486   2.813  1.00  0.00      R00  C  
ATOM   1894  CD  GLN 0 121      -2.154  -3.230   2.003  1.00  0.00      R00  C  
ATOM   1895  OE1 GLN 0 121      -1.499  -3.206   0.927  1.00  0.00      R00  O  
ATOM   1896  NE2 GLN 0 121      -2.806  -2.211   2.475  1.00  0.00      R00  N  
ATOM   1897  H   GLN 0 121      -3.456  -7.341   1.764  1.00  0.00      R00  H  
ATOM   1898 HE21 GLN 0 121      -2.770  -1.291   2.060  1.00  0.00      R00  H  
ATOM   1899 HE22 GLN 0 121      -3.478  -2.323   3.221  1.00  0.00      R00  H  
ATOM   1900  HA  GLN 0 121      -2.070  -5.405   0.220  1.00  0.00           H  
ATOM   1901  HB3 GLN 0 121      -0.614  -5.268   2.320  1.00  0.00           H  
ATOM   1902  HB2 GLN 0 121      -1.549  -6.456   3.101  1.00  0.00           H  
ATOM   1903  HG3 GLN 0 121      -2.269  -4.283   3.881  1.00  0.00           H  
ATOM   1904  HG2 GLN 0 121      -3.415  -4.674   2.643  1.00  0.00           H  
ATOM   1905  N   PHE 0 122      -0.815  -8.316   0.381  1.00  0.00      R00  N  
ATOM   1906  CA  PHE 0 122       0.120  -9.187  -0.348  1.00  0.00      R00  C  
ATOM   1907  C   PHE 0 122      -0.210  -9.273  -1.860  1.00  0.00      R00  C  
ATOM   1908  O   PHE 0 122       0.626  -8.948  -2.655  1.00  0.00      R00  O  
ATOM   1909  CB  PHE 0 122       0.085 -10.521   0.325  1.00  0.00      R00  C  
ATOM   1910  CG  PHE 0 122       0.695 -10.593   1.727  1.00  0.00      R00  C  
ATOM   1911  CD1 PHE 0 122      -0.070 -10.940   2.833  1.00  0.00      R00  C  
ATOM   1912  CD2 PHE 0 122       2.079 -10.418   1.952  1.00  0.00      R00  C  
ATOM   1913  CE1 PHE 0 122       0.456 -10.984   4.077  1.00  0.00      R00  C  
ATOM   1914  CE2 PHE 0 122       2.616 -10.428   3.207  1.00  0.00      R00  C  
ATOM   1915  CZ  PHE 0 122       1.799 -10.748   4.312  1.00  0.00      R00  C  
ATOM   1916  H   PHE 0 122      -1.654  -8.752   0.736  1.00  0.00      R00  H  
ATOM   1917  HA  PHE 0 122       1.129  -8.774  -0.351  1.00  0.00           H  
ATOM   1918  HB3 PHE 0 122       0.658 -11.247  -0.251  1.00  0.00           H  
ATOM   1919  HB2 PHE 0 122      -0.943 -10.883   0.349  1.00  0.00           H  
ATOM   1920  HD1 PHE 0 122      -1.118 -11.111   2.640  1.00  0.00           H  
ATOM   1921  HD2 PHE 0 122       2.744 -10.362   1.103  1.00  0.00           H  
ATOM   1922  HE1 PHE 0 122      -0.333 -11.323   4.731  1.00  0.00           H  
ATOM   1923  HE2 PHE 0 122       3.677 -10.262   3.323  1.00  0.00           H  
ATOM   1924  HZ  PHE 0 122       2.208 -10.724   5.311  1.00  0.00           H  
ATOM   1925  N   THR 0 123      -1.472  -9.457  -2.245  1.00  0.00      R00  N  
ATOM   1926  CA  THR 0 123      -1.945  -9.561  -3.627  1.00  0.00      R00  C  
ATOM   1927  C   THR 0 123      -1.683  -8.401  -4.610  1.00  0.00      R00  C  
ATOM   1928  O   THR 0 123      -1.159  -8.715  -5.693  1.00  0.00      R00  O  
ATOM   1929  CB  THR 0 123      -3.462  -9.875  -3.626  1.00  0.00      R00  C  
ATOM   1930  OG1 THR 0 123      -3.691 -10.679  -2.471  1.00  0.00      R00  O  
ATOM   1931  CG2 THR 0 123      -3.899 -10.645  -4.863  1.00  0.00      R00  C  
ATOM   1932  H   THR 0 123      -2.123  -9.755  -1.533  1.00  0.00      R00  H  
ATOM   1933  HG1 THR 0 123      -3.057 -11.396  -2.536  1.00  0.00      R00  H  
ATOM   1934  HA  THR 0 123      -1.338 -10.391  -3.989  1.00  0.00           H  
ATOM   1935  HB  THR 0 123      -4.070  -8.974  -3.533  1.00  0.00           H  
ATOM   1936 HG21 THR 0 123      -3.700  -9.913  -5.646  1.00  0.00           H  
ATOM   1937 HG22 THR 0 123      -3.354 -11.573  -5.033  1.00  0.00           H  
ATOM   1938 HG23 THR 0 123      -4.928 -11.003  -4.846  1.00  0.00           H  
ATOM   1939  N   SER 0 124      -1.950  -7.118  -4.177  1.00  0.00      R00  N  
ATOM   1940  CA  SER 0 124      -1.574  -5.872  -4.792  1.00  0.00      R00  C  
ATOM   1941  C   SER 0 124       0.002  -5.874  -5.112  1.00  0.00      R00  C  
ATOM   1942  O   SER 0 124       0.421  -5.452  -6.137  1.00  0.00      R00  O  
ATOM   1943  CB  SER 0 124      -1.897  -4.933  -3.668  1.00  0.00      R00  C  
ATOM   1944  OG  SER 0 124      -1.643  -3.609  -4.007  1.00  0.00      R00  O  
ATOM   1945  H   SER 0 124      -2.311  -6.861  -3.269  1.00  0.00      R00  H  
ATOM   1946  HG  SER 0 124      -2.390  -3.047  -3.791  1.00  0.00      R00  H  
ATOM   1947  HA  SER 0 124      -2.144  -5.601  -5.680  1.00  0.00           H  
ATOM   1948  HB3 SER 0 124      -1.332  -5.159  -2.764  1.00  0.00           H  
ATOM   1949  HB2 SER 0 124      -2.925  -5.119  -3.358  1.00  0.00           H  
ATOM   1950  N   SER 0 125       0.892  -6.279  -4.175  1.00  0.00      R00  N  
ATOM   1951  CA  SER 0 125       2.358  -6.287  -4.285  1.00  0.00      R00  C  
ATOM   1952  C   SER 0 125       2.826  -7.356  -5.326  1.00  0.00      R00  C  
ATOM   1953  O   SER 0 125       3.869  -7.110  -5.966  1.00  0.00      R00  O  
ATOM   1954  CB  SER 0 125       2.961  -6.360  -2.878  1.00  0.00      R00  C  
ATOM   1955  OG  SER 0 125       4.193  -5.647  -2.842  1.00  0.00      R00  O  
ATOM   1956  H   SER 0 125       0.554  -6.681  -3.312  1.00  0.00      R00  H  
ATOM   1957  HG  SER 0 125       4.620  -5.985  -2.052  1.00  0.00      R00  H  
ATOM   1958  HA  SER 0 125       2.664  -5.321  -4.687  1.00  0.00           H  
ATOM   1959  HB3 SER 0 125       3.138  -7.414  -2.666  1.00  0.00           H  
ATOM   1960  HB2 SER 0 125       2.355  -5.883  -2.107  1.00  0.00           H  
ATOM   1961  N   ILE 0 126       2.089  -8.491  -5.345  1.00  0.00      R00  N  
ATOM   1962  CA  ILE 0 126       2.383  -9.577  -6.255  1.00  0.00      R00  C  
ATOM   1963  C   ILE 0 126       1.787  -9.247  -7.635  1.00  0.00      R00  C  
ATOM   1964  O   ILE 0 126       2.347  -9.656  -8.645  1.00  0.00      R00  O  
ATOM   1965  CB  ILE 0 126       1.739 -10.958  -5.784  1.00  0.00      R00  C  
ATOM   1966  CG2 ILE 0 126       2.086 -12.190  -6.796  1.00  0.00      R00  C  
ATOM   1967  CG1 ILE 0 126       2.309 -11.429  -4.398  1.00  0.00      R00  C  
ATOM   1968  CD1 ILE 0 126       1.527 -12.534  -3.569  1.00  0.00      R00  C  
ATOM   1969  H   ILE 0 126       1.386  -8.663  -4.642  1.00  0.00      R00  H  
ATOM   1970  HA  ILE 0 126       3.460  -9.745  -6.257  1.00  0.00           H  
ATOM   1971  HB  ILE 0 126       0.659 -10.851  -5.687  1.00  0.00           H  
ATOM   1972 HG21 ILE 0 126       3.129 -12.191  -7.111  1.00  0.00           H  
ATOM   1973 HG22 ILE 0 126       1.737 -13.149  -6.411  1.00  0.00           H  
ATOM   1974 HG23 ILE 0 126       1.449 -12.066  -7.671  1.00  0.00           H  
ATOM   1975 HG13 ILE 0 126       2.459 -10.638  -3.662  1.00  0.00           H  
ATOM   1976 HG12 ILE 0 126       3.291 -11.841  -4.630  1.00  0.00           H  
ATOM   1977 HD11 ILE 0 126       2.003 -13.503  -3.414  1.00  0.00           H  
ATOM   1978 HD12 ILE 0 126       1.288 -12.267  -2.540  1.00  0.00           H  
ATOM   1979 HD13 ILE 0 126       0.555 -12.745  -4.014  1.00  0.00           H  
ATOM   1980  N   PHE 0 127       0.674  -8.560  -7.715  1.00  0.00      R00  N  
ATOM   1981  CA  PHE 0 127       0.203  -8.073  -8.971  1.00  0.00      R00  C  
ATOM   1982  C   PHE 0 127       1.129  -7.128  -9.783  1.00  0.00      R00  C  
ATOM   1983  O   PHE 0 127       1.394  -7.360 -10.966  1.00  0.00      R00  O  
ATOM   1984  CB  PHE 0 127      -1.182  -7.508  -8.834  1.00  0.00      R00  C  
ATOM   1985  CG  PHE 0 127      -1.971  -7.219 -10.034  1.00  0.00      R00  C  
ATOM   1986  CD1 PHE 0 127      -2.531  -8.373 -10.744  1.00  0.00      R00  C  
ATOM   1987  CD2 PHE 0 127      -2.235  -5.936 -10.446  1.00  0.00      R00  C  
ATOM   1988  CE1 PHE 0 127      -3.482  -8.067 -11.699  1.00  0.00      R00  C  
ATOM   1989  CE2 PHE 0 127      -3.039  -5.691 -11.515  1.00  0.00      R00  C  
ATOM   1990  CZ  PHE 0 127      -3.730  -6.784 -12.153  1.00  0.00      R00  C  
ATOM   1991  H   PHE 0 127       0.148  -8.339  -6.882  1.00  0.00      R00  H  
ATOM   1992  HA  PHE 0 127       0.258  -8.987  -9.563  1.00  0.00           H  
ATOM   1993  HB3 PHE 0 127      -1.015  -6.524  -8.396  1.00  0.00           H  
ATOM   1994  HB2 PHE 0 127      -1.709  -8.166  -8.143  1.00  0.00           H  
ATOM   1995  HD1 PHE 0 127      -2.352  -9.417 -10.535  1.00  0.00           H  
ATOM   1996  HD2 PHE 0 127      -1.756  -5.176  -9.846  1.00  0.00           H  
ATOM   1997  HE1 PHE 0 127      -4.040  -8.872 -12.155  1.00  0.00           H  
ATOM   1998  HE2 PHE 0 127      -3.254  -4.727 -11.953  1.00  0.00           H  
ATOM   1999  HZ  PHE 0 127      -4.418  -6.650 -12.975  1.00  0.00           H  
ATOM   2000  N   LEU 0 128       1.841  -6.251  -9.089  1.00  0.00      R00  N  
ATOM   2001  CA  LEU 0 128       2.931  -5.451  -9.618  1.00  0.00      R00  C  
ATOM   2002  C   LEU 0 128       4.062  -6.352 -10.066  1.00  0.00      R00  C  
ATOM   2003  O   LEU 0 128       4.623  -6.063 -11.099  1.00  0.00      R00  O  
ATOM   2004  CB  LEU 0 128       3.393  -4.483  -8.509  1.00  0.00      R00  C  
ATOM   2005  CG  LEU 0 128       2.611  -3.139  -8.304  1.00  0.00      R00  C  
ATOM   2006  CD1 LEU 0 128       3.235  -2.467  -7.070  1.00  0.00      R00  C  
ATOM   2007  CD2 LEU 0 128       2.657  -2.267  -9.555  1.00  0.00      R00  C  
ATOM   2008  H   LEU 0 128       1.655  -6.117  -8.105  1.00  0.00      R00  H  
ATOM   2009  HA  LEU 0 128       2.586  -4.903 -10.495  1.00  0.00           H  
ATOM   2010  HB3 LEU 0 128       4.435  -4.214  -8.682  1.00  0.00           H  
ATOM   2011  HB2 LEU 0 128       3.645  -4.992  -7.579  1.00  0.00           H  
ATOM   2012  HG  LEU 0 128       1.625  -3.579  -8.152  1.00  0.00           H  
ATOM   2013 HD11 LEU 0 128       3.879  -3.156  -6.523  1.00  0.00           H  
ATOM   2014 HD12 LEU 0 128       3.873  -1.621  -7.326  1.00  0.00           H  
ATOM   2015 HD13 LEU 0 128       2.422  -1.962  -6.549  1.00  0.00           H  
ATOM   2016 HD21 LEU 0 128       1.705  -2.284 -10.085  1.00  0.00           H  
ATOM   2017 HD22 LEU 0 128       2.904  -1.233  -9.311  1.00  0.00           H  
ATOM   2018 HD23 LEU 0 128       3.367  -2.562 -10.327  1.00  0.00           H  
ATOM   2019  N   CYS 0 129       4.295  -7.449  -9.322  1.00  0.00      R00  N  
ATOM   2020  CA  CYS 0 129       5.263  -8.478  -9.789  1.00  0.00      R00  C  
ATOM   2021  C   CYS 0 129       4.822  -9.186 -11.111  1.00  0.00      R00  C  
ATOM   2022  O   CYS 0 129       5.739  -9.531 -11.885  1.00  0.00      R00  O  
ATOM   2023  CB  CYS 0 129       5.490  -9.494  -8.660  1.00  0.00      R00  C  
ATOM   2024  SG  CYS 0 129       7.206 -10.073  -8.724  1.00  0.00      R00  S  
ATOM   2025  H   CYS 0 129       3.780  -7.528  -8.456  1.00  0.00      R00  H  
ATOM   2026  HA  CYS 0 129       6.149  -7.863  -9.942  1.00  0.00           H  
ATOM   2027  HB3 CYS 0 129       4.812 -10.341  -8.763  1.00  0.00           H  
ATOM   2028  HB2 CYS 0 129       5.334  -9.134  -7.644  1.00  0.00           H  
ATOM   2029  HG  CYS 0 129       7.071 -10.690  -9.901  1.00  0.00           H  
ATOM   2030  N   ILE 0 130       3.504  -9.509 -11.184  1.00  0.00      R00  N  
ATOM   2031  CA  ILE 0 130       2.927 -10.082 -12.407  1.00  0.00      R00  C  
ATOM   2032  C   ILE 0 130       2.965  -9.142 -13.649  1.00  0.00      R00  C  
ATOM   2033  O   ILE 0 130       3.256  -9.595 -14.744  1.00  0.00      R00  O  
ATOM   2034  CB  ILE 0 130       1.403 -10.640 -12.223  1.00  0.00      R00  C  
ATOM   2035  CG2 ILE 0 130       0.673 -10.887 -13.562  1.00  0.00      R00  C  
ATOM   2036  CG1 ILE 0 130       1.426 -11.779 -11.183  1.00  0.00      R00  C  
ATOM   2037  CD1 ILE 0 130       0.109 -12.061 -10.475  1.00  0.00      R00  C  
ATOM   2038  H   ILE 0 130       2.824  -9.218 -10.496  1.00  0.00      R00  H  
ATOM   2039  HA  ILE 0 130       3.696 -10.783 -12.730  1.00  0.00           H  
ATOM   2040  HB  ILE 0 130       0.840  -9.842 -11.739  1.00  0.00           H  
ATOM   2041 HG21 ILE 0 130       0.157 -10.027 -13.989  1.00  0.00           H  
ATOM   2042 HG22 ILE 0 130       1.266 -11.442 -14.288  1.00  0.00           H  
ATOM   2043 HG23 ILE 0 130      -0.145 -11.583 -13.374  1.00  0.00           H  
ATOM   2044 HG13 ILE 0 130       2.184 -11.577 -10.426  1.00  0.00           H  
ATOM   2045 HG12 ILE 0 130       1.601 -12.741 -11.664  1.00  0.00           H  
ATOM   2046 HD11 ILE 0 130      -0.117 -13.127 -10.498  1.00  0.00           H  
ATOM   2047 HD12 ILE 0 130       0.159 -11.716  -9.443  1.00  0.00           H  
ATOM   2048 HD13 ILE 0 130      -0.796 -11.640 -10.914  1.00  0.00           H  
ATOM   2049  N   MET 0 131       2.664  -7.894 -13.422  1.00  0.00      R00  N  
ATOM   2050  CA  MET 0 131       2.592  -6.840 -14.470  1.00  0.00      R00  C  
ATOM   2051  C   MET 0 131       4.014  -6.582 -15.034  1.00  0.00      R00  C  
ATOM   2052  O   MET 0 131       4.124  -6.492 -16.229  1.00  0.00      R00  O  
ATOM   2053  CB  MET 0 131       1.901  -5.584 -14.067  1.00  0.00      R00  C  
ATOM   2054  CG  MET 0 131       0.379  -5.697 -13.890  1.00  0.00      R00  C  
ATOM   2055  SD  MET 0 131      -0.580  -4.139 -13.592  1.00  0.00      R00  S  
ATOM   2056  CE  MET 0 131       0.240  -3.746 -12.038  1.00  0.00      R00  C  
ATOM   2057  H   MET 0 131       2.317  -7.600 -12.520  1.00  0.00      R00  H  
ATOM   2058  HA  MET 0 131       1.989  -7.231 -15.289  1.00  0.00           H  
ATOM   2059  HB3 MET 0 131       2.137  -4.796 -14.783  1.00  0.00           H  
ATOM   2060  HB2 MET 0 131       2.399  -5.416 -13.113  1.00  0.00           H  
ATOM   2061  HG3 MET 0 131       0.137  -6.393 -13.087  1.00  0.00           H  
ATOM   2062  HG2 MET 0 131      -0.057  -6.115 -14.798  1.00  0.00           H  
ATOM   2063  HE1 MET 0 131       1.269  -3.464 -12.259  1.00  0.00           H  
ATOM   2064  HE2 MET 0 131      -0.151  -2.853 -11.550  1.00  0.00           H  
ATOM   2065  HE3 MET 0 131       0.156  -4.645 -11.428  1.00  0.00           H  
ATOM   2066  N   SER 0 132       5.054  -6.521 -14.198  1.00  0.00      R00  N  
ATOM   2067  CA  SER 0 132       6.427  -6.397 -14.657  1.00  0.00      R00  C  
ATOM   2068  C   SER 0 132       6.911  -7.682 -15.413  1.00  0.00      R00  C  
ATOM   2069  O   SER 0 132       7.737  -7.566 -16.385  1.00  0.00      R00  O  
ATOM   2070  CB  SER 0 132       7.419  -6.034 -13.505  1.00  0.00      R00  C  
ATOM   2071  OG  SER 0 132       6.896  -5.140 -12.543  1.00  0.00      R00  O  
ATOM   2072  H   SER 0 132       4.840  -6.699 -13.227  1.00  0.00      R00  H  
ATOM   2073  HG  SER 0 132       6.289  -5.588 -11.950  1.00  0.00      R00  H  
ATOM   2074  HA  SER 0 132       6.492  -5.564 -15.356  1.00  0.00           H  
ATOM   2075  HB3 SER 0 132       8.416  -5.679 -13.768  1.00  0.00           H  
ATOM   2076  HB2 SER 0 132       7.614  -6.993 -13.025  1.00  0.00           H  
ATOM   2077  N   ALA 0 133       6.433  -8.871 -14.945  1.00  0.00      R00  N  
ATOM   2078  CA  ALA 0 133       6.738 -10.152 -15.530  1.00  0.00      R00  C  
ATOM   2079  C   ALA 0 133       6.176 -10.187 -17.027  1.00  0.00      R00  C  
ATOM   2080  O   ALA 0 133       6.795 -10.699 -17.960  1.00  0.00      R00  O  
ATOM   2081  CB  ALA 0 133       6.199 -11.296 -14.659  1.00  0.00      R00  C  
ATOM   2082  H   ALA 0 133       5.689  -8.849 -14.262  1.00  0.00      R00  H  
ATOM   2083  HA  ALA 0 133       7.821 -10.267 -15.565  1.00  0.00           H  
ATOM   2084  HB1 ALA 0 133       6.808 -11.296 -13.755  1.00  0.00           H  
ATOM   2085  HB2 ALA 0 133       5.148 -11.171 -14.396  1.00  0.00           H  
ATOM   2086  HB3 ALA 0 133       6.273 -12.227 -15.222  1.00  0.00           H  
ATOM   2087  N   ASP 0 134       4.941  -9.630 -17.158  1.00  0.00      R00  N  
ATOM   2088  CA  ASP 0 134       4.233  -9.443 -18.451  1.00  0.00      R00  C  
ATOM   2089  C   ASP 0 134       5.009  -8.584 -19.419  1.00  0.00      R00  C  
ATOM   2090  O   ASP 0 134       5.366  -9.022 -20.496  1.00  0.00      R00  O  
ATOM   2091  CB  ASP 0 134       2.786  -9.051 -18.229  1.00  0.00      R00  C  
ATOM   2092  CG  ASP 0 134       2.109  -8.545 -19.430  1.00  0.00      R00  C  
ATOM   2093  OD1 ASP 0 134       2.118  -7.284 -19.693  1.00  0.00      R00  O  
ATOM   2094  OD2 ASP 0 134       1.440  -9.321 -20.189  1.00  0.00      R00  O1-
ATOM   2095  H   ASP 0 134       4.331  -9.431 -16.377  1.00  0.00      R00  H  
ATOM   2096  HA  ASP 0 134       4.130 -10.323 -19.086  1.00  0.00           H  
ATOM   2097  HB3 ASP 0 134       2.627  -8.349 -17.411  1.00  0.00           H  
ATOM   2098  HB2 ASP 0 134       2.233  -9.928 -17.892  1.00  0.00           H  
ATOM   2099  N   ARG 0 135       5.333  -7.364 -19.010  1.00  0.00      R00  N  
ATOM   2100  CA  ARG 0 135       6.221  -6.576 -19.929  1.00  0.00      R00  C  
ATOM   2101  C   ARG 0 135       7.642  -7.063 -20.144  1.00  0.00      R00  C  
ATOM   2102  O   ARG 0 135       8.131  -6.776 -21.241  1.00  0.00      R00  O  
ATOM   2103  CB  ARG 0 135       6.218  -5.199 -19.241  1.00  0.00      R00  C  
ATOM   2104  CG  ARG 0 135       4.805  -4.523 -19.155  1.00  0.00      R00  C  
ATOM   2105  CD  ARG 0 135       4.201  -4.207 -20.491  1.00  0.00      R00  C  
ATOM   2106  NE  ARG 0 135       3.369  -5.229 -21.053  1.00  0.00      R00  N  
ATOM   2107  CZ  ARG 0 135       3.233  -5.573 -22.332  1.00  0.00      R00  C  
ATOM   2108  NH1 ARG 0 135       3.553  -4.816 -23.388  1.00  0.00      R00  N  
ATOM   2109  NH2 ARG 0 135       2.771  -6.776 -22.503  1.00  0.00      R00  N1+
ATOM   2110  H   ARG 0 135       5.094  -7.063 -18.076  1.00  0.00      R00  H  
ATOM   2111  HE  ARG 0 135       2.830  -5.805 -20.422  1.00  0.00      R00  H  
ATOM   2112 HH11 ARG 0 135       3.498  -5.106 -24.354  1.00  0.00      R00  H  
ATOM   2113 HH12 ARG 0 135       3.725  -3.820 -23.378  1.00  0.00      R00  H  
ATOM   2114 HH21 ARG 0 135       2.509  -7.178 -23.391  1.00  0.00      R00  H  
ATOM   2115 HH22 ARG 0 135       2.579  -7.488 -21.813  1.00  0.00      R00  H  
ATOM   2116  HA  ARG 0 135       5.666  -6.588 -20.867  1.00  0.00           H  
ATOM   2117  HB3 ARG 0 135       6.943  -4.592 -19.783  1.00  0.00           H  
ATOM   2118  HB2 ARG 0 135       6.680  -5.302 -18.259  1.00  0.00           H  
ATOM   2119  HG3 ARG 0 135       4.931  -3.654 -18.511  1.00  0.00           H  
ATOM   2120  HG2 ARG 0 135       4.065  -5.063 -18.564  1.00  0.00           H  
ATOM   2121  HD3 ARG 0 135       4.859  -3.950 -21.321  1.00  0.00           H  
ATOM   2122  HD2 ARG 0 135       3.576  -3.328 -20.326  1.00  0.00           H  
ATOM   2123  N   TYR 0 136       8.210  -7.764 -19.174  1.00  0.00      R00  N  
ATOM   2124  CA  TYR 0 136       9.481  -8.441 -19.377  1.00  0.00      R00  C  
ATOM   2125  C   TYR 0 136       9.286  -9.510 -20.533  1.00  0.00      R00  C  
ATOM   2126  O   TYR 0 136      10.073  -9.453 -21.454  1.00  0.00      R00  O  
ATOM   2127  CB  TYR 0 136       9.904  -9.148 -18.058  1.00  0.00      R00  C  
ATOM   2128  CG  TYR 0 136      11.003 -10.174 -18.353  1.00  0.00      R00  C  
ATOM   2129  CD1 TYR 0 136      12.283  -9.657 -18.707  1.00  0.00      R00  C  
ATOM   2130  CE1 TYR 0 136      13.222 -10.512 -19.231  1.00  0.00      R00  C  
ATOM   2131  CD2 TYR 0 136      10.817 -11.554 -18.266  1.00  0.00      R00  C  
ATOM   2132  CE2 TYR 0 136      11.809 -12.400 -18.708  1.00  0.00      R00  C  
ATOM   2133  CZ  TYR 0 136      12.959 -11.882 -19.204  1.00  0.00      R00  C  
ATOM   2134  OH  TYR 0 136      13.930 -12.689 -19.591  1.00  0.00      R00  O  
ATOM   2135  H   TYR 0 136       7.825  -7.635 -18.249  1.00  0.00      R00  H  
ATOM   2136  HH  TYR 0 136      14.722 -12.158 -19.704  1.00  0.00      R00  H  
ATOM   2137  HA  TYR 0 136      10.281  -7.788 -19.726  1.00  0.00           H  
ATOM   2138  HB3 TYR 0 136       9.030  -9.587 -17.577  1.00  0.00           H  
ATOM   2139  HB2 TYR 0 136      10.212  -8.314 -17.427  1.00  0.00           H  
ATOM   2140  HD1 TYR 0 136      12.509  -8.610 -18.840  1.00  0.00           H  
ATOM   2141  HE1 TYR 0 136      14.165 -10.102 -19.563  1.00  0.00           H  
ATOM   2142  HD2 TYR 0 136       9.914 -11.834 -17.746  1.00  0.00           H  
ATOM   2143  HE2 TYR 0 136      11.693 -13.432 -18.410  1.00  0.00           H  
ATOM   2144  N   ILE 0 137       8.190 -10.300 -20.593  1.00  0.00      R00  N  
ATOM   2145  CA  ILE 0 137       7.849 -11.268 -21.677  1.00  0.00      R00  C  
ATOM   2146  C   ILE 0 137       7.608 -10.487 -22.993  1.00  0.00      R00  C  
ATOM   2147  O   ILE 0 137       8.168 -10.995 -23.971  1.00  0.00      R00  O  
ATOM   2148  CB  ILE 0 137       6.745 -12.283 -21.145  1.00  0.00      R00  C  
ATOM   2149  CG2 ILE 0 137       6.029 -12.958 -22.296  1.00  0.00      R00  C  
ATOM   2150  CG1 ILE 0 137       7.472 -13.296 -20.227  1.00  0.00      R00  C  
ATOM   2151  CD1 ILE 0 137       6.567 -14.291 -19.465  1.00  0.00      R00  C  
ATOM   2152  H   ILE 0 137       7.538 -10.234 -19.824  1.00  0.00      R00  H  
ATOM   2153  HA  ILE 0 137       8.739 -11.896 -21.737  1.00  0.00           H  
ATOM   2154  HB  ILE 0 137       6.090 -11.767 -20.444  1.00  0.00           H  
ATOM   2155 HG21 ILE 0 137       6.767 -13.294 -23.024  1.00  0.00           H  
ATOM   2156 HG22 ILE 0 137       5.417 -13.761 -21.885  1.00  0.00           H  
ATOM   2157 HG23 ILE 0 137       5.387 -12.263 -22.836  1.00  0.00           H  
ATOM   2158 HG13 ILE 0 137       8.246 -12.894 -19.574  1.00  0.00           H  
ATOM   2159 HG12 ILE 0 137       8.022 -13.972 -20.882  1.00  0.00           H  
ATOM   2160 HD11 ILE 0 137       5.580 -13.849 -19.332  1.00  0.00           H  
ATOM   2161 HD12 ILE 0 137       6.476 -15.224 -20.022  1.00  0.00           H  
ATOM   2162 HD13 ILE 0 137       7.026 -14.584 -18.521  1.00  0.00           H  
ATOM   2163  N   ALA 0 138       6.945  -9.364 -23.022  1.00  0.00      R00  N  
ATOM   2164  CA  ALA 0 138       6.533  -8.662 -24.243  1.00  0.00      R00  C  
ATOM   2165  C   ALA 0 138       7.737  -7.989 -25.005  1.00  0.00      R00  C  
ATOM   2166  O   ALA 0 138       7.688  -7.934 -26.207  1.00  0.00      R00  O  
ATOM   2167  CB  ALA 0 138       5.470  -7.646 -23.841  1.00  0.00      R00  C  
ATOM   2168  H   ALA 0 138       6.712  -8.953 -22.129  1.00  0.00      R00  H  
ATOM   2169  HA  ALA 0 138       5.963  -9.345 -24.872  1.00  0.00           H  
ATOM   2170  HB1 ALA 0 138       5.888  -6.843 -23.233  1.00  0.00           H  
ATOM   2171  HB2 ALA 0 138       5.083  -7.172 -24.744  1.00  0.00           H  
ATOM   2172  HB3 ALA 0 138       4.662  -8.129 -23.292  1.00  0.00           H  
ATOM   2173  N   VAL 0 139       8.749  -7.592 -24.228  1.00  0.00      R00  N  
ATOM   2174  CA  VAL 0 139      10.025  -7.046 -24.654  1.00  0.00      R00  C  
ATOM   2175  C   VAL 0 139      11.144  -8.084 -24.869  1.00  0.00      R00  C  
ATOM   2176  O   VAL 0 139      11.868  -8.002 -25.876  1.00  0.00      R00  O  
ATOM   2177  CB  VAL 0 139      10.416  -6.018 -23.607  1.00  0.00      R00  C  
ATOM   2178  CG1 VAL 0 139      11.851  -5.448 -23.917  1.00  0.00      R00  C  
ATOM   2179  CG2 VAL 0 139       9.445  -4.888 -23.490  1.00  0.00      R00  C  
ATOM   2180  H   VAL 0 139       8.564  -7.624 -23.236  1.00  0.00      R00  H  
ATOM   2181  HA  VAL 0 139       9.892  -6.460 -25.564  1.00  0.00           H  
ATOM   2182  HB  VAL 0 139      10.366  -6.326 -22.563  1.00  0.00           H  
ATOM   2183 HG11 VAL 0 139      11.994  -4.403 -23.644  1.00  0.00           H  
ATOM   2184 HG12 VAL 0 139      12.671  -5.966 -23.419  1.00  0.00           H  
ATOM   2185 HG13 VAL 0 139      11.954  -5.400 -25.001  1.00  0.00           H  
ATOM   2186 HG21 VAL 0 139       9.702  -4.152 -22.728  1.00  0.00           H  
ATOM   2187 HG22 VAL 0 139       9.312  -4.376 -24.444  1.00  0.00           H  
ATOM   2188 HG23 VAL 0 139       8.472  -5.243 -23.153  1.00  0.00           H  
ATOM   2189  N   CYS 0 140      11.442  -8.941 -23.868  1.00  0.00      R00  N  
ATOM   2190  CA  CYS 0 140      12.522  -9.887 -23.902  1.00  0.00      R00  C  
ATOM   2191  C   CYS 0 140      12.220 -11.271 -24.560  1.00  0.00      R00  C  
ATOM   2192  O   CYS 0 140      13.196 -12.021 -24.658  1.00  0.00      R00  O  
ATOM   2193  CB  CYS 0 140      13.015 -10.193 -22.426  1.00  0.00      R00  C  
ATOM   2194  SG  CYS 0 140      13.751  -8.569 -21.855  1.00  0.00      R00  S  
ATOM   2195  H   CYS 0 140      10.959  -8.885 -22.983  1.00  0.00      R00  H  
ATOM   2196  HA  CYS 0 140      13.343  -9.359 -24.388  1.00  0.00           H  
ATOM   2197  HB3 CYS 0 140      13.900 -10.804 -22.250  1.00  0.00           H  
ATOM   2198  HB2 CYS 0 140      12.217 -10.618 -21.817  1.00  0.00           H  
ATOM   2199  HG  CYS 0 140      13.109  -7.877 -22.801  1.00  0.00           H  
ATOM   2200  N   HIS 0 141      10.952 -11.491 -24.920  1.00  0.00      R00  N  
ATOM   2201  CA  HIS 0 141      10.532 -12.883 -25.306  1.00  0.00      R00  C  
ATOM   2202  C   HIS 0 141       9.179 -12.936 -26.113  1.00  0.00      R00  C  
ATOM   2203  O   HIS 0 141       8.186 -13.462 -25.629  1.00  0.00      R00  O  
ATOM   2204  CB  HIS 0 141      10.660 -13.833 -24.089  1.00  0.00      R00  C  
ATOM   2205  CG  HIS 0 141      10.478 -15.288 -24.516  1.00  0.00      R00  C  
ATOM   2206  ND1 HIS 0 141      11.206 -15.769 -25.609  1.00  0.00      R00  N  
ATOM   2207  CD2 HIS 0 141       9.778 -16.395 -24.038  1.00  0.00      R00  C  
ATOM   2208  NE2 HIS 0 141      10.199 -17.550 -24.759  1.00  0.00      R00  N  
ATOM   2209  CE1 HIS 0 141      11.069 -17.047 -25.621  1.00  0.00      R00  C  
ATOM   2210  H   HIS 0 141      10.196 -10.869 -24.670  1.00  0.00      R00  H  
ATOM   2211  HD1 HIS 0 141      11.930 -15.367 -26.186  1.00  0.00      R00  H  
ATOM   2212  HA  HIS 0 141      11.369 -13.176 -25.940  1.00  0.00           H  
ATOM   2213  HB3 HIS 0 141      10.002 -13.484 -23.293  1.00  0.00           H  
ATOM   2214  HB2 HIS 0 141      11.672 -13.788 -23.687  1.00  0.00           H  
ATOM   2215  HD2 HIS 0 141       9.020 -16.558 -23.286  1.00  0.00           H  
ATOM   2216  HE1 HIS 0 141      11.423 -17.755 -26.357  1.00  0.00           H  
ATOM   2217  N   PRO 0 142       9.129 -12.149 -27.163  1.00  0.00      R00  N  
ATOM   2218  CA  PRO 0 142       7.905 -11.617 -27.662  1.00  0.00      R00  C  
ATOM   2219  C   PRO 0 142       6.800 -12.591 -27.949  1.00  0.00      R00  C  
ATOM   2220  O   PRO 0 142       5.642 -12.432 -27.553  1.00  0.00      R00  O  
ATOM   2221  CD  PRO 0 142      10.303 -11.625 -27.914  1.00  0.00      R00  C  
ATOM   2222  CB  PRO 0 142       8.310 -10.937 -28.933  1.00  0.00      R00  C  
ATOM   2223  CG  PRO 0 142       9.711 -11.365 -29.290  1.00  0.00      R00  C  
ATOM   2224  HD2 PRO 0 142      11.133 -12.330 -27.967  1.00  0.00           H  
ATOM   2225  HD3 PRO 0 142      10.698 -10.695 -27.506  1.00  0.00           H  
ATOM   2226  HA  PRO 0 142       7.481 -10.867 -26.995  1.00  0.00           H  
ATOM   2227  HB3 PRO 0 142       8.273  -9.870 -28.712  1.00  0.00           H  
ATOM   2228  HB2 PRO 0 142       7.606 -11.146 -29.739  1.00  0.00           H  
ATOM   2229  HG2 PRO 0 142       9.779 -12.253 -29.919  1.00  0.00           H  
ATOM   2230  HG3 PRO 0 142      10.272 -10.610 -29.841  1.00  0.00           H  
ATOM   2231  N   ILE 0 143       7.317 -13.681 -28.620  1.00  0.00      R00  N  
ATOM   2232  CA  ILE 0 143       6.540 -14.875 -28.894  1.00  0.00      R00  C  
ATOM   2233  C   ILE 0 143       5.778 -15.642 -27.802  1.00  0.00      R00  C  
ATOM   2234  O   ILE 0 143       4.911 -16.433 -28.073  1.00  0.00      R00  O  
ATOM   2235  CB  ILE 0 143       7.626 -15.891 -29.458  1.00  0.00      R00  C  
ATOM   2236  CG2 ILE 0 143       8.526 -16.440 -28.326  1.00  0.00      R00  C  
ATOM   2237  CG1 ILE 0 143       6.993 -17.081 -30.252  1.00  0.00      R00  C  
ATOM   2238  CD1 ILE 0 143       5.998 -16.814 -31.328  1.00  0.00      R00  C  
ATOM   2239  H   ILE 0 143       8.257 -13.662 -28.989  1.00  0.00      R00  H  
ATOM   2240  HA  ILE 0 143       5.970 -14.557 -29.767  1.00  0.00           H  
ATOM   2241  HB  ILE 0 143       8.135 -15.395 -30.284  1.00  0.00           H  
ATOM   2242 HG21 ILE 0 143       9.054 -15.771 -27.647  1.00  0.00           H  
ATOM   2243 HG22 ILE 0 143       8.047 -17.173 -27.677  1.00  0.00           H  
ATOM   2244 HG23 ILE 0 143       9.360 -16.981 -28.773  1.00  0.00           H  
ATOM   2245 HG13 ILE 0 143       6.549 -17.861 -29.633  1.00  0.00           H  
ATOM   2246 HG12 ILE 0 143       7.855 -17.509 -30.765  1.00  0.00           H  
ATOM   2247 HD11 ILE 0 143       6.372 -16.032 -31.990  1.00  0.00           H  
ATOM   2248 HD12 ILE 0 143       5.743 -17.653 -31.976  1.00  0.00           H  
ATOM   2249 HD13 ILE 0 143       5.096 -16.298 -31.000  1.00  0.00           H  
ATOM   2250  N   ALA 0 144       6.155 -15.418 -26.508  1.00  0.00      R00  N  
ATOM   2251  CA  ALA 0 144       5.494 -16.029 -25.327  1.00  0.00      R00  C  
ATOM   2252  C   ALA 0 144       4.427 -15.149 -24.679  1.00  0.00      R00  C  
ATOM   2253  O   ALA 0 144       3.502 -15.536 -24.031  1.00  0.00      R00  O  
ATOM   2254  CB  ALA 0 144       6.494 -16.213 -24.233  1.00  0.00      R00  C  
ATOM   2255  H   ALA 0 144       6.902 -14.747 -26.402  1.00  0.00      R00  H  
ATOM   2256  HA  ALA 0 144       5.004 -16.978 -25.539  1.00  0.00           H  
ATOM   2257  HB1 ALA 0 144       7.075 -15.311 -24.040  1.00  0.00           H  
ATOM   2258  HB2 ALA 0 144       5.981 -16.199 -23.272  1.00  0.00           H  
ATOM   2259  HB3 ALA 0 144       7.083 -17.053 -24.601  1.00  0.00           H  
ATOM   2260  N   ALA 0 145       4.357 -13.839 -25.087  1.00  0.00      R00  N  
ATOM   2261  CA  ALA 0 145       3.302 -12.865 -24.718  1.00  0.00      R00  C  
ATOM   2262  C   ALA 0 145       1.817 -13.248 -25.092  1.00  0.00      R00  C  
ATOM   2263  O   ALA 0 145       1.034 -12.919 -24.223  1.00  0.00      R00  O  
ATOM   2264  CB  ALA 0 145       3.642 -11.447 -25.149  1.00  0.00      R00  C  
ATOM   2265  H   ALA 0 145       5.081 -13.435 -25.664  1.00  0.00      R00  H  
ATOM   2266  HA  ALA 0 145       3.252 -12.912 -23.630  1.00  0.00           H  
ATOM   2267  HB1 ALA 0 145       3.864 -11.391 -26.215  1.00  0.00           H  
ATOM   2268  HB2 ALA 0 145       2.941 -10.645 -24.916  1.00  0.00           H  
ATOM   2269  HB3 ALA 0 145       4.585 -11.199 -24.661  1.00  0.00           H  
ATOM   2270  N   PRO 0 146       1.624 -14.006 -26.180  1.00  0.00      R00  N  
ATOM   2271  CA  PRO 0 146       0.428 -14.807 -26.542  1.00  0.00      R00  C  
ATOM   2272  C   PRO 0 146      -0.033 -15.903 -25.635  1.00  0.00      R00  C  
ATOM   2273  O   PRO 0 146      -1.247 -16.048 -25.606  1.00  0.00      R00  O  
ATOM   2274  CD  PRO 0 146       2.493 -13.928 -27.337  1.00  0.00      R00  C  
ATOM   2275  CB  PRO 0 146       0.766 -15.267 -28.069  1.00  0.00      R00  C  
ATOM   2276  CG  PRO 0 146       1.702 -14.248 -28.629  1.00  0.00      R00  C  
ATOM   2277  HD2 PRO 0 146       3.255 -14.690 -27.178  1.00  0.00           H  
ATOM   2278  HD3 PRO 0 146       3.051 -12.998 -27.445  1.00  0.00           H  
ATOM   2279  HA  PRO 0 146      -0.440 -14.150 -26.592  1.00  0.00           H  
ATOM   2280  HB3 PRO 0 146      -0.103 -15.358 -28.721  1.00  0.00           H  
ATOM   2281  HB2 PRO 0 146       1.168 -16.278 -28.011  1.00  0.00           H  
ATOM   2282  HG2 PRO 0 146       2.336 -14.653 -29.418  1.00  0.00           H  
ATOM   2283  HG3 PRO 0 146       1.105 -13.400 -28.963  1.00  0.00           H  
ATOM   2284  N   ARG 0 147       0.881 -16.703 -25.096  1.00  0.00      R00  N  
ATOM   2285  CA  ARG 0 147       0.584 -17.761 -24.109  1.00  0.00      R00  C  
ATOM   2286  C   ARG 0 147      -0.010 -17.108 -22.849  1.00  0.00      R00  C  
ATOM   2287  O   ARG 0 147      -1.114 -17.336 -22.437  1.00  0.00      R00  O  
ATOM   2288  CB  ARG 0 147       1.798 -18.754 -23.886  1.00  0.00      R00  C  
ATOM   2289  CG  ARG 0 147       2.757 -19.029 -25.105  1.00  0.00      R00  C  
ATOM   2290  CD  ARG 0 147       2.228 -19.817 -26.349  1.00  0.00      R00  C  
ATOM   2291  NE  ARG 0 147       1.801 -21.212 -26.111  1.00  0.00      R00  N  
ATOM   2292  CZ  ARG 0 147       2.710 -22.140 -25.971  1.00  0.00      R00  C  
ATOM   2293  NH1 ARG 0 147       2.229 -23.405 -25.855  1.00  0.00      R00  N  
ATOM   2294  NH2 ARG 0 147       4.005 -21.930 -26.091  1.00  0.00      R00  N1+
ATOM   2295  H   ARG 0 147       1.835 -16.383 -25.181  1.00  0.00      R00  H  
ATOM   2296  HE  ARG 0 147       0.810 -21.403 -26.125  1.00  0.00      R00  H  
ATOM   2297 HH11 ARG 0 147       2.905 -24.115 -25.609  1.00  0.00      R00  H  
ATOM   2298 HH12 ARG 0 147       1.236 -23.590 -25.857  1.00  0.00      R00  H  
ATOM   2299 HH21 ARG 0 147       4.702 -22.634 -25.897  1.00  0.00      R00  H  
ATOM   2300 HH22 ARG 0 147       4.387 -21.018 -26.299  1.00  0.00      R00  H  
ATOM   2301  HA  ARG 0 147      -0.204 -18.340 -24.591  1.00  0.00           H  
ATOM   2302  HB3 ARG 0 147       1.369 -19.695 -23.543  1.00  0.00           H  
ATOM   2303  HB2 ARG 0 147       2.331 -18.394 -23.005  1.00  0.00           H  
ATOM   2304  HG3 ARG 0 147       3.628 -19.594 -24.776  1.00  0.00           H  
ATOM   2305  HG2 ARG 0 147       3.262 -18.106 -25.391  1.00  0.00           H  
ATOM   2306  HD3 ARG 0 147       2.775 -19.646 -27.276  1.00  0.00           H  
ATOM   2307  HD2 ARG 0 147       1.231 -19.383 -26.432  1.00  0.00           H  
ATOM   2308  N   LEU 0 148       0.781 -16.105 -22.351  1.00  0.00      R00  N  
ATOM   2309  CA  LEU 0 148       0.530 -15.401 -21.128  1.00  0.00      R00  C  
ATOM   2310  C   LEU 0 148      -0.741 -14.625 -21.220  1.00  0.00      R00  C  
ATOM   2311  O   LEU 0 148      -1.642 -14.811 -20.371  1.00  0.00      R00  O  
ATOM   2312  CB  LEU 0 148       1.814 -14.571 -20.776  1.00  0.00      R00  C  
ATOM   2313  CG  LEU 0 148       1.859 -14.228 -19.259  1.00  0.00      R00  C  
ATOM   2314  CD1 LEU 0 148       2.235 -15.468 -18.434  1.00  0.00      R00  C  
ATOM   2315  CD2 LEU 0 148       2.828 -13.064 -18.803  1.00  0.00      R00  C  
ATOM   2316  H   LEU 0 148       1.606 -15.778 -22.832  1.00  0.00      R00  H  
ATOM   2317  HA  LEU 0 148       0.353 -16.154 -20.360  1.00  0.00           H  
ATOM   2318  HB3 LEU 0 148       1.843 -13.668 -21.385  1.00  0.00           H  
ATOM   2319  HB2 LEU 0 148       2.726 -15.117 -21.016  1.00  0.00           H  
ATOM   2320  HG  LEU 0 148       0.848 -13.901 -19.016  1.00  0.00           H  
ATOM   2321 HD11 LEU 0 148       3.318 -15.571 -18.370  1.00  0.00           H  
ATOM   2322 HD12 LEU 0 148       1.784 -15.442 -17.442  1.00  0.00           H  
ATOM   2323 HD13 LEU 0 148       1.958 -16.428 -18.868  1.00  0.00           H  
ATOM   2324 HD21 LEU 0 148       3.336 -13.226 -17.852  1.00  0.00           H  
ATOM   2325 HD22 LEU 0 148       3.593 -12.906 -19.564  1.00  0.00           H  
ATOM   2326 HD23 LEU 0 148       2.225 -12.194 -18.544  1.00  0.00           H  
ATOM   2327  N   ARG 0 149      -0.960 -13.772 -22.219  1.00  0.00      R00  N  
ATOM   2328  CA  ARG 0 149      -2.229 -13.083 -22.391  1.00  0.00      R00  C  
ATOM   2329  C   ARG 0 149      -3.132 -14.009 -23.165  1.00  0.00      R00  C  
ATOM   2330  O   ARG 0 149      -3.333 -13.795 -24.378  1.00  0.00      R00  O  
ATOM   2331  CB  ARG 0 149      -1.897 -11.730 -23.111  1.00  0.00      R00  C  
ATOM   2332  CG  ARG 0 149      -0.958 -10.858 -22.355  1.00  0.00      R00  C  
ATOM   2333  CD  ARG 0 149      -0.592  -9.475 -23.005  1.00  0.00      R00  C  
ATOM   2334  NE  ARG 0 149      -0.142  -8.481 -22.034  1.00  0.00      R00  N  
ATOM   2335  CZ  ARG 0 149      -0.483  -7.189 -21.892  1.00  0.00      R00  C  
ATOM   2336  NH1 ARG 0 149      -0.211  -6.550 -20.693  1.00  0.00      R00  N  
ATOM   2337  NH2 ARG 0 149      -0.995  -6.543 -23.019  1.00  0.00      R00  N1+
ATOM   2338  H   ARG 0 149      -0.212 -13.548 -22.859  1.00  0.00      R00  H  
ATOM   2339  HE  ARG 0 149       0.454  -8.906 -21.338  1.00  0.00      R00  H  
ATOM   2340 HH11 ARG 0 149      -0.350  -5.556 -20.583  1.00  0.00      R00  H  
ATOM   2341 HH12 ARG 0 149       0.398  -6.946 -19.991  1.00  0.00      R00  H  
ATOM   2342 HH21 ARG 0 149      -1.250  -5.566 -23.059  1.00  0.00      R00  H  
ATOM   2343 HH22 ARG 0 149      -0.903  -7.070 -23.876  1.00  0.00      R00  H  
ATOM   2344  HA  ARG 0 149      -2.783 -13.014 -21.455  1.00  0.00           H  
ATOM   2345  HB3 ARG 0 149      -2.816 -11.225 -23.408  1.00  0.00           H  
ATOM   2346  HB2 ARG 0 149      -1.444 -11.973 -24.072  1.00  0.00           H  
ATOM   2347  HG3 ARG 0 149      -0.021 -11.389 -22.191  1.00  0.00           H  
ATOM   2348  HG2 ARG 0 149      -1.408 -10.752 -21.368  1.00  0.00           H  
ATOM   2349  HD3 ARG 0 149      -1.265  -9.246 -23.831  1.00  0.00           H  
ATOM   2350  HD2 ARG 0 149       0.276  -9.812 -23.572  1.00  0.00           H  
ATOM   2351  N   THR 0 150      -3.672 -14.959 -22.407  1.00  0.00      R00  N  
ATOM   2352  CA  THR 0 150      -4.801 -15.806 -22.838  1.00  0.00      R00  C  
ATOM   2353  C   THR 0 150      -5.577 -15.984 -21.478  1.00  0.00      R00  C  
ATOM   2354  O   THR 0 150      -4.972 -16.421 -20.476  1.00  0.00      R00  O  
ATOM   2355  CB  THR 0 150      -4.274 -17.195 -23.266  1.00  0.00      R00  C  
ATOM   2356  OG1 THR 0 150      -3.521 -17.162 -24.475  1.00  0.00      R00  O  
ATOM   2357  CG2 THR 0 150      -5.346 -18.254 -23.432  1.00  0.00      R00  C  
ATOM   2358  H   THR 0 150      -3.200 -15.178 -21.542  1.00  0.00      R00  H  
ATOM   2359  HG1 THR 0 150      -2.667 -16.806 -24.218  1.00  0.00      R00  H  
ATOM   2360  HA  THR 0 150      -5.183 -15.171 -23.638  1.00  0.00           H  
ATOM   2361  HB  THR 0 150      -3.650 -17.563 -22.452  1.00  0.00           H  
ATOM   2362 HG21 THR 0 150      -5.949 -18.529 -22.567  1.00  0.00           H  
ATOM   2363 HG22 THR 0 150      -6.051 -17.932 -24.198  1.00  0.00           H  
ATOM   2364 HG23 THR 0 150      -4.912 -19.249 -23.527  1.00  0.00           H  
ATOM   2365  N   PRO 0 151      -6.828 -15.489 -21.547  1.00  0.00      R00  N  
ATOM   2366  CA  PRO 0 151      -7.756 -15.398 -20.403  1.00  0.00      R00  C  
ATOM   2367  C   PRO 0 151      -7.616 -16.412 -19.232  1.00  0.00      R00  C  
ATOM   2368  O   PRO 0 151      -7.616 -15.961 -18.095  1.00  0.00      R00  O  
ATOM   2369  CD  PRO 0 151      -7.655 -15.149 -22.771  1.00  0.00      R00  C  
ATOM   2370  CB  PRO 0 151      -9.168 -15.391 -20.978  1.00  0.00      R00  C  
ATOM   2371  CG  PRO 0 151      -9.101 -14.987 -22.446  1.00  0.00      R00  C  
ATOM   2372  HD2 PRO 0 151      -7.560 -16.128 -23.240  1.00  0.00           H  
ATOM   2373  HD3 PRO 0 151      -7.281 -14.322 -23.376  1.00  0.00           H  
ATOM   2374  HA  PRO 0 151      -7.479 -14.440 -19.962  1.00  0.00           H  
ATOM   2375  HB3 PRO 0 151      -9.737 -14.710 -20.344  1.00  0.00           H  
ATOM   2376  HB2 PRO 0 151      -9.673 -16.357 -20.979  1.00  0.00           H  
ATOM   2377  HG2 PRO 0 151      -9.733 -15.611 -23.078  1.00  0.00           H  
ATOM   2378  HG3 PRO 0 151      -9.499 -13.981 -22.579  1.00  0.00           H  
ATOM   2379  N   PHE 0 152      -7.646 -17.772 -19.517  1.00  0.00      R00  N  
ATOM   2380  CA  PHE 0 152      -7.398 -18.770 -18.373  1.00  0.00      R00  C  
ATOM   2381  C   PHE 0 152      -6.119 -18.539 -17.493  1.00  0.00      R00  C  
ATOM   2382  O   PHE 0 152      -6.148 -18.888 -16.336  1.00  0.00      R00  O  
ATOM   2383  CB  PHE 0 152      -7.665 -20.210 -18.790  1.00  0.00      R00  C  
ATOM   2384  CG  PHE 0 152      -6.616 -20.810 -19.679  1.00  0.00      R00  C  
ATOM   2385  CD1 PHE 0 152      -5.472 -21.463 -19.182  1.00  0.00      R00  C  
ATOM   2386  CD2 PHE 0 152      -6.794 -20.599 -21.090  1.00  0.00      R00  C  
ATOM   2387  CE1 PHE 0 152      -4.485 -21.817 -20.077  1.00  0.00      R00  C  
ATOM   2388  CE2 PHE 0 152      -5.819 -21.068 -21.946  1.00  0.00      R00  C  
ATOM   2389  CZ  PHE 0 152      -4.673 -21.683 -21.447  1.00  0.00      R00  C  
ATOM   2390  H   PHE 0 152      -7.399 -18.207 -20.394  1.00  0.00      R00  H  
ATOM   2391  HA  PHE 0 152      -8.182 -18.450 -17.686  1.00  0.00           H  
ATOM   2392  HB3 PHE 0 152      -8.618 -20.324 -19.308  1.00  0.00           H  
ATOM   2393  HB2 PHE 0 152      -7.728 -20.867 -17.923  1.00  0.00           H  
ATOM   2394  HD1 PHE 0 152      -5.442 -21.650 -18.118  1.00  0.00           H  
ATOM   2395  HD2 PHE 0 152      -7.663 -20.254 -21.632  1.00  0.00           H  
ATOM   2396  HE1 PHE 0 152      -3.616 -22.316 -19.675  1.00  0.00           H  
ATOM   2397  HE2 PHE 0 152      -6.124 -20.984 -22.979  1.00  0.00           H  
ATOM   2398  HZ  PHE 0 152      -3.907 -22.180 -22.023  1.00  0.00           H  
ATOM   2399  N   VAL 0 153      -5.030 -17.990 -18.044  1.00  0.00      R00  N  
ATOM   2400  CA  VAL 0 153      -3.761 -17.900 -17.314  1.00  0.00      R00  C  
ATOM   2401  C   VAL 0 153      -3.905 -16.655 -16.393  1.00  0.00      R00  C  
ATOM   2402  O   VAL 0 153      -3.406 -16.699 -15.268  1.00  0.00      R00  O  
ATOM   2403  CB  VAL 0 153      -2.652 -17.711 -18.288  1.00  0.00      R00  C  
ATOM   2404  CG1 VAL 0 153      -1.243 -17.562 -17.587  1.00  0.00      R00  C  
ATOM   2405  CG2 VAL 0 153      -2.573 -18.955 -19.267  1.00  0.00      R00  C  
ATOM   2406  H   VAL 0 153      -5.110 -17.592 -18.969  1.00  0.00      R00  H  
ATOM   2407  HA  VAL 0 153      -3.690 -18.770 -16.661  1.00  0.00           H  
ATOM   2408  HB  VAL 0 153      -2.807 -16.918 -19.019  1.00  0.00           H  
ATOM   2409 HG11 VAL 0 153      -0.447 -17.510 -18.331  1.00  0.00           H  
ATOM   2410 HG12 VAL 0 153      -1.290 -16.591 -17.095  1.00  0.00           H  
ATOM   2411 HG13 VAL 0 153      -0.954 -18.423 -16.984  1.00  0.00           H  
ATOM   2412 HG21 VAL 0 153      -1.793 -18.821 -20.016  1.00  0.00           H  
ATOM   2413 HG22 VAL 0 153      -2.220 -19.800 -18.676  1.00  0.00           H  
ATOM   2414 HG23 VAL 0 153      -3.523 -19.190 -19.748  1.00  0.00           H  
ATOM   2415  N   SER 0 154      -4.449 -15.555 -16.905  1.00  0.00      R00  N  
ATOM   2416  CA  SER 0 154      -4.852 -14.357 -16.108  1.00  0.00      R00  C  
ATOM   2417  C   SER 0 154      -5.653 -14.632 -14.930  1.00  0.00      R00  C  
ATOM   2418  O   SER 0 154      -5.346 -14.024 -13.867  1.00  0.00      R00  O  
ATOM   2419  CB  SER 0 154      -5.462 -13.273 -17.006  1.00  0.00      R00  C  
ATOM   2420  OG  SER 0 154      -4.471 -12.789 -17.862  1.00  0.00      R00  O  
ATOM   2421  H   SER 0 154      -4.681 -15.507 -17.887  1.00  0.00      R00  H  
ATOM   2422  HG  SER 0 154      -4.794 -12.366 -18.660  1.00  0.00      R00  H  
ATOM   2423  HA  SER 0 154      -3.908 -13.900 -15.809  1.00  0.00           H  
ATOM   2424  HB3 SER 0 154      -5.814 -12.415 -16.433  1.00  0.00           H  
ATOM   2425  HB2 SER 0 154      -6.306 -13.740 -17.514  1.00  0.00           H  
ATOM   2426  N   ARG 0 155      -6.750 -15.419 -15.046  1.00  0.00      R00  N  
ATOM   2427  CA  ARG 0 155      -7.431 -15.965 -13.831  1.00  0.00      R00  C  
ATOM   2428  C   ARG 0 155      -6.610 -16.870 -12.977  1.00  0.00      R00  C  
ATOM   2429  O   ARG 0 155      -6.664 -16.633 -11.782  1.00  0.00      R00  O  
ATOM   2430  CB  ARG 0 155      -8.780 -16.642 -14.317  1.00  0.00      R00  C  
ATOM   2431  CG  ARG 0 155      -9.587 -15.955 -15.402  1.00  0.00      R00  C  
ATOM   2432  CD  ARG 0 155     -10.902 -16.751 -15.714  1.00  0.00      R00  C  
ATOM   2433  NE  ARG 0 155     -11.669 -16.226 -16.846  1.00  0.00      R00  N  
ATOM   2434  CZ  ARG 0 155     -11.609 -16.655 -18.040  1.00  0.00      R00  C  
ATOM   2435  NH1 ARG 0 155     -12.273 -16.087 -18.979  1.00  0.00      R00  N  
ATOM   2436  NH2 ARG 0 155     -10.936 -17.749 -18.300  1.00  0.00      R00  N1+
ATOM   2437  H   ARG 0 155      -6.964 -15.911 -15.902  1.00  0.00      R00  H  
ATOM   2438  HE  ARG 0 155     -12.199 -15.398 -16.616  1.00  0.00      R00  H  
ATOM   2439 HH11 ARG 0 155     -12.436 -16.414 -19.920  1.00  0.00      R00  H  
ATOM   2440 HH12 ARG 0 155     -12.564 -15.127 -18.862  1.00  0.00      R00  H  
ATOM   2441 HH21 ARG 0 155     -10.896 -18.174 -19.216  1.00  0.00      R00  H  
ATOM   2442 HH22 ARG 0 155     -10.756 -18.461 -17.606  1.00  0.00      R00  H  
ATOM   2443  HA  ARG 0 155      -7.773 -15.048 -13.351  1.00  0.00           H  
ATOM   2444  HB3 ARG 0 155      -9.370 -17.049 -13.496  1.00  0.00           H  
ATOM   2445  HB2 ARG 0 155      -8.555 -17.550 -14.877  1.00  0.00           H  
ATOM   2446  HG3 ARG 0 155      -9.041 -15.796 -16.333  1.00  0.00           H  
ATOM   2447  HG2 ARG 0 155      -9.819 -14.978 -14.977  1.00  0.00           H  
ATOM   2448  HD3 ARG 0 155     -11.633 -16.776 -14.905  1.00  0.00           H  
ATOM   2449  HD2 ARG 0 155     -10.706 -17.823 -15.732  1.00  0.00           H  
ATOM   2450  N   ILE 0 156      -5.806 -17.833 -13.483  1.00  0.00      R00  N  
ATOM   2451  CA  ILE 0 156      -4.931 -18.769 -12.727  1.00  0.00      R00  C  
ATOM   2452  C   ILE 0 156      -3.853 -17.952 -11.971  1.00  0.00      R00  C  
ATOM   2453  O   ILE 0 156      -3.763 -18.090 -10.727  1.00  0.00      R00  O  
ATOM   2454  CB  ILE 0 156      -4.286 -19.936 -13.522  1.00  0.00      R00  C  
ATOM   2455  CG2 ILE 0 156      -3.000 -20.619 -12.933  1.00  0.00      R00  C  
ATOM   2456  CG1 ILE 0 156      -5.391 -20.995 -13.849  1.00  0.00      R00  C  
ATOM   2457  CD1 ILE 0 156      -4.950 -21.970 -14.997  1.00  0.00      R00  C  
ATOM   2458  H   ILE 0 156      -6.027 -18.162 -14.412  1.00  0.00      R00  H  
ATOM   2459  HA  ILE 0 156      -5.486 -19.221 -11.905  1.00  0.00           H  
ATOM   2460  HB  ILE 0 156      -4.099 -19.402 -14.453  1.00  0.00           H  
ATOM   2461 HG21 ILE 0 156      -3.176 -21.027 -11.937  1.00  0.00           H  
ATOM   2462 HG22 ILE 0 156      -2.660 -21.467 -13.527  1.00  0.00           H  
ATOM   2463 HG23 ILE 0 156      -2.136 -19.958 -12.996  1.00  0.00           H  
ATOM   2464 HG13 ILE 0 156      -6.315 -20.573 -14.244  1.00  0.00           H  
ATOM   2465 HG12 ILE 0 156      -5.673 -21.585 -12.977  1.00  0.00           H  
ATOM   2466 HD11 ILE 0 156      -4.249 -21.538 -15.711  1.00  0.00           H  
ATOM   2467 HD12 ILE 0 156      -4.560 -22.890 -14.561  1.00  0.00           H  
ATOM   2468 HD13 ILE 0 156      -5.752 -22.236 -15.685  1.00  0.00           H  
ATOM   2469  N   VAL 0 157      -3.026 -17.159 -12.639  1.00  0.00      R00  N  
ATOM   2470  CA  VAL 0 157      -2.114 -16.200 -11.965  1.00  0.00      R00  C  
ATOM   2471  C   VAL 0 157      -2.709 -15.259 -10.853  1.00  0.00      R00  C  
ATOM   2472  O   VAL 0 157      -2.069 -15.070  -9.812  1.00  0.00      R00  O  
ATOM   2473  CB  VAL 0 157      -1.123 -15.425 -12.914  1.00  0.00      R00  C  
ATOM   2474  CG1 VAL 0 157      -0.427 -16.354 -13.920  1.00  0.00      R00  C  
ATOM   2475  CG2 VAL 0 157      -1.704 -14.153 -13.582  1.00  0.00      R00  C  
ATOM   2476  H   VAL 0 157      -3.042 -17.063 -13.645  1.00  0.00      R00  H  
ATOM   2477  HA  VAL 0 157      -1.479 -16.920 -11.448  1.00  0.00           H  
ATOM   2478  HB  VAL 0 157      -0.361 -14.985 -12.271  1.00  0.00           H  
ATOM   2479 HG11 VAL 0 157       0.373 -16.992 -13.543  1.00  0.00           H  
ATOM   2480 HG12 VAL 0 157      -1.149 -16.942 -14.488  1.00  0.00           H  
ATOM   2481 HG13 VAL 0 157       0.035 -15.866 -14.778  1.00  0.00           H  
ATOM   2482 HG21 VAL 0 157      -0.908 -13.768 -14.220  1.00  0.00           H  
ATOM   2483 HG22 VAL 0 157      -2.489 -14.565 -14.216  1.00  0.00           H  
ATOM   2484 HG23 VAL 0 157      -2.111 -13.466 -12.841  1.00  0.00           H  
ATOM   2485  N   SER 0 158      -3.907 -14.776 -11.064  1.00  0.00      R00  N  
ATOM   2486  CA  SER 0 158      -4.590 -13.939 -10.063  1.00  0.00      R00  C  
ATOM   2487  C   SER 0 158      -4.923 -14.908  -8.880  1.00  0.00      R00  C  
ATOM   2488  O   SER 0 158      -4.409 -14.732  -7.788  1.00  0.00      R00  O  
ATOM   2489  CB  SER 0 158      -5.807 -13.138 -10.547  1.00  0.00      R00  C  
ATOM   2490  OG  SER 0 158      -5.382 -12.260 -11.530  1.00  0.00      R00  O  
ATOM   2491  H   SER 0 158      -4.424 -14.880 -11.925  1.00  0.00      R00  H  
ATOM   2492  HG  SER 0 158      -5.759 -12.511 -12.377  1.00  0.00      R00  H  
ATOM   2493  HA  SER 0 158      -3.921 -13.173  -9.671  1.00  0.00           H  
ATOM   2494  HB3 SER 0 158      -6.307 -12.573  -9.761  1.00  0.00           H  
ATOM   2495  HB2 SER 0 158      -6.428 -13.928 -10.969  1.00  0.00           H  
ATOM   2496  N   ALA 0 159      -5.684 -15.941  -9.142  1.00  0.00      R00  N  
ATOM   2497  CA  ALA 0 159      -5.981 -16.999  -8.150  1.00  0.00      R00  C  
ATOM   2498  C   ALA 0 159      -4.779 -17.433  -7.338  1.00  0.00      R00  C  
ATOM   2499  O   ALA 0 159      -4.837 -17.586  -6.099  1.00  0.00      R00  O  
ATOM   2500  CB  ALA 0 159      -6.862 -18.100  -8.817  1.00  0.00      R00  C  
ATOM   2501  H   ALA 0 159      -5.860 -16.212 -10.099  1.00  0.00      R00  H  
ATOM   2502  HA  ALA 0 159      -6.628 -16.474  -7.447  1.00  0.00           H  
ATOM   2503  HB1 ALA 0 159      -6.326 -18.732  -9.525  1.00  0.00           H  
ATOM   2504  HB2 ALA 0 159      -7.412 -18.776  -8.161  1.00  0.00           H  
ATOM   2505  HB3 ALA 0 159      -7.583 -17.582  -9.449  1.00  0.00           H  
ATOM   2506  N   ALA 0 160      -3.746 -17.748  -8.014  1.00  0.00      R00  N  
ATOM   2507  CA  ALA 0 160      -2.512 -18.218  -7.432  1.00  0.00      R00  C  
ATOM   2508  C   ALA 0 160      -1.816 -17.174  -6.521  1.00  0.00      R00  C  
ATOM   2509  O   ALA 0 160      -1.184 -17.527  -5.475  1.00  0.00      R00  O  
ATOM   2510  CB  ALA 0 160      -1.409 -18.713  -8.472  1.00  0.00      R00  C  
ATOM   2511  H   ALA 0 160      -3.795 -17.756  -9.023  1.00  0.00      R00  H  
ATOM   2512  HA  ALA 0 160      -2.708 -19.051  -6.755  1.00  0.00           H  
ATOM   2513  HB1 ALA 0 160      -1.218 -17.940  -9.216  1.00  0.00           H  
ATOM   2514  HB2 ALA 0 160      -0.466 -19.082  -8.070  1.00  0.00           H  
ATOM   2515  HB3 ALA 0 160      -1.886 -19.534  -9.008  1.00  0.00           H  
ATOM   2516  N   ALA 0 161      -1.853 -15.898  -6.913  1.00  0.00      R00  N  
ATOM   2517  CA  ALA 0 161      -1.340 -14.812  -6.112  1.00  0.00      R00  C  
ATOM   2518  C   ALA 0 161      -2.277 -14.648  -4.890  1.00  0.00      R00  C  
ATOM   2519  O   ALA 0 161      -1.800 -14.255  -3.803  1.00  0.00      R00  O  
ATOM   2520  CB  ALA 0 161      -1.210 -13.552  -7.070  1.00  0.00      R00  C  
ATOM   2521  H   ALA 0 161      -2.224 -15.627  -7.812  1.00  0.00      R00  H  
ATOM   2522  HA  ALA 0 161      -0.384 -15.108  -5.680  1.00  0.00           H  
ATOM   2523  HB1 ALA 0 161      -0.708 -13.831  -7.996  1.00  0.00           H  
ATOM   2524  HB2 ALA 0 161      -2.124 -12.998  -7.286  1.00  0.00           H  
ATOM   2525  HB3 ALA 0 161      -0.593 -12.705  -6.771  1.00  0.00           H  
ATOM   2526  N   TRP 0 162      -3.616 -14.885  -5.000  1.00  0.00      R00  N  
ATOM   2527  CA  TRP 0 162      -4.480 -14.798  -3.808  1.00  0.00      R00  C  
ATOM   2528  C   TRP 0 162      -4.309 -16.028  -2.870  1.00  0.00      R00  C  
ATOM   2529  O   TRP 0 162      -4.347 -15.787  -1.642  1.00  0.00      R00  O  
ATOM   2530  CB  TRP 0 162      -5.972 -14.734  -4.210  1.00  0.00      R00  C  
ATOM   2531  CG  TRP 0 162      -7.101 -14.831  -3.220  1.00  0.00      R00  C  
ATOM   2532  CD2 TRP 0 162      -7.703 -13.776  -2.350  1.00  0.00      R00  C  
ATOM   2533  CE2 TRP 0 162      -8.616 -14.400  -1.454  1.00  0.00      R00  C  
ATOM   2534  CE3 TRP 0 162      -7.594 -12.352  -2.293  1.00  0.00      R00  C  
ATOM   2535  CD1 TRP 0 162      -7.678 -15.967  -2.822  1.00  0.00      R00  C  
ATOM   2536  NE1 TRP 0 162      -8.548 -15.764  -1.794  1.00  0.00      R00  N  
ATOM   2537  CZ2 TRP 0 162      -9.311 -13.671  -0.425  1.00  0.00      R00  C  
ATOM   2538  CZ3 TRP 0 162      -8.343 -11.647  -1.297  1.00  0.00      R00  C  
ATOM   2539  CH2 TRP 0 162      -9.152 -12.266  -0.355  1.00  0.00      R00  C  
ATOM   2540  H   TRP 0 162      -4.119 -15.092  -5.851  1.00  0.00      R00  H  
ATOM   2541  HE1 TRP 0 162      -9.028 -16.503  -1.299  1.00  0.00      R00  H  
ATOM   2542  HA  TRP 0 162      -4.206 -13.903  -3.249  1.00  0.00           H  
ATOM   2543  HB3 TRP 0 162      -6.279 -15.482  -4.940  1.00  0.00           H  
ATOM   2544  HB2 TRP 0 162      -6.049 -13.874  -4.875  1.00  0.00           H  
ATOM   2545  HE3 TRP 0 162      -6.949 -11.713  -2.878  1.00  0.00           H  
ATOM   2546  HD1 TRP 0 162      -7.288 -16.895  -3.213  1.00  0.00           H  
ATOM   2547  HZ2 TRP 0 162      -9.947 -14.092   0.340  1.00  0.00           H  
ATOM   2548  HZ3 TRP 0 162      -8.210 -10.584  -1.159  1.00  0.00           H  
ATOM   2549  HH2 TRP 0 162      -9.552 -11.645   0.433  1.00  0.00           H  
ATOM   2550  N   THR 0 163      -4.161 -17.229  -3.467  1.00  0.00      R00  N  
ATOM   2551  CA  THR 0 163      -3.818 -18.448  -2.709  1.00  0.00      R00  C  
ATOM   2552  C   THR 0 163      -2.526 -18.268  -1.890  1.00  0.00      R00  C  
ATOM   2553  O   THR 0 163      -2.534 -18.468  -0.646  1.00  0.00      R00  O  
ATOM   2554  CB  THR 0 163      -3.612 -19.676  -3.713  1.00  0.00      R00  C  
ATOM   2555  OG1 THR 0 163      -4.685 -19.826  -4.533  1.00  0.00      R00  O  
ATOM   2556  CG2 THR 0 163      -3.479 -21.099  -3.040  1.00  0.00      R00  C  
ATOM   2557  H   THR 0 163      -4.226 -17.357  -4.467  1.00  0.00      R00  H  
ATOM   2558  HG1 THR 0 163      -4.738 -19.107  -5.167  1.00  0.00      R00  H  
ATOM   2559  HA  THR 0 163      -4.643 -18.668  -2.032  1.00  0.00           H  
ATOM   2560  HB  THR 0 163      -2.712 -19.421  -4.273  1.00  0.00           H  
ATOM   2561 HG21 THR 0 163      -4.268 -21.547  -2.435  1.00  0.00           H  
ATOM   2562 HG22 THR 0 163      -3.470 -21.885  -3.794  1.00  0.00           H  
ATOM   2563 HG23 THR 0 163      -2.518 -21.093  -2.526  1.00  0.00           H  
ATOM   2564  N   ALA 0 164      -1.450 -17.783  -2.575  1.00  0.00      R00  N  
ATOM   2565  CA  ALA 0 164      -0.238 -17.358  -1.895  1.00  0.00      R00  C  
ATOM   2566  C   ALA 0 164      -0.381 -16.269  -0.868  1.00  0.00      R00  C  
ATOM   2567  O   ALA 0 164       0.599 -16.154  -0.131  1.00  0.00      R00  O  
ATOM   2568  CB  ALA 0 164       0.808 -16.935  -3.001  1.00  0.00      R00  C  
ATOM   2569  H   ALA 0 164      -1.474 -17.718  -3.583  1.00  0.00      R00  H  
ATOM   2570  HA  ALA 0 164       0.135 -18.222  -1.345  1.00  0.00           H  
ATOM   2571  HB1 ALA 0 164       1.793 -16.509  -2.808  1.00  0.00           H  
ATOM   2572  HB2 ALA 0 164       1.061 -17.852  -3.534  1.00  0.00           H  
ATOM   2573  HB3 ALA 0 164       0.231 -16.264  -3.637  1.00  0.00           H  
ATOM   2574  N   SER 0 165      -1.345 -15.369  -1.006  1.00  0.00      R00  N  
ATOM   2575  CA  SER 0 165      -1.589 -14.245  -0.090  1.00  0.00      R00  C  
ATOM   2576  C   SER 0 165      -2.302 -14.673   1.164  1.00  0.00      R00  C  
ATOM   2577  O   SER 0 165      -2.022 -14.162   2.283  1.00  0.00      R00  O  
ATOM   2578  CB  SER 0 165      -2.384 -13.129  -0.901  1.00  0.00      R00  C  
ATOM   2579  OG  SER 0 165      -1.503 -12.596  -1.850  1.00  0.00      R00  O  
ATOM   2580  H   SER 0 165      -1.895 -15.418  -1.851  1.00  0.00      R00  H  
ATOM   2581  HG  SER 0 165      -1.705 -13.156  -2.603  1.00  0.00      R00  H  
ATOM   2582  HA  SER 0 165      -0.648 -13.761   0.173  1.00  0.00           H  
ATOM   2583  HB3 SER 0 165      -2.664 -12.363  -0.179  1.00  0.00           H  
ATOM   2584  HB2 SER 0 165      -3.424 -13.329  -1.158  1.00  0.00           H  
ATOM   2585  N   ALA 0 166      -3.199 -15.613   0.989  1.00  0.00      R00  N  
ATOM   2586  CA  ALA 0 166      -3.844 -16.283   2.055  1.00  0.00      R00  C  
ATOM   2587  C   ALA 0 166      -2.857 -17.192   2.823  1.00  0.00      R00  C  
ATOM   2588  O   ALA 0 166      -2.843 -17.254   4.033  1.00  0.00      R00  O  
ATOM   2589  CB  ALA 0 166      -5.028 -17.105   1.521  1.00  0.00      R00  C  
ATOM   2590  H   ALA 0 166      -3.316 -16.027   0.075  1.00  0.00      R00  H  
ATOM   2591  HA  ALA 0 166      -4.280 -15.570   2.755  1.00  0.00           H  
ATOM   2592  HB1 ALA 0 166      -4.597 -17.952   0.987  1.00  0.00           H  
ATOM   2593  HB2 ALA 0 166      -5.752 -17.497   2.236  1.00  0.00           H  
ATOM   2594  HB3 ALA 0 166      -5.606 -16.636   0.724  1.00  0.00           H  
ATOM   2595  N   LEU 0 167      -2.004 -17.886   2.048  1.00  0.00      R00  N  
ATOM   2596  CA  LEU 0 167      -0.951 -18.864   2.552  1.00  0.00      R00  C  
ATOM   2597  C   LEU 0 167      -0.010 -18.343   3.659  1.00  0.00      R00  C  
ATOM   2598  O   LEU 0 167       0.070 -18.963   4.731  1.00  0.00      R00  O  
ATOM   2599  CB  LEU 0 167      -0.132 -19.458   1.386  1.00  0.00      R00  C  
ATOM   2600  CG  LEU 0 167       0.330 -20.933   1.514  1.00  0.00      R00  C  
ATOM   2601  CD1 LEU 0 167       0.700 -21.469   0.072  1.00  0.00      R00  C  
ATOM   2602  CD2 LEU 0 167       1.425 -21.122   2.593  1.00  0.00      R00  C  
ATOM   2603  H   LEU 0 167      -2.059 -17.715   1.054  1.00  0.00      R00  H  
ATOM   2604  HA  LEU 0 167      -1.533 -19.633   3.061  1.00  0.00           H  
ATOM   2605  HB3 LEU 0 167       0.761 -18.871   1.173  1.00  0.00           H  
ATOM   2606  HB2 LEU 0 167      -0.782 -19.433   0.511  1.00  0.00           H  
ATOM   2607  HG  LEU 0 167      -0.392 -21.707   1.777  1.00  0.00           H  
ATOM   2608 HD11 LEU 0 167       0.839 -20.748  -0.734  1.00  0.00           H  
ATOM   2609 HD12 LEU 0 167       1.585 -22.105   0.095  1.00  0.00           H  
ATOM   2610 HD13 LEU 0 167      -0.058 -22.161  -0.294  1.00  0.00           H  
ATOM   2611 HD21 LEU 0 167       2.320 -21.634   2.239  1.00  0.00           H  
ATOM   2612 HD22 LEU 0 167       1.812 -20.179   2.978  1.00  0.00           H  
ATOM   2613 HD23 LEU 0 167       1.044 -21.750   3.398  1.00  0.00           H  
ATOM   2614  N   VAL 0 168       0.657 -17.249   3.473  1.00  0.00      R00  N  
ATOM   2615  CA  VAL 0 168       1.621 -16.567   4.407  1.00  0.00      R00  C  
ATOM   2616  C   VAL 0 168       0.901 -16.235   5.781  1.00  0.00      R00  C  
ATOM   2617  O   VAL 0 168       1.502 -16.136   6.818  1.00  0.00      R00  O  
ATOM   2618  CB  VAL 0 168       2.265 -15.283   3.844  1.00  0.00      R00  C  
ATOM   2619  CG1 VAL 0 168       3.275 -15.618   2.787  1.00  0.00      R00  C  
ATOM   2620  CG2 VAL 0 168       1.092 -14.381   3.236  1.00  0.00      R00  C  
ATOM   2621  H   VAL 0 168       0.629 -16.835   2.552  1.00  0.00      R00  H  
ATOM   2622  HA  VAL 0 168       2.439 -17.262   4.596  1.00  0.00           H  
ATOM   2623  HB  VAL 0 168       2.669 -14.559   4.552  1.00  0.00           H  
ATOM   2624 HG11 VAL 0 168       3.750 -14.735   2.361  1.00  0.00           H  
ATOM   2625 HG12 VAL 0 168       4.109 -16.250   3.092  1.00  0.00           H  
ATOM   2626 HG13 VAL 0 168       2.860 -16.180   1.951  1.00  0.00           H  
ATOM   2627 HG21 VAL 0 168       0.658 -14.850   2.353  1.00  0.00           H  
ATOM   2628 HG22 VAL 0 168       0.255 -14.179   3.904  1.00  0.00           H  
ATOM   2629 HG23 VAL 0 168       1.371 -13.376   2.920  1.00  0.00           H  
ATOM   2630  N   MET 0 169      -0.445 -16.170   5.698  1.00  0.00      R00  N  
ATOM   2631  CA  MET 0 169      -1.342 -15.903   6.796  1.00  0.00      R00  C  
ATOM   2632  C   MET 0 169      -1.954 -17.067   7.503  1.00  0.00      R00  C  
ATOM   2633  O   MET 0 169      -2.624 -16.895   8.549  1.00  0.00      R00  O  
ATOM   2634  CB  MET 0 169      -2.380 -14.857   6.301  1.00  0.00      R00  C  
ATOM   2635  CG  MET 0 169      -1.868 -13.478   5.849  1.00  0.00      R00  C  
ATOM   2636  SD  MET 0 169      -2.894 -12.054   6.289  1.00  0.00      R00  S  
ATOM   2637  CE  MET 0 169      -3.019 -12.185   8.071  1.00  0.00      R00  C  
ATOM   2638  H   MET 0 169      -0.890 -16.402   4.822  1.00  0.00      R00  H  
ATOM   2639  HA  MET 0 169      -0.884 -15.458   7.680  1.00  0.00           H  
ATOM   2640  HB3 MET 0 169      -3.258 -14.756   6.940  1.00  0.00           H  
ATOM   2641  HB2 MET 0 169      -2.792 -15.304   5.396  1.00  0.00           H  
ATOM   2642  HG3 MET 0 169      -1.560 -13.504   4.803  1.00  0.00           H  
ATOM   2643  HG2 MET 0 169      -0.887 -13.477   6.325  1.00  0.00           H  
ATOM   2644  HE1 MET 0 169      -3.839 -11.550   8.407  1.00  0.00           H  
ATOM   2645  HE2 MET 0 169      -3.101 -13.184   8.499  1.00  0.00           H  
ATOM   2646  HE3 MET 0 169      -2.158 -11.674   8.501  1.00  0.00           H  
ATOM   2647  N   THR 0 170      -1.697 -18.298   7.024  1.00  0.00      R00  N  
ATOM   2648  CA  THR 0 170      -2.056 -19.521   7.739  1.00  0.00      R00  C  
ATOM   2649  C   THR 0 170      -1.730 -19.581   9.251  1.00  0.00      R00  C  
ATOM   2650  O   THR 0 170      -2.671 -19.756  10.091  1.00  0.00      R00  O  
ATOM   2651  CB  THR 0 170      -1.635 -20.753   6.978  1.00  0.00      R00  C  
ATOM   2652  OG1 THR 0 170      -0.227 -20.716   6.717  1.00  0.00      R00  O  
ATOM   2653  CG2 THR 0 170      -2.471 -20.959   5.735  1.00  0.00      R00  C  
ATOM   2654  H   THR 0 170      -1.113 -18.359   6.202  1.00  0.00      R00  H  
ATOM   2655  HG1 THR 0 170      -0.114 -20.069   6.016  1.00  0.00      R00  H  
ATOM   2656  HA  THR 0 170      -3.141 -19.617   7.734  1.00  0.00           H  
ATOM   2657  HB  THR 0 170      -1.610 -21.586   7.680  1.00  0.00           H  
ATOM   2658 HG21 THR 0 170      -2.036 -21.871   5.326  1.00  0.00           H  
ATOM   2659 HG22 THR 0 170      -3.480 -20.989   6.147  1.00  0.00           H  
ATOM   2660 HG23 THR 0 170      -2.305 -20.160   5.012  1.00  0.00           H  
ATOM   2661  N   PRO 0 171      -0.466 -19.289   9.739  1.00  0.00      R00  N  
ATOM   2662  CA  PRO 0 171      -0.286 -19.288  11.240  1.00  0.00      R00  C  
ATOM   2663  C   PRO 0 171      -1.124 -18.236  11.998  1.00  0.00      R00  C  
ATOM   2664  O   PRO 0 171      -1.403 -18.475  13.121  1.00  0.00      R00  O  
ATOM   2665  CD  PRO 0 171       0.807 -18.861   9.056  1.00  0.00      R00  C  
ATOM   2666  CB  PRO 0 171       1.122 -18.901  11.407  1.00  0.00      R00  C  
ATOM   2667  CG  PRO 0 171       1.593 -18.268  10.185  1.00  0.00      R00  C  
ATOM   2668  HD2 PRO 0 171       0.734 -18.248   8.157  1.00  0.00           H  
ATOM   2669  HD3 PRO 0 171       1.335 -19.788   8.834  1.00  0.00           H  
ATOM   2670  HA  PRO 0 171      -0.482 -20.299  11.598  1.00  0.00           H  
ATOM   2671  HB3 PRO 0 171       1.593 -19.844  11.683  1.00  0.00           H  
ATOM   2672  HB2 PRO 0 171       1.341 -18.199  12.211  1.00  0.00           H  
ATOM   2673  HG2 PRO 0 171       1.464 -17.186  10.223  1.00  0.00           H  
ATOM   2674  HG3 PRO 0 171       2.653 -18.496  10.077  1.00  0.00           H  
ATOM   2675  N   ILE 0 172      -1.547 -17.068  11.346  1.00  0.00      R00  N  
ATOM   2676  CA  ILE 0 172      -2.457 -16.077  11.958  1.00  0.00      R00  C  
ATOM   2677  C   ILE 0 172      -3.977 -16.588  11.955  1.00  0.00      R00  C  
ATOM   2678  O   ILE 0 172      -4.769 -16.297  12.865  1.00  0.00      R00  O  
ATOM   2679  CB  ILE 0 172      -2.370 -14.727  11.193  1.00  0.00      R00  C  
ATOM   2680  CG2 ILE 0 172      -3.387 -13.572  11.612  1.00  0.00      R00  C  
ATOM   2681  CG1 ILE 0 172      -0.865 -14.164  11.330  1.00  0.00      R00  C  
ATOM   2682  CD1 ILE 0 172      -0.360 -13.314  10.203  1.00  0.00      R00  C  
ATOM   2683  H   ILE 0 172      -1.557 -17.050  10.336  1.00  0.00      R00  H  
ATOM   2684  HA  ILE 0 172      -2.276 -15.949  13.025  1.00  0.00           H  
ATOM   2685  HB  ILE 0 172      -2.430 -14.954  10.129  1.00  0.00           H  
ATOM   2686 HG21 ILE 0 172      -3.366 -13.195  12.635  1.00  0.00           H  
ATOM   2687 HG22 ILE 0 172      -3.137 -12.683  11.033  1.00  0.00           H  
ATOM   2688 HG23 ILE 0 172      -4.440 -13.794  11.437  1.00  0.00           H  
ATOM   2689 HG13 ILE 0 172      -0.210 -15.035  11.330  1.00  0.00           H  
ATOM   2690 HG12 ILE 0 172      -0.629 -13.646  12.259  1.00  0.00           H  
ATOM   2691 HD11 ILE 0 172      -0.580 -12.261  10.378  1.00  0.00           H  
ATOM   2692 HD12 ILE 0 172       0.720 -13.425  10.104  1.00  0.00           H  
ATOM   2693 HD13 ILE 0 172      -0.809 -13.635   9.264  1.00  0.00           H  
ATOM   2694  N   PHE 0 173      -4.307 -17.397  10.949  1.00  0.00      R00  N  
ATOM   2695  CA  PHE 0 173      -5.532 -18.053  10.872  1.00  0.00      R00  C  
ATOM   2696  C   PHE 0 173      -5.644 -19.186  11.944  1.00  0.00      R00  C  
ATOM   2697  O   PHE 0 173      -6.735 -19.556  12.329  1.00  0.00      R00  O  
ATOM   2698  CB  PHE 0 173      -5.835 -18.557   9.379  1.00  0.00      R00  C  
ATOM   2699  CG  PHE 0 173      -5.991 -17.407   8.300  1.00  0.00      R00  C  
ATOM   2700  CD1 PHE 0 173      -6.743 -16.223   8.514  1.00  0.00      R00  C  
ATOM   2701  CD2 PHE 0 173      -5.365 -17.536   7.025  1.00  0.00      R00  C  
ATOM   2702  CE1 PHE 0 173      -6.777 -15.196   7.537  1.00  0.00      R00  C  
ATOM   2703  CE2 PHE 0 173      -5.357 -16.503   6.082  1.00  0.00      R00  C  
ATOM   2704  CZ  PHE 0 173      -5.986 -15.302   6.373  1.00  0.00      R00  C  
ATOM   2705  H   PHE 0 173      -3.564 -17.605  10.297  1.00  0.00      R00  H  
ATOM   2706  HA  PHE 0 173      -6.331 -17.320  10.986  1.00  0.00           H  
ATOM   2707  HB3 PHE 0 173      -6.773 -19.111   9.336  1.00  0.00           H  
ATOM   2708  HB2 PHE 0 173      -5.002 -19.202   9.099  1.00  0.00           H  
ATOM   2709  HD1 PHE 0 173      -7.400 -16.112   9.364  1.00  0.00           H  
ATOM   2710  HD2 PHE 0 173      -4.747 -18.412   6.893  1.00  0.00           H  
ATOM   2711  HE1 PHE 0 173      -7.458 -14.368   7.665  1.00  0.00           H  
ATOM   2712  HE2 PHE 0 173      -4.705 -16.623   5.229  1.00  0.00           H  
ATOM   2713  HZ  PHE 0 173      -5.965 -14.568   5.581  1.00  0.00           H  
ATOM   2714  N   MET 0 174      -4.516 -19.780  12.389  1.00  0.00      R00  N  
ATOM   2715  CA  MET 0 174      -4.420 -20.854  13.382  1.00  0.00      R00  C  
ATOM   2716  C   MET 0 174      -4.076 -20.296  14.822  1.00  0.00      R00  C  
ATOM   2717  O   MET 0 174      -3.418 -20.947  15.613  1.00  0.00      R00  O  
ATOM   2718  CB  MET 0 174      -3.449 -21.910  12.853  1.00  0.00      R00  C  
ATOM   2719  CG  MET 0 174      -3.789 -22.439  11.377  1.00  0.00      R00  C  
ATOM   2720  SD  MET 0 174      -2.535 -23.178  10.471  1.00  0.00      R00  S  
ATOM   2721  CE  MET 0 174      -3.309 -23.144   8.851  1.00  0.00      R00  C  
ATOM   2722  H   MET 0 174      -3.702 -19.383  11.942  1.00  0.00      R00  H  
ATOM   2723  HA  MET 0 174      -5.379 -21.367  13.445  1.00  0.00           H  
ATOM   2724  HB3 MET 0 174      -3.380 -22.708  13.592  1.00  0.00           H  
ATOM   2725  HB2 MET 0 174      -2.410 -21.591  12.771  1.00  0.00           H  
ATOM   2726  HG3 MET 0 174      -4.170 -21.554  10.868  1.00  0.00           H  
ATOM   2727  HG2 MET 0 174      -4.640 -23.116  11.461  1.00  0.00           H  
ATOM   2728  HE1 MET 0 174      -3.563 -22.147   8.491  1.00  0.00           H  
ATOM   2729  HE2 MET 0 174      -2.653 -23.616   8.119  1.00  0.00           H  
ATOM   2730  HE3 MET 0 174      -4.191 -23.781   8.917  1.00  0.00           H  
ATOM   2731  N   TYR 0 175      -4.562 -19.070  15.148  1.00  0.00      R00  N  
ATOM   2732  CA  TYR 0 175      -4.227 -18.378  16.375  1.00  0.00      R00  C  
ATOM   2733  C   TYR 0 175      -5.361 -17.381  16.686  1.00  0.00      R00  C  
ATOM   2734  O   TYR 0 175      -6.098 -16.975  15.768  1.00  0.00      R00  O  
ATOM   2735  CB  TYR 0 175      -2.853 -17.622  16.229  1.00  0.00      R00  C  
ATOM   2736  CG  TYR 0 175      -2.270 -17.201  17.553  1.00  0.00      R00  C  
ATOM   2737  CD1 TYR 0 175      -1.407 -18.121  18.181  1.00  0.00      R00  C  
ATOM   2738  CE1 TYR 0 175      -0.788 -17.718  19.423  1.00  0.00      R00  C  
ATOM   2739  CD2 TYR 0 175      -2.642 -15.955  18.084  1.00  0.00      R00  C  
ATOM   2740  CE2 TYR 0 175      -2.068 -15.622  19.346  1.00  0.00      R00  C  
ATOM   2741  CZ  TYR 0 175      -1.166 -16.526  19.988  1.00  0.00      R00  C  
ATOM   2742  OH  TYR 0 175      -0.759 -16.192  21.209  1.00  0.00      R00  O  
ATOM   2743  H   TYR 0 175      -5.159 -18.629  14.463  1.00  0.00      R00  H  
ATOM   2744  HH  TYR 0 175      -0.074 -16.804  21.490  1.00  0.00      R00  H  
ATOM   2745  HA  TYR 0 175      -4.173 -18.942  17.306  1.00  0.00           H  
ATOM   2746  HB3 TYR 0 175      -2.901 -16.733  15.600  1.00  0.00           H  
ATOM   2747  HB2 TYR 0 175      -2.150 -18.265  15.701  1.00  0.00           H  
ATOM   2748  HD1 TYR 0 175      -1.011 -18.992  17.680  1.00  0.00           H  
ATOM   2749  HE1 TYR 0 175      -0.111 -18.362  19.963  1.00  0.00           H  
ATOM   2750  HD2 TYR 0 175      -3.446 -15.349  17.693  1.00  0.00           H  
ATOM   2751  HE2 TYR 0 175      -2.282 -14.694  19.855  1.00  0.00           H  
ATOM   2752  N   THR 0 176      -5.584 -17.062  17.981  1.00  0.00      R00  N  
ATOM   2753  CA  THR 0 176      -6.610 -16.243  18.609  1.00  0.00      R00  C  
ATOM   2754  C   THR 0 176      -6.378 -14.749  18.176  1.00  0.00      R00  C  
ATOM   2755  O   THR 0 176      -5.542 -14.139  18.767  1.00  0.00      R00  O  
ATOM   2756  CB  THR 0 176      -6.388 -16.485  20.038  1.00  0.00      R00  C  
ATOM   2757  OG1 THR 0 176      -4.975 -16.442  20.442  1.00  0.00      R00  O  
ATOM   2758  CG2 THR 0 176      -7.107 -17.840  20.505  1.00  0.00      R00  C  
ATOM   2759  H   THR 0 176      -4.914 -17.408  18.653  1.00  0.00      R00  H  
ATOM   2760  HG1 THR 0 176      -4.546 -15.659  20.090  1.00  0.00      R00  H  
ATOM   2761  HA  THR 0 176      -7.566 -16.640  18.271  1.00  0.00           H  
ATOM   2762  HB  THR 0 176      -6.722 -15.616  20.605  1.00  0.00           H  
ATOM   2763 HG21 THR 0 176      -6.971 -18.040  21.568  1.00  0.00           H  
ATOM   2764 HG22 THR 0 176      -8.186 -17.863  20.353  1.00  0.00           H  
ATOM   2765 HG23 THR 0 176      -6.859 -18.723  19.916  1.00  0.00           H  
ATOM   2766  N   THR 0 177      -7.124 -14.266  17.156  1.00  0.00      R00  N  
ATOM   2767  CA  THR 0 177      -6.874 -12.949  16.521  1.00  0.00      R00  C  
ATOM   2768  C   THR 0 177      -7.580 -11.763  17.268  1.00  0.00      R00  C  
ATOM   2769  O   THR 0 177      -7.124 -10.612  17.056  1.00  0.00      R00  O  
ATOM   2770  CB  THR 0 177      -7.353 -12.984  15.037  1.00  0.00      R00  C  
ATOM   2771  OG1 THR 0 177      -8.555 -13.727  15.067  1.00  0.00      R00  O  
ATOM   2772  CG2 THR 0 177      -6.388 -13.788  14.085  1.00  0.00      R00  C  
ATOM   2773  H   THR 0 177      -7.932 -14.745  16.787  1.00  0.00      R00  H  
ATOM   2774  HG1 THR 0 177      -8.779 -13.827  14.139  1.00  0.00      R00  H  
ATOM   2775  HA  THR 0 177      -5.788 -12.894  16.601  1.00  0.00           H  
ATOM   2776  HB  THR 0 177      -7.418 -11.999  14.574  1.00  0.00           H  
ATOM   2777 HG21 THR 0 177      -6.766 -13.776  13.063  1.00  0.00           H  
ATOM   2778 HG22 THR 0 177      -5.381 -13.386  14.195  1.00  0.00           H  
ATOM   2779 HG23 THR 0 177      -6.191 -14.814  14.398  1.00  0.00           H  
ATOM   2780  N   LEU 0 178      -8.544 -12.042  18.154  1.00  0.00      R00  N  
ATOM   2781  CA  LEU 0 178      -9.266 -11.120  18.992  1.00  0.00      R00  C  
ATOM   2782  C   LEU 0 178      -8.997 -11.366  20.475  1.00  0.00      R00  C  
ATOM   2783  O   LEU 0 178      -9.900 -11.792  21.256  1.00  0.00      R00  O  
ATOM   2784  CB  LEU 0 178     -10.720 -11.154  18.653  1.00  0.00      R00  C  
ATOM   2785  CG  LEU 0 178     -11.168 -11.054  17.161  1.00  0.00      R00  C  
ATOM   2786  CD1 LEU 0 178     -12.640 -11.553  16.938  1.00  0.00      R00  C  
ATOM   2787  CD2 LEU 0 178     -10.806  -9.624  16.609  1.00  0.00      R00  C  
ATOM   2788  H   LEU 0 178      -8.627 -13.020  18.394  1.00  0.00      R00  H  
ATOM   2789  HA  LEU 0 178      -8.933 -10.108  18.762  1.00  0.00           H  
ATOM   2790  HB3 LEU 0 178     -11.198 -10.339  19.198  1.00  0.00           H  
ATOM   2791  HB2 LEU 0 178     -11.012 -12.123  19.057  1.00  0.00           H  
ATOM   2792  HG  LEU 0 178     -10.500 -11.669  16.558  1.00  0.00           H  
ATOM   2793 HD11 LEU 0 178     -13.252 -11.733  17.822  1.00  0.00           H  
ATOM   2794 HD12 LEU 0 178     -13.171 -10.817  16.335  1.00  0.00           H  
ATOM   2795 HD13 LEU 0 178     -12.560 -12.428  16.293  1.00  0.00           H  
ATOM   2796 HD21 LEU 0 178     -10.631  -8.929  17.430  1.00  0.00           H  
ATOM   2797 HD22 LEU 0 178     -10.000  -9.693  15.879  1.00  0.00           H  
ATOM   2798 HD23 LEU 0 178     -11.571  -9.147  15.997  1.00  0.00           H  
ATOM   2799  N   ILE 0 179      -7.711 -11.163  20.819  1.00  0.00      R00  N  
ATOM   2800  CA  ILE 0 179      -7.287 -11.099  22.216  1.00  0.00      R00  C  
ATOM   2801  C   ILE 0 179      -7.964  -9.827  22.849  1.00  0.00      R00  C  
ATOM   2802  O   ILE 0 179      -8.794  -9.916  23.752  1.00  0.00      R00  O  
ATOM   2803  CB  ILE 0 179      -5.735 -11.103  22.408  1.00  0.00      R00  C  
ATOM   2804  CG2 ILE 0 179      -5.270 -10.547  23.750  1.00  0.00      R00  C  
ATOM   2805  CG1 ILE 0 179      -5.307 -12.579  22.160  1.00  0.00      R00  C  
ATOM   2806  CD1 ILE 0 179      -3.809 -13.037  22.332  1.00  0.00      R00  C  
ATOM   2807  H   ILE 0 179      -7.060 -10.797  20.139  1.00  0.00      R00  H  
ATOM   2808  HA  ILE 0 179      -7.582 -12.002  22.752  1.00  0.00           H  
ATOM   2809  HB  ILE 0 179      -5.281 -10.555  21.582  1.00  0.00           H  
ATOM   2810 HG21 ILE 0 179      -4.202 -10.457  23.947  1.00  0.00           H  
ATOM   2811 HG22 ILE 0 179      -5.591  -9.545  24.034  1.00  0.00           H  
ATOM   2812 HG23 ILE 0 179      -5.812 -11.017  24.571  1.00  0.00           H  
ATOM   2813 HG13 ILE 0 179      -5.558 -12.649  21.101  1.00  0.00           H  
ATOM   2814 HG12 ILE 0 179      -5.979 -13.315  22.602  1.00  0.00           H  
ATOM   2815 HD11 ILE 0 179      -3.309 -12.850  21.382  1.00  0.00           H  
ATOM   2816 HD12 ILE 0 179      -3.264 -12.535  23.132  1.00  0.00           H  
ATOM   2817 HD13 ILE 0 179      -3.690 -14.105  22.520  1.00  0.00           H  
ATOM   2818  N   VAL 0 180      -7.619  -8.646  22.273  1.00  0.00      R00  N  
ATOM   2819  CA  VAL 0 180      -8.156  -7.420  22.789  1.00  0.00      R00  C  
ATOM   2820  C   VAL 0 180      -9.628  -7.280  22.391  1.00  0.00      R00  C  
ATOM   2821  O   VAL 0 180     -10.050  -7.930  21.428  1.00  0.00      R00  O  
ATOM   2822  CB  VAL 0 180      -7.360  -6.262  22.151  1.00  0.00      R00  C  
ATOM   2823  CG1 VAL 0 180      -5.846  -6.374  22.548  1.00  0.00      R00  C  
ATOM   2824  CG2 VAL 0 180      -7.493  -6.120  20.579  1.00  0.00      R00  C  
ATOM   2825  H   VAL 0 180      -7.051  -8.514  21.448  1.00  0.00      R00  H  
ATOM   2826  HA  VAL 0 180      -7.980  -7.477  23.863  1.00  0.00           H  
ATOM   2827  HB  VAL 0 180      -7.722  -5.327  22.579  1.00  0.00           H  
ATOM   2828 HG11 VAL 0 180      -5.167  -5.634  22.124  1.00  0.00           H  
ATOM   2829 HG12 VAL 0 180      -5.611  -6.336  23.611  1.00  0.00           H  
ATOM   2830 HG13 VAL 0 180      -5.521  -7.384  22.300  1.00  0.00           H  
ATOM   2831 HG21 VAL 0 180      -7.095  -5.159  20.254  1.00  0.00           H  
ATOM   2832 HG22 VAL 0 180      -6.975  -6.891  20.009  1.00  0.00           H  
ATOM   2833 HG23 VAL 0 180      -8.523  -6.199  20.231  1.00  0.00           H  
ATOM   2834  N   ASP 0 181     -10.386  -6.360  23.047  1.00  0.00      R00  N  
ATOM   2835  CA  ASP 0 181     -11.778  -6.182  22.927  1.00  0.00      R00  C  
ATOM   2836  C   ASP 0 181     -12.198  -5.127  23.951  1.00  0.00      R00  C  
ATOM   2837  O   ASP 0 181     -11.864  -3.967  23.715  1.00  0.00      R00  O  
ATOM   2838  CB  ASP 0 181     -12.764  -7.432  22.880  1.00  0.00      R00  C  
ATOM   2839  CG  ASP 0 181     -12.592  -8.482  24.025  1.00  0.00      R00  C  
ATOM   2840  OD1 ASP 0 181     -12.001  -8.117  25.098  1.00  0.00      R00  O  
ATOM   2841  OD2 ASP 0 181     -13.059  -9.661  23.718  1.00  0.00      R00  O1-
ATOM   2842  H   ASP 0 181      -9.986  -5.886  23.843  1.00  0.00      R00  H  
ATOM   2843  HA  ASP 0 181     -12.016  -5.629  22.019  1.00  0.00           H  
ATOM   2844  HB3 ASP 0 181     -12.560  -7.973  21.956  1.00  0.00           H  
ATOM   2845  HB2 ASP 0 181     -13.817  -7.158  22.816  1.00  0.00           H  
ATOM   2846  N   ASN 0 182     -12.955  -5.552  25.036  1.00  0.00      R00  N  
ATOM   2847  CA  ASN 0 182     -13.451  -4.667  26.126  1.00  0.00      R00  C  
ATOM   2848  C   ASN 0 182     -12.317  -4.530  27.169  1.00  0.00      R00  C  
ATOM   2849  O   ASN 0 182     -12.321  -3.665  28.019  1.00  0.00      R00  O  
ATOM   2850  CB  ASN 0 182     -14.780  -5.087  26.629  1.00  0.00      R00  C  
ATOM   2851  CG  ASN 0 182     -15.883  -5.346  25.631  1.00  0.00      R00  C  
ATOM   2852  OD1 ASN 0 182     -16.200  -6.489  25.382  1.00  0.00      R00  O  
ATOM   2853  ND2 ASN 0 182     -16.412  -4.308  25.038  1.00  0.00      R00  N  
ATOM   2854  H   ASN 0 182     -12.975  -6.531  25.285  1.00  0.00      R00  H  
ATOM   2855 HD21 ASN 0 182     -17.194  -4.640  24.492  1.00  0.00      R00  H  
ATOM   2856 HD22 ASN 0 182     -16.173  -3.335  25.161  1.00  0.00      R00  H  
ATOM   2857  HA  ASN 0 182     -13.511  -3.672  25.685  1.00  0.00           H  
ATOM   2858  HB3 ASN 0 182     -15.145  -4.273  27.257  1.00  0.00           H  
ATOM   2859  HB2 ASN 0 182     -14.580  -5.956  27.256  1.00  0.00           H  
ATOM   2860  N   ASN 0 183     -11.241  -5.267  27.073  1.00  0.00      R00  N  
ATOM   2861  CA  ASN 0 183      -9.943  -4.954  27.758  1.00  0.00      R00  C  
ATOM   2862  C   ASN 0 183      -8.884  -4.703  26.652  1.00  0.00      R00  C  
ATOM   2863  O   ASN 0 183      -8.791  -5.513  25.724  1.00  0.00      R00  O  
ATOM   2864  CB  ASN 0 183      -9.574  -6.213  28.628  1.00  0.00      R00  C  
ATOM   2865  CG  ASN 0 183     -10.426  -6.348  29.860  1.00  0.00      R00  C  
ATOM   2866  OD1 ASN 0 183     -10.220  -5.638  30.866  1.00  0.00      R00  O  
ATOM   2867  ND2 ASN 0 183     -11.424  -7.183  29.797  1.00  0.00      R00  N  
ATOM   2868  H   ASN 0 183     -11.220  -6.105  26.509  1.00  0.00      R00  H  
ATOM   2869 HD21 ASN 0 183     -11.874  -7.303  30.693  1.00  0.00      R00  H  
ATOM   2870 HD22 ASN 0 183     -11.605  -7.650  28.920  1.00  0.00      R00  H  
ATOM   2871  HA  ASN 0 183     -10.130  -4.077  28.377  1.00  0.00           H  
ATOM   2872  HB3 ASN 0 183      -8.545  -6.120  28.974  1.00  0.00           H  
ATOM   2873  HB2 ASN 0 183      -9.305  -7.133  28.109  1.00  0.00           H  
ATOM   2874  N   GLY 0 184      -8.260  -3.561  26.737  1.00  0.00      R00  N  
ATOM   2875  CA  GLY 0 184      -7.340  -2.896  25.759  1.00  0.00      R00  C  
ATOM   2876  C   GLY 0 184      -7.918  -2.694  24.308  1.00  0.00      R00  C  
ATOM   2877  O   GLY 0 184      -7.222  -3.031  23.347  1.00  0.00      R00  O  
ATOM   2878  H   GLY 0 184      -8.202  -3.084  27.625  1.00  0.00      R00  H  
ATOM   2879  HA3 GLY 0 184      -6.392  -3.395  25.557  1.00  0.00           H  
ATOM   2880  HA2 GLY 0 184      -7.077  -1.928  26.186  1.00  0.00           H  
ATOM   2881  N   PRO 0 185      -9.107  -1.982  24.136  1.00  0.00      R00  N  
ATOM   2882  CA  PRO 0 185      -9.723  -1.773  22.802  1.00  0.00      R00  C  
ATOM   2883  C   PRO 0 185      -8.823  -1.192  21.716  1.00  0.00      R00  C  
ATOM   2884  O   PRO 0 185      -8.403  -0.048  21.786  1.00  0.00      R00  O  
ATOM   2885  CD  PRO 0 185      -9.810  -1.135  25.130  1.00  0.00      R00  C  
ATOM   2886  CB  PRO 0 185     -10.932  -0.835  23.010  1.00  0.00      R00  C  
ATOM   2887  CG  PRO 0 185     -10.576  -0.085  24.252  1.00  0.00      R00  C  
ATOM   2888  HD2 PRO 0 185      -9.015  -0.815  25.804  1.00  0.00           H  
ATOM   2889  HD3 PRO 0 185     -10.593  -1.648  25.689  1.00  0.00           H  
ATOM   2890  HA  PRO 0 185     -10.057  -2.717  22.372  1.00  0.00           H  
ATOM   2891  HB3 PRO 0 185     -11.869  -1.383  23.111  1.00  0.00           H  
ATOM   2892  HB2 PRO 0 185     -11.222  -0.134  22.227  1.00  0.00           H  
ATOM   2893  HG2 PRO 0 185     -10.039   0.851  24.105  1.00  0.00           H  
ATOM   2894  HG3 PRO 0 185     -11.446   0.260  24.810  1.00  0.00           H  
ATOM   2895  N   SER 0 186      -8.423  -1.979  20.723  1.00  0.00      R00  N  
ATOM   2896  CA  SER 0 186      -7.543  -1.631  19.655  1.00  0.00      R00  C  
ATOM   2897  C   SER 0 186      -7.794  -2.588  18.473  1.00  0.00      R00  C  
ATOM   2898  O   SER 0 186      -8.591  -3.516  18.618  1.00  0.00      R00  O  
ATOM   2899  CB  SER 0 186      -6.104  -1.462  20.125  1.00  0.00      R00  C  
ATOM   2900  OG  SER 0 186      -5.658  -2.599  20.789  1.00  0.00      R00  O  
ATOM   2901  H   SER 0 186      -8.886  -2.877  20.707  1.00  0.00      R00  H  
ATOM   2902  HG  SER 0 186      -6.383  -3.024  21.252  1.00  0.00      R00  H  
ATOM   2903  HA  SER 0 186      -7.889  -0.655  19.313  1.00  0.00           H  
ATOM   2904  HB3 SER 0 186      -5.975  -0.504  20.630  1.00  0.00           H  
ATOM   2905  HB2 SER 0 186      -5.422  -1.357  19.280  1.00  0.00           H  
ATOM   2906  N   CYS 0 187      -6.960  -2.424  17.398  1.00  0.00      R00  N  
ATOM   2907  CA  CYS 0 187      -6.802  -3.431  16.330  1.00  0.00      R00  C  
ATOM   2908  C   CYS 0 187      -5.396  -3.321  15.740  1.00  0.00      R00  C  
ATOM   2909  O   CYS 0 187      -5.122  -2.370  15.003  1.00  0.00      R00  O  
ATOM   2910  SG  CYS 0 187      -7.968  -4.653  14.066  1.00  0.00      R00  S  
ATOM   2911  CB  CYS 0 187      -7.896  -3.319  15.206  1.00  0.00      R00  C  
ATOM   2912  H   CYS 0 187      -6.337  -1.629  17.416  1.00  0.00      R00  H  
ATOM   2913  HB2 CYS 0 187      -8.810  -3.397  15.795  1.00  0.00           H  
ATOM   2914  HB3 CYS 0 187      -7.869  -2.301  14.818  1.00  0.00           H  
ATOM   2915  HA  CYS 0 187      -6.863  -4.401  16.824  1.00  0.00           H  
ATOM   2916  N   ASN 0 188      -4.553  -4.321  15.958  1.00  0.00      R00  N  
ATOM   2917  CA  ASN 0 188      -3.282  -4.602  15.284  1.00  0.00      R00  C  
ATOM   2918  C   ASN 0 188      -3.327  -6.117  14.951  1.00  0.00      R00  C  
ATOM   2919  O   ASN 0 188      -3.845  -6.841  15.770  1.00  0.00      R00  O  
ATOM   2920  CB  ASN 0 188      -1.970  -4.290  16.078  1.00  0.00      R00  C  
ATOM   2921  CG  ASN 0 188      -0.658  -3.934  15.278  1.00  0.00      R00  C  
ATOM   2922  OD1 ASN 0 188      -0.554  -4.082  14.109  1.00  0.00      R00  O  
ATOM   2923  ND2 ASN 0 188       0.349  -3.351  15.925  1.00  0.00      R00  N  
ATOM   2924  H   ASN 0 188      -4.909  -5.132  16.443  1.00  0.00      R00  H  
ATOM   2925 HD21 ASN 0 188       1.251  -3.336  15.469  1.00  0.00      R00  H  
ATOM   2926 HD22 ASN 0 188       0.203  -2.933  16.832  1.00  0.00      R00  H  
ATOM   2927  HA  ASN 0 188      -3.245  -4.070  14.334  1.00  0.00           H  
ATOM   2928  HB3 ASN 0 188      -1.862  -5.090  16.811  1.00  0.00           H  
ATOM   2929  HB2 ASN 0 188      -2.188  -3.392  16.656  1.00  0.00           H  
ATOM   2930  N   ILE 0 189      -2.675  -6.519  13.843  1.00  0.00      R00  N  
ATOM   2931  CA  ILE 0 189      -2.509  -7.950  13.491  1.00  0.00      R00  C  
ATOM   2932  C   ILE 0 189      -1.582  -8.697  14.481  1.00  0.00      R00  C  
ATOM   2933  O   ILE 0 189      -0.369  -8.445  14.457  1.00  0.00      R00  O  
ATOM   2934  CB  ILE 0 189      -2.126  -8.129  11.980  1.00  0.00      R00  C  
ATOM   2935  CG2 ILE 0 189      -1.601  -9.604  11.649  1.00  0.00      R00  C  
ATOM   2936  CG1 ILE 0 189      -3.260  -7.723  11.081  1.00  0.00      R00  C  
ATOM   2937  CD1 ILE 0 189      -2.849  -7.149   9.712  1.00  0.00      R00  C  
ATOM   2938  H   ILE 0 189      -2.219  -5.844  13.247  1.00  0.00      R00  H  
ATOM   2939  HA  ILE 0 189      -3.501  -8.399  13.531  1.00  0.00           H  
ATOM   2940  HB  ILE 0 189      -1.343  -7.412  11.733  1.00  0.00           H  
ATOM   2941 HG21 ILE 0 189      -1.540  -9.653  10.561  1.00  0.00           H  
ATOM   2942 HG22 ILE 0 189      -0.627  -9.864  12.065  1.00  0.00           H  
ATOM   2943 HG23 ILE 0 189      -2.405 -10.273  11.953  1.00  0.00           H  
ATOM   2944 HG13 ILE 0 189      -3.826  -6.883  11.484  1.00  0.00           H  
ATOM   2945 HG12 ILE 0 189      -3.994  -8.525  11.005  1.00  0.00           H  
ATOM   2946 HD11 ILE 0 189      -1.863  -7.496   9.403  1.00  0.00           H  
ATOM   2947 HD12 ILE 0 189      -3.513  -7.599   8.975  1.00  0.00           H  
ATOM   2948 HD13 ILE 0 189      -2.857  -6.059   9.678  1.00  0.00           H  
ATOM   2949  N   VAL 0 190      -2.257  -9.467  15.333  1.00  0.00      R00  N  
ATOM   2950  CA  VAL 0 190      -1.684 -10.400  16.314  1.00  0.00      R00  C  
ATOM   2951  C   VAL 0 190      -0.488 -11.267  15.768  1.00  0.00      R00  C  
ATOM   2952  O   VAL 0 190      -0.690 -12.180  14.967  1.00  0.00      R00  O  
ATOM   2953  CB  VAL 0 190      -2.822 -11.369  16.796  1.00  0.00      R00  C  
ATOM   2954  CG1 VAL 0 190      -2.389 -12.586  17.743  1.00  0.00      R00  C  
ATOM   2955  CG2 VAL 0 190      -3.926 -10.592  17.486  1.00  0.00      R00  C  
ATOM   2956  H   VAL 0 190      -3.230  -9.246  15.488  1.00  0.00      R00  H  
ATOM   2957  HA  VAL 0 190      -1.394  -9.744  17.135  1.00  0.00           H  
ATOM   2958  HB  VAL 0 190      -3.276 -11.888  15.951  1.00  0.00           H  
ATOM   2959 HG11 VAL 0 190      -1.608 -13.251  17.374  1.00  0.00           H  
ATOM   2960 HG12 VAL 0 190      -1.977 -12.170  18.662  1.00  0.00           H  
ATOM   2961 HG13 VAL 0 190      -3.243 -13.172  18.083  1.00  0.00           H  
ATOM   2962 HG21 VAL 0 190      -4.381  -9.873  16.805  1.00  0.00           H  
ATOM   2963 HG22 VAL 0 190      -4.789 -11.106  17.909  1.00  0.00           H  
ATOM   2964 HG23 VAL 0 190      -3.514  -9.965  18.276  1.00  0.00           H  
ATOM   2965  N   TRP 0 191       0.741 -10.997  16.287  1.00  0.00      R00  N  
ATOM   2966  CA  TRP 0 191       1.851 -11.988  16.217  1.00  0.00      R00  C  
ATOM   2967  C   TRP 0 191       1.321 -13.408  16.712  1.00  0.00      R00  C  
ATOM   2968  O   TRP 0 191       1.040 -13.566  17.887  1.00  0.00      R00  O  
ATOM   2969  CB  TRP 0 191       3.028 -11.543  17.091  1.00  0.00      R00  C  
ATOM   2970  CG  TRP 0 191       4.144 -12.546  17.207  1.00  0.00      R00  C  
ATOM   2971  CD2 TRP 0 191       4.847 -12.969  18.441  1.00  0.00      R00  C  
ATOM   2972  CE2 TRP 0 191       5.853 -13.929  18.061  1.00  0.00      R00  C  
ATOM   2973  CE3 TRP 0 191       4.844 -12.575  19.805  1.00  0.00      R00  C  
ATOM   2974  CD1 TRP 0 191       4.634 -13.241  16.248  1.00  0.00      R00  C  
ATOM   2975  NE1 TRP 0 191       5.721 -13.975  16.718  1.00  0.00      R00  N  
ATOM   2976  CZ2 TRP 0 191       6.619 -14.617  18.997  1.00  0.00      R00  C  
ATOM   2977  CZ3 TRP 0 191       5.621 -13.278  20.753  1.00  0.00      R00  C  
ATOM   2978  CH2 TRP 0 191       6.529 -14.271  20.356  1.00  0.00      R00  C  
ATOM   2979  H   TRP 0 191       0.933 -10.168  16.832  1.00  0.00      R00  H  
ATOM   2980  HE1 TRP 0 191       6.317 -14.472  16.072  1.00  0.00      R00  H  
ATOM   2981  HA  TRP 0 191       2.052 -12.054  15.147  1.00  0.00           H  
ATOM   2982  HB3 TRP 0 191       2.823 -11.126  18.077  1.00  0.00           H  
ATOM   2983  HB2 TRP 0 191       3.333 -10.663  16.525  1.00  0.00           H  
ATOM   2984  HE3 TRP 0 191       4.147 -11.889  20.263  1.00  0.00           H  
ATOM   2985  HD1 TRP 0 191       4.367 -13.095  15.212  1.00  0.00           H  
ATOM   2986  HZ2 TRP 0 191       7.279 -15.386  18.624  1.00  0.00           H  
ATOM   2987  HZ3 TRP 0 191       5.667 -12.946  21.779  1.00  0.00           H  
ATOM   2988  HH2 TRP 0 191       7.061 -14.797  21.135  1.00  0.00           H  
ATOM   2989  N   PRO 0 192       1.213 -14.380  15.738  1.00  0.00      R00  N  
ATOM   2990  CA  PRO 0 192       0.646 -15.713  16.084  1.00  0.00      R00  C  
ATOM   2991  C   PRO 0 192       1.585 -16.650  16.929  1.00  0.00      R00  C  
ATOM   2992  O   PRO 0 192       1.591 -17.872  16.788  1.00  0.00      R00  O  
ATOM   2993  CD  PRO 0 192       1.535 -14.265  14.321  1.00  0.00      R00  C  
ATOM   2994  CB  PRO 0 192       0.451 -16.344  14.639  1.00  0.00      R00  C  
ATOM   2995  CG  PRO 0 192       1.643 -15.716  13.918  1.00  0.00      R00  C  
ATOM   2996  HD2 PRO 0 192       2.504 -13.883  14.003  1.00  0.00           H  
ATOM   2997  HD3 PRO 0 192       0.718 -13.755  13.811  1.00  0.00           H  
ATOM   2998  HA  PRO 0 192      -0.326 -15.723  16.577  1.00  0.00           H  
ATOM   2999  HB3 PRO 0 192      -0.489 -16.121  14.136  1.00  0.00           H  
ATOM   3000  HB2 PRO 0 192       0.582 -17.423  14.728  1.00  0.00           H  
ATOM   3001  HG2 PRO 0 192       2.593 -16.170  14.203  1.00  0.00           H  
ATOM   3002  HG3 PRO 0 192       1.608 -15.974  12.860  1.00  0.00           H  
ATOM   3003  N   GLU 0 193       2.346 -16.035  17.858  1.00  0.00      R00  N  
ATOM   3004  CA  GLU 0 193       3.485 -16.653  18.587  1.00  0.00      R00  C  
ATOM   3005  C   GLU 0 193       4.331 -17.587  17.755  1.00  0.00      R00  C  
ATOM   3006  O   GLU 0 193       4.371 -18.769  18.031  1.00  0.00      R00  O  
ATOM   3007  CB  GLU 0 193       2.897 -17.277  19.892  1.00  0.00      R00  C  
ATOM   3008  CG  GLU 0 193       2.790 -16.225  21.056  1.00  0.00      R00  C  
ATOM   3009  CD  GLU 0 193       2.112 -16.829  22.311  1.00  0.00      R00  C  
ATOM   3010  OE1 GLU 0 193       1.234 -17.672  22.231  1.00  0.00      R00  O  
ATOM   3011  OE2 GLU 0 193       2.540 -16.410  23.433  1.00  0.00      R00  O1-
ATOM   3012  H   GLU 0 193       2.230 -15.042  18.001  1.00  0.00      R00  H  
ATOM   3013  HA  GLU 0 193       4.214 -15.875  18.815  1.00  0.00           H  
ATOM   3014  HB3 GLU 0 193       3.473 -18.091  20.332  1.00  0.00           H  
ATOM   3015  HB2 GLU 0 193       1.934 -17.676  19.574  1.00  0.00           H  
ATOM   3016  HG3 GLU 0 193       2.133 -15.389  20.815  1.00  0.00           H  
ATOM   3017  HG2 GLU 0 193       3.699 -15.778  21.459  1.00  0.00           H  
ATOM   3018  N   LYS 0 194       5.077 -16.984  16.806  1.00  0.00      R00  N  
ATOM   3019  CA  LYS 0 194       5.976 -17.762  15.826  1.00  0.00      R00  C  
ATOM   3020  C   LYS 0 194       7.394 -17.134  15.946  1.00  0.00      R00  C  
ATOM   3021  O   LYS 0 194       7.525 -15.919  15.892  1.00  0.00      R00  O  
ATOM   3022  CB  LYS 0 194       5.415 -17.741  14.403  1.00  0.00      R00  C  
ATOM   3023  CG  LYS 0 194       4.251 -18.802  14.193  1.00  0.00      R00  C  
ATOM   3024  CD  LYS 0 194       4.735 -20.247  14.215  1.00  0.00      R00  C  
ATOM   3025  CE  LYS 0 194       3.798 -21.349  13.840  1.00  0.00      R00  C  
ATOM   3026  NZ  LYS 0 194       4.435 -22.649  13.863  1.00  0.00      R00  N1+
ATOM   3027  H   LYS 0 194       5.168 -15.979  16.770  1.00  0.00      R00  H  
ATOM   3028  HZ1 LYS 0 194       3.740 -23.269  13.474  1.00  0.00      R00  H  
ATOM   3029  HZ2 LYS 0 194       5.262 -22.729  13.289  1.00  0.00      R00  H  
ATOM   3030  HZ3 LYS 0 194       4.575 -22.952  14.817  1.00  0.00      R00  H  
ATOM   3031  HA  LYS 0 194       5.951 -18.789  16.193  1.00  0.00           H  
ATOM   3032  HB3 LYS 0 194       6.301 -17.952  13.805  1.00  0.00           H  
ATOM   3033  HB2 LYS 0 194       5.045 -16.731  14.224  1.00  0.00           H  
ATOM   3034  HG3 LYS 0 194       3.733 -18.523  13.275  1.00  0.00           H  
ATOM   3035  HG2 LYS 0 194       3.453 -18.608  14.910  1.00  0.00           H  
ATOM   3036  HD3 LYS 0 194       4.982 -20.475  15.252  1.00  0.00           H  
ATOM   3037  HD2 LYS 0 194       5.700 -20.206  13.710  1.00  0.00           H  
ATOM   3038  HE3 LYS 0 194       3.203 -21.044  12.978  1.00  0.00           H  
ATOM   3039  HE2 LYS 0 194       3.052 -21.300  14.633  1.00  0.00           H  
ATOM   3040  N   ASP 0 195       8.407 -17.923  16.215  1.00  0.00      R00  N  
ATOM   3041  CA  ASP 0 195       9.868 -17.552  16.095  1.00  0.00      R00  C  
ATOM   3042  C   ASP 0 195      10.385 -16.863  17.370  1.00  0.00      R00  C  
ATOM   3043  O   ASP 0 195      11.199 -15.977  17.373  1.00  0.00      R00  O  
ATOM   3044  CB  ASP 0 195      10.273 -16.873  14.784  1.00  0.00      R00  C  
ATOM   3045  CG  ASP 0 195      10.097 -17.811  13.539  1.00  0.00      R00  C  
ATOM   3046  OD1 ASP 0 195      11.135 -18.180  12.934  1.00  0.00      R00  O  
ATOM   3047  OD2 ASP 0 195       8.971 -18.242  13.279  1.00  0.00      R00  O1-
ATOM   3048  H   ASP 0 195       8.200 -18.911  16.228  1.00  0.00      R00  H  
ATOM   3049  HA  ASP 0 195      10.263 -18.567  16.103  1.00  0.00           H  
ATOM   3050  HB3 ASP 0 195      11.308 -16.540  14.863  1.00  0.00           H  
ATOM   3051  HB2 ASP 0 195       9.848 -15.893  14.569  1.00  0.00           H  
ATOM   3052  N   LEU 0 196       9.862 -17.353  18.499  1.00  0.00      R00  N  
ATOM   3053  CA  LEU 0 196       9.887 -16.788  19.843  1.00  0.00      R00  C  
ATOM   3054  C   LEU 0 196      11.362 -16.711  20.447  1.00  0.00      R00  C  
ATOM   3055  O   LEU 0 196      11.677 -15.844  21.256  1.00  0.00      R00  O  
ATOM   3056  CB  LEU 0 196       8.878 -17.544  20.731  1.00  0.00      R00  C  
ATOM   3057  CG  LEU 0 196       7.563 -18.066  20.057  1.00  0.00      R00  C  
ATOM   3058  CD1 LEU 0 196       7.678 -19.416  19.451  1.00  0.00      R00  C  
ATOM   3059  CD2 LEU 0 196       6.374 -17.952  21.057  1.00  0.00      R00  C  
ATOM   3060  H   LEU 0 196       9.200 -18.106  18.375  1.00  0.00      R00  H  
ATOM   3061  HA  LEU 0 196       9.594 -15.739  19.794  1.00  0.00           H  
ATOM   3062  HB3 LEU 0 196       8.629 -16.889  21.565  1.00  0.00           H  
ATOM   3063  HB2 LEU 0 196       9.395 -18.379  21.205  1.00  0.00           H  
ATOM   3064  HG  LEU 0 196       7.335 -17.418  19.210  1.00  0.00           H  
ATOM   3065 HD11 LEU 0 196       7.469 -20.161  20.219  1.00  0.00           H  
ATOM   3066 HD12 LEU 0 196       6.969 -19.539  18.633  1.00  0.00           H  
ATOM   3067 HD13 LEU 0 196       8.698 -19.562  19.097  1.00  0.00           H  
ATOM   3068 HD21 LEU 0 196       5.760 -18.850  21.124  1.00  0.00           H  
ATOM   3069 HD22 LEU 0 196       6.669 -17.638  22.058  1.00  0.00           H  
ATOM   3070 HD23 LEU 0 196       5.790 -17.143  20.617  1.00  0.00           H  
ATOM   3071  N   ASN 0 197      12.297 -17.670  20.027  1.00  0.00      R00  N  
ATOM   3072  CA  ASN 0 197      13.702 -17.678  20.394  1.00  0.00      R00  C  
ATOM   3073  C   ASN 0 197      14.492 -16.642  19.531  1.00  0.00      R00  C  
ATOM   3074  O   ASN 0 197      15.580 -16.268  19.974  1.00  0.00      R00  O  
ATOM   3075  CB  ASN 0 197      14.327 -19.050  20.222  1.00  0.00      R00  C  
ATOM   3076  CG  ASN 0 197      13.724 -20.238  20.919  1.00  0.00      R00  C  
ATOM   3077  OD1 ASN 0 197      13.146 -20.123  22.017  1.00  0.00      R00  O  
ATOM   3078  ND2 ASN 0 197      13.881 -21.431  20.302  1.00  0.00      R00  N  
ATOM   3079  H   ASN 0 197      11.981 -18.361  19.361  1.00  0.00      R00  H  
ATOM   3080 HD21 ASN 0 197      13.499 -22.212  20.815  1.00  0.00      R00  H  
ATOM   3081 HD22 ASN 0 197      14.308 -21.459  19.387  1.00  0.00      R00  H  
ATOM   3082  HA  ASN 0 197      13.703 -17.406  21.450  1.00  0.00           H  
ATOM   3083  HB3 ASN 0 197      15.334 -19.014  20.636  1.00  0.00           H  
ATOM   3084  HB2 ASN 0 197      14.384 -19.192  19.142  1.00  0.00           H  
ATOM   3085  N   LYS 0 198      14.021 -16.325  18.253  1.00  0.00      R00  N  
ATOM   3086  CA  LYS 0 198      14.480 -15.213  17.461  1.00  0.00      R00  C  
ATOM   3087  C   LYS 0 198      14.086 -13.819  17.990  1.00  0.00      R00  C  
ATOM   3088  O   LYS 0 198      14.881 -12.881  18.067  1.00  0.00      R00  O  
ATOM   3089  CB  LYS 0 198      14.070 -15.566  15.993  1.00  0.00      R00  C  
ATOM   3090  CG  LYS 0 198      14.362 -16.967  15.583  1.00  0.00      R00  C  
ATOM   3091  CD  LYS 0 198      14.400 -17.076  14.017  1.00  0.00      R00  C  
ATOM   3092  CE  LYS 0 198      14.528 -18.539  13.623  1.00  0.00      R00  C  
ATOM   3093  NZ  LYS 0 198      13.667 -18.745  12.434  1.00  0.00      R00  N1+
ATOM   3094  H   LYS 0 198      13.264 -16.827  17.810  1.00  0.00      R00  H  
ATOM   3095  HZ1 LYS 0 198      13.861 -18.187  11.614  1.00  0.00      R00  H  
ATOM   3096  HZ2 LYS 0 198      13.838 -19.693  12.131  1.00  0.00      R00  H  
ATOM   3097  HZ3 LYS 0 198      12.687 -18.726  12.677  1.00  0.00      R00  H  
ATOM   3098  HA  LYS 0 198      15.549 -15.196  17.672  1.00  0.00           H  
ATOM   3099  HB3 LYS 0 198      14.782 -14.946  15.448  1.00  0.00           H  
ATOM   3100  HB2 LYS 0 198      13.111 -15.171  15.659  1.00  0.00           H  
ATOM   3101  HG3 LYS 0 198      13.568 -17.577  16.013  1.00  0.00           H  
ATOM   3102  HG2 LYS 0 198      15.199 -17.367  16.156  1.00  0.00           H  
ATOM   3103  HD3 LYS 0 198      15.286 -16.501  13.749  1.00  0.00           H  
ATOM   3104  HD2 LYS 0 198      13.489 -16.657  13.590  1.00  0.00           H  
ATOM   3105  HE3 LYS 0 198      14.184 -19.183  14.432  1.00  0.00           H  
ATOM   3106  HE2 LYS 0 198      15.588 -18.635  13.388  1.00  0.00           H  
ATOM   3107  N   GLY 0 199      12.848 -13.770  18.397  1.00  0.00      R00  N  
ATOM   3108  CA  GLY 0 199      11.998 -12.745  18.993  1.00  0.00      R00  C  
ATOM   3109  C   GLY 0 199      11.014 -12.288  17.824  1.00  0.00      R00  C  
ATOM   3110  O   GLY 0 199      11.214 -12.534  16.609  1.00  0.00      R00  O  
ATOM   3111  H   GLY 0 199      12.304 -14.570  18.106  1.00  0.00      R00  H  
ATOM   3112  HA3 GLY 0 199      12.653 -11.885  19.133  1.00  0.00           H  
ATOM   3113  HA2 GLY 0 199      11.492 -13.056  19.907  1.00  0.00           H  
ATOM   3114  N   GLN 0 200       9.894 -11.696  18.260  1.00  0.00      R00  N  
ATOM   3115  CA  GLN 0 200       8.749 -11.213  17.554  1.00  0.00      R00  C  
ATOM   3116  C   GLN 0 200       9.141 -10.234  16.365  1.00  0.00      R00  C  
ATOM   3117  O   GLN 0 200       8.448 -10.190  15.360  1.00  0.00      R00  O  
ATOM   3118  CB  GLN 0 200       7.716 -10.622  18.522  1.00  0.00      R00  C  
ATOM   3119  CG  GLN 0 200       6.549  -9.808  17.860  1.00  0.00      R00  C  
ATOM   3120  CD  GLN 0 200       5.593  -9.077  18.811  1.00  0.00      R00  C  
ATOM   3121  OE1 GLN 0 200       4.693  -8.407  18.342  1.00  0.00      R00  O  
ATOM   3122  NE2 GLN 0 200       5.836  -9.143  20.126  1.00  0.00      R00  N  
ATOM   3123  H   GLN 0 200       9.782 -11.675  19.263  1.00  0.00      R00  H  
ATOM   3124 HE21 GLN 0 200       5.242  -8.619  20.751  1.00  0.00      R00  H  
ATOM   3125 HE22 GLN 0 200       6.585  -9.708  20.501  1.00  0.00      R00  H  
ATOM   3126  HA  GLN 0 200       8.311 -12.122  17.143  1.00  0.00           H  
ATOM   3127  HB3 GLN 0 200       8.194  -9.912  19.197  1.00  0.00           H  
ATOM   3128  HB2 GLN 0 200       7.262 -11.452  19.062  1.00  0.00           H  
ATOM   3129  HG3 GLN 0 200       5.886 -10.533  17.387  1.00  0.00           H  
ATOM   3130  HG2 GLN 0 200       6.966  -9.084  17.160  1.00  0.00           H  
ATOM   3131  N   THR 0 201      10.178  -9.441  16.524  1.00  0.00      R00  N  
ATOM   3132  CA  THR 0 201      10.740  -8.578  15.488  1.00  0.00      R00  C  
ATOM   3133  C   THR 0 201      11.325  -9.365  14.248  1.00  0.00      R00  C  
ATOM   3134  O   THR 0 201      11.156  -8.949  13.145  1.00  0.00      R00  O  
ATOM   3135  CB  THR 0 201      11.887  -7.635  16.074  1.00  0.00      R00  C  
ATOM   3136  OG1 THR 0 201      11.405  -6.801  17.116  1.00  0.00      R00  O  
ATOM   3137  CG2 THR 0 201      12.588  -6.715  15.102  1.00  0.00      R00  C  
ATOM   3138  H   THR 0 201      10.624  -9.367  17.428  1.00  0.00      R00  H  
ATOM   3139  HG1 THR 0 201      11.293  -7.464  17.800  1.00  0.00      R00  H  
ATOM   3140  HA  THR 0 201       9.955  -7.970  15.038  1.00  0.00           H  
ATOM   3141  HB  THR 0 201      12.673  -8.249  16.514  1.00  0.00           H  
ATOM   3142 HG21 THR 0 201      13.151  -5.966  15.659  1.00  0.00           H  
ATOM   3143 HG22 THR 0 201      13.080  -7.177  14.246  1.00  0.00           H  
ATOM   3144 HG23 THR 0 201      11.798  -6.110  14.657  1.00  0.00           H  
ATOM   3145  N   THR 0 202      11.966 -10.507  14.508  1.00  0.00      R00  N  
ATOM   3146  CA  THR 0 202      12.381 -11.422  13.426  1.00  0.00      R00  C  
ATOM   3147  C   THR 0 202      11.170 -12.036  12.664  1.00  0.00      R00  C  
ATOM   3148  O   THR 0 202      11.264 -12.050  11.475  1.00  0.00      R00  O  
ATOM   3149  CB  THR 0 202      13.334 -12.463  13.872  1.00  0.00      R00  C  
ATOM   3150  OG1 THR 0 202      14.443 -11.865  14.595  1.00  0.00      R00  O  
ATOM   3151  CG2 THR 0 202      13.920 -13.471  12.868  1.00  0.00      R00  C  
ATOM   3152  H   THR 0 202      12.137 -10.765  15.469  1.00  0.00      R00  H  
ATOM   3153  HG1 THR 0 202      14.033 -11.505  15.384  1.00  0.00      R00  H  
ATOM   3154  HA  THR 0 202      13.046 -10.890  12.745  1.00  0.00           H  
ATOM   3155  HB  THR 0 202      12.757 -13.109  14.534  1.00  0.00           H  
ATOM   3156 HG21 THR 0 202      14.564 -13.003  12.124  1.00  0.00           H  
ATOM   3157 HG22 THR 0 202      14.300 -14.265  13.511  1.00  0.00           H  
ATOM   3158 HG23 THR 0 202      13.050 -13.860  12.339  1.00  0.00           H  
ATOM   3159  N   PHE 0 203       9.981 -12.295  13.274  1.00  0.00      R00  N  
ATOM   3160  CA  PHE 0 203       8.785 -12.627  12.594  1.00  0.00      R00  C  
ATOM   3161  C   PHE 0 203       8.342 -11.454  11.717  1.00  0.00      R00  C  
ATOM   3162  O   PHE 0 203       7.939 -11.736  10.561  1.00  0.00      R00  O  
ATOM   3163  CB  PHE 0 203       7.644 -13.066  13.469  1.00  0.00      R00  C  
ATOM   3164  CG  PHE 0 203       6.278 -13.478  12.853  1.00  0.00      R00  C  
ATOM   3165  CD1 PHE 0 203       6.022 -14.800  12.417  1.00  0.00      R00  C  
ATOM   3166  CD2 PHE 0 203       5.319 -12.477  12.565  1.00  0.00      R00  C  
ATOM   3167  CE1 PHE 0 203       4.808 -15.089  11.815  1.00  0.00      R00  C  
ATOM   3168  CE2 PHE 0 203       4.183 -12.762  11.906  1.00  0.00      R00  C  
ATOM   3169  CZ  PHE 0 203       3.868 -14.082  11.632  1.00  0.00      R00  C  
ATOM   3170  H   PHE 0 203       9.954 -12.294  14.284  1.00  0.00      R00  H  
ATOM   3171  HA  PHE 0 203       9.012 -13.386  11.846  1.00  0.00           H  
ATOM   3172  HB3 PHE 0 203       7.357 -12.222  14.096  1.00  0.00           H  
ATOM   3173  HB2 PHE 0 203       7.980 -13.903  14.083  1.00  0.00           H  
ATOM   3174  HD1 PHE 0 203       6.790 -15.551  12.524  1.00  0.00           H  
ATOM   3175  HD2 PHE 0 203       5.512 -11.423  12.699  1.00  0.00           H  
ATOM   3176  HE1 PHE 0 203       4.647 -16.121  11.541  1.00  0.00           H  
ATOM   3177  HE2 PHE 0 203       3.419 -12.042  11.653  1.00  0.00           H  
ATOM   3178  HZ  PHE 0 203       2.862 -14.181  11.251  1.00  0.00           H  
ATOM   3179  N   THR 0 204       8.371 -10.209  12.281  1.00  0.00      R00  N  
ATOM   3180  CA  THR 0 204       7.796  -8.987  11.728  1.00  0.00      R00  C  
ATOM   3181  C   THR 0 204       8.637  -8.566  10.503  1.00  0.00      R00  C  
ATOM   3182  O   THR 0 204       8.088  -8.312   9.450  1.00  0.00      R00  O  
ATOM   3183  CB  THR 0 204       7.773  -7.833  12.740  1.00  0.00      R00  C  
ATOM   3184  OG1 THR 0 204       7.001  -8.317  13.886  1.00  0.00      R00  O  
ATOM   3185  CG2 THR 0 204       7.107  -6.501  12.312  1.00  0.00      R00  C  
ATOM   3186  H   THR 0 204       8.659 -10.140  13.247  1.00  0.00      R00  H  
ATOM   3187  HG1 THR 0 204       7.446  -9.134  14.124  1.00  0.00      R00  H  
ATOM   3188  HA  THR 0 204       6.792  -9.174  11.349  1.00  0.00           H  
ATOM   3189  HB  THR 0 204       8.765  -7.599  13.126  1.00  0.00           H  
ATOM   3190 HG21 THR 0 204       7.162  -5.786  13.133  1.00  0.00           H  
ATOM   3191 HG22 THR 0 204       7.573  -6.172  11.383  1.00  0.00           H  
ATOM   3192 HG23 THR 0 204       6.063  -6.693  12.064  1.00  0.00           H  
ATOM   3193  N   LEU 0 205       9.959  -8.738  10.631  1.00  0.00      R00  N  
ATOM   3194  CA  LEU 0 205      10.894  -8.711   9.484  1.00  0.00      R00  C  
ATOM   3195  C   LEU 0 205      10.549  -9.649   8.275  1.00  0.00      R00  C  
ATOM   3196  O   LEU 0 205      10.600  -9.236   7.135  1.00  0.00      R00  O  
ATOM   3197  CB  LEU 0 205      12.360  -8.899  10.001  1.00  0.00      R00  C  
ATOM   3198  CG  LEU 0 205      12.941  -7.651  10.686  1.00  0.00      R00  C  
ATOM   3199  CD1 LEU 0 205      14.275  -7.969  11.424  1.00  0.00      R00  C  
ATOM   3200  CD2 LEU 0 205      13.171  -6.442   9.762  1.00  0.00      R00  C  
ATOM   3201  H   LEU 0 205      10.239  -8.973  11.572  1.00  0.00      R00  H  
ATOM   3202  HA  LEU 0 205      10.823  -7.736   9.001  1.00  0.00           H  
ATOM   3203  HB3 LEU 0 205      12.884  -9.024   9.054  1.00  0.00           H  
ATOM   3204  HB2 LEU 0 205      12.521  -9.872  10.466  1.00  0.00           H  
ATOM   3205  HG  LEU 0 205      12.200  -7.200  11.347  1.00  0.00           H  
ATOM   3206 HD11 LEU 0 205      14.082  -8.353  12.426  1.00  0.00           H  
ATOM   3207 HD12 LEU 0 205      14.969  -8.557  10.823  1.00  0.00           H  
ATOM   3208 HD13 LEU 0 205      14.958  -7.134  11.579  1.00  0.00           H  
ATOM   3209 HD21 LEU 0 205      12.867  -6.601   8.728  1.00  0.00           H  
ATOM   3210 HD22 LEU 0 205      12.587  -5.594  10.120  1.00  0.00           H  
ATOM   3211 HD23 LEU 0 205      14.147  -6.008   9.547  1.00  0.00           H  
ATOM   3212  N   TYR 0 206      10.171 -10.901   8.574  1.00  0.00      R00  N  
ATOM   3213  CA  TYR 0 206       9.810 -11.915   7.567  1.00  0.00      R00  C  
ATOM   3214  C   TYR 0 206       8.494 -11.413   6.864  1.00  0.00      R00  C  
ATOM   3215  O   TYR 0 206       8.502 -11.305   5.656  1.00  0.00      R00  O  
ATOM   3216  CB  TYR 0 206       9.667 -13.285   8.122  1.00  0.00      R00  C  
ATOM   3217  CG  TYR 0 206      10.755 -13.997   8.835  1.00  0.00      R00  C  
ATOM   3218  CD1 TYR 0 206      12.095 -14.036   8.315  1.00  0.00      R00  C  
ATOM   3219  CE1 TYR 0 206      13.061 -14.904   8.866  1.00  0.00      R00  C  
ATOM   3220  CD2 TYR 0 206      10.437 -14.910   9.947  1.00  0.00      R00  C  
ATOM   3221  CE2 TYR 0 206      11.479 -15.640  10.550  1.00  0.00      R00  C  
ATOM   3222  CZ  TYR 0 206      12.802 -15.669  10.017  1.00  0.00      R00  C  
ATOM   3223  OH  TYR 0 206      13.824 -16.411  10.546  1.00  0.00      R00  O  
ATOM   3224  H   TYR 0 206      10.235 -11.268   9.513  1.00  0.00      R00  H  
ATOM   3225  HH  TYR 0 206      14.669 -16.235  10.125  1.00  0.00      R00  H  
ATOM   3226  HA  TYR 0 206      10.507 -12.006   6.734  1.00  0.00           H  
ATOM   3227  HB3 TYR 0 206       9.420 -13.907   7.262  1.00  0.00           H  
ATOM   3228  HB2 TYR 0 206       8.751 -13.205   8.706  1.00  0.00           H  
ATOM   3229  HD1 TYR 0 206      12.444 -13.343   7.564  1.00  0.00           H  
ATOM   3230  HE1 TYR 0 206      13.965 -14.964   8.279  1.00  0.00           H  
ATOM   3231  HD2 TYR 0 206       9.427 -15.021  10.310  1.00  0.00           H  
ATOM   3232  HE2 TYR 0 206      11.248 -16.231  11.424  1.00  0.00           H  
ATOM   3233  N   SER 0 207       7.396 -11.123   7.639  1.00  0.00      R00  N  
ATOM   3234  CA  SER 0 207       6.126 -10.547   7.171  1.00  0.00      R00  C  
ATOM   3235  C   SER 0 207       6.414  -9.276   6.261  1.00  0.00      R00  C  
ATOM   3236  O   SER 0 207       5.915  -9.306   5.110  1.00  0.00      R00  O  
ATOM   3237  CB  SER 0 207       5.276 -10.166   8.376  1.00  0.00      R00  C  
ATOM   3238  OG  SER 0 207       4.204 -11.133   8.600  1.00  0.00      R00  O  
ATOM   3239  H   SER 0 207       7.632 -11.231   8.615  1.00  0.00      R00  H  
ATOM   3240  HG  SER 0 207       4.574 -12.014   8.685  1.00  0.00      R00  H  
ATOM   3241  HA  SER 0 207       5.719 -11.295   6.490  1.00  0.00           H  
ATOM   3242  HB3 SER 0 207       4.878  -9.158   8.258  1.00  0.00           H  
ATOM   3243  HB2 SER 0 207       5.844 -10.044   9.298  1.00  0.00           H  
ATOM   3244  N   PHE 0 208       7.377  -8.403   6.613  1.00  0.00      R00  N  
ATOM   3245  CA  PHE 0 208       8.018  -7.394   5.781  1.00  0.00      R00  C  
ATOM   3246  C   PHE 0 208       8.697  -8.022   4.539  1.00  0.00      R00  C  
ATOM   3247  O   PHE 0 208       8.209  -7.767   3.433  1.00  0.00      R00  O  
ATOM   3248  CB  PHE 0 208       8.955  -6.486   6.622  1.00  0.00      R00  C  
ATOM   3249  CG  PHE 0 208       9.822  -5.398   5.967  1.00  0.00      R00  C  
ATOM   3250  CD1 PHE 0 208      11.265  -5.277   6.178  1.00  0.00      R00  C  
ATOM   3251  CD2 PHE 0 208       9.202  -4.511   5.080  1.00  0.00      R00  C  
ATOM   3252  CE1 PHE 0 208      11.907  -4.194   5.490  1.00  0.00      R00  C  
ATOM   3253  CE2 PHE 0 208       9.830  -3.530   4.337  1.00  0.00      R00  C  
ATOM   3254  CZ  PHE 0 208      11.191  -3.339   4.611  1.00  0.00      R00  C  
ATOM   3255  H   PHE 0 208       7.786  -8.515   7.530  1.00  0.00      R00  H  
ATOM   3256  HA  PHE 0 208       7.266  -6.768   5.302  1.00  0.00           H  
ATOM   3257  HB3 PHE 0 208       9.582  -7.102   7.267  1.00  0.00           H  
ATOM   3258  HB2 PHE 0 208       8.232  -5.980   7.262  1.00  0.00           H  
ATOM   3259  HD1 PHE 0 208      11.923  -5.893   6.772  1.00  0.00           H  
ATOM   3260  HD2 PHE 0 208       8.140  -4.647   4.944  1.00  0.00           H  
ATOM   3261  HE1 PHE 0 208      12.918  -3.984   5.806  1.00  0.00           H  
ATOM   3262  HE2 PHE 0 208       9.243  -2.900   3.685  1.00  0.00           H  
ATOM   3263  HZ  PHE 0 208      11.599  -2.514   4.046  1.00  0.00           H  
ATOM   3264  N   ALA 0 209       9.657  -8.987   4.677  1.00  0.00      R00  N  
ATOM   3265  CA  ALA 0 209      10.347  -9.637   3.538  1.00  0.00      R00  C  
ATOM   3266  C   ALA 0 209       9.406 -10.193   2.424  1.00  0.00      R00  C  
ATOM   3267  O   ALA 0 209       9.635  -9.963   1.226  1.00  0.00      R00  O  
ATOM   3268  CB  ALA 0 209      11.275 -10.787   3.981  1.00  0.00      R00  C  
ATOM   3269  H   ALA 0 209       9.873  -9.253   5.627  1.00  0.00      R00  H  
ATOM   3270  HA  ALA 0 209      10.995  -8.904   3.057  1.00  0.00           H  
ATOM   3271  HB1 ALA 0 209      10.744 -11.736   4.053  1.00  0.00           H  
ATOM   3272  HB2 ALA 0 209      12.113 -10.889   3.292  1.00  0.00           H  
ATOM   3273  HB3 ALA 0 209      11.656 -10.519   4.967  1.00  0.00           H  
ATOM   3274  N   LEU 0 210       8.310 -10.795   2.844  1.00  0.00      R00  N  
ATOM   3275  CA  LEU 0 210       7.190 -11.319   2.035  1.00  0.00      R00  C  
ATOM   3276  C   LEU 0 210       6.307 -10.275   1.367  1.00  0.00      R00  C  
ATOM   3277  O   LEU 0 210       5.910 -10.465   0.205  1.00  0.00      R00  O  
ATOM   3278  CB  LEU 0 210       6.263 -12.418   2.772  1.00  0.00      R00  C  
ATOM   3279  CG  LEU 0 210       6.900 -13.554   3.536  1.00  0.00      R00  C  
ATOM   3280  CD1 LEU 0 210       5.992 -14.083   4.619  1.00  0.00      R00  C  
ATOM   3281  CD2 LEU 0 210       7.343 -14.727   2.638  1.00  0.00      R00  C  
ATOM   3282  H   LEU 0 210       8.143 -10.862   3.838  1.00  0.00      R00  H  
ATOM   3283  HA  LEU 0 210       7.750 -11.765   1.214  1.00  0.00           H  
ATOM   3284  HB3 LEU 0 210       5.612 -12.721   1.953  1.00  0.00           H  
ATOM   3285  HB2 LEU 0 210       5.620 -11.893   3.478  1.00  0.00           H  
ATOM   3286  HG  LEU 0 210       7.806 -13.209   4.034  1.00  0.00           H  
ATOM   3287 HD11 LEU 0 210       6.447 -13.968   5.603  1.00  0.00           H  
ATOM   3288 HD12 LEU 0 210       5.084 -13.505   4.788  1.00  0.00           H  
ATOM   3289 HD13 LEU 0 210       5.745 -15.130   4.445  1.00  0.00           H  
ATOM   3290 HD21 LEU 0 210       7.815 -14.351   1.730  1.00  0.00           H  
ATOM   3291 HD22 LEU 0 210       8.041 -15.444   3.071  1.00  0.00           H  
ATOM   3292 HD23 LEU 0 210       6.393 -15.224   2.445  1.00  0.00           H  
ATOM   3293  N   GLY 0 211       5.937  -9.275   2.108  1.00  0.00      R00  N  
ATOM   3294  CA  GLY 0 211       5.003  -8.216   1.516  1.00  0.00      R00  C  
ATOM   3295  C   GLY 0 211       5.730  -7.045   0.778  1.00  0.00      R00  C  
ATOM   3296  O   GLY 0 211       5.205  -6.390  -0.093  1.00  0.00      R00  O  
ATOM   3297  H   GLY 0 211       6.256  -9.354   3.063  1.00  0.00      R00  H  
ATOM   3298  HA3 GLY 0 211       4.478  -7.673   2.302  1.00  0.00           H  
ATOM   3299  HA2 GLY 0 211       4.179  -8.582   0.902  1.00  0.00           H  
ATOM   3300  N   PHE 0 212       7.057  -6.855   1.068  1.00  0.00      R00  N  
ATOM   3301  CA  PHE 0 212       7.886  -5.844   0.368  1.00  0.00      R00  C  
ATOM   3302  C   PHE 0 212       9.076  -6.378  -0.460  1.00  0.00      R00  C  
ATOM   3303  O   PHE 0 212       9.083  -6.183  -1.654  1.00  0.00      R00  O  
ATOM   3304  CB  PHE 0 212       8.240  -4.852   1.515  1.00  0.00      R00  C  
ATOM   3305  CG  PHE 0 212       9.045  -3.564   1.183  1.00  0.00      R00  C  
ATOM   3306  CD1 PHE 0 212      10.437  -3.485   1.203  1.00  0.00      R00  C  
ATOM   3307  CD2 PHE 0 212       8.280  -2.374   0.799  1.00  0.00      R00  C  
ATOM   3308  CE1 PHE 0 212      11.060  -2.264   0.858  1.00  0.00      R00  C  
ATOM   3309  CE2 PHE 0 212       8.947  -1.207   0.566  1.00  0.00      R00  C  
ATOM   3310  CZ  PHE 0 212      10.331  -1.129   0.570  1.00  0.00      R00  C  
ATOM   3311  H   PHE 0 212       7.421  -7.392   1.843  1.00  0.00      R00  H  
ATOM   3312  HA  PHE 0 212       7.261  -5.331  -0.363  1.00  0.00           H  
ATOM   3313  HB3 PHE 0 212       8.837  -5.369   2.266  1.00  0.00           H  
ATOM   3314  HB2 PHE 0 212       7.357  -4.533   2.070  1.00  0.00           H  
ATOM   3315  HD1 PHE 0 212      11.017  -4.342   1.513  1.00  0.00           H  
ATOM   3316  HD2 PHE 0 212       7.208  -2.503   0.800  1.00  0.00           H  
ATOM   3317  HE1 PHE 0 212      12.126  -2.247   1.035  1.00  0.00           H  
ATOM   3318  HE2 PHE 0 212       8.262  -0.404   0.335  1.00  0.00           H  
ATOM   3319  HZ  PHE 0 212      10.854  -0.192   0.446  1.00  0.00           H  
ATOM   3320  N   ALA 0 213      10.135  -6.869   0.196  1.00  0.00      R00  N  
ATOM   3321  CA  ALA 0 213      11.427  -7.130  -0.415  1.00  0.00      R00  C  
ATOM   3322  C   ALA 0 213      11.336  -8.176  -1.524  1.00  0.00      R00  C  
ATOM   3323  O   ALA 0 213      11.858  -7.925  -2.544  1.00  0.00      R00  O  
ATOM   3324  CB  ALA 0 213      12.499  -7.443   0.582  1.00  0.00      R00  C  
ATOM   3325  H   ALA 0 213      10.050  -7.214   1.141  1.00  0.00      R00  H  
ATOM   3326  HA  ALA 0 213      11.843  -6.221  -0.849  1.00  0.00           H  
ATOM   3327  HB1 ALA 0 213      13.282  -7.913  -0.014  1.00  0.00           H  
ATOM   3328  HB2 ALA 0 213      12.973  -6.499   0.850  1.00  0.00           H  
ATOM   3329  HB3 ALA 0 213      12.343  -8.068   1.462  1.00  0.00           H  
ATOM   3330  N   ALA 0 214      10.566  -9.273  -1.338  1.00  0.00      R00  N  
ATOM   3331  CA  ALA 0 214      10.455 -10.504  -2.100  1.00  0.00      R00  C  
ATOM   3332  C   ALA 0 214       9.830 -10.311  -3.537  1.00  0.00      R00  C  
ATOM   3333  O   ALA 0 214      10.468 -10.779  -4.465  1.00  0.00      R00  O  
ATOM   3334  CB  ALA 0 214       9.753 -11.676  -1.331  1.00  0.00      R00  C  
ATOM   3335  H   ALA 0 214      10.148  -9.304  -0.419  1.00  0.00      R00  H  
ATOM   3336  HA  ALA 0 214      11.493 -10.829  -2.179  1.00  0.00           H  
ATOM   3337  HB1 ALA 0 214       8.733 -11.497  -0.989  1.00  0.00           H  
ATOM   3338  HB2 ALA 0 214       9.687 -12.605  -1.897  1.00  0.00           H  
ATOM   3339  HB3 ALA 0 214      10.463 -11.929  -0.544  1.00  0.00           H  
ATOM   3340  N   PRO 0 215       8.646  -9.691  -3.699  1.00  0.00      R00  N  
ATOM   3341  CA  PRO 0 215       8.163  -9.121  -5.022  1.00  0.00      R00  C  
ATOM   3342  C   PRO 0 215       9.132  -8.176  -5.701  1.00  0.00      R00  C  
ATOM   3343  O   PRO 0 215       9.563  -8.448  -6.817  1.00  0.00      R00  O  
ATOM   3344  CD  PRO 0 215       7.597  -9.472  -2.688  1.00  0.00      R00  C  
ATOM   3345  CB  PRO 0 215       6.699  -8.517  -4.724  1.00  0.00      R00  C  
ATOM   3346  CG  PRO 0 215       6.642  -8.392  -3.198  1.00  0.00      R00  C  
ATOM   3347  HD2 PRO 0 215       8.007  -9.058  -1.768  1.00  0.00           H  
ATOM   3348  HD3 PRO 0 215       7.055 -10.414  -2.596  1.00  0.00           H  
ATOM   3349  HA  PRO 0 215       8.082  -9.943  -5.733  1.00  0.00           H  
ATOM   3350  HB3 PRO 0 215       5.831  -9.153  -4.897  1.00  0.00           H  
ATOM   3351  HB2 PRO 0 215       6.467  -7.529  -5.121  1.00  0.00           H  
ATOM   3352  HG2 PRO 0 215       7.071  -7.422  -2.944  1.00  0.00           H  
ATOM   3353  HG3 PRO 0 215       5.660  -8.475  -2.732  1.00  0.00           H  
ATOM   3354  N   LEU 0 216       9.699  -7.151  -5.015  1.00  0.00      R00  N  
ATOM   3355  CA  LEU 0 216      10.656  -6.146  -5.451  1.00  0.00      R00  C  
ATOM   3356  C   LEU 0 216      12.127  -6.753  -5.869  1.00  0.00      R00  C  
ATOM   3357  O   LEU 0 216      12.799  -6.003  -6.606  1.00  0.00      R00  O  
ATOM   3358  CB  LEU 0 216      10.647  -5.037  -4.331  1.00  0.00      R00  C  
ATOM   3359  CG  LEU 0 216      11.234  -3.660  -4.700  1.00  0.00      R00  C  
ATOM   3360  CD1 LEU 0 216      10.543  -3.082  -5.982  1.00  0.00      R00  C  
ATOM   3361  CD2 LEU 0 216      11.160  -2.625  -3.534  1.00  0.00      R00  C  
ATOM   3362  H   LEU 0 216       9.592  -7.159  -4.011  1.00  0.00      R00  H  
ATOM   3363  HA  LEU 0 216      10.229  -5.713  -6.356  1.00  0.00           H  
ATOM   3364  HB3 LEU 0 216      11.225  -5.433  -3.496  1.00  0.00           H  
ATOM   3365  HB2 LEU 0 216       9.685  -4.874  -3.844  1.00  0.00           H  
ATOM   3366  HG  LEU 0 216      12.273  -3.773  -5.006  1.00  0.00           H  
ATOM   3367 HD11 LEU 0 216      10.891  -3.659  -6.838  1.00  0.00           H  
ATOM   3368 HD12 LEU 0 216       9.470  -3.052  -5.788  1.00  0.00           H  
ATOM   3369 HD13 LEU 0 216      10.818  -2.028  -5.994  1.00  0.00           H  
ATOM   3370 HD21 LEU 0 216      12.031  -2.937  -2.957  1.00  0.00           H  
ATOM   3371 HD22 LEU 0 216      11.369  -1.560  -3.633  1.00  0.00           H  
ATOM   3372 HD23 LEU 0 216      10.192  -2.640  -3.034  1.00  0.00           H  
ATOM   3373  N   THR 0 217      12.488  -7.979  -5.398  1.00  0.00      R00  N  
ATOM   3374  CA  THR 0 217      13.688  -8.634  -5.867  1.00  0.00      R00  C  
ATOM   3375  C   THR 0 217      13.564  -8.975  -7.367  1.00  0.00      R00  C  
ATOM   3376  O   THR 0 217      14.616  -9.181  -7.948  1.00  0.00      R00  O  
ATOM   3377  CB  THR 0 217      13.947  -9.874  -4.903  1.00  0.00      R00  C  
ATOM   3378  OG1 THR 0 217      14.224  -9.323  -3.517  1.00  0.00      R00  O  
ATOM   3379  CG2 THR 0 217      15.274 -10.618  -5.195  1.00  0.00      R00  C  
ATOM   3380  H   THR 0 217      11.886  -8.466  -4.751  1.00  0.00      R00  H  
ATOM   3381  HG1 THR 0 217      13.614  -8.603  -3.341  1.00  0.00      R00  H  
ATOM   3382  HA  THR 0 217      14.480  -7.915  -5.659  1.00  0.00           H  
ATOM   3383  HB  THR 0 217      13.103 -10.552  -4.782  1.00  0.00           H  
ATOM   3384 HG21 THR 0 217      15.483 -11.355  -4.420  1.00  0.00           H  
ATOM   3385 HG22 THR 0 217      15.176 -11.202  -6.111  1.00  0.00           H  
ATOM   3386 HG23 THR 0 217      16.143  -9.961  -5.230  1.00  0.00           H  
ATOM   3387  N   LEU 0 218      12.373  -9.178  -7.938  1.00  0.00      R00  N  
ATOM   3388  CA  LEU 0 218      12.258  -9.611  -9.299  1.00  0.00      R00  C  
ATOM   3389  C   LEU 0 218      11.882  -8.395 -10.214  1.00  0.00      R00  C  
ATOM   3390  O   LEU 0 218      12.313  -8.335 -11.319  1.00  0.00      R00  O  
ATOM   3391  CB  LEU 0 218      11.113 -10.623  -9.500  1.00  0.00      R00  C  
ATOM   3392  CG  LEU 0 218      11.107 -11.812  -8.485  1.00  0.00      R00  C  
ATOM   3393  CD1 LEU 0 218      10.069 -13.017  -8.825  1.00  0.00      R00  C  
ATOM   3394  CD2 LEU 0 218      12.492 -12.413  -8.152  1.00  0.00      R00  C  
ATOM   3395  H   LEU 0 218      11.579  -8.991  -7.343  1.00  0.00      R00  H  
ATOM   3396  HA  LEU 0 218      13.115 -10.121  -9.740  1.00  0.00           H  
ATOM   3397  HB3 LEU 0 218      11.097 -10.963 -10.535  1.00  0.00           H  
ATOM   3398  HB2 LEU 0 218      10.194 -10.058  -9.344  1.00  0.00           H  
ATOM   3399  HG  LEU 0 218      10.672 -11.497  -7.536  1.00  0.00           H  
ATOM   3400 HD11 LEU 0 218      10.534 -13.976  -9.050  1.00  0.00           H  
ATOM   3401 HD12 LEU 0 218       9.287 -13.169  -8.081  1.00  0.00           H  
ATOM   3402 HD13 LEU 0 218       9.506 -12.805  -9.734  1.00  0.00           H  
ATOM   3403 HD21 LEU 0 218      12.328 -12.864  -7.174  1.00  0.00           H  
ATOM   3404 HD22 LEU 0 218      12.864 -13.242  -8.754  1.00  0.00           H  
ATOM   3405 HD23 LEU 0 218      13.348 -11.797  -7.876  1.00  0.00           H  
ATOM   3406  N   ILE 0 219      11.275  -7.326  -9.717  1.00  0.00      R00  N  
ATOM   3407  CA  ILE 0 219      10.738  -6.137 -10.387  1.00  0.00      R00  C  
ATOM   3408  C   ILE 0 219      11.874  -5.276 -10.951  1.00  0.00      R00  C  
ATOM   3409  O   ILE 0 219      11.836  -4.775 -12.033  1.00  0.00      R00  O  
ATOM   3410  CB  ILE 0 219       9.775  -5.452  -9.364  1.00  0.00      R00  C  
ATOM   3411  CG2 ILE 0 219       9.459  -3.962  -9.731  1.00  0.00      R00  C  
ATOM   3412  CG1 ILE 0 219       8.449  -6.225  -9.147  1.00  0.00      R00  C  
ATOM   3413  CD1 ILE 0 219       7.378  -5.811  -8.138  1.00  0.00      R00  C  
ATOM   3414  H   ILE 0 219      11.039  -7.225  -8.740  1.00  0.00      R00  H  
ATOM   3415  HA  ILE 0 219      10.090  -6.436 -11.211  1.00  0.00           H  
ATOM   3416  HB  ILE 0 219      10.322  -5.427  -8.422  1.00  0.00           H  
ATOM   3417 HG21 ILE 0 219      10.185  -3.164  -9.578  1.00  0.00           H  
ATOM   3418 HG22 ILE 0 219       9.174  -3.972 -10.783  1.00  0.00           H  
ATOM   3419 HG23 ILE 0 219       8.584  -3.597  -9.192  1.00  0.00           H  
ATOM   3420 HG13 ILE 0 219       8.615  -7.291  -8.996  1.00  0.00           H  
ATOM   3421 HG12 ILE 0 219       7.930  -6.245 -10.105  1.00  0.00           H  
ATOM   3422 HD11 ILE 0 219       6.873  -4.854  -8.273  1.00  0.00           H  
ATOM   3423 HD12 ILE 0 219       6.552  -6.522  -8.142  1.00  0.00           H  
ATOM   3424 HD13 ILE 0 219       7.800  -5.748  -7.135  1.00  0.00           H  
ATOM   3425  N   PHE 0 220      12.926  -5.226 -10.094  1.00  0.00      R00  N  
ATOM   3426  CA  PHE 0 220      14.241  -4.759 -10.300  1.00  0.00      R00  C  
ATOM   3427  C   PHE 0 220      15.132  -5.485 -11.342  1.00  0.00      R00  C  
ATOM   3428  O   PHE 0 220      15.987  -4.879 -11.911  1.00  0.00      R00  O  
ATOM   3429  CB  PHE 0 220      15.021  -4.768  -8.951  1.00  0.00      R00  C  
ATOM   3430  CG  PHE 0 220      14.582  -3.674  -7.957  1.00  0.00      R00  C  
ATOM   3431  CD1 PHE 0 220      13.545  -2.697  -8.217  1.00  0.00      R00  C  
ATOM   3432  CD2 PHE 0 220      15.412  -3.398  -6.872  1.00  0.00      R00  C  
ATOM   3433  CE1 PHE 0 220      13.279  -1.706  -7.338  1.00  0.00      R00  C  
ATOM   3434  CE2 PHE 0 220      15.168  -2.424  -5.923  1.00  0.00      R00  C  
ATOM   3435  CZ  PHE 0 220      14.107  -1.549  -6.173  1.00  0.00      R00  C  
ATOM   3436  H   PHE 0 220      12.786  -5.499  -9.132  1.00  0.00      R00  H  
ATOM   3437  HA  PHE 0 220      14.105  -3.752 -10.693  1.00  0.00           H  
ATOM   3438  HB3 PHE 0 220      16.060  -4.515  -9.161  1.00  0.00           H  
ATOM   3439  HB2 PHE 0 220      15.042  -5.686  -8.364  1.00  0.00           H  
ATOM   3440  HD1 PHE 0 220      13.040  -2.780  -9.168  1.00  0.00           H  
ATOM   3441  HD2 PHE 0 220      16.273  -4.023  -6.685  1.00  0.00           H  
ATOM   3442  HE1 PHE 0 220      12.418  -1.070  -7.480  1.00  0.00           H  
ATOM   3443  HE2 PHE 0 220      15.769  -2.431  -5.026  1.00  0.00           H  
ATOM   3444  HZ  PHE 0 220      13.935  -0.703  -5.523  1.00  0.00           H  
ATOM   3445  N   VAL 0 221      14.858  -6.805 -11.445  1.00  0.00      R00  N  
ATOM   3446  CA  VAL 0 221      15.441  -7.635 -12.492  1.00  0.00      R00  C  
ATOM   3447  C   VAL 0 221      14.632  -7.543 -13.822  1.00  0.00      R00  C  
ATOM   3448  O   VAL 0 221      15.220  -7.046 -14.776  1.00  0.00      R00  O  
ATOM   3449  CB  VAL 0 221      15.701  -9.170 -12.190  1.00  0.00      R00  C  
ATOM   3450  CG1 VAL 0 221      16.378  -9.981 -13.291  1.00  0.00      R00  C  
ATOM   3451  CG2 VAL 0 221      16.248  -9.484 -10.771  1.00  0.00      R00  C  
ATOM   3452  H   VAL 0 221      14.057  -7.206 -10.979  1.00  0.00      R00  H  
ATOM   3453  HA  VAL 0 221      16.374  -7.218 -12.869  1.00  0.00           H  
ATOM   3454  HB  VAL 0 221      14.710  -9.615 -12.095  1.00  0.00           H  
ATOM   3455 HG11 VAL 0 221      17.356  -9.523 -13.432  1.00  0.00           H  
ATOM   3456 HG12 VAL 0 221      16.447 -11.031 -13.005  1.00  0.00           H  
ATOM   3457 HG13 VAL 0 221      15.813  -9.905 -14.220  1.00  0.00           H  
ATOM   3458 HG21 VAL 0 221      16.385 -10.521 -10.463  1.00  0.00           H  
ATOM   3459 HG22 VAL 0 221      17.303  -9.210 -10.758  1.00  0.00           H  
ATOM   3460 HG23 VAL 0 221      15.706  -8.901 -10.026  1.00  0.00           H  
ATOM   3461  N   PHE 0 222      13.289  -7.870 -13.891  1.00  0.00      R00  N  
ATOM   3462  CA  PHE 0 222      12.399  -7.687 -14.986  1.00  0.00      R00  C  
ATOM   3463  C   PHE 0 222      12.597  -6.430 -15.816  1.00  0.00      R00  C  
ATOM   3464  O   PHE 0 222      12.993  -6.550 -16.960  1.00  0.00      R00  O  
ATOM   3465  CB  PHE 0 222      10.960  -7.796 -14.471  1.00  0.00      R00  C  
ATOM   3466  CG  PHE 0 222      10.583  -9.174 -13.986  1.00  0.00      R00  C  
ATOM   3467  CD1 PHE 0 222       9.742  -9.312 -12.935  1.00  0.00      R00  C  
ATOM   3468  CD2 PHE 0 222      11.048 -10.365 -14.610  1.00  0.00      R00  C  
ATOM   3469  CE1 PHE 0 222       9.389 -10.555 -12.460  1.00  0.00      R00  C  
ATOM   3470  CE2 PHE 0 222      10.761 -11.635 -14.093  1.00  0.00      R00  C  
ATOM   3471  CZ  PHE 0 222       9.884 -11.734 -13.064  1.00  0.00      R00  C  
ATOM   3472  H   PHE 0 222      12.844  -7.952 -12.989  1.00  0.00      R00  H  
ATOM   3473  HA  PHE 0 222      12.481  -8.448 -15.762  1.00  0.00           H  
ATOM   3474  HB3 PHE 0 222      10.372  -7.415 -15.306  1.00  0.00           H  
ATOM   3475  HB2 PHE 0 222      10.736  -7.000 -13.761  1.00  0.00           H  
ATOM   3476  HD1 PHE 0 222       9.360  -8.404 -12.492  1.00  0.00           H  
ATOM   3477  HD2 PHE 0 222      11.734 -10.265 -15.438  1.00  0.00           H  
ATOM   3478  HE1 PHE 0 222       8.628 -10.696 -11.707  1.00  0.00           H  
ATOM   3479  HE2 PHE 0 222      11.187 -12.469 -14.631  1.00  0.00           H  
ATOM   3480  HZ  PHE 0 222       9.628 -12.707 -12.672  1.00  0.00           H  
ATOM   3481  N   TYR 0 223      12.496  -5.253 -15.269  1.00  0.00      R00  N  
ATOM   3482  CA  TYR 0 223      12.735  -3.931 -15.873  1.00  0.00      R00  C  
ATOM   3483  C   TYR 0 223      14.197  -3.548 -16.186  1.00  0.00      R00  C  
ATOM   3484  O   TYR 0 223      14.390  -2.523 -16.842  1.00  0.00      R00  O  
ATOM   3485  CB  TYR 0 223      11.986  -2.770 -15.238  1.00  0.00      R00  C  
ATOM   3486  CG  TYR 0 223      10.469  -2.762 -15.181  1.00  0.00      R00  C  
ATOM   3487  CD1 TYR 0 223       9.745  -2.522 -13.981  1.00  0.00      R00  C  
ATOM   3488  CE1 TYR 0 223       8.325  -2.605 -13.837  1.00  0.00      R00  C  
ATOM   3489  CD2 TYR 0 223       9.710  -3.044 -16.316  1.00  0.00      R00  C  
ATOM   3490  CE2 TYR 0 223       8.281  -3.065 -16.277  1.00  0.00      R00  C  
ATOM   3491  CZ  TYR 0 223       7.617  -2.941 -15.017  1.00  0.00      R00  C  
ATOM   3492  OH  TYR 0 223       6.257  -3.133 -14.941  1.00  0.00      R00  O  
ATOM   3493  H   TYR 0 223      12.394  -5.299 -14.265  1.00  0.00      R00  H  
ATOM   3494  HH  TYR 0 223       6.003  -3.189 -14.017  1.00  0.00      R00  H  
ATOM   3495  HA  TYR 0 223      12.301  -4.011 -16.870  1.00  0.00           H  
ATOM   3496  HB3 TYR 0 223      12.249  -1.837 -15.736  1.00  0.00           H  
ATOM   3497  HB2 TYR 0 223      12.336  -2.659 -14.212  1.00  0.00           H  
ATOM   3498  HD1 TYR 0 223      10.304  -2.371 -13.069  1.00  0.00           H  
ATOM   3499  HE1 TYR 0 223       7.869  -2.571 -12.858  1.00  0.00           H  
ATOM   3500  HD2 TYR 0 223      10.227  -3.209 -17.250  1.00  0.00           H  
ATOM   3501  HE2 TYR 0 223       7.641  -3.140 -17.144  1.00  0.00           H  
ATOM   3502  N   CYS 0 224      15.210  -4.397 -15.664  1.00  0.00      R00  N  
ATOM   3503  CA  CYS 0 224      16.585  -4.250 -16.139  1.00  0.00      R00  C  
ATOM   3504  C   CYS 0 224      16.922  -4.969 -17.412  1.00  0.00      R00  C  
ATOM   3505  O   CYS 0 224      17.657  -4.511 -18.235  1.00  0.00      R00  O  
ATOM   3506  CB  CYS 0 224      17.627  -4.672 -15.037  1.00  0.00      R00  C  
ATOM   3507  SG  CYS 0 224      18.803  -3.339 -14.556  1.00  0.00      R00  S  
ATOM   3508  H   CYS 0 224      15.057  -5.236 -15.123  1.00  0.00      R00  H  
ATOM   3509  HA  CYS 0 224      16.762  -3.194 -16.345  1.00  0.00           H  
ATOM   3510  HB3 CYS 0 224      18.116  -5.625 -15.239  1.00  0.00           H  
ATOM   3511  HB2 CYS 0 224      17.168  -4.834 -14.061  1.00  0.00           H  
ATOM   3512  HG  CYS 0 224      17.844  -2.694 -13.886  1.00  0.00           H  
ATOM   3513  N   LEU 0 225      16.448  -6.244 -17.506  1.00  0.00      R00  N  
ATOM   3514  CA  LEU 0 225      16.379  -6.919 -18.750  1.00  0.00      R00  C  
ATOM   3515  C   LEU 0 225      15.627  -6.210 -19.896  1.00  0.00      R00  C  
ATOM   3516  O   LEU 0 225      15.982  -6.271 -21.084  1.00  0.00      R00  O  
ATOM   3517  CB  LEU 0 225      16.064  -8.463 -18.616  1.00  0.00      R00  C  
ATOM   3518  CG  LEU 0 225      16.725  -9.225 -17.407  1.00  0.00      R00  C  
ATOM   3519  CD1 LEU 0 225      16.430 -10.686 -17.669  1.00  0.00      R00  C  
ATOM   3520  CD2 LEU 0 225      18.238  -8.913 -17.243  1.00  0.00      R00  C  
ATOM   3521  H   LEU 0 225      15.842  -6.622 -16.792  1.00  0.00      R00  H  
ATOM   3522  HA  LEU 0 225      17.358  -6.841 -19.223  1.00  0.00           H  
ATOM   3523  HB3 LEU 0 225      16.325  -8.903 -19.579  1.00  0.00           H  
ATOM   3524  HB2 LEU 0 225      14.990  -8.562 -18.457  1.00  0.00           H  
ATOM   3525  HG  LEU 0 225      16.221  -8.959 -16.478  1.00  0.00           H  
ATOM   3526 HD11 LEU 0 225      16.455 -10.983 -18.717  1.00  0.00           H  
ATOM   3527 HD12 LEU 0 225      17.159 -11.260 -17.098  1.00  0.00           H  
ATOM   3528 HD13 LEU 0 225      15.480 -10.983 -17.224  1.00  0.00           H  
ATOM   3529 HD21 LEU 0 225      18.847  -9.526 -17.907  1.00  0.00           H  
ATOM   3530 HD22 LEU 0 225      18.559  -7.888 -17.431  1.00  0.00           H  
ATOM   3531 HD23 LEU 0 225      18.561  -9.078 -16.215  1.00  0.00           H  
ATOM   3532  N   VAL 0 226      14.556  -5.482 -19.577  1.00  0.00      R00  N  
ATOM   3533  CA  VAL 0 226      13.752  -4.640 -20.541  1.00  0.00      R00  C  
ATOM   3534  C   VAL 0 226      14.682  -3.545 -21.055  1.00  0.00      R00  C  
ATOM   3535  O   VAL 0 226      14.744  -3.275 -22.229  1.00  0.00      R00  O  
ATOM   3536  CB  VAL 0 226      12.471  -4.011 -19.837  1.00  0.00      R00  C  
ATOM   3537  CG1 VAL 0 226      11.696  -3.010 -20.709  1.00  0.00      R00  C  
ATOM   3538  CG2 VAL 0 226      11.557  -5.192 -19.562  1.00  0.00      R00  C  
ATOM   3539  H   VAL 0 226      14.136  -5.548 -18.660  1.00  0.00      R00  H  
ATOM   3540  HA  VAL 0 226      13.691  -5.282 -21.419  1.00  0.00           H  
ATOM   3541  HB  VAL 0 226      12.927  -3.499 -18.989  1.00  0.00           H  
ATOM   3542 HG11 VAL 0 226      12.349  -2.163 -20.913  1.00  0.00           H  
ATOM   3543 HG12 VAL 0 226      11.348  -3.241 -21.716  1.00  0.00           H  
ATOM   3544 HG13 VAL 0 226      10.917  -2.511 -20.132  1.00  0.00           H  
ATOM   3545 HG21 VAL 0 226      12.005  -6.065 -19.088  1.00  0.00           H  
ATOM   3546 HG22 VAL 0 226      10.622  -5.149 -19.003  1.00  0.00           H  
ATOM   3547 HG23 VAL 0 226      11.219  -5.673 -20.480  1.00  0.00           H  
ATOM   3548  N   ILE 0 227      15.241  -2.751 -20.105  1.00  0.00      R00  N  
ATOM   3549  CA  ILE 0 227      16.179  -1.650 -20.414  1.00  0.00      R00  C  
ATOM   3550  C   ILE 0 227      17.334  -2.015 -21.328  1.00  0.00      R00  C  
ATOM   3551  O   ILE 0 227      17.569  -1.300 -22.350  1.00  0.00      R00  O  
ATOM   3552  CB  ILE 0 227      16.523  -0.906 -19.077  1.00  0.00      R00  C  
ATOM   3553  CG2 ILE 0 227      17.682   0.110 -19.343  1.00  0.00      R00  C  
ATOM   3554  CG1 ILE 0 227      15.214  -0.116 -18.679  1.00  0.00      R00  C  
ATOM   3555  CD1 ILE 0 227      15.330   0.676 -17.425  1.00  0.00      R00  C  
ATOM   3556  H   ILE 0 227      15.191  -2.966 -19.119  1.00  0.00      R00  H  
ATOM   3557  HA  ILE 0 227      15.656  -0.883 -20.987  1.00  0.00           H  
ATOM   3558  HB  ILE 0 227      16.846  -1.666 -18.365  1.00  0.00           H  
ATOM   3559 HG21 ILE 0 227      17.463   0.904 -20.056  1.00  0.00           H  
ATOM   3560 HG22 ILE 0 227      17.964   0.615 -18.419  1.00  0.00           H  
ATOM   3561 HG23 ILE 0 227      18.555  -0.323 -19.832  1.00  0.00           H  
ATOM   3562 HG13 ILE 0 227      14.373  -0.809 -18.668  1.00  0.00           H  
ATOM   3563 HG12 ILE 0 227      15.050   0.637 -19.450  1.00  0.00           H  
ATOM   3564 HD11 ILE 0 227      15.929   1.575 -17.571  1.00  0.00           H  
ATOM   3565 HD12 ILE 0 227      14.279   0.880 -17.219  1.00  0.00           H  
ATOM   3566 HD13 ILE 0 227      15.667   0.092 -16.569  1.00  0.00           H  
ATOM   3567  N   ARG 0 228      18.042  -3.163 -21.139  1.00  0.00      R00  N  
ATOM   3568  CA  ARG 0 228      19.231  -3.674 -21.919  1.00  0.00      R00  C  
ATOM   3569  C   ARG 0 228      18.836  -3.783 -23.378  1.00  0.00      R00  C  
ATOM   3570  O   ARG 0 228      19.673  -3.508 -24.292  1.00  0.00      R00  O  
ATOM   3571  CB  ARG 0 228      19.696  -4.989 -21.190  1.00  0.00      R00  C  
ATOM   3572  CG  ARG 0 228      20.844  -5.636 -22.006  1.00  0.00      R00  C  
ATOM   3573  CD  ARG 0 228      21.563  -6.659 -21.118  1.00  0.00      R00  C  
ATOM   3574  NE  ARG 0 228      22.684  -7.231 -21.847  1.00  0.00      R00  N  
ATOM   3575  CZ  ARG 0 228      23.869  -6.638 -22.064  1.00  0.00      R00  C  
ATOM   3576  NH1 ARG 0 228      24.857  -7.289 -22.680  1.00  0.00      R00  N  
ATOM   3577  NH2 ARG 0 228      24.078  -5.387 -21.708  1.00  0.00      R00  N1+
ATOM   3578  H   ARG 0 228      17.783  -3.781 -20.382  1.00  0.00      R00  H  
ATOM   3579  HE  ARG 0 228      22.501  -8.034 -22.432  1.00  0.00      R00  H  
ATOM   3580 HH11 ARG 0 228      25.674  -6.728 -22.873  1.00  0.00      R00  H  
ATOM   3581 HH12 ARG 0 228      24.631  -8.131 -23.191  1.00  0.00      R00  H  
ATOM   3582 HH21 ARG 0 228      25.005  -4.990 -21.769  1.00  0.00      R00  H  
ATOM   3583 HH22 ARG 0 228      23.380  -4.695 -21.476  1.00  0.00      R00  H  
ATOM   3584  HA  ARG 0 228      20.007  -2.912 -21.985  1.00  0.00           H  
ATOM   3585  HB3 ARG 0 228      18.850  -5.666 -21.073  1.00  0.00           H  
ATOM   3586  HB2 ARG 0 228      19.949  -4.737 -20.160  1.00  0.00           H  
ATOM   3587  HG3 ARG 0 228      21.549  -4.948 -22.471  1.00  0.00           H  
ATOM   3588  HG2 ARG 0 228      20.265  -6.100 -22.804  1.00  0.00           H  
ATOM   3589  HD3 ARG 0 228      20.978  -7.543 -20.864  1.00  0.00           H  
ATOM   3590  HD2 ARG 0 228      21.809  -6.124 -20.200  1.00  0.00           H  
ATOM   3591  N   LYS 0 229      17.659  -4.365 -23.648  1.00  0.00      R00  N  
ATOM   3592  CA  LYS 0 229      17.085  -4.421 -24.993  1.00  0.00      R00  C  
ATOM   3593  C   LYS 0 229      16.889  -3.026 -25.631  1.00  0.00      R00  C  
ATOM   3594  O   LYS 0 229      17.424  -2.778 -26.682  1.00  0.00      R00  O  
ATOM   3595  CB  LYS 0 229      15.762  -5.268 -24.869  1.00  0.00      R00  C  
ATOM   3596  CG  LYS 0 229      14.788  -5.123 -26.162  1.00  0.00      R00  C  
ATOM   3597  CD  LYS 0 229      15.412  -5.559 -27.509  1.00  0.00      R00  C  
ATOM   3598  CE  LYS 0 229      14.454  -5.621 -28.743  1.00  0.00      R00  C  
ATOM   3599  NZ  LYS 0 229      13.265  -6.444 -28.413  1.00  0.00      R00  N1+
ATOM   3600  H   LYS 0 229      17.092  -4.791 -22.929  1.00  0.00      R00  H  
ATOM   3601  HZ1 LYS 0 229      13.454  -7.259 -27.848  1.00  0.00      R00  H  
ATOM   3602  HZ2 LYS 0 229      12.650  -5.895 -27.829  1.00  0.00      R00  H  
ATOM   3603  HZ3 LYS 0 229      12.703  -6.684 -29.217  1.00  0.00      R00  H  
ATOM   3604  HA  LYS 0 229      17.688  -5.112 -25.583  1.00  0.00           H  
ATOM   3605  HB3 LYS 0 229      15.252  -4.854 -23.999  1.00  0.00           H  
ATOM   3606  HB2 LYS 0 229      15.917  -6.325 -24.655  1.00  0.00           H  
ATOM   3607  HG3 LYS 0 229      14.468  -4.096 -26.338  1.00  0.00           H  
ATOM   3608  HG2 LYS 0 229      13.870  -5.672 -25.950  1.00  0.00           H  
ATOM   3609  HD3 LYS 0 229      15.783  -6.584 -27.490  1.00  0.00           H  
ATOM   3610  HD2 LYS 0 229      16.213  -4.938 -27.909  1.00  0.00           H  
ATOM   3611  HE3 LYS 0 229      14.812  -6.011 -29.696  1.00  0.00           H  
ATOM   3612  HE2 LYS 0 229      14.094  -4.614 -28.954  1.00  0.00           H  
ATOM   3613  N   LEU 0 230      16.050  -2.187 -25.024  1.00  0.00      R00  N  
ATOM   3614  CA  LEU 0 230      15.657  -0.870 -25.452  1.00  0.00      R00  C  
ATOM   3615  C   LEU 0 230      16.861   0.015 -25.711  1.00  0.00      R00  C  
ATOM   3616  O   LEU 0 230      17.063   0.615 -26.743  1.00  0.00      R00  O  
ATOM   3617  CB  LEU 0 230      14.473  -0.442 -24.517  1.00  0.00      R00  C  
ATOM   3618  CG  LEU 0 230      13.186  -1.219 -24.523  1.00  0.00      R00  C  
ATOM   3619  CD1 LEU 0 230      12.328  -0.659 -23.347  1.00  0.00      R00  C  
ATOM   3620  CD2 LEU 0 230      12.466  -1.094 -25.904  1.00  0.00      R00  C  
ATOM   3621  H   LEU 0 230      15.563  -2.429 -24.173  1.00  0.00      R00  H  
ATOM   3622  HA  LEU 0 230      15.190  -1.018 -26.426  1.00  0.00           H  
ATOM   3623  HB3 LEU 0 230      14.337   0.597 -24.817  1.00  0.00           H  
ATOM   3624  HB2 LEU 0 230      14.760  -0.329 -23.471  1.00  0.00           H  
ATOM   3625  HG  LEU 0 230      13.262  -2.288 -24.324  1.00  0.00           H  
ATOM   3626 HD11 LEU 0 230      11.525  -1.382 -23.208  1.00  0.00           H  
ATOM   3627 HD12 LEU 0 230      12.944  -0.596 -22.450  1.00  0.00           H  
ATOM   3628 HD13 LEU 0 230      11.769   0.266 -23.491  1.00  0.00           H  
ATOM   3629 HD21 LEU 0 230      12.797  -0.195 -26.424  1.00  0.00           H  
ATOM   3630 HD22 LEU 0 230      12.689  -1.966 -26.519  1.00  0.00           H  
ATOM   3631 HD23 LEU 0 230      11.379  -1.052 -25.840  1.00  0.00           H  
ATOM   3632  N   LYS 0 231      17.771   0.020 -24.696  1.00  0.00      R00  N  
ATOM   3633  CA  LYS 0 231      19.022   0.833 -24.756  1.00  0.00      R00  C  
ATOM   3634  C   LYS 0 231      19.976   0.463 -25.951  1.00  0.00      R00  C  
ATOM   3635  O   LYS 0 231      20.564   1.353 -26.518  1.00  0.00      R00  O  
ATOM   3636  CB  LYS 0 231      19.840   0.906 -23.445  1.00  0.00      R00  C  
ATOM   3637  CG  LYS 0 231      20.606   2.173 -23.236  1.00  0.00      R00  C  
ATOM   3638  CD  LYS 0 231      21.163   2.324 -21.786  1.00  0.00      R00  C  
ATOM   3639  CE  LYS 0 231      21.298   3.786 -21.395  1.00  0.00      R00  C  
ATOM   3640  NZ  LYS 0 231      22.254   4.107 -20.304  1.00  0.00      R00  N1+
ATOM   3641  H   LYS 0 231      17.645  -0.498 -23.839  1.00  0.00      R00  H  
ATOM   3642  HZ1 LYS 0 231      23.132   3.616 -20.395  1.00  0.00      R00  H  
ATOM   3643  HZ2 LYS 0 231      22.422   5.080 -20.516  1.00  0.00      R00  H  
ATOM   3644  HZ3 LYS 0 231      21.869   3.922 -19.389  1.00  0.00      R00  H  
ATOM   3645  HA  LYS 0 231      18.677   1.862 -24.856  1.00  0.00           H  
ATOM   3646  HB3 LYS 0 231      20.596   0.122 -23.409  1.00  0.00           H  
ATOM   3647  HB2 LYS 0 231      19.202   0.743 -22.576  1.00  0.00           H  
ATOM   3648  HG3 LYS 0 231      19.847   2.953 -23.303  1.00  0.00           H  
ATOM   3649  HG2 LYS 0 231      21.427   2.378 -23.924  1.00  0.00           H  
ATOM   3650  HD3 LYS 0 231      22.171   1.914 -21.719  1.00  0.00           H  
ATOM   3651  HD2 LYS 0 231      20.500   1.826 -21.079  1.00  0.00           H  
ATOM   3652  HE3 LYS 0 231      20.345   4.214 -21.085  1.00  0.00           H  
ATOM   3653  HE2 LYS 0 231      21.612   4.297 -22.306  1.00  0.00           H  
ATOM   3654  N   THR 0 232      19.989  -0.773 -26.379  1.00  0.00      R00  N  
ATOM   3655  CA  THR 0 232      20.788  -1.340 -27.443  1.00  0.00      R00  C  
ATOM   3656  C   THR 0 232      20.221  -1.103 -28.824  1.00  0.00      R00  C  
ATOM   3657  O   THR 0 232      21.037  -0.797 -29.754  1.00  0.00      R00  O  
ATOM   3658  CB  THR 0 232      21.016  -2.929 -27.322  1.00  0.00      R00  C  
ATOM   3659  OG1 THR 0 232      21.656  -3.206 -26.133  1.00  0.00      R00  O  
ATOM   3660  CG2 THR 0 232      21.924  -3.568 -28.417  1.00  0.00      R00  C  
ATOM   3661  H   THR 0 232      19.402  -1.344 -25.788  1.00  0.00      R00  H  
ATOM   3662  HG1 THR 0 232      20.981  -3.449 -25.496  1.00  0.00      R00  H  
ATOM   3663  HA  THR 0 232      21.761  -0.885 -27.257  1.00  0.00           H  
ATOM   3664  HB  THR 0 232      20.064  -3.456 -27.263  1.00  0.00           H  
ATOM   3665 HG21 THR 0 232      22.148  -4.617 -28.224  1.00  0.00           H  
ATOM   3666 HG22 THR 0 232      21.462  -3.642 -29.401  1.00  0.00           H  
ATOM   3667 HG23 THR 0 232      22.883  -3.062 -28.531  1.00  0.00           H  
ATOM   3668  N   VAL 0 233      18.876  -1.209 -28.988  1.00  0.00      R00  N  
ATOM   3669  CA  VAL 0 233      18.229  -1.087 -30.304  1.00  0.00      R00  C  
ATOM   3670  C   VAL 0 233      17.802   0.347 -30.665  1.00  0.00      R00  C  
ATOM   3671  O   VAL 0 233      17.809   0.759 -31.868  1.00  0.00      R00  O  
ATOM   3672  CB  VAL 0 233      16.932  -1.930 -30.396  1.00  0.00      R00  C  
ATOM   3673  CG1 VAL 0 233      17.155  -3.457 -30.196  1.00  0.00      R00  C  
ATOM   3674  CG2 VAL 0 233      15.705  -1.411 -29.495  1.00  0.00      R00  C  
ATOM   3675  H   VAL 0 233      18.325  -1.530 -28.205  1.00  0.00      R00  H  
ATOM   3676  HA  VAL 0 233      18.851  -1.510 -31.093  1.00  0.00           H  
ATOM   3677  HB  VAL 0 233      16.711  -1.893 -31.463  1.00  0.00           H  
ATOM   3678 HG11 VAL 0 233      16.223  -3.979 -30.412  1.00  0.00           H  
ATOM   3679 HG12 VAL 0 233      17.824  -3.768 -30.998  1.00  0.00           H  
ATOM   3680 HG13 VAL 0 233      17.443  -3.884 -29.235  1.00  0.00           H  
ATOM   3681 HG21 VAL 0 233      14.972  -2.141 -29.840  1.00  0.00           H  
ATOM   3682 HG22 VAL 0 233      15.917  -1.523 -28.432  1.00  0.00           H  
ATOM   3683 HG23 VAL 0 233      15.435  -0.369 -29.668  1.00  0.00           H  
ATOM   3684  N   GLY 0 234      17.482   1.180 -29.668  1.00  0.00      R00  N  
ATOM   3685  CA  GLY 0 234      16.958   2.541 -29.824  1.00  0.00      R00  C  
ATOM   3686  C   GLY 0 234      17.794   3.422 -30.766  1.00  0.00      R00  C  
ATOM   3687  O   GLY 0 234      17.212   4.095 -31.605  1.00  0.00      R00  O  
ATOM   3688  H   GLY 0 234      17.501   0.768 -28.746  1.00  0.00      R00  H  
ATOM   3689  HA3 GLY 0 234      16.907   3.054 -28.863  1.00  0.00           H  
ATOM   3690  HA2 GLY 0 234      16.027   2.445 -30.382  1.00  0.00           H  
ATOM   3691  N   PRO 0 235      19.144   3.432 -30.721  1.00  0.00      R00  N  
ATOM   3692  CA  PRO 0 235      19.868   4.208 -31.782  1.00  0.00      R00  C  
ATOM   3693  C   PRO 0 235      19.608   3.956 -33.308  1.00  0.00      R00  C  
ATOM   3694  O   PRO 0 235      19.638   4.921 -34.100  1.00  0.00      R00  O  
ATOM   3695  CD  PRO 0 235      20.102   2.851 -29.727  1.00  0.00      R00  C  
ATOM   3696  CB  PRO 0 235      21.339   4.093 -31.377  1.00  0.00      R00  C  
ATOM   3697  CG  PRO 0 235      21.378   3.735 -29.889  1.00  0.00      R00  C  
ATOM   3698  HD2 PRO 0 235      20.352   1.812 -29.941  1.00  0.00           H  
ATOM   3699  HD3 PRO 0 235      19.674   2.915 -28.726  1.00  0.00           H  
ATOM   3700  HA  PRO 0 235      19.529   5.218 -31.550  1.00  0.00           H  
ATOM   3701  HB3 PRO 0 235      21.946   4.941 -31.693  1.00  0.00           H  
ATOM   3702  HB2 PRO 0 235      21.722   3.199 -31.868  1.00  0.00           H  
ATOM   3703  HG2 PRO 0 235      22.183   3.079 -29.558  1.00  0.00           H  
ATOM   3704  HG3 PRO 0 235      21.306   4.633 -29.275  1.00  0.00           H  
ATOM   3705  N   LYS 0 236      19.359   2.681 -33.553  1.00  0.00      R00  N  
ATOM   3706  CA  LYS 0 236      18.929   2.213 -34.828  1.00  0.00      R00  C  
ATOM   3707  C   LYS 0 236      17.594   2.908 -35.308  1.00  0.00      R00  C  
ATOM   3708  O   LYS 0 236      17.669   3.443 -36.466  1.00  0.00      R00  O  
ATOM   3709  CB  LYS 0 236      18.748   0.714 -34.944  1.00  0.00      R00  C  
ATOM   3710  CG  LYS 0 236      19.938  -0.083 -34.472  1.00  0.00      R00  C  
ATOM   3711  CD  LYS 0 236      19.847  -1.594 -34.800  1.00  0.00      R00  C  
ATOM   3712  CE  LYS 0 236      19.933  -1.952 -36.312  1.00  0.00      R00  C  
ATOM   3713  NZ  LYS 0 236      20.113  -3.412 -36.555  1.00  0.00      R00  N1+
ATOM   3714  H   LYS 0 236      19.465   1.933 -32.883  1.00  0.00      R00  H  
ATOM   3715  HZ1 LYS 0 236      19.273  -3.839 -36.193  1.00  0.00      R00  H  
ATOM   3716  HZ2 LYS 0 236      20.273  -3.624 -37.529  1.00  0.00      R00  H  
ATOM   3717  HZ3 LYS 0 236      20.944  -3.675 -36.044  1.00  0.00      R00  H  
ATOM   3718  HA  LYS 0 236      19.776   2.601 -35.394  1.00  0.00           H  
ATOM   3719  HB3 LYS 0 236      18.819   0.467 -36.003  1.00  0.00           H  
ATOM   3720  HB2 LYS 0 236      17.896   0.284 -34.418  1.00  0.00           H  
ATOM   3721  HG3 LYS 0 236      20.102   0.025 -33.400  1.00  0.00           H  
ATOM   3722  HG2 LYS 0 236      20.834   0.383 -34.883  1.00  0.00           H  
ATOM   3723  HD3 LYS 0 236      18.896  -2.014 -34.474  1.00  0.00           H  
ATOM   3724  HD2 LYS 0 236      20.566  -2.200 -34.248  1.00  0.00           H  
ATOM   3725  HE3 LYS 0 236      20.847  -1.564 -36.761  1.00  0.00           H  
ATOM   3726  HE2 LYS 0 236      19.039  -1.567 -36.804  1.00  0.00           H  
ATOM   3727  N   ASN 0 237      16.577   3.028 -34.413  1.00  0.00      R00  N  
ATOM   3728  CA  ASN 0 237      15.250   3.714 -34.687  1.00  0.00      R00  C  
ATOM   3729  C   ASN 0 237      15.338   5.133 -35.303  1.00  0.00      R00  C  
ATOM   3730  O   ASN 0 237      16.379   5.809 -35.342  1.00  0.00      R00  O  
ATOM   3731  CB  ASN 0 237      14.343   3.452 -33.444  1.00  0.00      R00  C  
ATOM   3732  CG  ASN 0 237      13.968   2.003 -33.181  1.00  0.00      R00  C  
ATOM   3733  OD1 ASN 0 237      13.693   1.278 -34.096  1.00  0.00      R00  O  
ATOM   3734  ND2 ASN 0 237      13.732   1.733 -31.976  1.00  0.00      R00  N  
ATOM   3735  H   ASN 0 237      16.585   2.456 -33.581  1.00  0.00      R00  H  
ATOM   3736 HD21 ASN 0 237      13.712   0.741 -31.787  1.00  0.00      R00  H  
ATOM   3737 HD22 ASN 0 237      13.789   2.340 -31.171  1.00  0.00      R00  H  
ATOM   3738  HA  ASN 0 237      14.966   3.025 -35.483  1.00  0.00           H  
ATOM   3739  HB3 ASN 0 237      13.407   3.995 -33.573  1.00  0.00           H  
ATOM   3740  HB2 ASN 0 237      14.801   4.014 -32.630  1.00  0.00           H  
ATOM   3741  N   LYS 0 238      14.248   5.566 -35.928  1.00  0.00      R00  N  
ATOM   3742  CA  LYS 0 238      14.133   6.836 -36.572  1.00  0.00      R00  C  
ATOM   3743  C   LYS 0 238      12.988   7.672 -35.942  1.00  0.00      R00  C  
ATOM   3744  O   LYS 0 238      13.178   8.901 -35.775  1.00  0.00      R00  O  
ATOM   3745  CB  LYS 0 238      13.866   6.668 -38.055  1.00  0.00      R00  C  
ATOM   3746  CG  LYS 0 238      15.015   6.083 -38.873  1.00  0.00      R00  C  
ATOM   3747  CD  LYS 0 238      15.019   5.971 -40.456  1.00  0.00      R00  C  
ATOM   3748  CE  LYS 0 238      13.907   5.112 -41.033  1.00  0.00      R00  C  
ATOM   3749  NZ  LYS 0 238      14.008   5.033 -42.500  1.00  0.00      R00  N1+
ATOM   3750  H   LYS 0 238      13.318   5.219 -35.737  1.00  0.00      R00  H  
ATOM   3751  HZ1 LYS 0 238      13.681   5.931 -42.827  1.00  0.00      R00  H  
ATOM   3752  HZ2 LYS 0 238      14.908   4.808 -42.899  1.00  0.00      R00  H  
ATOM   3753  HZ3 LYS 0 238      13.396   4.292 -42.811  1.00  0.00      R00  H  
ATOM   3754  HA  LYS 0 238      15.033   7.443 -36.474  1.00  0.00           H  
ATOM   3755  HB3 LYS 0 238      13.536   7.645 -38.410  1.00  0.00           H  
ATOM   3756  HB2 LYS 0 238      12.974   6.045 -38.123  1.00  0.00           H  
ATOM   3757  HG3 LYS 0 238      15.086   5.085 -38.441  1.00  0.00           H  
ATOM   3758  HG2 LYS 0 238      15.944   6.557 -38.557  1.00  0.00           H  
ATOM   3759  HD3 LYS 0 238      15.936   5.480 -40.782  1.00  0.00           H  
ATOM   3760  HD2 LYS 0 238      15.129   6.978 -40.857  1.00  0.00           H  
ATOM   3761  HE3 LYS 0 238      12.895   5.364 -40.714  1.00  0.00           H  
ATOM   3762  HE2 LYS 0 238      14.118   4.081 -40.749  1.00  0.00           H  
ATOM   3763  N   SER 0 239      11.882   7.029 -35.485  1.00  0.00      R00  N  
ATOM   3764  CA  SER 0 239      10.751   7.715 -34.797  1.00  0.00      R00  C  
ATOM   3765  C   SER 0 239      11.200   7.988 -33.350  1.00  0.00      R00  C  
ATOM   3766  O   SER 0 239      12.027   7.275 -32.807  1.00  0.00      R00  O  
ATOM   3767  CB  SER 0 239       9.422   6.986 -34.908  1.00  0.00      R00  C  
ATOM   3768  OG  SER 0 239       9.211   5.760 -34.245  1.00  0.00      R00  O  
ATOM   3769  H   SER 0 239      11.908   6.019 -35.477  1.00  0.00      R00  H  
ATOM   3770  HG  SER 0 239       8.874   5.869 -33.353  1.00  0.00      R00  H  
ATOM   3771  HA  SER 0 239      10.584   8.671 -35.292  1.00  0.00           H  
ATOM   3772  HB3 SER 0 239       9.204   6.749 -35.949  1.00  0.00           H  
ATOM   3773  HB2 SER 0 239       8.571   7.622 -34.663  1.00  0.00           H  
ATOM   3774  N   LYS 0 240      10.737   9.102 -32.831  1.00  0.00      R00  N  
ATOM   3775  CA  LYS 0 240      11.476   9.886 -31.776  1.00  0.00      R00  C  
ATOM   3776  C   LYS 0 240      11.344   9.205 -30.432  1.00  0.00      R00  C  
ATOM   3777  O   LYS 0 240      12.306   9.157 -29.702  1.00  0.00      R00  O  
ATOM   3778  CB  LYS 0 240      11.172  11.385 -31.750  1.00  0.00      R00  C  
ATOM   3779  CG  LYS 0 240       9.662  11.615 -31.725  1.00  0.00      R00  C  
ATOM   3780  CD  LYS 0 240       9.268  13.003 -31.210  1.00  0.00      R00  C  
ATOM   3781  CE  LYS 0 240       9.823  14.176 -31.959  1.00  0.00      R00  C  
ATOM   3782  NZ  LYS 0 240       9.507  14.203 -33.402  1.00  0.00      R00  N1+
ATOM   3783  H   LYS 0 240      10.095   9.626 -33.409  1.00  0.00      R00  H  
ATOM   3784  HZ1 LYS 0 240      10.167  13.671 -33.951  1.00  0.00      R00  H  
ATOM   3785  HZ2 LYS 0 240       8.547  13.909 -33.508  1.00  0.00      R00  H  
ATOM   3786  HZ3 LYS 0 240       9.488  15.096 -33.875  1.00  0.00      R00  H  
ATOM   3787  HA  LYS 0 240      12.504   9.706 -32.090  1.00  0.00           H  
ATOM   3788  HB3 LYS 0 240      11.458  11.839 -32.698  1.00  0.00           H  
ATOM   3789  HB2 LYS 0 240      11.666  11.961 -30.968  1.00  0.00           H  
ATOM   3790  HG3 LYS 0 240       9.226  10.772 -31.190  1.00  0.00           H  
ATOM   3791  HG2 LYS 0 240       9.420  11.525 -32.784  1.00  0.00           H  
ATOM   3792  HD3 LYS 0 240       9.647  13.198 -30.207  1.00  0.00           H  
ATOM   3793  HD2 LYS 0 240       8.194  13.172 -31.128  1.00  0.00           H  
ATOM   3794  HE3 LYS 0 240      10.894  14.351 -31.851  1.00  0.00           H  
ATOM   3795  HE2 LYS 0 240       9.308  15.079 -31.632  1.00  0.00           H  
ATOM   3796  N   GLU 0 241      10.182   8.731 -30.103  1.00  0.00      R00  N  
ATOM   3797  CA  GLU 0 241       9.928   7.925 -28.890  1.00  0.00      R00  C  
ATOM   3798  C   GLU 0 241      10.527   6.463 -28.841  1.00  0.00      R00  C  
ATOM   3799  O   GLU 0 241      11.085   6.124 -27.800  1.00  0.00      R00  O  
ATOM   3800  CB  GLU 0 241       8.436   7.938 -28.642  1.00  0.00      R00  C  
ATOM   3801  CG  GLU 0 241       7.769   9.268 -28.185  1.00  0.00      R00  C  
ATOM   3802  CD  GLU 0 241       6.277   9.211 -28.178  1.00  0.00      R00  C  
ATOM   3803  OE1 GLU 0 241       5.692  10.097 -28.841  1.00  0.00      R00  O  
ATOM   3804  OE2 GLU 0 241       5.686   8.332 -27.481  1.00  0.00      R00  O1-
ATOM   3805  H   GLU 0 241       9.400   8.767 -30.742  1.00  0.00      R00  H  
ATOM   3806  HA  GLU 0 241      10.354   8.456 -28.039  1.00  0.00           H  
ATOM   3807  HB3 GLU 0 241       8.393   7.232 -27.813  1.00  0.00           H  
ATOM   3808  HB2 GLU 0 241       7.850   7.480 -29.439  1.00  0.00           H  
ATOM   3809  HG3 GLU 0 241       8.073  10.031 -28.902  1.00  0.00           H  
ATOM   3810  HG2 GLU 0 241       8.158   9.511 -27.196  1.00  0.00           H  
ATOM   3811  N   LYS 0 242      10.463   5.667 -29.952  1.00  0.00      R00  N  
ATOM   3812  CA  LYS 0 242      11.238   4.431 -30.138  1.00  0.00      R00  C  
ATOM   3813  C   LYS 0 242      12.762   4.695 -30.091  1.00  0.00      R00  C  
ATOM   3814  O   LYS 0 242      13.540   3.760 -29.814  1.00  0.00      R00  O  
ATOM   3815  CB  LYS 0 242      10.851   3.727 -31.475  1.00  0.00      R00  C  
ATOM   3816  CG  LYS 0 242       9.288   3.353 -31.444  1.00  0.00      R00  C  
ATOM   3817  CD  LYS 0 242       8.813   2.514 -30.206  1.00  0.00      R00  C  
ATOM   3818  CE  LYS 0 242       7.281   2.206 -30.167  1.00  0.00      R00  C  
ATOM   3819  NZ  LYS 0 242       6.955   1.525 -29.009  1.00  0.00      R00  N1+
ATOM   3820  H   LYS 0 242       9.891   6.068 -30.681  1.00  0.00      R00  H  
ATOM   3821  HZ1 LYS 0 242       7.675   0.830 -28.874  1.00  0.00      R00  H  
ATOM   3822  HZ2 LYS 0 242       7.026   2.145 -28.215  1.00  0.00      R00  H  
ATOM   3823  HZ3 LYS 0 242       6.063   1.054 -29.057  1.00  0.00      R00  H  
ATOM   3824  HA  LYS 0 242      10.974   3.913 -29.215  1.00  0.00           H  
ATOM   3825  HB3 LYS 0 242      11.387   2.780 -31.527  1.00  0.00           H  
ATOM   3826  HB2 LYS 0 242      11.107   4.264 -32.388  1.00  0.00           H  
ATOM   3827  HG3 LYS 0 242       9.078   2.758 -32.333  1.00  0.00           H  
ATOM   3828  HG2 LYS 0 242       8.804   4.318 -31.601  1.00  0.00           H  
ATOM   3829  HD3 LYS 0 242       9.130   3.025 -29.297  1.00  0.00           H  
ATOM   3830  HD2 LYS 0 242       9.264   1.524 -30.137  1.00  0.00           H  
ATOM   3831  HE3 LYS 0 242       6.922   1.526 -30.940  1.00  0.00           H  
ATOM   3832  HE2 LYS 0 242       6.722   3.140 -30.217  1.00  0.00           H  
ATOM   3833  N   LYS 0 243      13.297   5.864 -29.952  1.00  0.00      R00  N  
ATOM   3834  CA  LYS 0 243      14.716   6.026 -29.577  1.00  0.00      R00  C  
ATOM   3835  C   LYS 0 243      14.897   6.373 -28.003  1.00  0.00      R00  C  
ATOM   3836  O   LYS 0 243      16.029   6.460 -27.581  1.00  0.00      R00  O  
ATOM   3837  CB  LYS 0 243      15.216   7.152 -30.481  1.00  0.00      R00  C  
ATOM   3838  CG  LYS 0 243      15.206   6.979 -32.005  1.00  0.00      R00  C  
ATOM   3839  CD  LYS 0 243      15.163   8.270 -32.878  1.00  0.00      R00  C  
ATOM   3840  CE  LYS 0 243      16.396   9.032 -32.651  1.00  0.00      R00  C  
ATOM   3841  NZ  LYS 0 243      16.323  10.196 -33.577  1.00  0.00      R00  N1+
ATOM   3842  H   LYS 0 243      12.739   6.705 -29.909  1.00  0.00      R00  H  
ATOM   3843  HZ1 LYS 0 243      16.976  10.836 -33.149  1.00  0.00      R00  H  
ATOM   3844  HZ2 LYS 0 243      16.537  10.056 -34.554  1.00  0.00      R00  H  
ATOM   3845  HZ3 LYS 0 243      15.407  10.621 -33.533  1.00  0.00      R00  H  
ATOM   3846  HA  LYS 0 243      15.299   5.121 -29.744  1.00  0.00           H  
ATOM   3847  HB3 LYS 0 243      16.237   7.380 -30.175  1.00  0.00           H  
ATOM   3848  HB2 LYS 0 243      14.551   7.998 -30.308  1.00  0.00           H  
ATOM   3849  HG3 LYS 0 243      14.401   6.303 -32.294  1.00  0.00           H  
ATOM   3850  HG2 LYS 0 243      16.090   6.358 -32.148  1.00  0.00           H  
ATOM   3851  HD3 LYS 0 243      14.315   8.750 -32.390  1.00  0.00           H  
ATOM   3852  HD2 LYS 0 243      14.820   8.043 -33.888  1.00  0.00           H  
ATOM   3853  HE3 LYS 0 243      17.318   8.459 -32.757  1.00  0.00           H  
ATOM   3854  HE2 LYS 0 243      16.396   9.364 -31.613  1.00  0.00           H  
ATOM   3855  N   ARG 0 244      13.780   6.498 -27.273  1.00  0.00      R00  N  
ATOM   3856  CA  ARG 0 244      13.797   6.992 -25.914  1.00  0.00      R00  C  
ATOM   3857  C   ARG 0 244      12.952   6.125 -24.970  1.00  0.00      R00  C  
ATOM   3858  O   ARG 0 244      12.838   6.501 -23.791  1.00  0.00      R00  O  
ATOM   3859  CB  ARG 0 244      13.275   8.486 -25.906  1.00  0.00      R00  C  
ATOM   3860  CG  ARG 0 244      14.064   9.529 -26.871  1.00  0.00      R00  C  
ATOM   3861  CD  ARG 0 244      13.642  10.973 -26.781  1.00  0.00      R00  C  
ATOM   3862  NE  ARG 0 244      13.971  11.537 -25.447  1.00  0.00      R00  N  
ATOM   3863  CZ  ARG 0 244      15.113  12.069 -24.973  1.00  0.00      R00  C  
ATOM   3864  NH1 ARG 0 244      15.296  12.607 -23.772  1.00  0.00      R00  N  
ATOM   3865  NH2 ARG 0 244      16.120  12.247 -25.856  1.00  0.00      R00  N1+
ATOM   3866  H   ARG 0 244      12.866   6.291 -27.651  1.00  0.00      R00  H  
ATOM   3867  HE  ARG 0 244      13.177  11.473 -24.827  1.00  0.00      R00  H  
ATOM   3868 HH11 ARG 0 244      16.161  13.036 -23.476  1.00  0.00      R00  H  
ATOM   3869 HH12 ARG 0 244      14.632  12.509 -23.017  1.00  0.00      R00  H  
ATOM   3870 HH21 ARG 0 244      17.021  12.646 -25.634  1.00  0.00      R00  H  
ATOM   3871 HH22 ARG 0 244      15.972  11.965 -26.814  1.00  0.00      R00  H  
ATOM   3872  HA  ARG 0 244      14.771   7.057 -25.429  1.00  0.00           H  
ATOM   3873  HB3 ARG 0 244      13.225   8.950 -24.920  1.00  0.00           H  
ATOM   3874  HB2 ARG 0 244      12.213   8.471 -26.152  1.00  0.00           H  
ATOM   3875  HG3 ARG 0 244      14.169   9.190 -27.902  1.00  0.00           H  
ATOM   3876  HG2 ARG 0 244      15.061   9.388 -26.456  1.00  0.00           H  
ATOM   3877  HD3 ARG 0 244      12.552  10.993 -26.789  1.00  0.00           H  
ATOM   3878  HD2 ARG 0 244      13.951  11.522 -27.671  1.00  0.00           H  
ATOM   3879  N   SER 0 245      12.561   4.906 -25.355  1.00  0.00      R00  N  
ATOM   3880  CA  SER 0 245      11.814   3.853 -24.591  1.00  0.00      R00  C  
ATOM   3881  C   SER 0 245      12.585   3.342 -23.358  1.00  0.00      R00  C  
ATOM   3882  O   SER 0 245      12.001   2.873 -22.401  1.00  0.00      R00  O  
ATOM   3883  CB  SER 0 245      11.394   2.802 -25.598  1.00  0.00      R00  C  
ATOM   3884  OG  SER 0 245      12.565   2.405 -26.338  1.00  0.00      R00  O  
ATOM   3885  H   SER 0 245      12.757   4.714 -26.327  1.00  0.00      R00  H  
ATOM   3886  HG  SER 0 245      12.257   1.733 -26.951  1.00  0.00      R00  H  
ATOM   3887  HA  SER 0 245      10.870   4.257 -24.224  1.00  0.00           H  
ATOM   3888  HB3 SER 0 245      10.684   3.186 -26.330  1.00  0.00           H  
ATOM   3889  HB2 SER 0 245      10.839   2.018 -25.082  1.00  0.00           H  
ATOM   3890  N   HIS 0 246      13.936   3.424 -23.331  1.00  0.00      R00  N  
ATOM   3891  CA  HIS 0 246      14.668   3.118 -22.104  1.00  0.00      R00  C  
ATOM   3892  C   HIS 0 246      14.399   4.241 -21.031  1.00  0.00      R00  C  
ATOM   3893  O   HIS 0 246      14.250   3.842 -19.826  1.00  0.00      R00  O  
ATOM   3894  CB  HIS 0 246      16.215   3.030 -22.425  1.00  0.00      R00  C  
ATOM   3895  CG  HIS 0 246      16.863   4.201 -23.049  1.00  0.00      R00  C  
ATOM   3896  ND1 HIS 0 246      16.997   4.390 -24.436  1.00  0.00      R00  N  
ATOM   3897  CD2 HIS 0 246      17.455   5.270 -22.443  1.00  0.00      R00  C  
ATOM   3898  NE2 HIS 0 246      17.887   6.111 -23.481  1.00  0.00      R00  N  
ATOM   3899  CE1 HIS 0 246      17.503   5.605 -24.670  1.00  0.00      R00  C  
ATOM   3900  H   HIS 0 246      14.437   3.544 -24.200  1.00  0.00      R00  H  
ATOM   3901  HD1 HIS 0 246      16.570   3.777 -25.117  1.00  0.00      R00  H  
ATOM   3902  HA  HIS 0 246      14.357   2.121 -21.792  1.00  0.00           H  
ATOM   3903  HB3 HIS 0 246      16.371   2.163 -23.066  1.00  0.00           H  
ATOM   3904  HB2 HIS 0 246      16.679   2.873 -21.451  1.00  0.00           H  
ATOM   3905  HD2 HIS 0 246      17.651   5.495 -21.405  1.00  0.00           H  
ATOM   3906  HE1 HIS 0 246      17.684   5.947 -25.678  1.00  0.00           H  
ATOM   3907  N   ARG 0 247      14.153   5.471 -21.495  1.00  0.00      R00  N  
ATOM   3908  CA  ARG 0 247      13.797   6.571 -20.568  1.00  0.00      R00  C  
ATOM   3909  C   ARG 0 247      12.365   6.525 -20.107  1.00  0.00      R00  C  
ATOM   3910  O   ARG 0 247      12.009   6.990 -18.977  1.00  0.00      R00  O  
ATOM   3911  CB  ARG 0 247      14.002   8.069 -21.127  1.00  0.00      R00  C  
ATOM   3912  CG  ARG 0 247      15.380   8.174 -21.897  1.00  0.00      R00  C  
ATOM   3913  CD  ARG 0 247      15.938   9.547 -22.004  1.00  0.00      R00  C  
ATOM   3914  NE  ARG 0 247      17.368   9.490 -22.396  1.00  0.00      R00  N  
ATOM   3915  CZ  ARG 0 247      18.388   9.470 -21.524  1.00  0.00      R00  C  
ATOM   3916  NH1 ARG 0 247      18.327   9.103 -20.234  1.00  0.00      R00  N  
ATOM   3917  NH2 ARG 0 247      19.600   9.719 -21.953  1.00  0.00      R00  N1+
ATOM   3918  H   ARG 0 247      14.215   5.783 -22.453  1.00  0.00      R00  H  
ATOM   3919  HE  ARG 0 247      17.487   9.672 -23.382  1.00  0.00      R00  H  
ATOM   3920 HH11 ARG 0 247      19.178   8.967 -19.708  1.00  0.00      R00  H  
ATOM   3921 HH12 ARG 0 247      17.487   8.762 -19.789  1.00  0.00      R00  H  
ATOM   3922 HH21 ARG 0 247      20.340  10.007 -21.329  1.00  0.00      R00  H  
ATOM   3923 HH22 ARG 0 247      19.821   9.740 -22.938  1.00  0.00      R00  H  
ATOM   3924  HA  ARG 0 247      14.438   6.519 -19.688  1.00  0.00           H  
ATOM   3925  HB3 ARG 0 247      14.019   8.674 -20.221  1.00  0.00           H  
ATOM   3926  HB2 ARG 0 247      13.211   8.545 -21.707  1.00  0.00           H  
ATOM   3927  HG3 ARG 0 247      15.130   7.823 -22.897  1.00  0.00           H  
ATOM   3928  HG2 ARG 0 247      16.111   7.482 -21.477  1.00  0.00           H  
ATOM   3929  HD3 ARG 0 247      15.762  10.149 -21.113  1.00  0.00           H  
ATOM   3930  HD2 ARG 0 247      15.370  10.103 -22.750  1.00  0.00           H  
ATOM   3931  N   LYS 0 248      11.515   5.874 -20.942  1.00  0.00      R00  N  
ATOM   3932  CA  LYS 0 248      10.095   5.654 -20.623  1.00  0.00      R00  C  
ATOM   3933  C   LYS 0 248      10.043   4.590 -19.460  1.00  0.00      R00  C  
ATOM   3934  O   LYS 0 248       9.199   4.678 -18.551  1.00  0.00      R00  O  
ATOM   3935  CB  LYS 0 248       9.267   5.086 -21.843  1.00  0.00      R00  C  
ATOM   3936  CG  LYS 0 248       9.002   6.266 -22.749  1.00  0.00      R00  C  
ATOM   3937  CD  LYS 0 248       7.769   5.818 -23.656  1.00  0.00      R00  C  
ATOM   3938  CE  LYS 0 248       7.615   6.839 -24.786  1.00  0.00      R00  C  
ATOM   3939  NZ  LYS 0 248       6.257   6.685 -25.393  1.00  0.00      R00  N1+
ATOM   3940  H   LYS 0 248      11.894   5.710 -21.863  1.00  0.00      R00  H  
ATOM   3941  HZ1 LYS 0 248       6.265   7.247 -26.232  1.00  0.00      R00  H  
ATOM   3942  HZ2 LYS 0 248       6.162   5.749 -25.759  1.00  0.00      R00  H  
ATOM   3943  HZ3 LYS 0 248       5.429   6.821 -24.830  1.00  0.00      R00  H  
ATOM   3944  HA  LYS 0 248       9.736   6.627 -20.288  1.00  0.00           H  
ATOM   3945  HB3 LYS 0 248       8.361   4.731 -21.351  1.00  0.00           H  
ATOM   3946  HB2 LYS 0 248       9.763   4.225 -22.291  1.00  0.00           H  
ATOM   3947  HG3 LYS 0 248       9.795   6.411 -23.483  1.00  0.00           H  
ATOM   3948  HG2 LYS 0 248       8.767   7.181 -22.207  1.00  0.00           H  
ATOM   3949  HD3 LYS 0 248       6.883   5.845 -23.021  1.00  0.00           H  
ATOM   3950  HD2 LYS 0 248       7.894   4.785 -23.982  1.00  0.00           H  
ATOM   3951  HE3 LYS 0 248       8.418   6.632 -25.493  1.00  0.00           H  
ATOM   3952  HE2 LYS 0 248       7.730   7.832 -24.352  1.00  0.00           H  
ATOM   3953  N   VAL 0 249      10.812   3.498 -19.551  1.00  0.00      R00  N  
ATOM   3954  CA  VAL 0 249      10.952   2.464 -18.528  1.00  0.00      R00  C  
ATOM   3955  C   VAL 0 249      11.729   2.972 -17.353  1.00  0.00      R00  C  
ATOM   3956  O   VAL 0 249      11.310   2.611 -16.242  1.00  0.00      R00  O  
ATOM   3957  CB  VAL 0 249      11.435   1.109 -19.192  1.00  0.00      R00  C  
ATOM   3958  CG1 VAL 0 249      11.521   0.064 -18.058  1.00  0.00      R00  C  
ATOM   3959  CG2 VAL 0 249      10.375   0.690 -20.327  1.00  0.00      R00  C  
ATOM   3960  H   VAL 0 249      11.403   3.312 -20.348  1.00  0.00      R00  H  
ATOM   3961  HA  VAL 0 249       9.957   2.278 -18.124  1.00  0.00           H  
ATOM   3962  HB  VAL 0 249      12.466   1.201 -19.533  1.00  0.00           H  
ATOM   3963 HG11 VAL 0 249      11.684  -0.916 -18.506  1.00  0.00           H  
ATOM   3964 HG12 VAL 0 249      12.214   0.214 -17.230  1.00  0.00           H  
ATOM   3965 HG13 VAL 0 249      10.574   0.088 -17.519  1.00  0.00           H  
ATOM   3966 HG21 VAL 0 249      10.636  -0.240 -20.831  1.00  0.00           H  
ATOM   3967 HG22 VAL 0 249       9.434   0.373 -19.877  1.00  0.00           H  
ATOM   3968 HG23 VAL 0 249      10.265   1.438 -21.112  1.00  0.00           H  
ATOM   3969  N   THR 0 250      12.726   3.835 -17.531  1.00  0.00      R00  N  
ATOM   3970  CA  THR 0 250      13.417   4.398 -16.296  1.00  0.00      R00  C  
ATOM   3971  C   THR 0 250      12.468   5.213 -15.370  1.00  0.00      R00  C  
ATOM   3972  O   THR 0 250      12.472   5.063 -14.170  1.00  0.00      R00  O  
ATOM   3973  CB  THR 0 250      14.682   5.288 -16.635  1.00  0.00      R00  C  
ATOM   3974  OG1 THR 0 250      15.487   4.474 -17.432  1.00  0.00      R00  O  
ATOM   3975  CG2 THR 0 250      15.415   5.789 -15.400  1.00  0.00      R00  C  
ATOM   3976  H   THR 0 250      13.144   3.961 -18.442  1.00  0.00      R00  H  
ATOM   3977  HG1 THR 0 250      15.034   4.116 -18.199  1.00  0.00      R00  H  
ATOM   3978  HA  THR 0 250      13.680   3.525 -15.699  1.00  0.00           H  
ATOM   3979  HB  THR 0 250      14.441   6.155 -17.251  1.00  0.00           H  
ATOM   3980 HG21 THR 0 250      14.806   6.357 -14.697  1.00  0.00           H  
ATOM   3981 HG22 THR 0 250      15.878   4.955 -14.872  1.00  0.00           H  
ATOM   3982 HG23 THR 0 250      16.303   6.310 -15.757  1.00  0.00           H  
ATOM   3983  N   LYS 0 251      11.591   5.986 -15.958  1.00  0.00      R00  N  
ATOM   3984  CA  LYS 0 251      10.498   6.697 -15.264  1.00  0.00      R00  C  
ATOM   3985  C   LYS 0 251       9.506   5.705 -14.630  1.00  0.00      R00  C  
ATOM   3986  O   LYS 0 251       9.078   5.970 -13.550  1.00  0.00      R00  O  
ATOM   3987  CB  LYS 0 251       9.795   7.746 -16.179  1.00  0.00      R00  C  
ATOM   3988  CG  LYS 0 251      10.811   8.745 -16.766  1.00  0.00      R00  C  
ATOM   3989  CD  LYS 0 251      10.190   9.348 -17.986  1.00  0.00      R00  C  
ATOM   3990  CE  LYS 0 251      11.210  10.056 -18.883  1.00  0.00      R00  C  
ATOM   3991  NZ  LYS 0 251      12.179  10.948 -18.157  1.00  0.00      R00  N1+
ATOM   3992  H   LYS 0 251      11.563   6.103 -16.961  1.00  0.00      R00  H  
ATOM   3993  HZ1 LYS 0 251      12.752  10.268 -17.678  1.00  0.00      R00  H  
ATOM   3994  HZ2 LYS 0 251      12.682  11.465 -18.863  1.00  0.00      R00  H  
ATOM   3995  HZ3 LYS 0 251      11.684  11.593 -17.558  1.00  0.00      R00  H  
ATOM   3996  HA  LYS 0 251      10.963   7.285 -14.473  1.00  0.00           H  
ATOM   3997  HB3 LYS 0 251       9.037   8.327 -15.654  1.00  0.00           H  
ATOM   3998  HB2 LYS 0 251       9.222   7.252 -16.963  1.00  0.00           H  
ATOM   3999  HG3 LYS 0 251      11.810   8.331 -16.905  1.00  0.00           H  
ATOM   4000  HG2 LYS 0 251      10.933   9.689 -16.235  1.00  0.00           H  
ATOM   4001  HD3 LYS 0 251       9.493  10.142 -17.717  1.00  0.00           H  
ATOM   4002  HD2 LYS 0 251       9.675   8.601 -18.589  1.00  0.00           H  
ATOM   4003  HE3 LYS 0 251      10.672  10.629 -19.639  1.00  0.00           H  
ATOM   4004  HE2 LYS 0 251      11.810   9.361 -19.470  1.00  0.00           H  
ATOM   4005  N   LEU 0 252       9.243   4.594 -15.323  1.00  0.00      R00  N  
ATOM   4006  CA  LEU 0 252       8.246   3.580 -14.946  1.00  0.00      R00  C  
ATOM   4007  C   LEU 0 252       8.662   2.956 -13.698  1.00  0.00      R00  C  
ATOM   4008  O   LEU 0 252       7.993   2.974 -12.667  1.00  0.00      R00  O  
ATOM   4009  CB  LEU 0 252       7.945   2.609 -16.157  1.00  0.00      R00  C  
ATOM   4010  CG  LEU 0 252       7.054   1.310 -15.937  1.00  0.00      R00  C  
ATOM   4011  CD1 LEU 0 252       5.795   1.378 -15.031  1.00  0.00      R00  C  
ATOM   4012  CD2 LEU 0 252       6.756   0.616 -17.354  1.00  0.00      R00  C  
ATOM   4013  H   LEU 0 252       9.507   4.557 -16.297  1.00  0.00      R00  H  
ATOM   4014  HA  LEU 0 252       7.319   4.137 -14.814  1.00  0.00           H  
ATOM   4015  HB3 LEU 0 252       8.950   2.400 -16.524  1.00  0.00           H  
ATOM   4016  HB2 LEU 0 252       7.358   3.192 -16.866  1.00  0.00           H  
ATOM   4017  HG  LEU 0 252       7.715   0.669 -15.353  1.00  0.00           H  
ATOM   4018 HD11 LEU 0 252       5.648   0.553 -14.334  1.00  0.00           H  
ATOM   4019 HD12 LEU 0 252       5.789   2.290 -14.434  1.00  0.00           H  
ATOM   4020 HD13 LEU 0 252       4.870   1.401 -15.608  1.00  0.00           H  
ATOM   4021 HD21 LEU 0 252       6.102   1.159 -18.036  1.00  0.00           H  
ATOM   4022 HD22 LEU 0 252       7.639   0.416 -17.961  1.00  0.00           H  
ATOM   4023 HD23 LEU 0 252       6.321  -0.352 -17.105  1.00  0.00           H  
ATOM   4024  N   VAL 0 253       9.895   2.422 -13.595  1.00  0.00      R00  N  
ATOM   4025  CA  VAL 0 253      10.397   1.711 -12.395  1.00  0.00      R00  C  
ATOM   4026  C   VAL 0 253      10.654   2.538 -11.154  1.00  0.00      R00  C  
ATOM   4027  O   VAL 0 253      10.322   1.966 -10.085  1.00  0.00      R00  O  
ATOM   4028  CB  VAL 0 253      11.668   0.923 -12.688  1.00  0.00      R00  C  
ATOM   4029  CG1 VAL 0 253      12.992   1.708 -12.540  1.00  0.00      R00  C  
ATOM   4030  CG2 VAL 0 253      11.758  -0.333 -11.763  1.00  0.00      R00  C  
ATOM   4031  H   VAL 0 253      10.433   2.548 -14.440  1.00  0.00      R00  H  
ATOM   4032  HA  VAL 0 253       9.569   1.037 -12.176  1.00  0.00           H  
ATOM   4033  HB  VAL 0 253      11.562   0.670 -13.742  1.00  0.00           H  
ATOM   4034 HG11 VAL 0 253      13.753   0.979 -12.818  1.00  0.00           H  
ATOM   4035 HG12 VAL 0 253      13.130   2.615 -13.128  1.00  0.00           H  
ATOM   4036 HG13 VAL 0 253      13.290   1.963 -11.523  1.00  0.00           H  
ATOM   4037 HG21 VAL 0 253      11.801  -0.080 -10.704  1.00  0.00           H  
ATOM   4038 HG22 VAL 0 253      10.917  -1.025 -11.785  1.00  0.00           H  
ATOM   4039 HG23 VAL 0 253      12.691  -0.789 -12.094  1.00  0.00           H  
ATOM   4040  N   LEU 0 254      10.915   3.828 -11.239  1.00  0.00      R00  N  
ATOM   4041  CA  LEU 0 254      10.881   4.931 -10.297  1.00  0.00      R00  C  
ATOM   4042  C   LEU 0 254       9.499   5.137  -9.676  1.00  0.00      R00  C  
ATOM   4043  O   LEU 0 254       9.350   5.295  -8.452  1.00  0.00      R00  O  
ATOM   4044  CB  LEU 0 254      11.454   6.276 -10.951  1.00  0.00      R00  C  
ATOM   4045  CG  LEU 0 254      12.982   6.323 -11.319  1.00  0.00      R00  C  
ATOM   4046  CD1 LEU 0 254      13.418   7.697 -11.964  1.00  0.00      R00  C  
ATOM   4047  CD2 LEU 0 254      13.823   6.082 -10.040  1.00  0.00      R00  C  
ATOM   4048  H   LEU 0 254      11.062   3.989 -12.225  1.00  0.00      R00  H  
ATOM   4049  HA  LEU 0 254      11.494   4.639  -9.444  1.00  0.00           H  
ATOM   4050  HB3 LEU 0 254      11.238   7.050 -10.215  1.00  0.00           H  
ATOM   4051  HB2 LEU 0 254      10.917   6.587 -11.847  1.00  0.00           H  
ATOM   4052  HG  LEU 0 254      13.174   5.497 -12.003  1.00  0.00           H  
ATOM   4053 HD11 LEU 0 254      13.230   7.639 -13.037  1.00  0.00           H  
ATOM   4054 HD12 LEU 0 254      12.883   8.582 -11.620  1.00  0.00           H  
ATOM   4055 HD13 LEU 0 254      14.490   7.875 -11.877  1.00  0.00           H  
ATOM   4056 HD21 LEU 0 254      13.406   6.508  -9.127  1.00  0.00           H  
ATOM   4057 HD22 LEU 0 254      14.020   5.014  -9.949  1.00  0.00           H  
ATOM   4058 HD23 LEU 0 254      14.799   6.561 -10.117  1.00  0.00           H  
ATOM   4059  N   THR 0 255       8.531   5.262 -10.590  1.00  0.00      R00  N  
ATOM   4060  CA  THR 0 255       7.135   5.364 -10.239  1.00  0.00      R00  C  
ATOM   4061  C   THR 0 255       6.606   4.161  -9.476  1.00  0.00      R00  C  
ATOM   4062  O   THR 0 255       5.859   4.348  -8.486  1.00  0.00      R00  O  
ATOM   4063  CB  THR 0 255       6.249   5.552 -11.523  1.00  0.00      R00  C  
ATOM   4064  OG1 THR 0 255       6.686   6.628 -12.313  1.00  0.00      R00  O  
ATOM   4065  CG2 THR 0 255       4.779   5.610 -11.243  1.00  0.00      R00  C  
ATOM   4066  H   THR 0 255       8.728   5.188 -11.578  1.00  0.00      R00  H  
ATOM   4067  HG1 THR 0 255       7.561   6.483 -12.680  1.00  0.00      R00  H  
ATOM   4068  HA  THR 0 255       6.999   6.249  -9.616  1.00  0.00           H  
ATOM   4069  HB  THR 0 255       6.394   4.694 -12.180  1.00  0.00           H  
ATOM   4070 HG21 THR 0 255       4.457   6.451 -10.629  1.00  0.00           H  
ATOM   4071 HG22 THR 0 255       4.164   5.925 -12.087  1.00  0.00           H  
ATOM   4072 HG23 THR 0 255       4.392   4.642 -10.926  1.00  0.00           H  
ATOM   4073  N   VAL 0 256       6.925   2.887  -9.928  1.00  0.00      R00  N  
ATOM   4074  CA  VAL 0 256       6.792   1.774  -9.019  1.00  0.00      R00  C  
ATOM   4075  C   VAL 0 256       7.569   1.900  -7.597  1.00  0.00      R00  C  
ATOM   4076  O   VAL 0 256       7.049   1.686  -6.467  1.00  0.00      R00  O  
ATOM   4077  CB  VAL 0 256       7.114   0.400  -9.822  1.00  0.00      R00  C  
ATOM   4078  CG1 VAL 0 256       7.018  -0.886  -8.960  1.00  0.00      R00  C  
ATOM   4079  CG2 VAL 0 256       6.235   0.253 -11.047  1.00  0.00      R00  C  
ATOM   4080  H   VAL 0 256       7.493   2.700 -10.742  1.00  0.00      R00  H  
ATOM   4081  HA  VAL 0 256       5.748   1.843  -8.714  1.00  0.00           H  
ATOM   4082  HB  VAL 0 256       8.145   0.631 -10.091  1.00  0.00           H  
ATOM   4083 HG11 VAL 0 256       6.354  -0.676  -8.121  1.00  0.00           H  
ATOM   4084 HG12 VAL 0 256       6.469  -1.622  -9.547  1.00  0.00           H  
ATOM   4085 HG13 VAL 0 256       7.997  -1.175  -8.579  1.00  0.00           H  
ATOM   4086 HG21 VAL 0 256       6.417   1.043 -11.775  1.00  0.00           H  
ATOM   4087 HG22 VAL 0 256       6.576  -0.656 -11.543  1.00  0.00           H  
ATOM   4088 HG23 VAL 0 256       5.175   0.228 -10.793  1.00  0.00           H  
ATOM   4089  N   ILE 0 257       8.875   2.283  -7.656  1.00  0.00      R00  N  
ATOM   4090  CA  ILE 0 257       9.647   2.359  -6.409  1.00  0.00      R00  C  
ATOM   4091  C   ILE 0 257       9.101   3.454  -5.506  1.00  0.00      R00  C  
ATOM   4092  O   ILE 0 257       9.012   3.251  -4.307  1.00  0.00      R00  O  
ATOM   4093  CB  ILE 0 257      11.172   2.716  -6.597  1.00  0.00      R00  C  
ATOM   4094  CG2 ILE 0 257      11.937   2.873  -5.245  1.00  0.00      R00  C  
ATOM   4095  CG1 ILE 0 257      11.914   1.578  -7.397  1.00  0.00      R00  C  
ATOM   4096  CD1 ILE 0 257      13.289   1.981  -7.968  1.00  0.00      R00  C  
ATOM   4097  H   ILE 0 257       9.332   2.382  -8.551  1.00  0.00      R00  H  
ATOM   4098  HA  ILE 0 257       9.511   1.401  -5.908  1.00  0.00           H  
ATOM   4099  HB  ILE 0 257      11.066   3.636  -7.171  1.00  0.00           H  
ATOM   4100 HG21 ILE 0 257      13.013   2.988  -5.373  1.00  0.00           H  
ATOM   4101 HG22 ILE 0 257      11.587   3.649  -4.563  1.00  0.00           H  
ATOM   4102 HG23 ILE 0 257      11.925   1.958  -4.653  1.00  0.00           H  
ATOM   4103 HG13 ILE 0 257      11.334   1.197  -8.237  1.00  0.00           H  
ATOM   4104 HG12 ILE 0 257      12.193   0.724  -6.780  1.00  0.00           H  
ATOM   4105 HD11 ILE 0 257      13.563   2.964  -7.585  1.00  0.00           H  
ATOM   4106 HD12 ILE 0 257      14.112   1.318  -7.703  1.00  0.00           H  
ATOM   4107 HD13 ILE 0 257      13.266   1.932  -9.057  1.00  0.00           H  
ATOM   4108  N   ALA 0 258       8.480   4.545  -6.040  1.00  0.00      R00  N  
ATOM   4109  CA  ALA 0 258       7.745   5.654  -5.310  1.00  0.00      R00  C  
ATOM   4110  C   ALA 0 258       6.596   5.012  -4.508  1.00  0.00      R00  C  
ATOM   4111  O   ALA 0 258       6.451   5.223  -3.280  1.00  0.00      R00  O  
ATOM   4112  CB  ALA 0 258       7.183   6.709  -6.257  1.00  0.00      R00  C  
ATOM   4113  H   ALA 0 258       8.562   4.682  -7.038  1.00  0.00      R00  H  
ATOM   4114  HA  ALA 0 258       8.490   6.159  -4.696  1.00  0.00           H  
ATOM   4115  HB1 ALA 0 258       6.989   7.695  -5.836  1.00  0.00           H  
ATOM   4116  HB2 ALA 0 258       7.995   6.874  -6.966  1.00  0.00           H  
ATOM   4117  HB3 ALA 0 258       6.328   6.413  -6.864  1.00  0.00           H  
ATOM   4118  N   VAL 0 259       5.780   4.153  -5.180  1.00  0.00      R00  N  
ATOM   4119  CA  VAL 0 259       4.690   3.424  -4.588  1.00  0.00      R00  C  
ATOM   4120  C   VAL 0 259       5.074   2.507  -3.470  1.00  0.00      R00  C  
ATOM   4121  O   VAL 0 259       4.432   2.581  -2.378  1.00  0.00      R00  O  
ATOM   4122  CB  VAL 0 259       3.918   2.717  -5.682  1.00  0.00      R00  C  
ATOM   4123  CG1 VAL 0 259       3.470   1.225  -5.499  1.00  0.00      R00  C  
ATOM   4124  CG2 VAL 0 259       2.835   3.698  -6.133  1.00  0.00      R00  C  
ATOM   4125  H   VAL 0 259       6.196   3.919  -6.070  1.00  0.00      R00  H  
ATOM   4126  HA  VAL 0 259       4.081   4.160  -4.064  1.00  0.00           H  
ATOM   4127  HB  VAL 0 259       4.569   2.677  -6.555  1.00  0.00           H  
ATOM   4128 HG11 VAL 0 259       3.098   0.662  -6.355  1.00  0.00           H  
ATOM   4129 HG12 VAL 0 259       4.209   0.570  -5.037  1.00  0.00           H  
ATOM   4130 HG13 VAL 0 259       2.586   1.207  -4.862  1.00  0.00           H  
ATOM   4131 HG21 VAL 0 259       2.241   3.385  -6.992  1.00  0.00           H  
ATOM   4132 HG22 VAL 0 259       2.093   3.815  -5.342  1.00  0.00           H  
ATOM   4133 HG23 VAL 0 259       3.190   4.707  -6.343  1.00  0.00           H  
ATOM   4134  N   TYR 0 260       6.185   1.712  -3.643  1.00  0.00      R00  N  
ATOM   4135  CA  TYR 0 260       6.751   0.846  -2.647  1.00  0.00      R00  C  
ATOM   4136  C   TYR 0 260       7.108   1.695  -1.405  1.00  0.00      R00  C  
ATOM   4137  O   TYR 0 260       6.857   1.262  -0.343  1.00  0.00      R00  O  
ATOM   4138  CB  TYR 0 260       7.825  -0.015  -3.323  1.00  0.00      R00  C  
ATOM   4139  CG  TYR 0 260       7.357  -1.335  -3.755  1.00  0.00      R00  C  
ATOM   4140  CD1 TYR 0 260       6.957  -1.518  -5.117  1.00  0.00      R00  C  
ATOM   4141  CE1 TYR 0 260       6.516  -2.747  -5.533  1.00  0.00      R00  C  
ATOM   4142  CD2 TYR 0 260       7.372  -2.474  -2.852  1.00  0.00      R00  C  
ATOM   4143  CE2 TYR 0 260       6.971  -3.762  -3.334  1.00  0.00      R00  C  
ATOM   4144  CZ  TYR 0 260       6.465  -3.886  -4.654  1.00  0.00      R00  C  
ATOM   4145  OH  TYR 0 260       5.953  -4.995  -5.181  1.00  0.00      R00  O  
ATOM   4146  H   TYR 0 260       6.684   1.654  -4.519  1.00  0.00      R00  H  
ATOM   4147  HH  TYR 0 260       5.335  -5.419  -4.581  1.00  0.00      R00  H  
ATOM   4148  HA  TYR 0 260       6.077   0.152  -2.147  1.00  0.00           H  
ATOM   4149  HB3 TYR 0 260       8.635  -0.244  -2.630  1.00  0.00           H  
ATOM   4150  HB2 TYR 0 260       8.368   0.448  -4.147  1.00  0.00           H  
ATOM   4151  HD1 TYR 0 260       7.042  -0.732  -5.854  1.00  0.00           H  
ATOM   4152  HE1 TYR 0 260       6.160  -2.898  -6.542  1.00  0.00           H  
ATOM   4153  HD2 TYR 0 260       7.686  -2.363  -1.825  1.00  0.00           H  
ATOM   4154  HE2 TYR 0 260       6.804  -4.533  -2.596  1.00  0.00           H  
ATOM   4155  N   VAL 0 261       7.903   2.722  -1.614  1.00  0.00      R00  N  
ATOM   4156  CA  VAL 0 261       8.457   3.603  -0.553  1.00  0.00      R00  C  
ATOM   4157  C   VAL 0 261       7.399   4.528   0.172  1.00  0.00      R00  C  
ATOM   4158  O   VAL 0 261       7.574   4.694   1.340  1.00  0.00      R00  O  
ATOM   4159  CB  VAL 0 261       9.677   4.401  -1.131  1.00  0.00      R00  C  
ATOM   4160  CG1 VAL 0 261      10.193   5.623  -0.292  1.00  0.00      R00  C  
ATOM   4161  CG2 VAL 0 261      10.895   3.467  -1.396  1.00  0.00      R00  C  
ATOM   4162  H   VAL 0 261       8.115   2.897  -2.586  1.00  0.00      R00  H  
ATOM   4163  HA  VAL 0 261       8.938   2.884   0.110  1.00  0.00           H  
ATOM   4164  HB  VAL 0 261       9.415   4.782  -2.118  1.00  0.00           H  
ATOM   4165 HG11 VAL 0 261      11.147   6.059  -0.589  1.00  0.00           H  
ATOM   4166 HG12 VAL 0 261       9.346   6.291  -0.449  1.00  0.00           H  
ATOM   4167 HG13 VAL 0 261      10.269   5.276   0.739  1.00  0.00           H  
ATOM   4168 HG21 VAL 0 261      11.599   3.961  -2.066  1.00  0.00           H  
ATOM   4169 HG22 VAL 0 261      11.463   3.323  -0.477  1.00  0.00           H  
ATOM   4170 HG23 VAL 0 261      10.578   2.530  -1.855  1.00  0.00           H  
ATOM   4171  N   LEU 0 262       6.333   4.996  -0.576  1.00  0.00      R00  N  
ATOM   4172  CA  LEU 0 262       5.261   5.818   0.045  1.00  0.00      R00  C  
ATOM   4173  C   LEU 0 262       4.204   4.973   0.716  1.00  0.00      R00  C  
ATOM   4174  O   LEU 0 262       3.576   5.532   1.634  1.00  0.00      R00  O  
ATOM   4175  CB  LEU 0 262       4.654   6.702  -1.021  1.00  0.00      R00  C  
ATOM   4176  CG  LEU 0 262       5.582   7.873  -1.580  1.00  0.00      R00  C  
ATOM   4177  CD1 LEU 0 262       4.811   8.519  -2.700  1.00  0.00      R00  C  
ATOM   4178  CD2 LEU 0 262       5.972   8.924  -0.551  1.00  0.00      R00  C  
ATOM   4179  H   LEU 0 262       6.289   4.873  -1.577  1.00  0.00      R00  H  
ATOM   4180  HA  LEU 0 262       5.655   6.491   0.807  1.00  0.00           H  
ATOM   4181  HB3 LEU 0 262       3.750   7.123  -0.581  1.00  0.00           H  
ATOM   4182  HB2 LEU 0 262       4.329   6.035  -1.820  1.00  0.00           H  
ATOM   4183  HG  LEU 0 262       6.520   7.436  -1.923  1.00  0.00           H  
ATOM   4184 HD11 LEU 0 262       4.856   7.767  -3.488  1.00  0.00           H  
ATOM   4185 HD12 LEU 0 262       3.742   8.594  -2.504  1.00  0.00           H  
ATOM   4186 HD13 LEU 0 262       5.268   9.429  -3.089  1.00  0.00           H  
ATOM   4187 HD21 LEU 0 262       7.034   9.081  -0.364  1.00  0.00           H  
ATOM   4188 HD22 LEU 0 262       5.628   9.903  -0.884  1.00  0.00           H  
ATOM   4189 HD23 LEU 0 262       5.470   8.713   0.394  1.00  0.00           H  
ATOM   4190  N   CYS 0 263       3.780   3.824   0.183  1.00  0.00      R00  N  
ATOM   4191  CA  CYS 0 263       2.520   3.164   0.529  1.00  0.00      R00  C  
ATOM   4192  C   CYS 0 263       2.687   2.254   1.781  1.00  0.00      R00  C  
ATOM   4193  O   CYS 0 263       1.929   2.401   2.752  1.00  0.00      R00  O  
ATOM   4194  CB  CYS 0 263       1.965   2.346  -0.665  1.00  0.00      R00  C  
ATOM   4195  SG  CYS 0 263       1.467   3.464  -1.996  1.00  0.00      R00  S  
ATOM   4196  H   CYS 0 263       4.152   3.428  -0.669  1.00  0.00      R00  H  
ATOM   4197  HA  CYS 0 263       1.752   3.907   0.742  1.00  0.00           H  
ATOM   4198  HB3 CYS 0 263       1.079   1.828  -0.298  1.00  0.00           H  
ATOM   4199  HB2 CYS 0 263       2.682   1.572  -0.937  1.00  0.00           H  
ATOM   4200  HG  CYS 0 263       2.699   3.342  -2.499  1.00  0.00           H  
ATOM   4201  N   TRP 0 264       3.667   1.372   1.730  1.00  0.00      R00  N  
ATOM   4202  CA  TRP 0 264       3.777   0.380   2.707  1.00  0.00      R00  C  
ATOM   4203  C   TRP 0 264       4.968   0.661   3.651  1.00  0.00      R00  C  
ATOM   4204  O   TRP 0 264       4.929   0.213   4.795  1.00  0.00      R00  O  
ATOM   4205  CB  TRP 0 264       4.032  -0.977   1.983  1.00  0.00      R00  C  
ATOM   4206  CG  TRP 0 264       2.945  -1.342   1.018  1.00  0.00      R00  C  
ATOM   4207  CD2 TRP 0 264       3.051  -1.577  -0.392  1.00  0.00      R00  C  
ATOM   4208  CE2 TRP 0 264       1.790  -2.082  -0.838  1.00  0.00      R00  C  
ATOM   4209  CE3 TRP 0 264       4.120  -1.639  -1.252  1.00  0.00      R00  C  
ATOM   4210  CD1 TRP 0 264       1.594  -1.537   1.333  1.00  0.00      R00  C  
ATOM   4211  NE1 TRP 0 264       0.922  -1.988   0.219  1.00  0.00      R00  N  
ATOM   4212  CZ2 TRP 0 264       1.654  -2.508  -2.154  1.00  0.00      R00  C  
ATOM   4213  CZ3 TRP 0 264       3.957  -1.902  -2.646  1.00  0.00      R00  C  
ATOM   4214  CH2 TRP 0 264       2.732  -2.343  -3.099  1.00  0.00      R00  C  
ATOM   4215  H   TRP 0 264       4.369   1.349   1.003  1.00  0.00      R00  H  
ATOM   4216  HE1 TRP 0 264       0.057  -2.510   0.250  1.00  0.00      R00  H  
ATOM   4217  HA  TRP 0 264       2.865   0.227   3.283  1.00  0.00           H  
ATOM   4218  HB3 TRP 0 264       4.015  -1.820   2.674  1.00  0.00           H  
ATOM   4219  HB2 TRP 0 264       5.001  -1.015   1.485  1.00  0.00           H  
ATOM   4220  HE3 TRP 0 264       5.104  -1.396  -0.877  1.00  0.00           H  
ATOM   4221  HD1 TRP 0 264       1.221  -1.522   2.346  1.00  0.00           H  
ATOM   4222  HZ2 TRP 0 264       0.670  -2.883  -2.395  1.00  0.00           H  
ATOM   4223  HZ3 TRP 0 264       4.710  -1.762  -3.406  1.00  0.00           H  
ATOM   4224  HH2 TRP 0 264       2.606  -2.516  -4.157  1.00  0.00           H  
ATOM   4225  N   LEU 0 265       6.022   1.395   3.167  1.00  0.00      R00  N  
ATOM   4226  CA  LEU 0 265       7.251   1.567   3.934  1.00  0.00      R00  C  
ATOM   4227  C   LEU 0 265       7.092   2.359   5.254  1.00  0.00      R00  C  
ATOM   4228  O   LEU 0 265       7.793   2.021   6.202  1.00  0.00      R00  O  
ATOM   4229  CB  LEU 0 265       8.450   1.952   3.100  1.00  0.00      R00  C  
ATOM   4230  CG  LEU 0 265       9.871   1.482   3.760  1.00  0.00      R00  C  
ATOM   4231  CD1 LEU 0 265      10.050  -0.053   3.863  1.00  0.00      R00  C  
ATOM   4232  CD2 LEU 0 265      11.068   2.074   3.092  1.00  0.00      R00  C  
ATOM   4233  H   LEU 0 265       6.084   1.875   2.281  1.00  0.00      R00  H  
ATOM   4234  HA  LEU 0 265       7.559   0.593   4.315  1.00  0.00           H  
ATOM   4235  HB3 LEU 0 265       8.370   3.025   2.927  1.00  0.00           H  
ATOM   4236  HB2 LEU 0 265       8.381   1.490   2.115  1.00  0.00           H  
ATOM   4237  HG  LEU 0 265       9.821   1.805   4.800  1.00  0.00           H  
ATOM   4238 HD11 LEU 0 265      10.090  -0.236   4.937  1.00  0.00           H  
ATOM   4239 HD12 LEU 0 265       9.318  -0.576   3.247  1.00  0.00           H  
ATOM   4240 HD13 LEU 0 265      11.013  -0.359   3.453  1.00  0.00           H  
ATOM   4241 HD21 LEU 0 265      10.870   3.009   2.568  1.00  0.00           H  
ATOM   4242 HD22 LEU 0 265      11.758   2.316   3.900  1.00  0.00           H  
ATOM   4243 HD23 LEU 0 265      11.549   1.482   2.313  1.00  0.00           H  
ATOM   4244  N   PRO 0 266       6.206   3.396   5.330  1.00  0.00      R00  N  
ATOM   4245  CA  PRO 0 266       5.734   3.880   6.681  1.00  0.00      R00  C  
ATOM   4246  C   PRO 0 266       5.010   2.917   7.655  1.00  0.00      R00  C  
ATOM   4247  O   PRO 0 266       5.264   3.016   8.841  1.00  0.00      R00  O  
ATOM   4248  CD  PRO 0 266       5.510   4.150   4.229  1.00  0.00      R00  C  
ATOM   4249  CB  PRO 0 266       4.750   4.975   6.303  1.00  0.00      R00  C  
ATOM   4250  CG  PRO 0 266       5.189   5.469   4.889  1.00  0.00      R00  C  
ATOM   4251  HD2 PRO 0 266       4.607   3.585   3.998  1.00  0.00           H  
ATOM   4252  HD3 PRO 0 266       6.141   4.285   3.350  1.00  0.00           H  
ATOM   4253  HA  PRO 0 266       6.585   4.349   7.177  1.00  0.00           H  
ATOM   4254  HB3 PRO 0 266       4.880   5.734   7.074  1.00  0.00           H  
ATOM   4255  HB2 PRO 0 266       3.676   4.799   6.363  1.00  0.00           H  
ATOM   4256  HG2 PRO 0 266       4.443   6.101   4.408  1.00  0.00           H  
ATOM   4257  HG3 PRO 0 266       6.073   6.100   4.987  1.00  0.00           H  
ATOM   4258  N   TYR 0 267       4.208   1.908   7.172  1.00  0.00      R00  N  
ATOM   4259  CA  TYR 0 267       3.711   0.797   7.972  1.00  0.00      R00  C  
ATOM   4260  C   TYR 0 267       4.737  -0.059   8.644  1.00  0.00      R00  C  
ATOM   4261  O   TYR 0 267       4.897  -0.155   9.871  1.00  0.00      R00  O  
ATOM   4262  CB  TYR 0 267       2.677   0.048   7.048  1.00  0.00      R00  C  
ATOM   4263  CG  TYR 0 267       1.986  -1.181   7.700  1.00  0.00      R00  C  
ATOM   4264  CD1 TYR 0 267       1.046  -0.981   8.737  1.00  0.00      R00  C  
ATOM   4265  CE1 TYR 0 267       0.336  -2.037   9.205  1.00  0.00      R00  C  
ATOM   4266  CD2 TYR 0 267       2.272  -2.514   7.262  1.00  0.00      R00  C  
ATOM   4267  CE2 TYR 0 267       1.648  -3.622   7.849  1.00  0.00      R00  C  
ATOM   4268  CZ  TYR 0 267       0.724  -3.340   8.883  1.00  0.00      R00  C  
ATOM   4269  OH  TYR 0 267       0.127  -4.355   9.510  1.00  0.00      R00  O  
ATOM   4270  H   TYR 0 267       4.003   1.902   6.183  1.00  0.00      R00  H  
ATOM   4271  HH  TYR 0 267       0.559  -5.197   9.349  1.00  0.00      R00  H  
ATOM   4272  HA  TYR 0 267       3.189   1.345   8.757  1.00  0.00           H  
ATOM   4273  HB3 TYR 0 267       2.977  -0.409   6.105  1.00  0.00           H  
ATOM   4274  HB2 TYR 0 267       1.892   0.768   6.819  1.00  0.00           H  
ATOM   4275  HD1 TYR 0 267       0.825  -0.023   9.186  1.00  0.00           H  
ATOM   4276  HE1 TYR 0 267      -0.420  -2.002   9.977  1.00  0.00           H  
ATOM   4277  HD2 TYR 0 267       3.012  -2.847   6.549  1.00  0.00           H  
ATOM   4278  HE2 TYR 0 267       1.954  -4.623   7.585  1.00  0.00           H  
ATOM   4279  N   TRP 0 268       5.593  -0.565   7.743  1.00  0.00      R00  N  
ATOM   4280  CA  TRP 0 268       6.757  -1.409   8.211  1.00  0.00      R00  C  
ATOM   4281  C   TRP 0 268       7.790  -0.786   9.184  1.00  0.00      R00  C  
ATOM   4282  O   TRP 0 268       8.311  -1.471  10.006  1.00  0.00      R00  O  
ATOM   4283  CB  TRP 0 268       7.426  -2.075   6.985  1.00  0.00      R00  C  
ATOM   4284  CG  TRP 0 268       6.579  -2.930   6.159  1.00  0.00      R00  C  
ATOM   4285  CD2 TRP 0 268       5.693  -4.069   6.530  1.00  0.00      R00  C  
ATOM   4286  CE2 TRP 0 268       5.062  -4.607   5.317  1.00  0.00      R00  C  
ATOM   4287  CE3 TRP 0 268       5.469  -4.880   7.642  1.00  0.00      R00  C  
ATOM   4288  CD1 TRP 0 268       6.403  -2.871   4.817  1.00  0.00      R00  C  
ATOM   4289  NE1 TRP 0 268       5.523  -3.800   4.327  1.00  0.00      R00  N  
ATOM   4290  CZ2 TRP 0 268       4.156  -5.710   5.299  1.00  0.00      R00  C  
ATOM   4291  CZ3 TRP 0 268       4.587  -6.042   7.675  1.00  0.00      R00  C  
ATOM   4292  CH2 TRP 0 268       3.890  -6.356   6.508  1.00  0.00      R00  C  
ATOM   4293  H   TRP 0 268       5.412  -0.588   6.750  1.00  0.00      R00  H  
ATOM   4294  HE1 TRP 0 268       5.219  -3.838   3.365  1.00  0.00      R00  H  
ATOM   4295  HA  TRP 0 268       6.435  -2.254   8.819  1.00  0.00           H  
ATOM   4296  HB3 TRP 0 268       8.231  -2.771   7.224  1.00  0.00           H  
ATOM   4297  HB2 TRP 0 268       7.820  -1.394   6.231  1.00  0.00           H  
ATOM   4298  HE3 TRP 0 268       6.013  -4.543   8.512  1.00  0.00           H  
ATOM   4299  HD1 TRP 0 268       6.843  -2.017   4.324  1.00  0.00           H  
ATOM   4300  HZ2 TRP 0 268       3.798  -5.906   4.299  1.00  0.00           H  
ATOM   4301  HZ3 TRP 0 268       4.483  -6.635   8.572  1.00  0.00           H  
ATOM   4302  HH2 TRP 0 268       3.243  -7.221   6.501  1.00  0.00           H  
ATOM   4303  N   ALA 0 269       7.882   0.514   9.182  1.00  0.00      R00  N  
ATOM   4304  CA  ALA 0 269       8.605   1.295  10.201  1.00  0.00      R00  C  
ATOM   4305  C   ALA 0 269       7.854   1.371  11.509  1.00  0.00      R00  C  
ATOM   4306  O   ALA 0 269       8.407   1.211  12.612  1.00  0.00      R00  O  
ATOM   4307  CB  ALA 0 269       8.946   2.682   9.697  1.00  0.00      R00  C  
ATOM   4308  H   ALA 0 269       7.482   1.011   8.399  1.00  0.00      R00  H  
ATOM   4309  HA  ALA 0 269       9.511   0.750  10.467  1.00  0.00           H  
ATOM   4310  HB1 ALA 0 269       8.138   3.129   9.117  1.00  0.00           H  
ATOM   4311  HB2 ALA 0 269       9.203   3.312  10.549  1.00  0.00           H  
ATOM   4312  HB3 ALA 0 269       9.755   2.659   8.967  1.00  0.00           H  
ATOM   4313  N   CYS 0 270       6.555   1.608  11.484  1.00  0.00      R00  N  
ATOM   4314  CA  CYS 0 270       5.589   1.615  12.641  1.00  0.00      R00  C  
ATOM   4315  C   CYS 0 270       5.633   0.191  13.222  1.00  0.00      R00  C  
ATOM   4316  O   CYS 0 270       5.924   0.063  14.416  1.00  0.00      R00  O  
ATOM   4317  CB  CYS 0 270       4.174   2.102  12.240  1.00  0.00      R00  C  
ATOM   4318  SG  CYS 0 270       4.084   3.866  11.711  1.00  0.00      R00  S  
ATOM   4319  H   CYS 0 270       6.160   1.548  10.556  1.00  0.00      R00  H  
ATOM   4320  HA  CYS 0 270       5.945   2.221  13.474  1.00  0.00           H  
ATOM   4321  HB3 CYS 0 270       3.547   2.096  13.132  1.00  0.00           H  
ATOM   4322  HB2 CYS 0 270       3.728   1.361  11.577  1.00  0.00           H  
ATOM   4323  HG  CYS 0 270       4.750   3.775  10.556  1.00  0.00           H  
ATOM   4324  N   GLN 0 271       5.322  -0.899  12.435  1.00  0.00      R00  N  
ATOM   4325  CA  GLN 0 271       5.214  -2.281  12.902  1.00  0.00      R00  C  
ATOM   4326  C   GLN 0 271       6.441  -2.841  13.595  1.00  0.00      R00  C  
ATOM   4327  O   GLN 0 271       6.270  -3.548  14.586  1.00  0.00      R00  O  
ATOM   4328  CB  GLN 0 271       4.694  -3.154  11.721  1.00  0.00      R00  C  
ATOM   4329  CG  GLN 0 271       3.298  -2.958  11.105  1.00  0.00      R00  C  
ATOM   4330  CD  GLN 0 271       2.165  -2.921  12.160  1.00  0.00      R00  C  
ATOM   4331  OE1 GLN 0 271       1.956  -1.927  12.878  1.00  0.00      R00  O  
ATOM   4332  NE2 GLN 0 271       1.604  -4.058  12.393  1.00  0.00      R00  N  
ATOM   4333  H   GLN 0 271       5.129  -0.645  11.477  1.00  0.00      R00  H  
ATOM   4334 HE21 GLN 0 271       0.898  -4.107  13.114  1.00  0.00      R00  H  
ATOM   4335 HE22 GLN 0 271       1.888  -4.841  11.822  1.00  0.00      R00  H  
ATOM   4336  HA  GLN 0 271       4.470  -2.380  13.693  1.00  0.00           H  
ATOM   4337  HB3 GLN 0 271       4.746  -4.202  12.017  1.00  0.00           H  
ATOM   4338  HB2 GLN 0 271       5.346  -3.009  10.859  1.00  0.00           H  
ATOM   4339  HG3 GLN 0 271       3.187  -3.805  10.427  1.00  0.00           H  
ATOM   4340  HG2 GLN 0 271       3.258  -2.006  10.577  1.00  0.00           H  
ATOM   4341  N   VAL 0 272       7.655  -2.368  13.243  1.00  0.00      R00  N  
ATOM   4342  CA  VAL 0 272       8.811  -2.907  13.967  1.00  0.00      R00  C  
ATOM   4343  C   VAL 0 272       9.086  -2.051  15.232  1.00  0.00      R00  C  
ATOM   4344  O   VAL 0 272       9.746  -2.505  16.154  1.00  0.00      R00  O  
ATOM   4345  CB  VAL 0 272      10.104  -2.923  13.128  1.00  0.00      R00  C  
ATOM   4346  CG1 VAL 0 272      10.007  -4.015  12.057  1.00  0.00      R00  C  
ATOM   4347  CG2 VAL 0 272      10.643  -1.628  12.436  1.00  0.00      R00  C  
ATOM   4348  H   VAL 0 272       7.688  -1.866  12.368  1.00  0.00      R00  H  
ATOM   4349  HA  VAL 0 272       8.612  -3.892  14.389  1.00  0.00           H  
ATOM   4350  HB  VAL 0 272      10.899  -3.317  13.761  1.00  0.00           H  
ATOM   4351 HG11 VAL 0 272      10.994  -4.141  11.613  1.00  0.00           H  
ATOM   4352 HG12 VAL 0 272       9.764  -4.985  12.491  1.00  0.00           H  
ATOM   4353 HG13 VAL 0 272       9.356  -3.819  11.206  1.00  0.00           H  
ATOM   4354 HG21 VAL 0 272      10.028  -1.082  11.722  1.00  0.00           H  
ATOM   4355 HG22 VAL 0 272      10.900  -0.908  13.214  1.00  0.00           H  
ATOM   4356 HG23 VAL 0 272      11.620  -1.753  11.970  1.00  0.00           H  
ATOM   4357  N   ALA 0 273       8.629  -0.824  15.262  1.00  0.00      R00  N  
ATOM   4358  CA  ALA 0 273       8.882   0.158  16.330  1.00  0.00      R00  C  
ATOM   4359  C   ALA 0 273       7.958  -0.105  17.532  1.00  0.00      R00  C  
ATOM   4360  O   ALA 0 273       8.345   0.009  18.712  1.00  0.00      R00  O  
ATOM   4361  CB  ALA 0 273       8.727   1.588  15.735  1.00  0.00      R00  C  
ATOM   4362  H   ALA 0 273       7.960  -0.588  14.543  1.00  0.00      R00  H  
ATOM   4363  HA  ALA 0 273       9.872   0.001  16.758  1.00  0.00           H  
ATOM   4364  HB1 ALA 0 273       9.378   1.828  14.894  1.00  0.00           H  
ATOM   4365  HB2 ALA 0 273       7.758   1.759  15.267  1.00  0.00           H  
ATOM   4366  HB3 ALA 0 273       8.915   2.320  16.520  1.00  0.00           H  
ATOM   4367  N   LEU 0 274       6.734  -0.415  17.161  1.00  0.00      R00  N  
ATOM   4368  CA  LEU 0 274       5.616  -0.583  18.090  1.00  0.00      R00  C  
ATOM   4369  C   LEU 0 274       5.741  -1.789  18.994  1.00  0.00      R00  C  
ATOM   4370  O   LEU 0 274       4.983  -1.769  19.975  1.00  0.00      R00  O  
ATOM   4371  CB  LEU 0 274       4.281  -0.588  17.298  1.00  0.00      R00  C  
ATOM   4372  CG  LEU 0 274       3.759   0.924  16.960  1.00  0.00      R00  C  
ATOM   4373  CD1 LEU 0 274       2.585   0.820  15.888  1.00  0.00      R00  C  
ATOM   4374  CD2 LEU 0 274       3.373   1.691  18.184  1.00  0.00      R00  C  
ATOM   4375  H   LEU 0 274       6.541  -0.387  16.170  1.00  0.00      R00  H  
ATOM   4376  HA  LEU 0 274       5.684   0.339  18.669  1.00  0.00           H  
ATOM   4377  HB3 LEU 0 274       3.463  -1.091  17.814  1.00  0.00           H  
ATOM   4378  HB2 LEU 0 274       4.493  -1.177  16.405  1.00  0.00           H  
ATOM   4379  HG  LEU 0 274       4.586   1.516  16.566  1.00  0.00           H  
ATOM   4380 HD11 LEU 0 274       1.608   1.175  16.215  1.00  0.00           H  
ATOM   4381 HD12 LEU 0 274       2.972   1.275  14.976  1.00  0.00           H  
ATOM   4382 HD13 LEU 0 274       2.349  -0.207  15.608  1.00  0.00           H  
ATOM   4383 HD21 LEU 0 274       2.859   0.967  18.817  1.00  0.00           H  
ATOM   4384 HD22 LEU 0 274       4.166   2.003  18.863  1.00  0.00           H  
ATOM   4385 HD23 LEU 0 274       2.799   2.598  17.994  1.00  0.00           H  
ATOM   4386  N   ILE 0 275       6.672  -2.708  18.736  1.00  0.00      R00  N  
ATOM   4387  CA  ILE 0 275       7.116  -3.794  19.585  1.00  0.00      R00  C  
ATOM   4388  C   ILE 0 275       7.797  -3.297  20.793  1.00  0.00      R00  C  
ATOM   4389  O   ILE 0 275       7.490  -3.791  21.864  1.00  0.00      R00  O  
ATOM   4390  CB  ILE 0 275       7.932  -4.872  18.808  1.00  0.00      R00  C  
ATOM   4391  CG2 ILE 0 275       8.838  -5.845  19.603  1.00  0.00      R00  C  
ATOM   4392  CG1 ILE 0 275       7.032  -5.529  17.718  1.00  0.00      R00  C  
ATOM   4393  CD1 ILE 0 275       7.657  -6.323  16.535  1.00  0.00      R00  C  
ATOM   4394  H   ILE 0 275       7.253  -2.489  17.940  1.00  0.00      R00  H  
ATOM   4395  HA  ILE 0 275       6.186  -4.310  19.823  1.00  0.00           H  
ATOM   4396  HB  ILE 0 275       8.634  -4.266  18.237  1.00  0.00           H  
ATOM   4397 HG21 ILE 0 275       9.577  -5.217  20.100  1.00  0.00           H  
ATOM   4398 HG22 ILE 0 275       8.288  -6.374  20.382  1.00  0.00           H  
ATOM   4399 HG23 ILE 0 275       9.431  -6.540  19.010  1.00  0.00           H  
ATOM   4400 HG13 ILE 0 275       6.310  -4.880  17.223  1.00  0.00           H  
ATOM   4401 HG12 ILE 0 275       6.463  -6.271  18.278  1.00  0.00           H  
ATOM   4402 HD11 ILE 0 275       8.486  -5.849  16.009  1.00  0.00           H  
ATOM   4403 HD12 ILE 0 275       8.124  -7.265  16.823  1.00  0.00           H  
ATOM   4404 HD13 ILE 0 275       6.863  -6.459  15.800  1.00  0.00           H  
ATOM   4405  N   TYR 0 276       8.853  -2.481  20.670  1.00  0.00      R00  N  
ATOM   4406  CA  TYR 0 276       9.589  -1.919  21.764  1.00  0.00      R00  C  
ATOM   4407  C   TYR 0 276       8.784  -0.800  22.458  1.00  0.00      R00  C  
ATOM   4408  O   TYR 0 276       9.506  -0.031  22.993  1.00  0.00      R00  O  
ATOM   4409  CB  TYR 0 276      10.963  -1.509  21.173  1.00  0.00      R00  C  
ATOM   4410  CG  TYR 0 276      11.688  -2.676  20.410  1.00  0.00      R00  C  
ATOM   4411  CD1 TYR 0 276      11.483  -2.763  19.005  1.00  0.00      R00  C  
ATOM   4412  CE1 TYR 0 276      12.063  -3.830  18.255  1.00  0.00      R00  C  
ATOM   4413  CD2 TYR 0 276      12.574  -3.494  21.031  1.00  0.00      R00  C  
ATOM   4414  CE2 TYR 0 276      13.304  -4.436  20.286  1.00  0.00      R00  C  
ATOM   4415  CZ  TYR 0 276      12.967  -4.697  18.946  1.00  0.00      R00  C  
ATOM   4416  OH  TYR 0 276      13.566  -5.678  18.281  1.00  0.00      R00  O  
ATOM   4417  H   TYR 0 276       8.963  -2.000  19.788  1.00  0.00      R00  H  
ATOM   4418  HH  TYR 0 276      12.944  -5.989  17.620  1.00  0.00      R00  H  
ATOM   4419  HA  TYR 0 276       9.709  -2.711  22.504  1.00  0.00           H  
ATOM   4420  HB3 TYR 0 276      11.616  -1.249  22.006  1.00  0.00           H  
ATOM   4421  HB2 TYR 0 276      10.918  -0.752  20.391  1.00  0.00           H  
ATOM   4422  HD1 TYR 0 276      10.952  -2.030  18.416  1.00  0.00           H  
ATOM   4423  HE1 TYR 0 276      11.817  -3.992  17.216  1.00  0.00           H  
ATOM   4424  HD2 TYR 0 276      12.583  -3.497  22.111  1.00  0.00           H  
ATOM   4425  HE2 TYR 0 276      14.076  -4.988  20.800  1.00  0.00           H  
ATOM   4426  N   SER 0 277       7.465  -0.757  22.317  1.00  0.00      R00  N  
ATOM   4427  CA  SER 0 277       6.607   0.326  22.827  1.00  0.00      R00  C  
ATOM   4428  C   SER 0 277       5.383  -0.309  23.483  1.00  0.00      R00  C  
ATOM   4429  O   SER 0 277       5.066  -1.456  23.130  1.00  0.00      R00  O  
ATOM   4430  CB  SER 0 277       6.209   1.233  21.560  1.00  0.00      R00  C  
ATOM   4431  OG  SER 0 277       5.707   2.456  21.946  1.00  0.00      R00  O  
ATOM   4432  H   SER 0 277       7.033  -1.370  21.640  1.00  0.00      R00  H  
ATOM   4433  HG  SER 0 277       6.443   3.064  21.845  1.00  0.00      R00  H  
ATOM   4434  HA  SER 0 277       7.112   0.954  23.561  1.00  0.00           H  
ATOM   4435  HB3 SER 0 277       5.375   0.702  21.101  1.00  0.00           H  
ATOM   4436  HB2 SER 0 277       6.991   1.363  20.812  1.00  0.00           H  
ATOM   4437  N   GLN 0 278       4.816   0.310  24.494  1.00  0.00      R00  N  
ATOM   4438  CA  GLN 0 278       3.751  -0.294  25.208  1.00  0.00      R00  C  
ATOM   4439  C   GLN 0 278       2.402  -0.300  24.441  1.00  0.00      R00  C  
ATOM   4440  O   GLN 0 278       2.200   0.604  23.584  1.00  0.00      R00  O  
ATOM   4441  CB  GLN 0 278       3.581   0.352  26.527  1.00  0.00      R00  C  
ATOM   4442  CG  GLN 0 278       4.721   0.136  27.575  1.00  0.00      R00  C  
ATOM   4443  CD  GLN 0 278       4.313   0.634  28.962  1.00  0.00      R00  C  
ATOM   4444  OE1 GLN 0 278       4.639   1.733  29.361  1.00  0.00      R00  O  
ATOM   4445  NE2 GLN 0 278       3.649  -0.202  29.631  1.00  0.00      R00  N  
ATOM   4446  H   GLN 0 278       4.997   1.287  24.671  1.00  0.00      R00  H  
ATOM   4447 HE21 GLN 0 278       3.315   0.129  30.525  1.00  0.00      R00  H  
ATOM   4448 HE22 GLN 0 278       3.275  -0.970  29.093  1.00  0.00      R00  H  
ATOM   4449  HA  GLN 0 278       3.968  -1.346  25.394  1.00  0.00           H  
ATOM   4450  HB3 GLN 0 278       2.670  -0.017  26.997  1.00  0.00           H  
ATOM   4451  HB2 GLN 0 278       3.373   1.419  26.438  1.00  0.00           H  
ATOM   4452  HG3 GLN 0 278       5.644   0.545  27.163  1.00  0.00           H  
ATOM   4453  HG2 GLN 0 278       4.993  -0.919  27.614  1.00  0.00           H  
ATOM   4454  N   ALA 0 279       1.551  -1.292  24.722  1.00  0.00      R00  N  
ATOM   4455  CA  ALA 0 279       0.254  -1.434  24.078  1.00  0.00      R00  C  
ATOM   4456  C   ALA 0 279      -0.486  -0.101  24.134  1.00  0.00      R00  C  
ATOM   4457  O   ALA 0 279      -0.259   0.728  25.051  1.00  0.00      R00  O  
ATOM   4458  CB  ALA 0 279      -0.594  -2.618  24.719  1.00  0.00      R00  C  
ATOM   4459  H   ALA 0 279       1.578  -1.887  25.537  1.00  0.00      R00  H  
ATOM   4460  HA  ALA 0 279       0.527  -1.653  23.046  1.00  0.00           H  
ATOM   4461  HB1 ALA 0 279      -0.574  -2.573  25.808  1.00  0.00           H  
ATOM   4462  HB2 ALA 0 279      -1.573  -2.681  24.244  1.00  0.00           H  
ATOM   4463  HB3 ALA 0 279      -0.049  -3.554  24.600  1.00  0.00           H  
ATOM   4464  N   THR 0 280      -1.530   0.016  23.275  1.00  0.00      R00  N  
ATOM   4465  CA  THR 0 280      -2.177   1.300  23.017  1.00  0.00      R00  C  
ATOM   4466  C   THR 0 280      -2.892   1.943  24.209  1.00  0.00      R00  C  
ATOM   4467  O   THR 0 280      -3.131   3.154  24.248  1.00  0.00      R00  O  
ATOM   4468  CB  THR 0 280      -3.163   1.285  21.820  1.00  0.00      R00  C  
ATOM   4469  OG1 THR 0 280      -4.081   0.185  22.093  1.00  0.00      R00  O  
ATOM   4470  CG2 THR 0 280      -2.473   0.967  20.521  1.00  0.00      R00  C  
ATOM   4471  H   THR 0 280      -2.069  -0.628  22.714  1.00  0.00      R00  H  
ATOM   4472  HG1 THR 0 280      -4.862   0.515  22.543  1.00  0.00      R00  H  
ATOM   4473  HA  THR 0 280      -1.365   1.970  22.735  1.00  0.00           H  
ATOM   4474  HB  THR 0 280      -3.873   2.112  21.794  1.00  0.00           H  
ATOM   4475 HG21 THR 0 280      -3.149   0.530  19.786  1.00  0.00           H  
ATOM   4476 HG22 THR 0 280      -2.019   1.824  20.023  1.00  0.00           H  
ATOM   4477 HG23 THR 0 280      -1.626   0.290  20.634  1.00  0.00           H  
ATOM   4478  N   GLU 0 281      -3.334   1.083  25.070  1.00  0.00      R00  N  
ATOM   4479  CA  GLU 0 281      -3.944   1.323  26.396  1.00  0.00      R00  C  
ATOM   4480  C   GLU 0 281      -3.007   2.172  27.305  1.00  0.00      R00  C  
ATOM   4481  O   GLU 0 281      -3.531   2.884  28.190  1.00  0.00      R00  O  
ATOM   4482  CB  GLU 0 281      -4.163   0.029  27.144  1.00  0.00      R00  C  
ATOM   4483  CG  GLU 0 281      -3.253  -1.152  26.796  1.00  0.00      R00  C  
ATOM   4484  CD  GLU 0 281      -3.556  -2.425  27.628  1.00  0.00      R00  C  
ATOM   4485  OE1 GLU 0 281      -2.827  -3.384  27.546  1.00  0.00      R00  O  
ATOM   4486  OE2 GLU 0 281      -4.488  -2.318  28.465  1.00  0.00      R00  O1-
ATOM   4487  H   GLU 0 281      -3.273   0.109  24.808  1.00  0.00      R00  H  
ATOM   4488  HA  GLU 0 281      -4.889   1.865  26.385  1.00  0.00           H  
ATOM   4489  HB3 GLU 0 281      -5.166  -0.301  26.874  1.00  0.00           H  
ATOM   4490  HB2 GLU 0 281      -4.282   0.250  28.204  1.00  0.00           H  
ATOM   4491  HG3 GLU 0 281      -2.180  -0.982  26.879  1.00  0.00           H  
ATOM   4492  HG2 GLU 0 281      -3.384  -1.450  25.756  1.00  0.00           H  
ATOM   4493  N   CYS 0 282      -1.684   2.057  27.064  1.00  0.00      R00  N  
ATOM   4494  CA  CYS 0 282      -0.603   2.850  27.674  1.00  0.00      R00  C  
ATOM   4495  C   CYS 0 282       0.051   3.927  26.669  1.00  0.00      R00  C  
ATOM   4496  O   CYS 0 282       1.072   4.508  26.993  1.00  0.00      R00  O  
ATOM   4497  CB  CYS 0 282       0.517   1.973  28.300  1.00  0.00      R00  C  
ATOM   4498  SG  CYS 0 282      -0.047   0.756  29.497  1.00  0.00      R00  S  
ATOM   4499  H   CYS 0 282      -1.202   1.448  26.418  1.00  0.00      R00  H  
ATOM   4500  HA  CYS 0 282      -1.053   3.370  28.520  1.00  0.00           H  
ATOM   4501  HB3 CYS 0 282       1.153   2.609  28.915  1.00  0.00           H  
ATOM   4502  HB2 CYS 0 282       0.999   1.428  27.488  1.00  0.00           H  
ATOM   4503  HG  CYS 0 282      -0.057  -0.274  28.645  1.00  0.00           H  
ATOM   4504  N   ALA 0 283      -0.514   4.095  25.463  1.00  0.00      R00  N  
ATOM   4505  CA  ALA 0 283       0.128   4.881  24.431  1.00  0.00      R00  C  
ATOM   4506  C   ALA 0 283      -0.625   6.244  24.492  1.00  0.00      R00  C  
ATOM   4507  O   ALA 0 283      -1.800   6.278  24.737  1.00  0.00      R00  O  
ATOM   4508  CB  ALA 0 283       0.032   4.165  23.086  1.00  0.00      R00  C  
ATOM   4509  H   ALA 0 283      -1.421   3.681  25.300  1.00  0.00      R00  H  
ATOM   4510  HA  ALA 0 283       1.200   5.055  24.521  1.00  0.00           H  
ATOM   4511  HB1 ALA 0 283      -0.925   4.216  22.567  1.00  0.00           H  
ATOM   4512  HB2 ALA 0 283       0.834   4.624  22.508  1.00  0.00           H  
ATOM   4513  HB3 ALA 0 283       0.392   3.144  23.213  1.00  0.00           H  
ATOM   4514  N   SER 0 284       0.131   7.234  24.094  1.00  0.00      R00  N  
ATOM   4515  CA  SER 0 284      -0.375   8.549  23.800  1.00  0.00      R00  C  
ATOM   4516  C   SER 0 284      -0.990   8.580  22.348  1.00  0.00      R00  C  
ATOM   4517  O   SER 0 284      -0.456   7.961  21.434  1.00  0.00      R00  O  
ATOM   4518  CB  SER 0 284       0.849   9.550  23.908  1.00  0.00      R00  C  
ATOM   4519  OG  SER 0 284       0.583  10.915  23.758  1.00  0.00      R00  O  
ATOM   4520  H   SER 0 284       1.053   6.994  23.760  1.00  0.00      R00  H  
ATOM   4521  HG  SER 0 284       0.081  11.239  24.509  1.00  0.00      R00  H  
ATOM   4522  HA  SER 0 284      -1.107   8.781  24.573  1.00  0.00           H  
ATOM   4523  HB3 SER 0 284       1.561   9.384  23.100  1.00  0.00           H  
ATOM   4524  HB2 SER 0 284       1.223   9.403  24.922  1.00  0.00           H  
ATOM   4525  N   HIS 0 285      -2.057   9.395  22.234  1.00  0.00      R00  N  
ATOM   4526  CA  HIS 0 285      -2.735   9.713  20.992  1.00  0.00      R00  C  
ATOM   4527  C   HIS 0 285      -1.956   9.928  19.717  1.00  0.00      R00  C  
ATOM   4528  O   HIS 0 285      -2.344   9.539  18.677  1.00  0.00      R00  O  
ATOM   4529  CB  HIS 0 285      -3.691  10.901  21.305  1.00  0.00      R00  C  
ATOM   4530  CG  HIS 0 285      -2.947  12.091  21.755  1.00  0.00      R00  C  
ATOM   4531  ND1 HIS 0 285      -2.349  12.978  20.938  1.00  0.00      R00  N  
ATOM   4532  CD2 HIS 0 285      -2.429  12.462  23.019  1.00  0.00      R00  C  
ATOM   4533  NE2 HIS 0 285      -1.700  13.605  22.902  1.00  0.00      R00  N  
ATOM   4534  CE1 HIS 0 285      -1.588  13.833  21.643  1.00  0.00      R00  C  
ATOM   4535  H   HIS 0 285      -2.484   9.819  23.045  1.00  0.00      R00  H  
ATOM   4536  HD1 HIS 0 285      -2.505  13.046  19.943  1.00  0.00      R00  H  
ATOM   4537  HA  HIS 0 285      -3.335   8.811  20.872  1.00  0.00           H  
ATOM   4538  HB3 HIS 0 285      -4.340  10.594  22.124  1.00  0.00           H  
ATOM   4539  HB2 HIS 0 285      -4.391  11.145  20.506  1.00  0.00           H  
ATOM   4540  HD2 HIS 0 285      -2.683  12.092  24.001  1.00  0.00           H  
ATOM   4541  HE1 HIS 0 285      -1.017  14.632  21.195  1.00  0.00           H  
ATOM   4542  N   VAL 0 286      -0.751  10.448  19.761  1.00  0.00      R00  N  
ATOM   4543  CA  VAL 0 286       0.109  10.754  18.618  1.00  0.00      R00  C  
ATOM   4544  C   VAL 0 286       0.852   9.508  18.149  1.00  0.00      R00  C  
ATOM   4545  O   VAL 0 286       0.898   9.279  16.943  1.00  0.00      R00  O  
ATOM   4546  CB  VAL 0 286       1.190  11.901  18.913  1.00  0.00      R00  C  
ATOM   4547  CG1 VAL 0 286       2.315  11.527  19.833  1.00  0.00      R00  C  
ATOM   4548  CG2 VAL 0 286       1.926  12.492  17.669  1.00  0.00      R00  C  
ATOM   4549  H   VAL 0 286      -0.332  10.695  20.647  1.00  0.00      R00  H  
ATOM   4550  HA  VAL 0 286      -0.422  11.099  17.730  1.00  0.00           H  
ATOM   4551  HB  VAL 0 286       0.734  12.766  19.394  1.00  0.00           H  
ATOM   4552 HG11 VAL 0 286       2.941  10.751  19.393  1.00  0.00           H  
ATOM   4553 HG12 VAL 0 286       2.976  12.342  20.126  1.00  0.00           H  
ATOM   4554 HG13 VAL 0 286       1.861  11.228  20.778  1.00  0.00           H  
ATOM   4555 HG21 VAL 0 286       2.196  11.673  17.002  1.00  0.00           H  
ATOM   4556 HG22 VAL 0 286       1.188  13.088  17.132  1.00  0.00           H  
ATOM   4557 HG23 VAL 0 286       2.843  13.006  17.958  1.00  0.00           H  
ATOM   4558  N   THR 0 287       1.259   8.557  19.028  1.00  0.00      R00  N  
ATOM   4559  CA  THR 0 287       1.743   7.229  18.654  1.00  0.00      R00  C  
ATOM   4560  C   THR 0 287       0.598   6.342  18.052  1.00  0.00      R00  C  
ATOM   4561  O   THR 0 287       0.891   5.537  17.133  1.00  0.00      R00  O  
ATOM   4562  CB  THR 0 287       2.347   6.519  19.940  1.00  0.00      R00  C  
ATOM   4563  OG1 THR 0 287       3.151   7.454  20.573  1.00  0.00      R00  O  
ATOM   4564  CG2 THR 0 287       3.115   5.227  19.745  1.00  0.00      R00  C  
ATOM   4565  H   THR 0 287       1.071   8.665  20.015  1.00  0.00      R00  H  
ATOM   4566  HG1 THR 0 287       3.683   7.846  19.876  1.00  0.00      R00  H  
ATOM   4567  HA  THR 0 287       2.545   7.366  17.928  1.00  0.00           H  
ATOM   4568  HB  THR 0 287       1.481   6.213  20.526  1.00  0.00           H  
ATOM   4569 HG21 THR 0 287       2.424   4.625  19.155  1.00  0.00           H  
ATOM   4570 HG22 THR 0 287       3.971   5.359  19.084  1.00  0.00           H  
ATOM   4571 HG23 THR 0 287       3.526   4.743  20.631  1.00  0.00           H  
ATOM   4572  N   ILE 0 288      -0.713   6.558  18.478  1.00  0.00      R00  N  
ATOM   4573  CA  ILE 0 288      -1.876   5.923  17.879  1.00  0.00      R00  C  
ATOM   4574  C   ILE 0 288      -2.196   6.377  16.451  1.00  0.00      R00  C  
ATOM   4575  O   ILE 0 288      -2.092   5.551  15.526  1.00  0.00      R00  O  
ATOM   4576  CB  ILE 0 288      -3.143   5.810  18.879  1.00  0.00      R00  C  
ATOM   4577  CG2 ILE 0 288      -4.366   5.130  18.280  1.00  0.00      R00  C  
ATOM   4578  CG1 ILE 0 288      -2.690   5.112  20.169  1.00  0.00      R00  C  
ATOM   4579  CD1 ILE 0 288      -3.690   5.322  21.342  1.00  0.00      R00  C  
ATOM   4580  H   ILE 0 288      -0.861   7.318  19.127  1.00  0.00      R00  H  
ATOM   4581  HA  ILE 0 288      -1.618   4.882  17.685  1.00  0.00           H  
ATOM   4582  HB  ILE 0 288      -3.383   6.840  19.140  1.00  0.00           H  
ATOM   4583 HG21 ILE 0 288      -4.203   4.370  17.516  1.00  0.00           H  
ATOM   4584 HG22 ILE 0 288      -4.971   4.742  19.099  1.00  0.00           H  
ATOM   4585 HG23 ILE 0 288      -4.964   5.884  17.768  1.00  0.00           H  
ATOM   4586 HG13 ILE 0 288      -1.685   5.400  20.479  1.00  0.00           H  
ATOM   4587 HG12 ILE 0 288      -2.502   4.061  19.946  1.00  0.00           H  
ATOM   4588 HD11 ILE 0 288      -3.121   5.278  22.270  1.00  0.00           H  
ATOM   4589 HD12 ILE 0 288      -4.176   6.294  21.420  1.00  0.00           H  
ATOM   4590 HD13 ILE 0 288      -4.469   4.562  21.406  1.00  0.00           H  
ATOM   4591  N   THR 0 289      -2.411   7.628  16.276  1.00  0.00      R00  N  
ATOM   4592  CA  THR 0 289      -2.905   8.245  15.046  1.00  0.00      R00  C  
ATOM   4593  C   THR 0 289      -1.957   8.036  13.896  1.00  0.00      R00  C  
ATOM   4594  O   THR 0 289      -2.456   7.946  12.794  1.00  0.00      R00  O  
ATOM   4595  CB  THR 0 289      -3.143   9.787  15.277  1.00  0.00      R00  C  
ATOM   4596  OG1 THR 0 289      -2.104  10.260  16.009  1.00  0.00      R00  O  
ATOM   4597  CG2 THR 0 289      -4.489  10.078  15.991  1.00  0.00      R00  C  
ATOM   4598  H   THR 0 289      -2.231   8.258  17.045  1.00  0.00      R00  H  
ATOM   4599  HG1 THR 0 289      -2.294  10.349  16.946  1.00  0.00      R00  H  
ATOM   4600  HA  THR 0 289      -3.837   7.789  14.715  1.00  0.00           H  
ATOM   4601  HB  THR 0 289      -3.126  10.270  14.300  1.00  0.00           H  
ATOM   4602 HG21 THR 0 289      -4.426   9.398  16.841  1.00  0.00           H  
ATOM   4603 HG22 THR 0 289      -4.467  11.129  16.278  1.00  0.00           H  
ATOM   4604 HG23 THR 0 289      -5.333   9.871  15.332  1.00  0.00           H  
ATOM   4605  N   VAL 0 290      -0.634   7.970  14.162  1.00  0.00      R00  N  
ATOM   4606  CA  VAL 0 290       0.354   7.705  13.094  1.00  0.00      R00  C  
ATOM   4607  C   VAL 0 290       0.398   6.257  12.615  1.00  0.00      R00  C  
ATOM   4608  O   VAL 0 290       0.710   6.055  11.398  1.00  0.00      R00  O  
ATOM   4609  CB  VAL 0 290       1.778   8.177  13.523  1.00  0.00      R00  C  
ATOM   4610  CG1 VAL 0 290       2.364   7.462  14.726  1.00  0.00      R00  C  
ATOM   4611  CG2 VAL 0 290       2.644   8.157  12.237  1.00  0.00      R00  C  
ATOM   4612  H   VAL 0 290      -0.234   8.149  15.072  1.00  0.00      R00  H  
ATOM   4613  HA  VAL 0 290       0.105   8.387  12.281  1.00  0.00           H  
ATOM   4614  HB  VAL 0 290       1.660   9.224  13.798  1.00  0.00           H  
ATOM   4615 HG11 VAL 0 290       2.718   6.459  14.486  1.00  0.00           H  
ATOM   4616 HG12 VAL 0 290       3.300   7.980  14.934  1.00  0.00           H  
ATOM   4617 HG13 VAL 0 290       1.670   7.561  15.560  1.00  0.00           H  
ATOM   4618 HG21 VAL 0 290       2.859   7.221  11.722  1.00  0.00           H  
ATOM   4619 HG22 VAL 0 290       2.286   8.875  11.499  1.00  0.00           H  
ATOM   4620 HG23 VAL 0 290       3.676   8.439  12.451  1.00  0.00           H  
ATOM   4621  N   PHE 0 291       0.044   5.277  13.472  1.00  0.00      R00  N  
ATOM   4622  CA  PHE 0 291      -0.272   3.912  13.064  1.00  0.00      R00  C  
ATOM   4623  C   PHE 0 291      -1.535   3.838  12.243  1.00  0.00      R00  C  
ATOM   4624  O   PHE 0 291      -1.682   3.011  11.338  1.00  0.00      R00  O  
ATOM   4625  CB  PHE 0 291      -0.231   3.085  14.386  1.00  0.00      R00  C  
ATOM   4626  CG  PHE 0 291      -0.972   1.749  14.421  1.00  0.00      R00  C  
ATOM   4627  CD1 PHE 0 291      -0.669   0.768  13.436  1.00  0.00      R00  C  
ATOM   4628  CD2 PHE 0 291      -1.965   1.551  15.354  1.00  0.00      R00  C  
ATOM   4629  CE1 PHE 0 291      -1.346  -0.397  13.466  1.00  0.00      R00  C  
ATOM   4630  CE2 PHE 0 291      -2.722   0.404  15.291  1.00  0.00      R00  C  
ATOM   4631  CZ  PHE 0 291      -2.376  -0.605  14.409  1.00  0.00      R00  C  
ATOM   4632  H   PHE 0 291      -0.328   5.531  14.376  1.00  0.00      R00  H  
ATOM   4633  HA  PHE 0 291       0.402   3.338  12.428  1.00  0.00           H  
ATOM   4634  HB3 PHE 0 291      -0.604   3.718  15.191  1.00  0.00           H  
ATOM   4635  HB2 PHE 0 291       0.827   3.015  14.636  1.00  0.00           H  
ATOM   4636  HD1 PHE 0 291       0.195   0.890  12.801  1.00  0.00           H  
ATOM   4637  HD2 PHE 0 291      -2.073   2.320  16.105  1.00  0.00           H  
ATOM   4638  HE1 PHE 0 291      -0.937  -1.158  12.818  1.00  0.00           H  
ATOM   4639  HE2 PHE 0 291      -3.460   0.186  16.049  1.00  0.00           H  
ATOM   4640  HZ  PHE 0 291      -2.909  -1.544  14.431  1.00  0.00           H  
ATOM   4641  N   LEU 0 292      -2.532   4.742  12.408  1.00  0.00      R00  N  
ATOM   4642  CA  LEU 0 292      -3.782   4.901  11.558  1.00  0.00      R00  C  
ATOM   4643  C   LEU 0 292      -3.539   5.595  10.257  1.00  0.00      R00  C  
ATOM   4644  O   LEU 0 292      -4.224   5.139   9.278  1.00  0.00      R00  O  
ATOM   4645  CB  LEU 0 292      -4.897   5.527  12.271  1.00  0.00      R00  C  
ATOM   4646  CG  LEU 0 292      -5.146   4.895  13.711  1.00  0.00      R00  C  
ATOM   4647  CD1 LEU 0 292      -6.374   5.616  14.439  1.00  0.00      R00  C  
ATOM   4648  CD2 LEU 0 292      -5.483   3.339  13.708  1.00  0.00      R00  C  
ATOM   4649  H   LEU 0 292      -2.586   5.368  13.199  1.00  0.00      R00  H  
ATOM   4650  HA  LEU 0 292      -4.109   3.870  11.428  1.00  0.00           H  
ATOM   4651  HB3 LEU 0 292      -5.827   5.447  11.709  1.00  0.00           H  
ATOM   4652  HB2 LEU 0 292      -4.689   6.595  12.323  1.00  0.00           H  
ATOM   4653  HG  LEU 0 292      -4.183   5.040  14.202  1.00  0.00           H  
ATOM   4654 HD11 LEU 0 292      -6.049   6.649  14.555  1.00  0.00           H  
ATOM   4655 HD12 LEU 0 292      -7.245   5.596  13.784  1.00  0.00           H  
ATOM   4656 HD13 LEU 0 292      -6.641   5.055  15.335  1.00  0.00           H  
ATOM   4657 HD21 LEU 0 292      -6.414   3.024  14.182  1.00  0.00           H  
ATOM   4658 HD22 LEU 0 292      -5.592   3.059  12.660  1.00  0.00           H  
ATOM   4659 HD23 LEU 0 292      -4.631   2.759  14.063  1.00  0.00           H  
ATOM   4660  N   VAL 0 293      -2.684   6.622  10.202  1.00  0.00      R00  N  
ATOM   4661  CA  VAL 0 293      -2.227   7.378   9.018  1.00  0.00      R00  C  
ATOM   4662  C   VAL 0 293      -1.346   6.411   8.142  1.00  0.00      R00  C  
ATOM   4663  O   VAL 0 293      -1.586   6.330   6.923  1.00  0.00      R00  O  
ATOM   4664  CB  VAL 0 293      -1.413   8.699   9.439  1.00  0.00      R00  C  
ATOM   4665  CG1 VAL 0 293      -0.469   9.203   8.327  1.00  0.00      R00  C  
ATOM   4666  CG2 VAL 0 293      -2.426   9.860   9.690  1.00  0.00      R00  C  
ATOM   4667  H   VAL 0 293      -2.310   6.935  11.086  1.00  0.00      R00  H  
ATOM   4668  HA  VAL 0 293      -3.021   7.808   8.407  1.00  0.00           H  
ATOM   4669  HB  VAL 0 293      -0.883   8.470  10.364  1.00  0.00           H  
ATOM   4670 HG11 VAL 0 293      -0.923   9.310   7.342  1.00  0.00           H  
ATOM   4671 HG12 VAL 0 293      -0.081  10.180   8.615  1.00  0.00           H  
ATOM   4672 HG13 VAL 0 293       0.366   8.557   8.056  1.00  0.00           H  
ATOM   4673 HG21 VAL 0 293      -3.133   9.612  10.481  1.00  0.00           H  
ATOM   4674 HG22 VAL 0 293      -1.958  10.786  10.026  1.00  0.00           H  
ATOM   4675 HG23 VAL 0 293      -2.924  10.076   8.745  1.00  0.00           H  
ATOM   4676  N   ALA 0 294      -0.411   5.655   8.782  1.00  0.00      R00  N  
ATOM   4677  CA  ALA 0 294       0.449   4.707   8.087  1.00  0.00      R00  C  
ATOM   4678  C   ALA 0 294      -0.382   3.537   7.455  1.00  0.00      R00  C  
ATOM   4679  O   ALA 0 294      -0.038   3.094   6.351  1.00  0.00      R00  O  
ATOM   4680  CB  ALA 0 294       1.485   4.091   8.983  1.00  0.00      R00  C  
ATOM   4681  H   ALA 0 294      -0.220   5.899   9.743  1.00  0.00      R00  H  
ATOM   4682  HA  ALA 0 294       0.809   5.239   7.206  1.00  0.00           H  
ATOM   4683  HB1 ALA 0 294       2.202   3.530   8.385  1.00  0.00           H  
ATOM   4684  HB2 ALA 0 294       2.041   4.924   9.414  1.00  0.00           H  
ATOM   4685  HB3 ALA 0 294       0.973   3.446   9.698  1.00  0.00           H  
ATOM   4686  N   ALA 0 295      -1.484   3.173   8.127  1.00  0.00      R00  N  
ATOM   4687  CA  ALA 0 295      -2.367   2.207   7.516  1.00  0.00      R00  C  
ATOM   4688  C   ALA 0 295      -3.216   2.816   6.437  1.00  0.00      R00  C  
ATOM   4689  O   ALA 0 295      -3.521   2.172   5.465  1.00  0.00      R00  O  
ATOM   4690  CB  ALA 0 295      -3.095   1.394   8.645  1.00  0.00      R00  C  
ATOM   4691  H   ALA 0 295      -1.590   3.398   9.106  1.00  0.00      R00  H  
ATOM   4692  HA  ALA 0 295      -1.732   1.486   7.000  1.00  0.00           H  
ATOM   4693  HB1 ALA 0 295      -2.307   0.756   9.045  1.00  0.00           H  
ATOM   4694  HB2 ALA 0 295      -3.296   2.053   9.490  1.00  0.00           H  
ATOM   4695  HB3 ALA 0 295      -3.899   0.700   8.400  1.00  0.00           H  
ATOM   4696  N   CYS 0 296      -3.536   4.111   6.543  1.00  0.00      R00  N  
ATOM   4697  CA  CYS 0 296      -4.113   4.829   5.376  1.00  0.00      R00  C  
ATOM   4698  C   CYS 0 296      -3.192   4.980   4.171  1.00  0.00      R00  C  
ATOM   4699  O   CYS 0 296      -3.599   4.820   3.008  1.00  0.00      R00  O  
ATOM   4700  CB  CYS 0 296      -4.656   6.240   5.700  1.00  0.00      R00  C  
ATOM   4701  SG  CYS 0 296      -6.145   6.378   6.726  1.00  0.00      R00  S  
ATOM   4702  H   CYS 0 296      -3.197   4.601   7.358  1.00  0.00      R00  H  
ATOM   4703  HA  CYS 0 296      -5.064   4.350   5.140  1.00  0.00           H  
ATOM   4704  HB3 CYS 0 296      -4.859   6.788   4.780  1.00  0.00           H  
ATOM   4705  HB2 CYS 0 296      -3.794   6.787   6.083  1.00  0.00           H  
ATOM   4706  HG  CYS 0 296      -5.568   6.249   7.924  1.00  0.00           H  
ATOM   4707  N   PHE 0 297      -1.867   5.229   4.335  1.00  0.00      R00  N  
ATOM   4708  CA  PHE 0 297      -0.920   5.256   3.126  1.00  0.00      R00  C  
ATOM   4709  C   PHE 0 297      -0.978   3.886   2.353  1.00  0.00      R00  C  
ATOM   4710  O   PHE 0 297      -0.836   3.896   1.096  1.00  0.00      R00  O  
ATOM   4711  CB  PHE 0 297       0.583   5.600   3.434  1.00  0.00      R00  C  
ATOM   4712  CG  PHE 0 297       0.883   7.022   3.813  1.00  0.00      R00  C  
ATOM   4713  CD1 PHE 0 297       0.922   8.079   2.780  1.00  0.00      R00  C  
ATOM   4714  CD2 PHE 0 297       1.176   7.465   5.146  1.00  0.00      R00  C  
ATOM   4715  CE1 PHE 0 297       1.210   9.402   3.100  1.00  0.00      R00  C  
ATOM   4716  CE2 PHE 0 297       1.404   8.767   5.419  1.00  0.00      R00  C  
ATOM   4717  CZ  PHE 0 297       1.478   9.790   4.402  1.00  0.00      R00  C  
ATOM   4718  H   PHE 0 297      -1.519   5.277   5.282  1.00  0.00      R00  H  
ATOM   4719  HA  PHE 0 297      -1.316   6.042   2.484  1.00  0.00           H  
ATOM   4720  HB3 PHE 0 297       1.061   5.394   2.476  1.00  0.00           H  
ATOM   4721  HB2 PHE 0 297       0.759   4.848   4.203  1.00  0.00           H  
ATOM   4722  HD1 PHE 0 297       0.705   7.728   1.782  1.00  0.00           H  
ATOM   4723  HD2 PHE 0 297       1.162   6.773   5.975  1.00  0.00           H  
ATOM   4724  HE1 PHE 0 297       1.253  10.115   2.291  1.00  0.00           H  
ATOM   4725  HE2 PHE 0 297       1.703   9.026   6.424  1.00  0.00           H  
ATOM   4726  HZ  PHE 0 297       1.801  10.786   4.667  1.00  0.00           H  
ATOM   4727  N   SER 0 298      -1.246   2.763   3.040  1.00  0.00      R00  N  
ATOM   4728  CA  SER 0 298      -1.262   1.442   2.459  1.00  0.00      R00  C  
ATOM   4729  C   SER 0 298      -2.568   1.175   1.634  1.00  0.00      R00  C  
ATOM   4730  O   SER 0 298      -2.499   0.668   0.566  1.00  0.00      R00  O  
ATOM   4731  CB  SER 0 298      -0.698   0.375   3.416  1.00  0.00      R00  C  
ATOM   4732  OG  SER 0 298      -1.520   0.247   4.488  1.00  0.00      R00  O  
ATOM   4733  H   SER 0 298      -1.224   2.781   4.050  1.00  0.00      R00  H  
ATOM   4734  HG  SER 0 298      -1.172  -0.481   5.008  1.00  0.00      R00  H  
ATOM   4735  HA  SER 0 298      -0.464   1.488   1.718  1.00  0.00           H  
ATOM   4736  HB3 SER 0 298       0.320   0.659   3.681  1.00  0.00           H  
ATOM   4737  HB2 SER 0 298      -0.644  -0.618   2.969  1.00  0.00           H  
ATOM   4738  N   TYR 0 299      -3.620   1.673   2.227  1.00  0.00      R00  N  
ATOM   4739  CA  TYR 0 299      -4.959   1.682   1.620  1.00  0.00      R00  C  
ATOM   4740  C   TYR 0 299      -5.034   2.640   0.436  1.00  0.00      R00  C  
ATOM   4741  O   TYR 0 299      -5.819   2.421  -0.527  1.00  0.00      R00  O  
ATOM   4742  CB  TYR 0 299      -5.967   1.989   2.697  1.00  0.00      R00  C  
ATOM   4743  CG  TYR 0 299      -6.308   0.761   3.607  1.00  0.00      R00  C  
ATOM   4744  CD1 TYR 0 299      -5.288   0.085   4.381  1.00  0.00      R00  C  
ATOM   4745  CE1 TYR 0 299      -5.680  -0.986   5.182  1.00  0.00      R00  C  
ATOM   4746  CD2 TYR 0 299      -7.633   0.329   3.737  1.00  0.00      R00  C  
ATOM   4747  CE2 TYR 0 299      -8.007  -0.702   4.632  1.00  0.00      R00  C  
ATOM   4748  CZ  TYR 0 299      -7.051  -1.391   5.334  1.00  0.00      R00  C  
ATOM   4749  OH  TYR 0 299      -7.447  -2.427   6.113  1.00  0.00      R00  O  
ATOM   4750  H   TYR 0 299      -3.458   2.064   3.144  1.00  0.00      R00  H  
ATOM   4751  HH  TYR 0 299      -6.886  -2.768   6.813  1.00  0.00      R00  H  
ATOM   4752  HA  TYR 0 299      -5.108   0.722   1.126  1.00  0.00           H  
ATOM   4753  HB3 TYR 0 299      -6.864   2.382   2.218  1.00  0.00           H  
ATOM   4754  HB2 TYR 0 299      -5.673   2.805   3.357  1.00  0.00           H  
ATOM   4755  HD1 TYR 0 299      -4.229   0.280   4.310  1.00  0.00           H  
ATOM   4756  HE1 TYR 0 299      -4.876  -1.398   5.774  1.00  0.00           H  
ATOM   4757  HD2 TYR 0 299      -8.396   0.847   3.175  1.00  0.00           H  
ATOM   4758  HE2 TYR 0 299      -9.045  -0.999   4.624  1.00  0.00           H  
ATOM   4759  N   SER 0 300      -4.159   3.545   0.391  1.00  0.00      R00  N  
ATOM   4760  CA  SER 0 300      -4.021   4.532  -0.723  1.00  0.00      R00  C  
ATOM   4761  C   SER 0 300      -3.358   4.107  -2.068  1.00  0.00      R00  C  
ATOM   4762  O   SER 0 300      -3.410   4.855  -3.055  1.00  0.00      R00  O  
ATOM   4763  CB  SER 0 300      -3.496   5.819  -0.088  1.00  0.00      R00  C  
ATOM   4764  OG  SER 0 300      -4.420   6.300   0.901  1.00  0.00      R00  O  
ATOM   4765  H   SER 0 300      -3.540   3.536   1.189  1.00  0.00      R00  H  
ATOM   4766  HG  SER 0 300      -4.161   5.706   1.609  1.00  0.00      R00  H  
ATOM   4767  HA  SER 0 300      -5.011   4.655  -1.163  1.00  0.00           H  
ATOM   4768  HB3 SER 0 300      -3.312   6.637  -0.785  1.00  0.00           H  
ATOM   4769  HB2 SER 0 300      -2.529   5.593   0.361  1.00  0.00           H  
ATOM   4770  N   ASN 0 301      -2.984   2.788  -2.205  1.00  0.00      R00  N  
ATOM   4771  CA  ASN 0 301      -2.524   2.170  -3.499  1.00  0.00      R00  C  
ATOM   4772  C   ASN 0 301      -3.689   2.183  -4.551  1.00  0.00      R00  C  
ATOM   4773  O   ASN 0 301      -3.415   2.170  -5.748  1.00  0.00      R00  O  
ATOM   4774  CB  ASN 0 301      -2.273   0.664  -3.175  1.00  0.00      R00  C  
ATOM   4775  CG  ASN 0 301      -0.848   0.399  -2.627  1.00  0.00      R00  C  
ATOM   4776  OD1 ASN 0 301       0.117   0.462  -3.412  1.00  0.00      R00  O  
ATOM   4777  ND2 ASN 0 301      -0.582   0.096  -1.394  1.00  0.00      R00  N  
ATOM   4778  H   ASN 0 301      -3.017   2.264  -1.342  1.00  0.00      R00  H  
ATOM   4779 HD21 ASN 0 301       0.381  -0.046  -1.122  1.00  0.00      R00  H  
ATOM   4780 HD22 ASN 0 301      -1.231   0.079  -0.620  1.00  0.00      R00  H  
ATOM   4781  HA  ASN 0 301      -1.608   2.695  -3.771  1.00  0.00           H  
ATOM   4782  HB3 ASN 0 301      -2.438   0.121  -4.106  1.00  0.00           H  
ATOM   4783  HB2 ASN 0 301      -2.928   0.186  -2.447  1.00  0.00           H  
ATOM   4784  N   SER 0 302      -4.947   2.241  -4.140  1.00  0.00      R00  N  
ATOM   4785  CA  SER 0 302      -6.118   2.544  -5.049  1.00  0.00      R00  C  
ATOM   4786  C   SER 0 302      -6.168   3.854  -5.888  1.00  0.00      R00  C  
ATOM   4787  O   SER 0 302      -6.523   3.873  -7.089  1.00  0.00      R00  O  
ATOM   4788  CB  SER 0 302      -7.385   2.415  -4.184  1.00  0.00      R00  C  
ATOM   4789  OG  SER 0 302      -7.586   3.596  -3.342  1.00  0.00      R00  O  
ATOM   4790  H   SER 0 302      -5.126   2.118  -3.154  1.00  0.00      R00  H  
ATOM   4791  HG  SER 0 302      -7.342   3.530  -2.416  1.00  0.00      R00  H  
ATOM   4792  HA  SER 0 302      -6.169   1.711  -5.750  1.00  0.00           H  
ATOM   4793  HB3 SER 0 302      -7.507   1.550  -3.533  1.00  0.00           H  
ATOM   4794  HB2 SER 0 302      -8.285   2.450  -4.798  1.00  0.00           H  
ATOM   4795  N   ALA 0 303      -5.636   4.949  -5.253  1.00  0.00      R00  N  
ATOM   4796  CA  ALA 0 303      -5.209   6.245  -5.779  1.00  0.00      R00  C  
ATOM   4797  C   ALA 0 303      -3.880   6.314  -6.470  1.00  0.00      R00  C  
ATOM   4798  O   ALA 0 303      -3.502   7.370  -7.048  1.00  0.00      R00  O  
ATOM   4799  CB  ALA 0 303      -5.328   7.275  -4.623  1.00  0.00      R00  C  
ATOM   4800  H   ALA 0 303      -5.537   4.760  -4.265  1.00  0.00      R00  H  
ATOM   4801  HA  ALA 0 303      -5.846   6.542  -6.612  1.00  0.00           H  
ATOM   4802  HB1 ALA 0 303      -4.689   7.002  -3.783  1.00  0.00           H  
ATOM   4803  HB2 ALA 0 303      -5.007   8.233  -5.033  1.00  0.00           H  
ATOM   4804  HB3 ALA 0 303      -6.353   7.526  -4.351  1.00  0.00           H  
ATOM   4805  N   MET 0 304      -3.106   5.199  -6.408  1.00  0.00      R00  N  
ATOM   4806  CA  MET 0 304      -1.870   5.038  -7.128  1.00  0.00      R00  C  
ATOM   4807  C   MET 0 304      -2.058   4.439  -8.461  1.00  0.00      R00  C  
ATOM   4808  O   MET 0 304      -1.148   4.610  -9.301  1.00  0.00      R00  O  
ATOM   4809  CB  MET 0 304      -0.833   4.295  -6.353  1.00  0.00      R00  C  
ATOM   4810  CG  MET 0 304      -0.389   4.968  -5.086  1.00  0.00      R00  C  
ATOM   4811  SD  MET 0 304       0.517   6.539  -5.365  1.00  0.00      R00  S  
ATOM   4812  CE  MET 0 304       1.204   6.765  -3.712  1.00  0.00      R00  C  
ATOM   4813  H   MET 0 304      -3.399   4.393  -5.874  1.00  0.00      R00  H  
ATOM   4814  HA  MET 0 304      -1.481   6.050  -7.244  1.00  0.00           H  
ATOM   4815  HB3 MET 0 304       0.003   4.223  -7.049  1.00  0.00           H  
ATOM   4816  HB2 MET 0 304      -1.168   3.325  -5.984  1.00  0.00           H  
ATOM   4817  HG3 MET 0 304       0.252   4.269  -4.548  1.00  0.00           H  
ATOM   4818  HG2 MET 0 304      -1.179   5.074  -4.343  1.00  0.00           H  
ATOM   4819  HE1 MET 0 304       1.991   6.023  -3.568  1.00  0.00           H  
ATOM   4820  HE2 MET 0 304       1.556   7.794  -3.638  1.00  0.00           H  
ATOM   4821  HE3 MET 0 304       0.414   6.630  -2.974  1.00  0.00           H  
ATOM   4822  N   ASN 0 305      -3.079   3.591  -8.679  1.00  0.00      R00  N  
ATOM   4823  CA  ASN 0 305      -3.181   2.969 -10.018  1.00  0.00      R00  C  
ATOM   4824  C   ASN 0 305      -3.352   3.897 -11.251  1.00  0.00      R00  C  
ATOM   4825  O   ASN 0 305      -2.810   3.521 -12.308  1.00  0.00      R00  O  
ATOM   4826  CB  ASN 0 305      -4.344   1.987 -10.055  1.00  0.00      R00  C  
ATOM   4827  CG  ASN 0 305      -4.108   0.746  -9.238  1.00  0.00      R00  C  
ATOM   4828  OD1 ASN 0 305      -3.047   0.393  -8.775  1.00  0.00      R00  O  
ATOM   4829  ND2 ASN 0 305      -5.192   0.045  -9.137  1.00  0.00      R00  N  
ATOM   4830  H   ASN 0 305      -3.654   3.232  -7.930  1.00  0.00      R00  H  
ATOM   4831 HD21 ASN 0 305      -5.101  -0.749  -8.519  1.00  0.00      R00  H  
ATOM   4832 HD22 ASN 0 305      -5.903   0.211  -9.835  1.00  0.00      R00  H  
ATOM   4833  HA  ASN 0 305      -2.251   2.414 -10.145  1.00  0.00           H  
ATOM   4834  HB3 ASN 0 305      -4.630   1.659 -11.055  1.00  0.00           H  
ATOM   4835  HB2 ASN 0 305      -5.254   2.486  -9.721  1.00  0.00           H  
ATOM   4836  N   PRO 0 306      -3.954   5.099 -11.118  1.00  0.00      R00  N  
ATOM   4837  CA  PRO 0 306      -3.847   5.930 -12.281  1.00  0.00      R00  C  
ATOM   4838  C   PRO 0 306      -2.441   6.378 -12.746  1.00  0.00      R00  C  
ATOM   4839  O   PRO 0 306      -2.241   6.558 -13.945  1.00  0.00      R00  O  
ATOM   4840  CD  PRO 0 306      -4.662   5.740 -10.040  1.00  0.00      R00  C  
ATOM   4841  CB  PRO 0 306      -4.682   7.224 -11.858  1.00  0.00      R00  C  
ATOM   4842  CG  PRO 0 306      -5.596   6.764 -10.711  1.00  0.00      R00  C  
ATOM   4843  HD2 PRO 0 306      -3.921   6.199  -9.386  1.00  0.00           H  
ATOM   4844  HD3 PRO 0 306      -5.209   4.960  -9.510  1.00  0.00           H  
ATOM   4845  HA  PRO 0 306      -4.420   5.491 -13.098  1.00  0.00           H  
ATOM   4846  HB3 PRO 0 306      -5.171   7.661 -12.728  1.00  0.00           H  
ATOM   4847  HB2 PRO 0 306      -4.005   7.923 -11.366  1.00  0.00           H  
ATOM   4848  HG2 PRO 0 306      -6.048   7.521 -10.070  1.00  0.00           H  
ATOM   4849  HG3 PRO 0 306      -6.496   6.281 -11.090  1.00  0.00           H  
ATOM   4850  N   ILE 0 307      -1.608   6.532 -11.662  1.00  0.00      R00  N  
ATOM   4851  CA  ILE 0 307      -0.193   6.935 -11.769  1.00  0.00      R00  C  
ATOM   4852  C   ILE 0 307       0.639   5.794 -12.390  1.00  0.00      R00  C  
ATOM   4853  O   ILE 0 307       1.576   6.091 -13.150  1.00  0.00      R00  O  
ATOM   4854  CB  ILE 0 307       0.467   7.398 -10.400  1.00  0.00      R00  C  
ATOM   4855  CG2 ILE 0 307       1.777   8.143 -10.484  1.00  0.00      R00  C  
ATOM   4856  CG1 ILE 0 307      -0.511   8.317  -9.614  1.00  0.00      R00  C  
ATOM   4857  CD1 ILE 0 307      -0.085   8.543  -8.170  1.00  0.00      R00  C  
ATOM   4858  H   ILE 0 307      -1.967   6.285 -10.751  1.00  0.00      R00  H  
ATOM   4859  HA  ILE 0 307      -0.123   7.790 -12.441  1.00  0.00           H  
ATOM   4860  HB  ILE 0 307       0.555   6.458  -9.856  1.00  0.00           H  
ATOM   4861 HG21 ILE 0 307       2.306   8.083  -9.533  1.00  0.00           H  
ATOM   4862 HG22 ILE 0 307       2.449   7.586 -11.137  1.00  0.00           H  
ATOM   4863 HG23 ILE 0 307       1.598   9.137 -10.894  1.00  0.00           H  
ATOM   4864 HG13 ILE 0 307      -1.560   8.034  -9.696  1.00  0.00           H  
ATOM   4865 HG12 ILE 0 307      -0.577   9.253 -10.168  1.00  0.00           H  
ATOM   4866 HD11 ILE 0 307       0.676   7.873  -7.768  1.00  0.00           H  
ATOM   4867 HD12 ILE 0 307       0.331   9.547  -8.086  1.00  0.00           H  
ATOM   4868 HD13 ILE 0 307      -0.970   8.429  -7.545  1.00  0.00           H  
ATOM   4869  N   LEU 0 308       0.236   4.574 -12.045  1.00  0.00      R00  N  
ATOM   4870  CA  LEU 0 308       0.945   3.358 -12.483  1.00  0.00      R00  C  
ATOM   4871  C   LEU 0 308       0.585   2.997 -13.966  1.00  0.00      R00  C  
ATOM   4872  O   LEU 0 308       1.487   2.804 -14.798  1.00  0.00      R00  O  
ATOM   4873  CB  LEU 0 308       0.600   2.165 -11.574  1.00  0.00      R00  C  
ATOM   4874  CG  LEU 0 308       1.167   2.284 -10.144  1.00  0.00      R00  C  
ATOM   4875  CD1 LEU 0 308       0.651   1.146  -9.230  1.00  0.00      R00  C  
ATOM   4876  CD2 LEU 0 308       2.740   2.356 -10.087  1.00  0.00      R00  C  
ATOM   4877  H   LEU 0 308      -0.536   4.613 -11.395  1.00  0.00      R00  H  
ATOM   4878  HA  LEU 0 308       2.005   3.600 -12.558  1.00  0.00           H  
ATOM   4879  HB3 LEU 0 308       1.112   1.292 -11.978  1.00  0.00           H  
ATOM   4880  HB2 LEU 0 308      -0.487   2.088 -11.548  1.00  0.00           H  
ATOM   4881  HG  LEU 0 308       0.797   3.263  -9.840  1.00  0.00           H  
ATOM   4882 HD11 LEU 0 308       1.503   0.660  -8.754  1.00  0.00           H  
ATOM   4883 HD12 LEU 0 308       0.021   1.663  -8.507  1.00  0.00           H  
ATOM   4884 HD13 LEU 0 308       0.145   0.284  -9.665  1.00  0.00           H  
ATOM   4885 HD21 LEU 0 308       3.128   3.171  -9.477  1.00  0.00           H  
ATOM   4886 HD22 LEU 0 308       3.177   1.488  -9.593  1.00  0.00           H  
ATOM   4887 HD23 LEU 0 308       3.158   2.446 -11.090  1.00  0.00           H  
ATOM   4888  N   TYR 0 309      -0.725   2.945 -14.244  1.00  0.00      R00  N  
ATOM   4889  CA  TYR 0 309      -1.344   2.607 -15.575  1.00  0.00      R00  C  
ATOM   4890  C   TYR 0 309      -0.997   3.809 -16.526  1.00  0.00      R00  C  
ATOM   4891  O   TYR 0 309      -1.128   3.640 -17.701  1.00  0.00      R00  O  
ATOM   4892  CB  TYR 0 309      -2.875   2.406 -15.497  1.00  0.00      R00  C  
ATOM   4893  CG  TYR 0 309      -3.381   1.150 -14.695  1.00  0.00      R00  C  
ATOM   4894  CD1 TYR 0 309      -2.857  -0.174 -14.787  1.00  0.00      R00  C  
ATOM   4895  CE1 TYR 0 309      -3.503  -1.236 -14.090  1.00  0.00      R00  C  
ATOM   4896  CD2 TYR 0 309      -4.615   1.318 -14.012  1.00  0.00      R00  C  
ATOM   4897  CE2 TYR 0 309      -5.235   0.234 -13.312  1.00  0.00      R00  C  
ATOM   4898  CZ  TYR 0 309      -4.617  -1.039 -13.345  1.00  0.00      R00  C  
ATOM   4899  OH  TYR 0 309      -5.171  -2.067 -12.574  1.00  0.00      R00  O  
ATOM   4900  H   TYR 0 309      -1.311   3.018 -13.424  1.00  0.00      R00  H  
ATOM   4901  HH  TYR 0 309      -6.121  -1.933 -12.570  1.00  0.00      R00  H  
ATOM   4902  HA  TYR 0 309      -0.814   1.785 -16.057  1.00  0.00           H  
ATOM   4903  HB3 TYR 0 309      -3.157   2.369 -16.549  1.00  0.00           H  
ATOM   4904  HB2 TYR 0 309      -3.339   3.372 -15.298  1.00  0.00           H  
ATOM   4905  HD1 TYR 0 309      -2.024  -0.315 -15.459  1.00  0.00           H  
ATOM   4906  HE1 TYR 0 309      -3.100  -2.234 -14.183  1.00  0.00           H  
ATOM   4907  HD2 TYR 0 309      -5.047   2.297 -13.866  1.00  0.00           H  
ATOM   4908  HE2 TYR 0 309      -6.088   0.315 -12.654  1.00  0.00           H  
ATOM   4909  N   ALA 0 310      -0.461   4.952 -16.080  1.00  0.00      R00  N  
ATOM   4910  CA  ALA 0 310       0.198   5.905 -16.984  1.00  0.00      R00  C  
ATOM   4911  C   ALA 0 310       1.420   5.396 -17.755  1.00  0.00      R00  C  
ATOM   4912  O   ALA 0 310       1.625   5.803 -18.910  1.00  0.00      R00  O  
ATOM   4913  CB  ALA 0 310       0.463   7.197 -16.235  1.00  0.00      R00  C  
ATOM   4914  H   ALA 0 310      -0.631   5.140 -15.102  1.00  0.00      R00  H  
ATOM   4915  HA  ALA 0 310      -0.539   6.140 -17.751  1.00  0.00           H  
ATOM   4916  HB1 ALA 0 310       0.762   8.057 -16.833  1.00  0.00           H  
ATOM   4917  HB2 ALA 0 310      -0.447   7.526 -15.734  1.00  0.00           H  
ATOM   4918  HB3 ALA 0 310       1.157   6.913 -15.444  1.00  0.00           H  
ATOM   4919  N   PHE 0 311       2.243   4.519 -17.176  1.00  0.00      R00  N  
ATOM   4920  CA  PHE 0 311       3.330   3.851 -17.821  1.00  0.00      R00  C  
ATOM   4921  C   PHE 0 311       3.025   2.376 -18.013  1.00  0.00      R00  C  
ATOM   4922  O   PHE 0 311       3.660   1.733 -18.895  1.00  0.00      R00  O  
ATOM   4923  CB  PHE 0 311       4.558   4.086 -16.941  1.00  0.00      R00  C  
ATOM   4924  CG  PHE 0 311       5.133   5.451 -17.014  1.00  0.00      R00  C  
ATOM   4925  CD1 PHE 0 311       6.092   5.749 -17.924  1.00  0.00      R00  C  
ATOM   4926  CD2 PHE 0 311       4.607   6.530 -16.250  1.00  0.00      R00  C  
ATOM   4927  CE1 PHE 0 311       6.566   7.005 -18.120  1.00  0.00      R00  C  
ATOM   4928  CE2 PHE 0 311       5.049   7.852 -16.440  1.00  0.00      R00  C  
ATOM   4929  CZ  PHE 0 311       5.997   8.106 -17.395  1.00  0.00      R00  C  
ATOM   4930  H   PHE 0 311       2.096   4.417 -16.182  1.00  0.00      R00  H  
ATOM   4931  HA  PHE 0 311       3.516   4.170 -18.847  1.00  0.00           H  
ATOM   4932  HB3 PHE 0 311       5.335   3.332 -17.066  1.00  0.00           H  
ATOM   4933  HB2 PHE 0 311       4.258   3.836 -15.923  1.00  0.00           H  
ATOM   4934  HD1 PHE 0 311       6.540   4.944 -18.488  1.00  0.00           H  
ATOM   4935  HD2 PHE 0 311       3.802   6.365 -15.549  1.00  0.00           H  
ATOM   4936  HE1 PHE 0 311       7.373   7.205 -18.810  1.00  0.00           H
[truncated: 19,623 more chars]
