# Supplementary material for: Discovering allatostatin type-C receptor specific agonists
Source: Nat Commun. 2024 May 10;15:3965. doi: 10.1038/s41467-024-48156-w (PMC11087482; doi:10.1038/s41467-024-48156-w)
Supplement: Supplementary file 5 — Source Data [file 41467_2024_48156_MOESM5_ESM.zip › source-data/Source_Data/md_structures/D074-0013_0.pdb]

REMARK   4      COMPLIES WITH FORMAT V. 3.0, 1-DEC-2006
REMARK 888
REMARK 888 WRITTEN BY MAESTRO (A PRODUCT OF SCHRODINGER, LLC)
TITLE     D074-0013_0
MODEL        1
ATOM      1  N   MET 0   1       7.371  26.357  22.841  1.00  0.00      R00  N1+
ATOM      2  CA  MET 0   1       7.815  27.459  21.936  1.00  0.00      R00  C  
ATOM      3  C   MET 0   1       8.520  28.572  22.703  1.00  0.00      R00  C  
ATOM      4  O   MET 0   1       8.436  28.618  23.941  1.00  0.00      R00  O  
ATOM      5  CB  MET 0   1       6.617  27.822  21.040  1.00  0.00      R00  C  
ATOM      6  CG  MET 0   1       5.429  28.503  21.731  1.00  0.00      R00  C  
ATOM      7  SD  MET 0   1       3.900  29.011  20.630  1.00  0.00      R00  S  
ATOM      8  CE  MET 0   1       2.715  27.913  21.383  1.00  0.00      R00  C  
ATOM      9  H   MET 0   1       6.837  25.588  22.460  1.00  0.00      R00  H  
ATOM     10  H1  MET 0   1       8.113  25.860  23.311  1.00  0.00           H  
ATOM     11  H2  MET 0   1       6.897  26.800  23.615  1.00  0.00           H  
ATOM     12  HA  MET 0   1       8.586  27.070  21.271  1.00  0.00           H  
ATOM     13  HB3 MET 0   1       6.256  26.999  20.425  1.00  0.00           H  
ATOM     14  HB2 MET 0   1       6.998  28.517  20.292  1.00  0.00           H  
ATOM     15  HG3 MET 0   1       5.663  29.439  22.239  1.00  0.00           H  
ATOM     16  HG2 MET 0   1       5.001  27.840  22.483  1.00  0.00           H  
ATOM     17  HE1 MET 0   1       2.413  28.186  22.394  1.00  0.00           H  
ATOM     18  HE2 MET 0   1       1.837  27.756  20.757  1.00  0.00           H  
ATOM     19  HE3 MET 0   1       3.234  26.978  21.593  1.00  0.00           H  
ATOM     20  N   GLU 0   2       9.293  29.432  21.997  1.00  0.00      R00  N  
ATOM     21  CA  GLU 0   2       9.984  30.604  22.645  1.00  0.00      R00  C  
ATOM     22  C   GLU 0   2       9.147  31.881  22.408  1.00  0.00      R00  C  
ATOM     23  O   GLU 0   2       9.270  32.577  21.380  1.00  0.00      R00  O  
ATOM     24  CB  GLU 0   2      11.389  30.574  22.031  1.00  0.00      R00  C  
ATOM     25  CG  GLU 0   2      12.386  31.731  22.436  1.00  0.00      R00  C  
ATOM     26  CD  GLU 0   2      12.717  31.843  23.889  1.00  0.00      R00  C  
ATOM     27  OE1 GLU 0   2      12.644  30.847  24.631  1.00  0.00      R00  O  
ATOM     28  OE2 GLU 0   2      13.200  32.906  24.337  1.00  0.00      R00  O1-
ATOM     29  H   GLU 0   2       9.210  29.487  20.992  1.00  0.00      R00  H  
ATOM     30  HA  GLU 0   2      10.086  30.454  23.719  1.00  0.00           H  
ATOM     31  HB3 GLU 0   2      11.313  30.627  20.945  1.00  0.00           H  
ATOM     32  HB2 GLU 0   2      11.891  29.676  22.392  1.00  0.00           H  
ATOM     33  HG3 GLU 0   2      11.888  32.698  22.375  1.00  0.00           H  
ATOM     34  HG2 GLU 0   2      13.285  31.727  21.820  1.00  0.00           H  
ATOM     35  N   LEU 0   3       8.224  32.073  23.370  1.00  0.00      R00  N  
ATOM     36  CA  LEU 0   3       7.449  33.261  23.460  1.00  0.00      R00  C  
ATOM     37  C   LEU 0   3       8.490  34.382  23.873  1.00  0.00      R00  C  
ATOM     38  O   LEU 0   3       8.991  34.375  25.015  1.00  0.00      R00  O  
ATOM     39  CB  LEU 0   3       6.372  32.950  24.571  1.00  0.00      R00  C  
ATOM     40  CG  LEU 0   3       5.344  31.903  24.100  1.00  0.00      R00  C  
ATOM     41  CD1 LEU 0   3       4.367  31.426  25.212  1.00  0.00      R00  C  
ATOM     42  CD2 LEU 0   3       4.741  32.110  22.690  1.00  0.00      R00  C  
ATOM     43  H   LEU 0   3       8.084  31.481  24.176  1.00  0.00      R00  H  
ATOM     44  HA  LEU 0   3       7.051  33.547  22.486  1.00  0.00           H  
ATOM     45  HB3 LEU 0   3       5.724  33.822  24.651  1.00  0.00           H  
ATOM     46  HB2 LEU 0   3       6.841  32.796  25.543  1.00  0.00           H  
ATOM     47  HG  LEU 0   3       6.003  31.037  24.050  1.00  0.00           H  
ATOM     48 HD11 LEU 0   3       4.843  31.741  26.140  1.00  0.00           H  
ATOM     49 HD12 LEU 0   3       3.319  31.706  25.104  1.00  0.00           H  
ATOM     50 HD13 LEU 0   3       4.409  30.343  25.327  1.00  0.00           H  
ATOM     51 HD21 LEU 0   3       4.957  33.036  22.156  1.00  0.00           H  
ATOM     52 HD22 LEU 0   3       5.007  31.380  21.926  1.00  0.00           H  
ATOM     53 HD23 LEU 0   3       3.655  32.072  22.785  1.00  0.00           H  
ATOM     54  N   GLU 0   4       8.742  35.354  22.987  1.00  0.00      R00  N  
ATOM     55  CA  GLU 0   4       9.674  36.509  23.046  1.00  0.00      R00  C  
ATOM     56  C   GLU 0   4       8.844  37.807  22.793  1.00  0.00      R00  C  
ATOM     57  O   GLU 0   4       7.814  37.724  22.143  1.00  0.00      R00  O  
ATOM     58  CB  GLU 0   4      10.895  36.304  22.018  1.00  0.00      R00  C  
ATOM     59  CG  GLU 0   4      11.995  37.409  21.995  1.00  0.00      R00  C  
ATOM     60  CD  GLU 0   4      12.604  37.584  23.350  1.00  0.00      R00  C  
ATOM     61  OE1 GLU 0   4      13.601  36.905  23.648  1.00  0.00      R00  O  
ATOM     62  OE2 GLU 0   4      11.917  38.206  24.169  1.00  0.00      R00  O1-
ATOM     63  H   GLU 0   4       8.225  35.307  22.121  1.00  0.00      R00  H  
ATOM     64  HA  GLU 0   4      10.122  36.629  24.033  1.00  0.00           H  
ATOM     65  HB3 GLU 0   4      10.406  36.419  21.051  1.00  0.00           H  
ATOM     66  HB2 GLU 0   4      11.335  35.307  21.994  1.00  0.00           H  
ATOM     67  HG3 GLU 0   4      11.776  38.353  21.496  1.00  0.00           H  
ATOM     68  HG2 GLU 0   4      12.791  37.056  21.340  1.00  0.00           H  
ATOM     69  N   ASP 0   5       9.300  38.935  23.269  1.00  0.00      R00  N  
ATOM     70  CA  ASP 0   5       8.694  40.235  23.041  1.00  0.00      R00  C  
ATOM     71  C   ASP 0   5       9.582  41.081  22.161  1.00  0.00      R00  C  
ATOM     72  O   ASP 0   5      10.818  41.000  22.330  1.00  0.00      R00  O  
ATOM     73  CB  ASP 0   5       8.282  41.103  24.310  1.00  0.00      R00  C  
ATOM     74  CG  ASP 0   5       9.434  41.435  25.291  1.00  0.00      R00  C  
ATOM     75  OD1 ASP 0   5      10.093  40.470  25.720  1.00  0.00      R00  O  
ATOM     76  OD2 ASP 0   5       9.555  42.601  25.662  1.00  0.00      R00  O1-
ATOM     77  H   ASP 0   5      10.252  38.956  23.605  1.00  0.00      R00  H  
ATOM     78  HA  ASP 0   5       7.752  40.149  22.500  1.00  0.00           H  
ATOM     79  HB3 ASP 0   5       7.464  40.740  24.932  1.00  0.00           H  
ATOM     80  HB2 ASP 0   5       7.761  41.999  23.971  1.00  0.00           H  
ATOM     81  N   VAL 0   6       9.010  41.955  21.348  1.00  0.00      R00  N  
ATOM     82  CA  VAL 0   6       9.785  43.018  20.766  1.00  0.00      R00  C  
ATOM     83  C   VAL 0   6       9.334  44.393  21.364  1.00  0.00      R00  C  
ATOM     84  O   VAL 0   6       9.180  45.339  20.609  1.00  0.00      R00  O  
ATOM     85  CB  VAL 0   6       9.754  43.124  19.205  1.00  0.00      R00  C  
ATOM     86  CG1 VAL 0   6      10.339  41.777  18.684  1.00  0.00      R00  C  
ATOM     87  CG2 VAL 0   6       8.288  43.350  18.560  1.00  0.00      R00  C  
ATOM     88  H   VAL 0   6       8.020  42.039  21.167  1.00  0.00      R00  H  
ATOM     89  HA  VAL 0   6      10.843  42.883  20.991  1.00  0.00           H  
ATOM     90  HB  VAL 0   6      10.371  43.939  18.827  1.00  0.00           H  
ATOM     91 HG11 VAL 0   6      11.405  41.702  18.900  1.00  0.00           H  
ATOM     92 HG12 VAL 0   6       9.955  40.882  19.174  1.00  0.00           H  
ATOM     93 HG13 VAL 0   6      10.268  41.812  17.597  1.00  0.00           H  
ATOM     94 HG21 VAL 0   6       8.389  43.434  17.478  1.00  0.00           H  
ATOM     95 HG22 VAL 0   6       7.655  42.465  18.620  1.00  0.00           H  
ATOM     96 HG23 VAL 0   6       7.734  44.187  18.986  1.00  0.00           H  
ATOM     97  N   GLU 0   7       9.171  44.419  22.677  1.00  0.00      R00  N  
ATOM     98  CA  GLU 0   7       8.847  45.515  23.631  1.00  0.00      R00  C  
ATOM     99  C   GLU 0   7       7.453  46.078  23.296  1.00  0.00      R00  C  
ATOM    100  O   GLU 0   7       6.642  45.990  24.242  1.00  0.00      R00  O  
ATOM    101  CB  GLU 0   7       9.959  46.575  23.702  1.00  0.00      R00  C  
ATOM    102  CG  GLU 0   7       9.738  47.709  24.679  1.00  0.00      R00  C  
ATOM    103  CD  GLU 0   7       9.595  47.304  26.120  1.00  0.00      R00  C  
ATOM    104  OE1 GLU 0   7      10.255  46.312  26.450  1.00  0.00      R00  O  
ATOM    105  OE2 GLU 0   7       8.879  48.054  26.853  1.00  0.00      R00  O1-
ATOM    106  H   GLU 0   7       9.310  43.547  23.166  1.00  0.00      R00  H  
ATOM    107  HA  GLU 0   7       8.947  45.036  24.605  1.00  0.00           H  
ATOM    108  HB3 GLU 0   7      10.067  46.991  22.700  1.00  0.00           H  
ATOM    109  HB2 GLU 0   7      10.858  46.035  23.996  1.00  0.00           H  
ATOM    110  HG3 GLU 0   7       8.961  48.456  24.515  1.00  0.00           H  
ATOM    111  HG2 GLU 0   7      10.613  48.358  24.645  1.00  0.00           H  
ATOM    112  N   MET 0   8       7.149  46.630  22.070  1.00  0.00      R00  N  
ATOM    113  CA  MET 0   8       5.935  47.237  21.513  1.00  0.00      R00  C  
ATOM    114  C   MET 0   8       4.775  46.207  21.436  1.00  0.00      R00  C  
ATOM    115  O   MET 0   8       3.558  46.581  21.478  1.00  0.00      R00  O  
ATOM    116  CB  MET 0   8       6.338  47.730  20.111  1.00  0.00      R00  C  
ATOM    117  CG  MET 0   8       6.925  49.154  19.931  1.00  0.00      R00  C  
ATOM    118  SD  MET 0   8       8.478  49.208  20.810  1.00  0.00      R00  S  
ATOM    119  CE  MET 0   8       8.779  50.934  20.946  1.00  0.00      R00  C  
ATOM    120  H   MET 0   8       7.999  46.932  21.616  1.00  0.00      R00  H  
ATOM    121  HA  MET 0   8       5.574  48.091  22.085  1.00  0.00           H  
ATOM    122  HB3 MET 0   8       5.406  47.756  19.546  1.00  0.00           H  
ATOM    123  HB2 MET 0   8       6.948  46.992  19.591  1.00  0.00           H  
ATOM    124  HG3 MET 0   8       6.382  49.890  20.524  1.00  0.00           H  
ATOM    125  HG2 MET 0   8       7.029  49.319  18.859  1.00  0.00           H  
ATOM    126  HE1 MET 0   8       8.947  51.391  19.971  1.00  0.00           H  
ATOM    127  HE2 MET 0   8       8.029  51.459  21.536  1.00  0.00           H  
ATOM    128  HE3 MET 0   8       9.761  50.876  21.416  1.00  0.00           H  
ATOM    129  N   PHE 0   9       5.161  44.918  21.380  1.00  0.00      R00  N  
ATOM    130  CA  PHE 0   9       4.304  43.766  21.426  1.00  0.00      R00  C  
ATOM    131  C   PHE 0   9       5.055  42.494  21.817  1.00  0.00      R00  C  
ATOM    132  O   PHE 0   9       6.284  42.389  21.562  1.00  0.00      R00  O  
ATOM    133  CB  PHE 0   9       3.608  43.564  20.103  1.00  0.00      R00  C  
ATOM    134  CG  PHE 0   9       4.296  43.723  18.793  1.00  0.00      R00  C  
ATOM    135  CD1 PHE 0   9       4.296  44.999  18.142  1.00  0.00      R00  C  
ATOM    136  CD2 PHE 0   9       4.895  42.629  18.110  1.00  0.00      R00  C  
ATOM    137  CE1 PHE 0   9       4.951  45.132  16.932  1.00  0.00      R00  C  
ATOM    138  CE2 PHE 0   9       5.451  42.731  16.857  1.00  0.00      R00  C  
ATOM    139  CZ  PHE 0   9       5.425  43.985  16.227  1.00  0.00      R00  C  
ATOM    140  H   PHE 0   9       6.148  44.722  21.297  1.00  0.00      R00  H  
ATOM    141  HA  PHE 0   9       3.553  43.985  22.186  1.00  0.00           H  
ATOM    142  HB3 PHE 0   9       2.810  44.306  20.133  1.00  0.00           H  
ATOM    143  HB2 PHE 0   9       3.053  42.627  20.124  1.00  0.00           H  
ATOM    144  HD1 PHE 0   9       3.950  45.898  18.631  1.00  0.00           H  
ATOM    145  HD2 PHE 0   9       5.091  41.734  18.682  1.00  0.00           H  
ATOM    146  HE1 PHE 0   9       5.048  46.085  16.433  1.00  0.00           H  
ATOM    147  HE2 PHE 0   9       6.024  41.928  16.419  1.00  0.00           H  
ATOM    148  HZ  PHE 0   9       5.885  44.088  15.255  1.00  0.00           H  
ATOM    149  N   GLY 0  10       4.332  41.675  22.557  1.00  0.00      R00  N  
ATOM    150  CA  GLY 0  10       4.792  40.486  23.172  1.00  0.00      R00  C  
ATOM    151  C   GLY 0  10       4.139  39.338  22.362  1.00  0.00      R00  C  
ATOM    152  O   GLY 0  10       3.633  39.506  21.199  1.00  0.00      R00  O  
ATOM    153  H   GLY 0  10       3.383  41.951  22.766  1.00  0.00      R00  H  
ATOM    154  HA3 GLY 0  10       4.306  40.572  24.143  1.00  0.00           H  
ATOM    155  HA2 GLY 0  10       5.872  40.408  23.293  1.00  0.00           H  
ATOM    156  N   SER 0  11       4.166  38.171  23.041  1.00  0.00      R00  N  
ATOM    157  CA  SER 0  11       3.633  36.920  22.439  1.00  0.00      R00  C  
ATOM    158  C   SER 0  11       3.282  35.983  23.617  1.00  0.00      R00  C  
ATOM    159  O   SER 0  11       2.725  34.908  23.277  1.00  0.00      R00  O  
ATOM    160  CB  SER 0  11       4.689  36.381  21.451  1.00  0.00      R00  C  
ATOM    161  OG  SER 0  11       5.883  35.982  21.985  1.00  0.00      R00  O  
ATOM    162  H   SER 0  11       4.683  38.167  23.909  1.00  0.00      R00  H  
ATOM    163  HG  SER 0  11       6.511  36.707  21.947  1.00  0.00      R00  H  
ATOM    164  HA  SER 0  11       2.673  37.135  21.970  1.00  0.00           H  
ATOM    165  HB3 SER 0  11       4.681  37.044  20.586  1.00  0.00           H  
ATOM    166  HB2 SER 0  11       4.272  35.553  20.878  1.00  0.00           H  
ATOM    167  N   ASP 0  12       3.567  36.315  24.913  1.00  0.00      R00  N  
ATOM    168  CA  ASP 0  12       3.345  35.442  26.090  1.00  0.00      R00  C  
ATOM    169  C   ASP 0  12       1.963  34.965  26.295  1.00  0.00      R00  C  
ATOM    170  O   ASP 0  12       1.834  33.946  27.017  1.00  0.00      R00  O  
ATOM    171  CB  ASP 0  12       4.010  36.131  27.346  1.00  0.00      R00  C  
ATOM    172  CG  ASP 0  12       3.339  37.418  27.795  1.00  0.00      R00  C  
ATOM    173  OD1 ASP 0  12       3.942  37.970  28.786  1.00  0.00      R00  O  
ATOM    174  OD2 ASP 0  12       2.350  37.964  27.284  1.00  0.00      R00  O1-
ATOM    175  H   ASP 0  12       4.144  37.134  25.047  1.00  0.00      R00  H  
ATOM    176  HA  ASP 0  12       3.902  34.513  25.975  1.00  0.00           H  
ATOM    177  HB3 ASP 0  12       5.079  36.297  27.216  1.00  0.00           H  
ATOM    178  HB2 ASP 0  12       3.926  35.543  28.259  1.00  0.00           H  
ATOM    179  N   ASN 0  13       0.948  35.558  25.668  1.00  0.00      R00  N  
ATOM    180  CA  ASN 0  13      -0.387  35.008  25.701  1.00  0.00      R00  C  
ATOM    181  C   ASN 0  13      -0.710  33.738  24.930  1.00  0.00      R00  C  
ATOM    182  O   ASN 0  13      -1.659  33.075  25.349  1.00  0.00      R00  O  
ATOM    183  CB  ASN 0  13      -1.334  36.163  25.447  1.00  0.00      R00  C  
ATOM    184  CG  ASN 0  13      -1.579  36.443  23.978  1.00  0.00      R00  C  
ATOM    185  OD1 ASN 0  13      -2.362  35.754  23.388  1.00  0.00      R00  O  
ATOM    186  ND2 ASN 0  13      -0.730  37.270  23.309  1.00  0.00      R00  N  
ATOM    187  H   ASN 0  13       1.055  36.224  24.917  1.00  0.00      R00  H  
ATOM    188 HD21 ASN 0  13      -0.740  37.387  22.306  1.00  0.00      R00  H  
ATOM    189 HD22 ASN 0  13       0.030  37.747  23.772  1.00  0.00      R00  H  
ATOM    190  HA  ASN 0  13      -0.636  34.697  26.716  1.00  0.00           H  
ATOM    191  HB3 ASN 0  13      -1.134  37.094  25.977  1.00  0.00           H  
ATOM    192  HB2 ASN 0  13      -2.285  35.876  25.896  1.00  0.00           H  
ATOM    193  N   ILE 0  14       0.034  33.341  23.946  1.00  0.00      R00  N  
ATOM    194  CA  ILE 0  14      -0.170  32.297  23.027  1.00  0.00      R00  C  
ATOM    195  C   ILE 0  14       0.004  30.895  23.623  1.00  0.00      R00  C  
ATOM    196  O   ILE 0  14      -0.622  29.994  23.072  1.00  0.00      R00  O  
ATOM    197  CB  ILE 0  14       0.778  32.472  21.730  1.00  0.00      R00  C  
ATOM    198  CG2 ILE 0  14       0.619  31.383  20.696  1.00  0.00      R00  C  
ATOM    199  CG1 ILE 0  14       0.514  33.838  21.047  1.00  0.00      R00  C  
ATOM    200  CD1 ILE 0  14       1.702  34.311  20.188  1.00  0.00      R00  C  
ATOM    201  H   ILE 0  14       0.780  33.963  23.667  1.00  0.00      R00  H  
ATOM    202  HA  ILE 0  14      -1.211  32.368  22.714  1.00  0.00           H  
ATOM    203  HB  ILE 0  14       1.812  32.513  22.074  1.00  0.00           H  
ATOM    204 HG21 ILE 0  14       0.839  30.400  21.112  1.00  0.00           H  
ATOM    205 HG22 ILE 0  14      -0.316  31.501  20.149  1.00  0.00           H  
ATOM    206 HG23 ILE 0  14       1.404  31.578  19.966  1.00  0.00           H  
ATOM    207 HG13 ILE 0  14       0.232  34.595  21.779  1.00  0.00           H  
ATOM    208 HG12 ILE 0  14      -0.395  33.795  20.447  1.00  0.00           H  
ATOM    209 HD11 ILE 0  14       2.673  33.887  20.448  1.00  0.00           H  
ATOM    210 HD12 ILE 0  14       1.462  34.011  19.168  1.00  0.00           H  
ATOM    211 HD13 ILE 0  14       1.796  35.395  20.126  1.00  0.00           H  
ATOM    212  N   SER 0  15       0.751  30.643  24.736  1.00  0.00      R00  N  
ATOM    213  CA  SER 0  15       0.718  29.450  25.539  1.00  0.00      R00  C  
ATOM    214  C   SER 0  15       1.162  29.755  27.003  1.00  0.00      R00  C  
ATOM    215  O   SER 0  15       1.214  30.963  27.334  1.00  0.00      R00  O  
ATOM    216  CB  SER 0  15       1.285  28.140  24.934  1.00  0.00      R00  C  
ATOM    217  OG  SER 0  15       0.994  27.019  25.733  1.00  0.00      R00  O  
ATOM    218  H   SER 0  15       1.073  31.480  25.201  1.00  0.00      R00  H  
ATOM    219  HG  SER 0  15       1.028  26.259  25.147  1.00  0.00      R00  H  
ATOM    220  HA  SER 0  15      -0.348  29.286  25.698  1.00  0.00           H  
ATOM    221  HB3 SER 0  15       2.366  28.218  24.814  1.00  0.00           H  
ATOM    222  HB2 SER 0  15       0.819  27.878  23.984  1.00  0.00           H  
ATOM    223  N   TYR 0  16       1.315  28.722  27.860  1.00  0.00      R00  N  
ATOM    224  CA  TYR 0  16       1.566  28.836  29.300  1.00  0.00      R00  C  
ATOM    225  C   TYR 0  16       2.928  29.372  29.577  1.00  0.00      R00  C  
ATOM    226  O   TYR 0  16       3.715  29.617  28.647  1.00  0.00      R00  O  
ATOM    227  CB  TYR 0  16       1.136  27.486  29.915  1.00  0.00      R00  C  
ATOM    228  CG  TYR 0  16      -0.392  27.362  29.876  1.00  0.00      R00  C  
ATOM    229  CD1 TYR 0  16      -1.023  26.381  29.018  1.00  0.00      R00  C  
ATOM    230  CE1 TYR 0  16      -2.345  26.367  28.798  1.00  0.00      R00  C  
ATOM    231  CD2 TYR 0  16      -1.267  28.231  30.587  1.00  0.00      R00  C  
ATOM    232  CE2 TYR 0  16      -2.718  28.103  30.420  1.00  0.00      R00  C  
ATOM    233  CZ  TYR 0  16      -3.249  27.099  29.596  1.00  0.00      R00  C  
ATOM    234  OH  TYR 0  16      -4.613  26.815  29.603  1.00  0.00      R00  O  
ATOM    235  H   TYR 0  16       0.981  27.851  27.474  1.00  0.00      R00  H  
ATOM    236  HH  TYR 0  16      -5.216  27.503  29.894  1.00  0.00      R00  H  
ATOM    237  HA  TYR 0  16       0.966  29.643  29.721  1.00  0.00           H  
ATOM    238  HB3 TYR 0  16       1.293  27.485  30.994  1.00  0.00           H  
ATOM    239  HB2 TYR 0  16       1.626  26.574  29.576  1.00  0.00           H  
ATOM    240  HD1 TYR 0  16      -0.456  25.613  28.512  1.00  0.00           H  
ATOM    241  HE1 TYR 0  16      -2.828  25.762  28.045  1.00  0.00           H  
ATOM    242  HD2 TYR 0  16      -0.821  28.909  31.300  1.00  0.00           H  
ATOM    243  HE2 TYR 0  16      -3.440  28.527  31.101  1.00  0.00           H  
ATOM    244  N   ASP 0  17       3.100  29.719  30.842  1.00  0.00      R00  N  
ATOM    245  CA  ASP 0  17       4.425  29.977  31.524  1.00  0.00      R00  C  
ATOM    246  C   ASP 0  17       5.396  28.864  31.134  1.00  0.00      R00  C  
ATOM    247  O   ASP 0  17       6.143  29.001  30.174  1.00  0.00      R00  O  
ATOM    248  CB  ASP 0  17       4.346  30.080  33.160  1.00  0.00      R00  C  
ATOM    249  CG  ASP 0  17       3.263  29.305  33.916  1.00  0.00      R00  C  
ATOM    250  OD1 ASP 0  17       2.814  29.632  35.024  1.00  0.00      R00  O  
ATOM    251  OD2 ASP 0  17       2.841  28.255  33.375  1.00  0.00      R00  O1-
ATOM    252  H   ASP 0  17       2.370  29.452  31.487  1.00  0.00      R00  H  
ATOM    253  HA  ASP 0  17       4.717  30.922  31.067  1.00  0.00           H  
ATOM    254  HB3 ASP 0  17       4.160  31.133  33.375  1.00  0.00           H  
ATOM    255  HB2 ASP 0  17       5.311  29.691  33.487  1.00  0.00           H  
ATOM    256  N   TYR 0  18       5.271  27.707  31.797  1.00  0.00      R00  N  
ATOM    257  CA  TYR 0  18       5.940  26.509  31.300  1.00  0.00      R00  C  
ATOM    258  C   TYR 0  18       5.157  25.788  30.219  1.00  0.00      R00  C  
ATOM    259  O   TYR 0  18       4.437  24.828  30.628  1.00  0.00      R00  O  
ATOM    260  CB  TYR 0  18       6.237  25.555  32.405  1.00  0.00      R00  C  
ATOM    261  CG  TYR 0  18       7.279  25.979  33.429  1.00  0.00      R00  C  
ATOM    262  CD1 TYR 0  18       8.210  27.089  33.158  1.00  0.00      R00  C  
ATOM    263  CE1 TYR 0  18       9.181  27.431  34.124  1.00  0.00      R00  C  
ATOM    264  CD2 TYR 0  18       7.415  25.209  34.607  1.00  0.00      R00  C  
ATOM    265  CE2 TYR 0  18       8.386  25.468  35.545  1.00  0.00      R00  C  
ATOM    266  CZ  TYR 0  18       9.242  26.612  35.342  1.00  0.00      R00  C  
ATOM    267  OH  TYR 0  18      10.148  26.871  36.235  1.00  0.00      R00  O  
ATOM    268  H   TYR 0  18       4.526  27.547  32.460  1.00  0.00      R00  H  
ATOM    269  HH  TYR 0  18      10.587  27.724  36.206  1.00  0.00      R00  H  
ATOM    270  HA  TYR 0  18       6.888  26.750  30.819  1.00  0.00           H  
ATOM    271  HB3 TYR 0  18       6.660  24.679  31.913  1.00  0.00           H  
ATOM    272  HB2 TYR 0  18       5.328  25.287  32.944  1.00  0.00           H  
ATOM    273  HD1 TYR 0  18       8.287  27.508  32.166  1.00  0.00           H  
ATOM    274  HE1 TYR 0  18       9.813  28.274  33.887  1.00  0.00           H  
ATOM    275  HD2 TYR 0  18       6.704  24.406  34.732  1.00  0.00           H  
ATOM    276  HE2 TYR 0  18       8.459  24.929  36.478  1.00  0.00           H  
ATOM    277  N   ASN 0  19       5.321  26.236  28.974  1.00  0.00      R00  N  
ATOM    278  CA  ASN 0  19       4.717  25.601  27.789  1.00  0.00      R00  C  
ATOM    279  C   ASN 0  19       5.548  24.520  27.134  1.00  0.00      R00  C  
ATOM    280  O   ASN 0  19       4.919  23.665  26.499  1.00  0.00      R00  O  
ATOM    281  CB  ASN 0  19       4.318  26.582  26.675  1.00  0.00      R00  C  
ATOM    282  CG  ASN 0  19       5.356  27.488  26.090  1.00  0.00      R00  C  
ATOM    283  OD1 ASN 0  19       5.969  27.171  24.995  1.00  0.00      R00  O  
ATOM    284  ND2 ASN 0  19       5.621  28.642  26.723  1.00  0.00      R00  N  
ATOM    285  H   ASN 0  19       6.008  26.939  28.743  1.00  0.00      R00  H  
ATOM    286 HD21 ASN 0  19       6.286  29.347  26.436  1.00  0.00      R00  H  
ATOM    287 HD22 ASN 0  19       5.005  29.042  27.416  1.00  0.00      R00  H  
ATOM    288  HA  ASN 0  19       3.827  25.085  28.150  1.00  0.00           H  
ATOM    289  HB3 ASN 0  19       3.676  27.282  27.209  1.00  0.00           H  
ATOM    290  HB2 ASN 0  19       3.770  26.116  25.857  1.00  0.00           H  
ATOM    291  N   GLY 0  20       6.836  24.409  27.477  1.00  0.00      R00  N  
ATOM    292  CA  GLY 0  20       7.866  23.508  26.896  1.00  0.00      R00  C  
ATOM    293  C   GLY 0  20       7.433  22.018  26.933  1.00  0.00      R00  C  
ATOM    294  O   GLY 0  20       7.866  21.277  26.063  1.00  0.00      R00  O  
ATOM    295  H   GLY 0  20       7.200  25.137  28.075  1.00  0.00      R00  H  
ATOM    296  HA3 GLY 0  20       8.823  23.742  27.364  1.00  0.00           H  
ATOM    297  HA2 GLY 0  20       7.946  23.798  25.848  1.00  0.00           H  
ATOM    298  N   THR 0  21       6.817  21.577  28.038  1.00  0.00      R00  N  
ATOM    299  CA  THR 0  21       6.547  20.224  28.362  1.00  0.00      R00  C  
ATOM    300  C   THR 0  21       5.374  19.618  27.521  1.00  0.00      R00  C  
ATOM    301  O   THR 0  21       5.385  18.390  27.424  1.00  0.00      R00  O  
ATOM    302  CB  THR 0  21       6.033  20.276  29.817  1.00  0.00      R00  C  
ATOM    303  OG1 THR 0  21       6.734  21.253  30.599  1.00  0.00      R00  O  
ATOM    304  CG2 THR 0  21       6.169  18.854  30.528  1.00  0.00      R00  C  
ATOM    305  H   THR 0  21       6.705  22.145  28.866  1.00  0.00      R00  H  
ATOM    306  HG1 THR 0  21       7.576  20.999  30.984  1.00  0.00      R00  H  
ATOM    307  HA  THR 0  21       7.435  19.604  28.237  1.00  0.00           H  
ATOM    308  HB  THR 0  21       4.991  20.574  29.936  1.00  0.00           H  
ATOM    309 HG21 THR 0  21       5.782  18.890  31.546  1.00  0.00           H  
ATOM    310 HG22 THR 0  21       5.620  18.049  30.038  1.00  0.00           H  
ATOM    311 HG23 THR 0  21       7.210  18.591  30.712  1.00  0.00           H  
ATOM    312  N   VAL 0  22       4.506  20.467  27.020  1.00  0.00      R00  N  
ATOM    313  CA  VAL 0  22       3.376  20.066  26.147  1.00  0.00      R00  C  
ATOM    314  C   VAL 0  22       3.943  19.683  24.749  1.00  0.00      R00  C  
ATOM    315  O   VAL 0  22       4.860  20.335  24.279  1.00  0.00      R00  O  
ATOM    316  CB  VAL 0  22       2.343  21.139  26.027  1.00  0.00      R00  C  
ATOM    317  CG1 VAL 0  22       1.026  20.656  25.328  1.00  0.00      R00  C  
ATOM    318  CG2 VAL 0  22       1.973  21.616  27.467  1.00  0.00      R00  C  
ATOM    319  H   VAL 0  22       4.708  21.456  27.037  1.00  0.00      R00  H  
ATOM    320  HA  VAL 0  22       2.969  19.105  26.464  1.00  0.00           H  
ATOM    321  HB  VAL 0  22       2.764  21.987  25.486  1.00  0.00           H  
ATOM    322 HG11 VAL 0  22       1.163  20.140  24.378  1.00  0.00           H  
ATOM    323 HG12 VAL 0  22       0.468  19.895  25.873  1.00  0.00           H  
ATOM    324 HG13 VAL 0  22       0.385  21.520  25.149  1.00  0.00           H  
ATOM    325 HG21 VAL 0  22       2.777  22.168  27.952  1.00  0.00           H  
ATOM    326 HG22 VAL 0  22       1.113  22.285  27.486  1.00  0.00           H  
ATOM    327 HG23 VAL 0  22       1.661  20.797  28.115  1.00  0.00           H  
ATOM    328  N   ASN 0  23       3.472  18.544  24.097  1.00  0.00      R00  N  
ATOM    329  CA  ASN 0  23       3.946  17.935  22.847  1.00  0.00      R00  C  
ATOM    330  C   ASN 0  23       3.563  18.891  21.700  1.00  0.00      R00  C  
ATOM    331  O   ASN 0  23       2.359  19.157  21.610  1.00  0.00      R00  O  
ATOM    332  CB  ASN 0  23       3.317  16.526  22.606  1.00  0.00      R00  C  
ATOM    333  CG  ASN 0  23       4.131  15.524  23.372  1.00  0.00      R00  C  
ATOM    334  OD1 ASN 0  23       5.227  15.064  22.928  1.00  0.00      R00  O  
ATOM    335  ND2 ASN 0  23       3.607  15.200  24.552  1.00  0.00      R00  N  
ATOM    336  H   ASN 0  23       2.894  17.987  24.710  1.00  0.00      R00  H  
ATOM    337 HD21 ASN 0  23       3.964  14.448  25.124  1.00  0.00      R00  H  
ATOM    338 HD22 ASN 0  23       2.800  15.653  24.956  1.00  0.00      R00  H  
ATOM    339  HA  ASN 0  23       5.016  17.812  23.016  1.00  0.00           H  
ATOM    340  HB3 ASN 0  23       3.306  16.241  21.554  1.00  0.00           H  
ATOM    341  HB2 ASN 0  23       2.260  16.646  22.848  1.00  0.00           H  
ATOM    342  N   GLY 0  24       4.536  19.482  21.050  1.00  0.00      R00  N  
ATOM    343  CA  GLY 0  24       4.332  20.598  20.085  1.00  0.00      R00  C  
ATOM    344  C   GLY 0  24       4.059  21.992  20.751  1.00  0.00      R00  C  
ATOM    345  O   GLY 0  24       4.117  22.995  20.068  1.00  0.00      R00  O  
ATOM    346  H   GLY 0  24       5.481  19.134  21.123  1.00  0.00      R00  H  
ATOM    347  HA3 GLY 0  24       3.575  20.291  19.363  1.00  0.00           H  
ATOM    348  HA2 GLY 0  24       5.188  20.676  19.415  1.00  0.00           H  
ATOM    349  N   THR 0  25       4.012  22.046  22.114  1.00  0.00      R00  N  
ATOM    350  CA  THR 0  25       3.976  23.182  22.989  1.00  0.00      R00  C  
ATOM    351  C   THR 0  25       2.840  24.205  22.848  1.00  0.00      R00  C  
ATOM    352  O   THR 0  25       2.762  25.153  23.692  1.00  0.00      R00  O  
ATOM    353  CB  THR 0  25       5.335  23.895  22.990  1.00  0.00      R00  C  
ATOM    354  OG1 THR 0  25       5.505  24.757  21.900  1.00  0.00      R00  O  
ATOM    355  CG2 THR 0  25       6.543  22.983  23.022  1.00  0.00      R00  C  
ATOM    356  H   THR 0  25       4.117  21.172  22.608  1.00  0.00      R00  H  
ATOM    357  HG1 THR 0  25       4.991  24.397  21.174  1.00  0.00      R00  H  
ATOM    358  HA  THR 0  25       3.940  22.821  24.017  1.00  0.00           H  
ATOM    359  HB  THR 0  25       5.460  24.514  23.879  1.00  0.00           H  
ATOM    360 HG21 THR 0  25       6.794  22.460  22.099  1.00  0.00           H  
ATOM    361 HG22 THR 0  25       7.458  23.501  23.307  1.00  0.00           H  
ATOM    362 HG23 THR 0  25       6.353  22.255  23.810  1.00  0.00           H  
ATOM    363  N   TYR 0  26       1.894  23.988  21.985  1.00  0.00      R00  N  
ATOM    364  CA  TYR 0  26       0.604  24.753  21.846  1.00  0.00      R00  C  
ATOM    365  C   TYR 0  26      -0.457  24.169  22.843  1.00  0.00      R00  C  
ATOM    366  O   TYR 0  26      -0.216  24.085  24.048  1.00  0.00      R00  O  
ATOM    367  CB  TYR 0  26       0.132  24.853  20.340  1.00  0.00      R00  C  
ATOM    368  CG  TYR 0  26      -0.017  23.527  19.538  1.00  0.00      R00  C  
ATOM    369  CD1 TYR 0  26       1.086  22.798  19.042  1.00  0.00      R00  C  
ATOM    370  CE1 TYR 0  26       0.884  21.587  18.339  1.00  0.00      R00  C  
ATOM    371  CD2 TYR 0  26      -1.370  23.059  19.237  1.00  0.00      R00  C  
ATOM    372  CE2 TYR 0  26      -1.494  21.850  18.572  1.00  0.00      R00  C  
ATOM    373  CZ  TYR 0  26      -0.393  21.053  18.166  1.00  0.00      R00  C  
ATOM    374  OH  TYR 0  26      -0.520  19.860  17.543  1.00  0.00      R00  O  
ATOM    375  H   TYR 0  26       1.971  23.077  21.556  1.00  0.00      R00  H  
ATOM    376  HH  TYR 0  26       0.361  19.496  17.653  1.00  0.00      R00  H  
ATOM    377  HA  TYR 0  26       0.835  25.755  22.209  1.00  0.00           H  
ATOM    378  HB3 TYR 0  26       0.688  25.629  19.814  1.00  0.00           H  
ATOM    379  HB2 TYR 0  26      -0.873  25.275  20.360  1.00  0.00           H  
ATOM    380  HD1 TYR 0  26       2.088  23.195  19.115  1.00  0.00           H  
ATOM    381  HE1 TYR 0  26       1.788  21.131  17.965  1.00  0.00           H  
ATOM    382  HD2 TYR 0  26      -2.252  23.647  19.446  1.00  0.00           H  
ATOM    383  HE2 TYR 0  26      -2.506  21.545  18.347  1.00  0.00           H  
ATOM    384  N   GLU 0  27      -1.688  23.969  22.400  1.00  0.00      R00  N  
ATOM    385  CA  GLU 0  27      -2.783  23.513  23.185  1.00  0.00      R00  C  
ATOM    386  C   GLU 0  27      -3.832  22.905  22.184  1.00  0.00      R00  C  
ATOM    387  O   GLU 0  27      -4.055  23.535  21.137  1.00  0.00      R00  O  
ATOM    388  CB  GLU 0  27      -3.296  24.708  24.099  1.00  0.00      R00  C  
ATOM    389  CG  GLU 0  27      -4.572  24.577  24.943  1.00  0.00      R00  C  
ATOM    390  CD  GLU 0  27      -4.449  23.729  26.224  1.00  0.00      R00  C  
ATOM    391  OE1 GLU 0  27      -5.138  23.988  27.242  1.00  0.00      R00  O  
ATOM    392  OE2 GLU 0  27      -3.786  22.633  26.226  1.00  0.00      R00  O1-
ATOM    393  H   GLU 0  27      -1.733  23.813  21.403  1.00  0.00      R00  H  
ATOM    394  HA  GLU 0  27      -2.569  22.736  23.919  1.00  0.00           H  
ATOM    395  HB3 GLU 0  27      -3.672  25.525  23.483  1.00  0.00           H  
ATOM    396  HB2 GLU 0  27      -2.536  25.053  24.801  1.00  0.00           H  
ATOM    397  HG3 GLU 0  27      -5.427  24.266  24.342  1.00  0.00           H  
ATOM    398  HG2 GLU 0  27      -4.949  25.544  25.275  1.00  0.00           H  
ATOM    399  N   ARG 0  28      -4.567  21.854  22.614  1.00  0.00      R00  N  
ATOM    400  CA  ARG 0  28      -5.307  20.981  21.715  1.00  0.00      R00  C  
ATOM    401  C   ARG 0  28      -4.302  20.134  20.885  1.00  0.00      R00  C  
ATOM    402  O   ARG 0  28      -4.575  19.854  19.726  1.00  0.00      R00  O  
ATOM    403  CB  ARG 0  28      -6.398  21.590  20.870  1.00  0.00      R00  C  
ATOM    404  CG  ARG 0  28      -7.584  22.154  21.621  1.00  0.00      R00  C  
ATOM    405  CD  ARG 0  28      -8.384  21.238  22.536  1.00  0.00      R00  C  
ATOM    406  NE  ARG 0  28      -9.403  22.081  23.278  1.00  0.00      R00  N  
ATOM    407  CZ  ARG 0  28      -9.471  22.316  24.591  1.00  0.00      R00  C  
ATOM    408  NH1 ARG 0  28      -8.413  22.104  25.402  1.00  0.00      R00  N  
ATOM    409  NH2 ARG 0  28     -10.583  22.851  25.092  1.00  0.00      R00  N1+
ATOM    410  H   ARG 0  28      -4.604  21.616  23.595  1.00  0.00      R00  H  
ATOM    411  HE  ARG 0  28     -10.203  22.142  22.665  1.00  0.00      R00  H  
ATOM    412 HH11 ARG 0  28      -8.441  22.156  26.410  1.00  0.00      R00  H  
ATOM    413 HH12 ARG 0  28      -7.598  21.699  24.963  1.00  0.00      R00  H  
ATOM    414 HH21 ARG 0  28     -10.768  23.015  26.071  1.00  0.00      R00  H  
ATOM    415 HH22 ARG 0  28     -11.404  22.929  24.508  1.00  0.00      R00  H  
ATOM    416  HA  ARG 0  28      -5.746  20.242  22.385  1.00  0.00           H  
ATOM    417  HB3 ARG 0  28      -6.793  20.734  20.323  1.00  0.00           H  
ATOM    418  HB2 ARG 0  28      -6.036  22.376  20.208  1.00  0.00           H  
ATOM    419  HG3 ARG 0  28      -8.293  22.486  20.863  1.00  0.00           H  
ATOM    420  HG2 ARG 0  28      -7.229  22.962  22.260  1.00  0.00           H  
ATOM    421  HD3 ARG 0  28      -7.858  20.480  23.116  1.00  0.00           H  
ATOM    422  HD2 ARG 0  28      -9.103  20.608  22.013  1.00  0.00           H  
ATOM    423  N   CYS 0  29      -3.205  19.721  21.516  1.00  0.00      R00  N  
ATOM    424  CA  CYS 0  29      -2.120  18.974  20.942  1.00  0.00      R00  C  
ATOM    425  C   CYS 0  29      -2.510  17.511  20.486  1.00  0.00      R00  C  
ATOM    426  O   CYS 0  29      -2.479  17.277  19.321  1.00  0.00      R00  O  
ATOM    427  CB  CYS 0  29      -0.940  19.044  21.888  1.00  0.00      R00  C  
ATOM    428  SG  CYS 0  29      -0.465  20.757  22.104  1.00  0.00      R00  S  
ATOM    429  H   CYS 0  29      -2.940  20.127  22.402  1.00  0.00      R00  H  
ATOM    430  HA  CYS 0  29      -1.735  19.455  20.043  1.00  0.00           H  
ATOM    431  HB3 CYS 0  29      -0.080  18.477  21.534  1.00  0.00           H  
ATOM    432  HB2 CYS 0  29      -1.232  18.725  22.889  1.00  0.00           H  
ATOM    433  HG  CYS 0  29      -0.122  20.886  20.820  1.00  0.00           H  
ATOM    434  N   PRO 0  30      -3.107  16.664  21.373  1.00  0.00      R00  N  
ATOM    435  CA  PRO 0  30      -3.584  15.318  21.013  1.00  0.00      R00  C  
ATOM    436  C   PRO 0  30      -4.786  15.338  20.046  1.00  0.00      R00  C  
ATOM    437  O   PRO 0  30      -5.108  14.294  19.446  1.00  0.00      R00  O  
ATOM    438  CD  PRO 0  30      -3.284  16.956  22.792  1.00  0.00      R00  C  
ATOM    439  CB  PRO 0  30      -3.814  14.695  22.468  1.00  0.00      R00  C  
ATOM    440  CG  PRO 0  30      -4.264  15.839  23.239  1.00  0.00      R00  C  
ATOM    441  HD2 PRO 0  30      -3.753  17.861  23.177  1.00  0.00           H  
ATOM    442  HD3 PRO 0  30      -2.316  16.750  23.250  1.00  0.00           H  
ATOM    443  HA  PRO 0  30      -2.804  14.657  20.636  1.00  0.00           H  
ATOM    444  HB3 PRO 0  30      -2.874  14.300  22.853  1.00  0.00           H  
ATOM    445  HB2 PRO 0  30      -4.437  13.802  22.508  1.00  0.00           H  
ATOM    446  HG2 PRO 0  30      -5.293  16.066  22.962  1.00  0.00           H  
ATOM    447  HG3 PRO 0  30      -4.116  15.674  24.306  1.00  0.00           H  
ATOM    448  N   ASN 0  31      -5.537  16.491  19.881  1.00  0.00      R00  N  
ATOM    449  CA  ASN 0  31      -6.628  16.608  18.895  1.00  0.00      R00  C  
ATOM    450  C   ASN 0  31      -6.085  16.948  17.458  1.00  0.00      R00  C  
ATOM    451  O   ASN 0  31      -6.309  16.164  16.502  1.00  0.00      R00  O  
ATOM    452  CB  ASN 0  31      -7.522  17.778  19.381  1.00  0.00      R00  C  
ATOM    453  CG  ASN 0  31      -8.225  17.548  20.710  1.00  0.00      R00  C  
ATOM    454  OD1 ASN 0  31      -7.788  17.826  21.840  1.00  0.00      R00  O  
ATOM    455  ND2 ASN 0  31      -9.468  17.126  20.672  1.00  0.00      R00  N  
ATOM    456  H   ASN 0  31      -5.485  17.213  20.586  1.00  0.00      R00  H  
ATOM    457 HD21 ASN 0  31     -10.086  17.232  21.464  1.00  0.00      R00  H  
ATOM    458 HD22 ASN 0  31      -9.910  16.951  19.780  1.00  0.00      R00  H  
ATOM    459  HA  ASN 0  31      -7.122  15.647  19.038  1.00  0.00           H  
ATOM    460  HB3 ASN 0  31      -8.241  18.144  18.649  1.00  0.00           H  
ATOM    461  HB2 ASN 0  31      -6.824  18.587  19.597  1.00  0.00           H  
ATOM    462  N   VAL 0  32      -5.373  18.053  17.332  1.00  0.00      R00  N  
ATOM    463  CA  VAL 0  32      -4.896  18.593  16.062  1.00  0.00      R00  C  
ATOM    464  C   VAL 0  32      -3.709  17.760  15.573  1.00  0.00      R00  C  
ATOM    465  O   VAL 0  32      -3.731  17.382  14.378  1.00  0.00      R00  O  
ATOM    466  CB  VAL 0  32      -4.474  20.053  16.197  1.00  0.00      R00  C  
ATOM    467  CG1 VAL 0  32      -3.748  20.615  14.991  1.00  0.00      R00  C  
ATOM    468  CG2 VAL 0  32      -5.711  20.968  16.510  1.00  0.00      R00  C  
ATOM    469  H   VAL 0  32      -5.165  18.730  18.052  1.00  0.00      R00  H  
ATOM    470  HA  VAL 0  32      -5.678  18.561  15.303  1.00  0.00           H  
ATOM    471  HB  VAL 0  32      -3.748  20.108  17.008  1.00  0.00           H  
ATOM    472 HG11 VAL 0  32      -2.700  20.318  14.952  1.00  0.00           H  
ATOM    473 HG12 VAL 0  32      -4.213  20.150  14.121  1.00  0.00           H  
ATOM    474 HG13 VAL 0  32      -3.772  21.699  14.881  1.00  0.00           H  
ATOM    475 HG21 VAL 0  32      -6.455  21.033  15.716  1.00  0.00           H  
ATOM    476 HG22 VAL 0  32      -6.132  20.644  17.462  1.00  0.00           H  
ATOM    477 HG23 VAL 0  32      -5.293  21.935  16.790  1.00  0.00           H  
ATOM    478  N   ASN 0  33      -2.802  17.249  16.381  1.00  0.00      R00  N  
ATOM    479  CA  ASN 0  33      -1.857  16.041  16.259  1.00  0.00      R00  C  
ATOM    480  C   ASN 0  33      -0.766  16.197  15.179  1.00  0.00      R00  C  
ATOM    481  O   ASN 0  33      -0.392  15.219  14.539  1.00  0.00      R00  O  
ATOM    482  CB  ASN 0  33      -2.727  14.734  16.183  1.00  0.00      R00  C  
ATOM    483  CG  ASN 0  33      -1.983  13.501  16.704  1.00  0.00      R00  C  
ATOM    484  OD1 ASN 0  33      -1.682  13.358  17.897  1.00  0.00      R00  O  
ATOM    485  ND2 ASN 0  33      -1.822  12.599  15.739  1.00  0.00      R00  N  
ATOM    486  H   ASN 0  33      -2.910  17.547  17.340  1.00  0.00      R00  H  
ATOM    487 HD21 ASN 0  33      -1.544  11.654  15.963  1.00  0.00      R00  H  
ATOM    488 HD22 ASN 0  33      -1.948  12.799  14.757  1.00  0.00      R00  H  
ATOM    489  HA  ASN 0  33      -1.282  15.991  17.183  1.00  0.00           H  
ATOM    490  HB3 ASN 0  33      -3.223  14.427  15.262  1.00  0.00           H  
ATOM    491  HB2 ASN 0  33      -3.508  14.868  16.932  1.00  0.00           H  
ATOM    492  N   LEU 0  34      -0.233  17.394  15.025  1.00  0.00      R00  N  
ATOM    493  CA  LEU 0  34       0.818  17.665  14.042  1.00  0.00      R00  C  
ATOM    494  C   LEU 0  34       2.098  16.796  14.229  1.00  0.00      R00  C  
ATOM    495  O   LEU 0  34       2.566  16.698  15.354  1.00  0.00      R00  O  
ATOM    496  CB  LEU 0  34       1.224  19.163  14.012  1.00  0.00      R00  C  
ATOM    497  CG  LEU 0  34       0.158  20.255  13.929  1.00  0.00      R00  C  
ATOM    498  CD1 LEU 0  34       0.656  21.667  14.250  1.00  0.00      R00  C  
ATOM    499  CD2 LEU 0  34      -0.652  20.109  12.637  1.00  0.00      R00  C  
ATOM    500  H   LEU 0  34      -0.545  18.179  15.579  1.00  0.00      R00  H  
ATOM    501  HA  LEU 0  34       0.358  17.458  13.076  1.00  0.00           H  
ATOM    502  HB3 LEU 0  34       1.915  19.338  13.187  1.00  0.00           H  
ATOM    503  HB2 LEU 0  34       1.926  19.423  14.804  1.00  0.00           H  
ATOM    504  HG  LEU 0  34      -0.530  20.050  14.750  1.00  0.00           H  
ATOM    505 HD11 LEU 0  34       0.894  22.251  13.361  1.00  0.00           H  
ATOM    506 HD12 LEU 0  34      -0.160  22.236  14.696  1.00  0.00           H  
ATOM    507 HD13 LEU 0  34       1.484  21.656  14.959  1.00  0.00           H  
ATOM    508 HD21 LEU 0  34      -1.606  19.678  12.940  1.00  0.00           H  
ATOM    509 HD22 LEU 0  34      -0.891  21.081  12.206  1.00  0.00           H  
ATOM    510 HD23 LEU 0  34      -0.163  19.440  11.929  1.00  0.00           H  
ATOM    511  N   PRO 0  35       2.664  16.151  13.174  1.00  0.00      R00  N  
ATOM    512  CA  PRO 0  35       2.336  16.266  11.722  1.00  0.00      R00  C  
ATOM    513  C   PRO 0  35       1.175  15.344  11.174  1.00  0.00      R00  C  
ATOM    514  O   PRO 0  35       0.530  15.787  10.183  1.00  0.00      R00  O  
ATOM    515  CD  PRO 0  35       3.974  15.480  13.401  1.00  0.00      R00  C  
ATOM    516  CB  PRO 0  35       3.698  15.953  11.073  1.00  0.00      R00  C  
ATOM    517  CG  PRO 0  35       4.416  15.045  11.997  1.00  0.00      R00  C  
ATOM    518  HD2 PRO 0  35       3.740  14.701  14.127  1.00  0.00           H  
ATOM    519  HD3 PRO 0  35       4.675  16.193  13.834  1.00  0.00           H  
ATOM    520  HA  PRO 0  35       2.051  17.300  11.532  1.00  0.00           H  
ATOM    521  HB3 PRO 0  35       4.283  16.872  11.053  1.00  0.00           H  
ATOM    522  HB2 PRO 0  35       3.687  15.575  10.051  1.00  0.00           H  
ATOM    523  HG2 PRO 0  35       3.956  14.077  11.799  1.00  0.00           H  
ATOM    524  HG3 PRO 0  35       5.499  15.163  11.954  1.00  0.00           H  
ATOM    525  N   VAL 0  36       0.975  14.199  11.799  1.00  0.00      R00  N  
ATOM    526  CA  VAL 0  36       0.033  13.151  11.405  1.00  0.00      R00  C  
ATOM    527  C   VAL 0  36      -1.298  13.480  12.038  1.00  0.00      R00  C  
ATOM    528  O   VAL 0  36      -1.831  12.857  13.010  1.00  0.00      R00  O  
ATOM    529  CB  VAL 0  36       0.558  11.830  12.028  1.00  0.00      R00  C  
ATOM    530  CG1 VAL 0  36       1.673  11.192  11.149  1.00  0.00      R00  C  
ATOM    531  CG2 VAL 0  36       1.014  11.848  13.536  1.00  0.00      R00  C  
ATOM    532  H   VAL 0  36       1.636  14.143  12.560  1.00  0.00      R00  H  
ATOM    533  HA  VAL 0  36       0.065  13.059  10.319  1.00  0.00           H  
ATOM    534  HB  VAL 0  36      -0.266  11.118  12.037  1.00  0.00           H  
ATOM    535 HG11 VAL 0  36       1.251  10.783  10.231  1.00  0.00           H  
ATOM    536 HG12 VAL 0  36       2.532  11.859  11.079  1.00  0.00           H  
ATOM    537 HG13 VAL 0  36       2.078  10.284  11.597  1.00  0.00           H  
ATOM    538 HG21 VAL 0  36       2.074  11.603  13.596  1.00  0.00           H  
ATOM    539 HG22 VAL 0  36       0.919  12.856  13.941  1.00  0.00           H  
ATOM    540 HG23 VAL 0  36       0.483  11.218  14.250  1.00  0.00           H  
ATOM    541  N   VAL 0  37      -1.929  14.511  11.483  1.00  0.00      R00  N  
ATOM    542  CA  VAL 0  37      -3.259  15.040  11.753  1.00  0.00      R00  C  
ATOM    543  C   VAL 0  37      -4.337  14.043  11.464  1.00  0.00      R00  C  
ATOM    544  O   VAL 0  37      -4.202  13.270  10.498  1.00  0.00      R00  O  
ATOM    545  CB  VAL 0  37      -3.532  16.290  10.832  1.00  0.00      R00  C  
ATOM    546  CG1 VAL 0  37      -2.456  17.327  11.097  1.00  0.00      R00  C  
ATOM    547  CG2 VAL 0  37      -3.638  16.110   9.371  1.00  0.00      R00  C  
ATOM    548  H   VAL 0  37      -1.349  15.036  10.844  1.00  0.00      R00  H  
ATOM    549  HA  VAL 0  37      -3.184  15.277  12.814  1.00  0.00           H  
ATOM    550  HB  VAL 0  37      -4.429  16.750  11.247  1.00  0.00           H  
ATOM    551 HG11 VAL 0  37      -2.553  18.333  10.688  1.00  0.00           H  
ATOM    552 HG12 VAL 0  37      -2.267  17.592  12.137  1.00  0.00           H  
ATOM    553 HG13 VAL 0  37      -1.499  16.932  10.757  1.00  0.00           H  
ATOM    554 HG21 VAL 0  37      -3.948  16.971   8.779  1.00  0.00           H  
ATOM    555 HG22 VAL 0  37      -2.609  15.815   9.167  1.00  0.00           H  
ATOM    556 HG23 VAL 0  37      -4.322  15.283   9.182  1.00  0.00           H  
ATOM    557  N   TYR 0  38      -5.335  13.970  12.323  1.00  0.00      R00  N  
ATOM    558  CA  TYR 0  38      -6.347  12.920  12.259  1.00  0.00      R00  C  
ATOM    559  C   TYR 0  38      -7.761  13.546  12.160  1.00  0.00      R00  C  
ATOM    560  O   TYR 0  38      -7.998  14.144  11.100  1.00  0.00      R00  O  
ATOM    561  CB  TYR 0  38      -6.100  11.758  13.316  1.00  0.00      R00  C  
ATOM    562  CG  TYR 0  38      -6.499  11.861  14.781  1.00  0.00      R00  C  
ATOM    563  CD1 TYR 0  38      -7.241  10.828  15.375  1.00  0.00      R00  C  
ATOM    564  CE1 TYR 0  38      -7.489  10.871  16.711  1.00  0.00      R00  C  
ATOM    565  CD2 TYR 0  38      -6.213  13.034  15.474  1.00  0.00      R00  C  
ATOM    566  CE2 TYR 0  38      -6.402  13.091  16.874  1.00  0.00      R00  C  
ATOM    567  CZ  TYR 0  38      -7.019  11.977  17.515  1.00  0.00      R00  C  
ATOM    568  OH  TYR 0  38      -7.281  11.946  18.851  1.00  0.00      R00  O  
ATOM    569  H   TYR 0  38      -5.408  14.633  13.081  1.00  0.00      R00  H  
ATOM    570  HH  TYR 0  38      -6.882  12.682  19.320  1.00  0.00      R00  H  
ATOM    571  HA  TYR 0  38      -6.243  12.367  11.326  1.00  0.00           H  
ATOM    572  HB3 TYR 0  38      -5.108  11.320  13.211  1.00  0.00           H  
ATOM    573  HB2 TYR 0  38      -6.652  10.901  12.931  1.00  0.00           H  
ATOM    574  HD1 TYR 0  38      -7.656  10.002  14.816  1.00  0.00           H  
ATOM    575  HE1 TYR 0  38      -7.796   9.984  17.246  1.00  0.00           H  
ATOM    576  HD2 TYR 0  38      -5.647  13.895  15.149  1.00  0.00           H  
ATOM    577  HE2 TYR 0  38      -6.237  13.981  17.463  1.00  0.00           H  
ATOM    578  N   VAL 0  39      -8.533  13.487  13.203  1.00  0.00      R00  N  
ATOM    579  CA  VAL 0  39      -9.872  14.148  13.351  1.00  0.00      R00  C  
ATOM    580  C   VAL 0  39     -10.174  15.525  12.757  1.00  0.00      R00  C  
ATOM    581  O   VAL 0  39     -11.262  15.626  12.259  1.00  0.00      R00  O  
ATOM    582  CB  VAL 0  39     -10.333  14.085  14.810  1.00  0.00      R00  C  
ATOM    583  CG1 VAL 0  39     -10.817  12.725  15.225  1.00  0.00      R00  C  
ATOM    584  CG2 VAL 0  39      -9.364  14.793  15.798  1.00  0.00      R00  C  
ATOM    585  H   VAL 0  39      -8.136  13.052  14.024  1.00  0.00      R00  H  
ATOM    586  HA  VAL 0  39     -10.643  13.536  12.883  1.00  0.00           H  
ATOM    587  HB  VAL 0  39     -11.285  14.617  14.790  1.00  0.00           H  
ATOM    588 HG11 VAL 0  39     -10.049  11.969  15.387  1.00  0.00           H  
ATOM    589 HG12 VAL 0  39     -11.253  12.764  16.223  1.00  0.00           H  
ATOM    590 HG13 VAL 0  39     -11.581  12.345  14.546  1.00  0.00           H  
ATOM    591 HG21 VAL 0  39      -9.353  14.390  16.811  1.00  0.00           H  
ATOM    592 HG22 VAL 0  39      -8.329  14.660  15.484  1.00  0.00           H  
ATOM    593 HG23 VAL 0  39      -9.568  15.862  15.848  1.00  0.00           H  
ATOM    594  N   VAL 0  40      -9.218  16.460  12.689  1.00  0.00      R00  N  
ATOM    595  CA  VAL 0  40      -9.393  17.753  12.077  1.00  0.00      R00  C  
ATOM    596  C   VAL 0  40      -9.423  17.748  10.520  1.00  0.00      R00  C  
ATOM    597  O   VAL 0  40     -10.168  18.539   9.903  1.00  0.00      R00  O  
ATOM    598  CB  VAL 0  40      -8.278  18.737  12.472  1.00  0.00      R00  C  
ATOM    599  CG1 VAL 0  40      -8.362  19.066  14.029  1.00  0.00      R00  C  
ATOM    600  CG2 VAL 0  40      -6.848  18.091  12.119  1.00  0.00      R00  C  
ATOM    601  H   VAL 0  40      -8.296  16.172  12.985  1.00  0.00      R00  H  
ATOM    602  HA  VAL 0  40     -10.357  18.106  12.444  1.00  0.00           H  
ATOM    603  HB  VAL 0  40      -8.471  19.632  11.881  1.00  0.00           H  
ATOM    604 HG11 VAL 0  40      -9.278  19.610  14.257  1.00  0.00           H  
ATOM    605 HG12 VAL 0  40      -8.288  18.124  14.572  1.00  0.00           H  
ATOM    606 HG13 VAL 0  40      -7.581  19.788  14.268  1.00  0.00           H  
ATOM    607 HG21 VAL 0  40      -6.680  17.201  12.725  1.00  0.00           H  
ATOM    608 HG22 VAL 0  40      -6.756  17.860  11.057  1.00  0.00           H  
ATOM    609 HG23 VAL 0  40      -6.045  18.797  12.330  1.00  0.00           H  
ATOM    610  N   ALA 0  41      -8.762  16.729   9.923  1.00  0.00      R00  N  
ATOM    611  CA  ALA 0  41      -8.554  16.490   8.479  1.00  0.00      R00  C  
ATOM    612  C   ALA 0  41      -9.463  15.277   7.956  1.00  0.00      R00  C  
ATOM    613  O   ALA 0  41      -9.154  14.657   6.936  1.00  0.00      R00  O  
ATOM    614  CB  ALA 0  41      -7.029  16.240   8.377  1.00  0.00      R00  C  
ATOM    615  H   ALA 0  41      -8.444  15.952  10.484  1.00  0.00      R00  H  
ATOM    616  HA  ALA 0  41      -8.834  17.366   7.894  1.00  0.00           H  
ATOM    617  HB1 ALA 0  41      -6.433  17.118   8.626  1.00  0.00           H  
ATOM    618  HB2 ALA 0  41      -6.579  15.582   9.121  1.00  0.00           H  
ATOM    619  HB3 ALA 0  41      -6.749  15.727   7.457  1.00  0.00           H  
ATOM    620  N   GLN 0  42     -10.500  14.917   8.795  1.00  0.00      R00  N  
ATOM    621  CA  GLN 0  42     -11.448  13.810   8.393  1.00  0.00      R00  C  
ATOM    622  C   GLN 0  42     -12.108  14.068   7.048  1.00  0.00      R00  C  
ATOM    623  O   GLN 0  42     -12.360  13.093   6.347  1.00  0.00      R00  O  
ATOM    624  CB  GLN 0  42     -12.450  13.490   9.552  1.00  0.00      R00  C  
ATOM    625  CG  GLN 0  42     -11.922  12.579  10.671  1.00  0.00      R00  C  
ATOM    626  CD  GLN 0  42     -12.956  12.547  11.849  1.00  0.00      R00  C  
ATOM    627  OE1 GLN 0  42     -13.410  13.538  12.323  1.00  0.00      R00  O  
ATOM    628  NE2 GLN 0  42     -13.413  11.369  12.277  1.00  0.00      R00  N  
ATOM    629  H   GLN 0  42     -10.771  15.410   9.634  1.00  0.00      R00  H  
ATOM    630 HE21 GLN 0  42     -13.993  11.334  13.103  1.00  0.00      R00  H  
ATOM    631 HE22 GLN 0  42     -13.219  10.509  11.785  1.00  0.00      R00  H  
ATOM    632  HA  GLN 0  42     -10.794  12.951   8.240  1.00  0.00           H  
ATOM    633  HB3 GLN 0  42     -13.229  12.923   9.043  1.00  0.00           H  
ATOM    634  HB2 GLN 0  42     -12.968  14.404   9.842  1.00  0.00           H  
ATOM    635  HG3 GLN 0  42     -10.914  12.878  10.958  1.00  0.00           H  
ATOM    636  HG2 GLN 0  42     -11.805  11.569  10.279  1.00  0.00           H  
ATOM    637  N   VAL 0  43     -12.394  15.327   6.668  1.00  0.00      R00  N  
ATOM    638  CA  VAL 0  43     -12.876  15.545   5.342  1.00  0.00      R00  C  
ATOM    639  C   VAL 0  43     -11.929  15.173   4.220  1.00  0.00      R00  C  
ATOM    640  O   VAL 0  43     -12.439  14.904   3.159  1.00  0.00      R00  O  
ATOM    641  CB  VAL 0  43     -13.231  17.034   5.192  1.00  0.00      R00  C  
ATOM    642  CG1 VAL 0  43     -14.581  17.479   5.882  1.00  0.00      R00  C  
ATOM    643  CG2 VAL 0  43     -12.155  18.189   5.591  1.00  0.00      R00  C  
ATOM    644  H   VAL 0  43     -12.228  16.088   7.312  1.00  0.00      R00  H  
ATOM    645  HA  VAL 0  43     -13.823  15.009   5.277  1.00  0.00           H  
ATOM    646  HB  VAL 0  43     -13.382  17.280   4.141  1.00  0.00           H  
ATOM    647 HG11 VAL 0  43     -15.444  16.957   5.468  1.00  0.00           H  
ATOM    648 HG12 VAL 0  43     -14.674  17.225   6.937  1.00  0.00           H  
ATOM    649 HG13 VAL 0  43     -14.883  18.526   5.846  1.00  0.00           H  
ATOM    650 HG21 VAL 0  43     -11.123  17.862   5.465  1.00  0.00           H  
ATOM    651 HG22 VAL 0  43     -12.375  19.076   4.996  1.00  0.00           H  
ATOM    652 HG23 VAL 0  43     -12.348  18.442   6.634  1.00  0.00           H  
ATOM    653  N   LEU 0  44     -10.617  15.053   4.560  1.00  0.00      R00  N  
ATOM    654  CA  LEU 0  44      -9.575  14.793   3.503  1.00  0.00      R00  C  
ATOM    655  C   LEU 0  44      -9.357  13.260   3.386  1.00  0.00      R00  C  
ATOM    656  O   LEU 0  44      -9.028  12.680   2.341  1.00  0.00      R00  O  
ATOM    657  CB  LEU 0  44      -8.212  15.415   3.798  1.00  0.00      R00  C  
ATOM    658  CG  LEU 0  44      -8.134  16.955   4.060  1.00  0.00      R00  C  
ATOM    659  CD1 LEU 0  44      -6.680  17.361   4.451  1.00  0.00      R00  C  
ATOM    660  CD2 LEU 0  44      -8.529  17.740   2.859  1.00  0.00      R00  C  
ATOM    661  H   LEU 0  44     -10.261  15.388   5.443  1.00  0.00      R00  H  
ATOM    662  HA  LEU 0  44      -9.927  15.074   2.510  1.00  0.00           H  
ATOM    663  HB3 LEU 0  44      -7.474  15.190   3.027  1.00  0.00           H  
ATOM    664  HB2 LEU 0  44      -7.723  14.830   4.576  1.00  0.00           H  
ATOM    665  HG  LEU 0  44      -8.772  17.325   4.863  1.00  0.00           H  
ATOM    666 HD11 LEU 0  44      -5.970  16.997   3.708  1.00  0.00           H  
ATOM    667 HD12 LEU 0  44      -6.637  18.450   4.452  1.00  0.00           H  
ATOM    668 HD13 LEU 0  44      -6.378  17.124   5.471  1.00  0.00           H  
ATOM    669 HD21 LEU 0  44      -8.183  18.773   2.863  1.00  0.00           H  
ATOM    670 HD22 LEU 0  44      -8.253  17.340   1.883  1.00  0.00           H  
ATOM    671 HD23 LEU 0  44      -9.614  17.627   2.857  1.00  0.00           H  
ATOM    672  N   TYR 0  45      -9.594  12.503   4.520  1.00  0.00      R00  N  
ATOM    673  CA  TYR 0  45      -9.629  11.007   4.432  1.00  0.00      R00  C  
ATOM    674  C   TYR 0  45     -10.940  10.565   3.671  1.00  0.00      R00  C  
ATOM    675  O   TYR 0  45     -10.941   9.445   3.148  1.00  0.00      R00  O  
ATOM    676  CB  TYR 0  45      -9.466  10.434   5.852  1.00  0.00      R00  C  
ATOM    677  CG  TYR 0  45      -8.131  10.879   6.584  1.00  0.00      R00  C  
ATOM    678  CD1 TYR 0  45      -8.139  11.549   7.809  1.00  0.00      R00  C  
ATOM    679  CE1 TYR 0  45      -6.998  11.955   8.462  1.00  0.00      R00  C  
ATOM    680  CD2 TYR 0  45      -6.902  10.263   6.218  1.00  0.00      R00  C  
ATOM    681  CE2 TYR 0  45      -5.692  10.643   6.872  1.00  0.00      R00  C  
ATOM    682  CZ  TYR 0  45      -5.744  11.546   7.924  1.00  0.00      R00  C  
ATOM    683  OH  TYR 0  45      -4.511  12.004   8.360  1.00  0.00      R00  O  
ATOM    684  H   TYR 0  45      -9.608  12.991   5.404  1.00  0.00      R00  H  
ATOM    685  HH  TYR 0  45      -4.532  12.566   9.138  1.00  0.00      R00  H  
ATOM    686  HA  TYR 0  45      -8.766  10.697   3.844  1.00  0.00           H  
ATOM    687  HB3 TYR 0  45      -9.501   9.346   5.795  1.00  0.00           H  
ATOM    688  HB2 TYR 0  45     -10.301  10.665   6.513  1.00  0.00           H  
ATOM    689  HD1 TYR 0  45      -9.066  11.881   8.253  1.00  0.00           H  
ATOM    690  HE1 TYR 0  45      -7.053  12.682   9.259  1.00  0.00           H  
ATOM    691  HD2 TYR 0  45      -6.918   9.534   5.422  1.00  0.00           H  
ATOM    692  HE2 TYR 0  45      -4.699  10.269   6.671  1.00  0.00           H  
ATOM    693  N   ALA 0  46     -11.949  11.473   3.705  1.00  0.00      R00  N  
ATOM    694  CA  ALA 0  46     -13.127  11.312   2.878  1.00  0.00      R00  C  
ATOM    695  C   ALA 0  46     -12.821  11.511   1.341  1.00  0.00      R00  C  
ATOM    696  O   ALA 0  46     -13.348  10.784   0.574  1.00  0.00      R00  O  
ATOM    697  CB  ALA 0  46     -14.222  12.392   3.295  1.00  0.00      R00  C  
ATOM    698  H   ALA 0  46     -11.942  12.308   4.273  1.00  0.00      R00  H  
ATOM    699  HA  ALA 0  46     -13.595  10.336   3.005  1.00  0.00           H  
ATOM    700  HB1 ALA 0  46     -13.876  12.815   4.239  1.00  0.00           H  
ATOM    701  HB2 ALA 0  46     -14.329  13.164   2.532  1.00  0.00           H  
ATOM    702  HB3 ALA 0  46     -15.250  12.035   3.248  1.00  0.00           H  
ATOM    703  N   ILE 0  47     -12.122  12.579   0.952  1.00  0.00      R00  N  
ATOM    704  CA  ILE 0  47     -11.660  12.942  -0.417  1.00  0.00      R00  C  
ATOM    705  C   ILE 0  47     -10.893  11.792  -1.063  1.00  0.00      R00  C  
ATOM    706  O   ILE 0  47     -11.222  11.510  -2.218  1.00  0.00      R00  O  
ATOM    707  CB  ILE 0  47     -10.695  14.190  -0.380  1.00  0.00      R00  C  
ATOM    708  CG2 ILE 0  47      -9.648  14.260  -1.538  1.00  0.00      R00  C  
ATOM    709  CG1 ILE 0  47     -11.605  15.430  -0.161  1.00  0.00      R00  C  
ATOM    710  CD1 ILE 0  47     -10.827  16.606   0.429  1.00  0.00      R00  C  
ATOM    711  H   ILE 0  47     -11.812  13.285   1.605  1.00  0.00      R00  H  
ATOM    712  HA  ILE 0  47     -12.615  13.035  -0.935  1.00  0.00           H  
ATOM    713  HB  ILE 0  47     -10.092  14.041   0.516  1.00  0.00           H  
ATOM    714 HG21 ILE 0  47     -10.104  14.304  -2.527  1.00  0.00           H  
ATOM    715 HG22 ILE 0  47      -9.090  15.185  -1.391  1.00  0.00           H  
ATOM    716 HG23 ILE 0  47      -8.944  13.428  -1.543  1.00  0.00           H  
ATOM    717 HG13 ILE 0  47     -12.480  15.305   0.475  1.00  0.00           H  
ATOM    718 HG12 ILE 0  47     -12.066  15.816  -1.071  1.00  0.00           H  
ATOM    719 HD11 ILE 0  47     -11.320  17.458  -0.039  1.00  0.00           H  
ATOM    720 HD12 ILE 0  47     -10.890  16.719   1.511  1.00  0.00           H  
ATOM    721 HD13 ILE 0  47      -9.791  16.606   0.091  1.00  0.00           H  
ATOM    722  N   VAL 0  48      -9.947  11.202  -0.303  1.00  0.00      R00  N  
ATOM    723  CA  VAL 0  48      -9.106  10.173  -0.790  1.00  0.00      R00  C  
ATOM    724  C   VAL 0  48      -9.832   8.948  -1.270  1.00  0.00      R00  C  
ATOM    725  O   VAL 0  48      -9.496   8.289  -2.270  1.00  0.00      R00  O  
ATOM    726  CB  VAL 0  48      -7.858   9.668   0.100  1.00  0.00      R00  C  
ATOM    727  CG1 VAL 0  48      -6.851  10.772   0.219  1.00  0.00      R00  C  
ATOM    728  CG2 VAL 0  48      -8.259   9.195   1.471  1.00  0.00      R00  C  
ATOM    729  H   VAL 0  48      -9.819  11.594   0.619  1.00  0.00      R00  H  
ATOM    730  HA  VAL 0  48      -8.514  10.553  -1.624  1.00  0.00           H  
ATOM    731  HB  VAL 0  48      -7.482   8.748  -0.346  1.00  0.00           H  
ATOM    732 HG11 VAL 0  48      -6.058  10.657   0.958  1.00  0.00           H  
ATOM    733 HG12 VAL 0  48      -6.424  10.921  -0.772  1.00  0.00           H  
ATOM    734 HG13 VAL 0  48      -7.373  11.691   0.489  1.00  0.00           H  
ATOM    735 HG21 VAL 0  48      -7.399   8.962   2.098  1.00  0.00           H  
ATOM    736 HG22 VAL 0  48      -8.939   9.906   1.940  1.00  0.00           H  
ATOM    737 HG23 VAL 0  48      -8.794   8.266   1.271  1.00  0.00           H  
ATOM    738  N   CYS 0  49     -10.993   8.755  -0.590  1.00  0.00      R00  N  
ATOM    739  CA  CYS 0  49     -11.940   7.732  -0.846  1.00  0.00      R00  C  
ATOM    740  C   CYS 0  49     -12.616   7.942  -2.185  1.00  0.00      R00  C  
ATOM    741  O   CYS 0  49     -12.612   7.037  -3.022  1.00  0.00      R00  O  
ATOM    742  CB  CYS 0  49     -13.066   7.496   0.267  1.00  0.00      R00  C  
ATOM    743  SG  CYS 0  49     -14.316   6.210  -0.086  1.00  0.00      R00  S  
ATOM    744  H   CYS 0  49     -11.070   9.190   0.318  1.00  0.00      R00  H  
ATOM    745  HA  CYS 0  49     -11.281   6.867  -0.915  1.00  0.00           H  
ATOM    746  HB3 CYS 0  49     -13.597   8.426   0.469  1.00  0.00           H  
ATOM    747  HB2 CYS 0  49     -12.563   7.245   1.201  1.00  0.00           H  
ATOM    748  HG  CYS 0  49     -15.020   7.053  -0.847  1.00  0.00           H  
ATOM    749  N   VAL 0  50     -13.159   9.216  -2.361  1.00  0.00      R00  N  
ATOM    750  CA  VAL 0  50     -13.892   9.609  -3.598  1.00  0.00      R00  C  
ATOM    751  C   VAL 0  50     -12.994   9.671  -4.868  1.00  0.00      R00  C  
ATOM    752  O   VAL 0  50     -13.492   9.188  -5.923  1.00  0.00      R00  O  
ATOM    753  CB  VAL 0  50     -14.733  10.946  -3.423  1.00  0.00      R00  C  
ATOM    754  CG1 VAL 0  50     -15.408  11.449  -4.705  1.00  0.00      R00  C  
ATOM    755  CG2 VAL 0  50     -15.786  10.688  -2.354  1.00  0.00      R00  C  
ATOM    756  H   VAL 0  50     -13.121   9.928  -1.646  1.00  0.00      R00  H  
ATOM    757  HA  VAL 0  50     -14.614   8.831  -3.847  1.00  0.00           H  
ATOM    758  HB  VAL 0  50     -14.076  11.643  -2.901  1.00  0.00           H  
ATOM    759 HG11 VAL 0  50     -14.680  11.919  -5.366  1.00  0.00           H  
ATOM    760 HG12 VAL 0  50     -16.040  10.705  -5.189  1.00  0.00           H  
ATOM    761 HG13 VAL 0  50     -16.160  12.220  -4.535  1.00  0.00           H  
ATOM    762 HG21 VAL 0  50     -16.544  11.466  -2.438  1.00  0.00           H  
ATOM    763 HG22 VAL 0  50     -16.234   9.702  -2.479  1.00  0.00           H  
ATOM    764 HG23 VAL 0  50     -15.427  10.946  -1.358  1.00  0.00           H  
ATOM    765  N   VAL 0  51     -11.732  10.107  -4.751  1.00  0.00      R00  N  
ATOM    766  CA  VAL 0  51     -10.789  10.040  -5.849  1.00  0.00      R00  C  
ATOM    767  C   VAL 0  51     -10.230   8.595  -6.043  1.00  0.00      R00  C  
ATOM    768  O   VAL 0  51      -9.633   8.354  -7.091  1.00  0.00      R00  O  
ATOM    769  CB  VAL 0  51      -9.504  10.990  -5.643  1.00  0.00      R00  C  
ATOM    770  CG1 VAL 0  51      -9.962  12.451  -5.458  1.00  0.00      R00  C  
ATOM    771  CG2 VAL 0  51      -8.506  10.520  -4.588  1.00  0.00      R00  C  
ATOM    772  H   VAL 0  51     -11.394  10.141  -3.800  1.00  0.00      R00  H  
ATOM    773  HA  VAL 0  51     -11.256  10.290  -6.802  1.00  0.00           H  
ATOM    774  HB  VAL 0  51      -9.041  10.946  -6.629  1.00  0.00           H  
ATOM    775 HG11 VAL 0  51     -10.712  12.825  -6.156  1.00  0.00           H  
ATOM    776 HG12 VAL 0  51     -10.350  12.588  -4.449  1.00  0.00           H  
ATOM    777 HG13 VAL 0  51      -9.097  13.113  -5.484  1.00  0.00           H  
ATOM    778 HG21 VAL 0  51      -9.047  10.511  -3.642  1.00  0.00           H  
ATOM    779 HG22 VAL 0  51      -7.994   9.570  -4.747  1.00  0.00           H  
ATOM    780 HG23 VAL 0  51      -7.730  11.251  -4.362  1.00  0.00           H  
ATOM    781  N   GLY 0  52     -10.311   7.756  -5.032  1.00  0.00      R00  N  
ATOM    782  CA  GLY 0  52      -9.916   6.315  -5.151  1.00  0.00      R00  C  
ATOM    783  C   GLY 0  52     -10.975   5.457  -5.917  1.00  0.00      R00  C  
ATOM    784  O   GLY 0  52     -10.743   4.677  -6.868  1.00  0.00      R00  O  
ATOM    785  H   GLY 0  52     -10.559   8.009  -4.086  1.00  0.00      R00  H  
ATOM    786  HA3 GLY 0  52      -9.854   5.687  -4.262  1.00  0.00           H  
ATOM    787  HA2 GLY 0  52      -8.966   6.329  -5.684  1.00  0.00           H  
ATOM    788  N   LEU 0  53     -12.227   5.689  -5.522  1.00  0.00      R00  N  
ATOM    789  CA  LEU 0  53     -13.467   5.220  -6.236  1.00  0.00      R00  C  
ATOM    790  C   LEU 0  53     -13.421   5.500  -7.705  1.00  0.00      R00  C  
ATOM    791  O   LEU 0  53     -13.466   4.552  -8.483  1.00  0.00      R00  O  
ATOM    792  CB  LEU 0  53     -14.747   5.796  -5.522  1.00  0.00      R00  C  
ATOM    793  CG  LEU 0  53     -16.170   5.299  -6.008  1.00  0.00      R00  C  
ATOM    794  CD1 LEU 0  53     -16.186   3.771  -6.140  1.00  0.00      R00  C  
ATOM    795  CD2 LEU 0  53     -17.363   5.997  -5.243  1.00  0.00      R00  C  
ATOM    796  H   LEU 0  53     -12.245   6.283  -4.706  1.00  0.00      R00  H  
ATOM    797  HA  LEU 0  53     -13.567   4.139  -6.143  1.00  0.00           H  
ATOM    798  HB3 LEU 0  53     -14.747   6.881  -5.626  1.00  0.00           H  
ATOM    799  HB2 LEU 0  53     -14.779   5.649  -4.443  1.00  0.00           H  
ATOM    800  HG  LEU 0  53     -16.249   5.698  -7.019  1.00  0.00           H  
ATOM    801 HD11 LEU 0  53     -16.835   3.492  -6.969  1.00  0.00           H  
ATOM    802 HD12 LEU 0  53     -15.298   3.140  -6.179  1.00  0.00           H  
ATOM    803 HD13 LEU 0  53     -16.696   3.366  -5.266  1.00  0.00           H  
ATOM    804 HD21 LEU 0  53     -18.369   5.619  -5.423  1.00  0.00           H  
ATOM    805 HD22 LEU 0  53     -17.129   5.857  -4.187  1.00  0.00           H  
ATOM    806 HD23 LEU 0  53     -17.400   7.062  -5.470  1.00  0.00           H  
ATOM    807  N   LEU 0  54     -13.195   6.788  -8.034  1.00  0.00      R00  N  
ATOM    808  CA  LEU 0  54     -12.999   7.321  -9.369  1.00  0.00      R00  C  
ATOM    809  C   LEU 0  54     -11.899   6.630 -10.131  1.00  0.00      R00  C  
ATOM    810  O   LEU 0  54     -12.036   6.399 -11.369  1.00  0.00      R00  O  
ATOM    811  CB  LEU 0  54     -12.694   8.880  -9.345  1.00  0.00      R00  C  
ATOM    812  CG  LEU 0  54     -13.855   9.886  -9.242  1.00  0.00      R00  C  
ATOM    813  CD1 LEU 0  54     -13.378  11.313  -8.834  1.00  0.00      R00  C  
ATOM    814  CD2 LEU 0  54     -14.944   9.788 -10.338  1.00  0.00      R00  C  
ATOM    815  H   LEU 0  54     -13.021   7.430  -7.274  1.00  0.00      R00  H  
ATOM    816  HA  LEU 0  54     -13.747   7.043 -10.112  1.00  0.00           H  
ATOM    817  HB3 LEU 0  54     -12.240   9.030 -10.324  1.00  0.00           H  
ATOM    818  HB2 LEU 0  54     -12.009   9.121  -8.532  1.00  0.00           H  
ATOM    819  HG  LEU 0  54     -14.256   9.576  -8.277  1.00  0.00           H  
ATOM    820 HD11 LEU 0  54     -13.705  11.555  -7.822  1.00  0.00           H  
ATOM    821 HD12 LEU 0  54     -12.293  11.406  -8.802  1.00  0.00           H  
ATOM    822 HD13 LEU 0  54     -13.774  12.072  -9.509  1.00  0.00           H  
ATOM    823 HD21 LEU 0  54     -15.126   8.727 -10.508  1.00  0.00           H  
ATOM    824 HD22 LEU 0  54     -15.828  10.399 -10.155  1.00  0.00           H  
ATOM    825 HD23 LEU 0  54     -14.589  10.052 -11.334  1.00  0.00           H  
ATOM    826  N   GLY 0  55     -10.764   6.250  -9.484  1.00  0.00      R00  N  
ATOM    827  CA  GLY 0  55      -9.648   5.648 -10.064  1.00  0.00      R00  C  
ATOM    828  C   GLY 0  55      -9.900   4.141 -10.447  1.00  0.00      R00  C  
ATOM    829  O   GLY 0  55      -9.607   3.675 -11.523  1.00  0.00      R00  O  
ATOM    830  H   GLY 0  55     -10.843   6.026  -8.502  1.00  0.00      R00  H  
ATOM    831  HA3 GLY 0  55      -8.775   5.722  -9.416  1.00  0.00           H  
ATOM    832  HA2 GLY 0  55      -9.354   6.270 -10.910  1.00  0.00           H  
ATOM    833  N   ASN 0  56     -10.434   3.408  -9.439  1.00  0.00      R00  N  
ATOM    834  CA  ASN 0  56     -10.814   1.990  -9.585  1.00  0.00      R00  C  
ATOM    835  C   ASN 0  56     -11.761   1.826 -10.768  1.00  0.00      R00  C  
ATOM    836  O   ASN 0  56     -11.445   1.093 -11.718  1.00  0.00      R00  O  
ATOM    837  CB  ASN 0  56     -11.312   1.489  -8.232  1.00  0.00      R00  C  
ATOM    838  CG  ASN 0  56     -11.717   0.034  -8.182  1.00  0.00      R00  C  
ATOM    839  OD1 ASN 0  56     -12.618  -0.389  -7.481  1.00  0.00      R00  O  
ATOM    840  ND2 ASN 0  56     -11.159  -0.903  -8.983  1.00  0.00      R00  N  
ATOM    841  H   ASN 0  56     -10.449   3.674  -8.465  1.00  0.00      R00  H  
ATOM    842 HD21 ASN 0  56     -11.464  -1.866  -9.005  1.00  0.00      R00  H  
ATOM    843 HD22 ASN 0  56     -10.430  -0.584  -9.605  1.00  0.00      R00  H  
ATOM    844  HA  ASN 0  56      -9.874   1.477  -9.785  1.00  0.00           H  
ATOM    845  HB3 ASN 0  56     -12.127   2.090  -7.829  1.00  0.00           H  
ATOM    846  HB2 ASN 0  56     -10.539   1.622  -7.475  1.00  0.00           H  
ATOM    847  N   THR 0  57     -12.713   2.713 -10.893  1.00  0.00      R00  N  
ATOM    848  CA  THR 0  57     -13.736   2.541 -11.941  1.00  0.00      R00  C  
ATOM    849  C   THR 0  57     -13.187   3.082 -13.260  1.00  0.00      R00  C  
ATOM    850  O   THR 0  57     -13.436   2.515 -14.358  1.00  0.00      R00  O  
ATOM    851  CB  THR 0  57     -15.040   3.402 -11.722  1.00  0.00      R00  C  
ATOM    852  OG1 THR 0  57     -14.723   4.687 -11.136  1.00  0.00      R00  O  
ATOM    853  CG2 THR 0  57     -16.040   2.852 -10.717  1.00  0.00      R00  C  
ATOM    854  H   THR 0  57     -12.925   3.362 -10.149  1.00  0.00      R00  H  
ATOM    855  HG1 THR 0  57     -14.339   4.606 -10.259  1.00  0.00      R00  H  
ATOM    856  HA  THR 0  57     -14.047   1.500 -12.034  1.00  0.00           H  
ATOM    857  HB  THR 0  57     -15.574   3.561 -12.659  1.00  0.00           H  
ATOM    858 HG21 THR 0  57     -16.452   1.901 -11.056  1.00  0.00           H  
ATOM    859 HG22 THR 0  57     -15.719   2.707  -9.686  1.00  0.00           H  
ATOM    860 HG23 THR 0  57     -16.908   3.510 -10.751  1.00  0.00           H  
ATOM    861  N   LEU 0  58     -12.270   4.039 -13.229  1.00  0.00      R00  N  
ATOM    862  CA  LEU 0  58     -11.557   4.642 -14.483  1.00  0.00      R00  C  
ATOM    863  C   LEU 0  58     -10.678   3.631 -15.103  1.00  0.00      R00  C  
ATOM    864  O   LEU 0  58     -10.666   3.574 -16.331  1.00  0.00      R00  O  
ATOM    865  CB  LEU 0  58     -10.902   5.966 -14.132  1.00  0.00      R00  C  
ATOM    866  CG  LEU 0  58     -10.001   6.641 -15.203  1.00  0.00      R00  C  
ATOM    867  CD1 LEU 0  58      -9.804   8.124 -15.005  1.00  0.00      R00  C  
ATOM    868  CD2 LEU 0  58      -8.630   5.929 -15.366  1.00  0.00      R00  C  
ATOM    869  H   LEU 0  58     -12.105   4.523 -12.358  1.00  0.00      R00  H  
ATOM    870  HA  LEU 0  58     -12.337   4.839 -15.217  1.00  0.00           H  
ATOM    871  HB3 LEU 0  58     -10.333   5.849 -13.210  1.00  0.00           H  
ATOM    872  HB2 LEU 0  58     -11.665   6.735 -14.011  1.00  0.00           H  
ATOM    873  HG  LEU 0  58     -10.503   6.584 -16.168  1.00  0.00           H  
ATOM    874 HD11 LEU 0  58      -9.195   8.338 -14.127  1.00  0.00           H  
ATOM    875 HD12 LEU 0  58      -9.194   8.427 -15.855  1.00  0.00           H  
ATOM    876 HD13 LEU 0  58     -10.767   8.632 -15.058  1.00  0.00           H  
ATOM    877 HD21 LEU 0  58      -8.547   5.309 -16.259  1.00  0.00           H  
ATOM    878 HD22 LEU 0  58      -7.712   6.512 -15.297  1.00  0.00           H  
ATOM    879 HD23 LEU 0  58      -8.492   5.209 -14.560  1.00  0.00           H  
ATOM    880  N   VAL 0  59      -9.987   2.811 -14.330  1.00  0.00      R00  N  
ATOM    881  CA  VAL 0  59      -9.249   1.636 -14.989  1.00  0.00      R00  C  
ATOM    882  C   VAL 0  59     -10.208   0.434 -15.348  1.00  0.00      R00  C  
ATOM    883  O   VAL 0  59      -9.782  -0.478 -16.058  1.00  0.00      R00  O  
ATOM    884  CB  VAL 0  59      -8.073   1.157 -14.237  1.00  0.00      R00  C  
ATOM    885  CG1 VAL 0  59      -6.990   2.268 -14.260  1.00  0.00      R00  C  
ATOM    886  CG2 VAL 0  59      -8.309   0.520 -12.793  1.00  0.00      R00  C  
ATOM    887  H   VAL 0  59      -9.822   3.031 -13.358  1.00  0.00      R00  H  
ATOM    888  HA  VAL 0  59      -8.864   1.985 -15.947  1.00  0.00           H  
ATOM    889  HB  VAL 0  59      -7.613   0.294 -14.718  1.00  0.00           H  
ATOM    890 HG11 VAL 0  59      -7.462   3.109 -13.752  1.00  0.00           H  
ATOM    891 HG12 VAL 0  59      -6.115   1.907 -13.718  1.00  0.00           H  
ATOM    892 HG13 VAL 0  59      -6.822   2.513 -15.309  1.00  0.00           H  
ATOM    893 HG21 VAL 0  59      -7.410  -0.008 -12.476  1.00  0.00           H  
ATOM    894 HG22 VAL 0  59      -8.392   1.266 -12.003  1.00  0.00           H  
ATOM    895 HG23 VAL 0  59      -9.126  -0.193 -12.905  1.00  0.00           H  
ATOM    896  N   ILE 0  60     -11.485   0.444 -14.897  1.00  0.00      R00  N  
ATOM    897  CA  ILE 0  60     -12.522  -0.476 -15.368  1.00  0.00      R00  C  
ATOM    898  C   ILE 0  60     -13.189  -0.094 -16.708  1.00  0.00      R00  C  
ATOM    899  O   ILE 0  60     -13.234  -0.920 -17.598  1.00  0.00      R00  O  
ATOM    900  CB  ILE 0  60     -13.615  -0.805 -14.264  1.00  0.00      R00  C  
ATOM    901  CG2 ILE 0  60     -14.800  -1.651 -14.719  1.00  0.00      R00  C  
ATOM    902  CG1 ILE 0  60     -12.929  -1.630 -13.080  1.00  0.00      R00  C  
ATOM    903  CD1 ILE 0  60     -13.729  -1.661 -11.752  1.00  0.00      R00  C  
ATOM    904  H   ILE 0  60     -11.780   1.217 -14.318  1.00  0.00      R00  H  
ATOM    905  HA  ILE 0  60     -11.929  -1.378 -15.525  1.00  0.00           H  
ATOM    906  HB  ILE 0  60     -14.076   0.066 -13.797  1.00  0.00           H  
ATOM    907 HG21 ILE 0  60     -14.371  -2.246 -15.525  1.00  0.00           H  
ATOM    908 HG22 ILE 0  60     -15.327  -2.150 -13.906  1.00  0.00           H  
ATOM    909 HG23 ILE 0  60     -15.573  -1.002 -15.131  1.00  0.00           H  
ATOM    910 HG13 ILE 0  60     -11.985  -1.177 -12.778  1.00  0.00           H  
ATOM    911 HG12 ILE 0  60     -12.645  -2.627 -13.416  1.00  0.00           H  
ATOM    912 HD11 ILE 0  60     -14.797  -1.838 -11.885  1.00  0.00           H  
ATOM    913 HD12 ILE 0  60     -13.353  -2.461 -11.115  1.00  0.00           H  
ATOM    914 HD13 ILE 0  60     -13.638  -0.734 -11.187  1.00  0.00           H  
ATOM    915  N   TYR 0  61     -13.583   1.166 -16.773  1.00  0.00      R00  N  
ATOM    916  CA  TYR 0  61     -14.300   1.766 -17.979  1.00  0.00      R00  C  
ATOM    917  C   TYR 0  61     -13.573   2.490 -19.066  1.00  0.00      R00  C  
ATOM    918  O   TYR 0  61     -14.189   2.903 -20.044  1.00  0.00      R00  O  
ATOM    919  CB  TYR 0  61     -15.404   2.602 -17.375  1.00  0.00      R00  C  
ATOM    920  CG  TYR 0  61     -16.459   1.793 -16.662  1.00  0.00      R00  C  
ATOM    921  CD1 TYR 0  61     -16.617   2.045 -15.280  1.00  0.00      R00  C  
ATOM    922  CE1 TYR 0  61     -17.484   1.253 -14.559  1.00  0.00      R00  C  
ATOM    923  CD2 TYR 0  61     -17.297   0.814 -17.302  1.00  0.00      R00  C  
ATOM    924  CE2 TYR 0  61     -18.240   0.067 -16.526  1.00  0.00      R00  C  
ATOM    925  CZ  TYR 0  61     -18.217   0.245 -15.175  1.00  0.00      R00  C  
ATOM    926  OH  TYR 0  61     -18.895  -0.545 -14.373  1.00  0.00      R00  O  
ATOM    927  H   TYR 0  61     -13.697   1.744 -15.953  1.00  0.00      R00  H  
ATOM    928  HH  TYR 0  61     -19.491  -1.130 -14.846  1.00  0.00      R00  H  
ATOM    929  HA  TYR 0  61     -14.628   0.952 -18.626  1.00  0.00           H  
ATOM    930  HB3 TYR 0  61     -15.873   3.130 -18.206  1.00  0.00           H  
ATOM    931  HB2 TYR 0  61     -15.021   3.357 -16.689  1.00  0.00           H  
ATOM    932  HD1 TYR 0  61     -16.045   2.840 -14.827  1.00  0.00           H  
ATOM    933  HE1 TYR 0  61     -17.544   1.383 -13.489  1.00  0.00           H  
ATOM    934  HD2 TYR 0  61     -17.117   0.645 -18.354  1.00  0.00           H  
ATOM    935  HE2 TYR 0  61     -18.967  -0.598 -16.970  1.00  0.00           H  
ATOM    936  N   VAL 0  62     -12.235   2.455 -18.943  1.00  0.00      R00  N  
ATOM    937  CA  VAL 0  62     -11.239   2.939 -19.973  1.00  0.00      R00  C  
ATOM    938  C   VAL 0  62     -11.316   2.249 -21.361  1.00  0.00      R00  C  
ATOM    939  O   VAL 0  62     -11.092   2.880 -22.408  1.00  0.00      R00  O  
ATOM    940  CB  VAL 0  62      -9.768   2.843 -19.494  1.00  0.00      R00  C  
ATOM    941  CG1 VAL 0  62      -9.449   1.401 -18.988  1.00  0.00      R00  C  
ATOM    942  CG2 VAL 0  62      -8.749   3.415 -20.433  1.00  0.00      R00  C  
ATOM    943  H   VAL 0  62     -11.968   2.123 -18.028  1.00  0.00      R00  H  
ATOM    944  HA  VAL 0  62     -11.520   3.977 -20.157  1.00  0.00           H  
ATOM    945  HB  VAL 0  62      -9.795   3.549 -18.663  1.00  0.00           H  
ATOM    946 HG11 VAL 0  62      -8.376   1.363 -18.798  1.00  0.00           H  
ATOM    947 HG12 VAL 0  62      -9.997   1.153 -18.078  1.00  0.00           H  
ATOM    948 HG13 VAL 0  62      -9.564   0.763 -19.864  1.00  0.00           H  
ATOM    949 HG21 VAL 0  62      -8.955   4.475 -20.578  1.00  0.00           H  
ATOM    950 HG22 VAL 0  62      -7.769   3.428 -19.955  1.00  0.00           H  
ATOM    951 HG23 VAL 0  62      -8.682   2.903 -21.393  1.00  0.00           H  
ATOM    952  N   VAL 0  63     -12.045   1.155 -21.325  1.00  0.00      R00  N  
ATOM    953  CA  VAL 0  63     -12.477   0.323 -22.458  1.00  0.00      R00  C  
ATOM    954  C   VAL 0  63     -13.617   0.941 -23.328  1.00  0.00      R00  C  
ATOM    955  O   VAL 0  63     -13.676   0.642 -24.516  1.00  0.00      R00  O  
ATOM    956  CB  VAL 0  63     -13.026  -1.009 -21.953  1.00  0.00      R00  C  
ATOM    957  CG1 VAL 0  63     -11.993  -1.744 -21.109  1.00  0.00      R00  C  
ATOM    958  CG2 VAL 0  63     -14.342  -1.067 -21.288  1.00  0.00      R00  C  
ATOM    959  H   VAL 0  63     -12.088   0.683 -20.433  1.00  0.00      R00  H  
ATOM    960  HA  VAL 0  63     -11.665   0.090 -23.147  1.00  0.00           H  
ATOM    961  HB  VAL 0  63     -13.160  -1.649 -22.825  1.00  0.00           H  
ATOM    962 HG11 VAL 0  63     -12.228  -2.762 -20.799  1.00  0.00           H  
ATOM    963 HG12 VAL 0  63     -11.013  -1.869 -21.569  1.00  0.00           H  
ATOM    964 HG13 VAL 0  63     -11.885  -1.262 -20.138  1.00  0.00           H  
ATOM    965 HG21 VAL 0  63     -14.215  -0.675 -20.279  1.00  0.00           H  
ATOM    966 HG22 VAL 0  63     -15.129  -0.541 -21.829  1.00  0.00           H  
ATOM    967 HG23 VAL 0  63     -14.623  -2.119 -21.245  1.00  0.00           H  
ATOM    968  N   LEU 0  64     -14.444   1.854 -22.747  1.00  0.00      R00  N  
ATOM    969  CA  LEU 0  64     -15.323   2.684 -23.478  1.00  0.00      R00  C  
ATOM    970  C   LEU 0  64     -14.631   3.960 -23.902  1.00  0.00      R00  C  
ATOM    971  O   LEU 0  64     -14.834   4.468 -25.027  1.00  0.00      R00  O  
ATOM    972  CB  LEU 0  64     -16.707   3.056 -22.794  1.00  0.00      R00  C  
ATOM    973  CG  LEU 0  64     -17.887   2.108 -23.236  1.00  0.00      R00  C  
ATOM    974  CD1 LEU 0  64     -17.448   0.634 -22.984  1.00  0.00      R00  C  
ATOM    975  CD2 LEU 0  64     -19.150   2.500 -22.352  1.00  0.00      R00  C  
ATOM    976  H   LEU 0  64     -14.566   2.092 -21.773  1.00  0.00      R00  H  
ATOM    977  HA  LEU 0  64     -15.616   2.147 -24.380  1.00  0.00           H  
ATOM    978  HB3 LEU 0  64     -17.077   4.004 -23.185  1.00  0.00           H  
ATOM    979  HB2 LEU 0  64     -16.639   3.079 -21.706  1.00  0.00           H  
ATOM    980  HG  LEU 0  64     -18.227   2.277 -24.258  1.00  0.00           H  
ATOM    981 HD11 LEU 0  64     -16.943   0.466 -22.033  1.00  0.00           H  
ATOM    982 HD12 LEU 0  64     -18.359   0.046 -22.866  1.00  0.00           H  
ATOM    983 HD13 LEU 0  64     -16.908   0.157 -23.802  1.00  0.00           H  
ATOM    984 HD21 LEU 0  64     -19.714   3.191 -22.979  1.00  0.00           H  
ATOM    985 HD22 LEU 0  64     -19.718   1.602 -22.109  1.00  0.00           H  
ATOM    986 HD23 LEU 0  64     -18.854   2.923 -21.392  1.00  0.00           H  
ATOM    987  N   ARG 0  65     -13.896   4.573 -22.944  1.00  0.00      R00  N  
ATOM    988  CA  ARG 0  65     -13.652   6.039 -22.895  1.00  0.00      R00  C  
ATOM    989  C   ARG 0  65     -12.806   6.561 -24.125  1.00  0.00      R00  C  
ATOM    990  O   ARG 0  65     -13.282   7.448 -24.904  1.00  0.00      R00  O  
ATOM    991  CB  ARG 0  65     -13.004   6.449 -21.479  1.00  0.00      R00  C  
ATOM    992  CG  ARG 0  65     -14.030   6.194 -20.356  1.00  0.00      R00  C  
ATOM    993  CD  ARG 0  65     -13.373   6.308 -19.003  1.00  0.00      R00  C  
ATOM    994  NE  ARG 0  65     -14.373   6.450 -17.891  1.00  0.00      R00  N  
ATOM    995  CZ  ARG 0  65     -14.224   7.066 -16.738  1.00  0.00      R00  C  
ATOM    996  NH1 ARG 0  65     -15.130   6.818 -15.799  1.00  0.00      R00  N  
ATOM    997  NH2 ARG 0  65     -13.164   7.768 -16.332  1.00  0.00      R00  N1+
ATOM    998  H   ARG 0  65     -13.567   4.037 -22.153  1.00  0.00      R00  H  
ATOM    999  HE  ARG 0  65     -15.287   6.060 -18.072  1.00  0.00      R00  H  
ATOM   1000 HH11 ARG 0  65     -15.043   7.141 -14.846  1.00  0.00      R00  H  
ATOM   1001 HH12 ARG 0  65     -15.986   6.282 -15.822  1.00  0.00      R00  H  
ATOM   1002 HH21 ARG 0  65     -13.195   8.382 -15.530  1.00  0.00      R00  H  
ATOM   1003 HH22 ARG 0  65     -12.493   8.186 -16.961  1.00  0.00      R00  H  
ATOM   1004  HA  ARG 0  65     -14.636   6.492 -23.013  1.00  0.00           H  
ATOM   1005  HB3 ARG 0  65     -12.804   7.511 -21.338  1.00  0.00           H  
ATOM   1006  HB2 ARG 0  65     -12.060   5.949 -21.267  1.00  0.00           H  
ATOM   1007  HG3 ARG 0  65     -14.593   5.264 -20.434  1.00  0.00           H  
ATOM   1008  HG2 ARG 0  65     -14.754   6.998 -20.222  1.00  0.00           H  
ATOM   1009  HD3 ARG 0  65     -12.782   7.224 -19.014  1.00  0.00           H  
ATOM   1010  HD2 ARG 0  65     -12.739   5.489 -18.663  1.00  0.00           H  
ATOM   1011  N   TYR 0  66     -11.560   5.983 -24.265  1.00  0.00      R00  N  
ATOM   1012  CA  TYR 0  66     -10.665   6.478 -25.332  1.00  0.00      R00  C  
ATOM   1013  C   TYR 0  66      -9.768   5.330 -25.811  1.00  0.00      R00  C  
ATOM   1014  O   TYR 0  66      -8.803   5.586 -26.508  1.00  0.00      R00  O  
ATOM   1015  CB  TYR 0  66      -9.841   7.774 -24.838  1.00  0.00      R00  C  
ATOM   1016  CG  TYR 0  66      -9.083   7.651 -23.539  1.00  0.00      R00  C  
ATOM   1017  CD1 TYR 0  66      -7.747   7.128 -23.492  1.00  0.00      R00  C  
ATOM   1018  CE1 TYR 0  66      -7.168   6.930 -22.229  1.00  0.00      R00  C  
ATOM   1019  CD2 TYR 0  66      -9.778   8.002 -22.407  1.00  0.00      R00  C  
ATOM   1020  CE2 TYR 0  66      -9.181   7.802 -21.159  1.00  0.00      R00  C  
ATOM   1021  CZ  TYR 0  66      -7.876   7.237 -21.061  1.00  0.00      R00  C  
ATOM   1022  OH  TYR 0  66      -7.406   6.952 -19.798  1.00  0.00      R00  O  
ATOM   1023  H   TYR 0  66     -11.152   5.475 -23.494  1.00  0.00      R00  H  
ATOM   1024  HH  TYR 0  66      -6.466   6.759 -19.782  1.00  0.00      R00  H  
ATOM   1025  HA  TYR 0  66     -11.253   6.883 -26.156  1.00  0.00           H  
ATOM   1026  HB3 TYR 0  66     -10.554   8.597 -24.800  1.00  0.00           H  
ATOM   1027  HB2 TYR 0  66      -9.078   8.039 -25.570  1.00  0.00           H  
ATOM   1028  HD1 TYR 0  66      -7.254   6.754 -24.377  1.00  0.00           H  
ATOM   1029  HE1 TYR 0  66      -6.174   6.513 -22.166  1.00  0.00           H  
ATOM   1030  HD2 TYR 0  66     -10.719   8.531 -22.415  1.00  0.00           H  
ATOM   1031  HE2 TYR 0  66      -9.708   8.073 -20.256  1.00  0.00           H  
ATOM   1032  N   SER 0  67     -10.176   4.092 -25.671  1.00  0.00      R00  N  
ATOM   1033  CA  SER 0  67      -9.457   2.987 -26.276  1.00  0.00      R00  C  
ATOM   1034  C   SER 0  67     -10.169   2.472 -27.435  1.00  0.00      R00  C  
ATOM   1035  O   SER 0  67     -11.354   2.664 -27.581  1.00  0.00      R00  O  
ATOM   1036  CB  SER 0  67      -9.138   1.883 -25.211  1.00  0.00      R00  C  
ATOM   1037  OG  SER 0  67     -10.250   1.332 -24.534  1.00  0.00      R00  O  
ATOM   1038  H   SER 0  67     -10.881   3.790 -25.014  1.00  0.00      R00  H  
ATOM   1039  HG  SER 0  67     -10.600   1.916 -23.857  1.00  0.00      R00  H  
ATOM   1040  HA  SER 0  67      -8.415   3.271 -26.420  1.00  0.00           H  
ATOM   1041  HB3 SER 0  67      -8.383   2.225 -24.504  1.00  0.00           H  
ATOM   1042  HB2 SER 0  67      -8.619   1.005 -25.596  1.00  0.00           H  
ATOM   1043  N   LYS 0  68      -9.380   1.683 -28.205  1.00  0.00      R00  N  
ATOM   1044  CA  LYS 0  68      -9.836   0.754 -29.234  1.00  0.00      R00  C  
ATOM   1045  C   LYS 0  68     -10.709  -0.396 -28.770  1.00  0.00      R00  C  
ATOM   1046  O   LYS 0  68     -10.938  -1.430 -29.451  1.00  0.00      R00  O  
ATOM   1047  CB  LYS 0  68      -8.601   0.293 -30.108  1.00  0.00      R00  C  
ATOM   1048  CG  LYS 0  68      -7.417  -0.342 -29.426  1.00  0.00      R00  C  
ATOM   1049  CD  LYS 0  68      -6.183  -0.676 -30.272  1.00  0.00      R00  C  
ATOM   1050  CE  LYS 0  68      -6.380  -1.816 -31.259  1.00  0.00      R00  C  
ATOM   1051  NZ  LYS 0  68      -5.092  -2.259 -31.771  1.00  0.00      R00  N1+
ATOM   1052  H   LYS 0  68      -8.374   1.719 -28.127  1.00  0.00      R00  H  
ATOM   1053  HZ1 LYS 0  68      -5.238  -2.730 -32.652  1.00  0.00      R00  H  
ATOM   1054  HZ2 LYS 0  68      -4.446  -1.492 -31.887  1.00  0.00      R00  H  
ATOM   1055  HZ3 LYS 0  68      -4.692  -2.930 -31.130  1.00  0.00      R00  H  
ATOM   1056  HA  LYS 0  68     -10.599   1.156 -29.900  1.00  0.00           H  
ATOM   1057  HB3 LYS 0  68      -8.384   1.052 -30.858  1.00  0.00           H  
ATOM   1058  HB2 LYS 0  68      -9.004  -0.492 -30.747  1.00  0.00           H  
ATOM   1059  HG3 LYS 0  68      -7.783  -1.215 -28.885  1.00  0.00           H  
ATOM   1060  HG2 LYS 0  68      -7.049   0.438 -28.759  1.00  0.00           H  
ATOM   1061  HD3 LYS 0  68      -5.310  -0.815 -29.635  1.00  0.00           H  
ATOM   1062  HD2 LYS 0  68      -5.881   0.224 -30.809  1.00  0.00           H  
ATOM   1063  HE3 LYS 0  68      -6.971  -1.353 -32.050  1.00  0.00           H  
ATOM   1064  HE2 LYS 0  68      -6.866  -2.670 -30.787  1.00  0.00           H  
ATOM   1065  N   MET 0  69     -11.182  -0.241 -27.549  1.00  0.00      R00  N  
ATOM   1066  CA  MET 0  69     -11.809  -1.188 -26.575  1.00  0.00      R00  C  
ATOM   1067  C   MET 0  69     -10.661  -2.001 -25.969  1.00  0.00      R00  C  
ATOM   1068  O   MET 0  69     -10.861  -2.627 -24.984  1.00  0.00      R00  O  
ATOM   1069  CB  MET 0  69     -13.111  -1.913 -27.097  1.00  0.00      R00  C  
ATOM   1070  CG  MET 0  69     -14.186  -1.011 -27.721  1.00  0.00      R00  C  
ATOM   1071  SD  MET 0  69     -15.756  -1.639 -28.278  1.00  0.00      R00  S  
ATOM   1072  CE  MET 0  69     -16.546  -1.406 -26.769  1.00  0.00      R00  C  
ATOM   1073  H   MET 0  69     -10.985   0.675 -27.171  1.00  0.00      R00  H  
ATOM   1074  HA  MET 0  69     -12.164  -0.564 -25.755  1.00  0.00           H  
ATOM   1075  HB3 MET 0  69     -13.630  -2.397 -26.269  1.00  0.00           H  
ATOM   1076  HB2 MET 0  69     -12.843  -2.652 -27.852  1.00  0.00           H  
ATOM   1077  HG3 MET 0  69     -13.782  -0.500 -28.595  1.00  0.00           H  
ATOM   1078  HG2 MET 0  69     -14.395  -0.317 -26.908  1.00  0.00           H  
ATOM   1079  HE1 MET 0  69     -16.926  -0.392 -26.640  1.00  0.00           H  
ATOM   1080  HE2 MET 0  69     -17.450  -1.998 -26.629  1.00  0.00           H  
ATOM   1081  HE3 MET 0  69     -15.888  -1.552 -25.913  1.00  0.00           H  
ATOM   1082  N   GLN 0  70      -9.481  -2.032 -26.636  1.00  0.00      R00  N  
ATOM   1083  CA  GLN 0  70      -8.441  -3.012 -26.251  1.00  0.00      R00  C  
ATOM   1084  C   GLN 0  70      -7.375  -2.072 -25.644  1.00  0.00      R00  C  
ATOM   1085  O   GLN 0  70      -6.965  -1.154 -26.266  1.00  0.00      R00  O  
ATOM   1086  CB  GLN 0  70      -7.775  -3.692 -27.478  1.00  0.00      R00  C  
ATOM   1087  CG  GLN 0  70      -8.679  -3.973 -28.711  1.00  0.00      R00  C  
ATOM   1088  CD  GLN 0  70      -9.950  -4.760 -28.354  1.00  0.00      R00  C  
ATOM   1089  OE1 GLN 0  70      -9.869  -5.602 -27.473  1.00  0.00      R00  O  
ATOM   1090  NE2 GLN 0  70     -11.088  -4.437 -29.027  1.00  0.00      R00  N  
ATOM   1091  H   GLN 0  70      -9.294  -1.581 -27.520  1.00  0.00      R00  H  
ATOM   1092 HE21 GLN 0  70     -11.941  -4.967 -28.914  1.00  0.00      R00  H  
ATOM   1093 HE22 GLN 0  70     -11.176  -3.722 -29.734  1.00  0.00      R00  H  
ATOM   1094  HA  GLN 0  70      -8.771  -3.643 -25.426  1.00  0.00           H  
ATOM   1095  HB3 GLN 0  70      -7.607  -4.677 -27.042  1.00  0.00           H  
ATOM   1096  HB2 GLN 0  70      -6.872  -3.212 -27.854  1.00  0.00           H  
ATOM   1097  HG3 GLN 0  70      -8.179  -4.520 -29.510  1.00  0.00           H  
ATOM   1098  HG2 GLN 0  70      -8.984  -3.002 -29.099  1.00  0.00           H  
ATOM   1099  N   THR 0  71      -7.019  -2.376 -24.382  1.00  0.00      R00  N  
ATOM   1100  CA  THR 0  71      -6.165  -1.633 -23.534  1.00  0.00      R00  C  
ATOM   1101  C   THR 0  71      -5.261  -2.498 -22.542  1.00  0.00      R00  C  
ATOM   1102  O   THR 0  71      -5.099  -3.660 -22.917  1.00  0.00      R00  O  
ATOM   1103  CB  THR 0  71      -6.917  -0.480 -22.811  1.00  0.00      R00  C  
ATOM   1104  OG1 THR 0  71      -6.287   0.115 -21.705  1.00  0.00      R00  O  
ATOM   1105  CG2 THR 0  71      -8.307  -0.835 -22.316  1.00  0.00      R00  C  
ATOM   1106  H   THR 0  71      -7.422  -3.161 -23.891  1.00  0.00      R00  H  
ATOM   1107  HG1 THR 0  71      -5.541   0.633 -22.018  1.00  0.00      R00  H  
ATOM   1108  HA  THR 0  71      -5.470  -1.218 -24.265  1.00  0.00           H  
ATOM   1109  HB  THR 0  71      -6.986   0.331 -23.537  1.00  0.00           H  
ATOM   1110 HG21 THR 0  71      -8.735  -1.429 -23.123  1.00  0.00           H  
ATOM   1111 HG22 THR 0  71      -8.259  -1.403 -21.387  1.00  0.00           H  
ATOM   1112 HG23 THR 0  71      -8.950   0.032 -22.158  1.00  0.00           H  
ATOM   1113  N   VAL 0  72      -4.644  -2.001 -21.451  1.00  0.00      R00  N  
ATOM   1114  CA  VAL 0  72      -3.836  -2.786 -20.562  1.00  0.00      R00  C  
ATOM   1115  C   VAL 0  72      -4.657  -3.525 -19.563  1.00  0.00      R00  C  
ATOM   1116  O   VAL 0  72      -4.134  -4.404 -18.809  1.00  0.00      R00  O  
ATOM   1117  CB  VAL 0  72      -2.694  -1.950 -19.875  1.00  0.00      R00  C  
ATOM   1118  CG1 VAL 0  72      -1.813  -1.213 -20.871  1.00  0.00      R00  C  
ATOM   1119  CG2 VAL 0  72      -3.271  -0.927 -18.823  1.00  0.00      R00  C  
ATOM   1120  H   VAL 0  72      -4.867  -1.093 -21.070  1.00  0.00      R00  H  
ATOM   1121  HA  VAL 0  72      -3.279  -3.498 -21.172  1.00  0.00           H  
ATOM   1122  HB  VAL 0  72      -2.073  -2.661 -19.330  1.00  0.00           H  
ATOM   1123 HG11 VAL 0  72      -1.451  -1.995 -21.537  1.00  0.00           H  
ATOM   1124 HG12 VAL 0  72      -2.379  -0.524 -21.498  1.00  0.00           H  
ATOM   1125 HG13 VAL 0  72      -0.947  -0.730 -20.418  1.00  0.00           H  
ATOM   1126 HG21 VAL 0  72      -3.714  -1.402 -17.947  1.00  0.00           H  
ATOM   1127 HG22 VAL 0  72      -2.450  -0.329 -18.428  1.00  0.00           H  
ATOM   1128 HG23 VAL 0  72      -3.944  -0.251 -19.351  1.00  0.00           H  
ATOM   1129  N   THR 0  73      -5.989  -3.213 -19.494  1.00  0.00      R00  N  
ATOM   1130  CA  THR 0  73      -6.758  -3.502 -18.273  1.00  0.00      R00  C  
ATOM   1131  C   THR 0  73      -7.789  -4.677 -18.530  1.00  0.00      R00  C  
ATOM   1132  O   THR 0  73      -8.268  -5.208 -17.566  1.00  0.00      R00  O  
ATOM   1133  CB  THR 0  73      -7.484  -2.292 -17.707  1.00  0.00      R00  C  
ATOM   1134  OG1 THR 0  73      -8.632  -1.915 -18.326  1.00  0.00      R00  O  
ATOM   1135  CG2 THR 0  73      -6.531  -1.096 -17.427  1.00  0.00      R00  C  
ATOM   1136  H   THR 0  73      -6.381  -2.480 -20.067  1.00  0.00      R00  H  
ATOM   1137  HG1 THR 0  73      -9.066  -1.153 -17.935  1.00  0.00      R00  H  
ATOM   1138  HA  THR 0  73      -6.027  -3.792 -17.518  1.00  0.00           H  
ATOM   1139  HB  THR 0  73      -7.783  -2.521 -16.684  1.00  0.00           H  
ATOM   1140 HG21 THR 0  73      -5.726  -1.370 -16.745  1.00  0.00           H  
ATOM   1141 HG22 THR 0  73      -6.180  -0.770 -18.406  1.00  0.00           H  
ATOM   1142 HG23 THR 0  73      -7.040  -0.213 -17.041  1.00  0.00           H  
ATOM   1143  N   ASN 0  74      -8.040  -5.001 -19.794  1.00  0.00      R00  N  
ATOM   1144  CA  ASN 0  74      -9.137  -5.961 -20.181  1.00  0.00      R00  C  
ATOM   1145  C   ASN 0  74      -8.917  -7.344 -19.539  1.00  0.00      R00  C  
ATOM   1146  O   ASN 0  74      -9.894  -8.061 -19.290  1.00  0.00      R00  O  
ATOM   1147  CB  ASN 0  74      -9.159  -6.076 -21.740  1.00  0.00      R00  C  
ATOM   1148  CG  ASN 0  74      -9.508  -4.769 -22.552  1.00  0.00      R00  C  
ATOM   1149  OD1 ASN 0  74      -8.573  -4.123 -22.957  1.00  0.00      R00  O  
ATOM   1150  ND2 ASN 0  74     -10.747  -4.506 -22.913  1.00  0.00      R00  N  
ATOM   1151  H   ASN 0  74      -7.633  -4.470 -20.551  1.00  0.00      R00  H  
ATOM   1152 HD21 ASN 0  74     -10.879  -3.783 -23.607  1.00  0.00      R00  H  
ATOM   1153 HD22 ASN 0  74     -11.521  -5.053 -22.565  1.00  0.00      R00  H  
ATOM   1154  HA  ASN 0  74     -10.080  -5.523 -19.855  1.00  0.00           H  
ATOM   1155  HB3 ASN 0  74      -9.941  -6.744 -22.103  1.00  0.00           H  
ATOM   1156  HB2 ASN 0  74      -8.249  -6.548 -22.111  1.00  0.00           H  
ATOM   1157  N   MET 0  75      -7.643  -7.691 -19.233  1.00  0.00      R00  N  
ATOM   1158  CA  MET 0  75      -7.290  -8.890 -18.552  1.00  0.00      R00  C  
ATOM   1159  C   MET 0  75      -7.554  -8.877 -17.067  1.00  0.00      R00  C  
ATOM   1160  O   MET 0  75      -7.689 -10.002 -16.529  1.00  0.00      R00  O  
ATOM   1161  CB  MET 0  75      -5.755  -9.174 -18.845  1.00  0.00      R00  C  
ATOM   1162  CG  MET 0  75      -5.319 -10.439 -18.123  1.00  0.00      R00  C  
ATOM   1163  SD  MET 0  75      -3.823 -11.165 -18.644  1.00  0.00      R00  S  
ATOM   1164  CE  MET 0  75      -4.309 -11.742 -20.332  1.00  0.00      R00  C  
ATOM   1165  H   MET 0  75      -6.877  -7.064 -19.430  1.00  0.00      R00  H  
ATOM   1166  HA  MET 0  75      -8.013  -9.584 -18.980  1.00  0.00           H  
ATOM   1167  HB3 MET 0  75      -5.132  -8.346 -18.508  1.00  0.00           H  
ATOM   1168  HB2 MET 0  75      -5.544  -9.213 -19.914  1.00  0.00           H  
ATOM   1169  HG3 MET 0  75      -6.002 -11.282 -18.218  1.00  0.00           H  
ATOM   1170  HG2 MET 0  75      -5.325 -10.216 -17.056  1.00  0.00           H  
ATOM   1171  HE1 MET 0  75      -5.174 -12.404 -20.290  1.00  0.00           H  
ATOM   1172  HE2 MET 0  75      -4.541 -10.948 -21.042  1.00  0.00           H  
ATOM   1173  HE3 MET 0  75      -3.551 -12.256 -20.922  1.00  0.00           H  
ATOM   1174  N   TYR 0  76      -7.621  -7.685 -16.337  1.00  0.00      R00  N  
ATOM   1175  CA  TYR 0  76      -7.587  -7.739 -14.849  1.00  0.00      R00  C  
ATOM   1176  C   TYR 0  76      -8.898  -7.105 -14.298  1.00  0.00      R00  C  
ATOM   1177  O   TYR 0  76      -9.073  -7.365 -13.091  1.00  0.00      R00  O  
ATOM   1178  CB  TYR 0  76      -6.290  -7.072 -14.254  1.00  0.00      R00  C  
ATOM   1179  CG  TYR 0  76      -5.063  -7.928 -14.510  1.00  0.00      R00  C  
ATOM   1180  CD1 TYR 0  76      -4.321  -7.733 -15.769  1.00  0.00      R00  C  
ATOM   1181  CE1 TYR 0  76      -3.219  -8.514 -15.982  1.00  0.00      R00  C  
ATOM   1182  CD2 TYR 0  76      -4.745  -9.003 -13.685  1.00  0.00      R00  C  
ATOM   1183  CE2 TYR 0  76      -3.527  -9.729 -13.942  1.00  0.00      R00  C  
ATOM   1184  CZ  TYR 0  76      -2.745  -9.476 -15.093  1.00  0.00      R00  C  
ATOM   1185  OH  TYR 0  76      -1.499 -10.070 -15.355  1.00  0.00      R00  O  
ATOM   1186  H   TYR 0  76      -7.707  -6.828 -16.865  1.00  0.00      R00  H  
ATOM   1187  HH  TYR 0  76      -1.429 -10.369 -16.265  1.00  0.00      R00  H  
ATOM   1188  HA  TYR 0  76      -7.553  -8.784 -14.540  1.00  0.00           H  
ATOM   1189  HB3 TYR 0  76      -6.460  -6.819 -13.208  1.00  0.00           H  
ATOM   1190  HB2 TYR 0  76      -6.222  -6.190 -14.891  1.00  0.00           H  
ATOM   1191  HD1 TYR 0  76      -4.613  -6.893 -16.382  1.00  0.00           H  
ATOM   1192  HE1 TYR 0  76      -2.540  -8.385 -16.812  1.00  0.00           H  
ATOM   1193  HD2 TYR 0  76      -5.370  -9.131 -12.814  1.00  0.00           H  
ATOM   1194  HE2 TYR 0  76      -3.203 -10.542 -13.309  1.00  0.00           H  
ATOM   1195  N   ILE 0  77      -9.792  -6.397 -15.072  1.00  0.00      R00  N  
ATOM   1196  CA  ILE 0  77     -11.030  -5.887 -14.578  1.00  0.00      R00  C  
ATOM   1197  C   ILE 0  77     -12.184  -6.959 -14.346  1.00  0.00      R00  C  
ATOM   1198  O   ILE 0  77     -13.340  -6.644 -13.999  1.00  0.00      R00  O  
ATOM   1199  CB  ILE 0  77     -11.636  -4.865 -15.530  1.00  0.00      R00  C  
ATOM   1200  CG2 ILE 0  77     -10.662  -3.599 -15.550  1.00  0.00      R00  C  
ATOM   1201  CG1 ILE 0  77     -11.946  -5.466 -16.966  1.00  0.00      R00  C  
ATOM   1202  CD1 ILE 0  77     -12.763  -4.477 -17.872  1.00  0.00      R00  C  
ATOM   1203  H   ILE 0  77      -9.519  -6.149 -16.012  1.00  0.00      R00  H  
ATOM   1204  HA  ILE 0  77     -10.767  -5.332 -13.678  1.00  0.00           H  
ATOM   1205  HB  ILE 0  77     -12.532  -4.544 -14.998  1.00  0.00           H  
ATOM   1206 HG21 ILE 0  77     -10.715  -3.031 -14.621  1.00  0.00           H  
ATOM   1207 HG22 ILE 0  77      -9.683  -4.001 -15.812  1.00  0.00           H  
ATOM   1208 HG23 ILE 0  77     -10.860  -2.976 -16.422  1.00  0.00           H  
ATOM   1209 HG13 ILE 0  77     -12.468  -6.422 -16.917  1.00  0.00           H  
ATOM   1210 HG12 ILE 0  77     -11.031  -5.700 -17.510  1.00  0.00           H  
ATOM   1211 HD11 ILE 0  77     -13.345  -3.729 -17.333  1.00  0.00           H  
ATOM   1212 HD12 ILE 0  77     -12.025  -3.866 -18.391  1.00  0.00           H  
ATOM   1213 HD13 ILE 0  77     -13.143  -4.904 -18.800  1.00  0.00           H  
ATOM   1214  N   VAL 0  78     -11.808  -8.229 -14.452  1.00  0.00      R00  N  
ATOM   1215  CA  VAL 0  78     -12.602  -9.445 -14.117  1.00  0.00      R00  C  
ATOM   1216  C   VAL 0  78     -12.343 -10.126 -12.767  1.00  0.00      R00  C  
ATOM   1217  O   VAL 0  78     -12.995 -11.073 -12.416  1.00  0.00      R00  O  
ATOM   1218  CB  VAL 0  78     -12.531 -10.493 -15.264  1.00  0.00      R00  C  
ATOM   1219  CG1 VAL 0  78     -12.988  -9.880 -16.626  1.00  0.00      R00  C  
ATOM   1220  CG2 VAL 0  78     -11.149 -11.096 -15.498  1.00  0.00      R00  C  
ATOM   1221  H   VAL 0  78     -10.843  -8.503 -14.566  1.00  0.00      R00  H  
ATOM   1222  HA  VAL 0  78     -13.649  -9.145 -14.162  1.00  0.00           H  
ATOM   1223  HB  VAL 0  78     -13.293 -11.256 -15.105  1.00  0.00           H  
ATOM   1224 HG11 VAL 0  78     -13.915  -9.320 -16.500  1.00  0.00           H  
ATOM   1225 HG12 VAL 0  78     -12.247  -9.187 -17.025  1.00  0.00           H  
ATOM   1226 HG13 VAL 0  78     -13.318 -10.693 -17.273  1.00  0.00           H  
ATOM   1227 HG21 VAL 0  78     -11.033 -11.592 -16.462  1.00  0.00           H  
ATOM   1228 HG22 VAL 0  78     -10.362 -10.342 -15.504  1.00  0.00           H  
ATOM   1229 HG23 VAL 0  78     -10.831 -11.865 -14.795  1.00  0.00           H  
ATOM   1230  N   ASN 0  79     -11.504  -9.414 -11.993  1.00  0.00      R00  N  
ATOM   1231  CA  ASN 0  79     -11.391  -9.399 -10.524  1.00  0.00      R00  C  
ATOM   1232  C   ASN 0  79     -12.728  -8.933  -9.899  1.00  0.00      R00  C  
ATOM   1233  O   ASN 0  79     -13.585  -8.308 -10.576  1.00  0.00      R00  O  
ATOM   1234  CB  ASN 0  79     -10.201  -8.508 -10.159  1.00  0.00      R00  C  
ATOM   1235  CG  ASN 0  79      -9.810  -8.503  -8.671  1.00  0.00      R00  C  
ATOM   1236  OD1 ASN 0  79     -10.227  -9.366  -7.914  1.00  0.00      R00  O  
ATOM   1237  ND2 ASN 0  79      -9.178  -7.437  -8.176  1.00  0.00      R00  N  
ATOM   1238  H   ASN 0  79     -10.957  -8.720 -12.483  1.00  0.00      R00  H  
ATOM   1239 HD21 ASN 0  79      -9.154  -7.293  -7.177  1.00  0.00      R00  H  
ATOM   1240 HD22 ASN 0  79      -8.924  -6.671  -8.783  1.00  0.00      R00  H  
ATOM   1241  HA  ASN 0  79     -11.184 -10.427 -10.227  1.00  0.00           H  
ATOM   1242  HB3 ASN 0  79     -10.334  -7.499 -10.550  1.00  0.00           H  
ATOM   1243  HB2 ASN 0  79      -9.356  -8.910 -10.718  1.00  0.00           H  
ATOM   1244  N   LEU 0  80     -12.924  -9.324  -8.613  1.00  0.00      R00  N  
ATOM   1245  CA  LEU 0  80     -13.978  -8.942  -7.654  1.00  0.00      R00  C  
ATOM   1246  C   LEU 0  80     -13.397  -9.048  -6.236  1.00  0.00      R00  C  
ATOM   1247  O   LEU 0  80     -12.703 -10.017  -5.885  1.00  0.00      R00  O  
ATOM   1248  CB  LEU 0  80     -15.176  -9.935  -7.792  1.00  0.00      R00  C  
ATOM   1249  CG  LEU 0  80     -16.359  -9.723  -6.852  1.00  0.00      R00  C  
ATOM   1250  CD1 LEU 0  80     -16.953  -8.328  -6.783  1.00  0.00      R00  C  
ATOM   1251  CD2 LEU 0  80     -17.449 -10.819  -6.935  1.00  0.00      R00  C  
ATOM   1252  H   LEU 0  80     -12.248  -9.937  -8.179  1.00  0.00      R00  H  
ATOM   1253  HA  LEU 0  80     -14.128  -7.885  -7.874  1.00  0.00           H  
ATOM   1254  HB3 LEU 0  80     -14.861 -10.967  -7.635  1.00  0.00           H  
ATOM   1255  HB2 LEU 0  80     -15.563  -9.943  -8.811  1.00  0.00           H  
ATOM   1256  HG  LEU 0  80     -15.917  -9.835  -5.861  1.00  0.00           H  
ATOM   1257 HD11 LEU 0  80     -16.671  -7.811  -5.865  1.00  0.00           H  
ATOM   1258 HD12 LEU 0  80     -16.690  -7.695  -7.631  1.00  0.00           H  
ATOM   1259 HD13 LEU 0  80     -18.039  -8.412  -6.745  1.00  0.00           H  
ATOM   1260 HD21 LEU 0  80     -17.710 -11.314  -5.999  1.00  0.00           H  
ATOM   1261 HD22 LEU 0  80     -18.340 -10.279  -7.255  1.00  0.00           H  
ATOM   1262 HD23 LEU 0  80     -17.120 -11.575  -7.649  1.00  0.00           H  
ATOM   1263  N   ALA 0  81     -13.644  -8.066  -5.345  1.00  0.00      R00  N  
ATOM   1264  CA  ALA 0  81     -13.357  -7.995  -3.915  1.00  0.00      R00  C  
ATOM   1265  C   ALA 0  81     -11.828  -7.781  -3.645  1.00  0.00      R00  C  
ATOM   1266  O   ALA 0  81     -11.536  -6.833  -2.894  1.00  0.00      R00  O  
ATOM   1267  CB  ALA 0  81     -13.923  -9.155  -3.048  1.00  0.00      R00  C  
ATOM   1268  H   ALA 0  81     -14.074  -7.272  -5.798  1.00  0.00      R00  H  
ATOM   1269  HA  ALA 0  81     -13.890  -7.104  -3.581  1.00  0.00           H  
ATOM   1270  HB1 ALA 0  81     -13.278 -10.033  -3.009  1.00  0.00           H  
ATOM   1271  HB2 ALA 0  81     -13.970  -8.727  -2.047  1.00  0.00           H  
ATOM   1272  HB3 ALA 0  81     -14.936  -9.378  -3.381  1.00  0.00           H  
ATOM   1273  N   ILE 0  82     -10.896  -8.572  -4.244  1.00  0.00      R00  N  
ATOM   1274  CA  ILE 0  82      -9.495  -8.480  -3.990  1.00  0.00      R00  C  
ATOM   1275  C   ILE 0  82      -9.020  -7.024  -4.456  1.00  0.00      R00  C  
ATOM   1276  O   ILE 0  82      -9.274  -6.619  -5.589  1.00  0.00      R00  O  
ATOM   1277  CB  ILE 0  82      -8.707  -9.544  -4.847  1.00  0.00      R00  C  
ATOM   1278  CG2 ILE 0  82      -7.232  -9.492  -4.624  1.00  0.00      R00  C  
ATOM   1279  CG1 ILE 0  82      -9.261 -10.935  -4.486  1.00  0.00      R00  C  
ATOM   1280  CD1 ILE 0  82      -9.064 -11.460  -3.000  1.00  0.00      R00  C  
ATOM   1281  H   ILE 0  82     -11.209  -9.168  -4.997  1.00  0.00      R00  H  
ATOM   1282  HA  ILE 0  82      -9.476  -8.524  -2.901  1.00  0.00           H  
ATOM   1283  HB  ILE 0  82      -8.780  -9.416  -5.927  1.00  0.00           H  
ATOM   1284 HG21 ILE 0  82      -6.760 -10.432  -4.912  1.00  0.00           H  
ATOM   1285 HG22 ILE 0  82      -6.875  -8.667  -5.239  1.00  0.00           H  
ATOM   1286 HG23 ILE 0  82      -7.060  -9.223  -3.581  1.00  0.00           H  
ATOM   1287 HG13 ILE 0  82      -8.813 -11.563  -5.255  1.00  0.00           H  
ATOM   1288 HG12 ILE 0  82     -10.309 -10.920  -4.786  1.00  0.00           H  
ATOM   1289 HD11 ILE 0  82      -8.005 -11.430  -2.745  1.00  0.00           H  
ATOM   1290 HD12 ILE 0  82      -9.672 -11.137  -2.155  1.00  0.00           H  
ATOM   1291 HD13 ILE 0  82      -9.132 -12.548  -2.974  1.00  0.00           H  
ATOM   1292  N   ALA 0  83      -8.245  -6.374  -3.589  1.00  0.00      R00  N  
ATOM   1293  CA  ALA 0  83      -7.534  -5.109  -3.687  1.00  0.00      R00  C  
ATOM   1294  C   ALA 0  83      -8.536  -3.968  -3.372  1.00  0.00      R00  C  
ATOM   1295  O   ALA 0  83      -9.154  -3.943  -2.278  1.00  0.00      R00  O  
ATOM   1296  CB  ALA 0  83      -6.631  -4.977  -4.922  1.00  0.00      R00  C  
ATOM   1297  H   ALA 0  83      -8.055  -6.812  -2.699  1.00  0.00      R00  H  
ATOM   1298  HA  ALA 0  83      -6.749  -5.045  -2.934  1.00  0.00           H  
ATOM   1299  HB1 ALA 0  83      -6.143  -4.004  -4.966  1.00  0.00           H  
ATOM   1300  HB2 ALA 0  83      -5.810  -5.694  -4.957  1.00  0.00           H  
ATOM   1301  HB3 ALA 0  83      -7.212  -5.012  -5.843  1.00  0.00           H  
ATOM   1302  N   ASP 0  84      -8.795  -3.060  -4.335  1.00  0.00      R00  N  
ATOM   1303  CA  ASP 0  84      -9.537  -1.825  -4.332  1.00  0.00      R00  C  
ATOM   1304  C   ASP 0  84     -10.818  -1.933  -3.564  1.00  0.00      R00  C  
ATOM   1305  O   ASP 0  84     -10.971  -1.260  -2.509  1.00  0.00      R00  O  
ATOM   1306  CB  ASP 0  84      -9.705  -1.321  -5.829  1.00  0.00      R00  C  
ATOM   1307  CG  ASP 0  84      -8.351  -1.100  -6.517  1.00  0.00      R00  C  
ATOM   1308  OD1 ASP 0  84      -8.359  -0.125  -7.262  1.00  0.00      R00  O  
ATOM   1309  OD2 ASP 0  84      -7.722  -2.178  -6.682  1.00  0.00      R00  O1-
ATOM   1310  H   ASP 0  84      -8.531  -3.267  -5.288  1.00  0.00      R00  H  
ATOM   1311  HA  ASP 0  84      -8.848  -1.199  -3.764  1.00  0.00           H  
ATOM   1312  HB3 ASP 0  84     -10.211  -0.356  -5.808  1.00  0.00           H  
ATOM   1313  HB2 ASP 0  84     -10.294  -1.938  -6.507  1.00  0.00           H  
ATOM   1314  N   GLU 0  85     -11.702  -2.881  -3.934  1.00  0.00      R00  N  
ATOM   1315  CA  GLU 0  85     -13.068  -2.975  -3.450  1.00  0.00      R00  C  
ATOM   1316  C   GLU 0  85     -13.169  -3.219  -1.962  1.00  0.00      R00  C  
ATOM   1317  O   GLU 0  85     -14.013  -2.692  -1.275  1.00  0.00      R00  O  
ATOM   1318  CB  GLU 0  85     -13.835  -4.001  -4.269  1.00  0.00      R00  C  
ATOM   1319  CG  GLU 0  85     -13.977  -3.425  -5.710  1.00  0.00      R00  C  
ATOM   1320  CD  GLU 0  85     -14.466  -4.432  -6.732  1.00  0.00      R00  C  
ATOM   1321  OE1 GLU 0  85     -15.196  -3.982  -7.659  1.00  0.00      R00  O  
ATOM   1322  OE2 GLU 0  85     -14.076  -5.600  -6.592  1.00  0.00      R00  O1-
ATOM   1323  H   GLU 0  85     -11.410  -3.491  -4.684  1.00  0.00      R00  H  
ATOM   1324  HA  GLU 0  85     -13.597  -2.034  -3.599  1.00  0.00           H  
ATOM   1325  HB3 GLU 0  85     -14.839  -4.105  -3.855  1.00  0.00           H  
ATOM   1326  HB2 GLU 0  85     -13.394  -4.998  -4.265  1.00  0.00           H  
ATOM   1327  HG3 GLU 0  85     -13.078  -3.049  -6.198  1.00  0.00           H  
ATOM   1328  HG2 GLU 0  85     -14.666  -2.585  -5.800  1.00  0.00           H  
ATOM   1329  N   CYS 0  86     -12.298  -4.141  -1.407  1.00  0.00      R00  N  
ATOM   1330  CA  CYS 0  86     -12.307  -4.548  -0.006  1.00  0.00      R00  C  
ATOM   1331  C   CYS 0  86     -11.777  -3.400   0.886  1.00  0.00      R00  C  
ATOM   1332  O   CYS 0  86     -12.129  -3.255   2.081  1.00  0.00      R00  O  
ATOM   1333  CB  CYS 0  86     -11.515  -5.831   0.100  1.00  0.00      R00  C  
ATOM   1334  SG  CYS 0  86     -11.192  -6.400   1.799  1.00  0.00      R00  S  
ATOM   1335  H   CYS 0  86     -11.626  -4.528  -2.055  1.00  0.00      R00  H  
ATOM   1336  HA  CYS 0  86     -13.306  -4.728   0.391  1.00  0.00           H  
ATOM   1337  HB3 CYS 0  86     -10.528  -5.751  -0.355  1.00  0.00           H  
ATOM   1338  HB2 CYS 0  86     -11.977  -6.602  -0.517  1.00  0.00           H  
ATOM   1339  HG  CYS 0  86      -9.914  -6.615   1.476  1.00  0.00           H  
ATOM   1340  N   PHE 0  87     -10.815  -2.592   0.326  1.00  0.00      R00  N  
ATOM   1341  CA  PHE 0  87     -10.238  -1.487   1.022  1.00  0.00      R00  C  
ATOM   1342  C   PHE 0  87     -11.175  -0.231   1.030  1.00  0.00      R00  C  
ATOM   1343  O   PHE 0  87     -11.345   0.391   2.090  1.00  0.00      R00  O  
ATOM   1344  CB  PHE 0  87      -8.895  -1.020   0.355  1.00  0.00      R00  C  
ATOM   1345  CG  PHE 0  87      -7.781  -2.038   0.561  1.00  0.00      R00  C  
ATOM   1346  CD1 PHE 0  87      -7.600  -2.645   1.786  1.00  0.00      R00  C  
ATOM   1347  CD2 PHE 0  87      -6.684  -2.156  -0.320  1.00  0.00      R00  C  
ATOM   1348  CE1 PHE 0  87      -6.426  -3.225   2.158  1.00  0.00      R00  C  
ATOM   1349  CE2 PHE 0  87      -5.583  -2.945  -0.033  1.00  0.00      R00  C  
ATOM   1350  CZ  PHE 0  87      -5.447  -3.399   1.253  1.00  0.00      R00  C  
ATOM   1351  H   PHE 0  87     -10.451  -2.879  -0.571  1.00  0.00      R00  H  
ATOM   1352  HA  PHE 0  87     -10.117  -1.695   2.085  1.00  0.00           H  
ATOM   1353  HB3 PHE 0  87      -8.578  -0.042   0.717  1.00  0.00           H  
ATOM   1354  HB2 PHE 0  87      -8.860  -0.876  -0.725  1.00  0.00           H  
ATOM   1355  HD1 PHE 0  87      -8.379  -2.678   2.534  1.00  0.00           H  
ATOM   1356  HD2 PHE 0  87      -6.656  -1.561  -1.221  1.00  0.00           H  
ATOM   1357  HE1 PHE 0  87      -6.359  -3.420   3.219  1.00  0.00           H  
ATOM   1358  HE2 PHE 0  87      -4.820  -3.095  -0.782  1.00  0.00           H  
ATOM   1359  HZ  PHE 0  87      -4.508  -3.897   1.450  1.00  0.00           H  
ATOM   1360  N   LEU 0  88     -11.851   0.006  -0.066  1.00  0.00      R00  N  
ATOM   1361  CA  LEU 0  88     -12.657   1.226  -0.358  1.00  0.00      R00  C  
ATOM   1362  C   LEU 0  88     -13.902   1.341   0.475  1.00  0.00      R00  C  
ATOM   1363  O   LEU 0  88     -14.307   2.463   0.756  1.00  0.00      R00  O  
ATOM   1364  CB  LEU 0  88     -12.874   1.434  -1.820  1.00  0.00      R00  C  
ATOM   1365  CG  LEU 0  88     -11.802   2.158  -2.587  1.00  0.00      R00  C  
ATOM   1366  CD1 LEU 0  88     -11.940   1.946  -4.078  1.00  0.00      R00  C  
ATOM   1367  CD2 LEU 0  88     -11.775   3.607  -2.166  1.00  0.00      R00  C  
ATOM   1368  H   LEU 0  88     -11.872  -0.726  -0.762  1.00  0.00      R00  H  
ATOM   1369  HA  LEU 0  88     -12.124   2.002   0.193  1.00  0.00           H  
ATOM   1370  HB3 LEU 0  88     -13.864   1.862  -1.983  1.00  0.00           H  
ATOM   1371  HB2 LEU 0  88     -12.996   0.454  -2.282  1.00  0.00           H  
ATOM   1372  HG  LEU 0  88     -10.798   1.843  -2.304  1.00  0.00           H  
ATOM   1373 HD11 LEU 0  88     -11.874   2.881  -4.635  1.00  0.00           H  
ATOM   1374 HD12 LEU 0  88     -11.363   1.126  -4.505  1.00  0.00           H  
ATOM   1375 HD13 LEU 0  88     -12.975   1.737  -4.346  1.00  0.00           H  
ATOM   1376 HD21 LEU 0  88     -12.718   3.802  -1.656  1.00  0.00           H  
ATOM   1377 HD22 LEU 0  88     -11.012   3.768  -1.404  1.00  0.00           H  
ATOM   1378 HD23 LEU 0  88     -11.480   4.287  -2.965  1.00  0.00           H  
ATOM   1379  N   ILE 0  89     -14.407   0.226   1.040  1.00  0.00      R00  N  
ATOM   1380  CA  ILE 0  89     -15.550   0.120   1.930  1.00  0.00      R00  C  
ATOM   1381  C   ILE 0  89     -15.127   0.271   3.372  1.00  0.00      R00  C  
ATOM   1382  O   ILE 0  89     -15.972   0.578   4.237  1.00  0.00      R00  O  
ATOM   1383  CB  ILE 0  89     -16.193  -1.257   1.669  1.00  0.00      R00  C  
ATOM   1384  CG2 ILE 0  89     -15.431  -2.535   2.080  1.00  0.00      R00  C  
ATOM   1385  CG1 ILE 0  89     -17.690  -1.421   2.128  1.00  0.00      R00  C  
ATOM   1386  CD1 ILE 0  89     -17.937  -1.639   3.649  1.00  0.00      R00  C  
ATOM   1387  H   ILE 0  89     -13.901  -0.620   0.819  1.00  0.00      R00  H  
ATOM   1388  HA  ILE 0  89     -16.262   0.896   1.648  1.00  0.00           H  
ATOM   1389  HB  ILE 0  89     -16.264  -1.311   0.582  1.00  0.00           H  
ATOM   1390 HG21 ILE 0  89     -14.432  -2.445   1.653  1.00  0.00           H  
ATOM   1391 HG22 ILE 0  89     -15.342  -2.609   3.164  1.00  0.00           H  
ATOM   1392 HG23 ILE 0  89     -15.822  -3.488   1.722  1.00  0.00           H  
ATOM   1393 HG13 ILE 0  89     -18.135  -2.164   1.467  1.00  0.00           H  
ATOM   1394 HG12 ILE 0  89     -18.192  -0.481   1.897  1.00  0.00           H  
ATOM   1395 HD11 ILE 0  89     -17.986  -0.694   4.190  1.00  0.00           H  
ATOM   1396 HD12 ILE 0  89     -18.773  -2.324   3.796  1.00  0.00           H  
ATOM   1397 HD13 ILE 0  89     -17.087  -2.219   4.009  1.00  0.00           H  
ATOM   1398  N   GLY 0  90     -13.845   0.057   3.713  1.00  0.00      R00  N  
ATOM   1399  CA  GLY 0  90     -13.211   0.110   5.014  1.00  0.00      R00  C  
ATOM   1400  C   GLY 0  90     -12.858   1.530   5.391  1.00  0.00      R00  C  
ATOM   1401  O   GLY 0  90     -12.767   1.836   6.577  1.00  0.00      R00  O  
ATOM   1402  H   GLY 0  90     -13.195  -0.270   3.012  1.00  0.00      R00  H  
ATOM   1403  HA3 GLY 0  90     -12.257  -0.416   5.040  1.00  0.00           H  
ATOM   1404  HA2 GLY 0  90     -13.739  -0.502   5.746  1.00  0.00           H  
ATOM   1405  N   ILE 0  91     -12.709   2.466   4.436  1.00  0.00      R00  N  
ATOM   1406  CA  ILE 0  91     -12.290   3.865   4.666  1.00  0.00      R00  C  
ATOM   1407  C   ILE 0  91     -13.159   4.673   5.616  1.00  0.00      R00  C  
ATOM   1408  O   ILE 0  91     -12.674   5.228   6.538  1.00  0.00      R00  O  
ATOM   1409  CB  ILE 0  91     -11.929   4.675   3.402  1.00  0.00      R00  C  
ATOM   1410  CG2 ILE 0  91     -11.671   6.213   3.612  1.00  0.00      R00  C  
ATOM   1411  CG1 ILE 0  91     -10.661   4.121   2.736  1.00  0.00      R00  C  
ATOM   1412  CD1 ILE 0  91     -10.654   4.389   1.246  1.00  0.00      R00  C  
ATOM   1413  H   ILE 0  91     -12.886   2.290   3.457  1.00  0.00      R00  H  
ATOM   1414  HA  ILE 0  91     -11.317   3.744   5.141  1.00  0.00           H  
ATOM   1415  HB  ILE 0  91     -12.802   4.660   2.750  1.00  0.00           H  
ATOM   1416 HG21 ILE 0  91     -12.460   6.873   3.974  1.00  0.00           H  
ATOM   1417 HG22 ILE 0  91     -10.865   6.303   4.340  1.00  0.00           H  
ATOM   1418 HG23 ILE 0  91     -11.318   6.730   2.720  1.00  0.00           H  
ATOM   1419 HG13 ILE 0  91     -10.595   3.044   2.891  1.00  0.00           H  
ATOM   1420 HG12 ILE 0  91      -9.755   4.461   3.238  1.00  0.00           H  
ATOM   1421 HD11 ILE 0  91     -10.180   3.535   0.763  1.00  0.00           H  
ATOM   1422 HD12 ILE 0  91     -11.681   4.584   0.934  1.00  0.00           H  
ATOM   1423 HD13 ILE 0  91     -10.000   5.200   0.927  1.00  0.00           H  
ATOM   1424  N   PRO 0  92     -14.505   4.749   5.343  1.00  0.00      R00  N  
ATOM   1425  CA  PRO 0  92     -15.402   5.419   6.285  1.00  0.00      R00  C  
ATOM   1426  C   PRO 0  92     -15.349   4.922   7.834  1.00  0.00      R00  C  
ATOM   1427  O   PRO 0  92     -15.435   5.690   8.768  1.00  0.00      R00  O  
ATOM   1428  CD  PRO 0  92     -15.316   4.298   4.198  1.00  0.00      R00  C  
ATOM   1429  CB  PRO 0  92     -16.840   5.242   5.653  1.00  0.00      R00  C  
ATOM   1430  CG  PRO 0  92     -16.501   5.201   4.130  1.00  0.00      R00  C  
ATOM   1431  HD2 PRO 0  92     -15.560   3.243   4.318  1.00  0.00           H  
ATOM   1432  HD3 PRO 0  92     -14.888   4.361   3.198  1.00  0.00           H  
ATOM   1433  HA  PRO 0  92     -15.223   6.490   6.189  1.00  0.00           H  
ATOM   1434  HB3 PRO 0  92     -17.465   6.130   5.749  1.00  0.00           H  
ATOM   1435  HB2 PRO 0  92     -17.264   4.298   5.994  1.00  0.00           H  
ATOM   1436  HG2 PRO 0  92     -17.221   4.839   3.396  1.00  0.00           H  
ATOM   1437  HG3 PRO 0  92     -16.323   6.215   3.773  1.00  0.00           H  
ATOM   1438  N   PHE 0  93     -15.092   3.558   8.008  1.00  0.00      R00  N  
ATOM   1439  CA  PHE 0  93     -15.021   2.871   9.295  1.00  0.00      R00  C  
ATOM   1440  C   PHE 0  93     -13.746   3.282   9.998  1.00  0.00      R00  C  
ATOM   1441  O   PHE 0  93     -13.764   3.556  11.190  1.00  0.00      R00  O  
ATOM   1442  CB  PHE 0  93     -15.365   1.383   9.288  1.00  0.00      R00  C  
ATOM   1443  CG  PHE 0  93     -16.776   1.030   8.930  1.00  0.00      R00  C  
ATOM   1444  CD1 PHE 0  93     -17.706   0.976   9.945  1.00  0.00      R00  C  
ATOM   1445  CD2 PHE 0  93     -17.118   0.879   7.560  1.00  0.00      R00  C  
ATOM   1446  CE1 PHE 0  93     -19.010   0.684   9.601  1.00  0.00      R00  C  
ATOM   1447  CE2 PHE 0  93     -18.446   0.694   7.227  1.00  0.00      R00  C  
ATOM   1448  CZ  PHE 0  93     -19.393   0.480   8.288  1.00  0.00      R00  C  
ATOM   1449  H   PHE 0  93     -15.176   2.894   7.252  1.00  0.00      R00  H  
ATOM   1450  HA  PHE 0  93     -15.846   3.208   9.922  1.00  0.00           H  
ATOM   1451  HB3 PHE 0  93     -15.042   0.812  10.158  1.00  0.00           H  
ATOM   1452  HB2 PHE 0  93     -14.857   0.915   8.445  1.00  0.00           H  
ATOM   1453  HD1 PHE 0  93     -17.486   1.124  10.992  1.00  0.00           H  
ATOM   1454  HD2 PHE 0  93     -16.428   0.939   6.731  1.00  0.00           H  
ATOM   1455  HE1 PHE 0  93     -19.731   0.508  10.385  1.00  0.00           H  
ATOM   1456  HE2 PHE 0  93     -18.705   0.453   6.207  1.00  0.00           H  
ATOM   1457  HZ  PHE 0  93     -20.386   0.304   7.903  1.00  0.00           H  
ATOM   1458  N   LEU 0  94     -12.693   3.435   9.239  1.00  0.00      R00  N  
ATOM   1459  CA  LEU 0  94     -11.512   4.263   9.677  1.00  0.00      R00  C  
ATOM   1460  C   LEU 0  94     -11.775   5.731  10.105  1.00  0.00      R00  C  
ATOM   1461  O   LEU 0  94     -11.316   6.132  11.173  1.00  0.00      R00  O  
ATOM   1462  CB  LEU 0  94     -10.363   4.108   8.628  1.00  0.00      R00  C  
ATOM   1463  CG  LEU 0  94      -9.794   2.691   8.344  1.00  0.00      R00  C  
ATOM   1464  CD1 LEU 0  94      -8.731   2.795   7.257  1.00  0.00      R00  C  
ATOM   1465  CD2 LEU 0  94      -9.437   1.777   9.569  1.00  0.00      R00  C  
ATOM   1466  H   LEU 0  94     -12.675   3.186   8.260  1.00  0.00      R00  H  
ATOM   1467  HA  LEU 0  94     -11.204   3.751  10.589  1.00  0.00           H  
ATOM   1468  HB3 LEU 0  94      -9.545   4.772   8.909  1.00  0.00           H  
ATOM   1469  HB2 LEU 0  94     -10.632   4.583   7.685  1.00  0.00           H  
ATOM   1470  HG  LEU 0  94     -10.495   2.097   7.758  1.00  0.00           H  
ATOM   1471 HD11 LEU 0  94      -8.033   3.536   7.647  1.00  0.00           H  
ATOM   1472 HD12 LEU 0  94      -8.160   1.940   6.894  1.00  0.00           H  
ATOM   1473 HD13 LEU 0  94      -9.152   3.233   6.352  1.00  0.00           H  
ATOM   1474 HD21 LEU 0  94      -9.427   0.761   9.176  1.00  0.00           H  
ATOM   1475 HD22 LEU 0  94      -8.600   1.919  10.253  1.00  0.00           H  
ATOM   1476 HD23 LEU 0  94     -10.324   1.765  10.201  1.00  0.00           H  
ATOM   1477  N   ILE 0  95     -12.627   6.451   9.333  1.00  0.00      R00  N  
ATOM   1478  CA  ILE 0  95     -12.997   7.849   9.584  1.00  0.00      R00  C  
ATOM   1479  C   ILE 0  95     -13.691   7.939  10.910  1.00  0.00      R00  C  
ATOM   1480  O   ILE 0  95     -13.315   8.795  11.631  1.00  0.00      R00  O  
ATOM   1481  CB  ILE 0  95     -13.739   8.494   8.380  1.00  0.00      R00  C  
ATOM   1482  CG2 ILE 0  95     -14.299   9.922   8.631  1.00  0.00      R00  C  
ATOM   1483  CG1 ILE 0  95     -12.900   8.557   7.080  1.00  0.00      R00  C  
ATOM   1484  CD1 ILE 0  95     -13.458   9.391   5.929  1.00  0.00      R00  C  
ATOM   1485  H   ILE 0  95     -13.232   5.985   8.673  1.00  0.00      R00  H  
ATOM   1486  HA  ILE 0  95     -12.018   8.325   9.632  1.00  0.00           H  
ATOM   1487  HB  ILE 0  95     -14.573   7.812   8.218  1.00  0.00           H  
ATOM   1488 HG21 ILE 0  95     -13.583  10.743   8.673  1.00  0.00           H  
ATOM   1489 HG22 ILE 0  95     -14.914  10.221   7.782  1.00  0.00           H  
ATOM   1490 HG23 ILE 0  95     -14.860   9.895   9.565  1.00  0.00           H  
ATOM   1491 HG13 ILE 0  95     -12.624   7.585   6.671  1.00  0.00           H  
ATOM   1492 HG12 ILE 0  95     -11.940   8.953   7.413  1.00  0.00           H  
ATOM   1493 HD11 ILE 0  95     -13.008   9.178   4.959  1.00  0.00           H  
ATOM   1494 HD12 ILE 0  95     -14.481   9.042   5.791  1.00  0.00           H  
ATOM   1495 HD13 ILE 0  95     -13.517  10.477   5.999  1.00  0.00           H  
ATOM   1496  N   ILE 0  96     -14.640   7.050  11.133  1.00  0.00      R00  N  
ATOM   1497  CA  ILE 0  96     -15.526   6.903  12.335  1.00  0.00      R00  C  
ATOM   1498  C   ILE 0  96     -14.761   6.407  13.579  1.00  0.00      R00  C  
ATOM   1499  O   ILE 0  96     -14.947   6.926  14.706  1.00  0.00      R00  O  
ATOM   1500  CB  ILE 0  96     -16.747   5.887  12.089  1.00  0.00      R00  C  
ATOM   1501  CG2 ILE 0  96     -17.636   5.471  13.270  1.00  0.00      R00  C  
ATOM   1502  CG1 ILE 0  96     -17.707   6.372  11.042  1.00  0.00      R00  C  
ATOM   1503  CD1 ILE 0  96     -18.364   5.196  10.243  1.00  0.00      R00  C  
ATOM   1504  H   ILE 0  96     -14.950   6.608  10.279  1.00  0.00      R00  H  
ATOM   1505  HA  ILE 0  96     -16.047   7.849  12.483  1.00  0.00           H  
ATOM   1506  HB  ILE 0  96     -16.231   5.001  11.718  1.00  0.00           H  
ATOM   1507 HG21 ILE 0  96     -17.006   4.972  14.006  1.00  0.00           H  
ATOM   1508 HG22 ILE 0  96     -18.127   6.351  13.685  1.00  0.00           H  
ATOM   1509 HG23 ILE 0  96     -18.478   4.848  12.966  1.00  0.00           H  
ATOM   1510 HG13 ILE 0  96     -17.271   7.130  10.392  1.00  0.00           H  
ATOM   1511 HG12 ILE 0  96     -18.571   6.821  11.531  1.00  0.00           H  
ATOM   1512 HD11 ILE 0  96     -19.310   4.960  10.732  1.00  0.00           H  
ATOM   1513 HD12 ILE 0  96     -18.542   5.629   9.258  1.00  0.00           H  
ATOM   1514 HD13 ILE 0  96     -17.827   4.271  10.034  1.00  0.00           H  
ATOM   1515  N   THR 0  97     -13.719   5.578  13.350  1.00  0.00      R00  N  
ATOM   1516  CA  THR 0  97     -12.757   5.141  14.378  1.00  0.00      R00  C  
ATOM   1517  C   THR 0  97     -11.959   6.274  14.991  1.00  0.00      R00  C  
ATOM   1518  O   THR 0  97     -11.805   6.277  16.156  1.00  0.00      R00  O  
ATOM   1519  CB  THR 0  97     -11.851   3.895  13.928  1.00  0.00      R00  C  
ATOM   1520  OG1 THR 0  97     -12.682   2.828  13.611  1.00  0.00      R00  O  
ATOM   1521  CG2 THR 0  97     -10.685   3.561  14.930  1.00  0.00      R00  C  
ATOM   1522  H   THR 0  97     -13.528   5.230  12.421  1.00  0.00      R00  H  
ATOM   1523  HG1 THR 0  97     -13.163   3.109  12.829  1.00  0.00      R00  H  
ATOM   1524  HA  THR 0  97     -13.290   4.659  15.197  1.00  0.00           H  
ATOM   1525  HB  THR 0  97     -11.341   4.192  13.011  1.00  0.00           H  
ATOM   1526 HG21 THR 0  97      -9.977   4.384  15.029  1.00  0.00           H  
ATOM   1527 HG22 THR 0  97     -11.001   3.290  15.938  1.00  0.00           H  
ATOM   1528 HG23 THR 0  97     -10.173   2.722  14.459  1.00  0.00           H  
ATOM   1529  N   MET 0  98     -11.468   7.187  14.186  1.00  0.00      R00  N  
ATOM   1530  CA  MET 0  98     -10.719   8.344  14.689  1.00  0.00      R00  C  
ATOM   1531  C   MET 0  98     -11.441   9.157  15.747  1.00  0.00      R00  C  
ATOM   1532  O   MET 0  98     -10.733   9.761  16.581  1.00  0.00      R00  O  
ATOM   1533  CB  MET 0  98     -10.372   9.363  13.554  1.00  0.00      R00  C  
ATOM   1534  CG  MET 0  98      -9.587   8.741  12.458  1.00  0.00      R00  C  
ATOM   1535  SD  MET 0  98      -8.688   9.942  11.447  1.00  0.00      R00  S  
ATOM   1536  CE  MET 0  98      -8.317   8.941  10.024  1.00  0.00      R00  C  
ATOM   1537  H   MET 0  98     -11.587   7.101  13.187  1.00  0.00      R00  H  
ATOM   1538  HA  MET 0  98      -9.783   8.048  15.163  1.00  0.00           H  
ATOM   1539  HB3 MET 0  98      -9.748  10.185  13.903  1.00  0.00           H  
ATOM   1540  HB2 MET 0  98     -11.230   9.824  13.064  1.00  0.00           H  
ATOM   1541  HG3 MET 0  98     -10.289   8.226  11.802  1.00  0.00           H  
ATOM   1542  HG2 MET 0  98      -8.815   8.038  12.772  1.00  0.00           H  
ATOM   1543  HE1 MET 0  98      -7.939   7.995  10.411  1.00  0.00           H  
ATOM   1544  HE2 MET 0  98      -9.183   8.694   9.411  1.00  0.00           H  
ATOM   1545  HE3 MET 0  98      -7.539   9.280   9.339  1.00  0.00           H  
ATOM   1546  N   SER 0  99     -12.804   9.270  15.695  1.00  0.00      R00  N  
ATOM   1547  CA  SER 0  99     -13.513  10.098  16.659  1.00  0.00      R00  C  
ATOM   1548  C   SER 0  99     -13.397   9.499  18.051  1.00  0.00      R00  C  
ATOM   1549  O   SER 0  99     -13.575  10.218  19.023  1.00  0.00      R00  O  
ATOM   1550  CB  SER 0  99     -14.985  10.276  16.094  1.00  0.00      R00  C  
ATOM   1551  OG  SER 0  99     -15.004  10.871  14.786  1.00  0.00      R00  O  
ATOM   1552  H   SER 0  99     -13.332   8.770  14.994  1.00  0.00      R00  H  
ATOM   1553  HG  SER 0  99     -15.866  11.294  14.757  1.00  0.00      R00  H  
ATOM   1554  HA  SER 0  99     -12.957  11.027  16.784  1.00  0.00           H  
ATOM   1555  HB3 SER 0  99     -15.550  10.797  16.866  1.00  0.00           H  
ATOM   1556  HB2 SER 0  99     -15.336   9.252  15.962  1.00  0.00           H  
ATOM   1557  N   VAL 0 100     -13.462   8.148  18.125  1.00  0.00      R00  N  
ATOM   1558  CA  VAL 0 100     -13.530   7.438  19.352  1.00  0.00      R00  C  
ATOM   1559  C   VAL 0 100     -12.157   6.926  19.763  1.00  0.00      R00  C  
ATOM   1560  O   VAL 0 100     -11.795   6.753  20.932  1.00  0.00      R00  O  
ATOM   1561  CB  VAL 0 100     -14.618   6.275  19.234  1.00  0.00      R00  C  
ATOM   1562  CG1 VAL 0 100     -15.997   6.902  19.249  1.00  0.00      R00  C  
ATOM   1563  CG2 VAL 0 100     -14.460   5.215  18.101  1.00  0.00      R00  C  
ATOM   1564  H   VAL 0 100     -13.332   7.693  17.234  1.00  0.00      R00  H  
ATOM   1565  HA  VAL 0 100     -13.816   8.130  20.145  1.00  0.00           H  
ATOM   1566  HB  VAL 0 100     -14.618   5.772  20.201  1.00  0.00           H  
ATOM   1567 HG11 VAL 0 100     -16.727   6.109  19.412  1.00  0.00           H  
ATOM   1568 HG12 VAL 0 100     -16.136   7.622  20.056  1.00  0.00           H  
ATOM   1569 HG13 VAL 0 100     -16.166   7.373  18.281  1.00  0.00           H  
ATOM   1570 HG21 VAL 0 100     -13.602   4.547  18.177  1.00  0.00           H  
ATOM   1571 HG22 VAL 0 100     -15.305   4.530  18.168  1.00  0.00           H  
ATOM   1572 HG23 VAL 0 100     -14.456   5.672  17.111  1.00  0.00           H  
ATOM   1573  N   ARG 0 101     -11.280   6.754  18.748  1.00  0.00      R00  N  
ATOM   1574  CA  ARG 0 101      -9.863   6.471  18.833  1.00  0.00      R00  C  
ATOM   1575  C   ARG 0 101      -9.514   5.079  19.258  1.00  0.00      R00  C  
ATOM   1576  O   ARG 0 101      -8.839   4.358  18.537  1.00  0.00      R00  O  
ATOM   1577  CB  ARG 0 101      -9.170   7.587  19.617  1.00  0.00      R00  C  
ATOM   1578  CG  ARG 0 101      -7.677   7.699  19.176  1.00  0.00      R00  C  
ATOM   1579  CD  ARG 0 101      -6.800   8.505  20.159  1.00  0.00      R00  C  
ATOM   1580  NE  ARG 0 101      -6.482   7.698  21.340  1.00  0.00      R00  N  
ATOM   1581  CZ  ARG 0 101      -5.815   8.105  22.411  1.00  0.00      R00  C  
ATOM   1582  NH1 ARG 0 101      -5.719   7.218  23.431  1.00  0.00      R00  N  
ATOM   1583  NH2 ARG 0 101      -5.110   9.226  22.418  1.00  0.00      R00  N1+
ATOM   1584  H   ARG 0 101     -11.588   6.892  17.796  1.00  0.00      R00  H  
ATOM   1585  HE  ARG 0 101      -7.020   6.872  21.560  1.00  0.00      R00  H  
ATOM   1586 HH11 ARG 0 101      -5.027   7.335  24.158  1.00  0.00      R00  H  
ATOM   1587 HH12 ARG 0 101      -6.148   6.304  23.431  1.00  0.00      R00  H  
ATOM   1588 HH21 ARG 0 101      -4.533   9.647  23.132  1.00  0.00      R00  H  
ATOM   1589 HH22 ARG 0 101      -5.189   9.843  21.621  1.00  0.00      R00  H  
ATOM   1590  HA  ARG 0 101      -9.334   6.471  17.880  1.00  0.00           H  
ATOM   1591  HB3 ARG 0 101      -9.331   7.567  20.695  1.00  0.00           H  
ATOM   1592  HB2 ARG 0 101      -9.515   8.591  19.368  1.00  0.00           H  
ATOM   1593  HG3 ARG 0 101      -7.676   8.073  18.152  1.00  0.00           H  
ATOM   1594  HG2 ARG 0 101      -7.141   6.750  19.150  1.00  0.00           H  
ATOM   1595  HD3 ARG 0 101      -7.508   9.208  20.599  1.00  0.00           H  
ATOM   1596  HD2 ARG 0 101      -6.033   9.093  19.654  1.00  0.00           H  
ATOM   1597  N   SER 0 102      -9.946   4.721  20.494  1.00  0.00      R00  N  
ATOM   1598  CA  SER 0 102      -9.971   3.309  20.995  1.00  0.00      R00  C  
ATOM   1599  C   SER 0 102     -10.829   2.474  19.993  1.00  0.00      R00  C  
ATOM   1600  O   SER 0 102     -12.004   2.714  19.757  1.00  0.00      R00  O  
ATOM   1601  CB  SER 0 102     -10.743   3.356  22.304  1.00  0.00      R00  C  
ATOM   1602  OG  SER 0 102      -9.931   4.166  23.179  1.00  0.00      R00  O  
ATOM   1603  H   SER 0 102     -10.548   5.423  20.901  1.00  0.00      R00  H  
ATOM   1604  HG  SER 0 102     -10.379   4.211  24.027  1.00  0.00      R00  H  
ATOM   1605  HA  SER 0 102      -9.014   2.847  21.237  1.00  0.00           H  
ATOM   1606  HB3 SER 0 102     -11.098   2.378  22.630  1.00  0.00           H  
ATOM   1607  HB2 SER 0 102     -11.592   3.967  21.998  1.00  0.00           H  
ATOM   1608  N   TRP 0 103     -10.155   1.380  19.479  1.00  0.00      R00  N  
ATOM   1609  CA  TRP 0 103     -10.733   0.412  18.509  1.00  0.00      R00  C  
ATOM   1610  C   TRP 0 103     -11.977  -0.253  19.072  1.00  0.00      R00  C  
ATOM   1611  O   TRP 0 103     -11.749  -1.012  20.023  1.00  0.00      R00  O  
ATOM   1612  CB  TRP 0 103      -9.726  -0.678  18.039  1.00  0.00      R00  C  
ATOM   1613  CG  TRP 0 103      -8.634  -0.367  16.995  1.00  0.00      R00  C  
ATOM   1614  CD2 TRP 0 103      -7.577   0.513  17.051  1.00  0.00      R00  C  
ATOM   1615  CE2 TRP 0 103      -6.688   0.255  15.982  1.00  0.00      R00  C  
ATOM   1616  CE3 TRP 0 103      -7.257   1.653  17.866  1.00  0.00      R00  C  
ATOM   1617  CD1 TRP 0 103      -8.533  -1.101  15.821  1.00  0.00      R00  C  
ATOM   1618  NE1 TRP 0 103      -7.328  -0.779  15.236  1.00  0.00      R00  N  
ATOM   1619  CZ2 TRP 0 103      -5.443   0.945  15.844  1.00  0.00      R00  C  
ATOM   1620  CZ3 TRP 0 103      -6.019   2.367  17.768  1.00  0.00      R00  C  
ATOM   1621  CH2 TRP 0 103      -5.127   1.971  16.721  1.00  0.00      R00  C  
ATOM   1622  H   TRP 0 103      -9.199   1.252  19.780  1.00  0.00      R00  H  
ATOM   1623  HE1 TRP 0 103      -7.071  -1.158  14.335  1.00  0.00      R00  H  
ATOM   1624  HA  TRP 0 103     -10.860   0.891  17.538  1.00  0.00           H  
ATOM   1625  HB3 TRP 0 103     -10.181  -1.581  17.632  1.00  0.00           H  
ATOM   1626  HB2 TRP 0 103      -9.314  -1.074  18.967  1.00  0.00           H  
ATOM   1627  HE3 TRP 0 103      -7.881   1.959  18.692  1.00  0.00           H  
ATOM   1628  HD1 TRP 0 103      -9.221  -1.874  15.510  1.00  0.00           H  
ATOM   1629  HZ2 TRP 0 103      -4.684   0.657  15.132  1.00  0.00           H  
ATOM   1630  HZ3 TRP 0 103      -5.851   3.153  18.488  1.00  0.00           H  
ATOM   1631  HH2 TRP 0 103      -4.225   2.536  16.542  1.00  0.00           H  
ATOM   1632  N   PRO 0 104     -13.219   0.127  18.649  1.00  0.00      R00  N  
ATOM   1633  CA  PRO 0 104     -14.379   0.014  19.596  1.00  0.00      R00  C  
ATOM   1634  C   PRO 0 104     -15.177  -1.325  19.522  1.00  0.00      R00  C  
ATOM   1635  O   PRO 0 104     -16.078  -1.577  20.348  1.00  0.00      R00  O  
ATOM   1636  CD  PRO 0 104     -13.443   0.962  17.489  1.00  0.00      R00  C  
ATOM   1637  CB  PRO 0 104     -15.173   1.233  19.080  1.00  0.00      R00  C  
ATOM   1638  CG  PRO 0 104     -14.898   1.344  17.637  1.00  0.00      R00  C  
ATOM   1639  HD2 PRO 0 104     -13.124   0.409  16.605  1.00  0.00           H  
ATOM   1640  HD3 PRO 0 104     -12.960   1.930  17.617  1.00  0.00           H  
ATOM   1641  HA  PRO 0 104     -14.039   0.217  20.612  1.00  0.00           H  
ATOM   1642  HB3 PRO 0 104     -14.825   2.220  19.383  1.00  0.00           H  
ATOM   1643  HB2 PRO 0 104     -16.230   1.281  19.343  1.00  0.00           H  
ATOM   1644  HG2 PRO 0 104     -15.531   0.605  17.147  1.00  0.00           H  
ATOM   1645  HG3 PRO 0 104     -15.123   2.346  17.272  1.00  0.00           H  
ATOM   1646  N   PHE 0 105     -14.842  -2.280  18.648  1.00  0.00      R00  N  
ATOM   1647  CA  PHE 0 105     -15.492  -3.595  18.523  1.00  0.00      R00  C  
ATOM   1648  C   PHE 0 105     -14.794  -4.713  19.349  1.00  0.00      R00  C  
ATOM   1649  O   PHE 0 105     -13.674  -4.454  19.795  1.00  0.00      R00  O  
ATOM   1650  CB  PHE 0 105     -15.755  -3.895  17.056  1.00  0.00      R00  C  
ATOM   1651  CG  PHE 0 105     -16.790  -2.964  16.441  1.00  0.00      R00  C  
ATOM   1652  CD1 PHE 0 105     -17.978  -2.631  17.144  1.00  0.00      R00  C  
ATOM   1653  CD2 PHE 0 105     -16.755  -2.595  15.080  1.00  0.00      R00  C  
ATOM   1654  CE1 PHE 0 105     -19.029  -1.949  16.547  1.00  0.00      R00  C  
ATOM   1655  CE2 PHE 0 105     -17.755  -1.942  14.466  1.00  0.00      R00  C  
ATOM   1656  CZ  PHE 0 105     -18.894  -1.588  15.215  1.00  0.00      R00  C  
ATOM   1657  H   PHE 0 105     -13.963  -2.257  18.150  1.00  0.00      R00  H  
ATOM   1658  HA  PHE 0 105     -16.452  -3.621  19.040  1.00  0.00           H  
ATOM   1659  HB3 PHE 0 105     -16.058  -4.940  16.989  1.00  0.00           H  
ATOM   1660  HB2 PHE 0 105     -14.831  -3.816  16.483  1.00  0.00           H  
ATOM   1661  HD1 PHE 0 105     -18.117  -2.948  18.167  1.00  0.00           H  
ATOM   1662  HD2 PHE 0 105     -15.811  -2.705  14.568  1.00  0.00           H  
ATOM   1663  HE1 PHE 0 105     -19.879  -1.694  17.162  1.00  0.00           H  
ATOM   1664  HE2 PHE 0 105     -17.728  -1.722  13.409  1.00  0.00           H  
ATOM   1665  HZ  PHE 0 105     -19.697  -1.113  14.671  1.00  0.00           H  
ATOM   1666  N   GLY 0 106     -15.417  -5.910  19.423  1.00  0.00      R00  N  
ATOM   1667  CA  GLY 0 106     -14.757  -7.049  20.106  1.00  0.00      R00  C  
ATOM   1668  C   GLY 0 106     -13.658  -7.720  19.312  1.00  0.00      R00  C  
ATOM   1669  O   GLY 0 106     -13.123  -7.302  18.290  1.00  0.00      R00  O  
ATOM   1670  H   GLY 0 106     -16.335  -6.025  19.018  1.00  0.00      R00  H  
ATOM   1671  HA3 GLY 0 106     -15.444  -7.825  20.445  1.00  0.00           H  
ATOM   1672  HA2 GLY 0 106     -14.332  -6.623  21.015  1.00  0.00           H  
ATOM   1673  N   SER 0 107     -13.280  -8.797  19.948  1.00  0.00      R00  N  
ATOM   1674  CA  SER 0 107     -12.054  -9.495  19.608  1.00  0.00      R00  C  
ATOM   1675  C   SER 0 107     -12.331 -10.239  18.237  1.00  0.00      R00  C  
ATOM   1676  O   SER 0 107     -11.408 -10.221  17.357  1.00  0.00      R00  O  
ATOM   1677  CB  SER 0 107     -11.592 -10.350  20.757  1.00  0.00      R00  C  
ATOM   1678  OG  SER 0 107     -12.349 -11.559  21.020  1.00  0.00      R00  O  
ATOM   1679  H   SER 0 107     -13.826  -9.269  20.655  1.00  0.00      R00  H  
ATOM   1680  HG  SER 0 107     -12.149 -11.850  21.912  1.00  0.00      R00  H  
ATOM   1681  HA  SER 0 107     -11.278  -8.734  19.533  1.00  0.00           H  
ATOM   1682  HB3 SER 0 107     -11.583  -9.779  21.686  1.00  0.00           H  
ATOM   1683  HB2 SER 0 107     -10.531 -10.598  20.727  1.00  0.00           H  
ATOM   1684  N   PHE 0 108     -13.519 -10.929  18.088  1.00  0.00      R00  N  
ATOM   1685  CA  PHE 0 108     -14.040 -11.625  16.924  1.00  0.00      R00  C  
ATOM   1686  C   PHE 0 108     -14.014 -10.727  15.686  1.00  0.00      R00  C  
ATOM   1687  O   PHE 0 108     -13.564 -11.157  14.654  1.00  0.00      R00  O  
ATOM   1688  CB  PHE 0 108     -15.472 -12.283  17.254  1.00  0.00      R00  C  
ATOM   1689  CG  PHE 0 108     -15.540 -13.395  18.217  1.00  0.00      R00  C  
ATOM   1690  CD1 PHE 0 108     -15.510 -13.111  19.610  1.00  0.00      R00  C  
ATOM   1691  CD2 PHE 0 108     -15.311 -14.736  17.814  1.00  0.00      R00  C  
ATOM   1692  CE1 PHE 0 108     -15.439 -14.168  20.525  1.00  0.00      R00  C  
ATOM   1693  CE2 PHE 0 108     -15.197 -15.744  18.693  1.00  0.00      R00  C  
ATOM   1694  CZ  PHE 0 108     -15.301 -15.477  20.041  1.00  0.00      R00  C  
ATOM   1695  H   PHE 0 108     -14.171 -10.807  18.849  1.00  0.00      R00  H  
ATOM   1696  HA  PHE 0 108     -13.298 -12.397  16.718  1.00  0.00           H  
ATOM   1697  HB3 PHE 0 108     -15.996 -12.627  16.362  1.00  0.00           H  
ATOM   1698  HB2 PHE 0 108     -16.132 -11.519  17.665  1.00  0.00           H  
ATOM   1699  HD1 PHE 0 108     -15.461 -12.065  19.875  1.00  0.00           H  
ATOM   1700  HD2 PHE 0 108     -15.313 -14.998  16.766  1.00  0.00           H  
ATOM   1701  HE1 PHE 0 108     -15.473 -13.997  21.591  1.00  0.00           H  
ATOM   1702  HE2 PHE 0 108     -15.254 -16.768  18.355  1.00  0.00           H  
ATOM   1703  HZ  PHE 0 108     -15.377 -16.206  20.835  1.00  0.00           H  
ATOM   1704  N   PHE 0 109     -14.406  -9.480  15.867  1.00  0.00      R00  N  
ATOM   1705  CA  PHE 0 109     -14.256  -8.368  14.985  1.00  0.00      R00  C  
ATOM   1706  C   PHE 0 109     -12.777  -7.965  14.679  1.00  0.00      R00  C  
ATOM   1707  O   PHE 0 109     -12.581  -7.560  13.537  1.00  0.00      R00  O  
ATOM   1708  CB  PHE 0 109     -15.097  -7.097  15.511  1.00  0.00      R00  C  
ATOM   1709  CG  PHE 0 109     -16.583  -7.287  15.647  1.00  0.00      R00  C  
ATOM   1710  CD1 PHE 0 109     -17.395  -6.998  14.465  1.00  0.00      R00  C  
ATOM   1711  CD2 PHE 0 109     -17.092  -8.070  16.702  1.00  0.00      R00  C  
ATOM   1712  CE1 PHE 0 109     -18.711  -7.435  14.457  1.00  0.00      R00  C  
ATOM   1713  CE2 PHE 0 109     -18.448  -8.443  16.649  1.00  0.00      R00  C  
ATOM   1714  CZ  PHE 0 109     -19.254  -8.194  15.529  1.00  0.00      R00  C  
ATOM   1715  H   PHE 0 109     -14.428  -9.122  16.811  1.00  0.00      R00  H  
ATOM   1716  HA  PHE 0 109     -14.664  -8.613  14.004  1.00  0.00           H  
ATOM   1717  HB3 PHE 0 109     -14.885  -6.233  14.882  1.00  0.00           H  
ATOM   1718  HB2 PHE 0 109     -14.674  -6.832  16.480  1.00  0.00           H  
ATOM   1719  HD1 PHE 0 109     -16.980  -6.346  13.711  1.00  0.00           H  
ATOM   1720  HD2 PHE 0 109     -16.487  -8.402  17.533  1.00  0.00           H  
ATOM   1721  HE1 PHE 0 109     -19.339  -7.175  13.618  1.00  0.00           H  
ATOM   1722  HE2 PHE 0 109     -18.929  -8.982  17.452  1.00  0.00           H  
ATOM   1723  HZ  PHE 0 109     -20.278  -8.527  15.446  1.00  0.00           H  
ATOM   1724  N   CYS 0 110     -11.729  -7.992  15.604  1.00  0.00      R00  N  
ATOM   1725  CA  CYS 0 110     -10.349  -7.665  15.366  1.00  0.00      R00  C  
ATOM   1726  C   CYS 0 110      -9.817  -8.663  14.311  1.00  0.00      R00  C  
ATOM   1727  O   CYS 0 110      -9.208  -8.291  13.292  1.00  0.00      R00  O  
ATOM   1728  CB  CYS 0 110      -9.527  -7.768  16.748  1.00  0.00      R00  C  
ATOM   1729  SG  CYS 0 110      -7.726  -7.450  16.738  1.00  0.00      R00  S  
ATOM   1730  H   CYS 0 110     -11.922  -8.265  16.557  1.00  0.00      R00  H  
ATOM   1731  HB2 CYS 0 110      -9.981  -7.081  17.462  1.00  0.00           H  
ATOM   1732  HB3 CYS 0 110      -9.727  -8.758  17.157  1.00  0.00           H  
ATOM   1733  HA  CYS 0 110     -10.168  -6.622  15.105  1.00  0.00           H  
ATOM   1734  N   LYS 0 111     -10.185  -9.933  14.449  1.00  0.00      R00  N  
ATOM   1735  CA  LYS 0 111      -9.793 -10.969  13.486  1.00  0.00      R00  C  
ATOM   1736  C   LYS 0 111     -10.530 -10.812  12.173  1.00  0.00      R00  C  
ATOM   1737  O   LYS 0 111      -9.949 -11.208  11.151  1.00  0.00      R00  O  
ATOM   1738  CB  LYS 0 111     -10.155 -12.344  14.076  1.00  0.00      R00  C  
ATOM   1739  CG  LYS 0 111      -9.479 -12.629  15.356  1.00  0.00      R00  C  
ATOM   1740  CD  LYS 0 111      -9.967 -13.862  16.103  1.00  0.00      R00  C  
ATOM   1741  CE  LYS 0 111      -9.205 -14.225  17.380  1.00  0.00      R00  C  
ATOM   1742  NZ  LYS 0 111      -9.541 -13.283  18.448  1.00  0.00      R00  N1+
ATOM   1743  H   LYS 0 111     -10.700 -10.170  15.285  1.00  0.00      R00  H  
ATOM   1744  HZ1 LYS 0 111      -9.051 -12.403  18.365  1.00  0.00      R00  H  
ATOM   1745  HZ2 LYS 0 111     -10.527 -13.268  18.670  1.00  0.00      R00  H  
ATOM   1746  HZ3 LYS 0 111      -9.221 -13.728  19.296  1.00  0.00      R00  H  
ATOM   1747  HA  LYS 0 111      -8.730 -10.832  13.287  1.00  0.00           H  
ATOM   1748  HB3 LYS 0 111      -9.959 -13.147  13.365  1.00  0.00           H  
ATOM   1749  HB2 LYS 0 111     -11.226 -12.423  14.262  1.00  0.00           H  
ATOM   1750  HG3 LYS 0 111      -9.559 -11.835  16.099  1.00  0.00           H  
ATOM   1751  HG2 LYS 0 111      -8.422 -12.804  15.154  1.00  0.00           H  
ATOM   1752  HD3 LYS 0 111      -9.872 -14.695  15.407  1.00  0.00           H  
ATOM   1753  HD2 LYS 0 111     -11.019 -13.749  16.364  1.00  0.00           H  
ATOM   1754  HE3 LYS 0 111      -8.142 -14.337  17.165  1.00  0.00           H  
ATOM   1755  HE2 LYS 0 111      -9.568 -15.212  17.665  1.00  0.00           H  
ATOM   1756  N   ALA 0 112     -11.707 -10.184  12.198  1.00  0.00      R00  N  
ATOM   1757  CA  ALA 0 112     -12.454  -9.959  10.974  1.00  0.00      R00  C  
ATOM   1758  C   ALA 0 112     -11.997  -8.739  10.160  1.00  0.00      R00  C  
ATOM   1759  O   ALA 0 112     -12.109  -8.666   8.955  1.00  0.00      R00  O  
ATOM   1760  CB  ALA 0 112     -13.956  -9.787  11.445  1.00  0.00      R00  C  
ATOM   1761  H   ALA 0 112     -12.113  -9.894  13.077  1.00  0.00      R00  H  
ATOM   1762  HA  ALA 0 112     -12.413 -10.905  10.433  1.00  0.00           H  
ATOM   1763  HB1 ALA 0 112     -14.224  -8.840  11.915  1.00  0.00           H  
ATOM   1764  HB2 ALA 0 112     -14.672  -9.796  10.622  1.00  0.00           H  
ATOM   1765  HB3 ALA 0 112     -14.242 -10.492  12.225  1.00  0.00           H  
ATOM   1766  N   TYR 0 113     -11.298  -7.809  10.827  1.00  0.00      R00  N  
ATOM   1767  CA  TYR 0 113     -10.489  -6.728  10.276  1.00  0.00      R00  C  
ATOM   1768  C   TYR 0 113      -9.168  -7.279   9.644  1.00  0.00      R00  C  
ATOM   1769  O   TYR 0 113      -8.834  -6.952   8.494  1.00  0.00      R00  O  
ATOM   1770  CB  TYR 0 113     -10.336  -5.690  11.391  1.00  0.00      R00  C  
ATOM   1771  CG  TYR 0 113      -9.208  -4.702  11.596  1.00  0.00      R00  C  
ATOM   1772  CD1 TYR 0 113      -9.534  -3.303  11.440  1.00  0.00      R00  C  
ATOM   1773  CE1 TYR 0 113      -8.483  -2.412  11.633  1.00  0.00      R00  C  
ATOM   1774  CD2 TYR 0 113      -7.951  -5.090  12.118  1.00  0.00      R00  C  
ATOM   1775  CE2 TYR 0 113      -6.896  -4.122  12.356  1.00  0.00      R00  C  
ATOM   1776  CZ  TYR 0 113      -7.212  -2.779  12.171  1.00  0.00      R00  C  
ATOM   1777  OH  TYR 0 113      -6.191  -1.885  12.416  1.00  0.00      R00  O  
ATOM   1778  H   TYR 0 113     -11.224  -8.038  11.808  1.00  0.00      R00  H  
ATOM   1779  HH  TYR 0 113      -5.549  -2.143  13.081  1.00  0.00      R00  H  
ATOM   1780  HA  TYR 0 113     -10.940  -6.194   9.440  1.00  0.00           H  
ATOM   1781  HB3 TYR 0 113     -10.306  -6.375  12.239  1.00  0.00           H  
ATOM   1782  HB2 TYR 0 113     -11.296  -5.178  11.329  1.00  0.00           H  
ATOM   1783  HD1 TYR 0 113     -10.508  -2.929  11.162  1.00  0.00           H  
ATOM   1784  HE1 TYR 0 113      -8.689  -1.351  11.642  1.00  0.00           H  
ATOM   1785  HD2 TYR 0 113      -7.786  -6.135  12.334  1.00  0.00           H  
ATOM   1786  HE2 TYR 0 113      -5.943  -4.356  12.807  1.00  0.00           H  
ATOM   1787  N   MET 0 114      -8.448  -8.181  10.408  1.00  0.00      R00  N  
ATOM   1788  CA  MET 0 114      -7.249  -8.895   9.814  1.00  0.00      R00  C  
ATOM   1789  C   MET 0 114      -7.693  -9.833   8.703  1.00  0.00      R00  C  
ATOM   1790  O   MET 0 114      -6.961  -9.951   7.714  1.00  0.00      R00  O  
ATOM   1791  CB  MET 0 114      -6.580  -9.728  10.970  1.00  0.00      R00  C  
ATOM   1792  CG  MET 0 114      -5.963  -8.908  12.076  1.00  0.00      R00  C  
ATOM   1793  SD  MET 0 114      -5.110  -9.997  13.270  1.00  0.00      R00  S  
ATOM   1794  CE  MET 0 114      -5.779  -9.480  14.826  1.00  0.00      R00  C  
ATOM   1795  H   MET 0 114      -8.483  -8.217  11.416  1.00  0.00      R00  H  
ATOM   1796  HA  MET 0 114      -6.505  -8.256   9.338  1.00  0.00           H  
ATOM   1797  HB3 MET 0 114      -5.768 -10.327  10.560  1.00  0.00           H  
ATOM   1798  HB2 MET 0 114      -7.283 -10.434  11.410  1.00  0.00           H  
ATOM   1799  HG3 MET 0 114      -6.692  -8.281  12.589  1.00  0.00           H  
ATOM   1800  HG2 MET 0 114      -5.300  -8.294  11.468  1.00  0.00           H  
ATOM   1801  HE1 MET 0 114      -5.281  -8.530  15.019  1.00  0.00           H  
ATOM   1802  HE2 MET 0 114      -6.804  -9.233  14.551  1.00  0.00           H  
ATOM   1803  HE3 MET 0 114      -5.607 -10.145  15.673  1.00  0.00           H  
ATOM   1804  N   ILE 0 115      -8.692 -10.696   8.906  1.00  0.00      R00  N  
ATOM   1805  CA  ILE 0 115      -9.124 -11.664   7.870  1.00  0.00      R00  C  
ATOM   1806  C   ILE 0 115      -9.460 -10.992   6.444  1.00  0.00      R00  C  
ATOM   1807  O   ILE 0 115      -9.301 -11.602   5.398  1.00  0.00      R00  O  
ATOM   1808  CB  ILE 0 115     -10.325 -12.583   8.269  1.00  0.00      R00  C  
ATOM   1809  CG2 ILE 0 115     -11.783 -12.040   8.172  1.00  0.00      R00  C  
ATOM   1810  CG1 ILE 0 115     -10.415 -13.986   7.574  1.00  0.00      R00  C  
ATOM   1811  CD1 ILE 0 115     -10.919 -15.134   8.475  1.00  0.00      R00  C  
ATOM   1812  H   ILE 0 115      -9.198 -10.678   9.779  1.00  0.00      R00  H  
ATOM   1813  HA  ILE 0 115      -8.311 -12.356   7.649  1.00  0.00           H  
ATOM   1814  HB  ILE 0 115     -10.148 -12.846   9.312  1.00  0.00           H  
ATOM   1815 HG21 ILE 0 115     -12.400 -12.501   8.944  1.00  0.00           H  
ATOM   1816 HG22 ILE 0 115     -11.808 -10.952   8.231  1.00  0.00           H  
ATOM   1817 HG23 ILE 0 115     -12.132 -12.306   7.174  1.00  0.00           H  
ATOM   1818 HG13 ILE 0 115      -9.421 -14.249   7.214  1.00  0.00           H  
ATOM   1819 HG12 ILE 0 115     -10.993 -13.964   6.651  1.00  0.00           H  
ATOM   1820 HD11 ILE 0 115     -10.140 -15.386   9.194  1.00  0.00           H  
ATOM   1821 HD12 ILE 0 115     -11.736 -14.924   9.166  1.00  0.00           H  
ATOM   1822 HD13 ILE 0 115     -11.060 -16.098   7.986  1.00  0.00           H  
ATOM   1823  N   SER 0 116      -9.916  -9.768   6.369  1.00  0.00      R00  N  
ATOM   1824  CA  SER 0 116     -10.268  -9.131   5.115  1.00  0.00      R00  C  
ATOM   1825  C   SER 0 116      -9.107  -8.264   4.649  1.00  0.00      R00  C  
ATOM   1826  O   SER 0 116      -8.285  -8.709   3.859  1.00  0.00      R00  O  
ATOM   1827  CB  SER 0 116     -11.581  -8.367   5.397  1.00  0.00      R00  C  
ATOM   1828  OG  SER 0 116     -11.405  -7.438   6.475  1.00  0.00      R00  O  
ATOM   1829  H   SER 0 116     -10.024  -9.204   7.199  1.00  0.00      R00  H  
ATOM   1830  HG  SER 0 116     -11.854  -7.723   7.274  1.00  0.00      R00  H  
ATOM   1831  HA  SER 0 116     -10.443  -9.892   4.356  1.00  0.00           H  
ATOM   1832  HB3 SER 0 116     -12.425  -9.012   5.640  1.00  0.00           H  
ATOM   1833  HB2 SER 0 116     -11.882  -7.837   4.494  1.00  0.00           H  
ATOM   1834  N   THR 0 117      -8.952  -7.040   5.122  1.00  0.00      R00  N  
ATOM   1835  CA  THR 0 117      -8.003  -6.010   4.695  1.00  0.00      R00  C  
ATOM   1836  C   THR 0 117      -6.541  -6.458   4.989  1.00  0.00      R00  C  
ATOM   1837  O   THR 0 117      -5.632  -6.223   4.208  1.00  0.00      R00  O  
ATOM   1838  CB  THR 0 117      -8.406  -4.688   5.426  1.00  0.00      R00  C  
ATOM   1839  OG1 THR 0 117      -8.291  -4.688   6.844  1.00  0.00      R00  O  
ATOM   1840  CG2 THR 0 117      -9.865  -4.292   5.174  1.00  0.00      R00  C  
ATOM   1841  H   THR 0 117      -9.753  -6.739   5.659  1.00  0.00      R00  H  
ATOM   1842  HG1 THR 0 117      -8.349  -5.553   7.258  1.00  0.00      R00  H  
ATOM   1843  HA  THR 0 117      -8.051  -5.909   3.611  1.00  0.00           H  
ATOM   1844  HB  THR 0 117      -7.686  -3.954   5.064  1.00  0.00           H  
ATOM   1845 HG21 THR 0 117     -10.173  -4.407   4.134  1.00  0.00           H  
ATOM   1846 HG22 THR 0 117     -10.617  -4.919   5.653  1.00  0.00           H  
ATOM   1847 HG23 THR 0 117     -10.204  -3.277   5.386  1.00  0.00           H  
ATOM   1848  N   GLY 0 118      -6.370  -7.216   6.093  1.00  0.00      R00  N  
ATOM   1849  CA  GLY 0 118      -4.968  -7.657   6.452  1.00  0.00      R00  C  
ATOM   1850  C   GLY 0 118      -4.424  -8.652   5.418  1.00  0.00      R00  C  
ATOM   1851  O   GLY 0 118      -3.372  -8.405   4.853  1.00  0.00      R00  O  
ATOM   1852  H   GLY 0 118      -7.179  -7.493   6.630  1.00  0.00      R00  H  
ATOM   1853  HA3 GLY 0 118      -5.008  -8.127   7.435  1.00  0.00           H  
ATOM   1854  HA2 GLY 0 118      -4.357  -6.757   6.530  1.00  0.00           H  
ATOM   1855  N   ILE 0 119      -5.147  -9.704   5.160  1.00  0.00      R00  N  
ATOM   1856  CA  ILE 0 119      -4.844 -10.593   4.054  1.00  0.00      R00  C  
ATOM   1857  C   ILE 0 119      -4.703  -9.902   2.654  1.00  0.00      R00  C  
ATOM   1858  O   ILE 0 119      -3.827 -10.252   1.829  1.00  0.00      R00  O  
ATOM   1859  CB  ILE 0 119      -5.924 -11.711   3.873  1.00  0.00      R00  C  
ATOM   1860  CG2 ILE 0 119      -5.758 -12.547   2.613  1.00  0.00      R00  C  
ATOM   1861  CG1 ILE 0 119      -5.826 -12.647   5.108  1.00  0.00      R00  C  
ATOM   1862  CD1 ILE 0 119      -6.787 -13.840   5.072  1.00  0.00      R00  C  
ATOM   1863  H   ILE 0 119      -5.934  -9.930   5.751  1.00  0.00      R00  H  
ATOM   1864  HA  ILE 0 119      -3.896 -11.054   4.331  1.00  0.00           H  
ATOM   1865  HB  ILE 0 119      -6.910 -11.254   3.963  1.00  0.00           H  
ATOM   1866 HG21 ILE 0 119      -6.507 -13.338   2.577  1.00  0.00           H  
ATOM   1867 HG22 ILE 0 119      -5.964 -11.883   1.774  1.00  0.00           H  
ATOM   1868 HG23 ILE 0 119      -4.764 -12.950   2.418  1.00  0.00           H  
ATOM   1869 HG13 ILE 0 119      -5.932 -12.060   6.020  1.00  0.00           H  
ATOM   1870 HG12 ILE 0 119      -4.835 -13.102   5.114  1.00  0.00           H  
ATOM   1871 HD11 ILE 0 119      -7.038 -14.141   6.090  1.00  0.00           H  
ATOM   1872 HD12 ILE 0 119      -7.689 -13.585   4.515  1.00  0.00           H  
ATOM   1873 HD13 ILE 0 119      -6.318 -14.689   4.574  1.00  0.00           H  
ATOM   1874  N   ASN 0 120      -5.620  -8.957   2.449  1.00  0.00      R00  N  
ATOM   1875  CA  ASN 0 120      -5.692  -8.063   1.283  1.00  0.00      R00  C  
ATOM   1876  C   ASN 0 120      -4.404  -7.291   1.056  1.00  0.00      R00  C  
ATOM   1877  O   ASN 0 120      -3.897  -7.335  -0.061  1.00  0.00      R00  O  
ATOM   1878  CB  ASN 0 120      -6.926  -7.117   1.350  1.00  0.00      R00  C  
ATOM   1879  CG  ASN 0 120      -7.393  -6.598  -0.005  1.00  0.00      R00  C  
ATOM   1880  OD1 ASN 0 120      -7.367  -7.300  -1.031  1.00  0.00      R00  O  
ATOM   1881  ND2 ASN 0 120      -7.673  -5.294  -0.165  1.00  0.00      R00  N  
ATOM   1882  H   ASN 0 120      -6.367  -8.867   3.122  1.00  0.00      R00  H  
ATOM   1883 HD21 ASN 0 120      -8.134  -4.977  -1.006  1.00  0.00      R00  H  
ATOM   1884 HD22 ASN 0 120      -7.531  -4.562   0.517  1.00  0.00      R00  H  
ATOM   1885  HA  ASN 0 120      -5.855  -8.756   0.457  1.00  0.00           H  
ATOM   1886  HB3 ASN 0 120      -6.649  -6.226   1.913  1.00  0.00           H  
ATOM   1887  HB2 ASN 0 120      -7.726  -7.534   1.960  1.00  0.00           H  
ATOM   1888  N   GLN 0 121      -3.877  -6.607   2.085  1.00  0.00      R00  N  
ATOM   1889  CA  GLN 0 121      -2.576  -5.943   1.990  1.00  0.00      R00  C  
ATOM   1890  C   GLN 0 121      -1.301  -6.788   1.592  1.00  0.00      R00  C  
ATOM   1891  O   GLN 0 121      -0.471  -6.249   0.823  1.00  0.00      R00  O  
ATOM   1892  CB  GLN 0 121      -2.338  -5.137   3.345  1.00  0.00      R00  C  
ATOM   1893  CG  GLN 0 121      -1.105  -4.187   3.439  1.00  0.00      R00  C  
ATOM   1894  CD  GLN 0 121      -0.752  -3.840   4.904  1.00  0.00      R00  C  
ATOM   1895  OE1 GLN 0 121      -0.131  -4.696   5.522  1.00  0.00      R00  O  
ATOM   1896  NE2 GLN 0 121      -1.200  -2.702   5.506  1.00  0.00      R00  N  
ATOM   1897  H   GLN 0 121      -4.282  -6.599   3.011  1.00  0.00      R00  H  
ATOM   1898 HE21 GLN 0 121      -0.954  -2.339   6.416  1.00  0.00      R00  H  
ATOM   1899 HE22 GLN 0 121      -1.846  -2.182   4.929  1.00  0.00      R00  H  
ATOM   1900  HA  GLN 0 121      -2.625  -5.200   1.194  1.00  0.00           H  
ATOM   1901  HB3 GLN 0 121      -2.291  -5.895   4.127  1.00  0.00           H  
ATOM   1902  HB2 GLN 0 121      -3.202  -4.516   3.581  1.00  0.00           H  
ATOM   1903  HG3 GLN 0 121      -1.195  -3.264   2.867  1.00  0.00           H  
ATOM   1904  HG2 GLN 0 121      -0.251  -4.696   2.993  1.00  0.00           H  
ATOM   1905  N   PHE 0 122      -1.264  -8.079   2.040  1.00  0.00      R00  N  
ATOM   1906  CA  PHE 0 122      -0.195  -8.957   1.574  1.00  0.00      R00  C  
ATOM   1907  C   PHE 0 122      -0.562  -9.374   0.105  1.00  0.00      R00  C  
ATOM   1908  O   PHE 0 122       0.263  -9.385  -0.744  1.00  0.00      R00  O  
ATOM   1909  CB  PHE 0 122      -0.117 -10.299   2.445  1.00  0.00      R00  C  
ATOM   1910  CG  PHE 0 122       0.741 -10.145   3.723  1.00  0.00      R00  C  
ATOM   1911  CD1 PHE 0 122       2.041 -10.640   3.823  1.00  0.00      R00  C  
ATOM   1912  CD2 PHE 0 122       0.199  -9.369   4.769  1.00  0.00      R00  C  
ATOM   1913  CE1 PHE 0 122       2.729 -10.476   5.057  1.00  0.00      R00  C  
ATOM   1914  CE2 PHE 0 122       0.962  -9.140   5.945  1.00  0.00      R00  C  
ATOM   1915  CZ  PHE 0 122       2.187  -9.793   6.103  1.00  0.00      R00  C  
ATOM   1916  H   PHE 0 122      -1.946  -8.464   2.678  1.00  0.00      R00  H  
ATOM   1917  HA  PHE 0 122       0.761  -8.487   1.343  1.00  0.00           H  
ATOM   1918  HB3 PHE 0 122       0.317 -11.111   1.862  1.00  0.00           H  
ATOM   1919  HB2 PHE 0 122      -1.142 -10.613   2.640  1.00  0.00           H  
ATOM   1920  HD1 PHE 0 122       2.505 -11.188   3.017  1.00  0.00           H  
ATOM   1921  HD2 PHE 0 122      -0.707  -8.803   4.612  1.00  0.00           H  
ATOM   1922  HE1 PHE 0 122       3.737 -10.835   5.208  1.00  0.00           H  
ATOM   1923  HE2 PHE 0 122       0.675  -8.418   6.696  1.00  0.00           H  
ATOM   1924  HZ  PHE 0 122       2.725  -9.561   7.010  1.00  0.00           H  
ATOM   1925  N   THR 0 123      -1.811  -9.787  -0.142  1.00  0.00      R00  N  
ATOM   1926  CA  THR 0 123      -2.397 -10.207  -1.462  1.00  0.00      R00  C  
ATOM   1927  C   THR 0 123      -2.243  -9.209  -2.630  1.00  0.00      R00  C  
ATOM   1928  O   THR 0 123      -1.944  -9.616  -3.733  1.00  0.00      R00  O  
ATOM   1929  CB  THR 0 123      -3.864 -10.566  -1.416  1.00  0.00      R00  C  
ATOM   1930  OG1 THR 0 123      -4.036 -11.538  -0.488  1.00  0.00      R00  O  
ATOM   1931  CG2 THR 0 123      -4.404 -11.178  -2.693  1.00  0.00      R00  C  
ATOM   1932  H   THR 0 123      -2.488  -9.938   0.592  1.00  0.00      R00  H  
ATOM   1933  HG1 THR 0 123      -3.961 -11.123   0.374  1.00  0.00      R00  H  
ATOM   1934  HA  THR 0 123      -1.742 -11.038  -1.726  1.00  0.00           H  
ATOM   1935  HB  THR 0 123      -4.431  -9.666  -1.177  1.00  0.00           H  
ATOM   1936 HG21 THR 0 123      -3.758 -11.882  -3.216  1.00  0.00           H  
ATOM   1937 HG22 THR 0 123      -5.263 -11.825  -2.513  1.00  0.00           H  
ATOM   1938 HG23 THR 0 123      -4.718 -10.384  -3.371  1.00  0.00           H  
ATOM   1939  N   SER 0 124      -2.399  -7.874  -2.318  1.00  0.00      R00  N  
ATOM   1940  CA  SER 0 124      -2.431  -6.866  -3.365  1.00  0.00      R00  C  
ATOM   1941  C   SER 0 124      -1.028  -6.723  -3.849  1.00  0.00      R00  C  
ATOM   1942  O   SER 0 124      -0.812  -6.518  -5.035  1.00  0.00      R00  O  
ATOM   1943  CB  SER 0 124      -3.013  -5.548  -2.746  1.00  0.00      R00  C  
ATOM   1944  OG  SER 0 124      -4.312  -5.806  -2.267  1.00  0.00      R00  O  
ATOM   1945  H   SER 0 124      -2.706  -7.650  -1.383  1.00  0.00      R00  H  
ATOM   1946  HG  SER 0 124      -4.255  -6.542  -1.654  1.00  0.00      R00  H  
ATOM   1947  HA  SER 0 124      -3.055  -7.173  -4.205  1.00  0.00           H  
ATOM   1948  HB3 SER 0 124      -3.003  -4.784  -3.523  1.00  0.00           H  
ATOM   1949  HB2 SER 0 124      -2.380  -5.279  -1.900  1.00  0.00           H  
ATOM   1950  N   SER 0 125      -0.026  -6.706  -2.924  1.00  0.00      R00  N  
ATOM   1951  CA  SER 0 125       1.394  -6.666  -3.031  1.00  0.00      R00  C  
ATOM   1952  C   SER 0 125       2.036  -7.961  -3.709  1.00  0.00      R00  C  
ATOM   1953  O   SER 0 125       2.924  -7.817  -4.583  1.00  0.00      R00  O  
ATOM   1954  CB  SER 0 125       2.025  -6.327  -1.659  1.00  0.00      R00  C  
ATOM   1955  OG  SER 0 125       3.397  -6.443  -1.566  1.00  0.00      R00  O  
ATOM   1956  H   SER 0 125      -0.326  -6.871  -1.973  1.00  0.00      R00  H  
ATOM   1957  HG  SER 0 125       3.627  -6.425  -0.634  1.00  0.00      R00  H  
ATOM   1958  HA  SER 0 125       1.663  -5.873  -3.728  1.00  0.00           H  
ATOM   1959  HB3 SER 0 125       1.611  -6.948  -0.865  1.00  0.00           H  
ATOM   1960  HB2 SER 0 125       1.587  -5.408  -1.268  1.00  0.00           H  
ATOM   1961  N   ILE 0 126       1.444  -9.087  -3.331  1.00  0.00      R00  N  
ATOM   1962  CA  ILE 0 126       1.791 -10.282  -4.055  1.00  0.00      R00  C  
ATOM   1963  C   ILE 0 126       1.178 -10.375  -5.498  1.00  0.00      R00  C  
ATOM   1964  O   ILE 0 126       2.010 -10.756  -6.393  1.00  0.00      R00  O  
ATOM   1965  CB  ILE 0 126       1.395 -11.612  -3.249  1.00  0.00      R00  C  
ATOM   1966  CG2 ILE 0 126       1.429 -13.015  -3.910  1.00  0.00      R00  C  
ATOM   1967  CG1 ILE 0 126       2.186 -11.667  -1.967  1.00  0.00      R00  C  
ATOM   1968  CD1 ILE 0 126       1.554 -12.551  -0.905  1.00  0.00      R00  C  
ATOM   1969  H   ILE 0 126       0.817  -9.241  -2.554  1.00  0.00      R00  H  
ATOM   1970  HA  ILE 0 126       2.876 -10.275  -4.161  1.00  0.00           H  
ATOM   1971  HB  ILE 0 126       0.333 -11.457  -3.059  1.00  0.00           H  
ATOM   1972 HG21 ILE 0 126       2.481 -13.282  -4.013  1.00  0.00           H  
ATOM   1973 HG22 ILE 0 126       0.737 -13.670  -3.382  1.00  0.00           H  
ATOM   1974 HG23 ILE 0 126       0.958 -13.021  -4.893  1.00  0.00           H  
ATOM   1975 HG13 ILE 0 126       2.453 -10.681  -1.586  1.00  0.00           H  
ATOM   1976 HG12 ILE 0 126       3.199 -12.009  -2.182  1.00  0.00           H  
ATOM   1977 HD11 ILE 0 126       1.702 -12.017   0.034  1.00  0.00           H  
ATOM   1978 HD12 ILE 0 126       0.510 -12.806  -1.086  1.00  0.00           H  
ATOM   1979 HD13 ILE 0 126       1.973 -13.546  -0.755  1.00  0.00           H  
ATOM   1980  N   PHE 0 127      -0.031  -9.985  -5.653  1.00  0.00      R00  N  
ATOM   1981  CA  PHE 0 127      -0.732  -9.890  -6.931  1.00  0.00      R00  C  
ATOM   1982  C   PHE 0 127      -0.150  -8.926  -7.979  1.00  0.00      R00  C  
ATOM   1983  O   PHE 0 127       0.148  -9.315  -9.082  1.00  0.00      R00  O  
ATOM   1984  CB  PHE 0 127      -2.273  -9.653  -6.615  1.00  0.00      R00  C  
ATOM   1985  CG  PHE 0 127      -3.240  -9.674  -7.758  1.00  0.00      R00  C  
ATOM   1986  CD1 PHE 0 127      -4.345  -8.849  -7.653  1.00  0.00      R00  C  
ATOM   1987  CD2 PHE 0 127      -3.130 -10.558  -8.839  1.00  0.00      R00  C  
ATOM   1988  CE1 PHE 0 127      -5.363  -8.927  -8.593  1.00  0.00      R00  C  
ATOM   1989  CE2 PHE 0 127      -4.138 -10.604  -9.781  1.00  0.00      R00  C  
ATOM   1990  CZ  PHE 0 127      -5.307  -9.834  -9.611  1.00  0.00      R00  C  
ATOM   1991  H   PHE 0 127      -0.537  -9.743  -4.813  1.00  0.00      R00  H  
ATOM   1992  HA  PHE 0 127      -0.773 -10.883  -7.379  1.00  0.00           H  
ATOM   1993  HB3 PHE 0 127      -2.404  -8.771  -5.988  1.00  0.00           H  
ATOM   1994  HB2 PHE 0 127      -2.668 -10.462  -5.999  1.00  0.00           H  
ATOM   1995  HD1 PHE 0 127      -4.334  -8.158  -6.824  1.00  0.00           H  
ATOM   1996  HD2 PHE 0 127      -2.282 -11.213  -8.973  1.00  0.00           H  
ATOM   1997  HE1 PHE 0 127      -6.197  -8.242  -8.566  1.00  0.00           H  
ATOM   1998  HE2 PHE 0 127      -4.113 -11.125 -10.727  1.00  0.00           H  
ATOM   1999  HZ  PHE 0 127      -6.053  -9.659 -10.372  1.00  0.00           H  
ATOM   2000  N   LEU 0 128       0.250  -7.769  -7.541  1.00  0.00      R00  N  
ATOM   2001  CA  LEU 0 128       0.907  -6.733  -8.394  1.00  0.00      R00  C  
ATOM   2002  C   LEU 0 128       2.292  -7.254  -8.816  1.00  0.00      R00  C  
ATOM   2003  O   LEU 0 128       2.805  -6.765  -9.831  1.00  0.00      R00  O  
ATOM   2004  CB  LEU 0 128       0.886  -5.368  -7.607  1.00  0.00      R00  C  
ATOM   2005  CG  LEU 0 128       1.541  -4.137  -8.330  1.00  0.00      R00  C  
ATOM   2006  CD1 LEU 0 128       1.205  -4.020  -9.866  1.00  0.00      R00  C  
ATOM   2007  CD2 LEU 0 128       1.253  -2.824  -7.654  1.00  0.00      R00  C  
ATOM   2008  H   LEU 0 128       0.114  -7.462  -6.588  1.00  0.00      R00  H  
ATOM   2009  HA  LEU 0 128       0.281  -6.583  -9.273  1.00  0.00           H  
ATOM   2010  HB3 LEU 0 128       1.300  -5.564  -6.618  1.00  0.00           H  
ATOM   2011  HB2 LEU 0 128      -0.115  -4.969  -7.444  1.00  0.00           H  
ATOM   2012  HG  LEU 0 128       2.598  -4.297  -8.114  1.00  0.00           H  
ATOM   2013 HD11 LEU 0 128       1.121  -2.977 -10.173  1.00  0.00           H  
ATOM   2014 HD12 LEU 0 128       2.111  -4.310 -10.399  1.00  0.00           H  
ATOM   2015 HD13 LEU 0 128       0.384  -4.711 -10.054  1.00  0.00           H  
ATOM   2016 HD21 LEU 0 128       1.243  -2.887  -6.566  1.00  0.00           H  
ATOM   2017 HD22 LEU 0 128       1.827  -1.949  -7.959  1.00  0.00           H  
ATOM   2018 HD23 LEU 0 128       0.253  -2.574  -8.009  1.00  0.00           H  
ATOM   2019  N   CYS 0 129       2.863  -8.130  -7.993  1.00  0.00      R00  N  
ATOM   2020  CA  CYS 0 129       4.063  -8.835  -8.433  1.00  0.00      R00  C  
ATOM   2021  C   CYS 0 129       3.812  -9.878  -9.569  1.00  0.00      R00  C  
ATOM   2022  O   CYS 0 129       4.561 -10.064 -10.546  1.00  0.00      R00  O  
ATOM   2023  CB  CYS 0 129       4.963  -9.321  -7.290  1.00  0.00      R00  C  
ATOM   2024  SG  CYS 0 129       6.689  -9.501  -7.807  1.00  0.00      R00  S  
ATOM   2025  H   CYS 0 129       2.458  -8.643  -7.223  1.00  0.00      R00  H  
ATOM   2026  HA  CYS 0 129       4.684  -7.990  -8.731  1.00  0.00           H  
ATOM   2027  HB3 CYS 0 129       4.753 -10.310  -6.883  1.00  0.00           H  
ATOM   2028  HB2 CYS 0 129       5.084  -8.613  -6.470  1.00  0.00           H  
ATOM   2029  HG  CYS 0 129       7.186  -8.261  -7.832  1.00  0.00           H  
ATOM   2030  N   ILE 0 130       2.702 -10.611  -9.396  1.00  0.00      R00  N  
ATOM   2031  CA  ILE 0 130       2.175 -11.490 -10.448  1.00  0.00      R00  C  
ATOM   2032  C   ILE 0 130       1.807 -10.773 -11.740  1.00  0.00      R00  C  
ATOM   2033  O   ILE 0 130       1.953 -11.396 -12.784  1.00  0.00      R00  O  
ATOM   2034  CB  ILE 0 130       0.978 -12.335  -9.875  1.00  0.00      R00  C  
ATOM   2035  CG2 ILE 0 130      -0.055 -12.938 -10.838  1.00  0.00      R00  C  
ATOM   2036  CG1 ILE 0 130       1.559 -13.540  -9.061  1.00  0.00      R00  C  
ATOM   2037  CD1 ILE 0 130       0.681 -14.064  -7.866  1.00  0.00      R00  C  
ATOM   2038  H   ILE 0 130       2.123 -10.539  -8.571  1.00  0.00      R00  H  
ATOM   2039  HA  ILE 0 130       2.921 -12.218 -10.767  1.00  0.00           H  
ATOM   2040  HB  ILE 0 130       0.293 -11.779  -9.236  1.00  0.00           H  
ATOM   2041 HG21 ILE 0 130       0.335 -13.476 -11.702  1.00  0.00           H  
ATOM   2042 HG22 ILE 0 130      -0.723 -13.495 -10.181  1.00  0.00           H  
ATOM   2043 HG23 ILE 0 130      -0.678 -12.146 -11.254  1.00  0.00           H  
ATOM   2044 HG13 ILE 0 130       2.511 -13.206  -8.647  1.00  0.00           H  
ATOM   2045 HG12 ILE 0 130       1.738 -14.376  -9.736  1.00  0.00           H  
ATOM   2046 HD11 ILE 0 130       0.171 -14.986  -8.144  1.00  0.00           H  
ATOM   2047 HD12 ILE 0 130       1.284 -14.246  -6.976  1.00  0.00           H  
ATOM   2048 HD13 ILE 0 130       0.086 -13.248  -7.457  1.00  0.00           H  
ATOM   2049  N   MET 0 131       1.273  -9.563 -11.669  1.00  0.00      R00  N  
ATOM   2050  CA  MET 0 131       0.847  -8.794 -12.808  1.00  0.00      R00  C  
ATOM   2051  C   MET 0 131       2.135  -8.305 -13.571  1.00  0.00      R00  C  
ATOM   2052  O   MET 0 131       2.181  -8.262 -14.801  1.00  0.00      R00  O  
ATOM   2053  CB  MET 0 131       0.125  -7.536 -12.329  1.00  0.00      R00  C  
ATOM   2054  CG  MET 0 131      -1.234  -7.648 -11.623  1.00  0.00      R00  C  
ATOM   2055  SD  MET 0 131      -1.921  -6.066 -11.094  1.00  0.00      R00  S  
ATOM   2056  CE  MET 0 131      -2.822  -6.528  -9.636  1.00  0.00      R00  C  
ATOM   2057  H   MET 0 131       1.004  -9.271 -10.741  1.00  0.00      R00  H  
ATOM   2058  HA  MET 0 131       0.258  -9.488 -13.407  1.00  0.00           H  
ATOM   2059  HB3 MET 0 131       0.033  -6.866 -13.184  1.00  0.00           H  
ATOM   2060  HB2 MET 0 131       0.768  -6.953 -11.669  1.00  0.00           H  
ATOM   2061  HG3 MET 0 131      -1.162  -8.244 -10.713  1.00  0.00           H  
ATOM   2062  HG2 MET 0 131      -1.902  -8.141 -12.329  1.00  0.00           H  
ATOM   2063  HE1 MET 0 131      -3.378  -5.677  -9.243  1.00  0.00           H  
ATOM   2064  HE2 MET 0 131      -3.484  -7.355  -9.895  1.00  0.00           H  
ATOM   2065  HE3 MET 0 131      -2.101  -6.795  -8.864  1.00  0.00           H  
ATOM   2066  N   SER 0 132       3.139  -7.955 -12.779  1.00  0.00      R00  N  
ATOM   2067  CA  SER 0 132       4.555  -7.674 -13.226  1.00  0.00      R00  C  
ATOM   2068  C   SER 0 132       5.266  -8.866 -13.999  1.00  0.00      R00  C  
ATOM   2069  O   SER 0 132       5.822  -8.767 -15.100  1.00  0.00      R00  O  
ATOM   2070  CB  SER 0 132       5.414  -7.081 -12.123  1.00  0.00      R00  C  
ATOM   2071  OG  SER 0 132       4.825  -5.973 -11.465  1.00  0.00      R00  O  
ATOM   2072  H   SER 0 132       3.041  -7.872 -11.777  1.00  0.00      R00  H  
ATOM   2073  HG  SER 0 132       4.085  -6.248 -10.920  1.00  0.00      R00  H  
ATOM   2074  HA  SER 0 132       4.449  -6.864 -13.948  1.00  0.00           H  
ATOM   2075  HB3 SER 0 132       6.341  -6.840 -12.643  1.00  0.00           H  
ATOM   2076  HB2 SER 0 132       5.534  -7.832 -11.343  1.00  0.00           H  
ATOM   2077  N   ALA 0 133       5.096 -10.029 -13.388  1.00  0.00      R00  N  
ATOM   2078  CA  ALA 0 133       5.472 -11.348 -13.856  1.00  0.00      R00  C  
ATOM   2079  C   ALA 0 133       4.787 -11.693 -15.186  1.00  0.00      R00  C  
ATOM   2080  O   ALA 0 133       5.407 -12.220 -16.074  1.00  0.00      R00  O  
ATOM   2081  CB  ALA 0 133       5.144 -12.433 -12.723  1.00  0.00      R00  C  
ATOM   2082  H   ALA 0 133       4.672 -10.022 -12.472  1.00  0.00      R00  H  
ATOM   2083  HA  ALA 0 133       6.542 -11.479 -14.015  1.00  0.00           H  
ATOM   2084  HB1 ALA 0 133       4.563 -13.253 -13.144  1.00  0.00           H  
ATOM   2085  HB2 ALA 0 133       6.061 -12.935 -12.415  1.00  0.00           H  
ATOM   2086  HB3 ALA 0 133       4.608 -12.110 -11.830  1.00  0.00           H  
ATOM   2087  N   ASP 0 134       3.463 -11.386 -15.249  1.00  0.00      R00  N  
ATOM   2088  CA  ASP 0 134       2.689 -11.529 -16.501  1.00  0.00      R00  C  
ATOM   2089  C   ASP 0 134       3.323 -10.751 -17.691  1.00  0.00      R00  C  
ATOM   2090  O   ASP 0 134       3.396 -11.323 -18.739  1.00  0.00      R00  O  
ATOM   2091  CB  ASP 0 134       1.255 -11.006 -16.393  1.00  0.00      R00  C  
ATOM   2092  CG  ASP 0 134       0.319 -11.345 -17.497  1.00  0.00      R00  C  
ATOM   2093  OD1 ASP 0 134      -0.360 -10.409 -17.881  1.00  0.00      R00  O  
ATOM   2094  OD2 ASP 0 134       0.234 -12.498 -17.924  1.00  0.00      R00  O1-
ATOM   2095  H   ASP 0 134       2.955 -11.051 -14.442  1.00  0.00      R00  H  
ATOM   2096  HA  ASP 0 134       2.625 -12.593 -16.729  1.00  0.00           H  
ATOM   2097  HB3 ASP 0 134       1.267  -9.918 -16.329  1.00  0.00           H  
ATOM   2098  HB2 ASP 0 134       0.805 -11.337 -15.457  1.00  0.00           H  
ATOM   2099  N   ARG 0 135       3.729  -9.422 -17.507  1.00  0.00      R00  N  
ATOM   2100  CA  ARG 0 135       4.496  -8.691 -18.522  1.00  0.00      R00  C  
ATOM   2101  C   ARG 0 135       5.734  -9.478 -19.041  1.00  0.00      R00  C  
ATOM   2102  O   ARG 0 135       5.994  -9.578 -20.249  1.00  0.00      R00  O  
ATOM   2103  CB  ARG 0 135       4.955  -7.325 -18.020  1.00  0.00      R00  C  
ATOM   2104  CG  ARG 0 135       4.194  -6.582 -16.931  1.00  0.00      R00  C  
ATOM   2105  CD  ARG 0 135       2.857  -6.021 -17.345  1.00  0.00      R00  C  
ATOM   2106  NE  ARG 0 135       1.802  -7.048 -17.453  1.00  0.00      R00  N  
ATOM   2107  CZ  ARG 0 135       0.539  -6.858 -17.919  1.00  0.00      R00  C  
ATOM   2108  NH1 ARG 0 135       0.047  -5.650 -18.228  1.00  0.00      R00  N  
ATOM   2109  NH2 ARG 0 135      -0.348  -7.852 -18.084  1.00  0.00      R00  N1+
ATOM   2110  H   ARG 0 135       3.593  -9.127 -16.551  1.00  0.00      R00  H  
ATOM   2111  HE  ARG 0 135       2.173  -7.980 -17.339  1.00  0.00      R00  H  
ATOM   2112 HH11 ARG 0 135      -0.865  -5.538 -18.648  1.00  0.00      R00  H  
ATOM   2113 HH12 ARG 0 135       0.645  -4.837 -18.277  1.00  0.00      R00  H  
ATOM   2114 HH21 ARG 0 135      -1.215  -7.577 -18.524  1.00  0.00      R00  H  
ATOM   2115 HH22 ARG 0 135      -0.174  -8.811 -17.818  1.00  0.00      R00  H  
ATOM   2116  HA  ARG 0 135       3.897  -8.504 -19.413  1.00  0.00           H  
ATOM   2117  HB3 ARG 0 135       5.089  -6.675 -18.885  1.00  0.00           H  
ATOM   2118  HB2 ARG 0 135       5.973  -7.393 -17.638  1.00  0.00           H  
ATOM   2119  HG3 ARG 0 135       4.753  -5.685 -16.668  1.00  0.00           H  
ATOM   2120  HG2 ARG 0 135       4.072  -7.241 -16.071  1.00  0.00           H  
ATOM   2121  HD3 ARG 0 135       2.912  -5.672 -18.377  1.00  0.00           H  
ATOM   2122  HD2 ARG 0 135       2.548  -5.100 -16.851  1.00  0.00           H  
ATOM   2123  N   TYR 0 136       6.459 -10.177 -18.160  1.00  0.00      R00  N  
ATOM   2124  CA  TYR 0 136       7.659 -10.961 -18.309  1.00  0.00      R00  C  
ATOM   2125  C   TYR 0 136       7.350 -12.299 -18.979  1.00  0.00      R00  C  
ATOM   2126  O   TYR 0 136       8.098 -12.741 -19.824  1.00  0.00      R00  O  
ATOM   2127  CB  TYR 0 136       8.374 -11.024 -16.965  1.00  0.00      R00  C  
ATOM   2128  CG  TYR 0 136       9.442 -12.026 -16.888  1.00  0.00      R00  C  
ATOM   2129  CD1 TYR 0 136      10.747 -11.752 -17.300  1.00  0.00      R00  C  
ATOM   2130  CE1 TYR 0 136      11.717 -12.805 -17.134  1.00  0.00      R00  C  
ATOM   2131  CD2 TYR 0 136       9.146 -13.305 -16.349  1.00  0.00      R00  C  
ATOM   2132  CE2 TYR 0 136      10.102 -14.337 -16.202  1.00  0.00      R00  C  
ATOM   2133  CZ  TYR 0 136      11.386 -14.033 -16.610  1.00  0.00      R00  C  
ATOM   2134  OH  TYR 0 136      12.280 -15.060 -16.585  1.00  0.00      R00  O  
ATOM   2135  H   TYR 0 136       5.967 -10.273 -17.283  1.00  0.00      R00  H  
ATOM   2136  HH  TYR 0 136      11.920 -15.941 -16.460  1.00  0.00      R00  H  
ATOM   2137  HA  TYR 0 136       8.230 -10.318 -18.978  1.00  0.00           H  
ATOM   2138  HB3 TYR 0 136       7.613 -11.049 -16.185  1.00  0.00           H  
ATOM   2139  HB2 TYR 0 136       8.878 -10.059 -16.899  1.00  0.00           H  
ATOM   2140  HD1 TYR 0 136      11.068 -10.791 -17.674  1.00  0.00           H  
ATOM   2141  HE1 TYR 0 136      12.711 -12.627 -17.518  1.00  0.00           H  
ATOM   2142  HD2 TYR 0 136       8.119 -13.539 -16.107  1.00  0.00           H  
ATOM   2143  HE2 TYR 0 136       9.810 -15.290 -15.787  1.00  0.00           H  
ATOM   2144  N   ILE 0 137       6.301 -12.960 -18.533  1.00  0.00      R00  N  
ATOM   2145  CA  ILE 0 137       5.794 -14.192 -19.206  1.00  0.00      R00  C  
ATOM   2146  C   ILE 0 137       5.305 -13.909 -20.673  1.00  0.00      R00  C  
ATOM   2147  O   ILE 0 137       5.666 -14.640 -21.590  1.00  0.00      R00  O  
ATOM   2148  CB  ILE 0 137       4.623 -14.848 -18.358  1.00  0.00      R00  C  
ATOM   2149  CG2 ILE 0 137       3.774 -15.803 -19.213  1.00  0.00      R00  C  
ATOM   2150  CG1 ILE 0 137       5.170 -15.496 -17.066  1.00  0.00      R00  C  
ATOM   2151  CD1 ILE 0 137       4.159 -15.720 -16.035  1.00  0.00      R00  C  
ATOM   2152  H   ILE 0 137       5.777 -12.545 -17.775  1.00  0.00      R00  H  
ATOM   2153  HA  ILE 0 137       6.591 -14.903 -19.423  1.00  0.00           H  
ATOM   2154  HB  ILE 0 137       3.954 -14.060 -18.010  1.00  0.00           H  
ATOM   2155 HG21 ILE 0 137       3.063 -16.199 -18.487  1.00  0.00           H  
ATOM   2156 HG22 ILE 0 137       3.263 -15.271 -20.015  1.00  0.00           H  
ATOM   2157 HG23 ILE 0 137       4.353 -16.593 -19.692  1.00  0.00           H  
ATOM   2158 HG13 ILE 0 137       5.931 -14.812 -16.690  1.00  0.00           H  
ATOM   2159 HG12 ILE 0 137       5.759 -16.375 -17.326  1.00  0.00           H  
ATOM   2160 HD11 ILE 0 137       3.145 -15.900 -16.392  1.00  0.00           H  
ATOM   2161 HD12 ILE 0 137       4.553 -16.466 -15.344  1.00  0.00           H  
ATOM   2162 HD13 ILE 0 137       4.141 -14.799 -15.453  1.00  0.00           H  
ATOM   2163  N   ALA 0 138       4.628 -12.746 -20.884  1.00  0.00      R00  N  
ATOM   2164  CA  ALA 0 138       4.061 -12.372 -22.192  1.00  0.00      R00  C  
ATOM   2165  C   ALA 0 138       5.116 -12.015 -23.245  1.00  0.00      R00  C  
ATOM   2166  O   ALA 0 138       4.888 -12.200 -24.443  1.00  0.00      R00  O  
ATOM   2167  CB  ALA 0 138       2.918 -11.372 -21.924  1.00  0.00      R00  C  
ATOM   2168  H   ALA 0 138       4.285 -12.333 -20.028  1.00  0.00      R00  H  
ATOM   2169  HA  ALA 0 138       3.568 -13.294 -22.499  1.00  0.00           H  
ATOM   2170  HB1 ALA 0 138       3.165 -10.449 -21.399  1.00  0.00           H  
ATOM   2171  HB2 ALA 0 138       2.481 -11.118 -22.889  1.00  0.00           H  
ATOM   2172  HB3 ALA 0 138       2.045 -11.715 -21.369  1.00  0.00           H  
ATOM   2173  N   VAL 0 139       6.198 -11.552 -22.728  1.00  0.00      R00  N  
ATOM   2174  CA  VAL 0 139       7.365 -11.341 -23.503  1.00  0.00      R00  C  
ATOM   2175  C   VAL 0 139       8.182 -12.584 -23.716  1.00  0.00      R00  C  
ATOM   2176  O   VAL 0 139       8.374 -12.923 -24.866  1.00  0.00      R00  O  
ATOM   2177  CB  VAL 0 139       8.351 -10.190 -22.752  1.00  0.00      R00  C  
ATOM   2178  CG1 VAL 0 139       9.857 -10.267 -23.156  1.00  0.00      R00  C  
ATOM   2179  CG2 VAL 0 139       7.850  -8.749 -23.018  1.00  0.00      R00  C  
ATOM   2180  H   VAL 0 139       6.269 -11.264 -21.763  1.00  0.00      R00  H  
ATOM   2181  HA  VAL 0 139       7.196 -10.949 -24.506  1.00  0.00           H  
ATOM   2182  HB  VAL 0 139       8.300 -10.552 -21.725  1.00  0.00           H  
ATOM   2183 HG11 VAL 0 139      10.200 -11.199 -22.709  1.00  0.00           H  
ATOM   2184 HG12 VAL 0 139       9.920 -10.464 -24.226  1.00  0.00           H  
ATOM   2185 HG13 VAL 0 139      10.440  -9.460 -22.713  1.00  0.00           H  
ATOM   2186 HG21 VAL 0 139       6.887  -8.629 -22.522  1.00  0.00           H  
ATOM   2187 HG22 VAL 0 139       8.592  -8.039 -22.653  1.00  0.00           H  
ATOM   2188 HG23 VAL 0 139       7.670  -8.571 -24.078  1.00  0.00           H  
ATOM   2189  N   CYS 0 140       8.735 -13.277 -22.647  1.00  0.00      R00  N  
ATOM   2190  CA  CYS 0 140       9.559 -14.502 -22.744  1.00  0.00      R00  C  
ATOM   2191  C   CYS 0 140       8.821 -15.733 -23.308  1.00  0.00      R00  C  
ATOM   2192  O   CYS 0 140       9.516 -16.652 -23.802  1.00  0.00      R00  O  
ATOM   2193  CB  CYS 0 140      10.306 -14.954 -21.480  1.00  0.00      R00  C  
ATOM   2194  SG  CYS 0 140       9.313 -15.876 -20.299  1.00  0.00      R00  S  
ATOM   2195  H   CYS 0 140       8.595 -13.001 -21.685  1.00  0.00      R00  H  
ATOM   2196  HA  CYS 0 140      10.310 -14.262 -23.497  1.00  0.00           H  
ATOM   2197  HB3 CYS 0 140      10.649 -14.060 -20.960  1.00  0.00           H  
ATOM   2198  HB2 CYS 0 140      11.202 -15.526 -21.722  1.00  0.00           H  
ATOM   2199  HG  CYS 0 140       8.427 -14.892 -20.476  1.00  0.00           H  
ATOM   2200  N   HIS 0 141       7.508 -15.638 -23.433  1.00  0.00      R00  N  
ATOM   2201  CA  HIS 0 141       6.748 -16.665 -24.161  1.00  0.00      R00  C  
ATOM   2202  C   HIS 0 141       6.022 -16.140 -25.400  1.00  0.00      R00  C  
ATOM   2203  O   HIS 0 141       4.816 -15.947 -25.297  1.00  0.00      R00  O  
ATOM   2204  CB  HIS 0 141       5.793 -17.417 -23.249  1.00  0.00      R00  C  
ATOM   2205  CG  HIS 0 141       6.505 -18.364 -22.262  1.00  0.00      R00  C  
ATOM   2206  ND1 HIS 0 141       7.340 -19.407 -22.685  1.00  0.00      R00  N  
ATOM   2207  CD2 HIS 0 141       6.592 -18.386 -20.876  1.00  0.00      R00  C  
ATOM   2208  NE2 HIS 0 141       7.446 -19.394 -20.406  1.00  0.00      R00  N  
ATOM   2209  CE1 HIS 0 141       8.017 -19.843 -21.616  1.00  0.00      R00  C  
ATOM   2210  H   HIS 0 141       6.977 -14.911 -22.976  1.00  0.00      R00  H  
ATOM   2211  HD1 HIS 0 141       7.502 -19.661 -23.649  1.00  0.00      R00  H  
ATOM   2212  HA  HIS 0 141       7.417 -17.415 -24.582  1.00  0.00           H  
ATOM   2213  HB3 HIS 0 141       5.072 -18.019 -23.802  1.00  0.00           H  
ATOM   2214  HB2 HIS 0 141       5.231 -16.710 -22.638  1.00  0.00           H  
ATOM   2215  HD2 HIS 0 141       6.114 -17.786 -20.115  1.00  0.00           H  
ATOM   2216  HE1 HIS 0 141       8.792 -20.582 -21.755  1.00  0.00           H  
ATOM   2217  N   PRO 0 142       6.805 -15.818 -26.506  1.00  0.00      R00  N  
ATOM   2218  CA  PRO 0 142       6.166 -15.125 -27.653  1.00  0.00      R00  C  
ATOM   2219  C   PRO 0 142       4.962 -15.795 -28.352  1.00  0.00      R00  C  
ATOM   2220  O   PRO 0 142       3.962 -15.149 -28.600  1.00  0.00      R00  O  
ATOM   2221  CD  PRO 0 142       8.211 -16.059 -26.726  1.00  0.00      R00  C  
ATOM   2222  CB  PRO 0 142       7.352 -14.821 -28.579  1.00  0.00      R00  C  
ATOM   2223  CG  PRO 0 142       8.372 -15.890 -28.279  1.00  0.00      R00  C  
ATOM   2224  HD2 PRO 0 142       8.485 -17.083 -26.472  1.00  0.00           H  
ATOM   2225  HD3 PRO 0 142       8.823 -15.397 -26.114  1.00  0.00           H  
ATOM   2226  HA  PRO 0 142       5.834 -14.169 -27.247  1.00  0.00           H  
ATOM   2227  HB3 PRO 0 142       7.766 -13.819 -28.466  1.00  0.00           H  
ATOM   2228  HB2 PRO 0 142       7.032 -14.720 -29.616  1.00  0.00           H  
ATOM   2229  HG2 PRO 0 142       7.945 -16.805 -28.689  1.00  0.00           H  
ATOM   2230  HG3 PRO 0 142       9.386 -15.788 -28.666  1.00  0.00           H  
ATOM   2231  N   ILE 0 143       5.159 -17.118 -28.673  1.00  0.00      R00  N  
ATOM   2232  CA  ILE 0 143       4.113 -17.918 -29.223  1.00  0.00      R00  C  
ATOM   2233  C   ILE 0 143       3.383 -18.682 -28.175  1.00  0.00      R00  C  
ATOM   2234  O   ILE 0 143       2.226 -19.012 -28.488  1.00  0.00      R00  O  
ATOM   2235  CB  ILE 0 143       4.866 -18.985 -30.055  1.00  0.00      R00  C  
ATOM   2236  CG2 ILE 0 143       4.093 -20.211 -30.595  1.00  0.00      R00  C  
ATOM   2237  CG1 ILE 0 143       5.515 -18.153 -31.299  1.00  0.00      R00  C  
ATOM   2238  CD1 ILE 0 143       6.555 -19.159 -32.010  1.00  0.00      R00  C  
ATOM   2239  H   ILE 0 143       5.987 -17.538 -28.275  1.00  0.00      R00  H  
ATOM   2240  HA  ILE 0 143       3.479 -17.290 -29.850  1.00  0.00           H  
ATOM   2241  HB  ILE 0 143       5.744 -19.436 -29.592  1.00  0.00           H  
ATOM   2242 HG21 ILE 0 143       4.323 -21.098 -30.004  1.00  0.00           H  
ATOM   2243 HG22 ILE 0 143       3.019 -20.061 -30.707  1.00  0.00           H  
ATOM   2244 HG23 ILE 0 143       4.434 -20.468 -31.598  1.00  0.00           H  
ATOM   2245 HG13 ILE 0 143       6.014 -17.206 -31.096  1.00  0.00           H  
ATOM   2246 HG12 ILE 0 143       4.726 -17.907 -32.010  1.00  0.00           H  
ATOM   2247 HD11 ILE 0 143       7.226 -18.548 -32.615  1.00  0.00           H  
ATOM   2248 HD12 ILE 0 143       7.134 -19.813 -31.359  1.00  0.00           H  
ATOM   2249 HD13 ILE 0 143       6.093 -19.887 -32.677  1.00  0.00           H  
ATOM   2250  N   ALA 0 144       3.954 -19.010 -27.054  1.00  0.00      R00  N  
ATOM   2251  CA  ALA 0 144       3.423 -19.953 -26.042  1.00  0.00      R00  C  
ATOM   2252  C   ALA 0 144       2.290 -19.382 -25.217  1.00  0.00      R00  C  
ATOM   2253  O   ALA 0 144       1.206 -20.000 -25.139  1.00  0.00      R00  O  
ATOM   2254  CB  ALA 0 144       4.661 -20.449 -25.168  1.00  0.00      R00  C  
ATOM   2255  H   ALA 0 144       4.891 -18.655 -26.926  1.00  0.00      R00  H  
ATOM   2256  HA  ALA 0 144       3.025 -20.754 -26.666  1.00  0.00           H  
ATOM   2257  HB1 ALA 0 144       5.462 -19.721 -25.041  1.00  0.00           H  
ATOM   2258  HB2 ALA 0 144       4.306 -20.827 -24.209  1.00  0.00           H  
ATOM   2259  HB3 ALA 0 144       5.216 -21.207 -25.720  1.00  0.00           H  
ATOM   2260  N   ALA 0 145       2.558 -18.231 -24.598  1.00  0.00      R00  N  
ATOM   2261  CA  ALA 0 145       1.742 -17.642 -23.534  1.00  0.00      R00  C  
ATOM   2262  C   ALA 0 145       0.416 -17.024 -24.060  1.00  0.00      R00  C  
ATOM   2263  O   ALA 0 145      -0.530 -17.193 -23.295  1.00  0.00      R00  O  
ATOM   2264  CB  ALA 0 145       2.625 -16.554 -22.829  1.00  0.00      R00  C  
ATOM   2265  H   ALA 0 145       3.367 -17.693 -24.873  1.00  0.00      R00  H  
ATOM   2266  HA  ALA 0 145       1.489 -18.293 -22.697  1.00  0.00           H  
ATOM   2267  HB1 ALA 0 145       3.205 -17.037 -22.043  1.00  0.00           H  
ATOM   2268  HB2 ALA 0 145       3.165 -15.939 -23.549  1.00  0.00           H  
ATOM   2269  HB3 ALA 0 145       2.021 -15.857 -22.248  1.00  0.00           H  
ATOM   2270  N   PRO 0 146       0.327 -16.443 -25.307  1.00  0.00      R00  N  
ATOM   2271  CA  PRO 0 146      -0.987 -16.135 -26.008  1.00  0.00      R00  C  
ATOM   2272  C   PRO 0 146      -1.989 -17.280 -26.119  1.00  0.00      R00  C  
ATOM   2273  O   PRO 0 146      -3.188 -17.073 -26.266  1.00  0.00      R00  O  
ATOM   2274  CD  PRO 0 146       1.470 -15.956 -26.094  1.00  0.00      R00  C  
ATOM   2275  CB  PRO 0 146      -0.424 -15.563 -27.414  1.00  0.00      R00  C  
ATOM   2276  CG  PRO 0 146       0.920 -15.051 -27.121  1.00  0.00      R00  C  
ATOM   2277  HD2 PRO 0 146       1.936 -16.738 -26.694  1.00  0.00           H  
ATOM   2278  HD3 PRO 0 146       2.292 -15.498 -25.543  1.00  0.00           H  
ATOM   2279  HA  PRO 0 146      -1.420 -15.204 -25.643  1.00  0.00           H  
ATOM   2280  HB3 PRO 0 146      -1.207 -14.946 -27.856  1.00  0.00           H  
ATOM   2281  HB2 PRO 0 146      -0.306 -16.368 -28.139  1.00  0.00           H  
ATOM   2282  HG2 PRO 0 146       1.545 -14.732 -27.955  1.00  0.00           H  
ATOM   2283  HG3 PRO 0 146       0.831 -14.110 -26.578  1.00  0.00           H  
ATOM   2284  N   ARG 0 147      -1.492 -18.526 -26.017  1.00  0.00      R00  N  
ATOM   2285  CA  ARG 0 147      -2.322 -19.748 -26.038  1.00  0.00      R00  C  
ATOM   2286  C   ARG 0 147      -2.851 -20.176 -24.652  1.00  0.00      R00  C  
ATOM   2287  O   ARG 0 147      -3.682 -21.076 -24.632  1.00  0.00      R00  O  
ATOM   2288  CB  ARG 0 147      -1.540 -20.945 -26.724  1.00  0.00      R00  C  
ATOM   2289  CG  ARG 0 147      -1.106 -20.767 -28.213  1.00  0.00      R00  C  
ATOM   2290  CD  ARG 0 147       0.048 -21.765 -28.617  1.00  0.00      R00  C  
ATOM   2291  NE  ARG 0 147       0.495 -21.561 -29.987  1.00  0.00      R00  N  
ATOM   2292  CZ  ARG 0 147       1.452 -22.314 -30.602  1.00  0.00      R00  C  
ATOM   2293  NH1 ARG 0 147       1.694 -22.194 -31.905  1.00  0.00      R00  N  
ATOM   2294  NH2 ARG 0 147       2.198 -23.185 -29.927  1.00  0.00      R00  N1+
ATOM   2295  H   ARG 0 147      -0.494 -18.588 -25.876  1.00  0.00      R00  H  
ATOM   2296  HE  ARG 0 147      -0.074 -20.974 -30.580  1.00  0.00      R00  H  
ATOM   2297 HH11 ARG 0 147       2.460 -22.733 -32.283  1.00  0.00      R00  H  
ATOM   2298 HH12 ARG 0 147       1.057 -21.817 -32.593  1.00  0.00      R00  H  
ATOM   2299 HH21 ARG 0 147       3.074 -23.507 -30.312  1.00  0.00      R00  H  
ATOM   2300 HH22 ARG 0 147       2.028 -23.413 -28.958  1.00  0.00      R00  H  
ATOM   2301  HA  ARG 0 147      -3.148 -19.536 -26.717  1.00  0.00           H  
ATOM   2302  HB3 ARG 0 147      -2.251 -21.762 -26.603  1.00  0.00           H  
ATOM   2303  HB2 ARG 0 147      -0.696 -21.238 -26.099  1.00  0.00           H  
ATOM   2304  HG3 ARG 0 147      -0.680 -19.791 -28.448  1.00  0.00           H  
ATOM   2305  HG2 ARG 0 147      -1.977 -20.690 -28.863  1.00  0.00           H  
ATOM   2306  HD3 ARG 0 147      -0.315 -22.782 -28.469  1.00  0.00           H  
ATOM   2307  HD2 ARG 0 147       1.004 -21.611 -28.117  1.00  0.00           H  
ATOM   2308  N   LEU 0 148      -2.430 -19.547 -23.565  1.00  0.00      R00  N  
ATOM   2309  CA  LEU 0 148      -2.638 -20.069 -22.220  1.00  0.00      R00  C  
ATOM   2310  C   LEU 0 148      -3.285 -18.939 -21.332  1.00  0.00      R00  C  
ATOM   2311  O   LEU 0 148      -4.211 -19.210 -20.522  1.00  0.00      R00  O  
ATOM   2312  CB  LEU 0 148      -1.318 -20.647 -21.660  1.00  0.00      R00  C  
ATOM   2313  CG  LEU 0 148      -0.492 -21.625 -22.433  1.00  0.00      R00  C  
ATOM   2314  CD1 LEU 0 148       0.793 -21.959 -21.621  1.00  0.00      R00  C  
ATOM   2315  CD2 LEU 0 148      -1.302 -22.842 -23.050  1.00  0.00      R00  C  
ATOM   2316  H   LEU 0 148      -1.842 -18.729 -23.639  1.00  0.00      R00  H  
ATOM   2317  HA  LEU 0 148      -3.379 -20.868 -22.223  1.00  0.00           H  
ATOM   2318  HB3 LEU 0 148      -1.547 -21.141 -20.716  1.00  0.00           H  
ATOM   2319  HB2 LEU 0 148      -0.607 -19.860 -21.408  1.00  0.00           H  
ATOM   2320  HG  LEU 0 148      -0.168 -21.154 -23.361  1.00  0.00           H  
ATOM   2321 HD11 LEU 0 148       0.834 -23.019 -21.369  1.00  0.00           H  
ATOM   2322 HD12 LEU 0 148       1.609 -21.678 -22.287  1.00  0.00           H  
ATOM   2323 HD13 LEU 0 148       0.905 -21.444 -20.667  1.00  0.00           H  
ATOM   2324 HD21 LEU 0 148      -1.551 -22.769 -24.109  1.00  0.00           H  
ATOM   2325 HD22 LEU 0 148      -0.769 -23.749 -22.765  1.00  0.00           H  
ATOM   2326 HD23 LEU 0 148      -2.328 -22.842 -22.683  1.00  0.00           H  
ATOM   2327  N   ARG 0 149      -2.711 -17.789 -21.413  1.00  0.00      R00  N  
ATOM   2328  CA  ARG 0 149      -3.197 -16.533 -20.821  1.00  0.00      R00  C  
ATOM   2329  C   ARG 0 149      -4.462 -16.031 -21.568  1.00  0.00      R00  C  
ATOM   2330  O   ARG 0 149      -4.550 -16.063 -22.806  1.00  0.00      R00  O  
ATOM   2331  CB  ARG 0 149      -2.141 -15.439 -21.036  1.00  0.00      R00  C  
ATOM   2332  CG  ARG 0 149      -0.956 -15.540 -20.034  1.00  0.00      R00  C  
ATOM   2333  CD  ARG 0 149       0.127 -14.596 -20.397  1.00  0.00      R00  C  
ATOM   2334  NE  ARG 0 149      -0.320 -13.284 -20.183  1.00  0.00      R00  N  
ATOM   2335  CZ  ARG 0 149      -0.853 -12.359 -21.000  1.00  0.00      R00  C  
ATOM   2336  NH1 ARG 0 149      -1.089 -11.160 -20.404  1.00  0.00      R00  N  
ATOM   2337  NH2 ARG 0 149      -0.956 -12.505 -22.240  1.00  0.00      R00  N1+
ATOM   2338  H   ARG 0 149      -1.907 -17.779 -22.025  1.00  0.00      R00  H  
ATOM   2339  HE  ARG 0 149      -0.235 -13.099 -19.194  1.00  0.00      R00  H  
ATOM   2340 HH11 ARG 0 149      -1.266 -10.378 -21.019  1.00  0.00      R00  H  
ATOM   2341 HH12 ARG 0 149      -0.760 -11.046 -19.456  1.00  0.00      R00  H  
ATOM   2342 HH21 ARG 0 149      -1.553 -11.900 -22.785  1.00  0.00      R00  H  
ATOM   2343 HH22 ARG 0 149      -0.418 -13.207 -22.729  1.00  0.00      R00  H  
ATOM   2344  HA  ARG 0 149      -3.469 -16.586 -19.767  1.00  0.00           H  
ATOM   2345  HB3 ARG 0 149      -2.614 -14.461 -20.945  1.00  0.00           H  
ATOM   2346  HB2 ARG 0 149      -1.795 -15.387 -22.068  1.00  0.00           H  
ATOM   2347  HG3 ARG 0 149      -0.468 -16.505 -20.169  1.00  0.00           H  
ATOM   2348  HG2 ARG 0 149      -1.222 -15.437 -18.982  1.00  0.00           H  
ATOM   2349  HD3 ARG 0 149       0.423 -14.653 -21.445  1.00  0.00           H  
ATOM   2350  HD2 ARG 0 149       0.976 -14.740 -19.730  1.00  0.00           H  
ATOM   2351  N   THR 0 150      -5.448 -15.602 -20.749  1.00  0.00      R00  N  
ATOM   2352  CA  THR 0 150      -6.780 -15.170 -21.070  1.00  0.00      R00  C  
ATOM   2353  C   THR 0 150      -7.261 -14.459 -19.859  1.00  0.00      R00  C  
ATOM   2354  O   THR 0 150      -6.558 -14.514 -18.844  1.00  0.00      R00  O  
ATOM   2355  CB  THR 0 150      -7.585 -16.430 -21.453  1.00  0.00      R00  C  
ATOM   2356  OG1 THR 0 150      -8.905 -16.071 -21.867  1.00  0.00      R00  O  
ATOM   2357  CG2 THR 0 150      -7.729 -17.591 -20.578  1.00  0.00      R00  C  
ATOM   2358  H   THR 0 150      -5.322 -15.654 -19.748  1.00  0.00      R00  H  
ATOM   2359  HG1 THR 0 150      -8.856 -15.863 -22.803  1.00  0.00      R00  H  
ATOM   2360  HA  THR 0 150      -6.703 -14.454 -21.888  1.00  0.00           H  
ATOM   2361  HB  THR 0 150      -7.188 -16.839 -22.382  1.00  0.00           H  
ATOM   2362 HG21 THR 0 150      -8.381 -17.346 -19.740  1.00  0.00           H  
ATOM   2363 HG22 THR 0 150      -8.353 -18.320 -21.095  1.00  0.00           H  
ATOM   2364 HG23 THR 0 150      -6.734 -17.930 -20.291  1.00  0.00           H  
ATOM   2365  N   PRO 0 151      -8.229 -13.585 -19.988  1.00  0.00      R00  N  
ATOM   2366  CA  PRO 0 151      -8.629 -12.764 -18.782  1.00  0.00      R00  C  
ATOM   2367  C   PRO 0 151      -9.136 -13.558 -17.516  1.00  0.00      R00  C  
ATOM   2368  O   PRO 0 151      -8.801 -13.125 -16.422  1.00  0.00      R00  O  
ATOM   2369  CD  PRO 0 151      -8.855 -13.056 -21.232  1.00  0.00      R00  C  
ATOM   2370  CB  PRO 0 151      -9.730 -11.791 -19.383  1.00  0.00      R00  C  
ATOM   2371  CG  PRO 0 151      -9.323 -11.697 -20.907  1.00  0.00      R00  C  
ATOM   2372  HD2 PRO 0 151      -9.745 -13.587 -21.569  1.00  0.00           H  
ATOM   2373  HD3 PRO 0 151      -8.155 -13.091 -22.068  1.00  0.00           H  
ATOM   2374  HA  PRO 0 151      -7.813 -12.134 -18.428  1.00  0.00           H  
ATOM   2375  HB3 PRO 0 151      -9.761 -10.892 -18.768  1.00  0.00           H  
ATOM   2376  HB2 PRO 0 151     -10.680 -12.323 -19.444  1.00  0.00           H  
ATOM   2377  HG2 PRO 0 151     -10.119 -11.347 -21.565  1.00  0.00           H  
ATOM   2378  HG3 PRO 0 151      -8.508 -10.979 -20.813  1.00  0.00           H  
ATOM   2379  N   PHE 0 152      -9.711 -14.790 -17.683  1.00  0.00      R00  N  
ATOM   2380  CA  PHE 0 152     -10.223 -15.607 -16.580  1.00  0.00      R00  C  
ATOM   2381  C   PHE 0 152      -9.067 -16.116 -15.629  1.00  0.00      R00  C  
ATOM   2382  O   PHE 0 152      -9.377 -16.523 -14.511  1.00  0.00      R00  O  
ATOM   2383  CB  PHE 0 152     -10.915 -16.811 -17.283  1.00  0.00      R00  C  
ATOM   2384  CG  PHE 0 152     -11.144 -18.107 -16.402  1.00  0.00      R00  C  
ATOM   2385  CD1 PHE 0 152     -10.438 -19.312 -16.720  1.00  0.00      R00  C  
ATOM   2386  CD2 PHE 0 152     -11.894 -18.013 -15.192  1.00  0.00      R00  C  
ATOM   2387  CE1 PHE 0 152     -10.454 -20.387 -15.805  1.00  0.00      R00  C  
ATOM   2388  CE2 PHE 0 152     -11.964 -19.126 -14.458  1.00  0.00      R00  C  
ATOM   2389  CZ  PHE 0 152     -11.253 -20.310 -14.719  1.00  0.00      R00  C  
ATOM   2390  H   PHE 0 152      -9.968 -15.004 -18.636  1.00  0.00      R00  H  
ATOM   2391  HA  PHE 0 152     -11.011 -15.079 -16.042  1.00  0.00           H  
ATOM   2392  HB3 PHE 0 152     -10.197 -17.181 -18.015  1.00  0.00           H  
ATOM   2393  HB2 PHE 0 152     -11.850 -16.541 -17.775  1.00  0.00           H  
ATOM   2394  HD1 PHE 0 152      -9.875 -19.427 -17.634  1.00  0.00           H  
ATOM   2395  HD2 PHE 0 152     -12.382 -17.084 -14.936  1.00  0.00           H  
ATOM   2396  HE1 PHE 0 152      -9.937 -21.316 -15.998  1.00  0.00           H  
ATOM   2397  HE2 PHE 0 152     -12.735 -19.178 -13.703  1.00  0.00           H  
ATOM   2398  HZ  PHE 0 152     -11.349 -21.217 -14.141  1.00  0.00           H  
ATOM   2399  N   VAL 0 153      -7.809 -16.090 -16.132  1.00  0.00      R00  N  
ATOM   2400  CA  VAL 0 153      -6.568 -16.412 -15.304  1.00  0.00      R00  C  
ATOM   2401  C   VAL 0 153      -6.236 -15.324 -14.223  1.00  0.00      R00  C  
ATOM   2402  O   VAL 0 153      -5.467 -15.575 -13.265  1.00  0.00      R00  O  
ATOM   2403  CB  VAL 0 153      -5.259 -16.601 -16.181  1.00  0.00      R00  C  
ATOM   2404  CG1 VAL 0 153      -3.993 -16.845 -15.342  1.00  0.00      R00  C  
ATOM   2405  CG2 VAL 0 153      -5.537 -17.636 -17.223  1.00  0.00      R00  C  
ATOM   2406  H   VAL 0 153      -7.793 -15.616 -17.023  1.00  0.00      R00  H  
ATOM   2407  HA  VAL 0 153      -6.654 -17.407 -14.867  1.00  0.00           H  
ATOM   2408  HB  VAL 0 153      -5.102 -15.705 -16.781  1.00  0.00           H  
ATOM   2409 HG11 VAL 0 153      -3.578 -15.955 -14.870  1.00  0.00           H  
ATOM   2410 HG12 VAL 0 153      -4.209 -17.561 -14.549  1.00  0.00           H  
ATOM   2411 HG13 VAL 0 153      -3.142 -17.176 -15.937  1.00  0.00           H  
ATOM   2412 HG21 VAL 0 153      -6.391 -17.330 -17.827  1.00  0.00           H  
ATOM   2413 HG22 VAL 0 153      -4.636 -17.715 -17.831  1.00  0.00           H  
ATOM   2414 HG23 VAL 0 153      -5.926 -18.593 -16.876  1.00  0.00           H  
ATOM   2415  N   SER 0 154      -6.904 -14.177 -14.246  1.00  0.00      R00  N  
ATOM   2416  CA  SER 0 154      -6.714 -13.169 -13.217  1.00  0.00      R00  C  
ATOM   2417  C   SER 0 154      -7.570 -13.538 -11.947  1.00  0.00      R00  C  
ATOM   2418  O   SER 0 154      -7.160 -13.267 -10.804  1.00  0.00      R00  O  
ATOM   2419  CB  SER 0 154      -6.880 -11.715 -13.755  1.00  0.00      R00  C  
ATOM   2420  OG  SER 0 154      -8.186 -11.425 -14.196  1.00  0.00      R00  O  
ATOM   2421  H   SER 0 154      -7.583 -14.005 -14.974  1.00  0.00      R00  H  
ATOM   2422  HG  SER 0 154      -8.356 -11.779 -15.072  1.00  0.00      R00  H  
ATOM   2423  HA  SER 0 154      -5.700 -13.202 -12.818  1.00  0.00           H  
ATOM   2424  HB3 SER 0 154      -6.179 -11.640 -14.586  1.00  0.00           H  
ATOM   2425  HB2 SER 0 154      -6.551 -11.039 -12.965  1.00  0.00           H  
ATOM   2426  N   ARG 0 155      -8.765 -14.147 -12.123  1.00  0.00      R00  N  
ATOM   2427  CA  ARG 0 155      -9.521 -14.709 -10.998  1.00  0.00      R00  C  
ATOM   2428  C   ARG 0 155      -8.751 -15.831 -10.243  1.00  0.00      R00  C  
ATOM   2429  O   ARG 0 155      -8.683 -15.815  -8.983  1.00  0.00      R00  O  
ATOM   2430  CB  ARG 0 155     -10.961 -15.047 -11.445  1.00  0.00      R00  C  
ATOM   2431  CG  ARG 0 155     -11.714 -13.818 -11.927  1.00  0.00      R00  C  
ATOM   2432  CD  ARG 0 155     -12.984 -14.122 -12.680  1.00  0.00      R00  C  
ATOM   2433  NE  ARG 0 155     -13.971 -14.811 -11.819  1.00  0.00      R00  N  
ATOM   2434  CZ  ARG 0 155     -15.027 -15.590 -12.248  1.00  0.00      R00  C  
ATOM   2435  NH1 ARG 0 155     -15.910 -16.103 -11.331  1.00  0.00      R00  N  
ATOM   2436  NH2 ARG 0 155     -15.110 -15.779 -13.551  1.00  0.00      R00  N1+
ATOM   2437  H   ARG 0 155      -8.933 -14.472 -13.064  1.00  0.00      R00  H  
ATOM   2438  HE  ARG 0 155     -14.075 -14.502 -10.863  1.00  0.00      R00  H  
ATOM   2439 HH11 ARG 0 155     -16.495 -16.854 -11.667  1.00  0.00      R00  H  
ATOM   2440 HH12 ARG 0 155     -15.882 -15.916 -10.338  1.00  0.00      R00  H  
ATOM   2441 HH21 ARG 0 155     -15.660 -16.557 -13.887  1.00  0.00      R00  H  
ATOM   2442 HH22 ARG 0 155     -14.637 -15.169 -14.202  1.00  0.00      R00  H  
ATOM   2443  HA  ARG 0 155      -9.706 -13.925 -10.264  1.00  0.00           H  
ATOM   2444  HB3 ARG 0 155     -11.507 -15.492 -10.614  1.00  0.00           H  
ATOM   2445  HB2 ARG 0 155     -10.936 -15.830 -12.203  1.00  0.00           H  
ATOM   2446  HG3 ARG 0 155     -11.101 -13.185 -12.569  1.00  0.00           H  
ATOM   2447  HG2 ARG 0 155     -11.965 -13.216 -11.053  1.00  0.00           H  
ATOM   2448  HD3 ARG 0 155     -12.731 -14.884 -13.417  1.00  0.00           H  
ATOM   2449  HD2 ARG 0 155     -13.381 -13.277 -13.242  1.00  0.00           H  
ATOM   2450  N   ILE 0 156      -8.005 -16.675 -10.982  1.00  0.00      R00  N  
ATOM   2451  CA  ILE 0 156      -7.212 -17.822 -10.476  1.00  0.00      R00  C  
ATOM   2452  C   ILE 0 156      -6.032 -17.351  -9.605  1.00  0.00      R00  C  
ATOM   2453  O   ILE 0 156      -5.975 -17.626  -8.441  1.00  0.00      R00  O  
ATOM   2454  CB  ILE 0 156      -6.678 -18.716 -11.608  1.00  0.00      R00  C  
ATOM   2455  CG2 ILE 0 156      -5.603 -19.734 -11.235  1.00  0.00      R00  C  
ATOM   2456  CG1 ILE 0 156      -7.879 -19.444 -12.239  1.00  0.00      R00  C  
ATOM   2457  CD1 ILE 0 156      -7.593 -20.131 -13.525  1.00  0.00      R00  C  
ATOM   2458  H   ILE 0 156      -8.104 -16.612 -11.985  1.00  0.00      R00  H  
ATOM   2459  HA  ILE 0 156      -7.866 -18.370  -9.797  1.00  0.00           H  
ATOM   2460  HB  ILE 0 156      -6.157 -18.099 -12.340  1.00  0.00           H  
ATOM   2461 HG21 ILE 0 156      -4.681 -19.157 -11.172  1.00  0.00           H  
ATOM   2462 HG22 ILE 0 156      -5.786 -20.146 -10.243  1.00  0.00           H  
ATOM   2463 HG23 ILE 0 156      -5.352 -20.487 -11.982  1.00  0.00           H  
ATOM   2464 HG13 ILE 0 156      -8.706 -18.735 -12.277  1.00  0.00           H  
ATOM   2465 HG12 ILE 0 156      -8.295 -20.211 -11.587  1.00  0.00           H  
ATOM   2466 HD11 ILE 0 156      -8.055 -21.118 -13.548  1.00  0.00           H  
ATOM   2467 HD12 ILE 0 156      -7.862 -19.584 -14.428  1.00  0.00           H  
ATOM   2468 HD13 ILE 0 156      -6.522 -20.225 -13.704  1.00  0.00           H  
ATOM   2469  N   VAL 0 157      -5.167 -16.486 -10.211  1.00  0.00      R00  N  
ATOM   2470  CA  VAL 0 157      -3.826 -16.126  -9.648  1.00  0.00      R00  C  
ATOM   2471  C   VAL 0 157      -4.057 -15.040  -8.486  1.00  0.00      R00  C  
ATOM   2472  O   VAL 0 157      -3.135 -14.692  -7.783  1.00  0.00      R00  O  
ATOM   2473  CB  VAL 0 157      -2.891 -15.572 -10.711  1.00  0.00      R00  C  
ATOM   2474  CG1 VAL 0 157      -2.687 -16.543 -11.842  1.00  0.00      R00  C  
ATOM   2475  CG2 VAL 0 157      -3.208 -14.175 -11.205  1.00  0.00      R00  C  
ATOM   2476  H   VAL 0 157      -5.313 -16.229 -11.176  1.00  0.00      R00  H  
ATOM   2477  HA  VAL 0 157      -3.302 -17.018  -9.304  1.00  0.00           H  
ATOM   2478  HB  VAL 0 157      -1.913 -15.519 -10.233  1.00  0.00           H  
ATOM   2479 HG11 VAL 0 157      -1.854 -16.180 -12.444  1.00  0.00           H  
ATOM   2480 HG12 VAL 0 157      -2.476 -17.583 -11.596  1.00  0.00           H  
ATOM   2481 HG13 VAL 0 157      -3.593 -16.565 -12.447  1.00  0.00           H  
ATOM   2482 HG21 VAL 0 157      -3.128 -13.380 -10.463  1.00  0.00           H  
ATOM   2483 HG22 VAL 0 157      -2.645 -13.828 -12.071  1.00  0.00           H  
ATOM   2484 HG23 VAL 0 157      -4.222 -14.152 -11.603  1.00  0.00           H  
ATOM   2485  N   SER 0 158      -5.300 -14.582  -8.262  1.00  0.00      R00  N  
ATOM   2486  CA  SER 0 158      -5.689 -13.708  -7.212  1.00  0.00      R00  C  
ATOM   2487  C   SER 0 158      -6.062 -14.471  -5.914  1.00  0.00      R00  C  
ATOM   2488  O   SER 0 158      -5.606 -14.137  -4.800  1.00  0.00      R00  O  
ATOM   2489  CB  SER 0 158      -6.694 -12.689  -7.688  1.00  0.00      R00  C  
ATOM   2490  OG  SER 0 158      -7.825 -13.362  -8.210  1.00  0.00      R00  O  
ATOM   2491  H   SER 0 158      -5.967 -15.091  -8.824  1.00  0.00      R00  H  
ATOM   2492  HG  SER 0 158      -7.725 -13.432  -9.162  1.00  0.00      R00  H  
ATOM   2493  HA  SER 0 158      -4.801 -13.137  -6.940  1.00  0.00           H  
ATOM   2494  HB3 SER 0 158      -6.153 -12.119  -8.444  1.00  0.00           H  
ATOM   2495  HB2 SER 0 158      -7.081 -12.109  -6.850  1.00  0.00           H  
ATOM   2496  N   ALA 0 159      -6.944 -15.480  -6.161  1.00  0.00      R00  N  
ATOM   2497  CA  ALA 0 159      -7.116 -16.622  -5.306  1.00  0.00      R00  C  
ATOM   2498  C   ALA 0 159      -5.786 -17.407  -4.891  1.00  0.00      R00  C  
ATOM   2499  O   ALA 0 159      -5.606 -17.630  -3.706  1.00  0.00      R00  O  
ATOM   2500  CB  ALA 0 159      -8.045 -17.607  -6.002  1.00  0.00      R00  C  
ATOM   2501  H   ALA 0 159      -7.295 -15.481  -7.108  1.00  0.00      R00  H  
ATOM   2502  HA  ALA 0 159      -7.635 -16.312  -4.400  1.00  0.00           H  
ATOM   2503  HB1 ALA 0 159      -9.038 -17.182  -5.856  1.00  0.00           H  
ATOM   2504  HB2 ALA 0 159      -7.911 -17.767  -7.072  1.00  0.00           H  
ATOM   2505  HB3 ALA 0 159      -8.072 -18.524  -5.413  1.00  0.00           H  
ATOM   2506  N   ALA 0 160      -4.784 -17.663  -5.835  1.00  0.00      R00  N  
ATOM   2507  CA  ALA 0 160      -3.531 -18.139  -5.616  1.00  0.00      R00  C  
ATOM   2508  C   ALA 0 160      -2.672 -17.334  -4.580  1.00  0.00      R00  C  
ATOM   2509  O   ALA 0 160      -2.091 -17.861  -3.651  1.00  0.00      R00  O  
ATOM   2510  CB  ALA 0 160      -2.801 -18.175  -6.948  1.00  0.00      R00  C  
ATOM   2511  H   ALA 0 160      -4.964 -17.423  -6.800  1.00  0.00      R00  H  
ATOM   2512  HA  ALA 0 160      -3.644 -19.165  -5.265  1.00  0.00           H  
ATOM   2513  HB1 ALA 0 160      -1.847 -18.677  -6.788  1.00  0.00           H  
ATOM   2514  HB2 ALA 0 160      -3.262 -18.734  -7.763  1.00  0.00           H  
ATOM   2515  HB3 ALA 0 160      -2.504 -17.188  -7.302  1.00  0.00           H  
ATOM   2516  N   ALA 0 161      -2.705 -16.058  -4.776  1.00  0.00      R00  N  
ATOM   2517  CA  ALA 0 161      -2.148 -14.977  -3.952  1.00  0.00      R00  C  
ATOM   2518  C   ALA 0 161      -2.805 -14.853  -2.570  1.00  0.00      R00  C  
ATOM   2519  O   ALA 0 161      -2.126 -14.791  -1.534  1.00  0.00      R00  O  
ATOM   2520  CB  ALA 0 161      -2.369 -13.647  -4.636  1.00  0.00      R00  C  
ATOM   2521  H   ALA 0 161      -3.399 -15.838  -5.476  1.00  0.00      R00  H  
ATOM   2522  HA  ALA 0 161      -1.085 -15.179  -3.820  1.00  0.00           H  
ATOM   2523  HB1 ALA 0 161      -1.900 -13.795  -5.608  1.00  0.00           H  
ATOM   2524  HB2 ALA 0 161      -3.395 -13.369  -4.876  1.00  0.00           H  
ATOM   2525  HB3 ALA 0 161      -1.792 -12.810  -4.241  1.00  0.00           H  
ATOM   2526  N   TRP 0 162      -4.117 -15.051  -2.551  1.00  0.00      R00  N  
ATOM   2527  CA  TRP 0 162      -4.993 -15.040  -1.308  1.00  0.00      R00  C  
ATOM   2528  C   TRP 0 162      -4.636 -16.294  -0.508  1.00  0.00      R00  C  
ATOM   2529  O   TRP 0 162      -4.554 -16.104   0.696  1.00  0.00      R00  O  
ATOM   2530  CB  TRP 0 162      -6.457 -15.125  -1.648  1.00  0.00      R00  C  
ATOM   2531  CG  TRP 0 162      -7.433 -15.116  -0.475  1.00  0.00      R00  C  
ATOM   2532  CD2 TRP 0 162      -8.120 -14.037   0.275  1.00  0.00      R00  C  
ATOM   2533  CE2 TRP 0 162      -8.926 -14.685   1.301  1.00  0.00      R00  C  
ATOM   2534  CE3 TRP 0 162      -8.206 -12.594   0.200  1.00  0.00      R00  C  
ATOM   2535  CD1 TRP 0 162      -7.838 -16.246   0.094  1.00  0.00      R00  C  
ATOM   2536  NE1 TRP 0 162      -8.674 -16.023   1.195  1.00  0.00      R00  N  
ATOM   2537  CZ2 TRP 0 162      -9.736 -13.894   2.149  1.00  0.00      R00  C  
ATOM   2538  CZ3 TRP 0 162      -8.919 -11.791   1.125  1.00  0.00      R00  C  
ATOM   2539  CH2 TRP 0 162      -9.621 -12.498   2.124  1.00  0.00      R00  C  
ATOM   2540  H   TRP 0 162      -4.587 -15.072  -3.445  1.00  0.00      R00  H  
ATOM   2541  HE1 TRP 0 162      -9.036 -16.751   1.795  1.00  0.00      R00  H  
ATOM   2542  HA  TRP 0 162      -4.807 -14.171  -0.677  1.00  0.00           H  
ATOM   2543  HB3 TRP 0 162      -6.682 -15.987  -2.276  1.00  0.00           H  
ATOM   2544  HB2 TRP 0 162      -6.832 -14.264  -2.202  1.00  0.00           H  
ATOM   2545  HE3 TRP 0 162      -7.748 -12.081  -0.632  1.00  0.00           H  
ATOM   2546  HD1 TRP 0 162      -7.496 -17.194  -0.294  1.00  0.00           H  
ATOM   2547  HZ2 TRP 0 162     -10.264 -14.435   2.920  1.00  0.00           H  
ATOM   2548  HZ3 TRP 0 162      -8.994 -10.716   1.050  1.00  0.00           H  
ATOM   2549  HH2 TRP 0 162     -10.181 -11.919   2.844  1.00  0.00           H  
ATOM   2550  N   THR 0 163      -4.510 -17.524  -1.048  1.00  0.00      R00  N  
ATOM   2551  CA  THR 0 163      -4.044 -18.624  -0.282  1.00  0.00      R00  C  
ATOM   2552  C   THR 0 163      -2.570 -18.548   0.265  1.00  0.00      R00  C  
ATOM   2553  O   THR 0 163      -2.233 -19.140   1.302  1.00  0.00      R00  O  
ATOM   2554  CB  THR 0 163      -4.196 -19.916  -1.013  1.00  0.00      R00  C  
ATOM   2555  OG1 THR 0 163      -3.431 -19.827  -2.252  1.00  0.00      R00  O  
ATOM   2556  CG2 THR 0 163      -5.608 -20.348  -1.364  1.00  0.00      R00  C  
ATOM   2557  H   THR 0 163      -4.572 -17.625  -2.051  1.00  0.00      R00  H  
ATOM   2558  HG1 THR 0 163      -2.607 -19.338  -2.194  1.00  0.00      R00  H  
ATOM   2559  HA  THR 0 163      -4.587 -18.752   0.655  1.00  0.00           H  
ATOM   2560  HB  THR 0 163      -3.858 -20.814  -0.496  1.00  0.00           H  
ATOM   2561 HG21 THR 0 163      -5.606 -21.185  -2.064  1.00  0.00           H  
ATOM   2562 HG22 THR 0 163      -6.125 -20.593  -0.437  1.00  0.00           H  
ATOM   2563 HG23 THR 0 163      -6.176 -19.582  -1.891  1.00  0.00           H  
ATOM   2564  N   ALA 0 164      -1.717 -17.779  -0.394  1.00  0.00      R00  N  
ATOM   2565  CA  ALA 0 164      -0.314 -17.692  -0.003  1.00  0.00      R00  C  
ATOM   2566  C   ALA 0 164      -0.300 -16.816   1.239  1.00  0.00      R00  C  
ATOM   2567  O   ALA 0 164       0.160 -17.266   2.271  1.00  0.00      R00  O  
ATOM   2568  CB  ALA 0 164       0.426 -16.950  -1.133  1.00  0.00      R00  C  
ATOM   2569  H   ALA 0 164      -2.148 -17.167  -1.073  1.00  0.00      R00  H  
ATOM   2570  HA  ALA 0 164       0.172 -18.640   0.223  1.00  0.00           H  
ATOM   2571  HB1 ALA 0 164       0.480 -17.646  -1.970  1.00  0.00           H  
ATOM   2572  HB2 ALA 0 164       0.047 -15.991  -1.488  1.00  0.00           H  
ATOM   2573  HB3 ALA 0 164       1.454 -16.667  -0.907  1.00  0.00           H  
ATOM   2574  N   SER 0 165      -0.903 -15.613   1.094  1.00  0.00      R00  N  
ATOM   2575  CA  SER 0 165      -0.993 -14.631   2.155  1.00  0.00      R00  C  
ATOM   2576  C   SER 0 165      -1.781 -15.080   3.418  1.00  0.00      R00  C  
ATOM   2577  O   SER 0 165      -1.274 -14.910   4.529  1.00  0.00      R00  O  
ATOM   2578  CB  SER 0 165      -1.835 -13.404   1.710  1.00  0.00      R00  C  
ATOM   2579  OG  SER 0 165      -1.299 -12.839   0.597  1.00  0.00      R00  O  
ATOM   2580  H   SER 0 165      -1.310 -15.405   0.193  1.00  0.00      R00  H  
ATOM   2581  HG  SER 0 165      -1.743 -13.199  -0.174  1.00  0.00      R00  H  
ATOM   2582  HA  SER 0 165      -0.027 -14.384   2.596  1.00  0.00           H  
ATOM   2583  HB3 SER 0 165      -2.057 -12.714   2.524  1.00  0.00           H  
ATOM   2584  HB2 SER 0 165      -2.844 -13.619   1.358  1.00  0.00           H  
ATOM   2585  N   ALA 0 166      -2.970 -15.660   3.203  1.00  0.00      R00  N  
ATOM   2586  CA  ALA 0 166      -3.640 -16.218   4.390  1.00  0.00      R00  C  
ATOM   2587  C   ALA 0 166      -2.939 -17.314   5.206  1.00  0.00      R00  C  
ATOM   2588  O   ALA 0 166      -3.070 -17.390   6.442  1.00  0.00      R00  O  
ATOM   2589  CB  ALA 0 166      -4.911 -16.930   3.829  1.00  0.00      R00  C  
ATOM   2590  H   ALA 0 166      -3.434 -15.790   2.315  1.00  0.00      R00  H  
ATOM   2591  HA  ALA 0 166      -3.838 -15.381   5.059  1.00  0.00           H  
ATOM   2592  HB1 ALA 0 166      -4.718 -17.851   3.279  1.00  0.00           H  
ATOM   2593  HB2 ALA 0 166      -5.523 -17.347   4.628  1.00  0.00           H  
ATOM   2594  HB3 ALA 0 166      -5.528 -16.180   3.334  1.00  0.00           H  
ATOM   2595  N   LEU 0 167      -2.096 -18.152   4.525  1.00  0.00      R00  N  
ATOM   2596  CA  LEU 0 167      -1.369 -19.259   5.146  1.00  0.00      R00  C  
ATOM   2597  C   LEU 0 167      -0.550 -18.859   6.398  1.00  0.00      R00  C  
ATOM   2598  O   LEU 0 167      -0.639 -19.546   7.425  1.00  0.00      R00  O  
ATOM   2599  CB  LEU 0 167      -0.568 -20.042   4.080  1.00  0.00      R00  C  
ATOM   2600  CG  LEU 0 167       0.293 -21.133   4.639  1.00  0.00      R00  C  
ATOM   2601  CD1 LEU 0 167      -0.548 -22.300   5.273  1.00  0.00      R00  C  
ATOM   2602  CD2 LEU 0 167       1.278 -21.678   3.579  1.00  0.00      R00  C  
ATOM   2603  H   LEU 0 167      -1.744 -17.842   3.631  1.00  0.00      R00  H  
ATOM   2604  HA  LEU 0 167      -2.162 -19.808   5.654  1.00  0.00           H  
ATOM   2605  HB3 LEU 0 167       0.105 -19.346   3.579  1.00  0.00           H  
ATOM   2606  HB2 LEU 0 167      -1.113 -20.383   3.200  1.00  0.00           H  
ATOM   2607  HG  LEU 0 167       0.953 -20.691   5.385  1.00  0.00           H  
ATOM   2608 HD11 LEU 0 167      -0.324 -23.217   4.727  1.00  0.00           H  
ATOM   2609 HD12 LEU 0 167      -0.261 -22.545   6.296  1.00  0.00           H  
ATOM   2610 HD13 LEU 0 167      -1.634 -22.242   5.196  1.00  0.00           H  
ATOM   2611 HD21 LEU 0 167       2.269 -21.267   3.774  1.00  0.00           H  
ATOM   2612 HD22 LEU 0 167       1.571 -22.709   3.777  1.00  0.00           H  
ATOM   2613 HD23 LEU 0 167       0.946 -21.609   2.543  1.00  0.00           H  
ATOM   2614  N   VAL 0 168       0.260 -17.812   6.327  1.00  0.00      R00  N  
ATOM   2615  CA  VAL 0 168       1.149 -17.367   7.414  1.00  0.00      R00  C  
ATOM   2616  C   VAL 0 168       0.334 -16.778   8.660  1.00  0.00      R00  C  
ATOM   2617  O   VAL 0 168       0.795 -16.828   9.800  1.00  0.00      R00  O  
ATOM   2618  CB  VAL 0 168       2.236 -16.308   6.924  1.00  0.00      R00  C  
ATOM   2619  CG1 VAL 0 168       2.873 -16.555   5.521  1.00  0.00      R00  C  
ATOM   2620  CG2 VAL 0 168       1.912 -14.842   6.983  1.00  0.00      R00  C  
ATOM   2621  H   VAL 0 168       0.232 -17.343   5.433  1.00  0.00      R00  H  
ATOM   2622  HA  VAL 0 168       1.762 -18.177   7.806  1.00  0.00           H  
ATOM   2623  HB  VAL 0 168       3.027 -16.543   7.636  1.00  0.00           H  
ATOM   2624 HG11 VAL 0 168       3.229 -17.584   5.538  1.00  0.00           H  
ATOM   2625 HG12 VAL 0 168       2.093 -16.397   4.776  1.00  0.00           H  
ATOM   2626 HG13 VAL 0 168       3.760 -15.925   5.452  1.00  0.00           H  
ATOM   2627 HG21 VAL 0 168       1.862 -14.511   8.020  1.00  0.00           H  
ATOM   2628 HG22 VAL 0 168       2.734 -14.235   6.604  1.00  0.00           H  
ATOM   2629 HG23 VAL 0 168       0.947 -14.585   6.546  1.00  0.00           H  
ATOM   2630  N   MET 0 169      -0.824 -16.165   8.307  1.00  0.00      R00  N  
ATOM   2631  CA  MET 0 169      -1.832 -15.646   9.261  1.00  0.00      R00  C  
ATOM   2632  C   MET 0 169      -2.718 -16.713  10.033  1.00  0.00      R00  C  
ATOM   2633  O   MET 0 169      -2.828 -16.537  11.226  1.00  0.00      R00  O  
ATOM   2634  CB  MET 0 169      -2.741 -14.692   8.469  1.00  0.00      R00  C  
ATOM   2635  CG  MET 0 169      -2.035 -13.472   7.925  1.00  0.00      R00  C  
ATOM   2636  SD  MET 0 169      -3.042 -12.010   8.125  1.00  0.00      R00  S  
ATOM   2637  CE  MET 0 169      -2.175 -10.742   7.192  1.00  0.00      R00  C  
ATOM   2638  H   MET 0 169      -1.034 -16.175   7.319  1.00  0.00      R00  H  
ATOM   2639  HA  MET 0 169      -1.319 -15.067  10.029  1.00  0.00           H  
ATOM   2640  HB3 MET 0 169      -3.505 -14.282   9.130  1.00  0.00           H  
ATOM   2641  HB2 MET 0 169      -3.157 -15.261   7.637  1.00  0.00           H  
ATOM   2642  HG3 MET 0 169      -2.003 -13.592   6.842  1.00  0.00           H  
ATOM   2643  HG2 MET 0 169      -1.046 -13.393   8.376  1.00  0.00           H  
ATOM   2644  HE1 MET 0 169      -2.816  -9.876   7.355  1.00  0.00           H  
ATOM   2645  HE2 MET 0 169      -1.224 -10.472   7.652  1.00  0.00           H  
ATOM   2646  HE3 MET 0 169      -2.210 -11.041   6.144  1.00  0.00           H  
ATOM   2647  N   THR 0 170      -3.215 -17.785   9.371  1.00  0.00      R00  N  
ATOM   2648  CA  THR 0 170      -4.229 -18.678   9.905  1.00  0.00      R00  C  
ATOM   2649  C   THR 0 170      -4.115 -19.144  11.413  1.00  0.00      R00  C  
ATOM   2650  O   THR 0 170      -5.122 -19.189  12.099  1.00  0.00      R00  O  
ATOM   2651  CB  THR 0 170      -4.573 -19.946   9.116  1.00  0.00      R00  C  
ATOM   2652  OG1 THR 0 170      -3.321 -20.602   8.730  1.00  0.00      R00  O  
ATOM   2653  CG2 THR 0 170      -5.504 -19.626   7.906  1.00  0.00      R00  C  
ATOM   2654  H   THR 0 170      -2.792 -18.020   8.485  1.00  0.00      R00  H  
ATOM   2655  HG1 THR 0 170      -2.803 -20.101   8.095  1.00  0.00      R00  H  
ATOM   2656  HA  THR 0 170      -5.112 -18.038   9.928  1.00  0.00           H  
ATOM   2657  HB  THR 0 170      -5.127 -20.647   9.740  1.00  0.00           H  
ATOM   2658 HG21 THR 0 170      -5.274 -18.739   7.316  1.00  0.00           H  
ATOM   2659 HG22 THR 0 170      -5.568 -20.460   7.208  1.00  0.00           H  
ATOM   2660 HG23 THR 0 170      -6.512 -19.480   8.295  1.00  0.00           H  
ATOM   2661  N   PRO 0 171      -2.869 -19.249  11.975  1.00  0.00      R00  N  
ATOM   2662  CA  PRO 0 171      -2.628 -19.452  13.456  1.00  0.00      R00  C  
ATOM   2663  C   PRO 0 171      -3.024 -18.415  14.434  1.00  0.00      R00  C  
ATOM   2664  O   PRO 0 171      -3.604 -18.740  15.502  1.00  0.00      R00  O  
ATOM   2665  CD  PRO 0 171      -1.567 -19.365  11.352  1.00  0.00      R00  C  
ATOM   2666  CB  PRO 0 171      -1.141 -19.686  13.608  1.00  0.00      R00  C  
ATOM   2667  CG  PRO 0 171      -0.759 -20.217  12.303  1.00  0.00      R00  C  
ATOM   2668  HD2 PRO 0 171      -1.163 -18.364  11.199  1.00  0.00           H  
ATOM   2669  HD3 PRO 0 171      -1.603 -19.694  10.313  1.00  0.00           H  
ATOM   2670  HA  PRO 0 171      -3.024 -20.423  13.753  1.00  0.00           H  
ATOM   2671  HB3 PRO 0 171      -0.998 -20.426  14.396  1.00  0.00           H  
ATOM   2672  HB2 PRO 0 171      -0.712 -18.703  13.804  1.00  0.00           H  
ATOM   2673  HG2 PRO 0 171       0.303 -20.410  12.152  1.00  0.00           H  
ATOM   2674  HG3 PRO 0 171      -1.229 -21.195  12.191  1.00  0.00           H  
ATOM   2675  N   ILE 0 172      -2.837 -17.146  14.037  1.00  0.00      R00  N  
ATOM   2676  CA  ILE 0 172      -3.208 -15.987  14.853  1.00  0.00      R00  C  
ATOM   2677  C   ILE 0 172      -4.732 -15.883  15.188  1.00  0.00      R00  C  
ATOM   2678  O   ILE 0 172      -5.100 -15.268  16.180  1.00  0.00      R00  O  
ATOM   2679  CB  ILE 0 172      -2.697 -14.655  14.153  1.00  0.00      R00  C  
ATOM   2680  CG2 ILE 0 172      -2.991 -13.412  14.932  1.00  0.00      R00  C  
ATOM   2681  CG1 ILE 0 172      -1.138 -14.676  13.937  1.00  0.00      R00  C  
ATOM   2682  CD1 ILE 0 172      -0.670 -13.757  12.778  1.00  0.00      R00  C  
ATOM   2683  H   ILE 0 172      -2.475 -16.868  13.135  1.00  0.00      R00  H  
ATOM   2684  HA  ILE 0 172      -2.775 -16.168  15.836  1.00  0.00           H  
ATOM   2685  HB  ILE 0 172      -3.255 -14.449  13.240  1.00  0.00           H  
ATOM   2686 HG21 ILE 0 172      -2.446 -12.538  14.574  1.00  0.00           H  
ATOM   2687 HG22 ILE 0 172      -4.049 -13.160  14.991  1.00  0.00           H  
ATOM   2688 HG23 ILE 0 172      -2.578 -13.534  15.934  1.00  0.00           H  
ATOM   2689 HG13 ILE 0 172      -0.845 -15.640  13.520  1.00  0.00           H  
ATOM   2690 HG12 ILE 0 172      -0.631 -14.398  14.861  1.00  0.00           H  
ATOM   2691 HD11 ILE 0 172       0.120 -14.276  12.236  1.00  0.00           H  
ATOM   2692 HD12 ILE 0 172      -1.419 -13.420  12.061  1.00  0.00           H  
ATOM   2693 HD13 ILE 0 172      -0.244 -12.805  13.095  1.00  0.00           H  
ATOM   2694  N   PHE 0 173      -5.625 -16.519  14.337  1.00  0.00      R00  N  
ATOM   2695  CA  PHE 0 173      -7.084 -16.610  14.581  1.00  0.00      R00  C  
ATOM   2696  C   PHE 0 173      -7.487 -17.435  15.741  1.00  0.00      R00  C  
ATOM   2697  O   PHE 0 173      -8.596 -17.295  16.201  1.00  0.00      R00  O  
ATOM   2698  CB  PHE 0 173      -7.740 -17.191  13.343  1.00  0.00      R00  C  
ATOM   2699  CG  PHE 0 173      -7.520 -16.407  12.017  1.00  0.00      R00  C  
ATOM   2700  CD1 PHE 0 173      -7.803 -17.065  10.847  1.00  0.00      R00  C  
ATOM   2701  CD2 PHE 0 173      -7.036 -15.105  11.989  1.00  0.00      R00  C  
ATOM   2702  CE1 PHE 0 173      -7.525 -16.445   9.606  1.00  0.00      R00  C  
ATOM   2703  CE2 PHE 0 173      -6.853 -14.410  10.754  1.00  0.00      R00  C  
ATOM   2704  CZ  PHE 0 173      -7.118 -15.137   9.608  1.00  0.00      R00  C  
ATOM   2705  H   PHE 0 173      -5.208 -17.032  13.574  1.00  0.00      R00  H  
ATOM   2706  HA  PHE 0 173      -7.555 -15.636  14.708  1.00  0.00           H  
ATOM   2707  HB3 PHE 0 173      -8.807 -17.368  13.478  1.00  0.00           H  
ATOM   2708  HB2 PHE 0 173      -7.432 -18.229  13.221  1.00  0.00           H  
ATOM   2709  HD1 PHE 0 173      -8.165 -18.080  10.916  1.00  0.00           H  
ATOM   2710  HD2 PHE 0 173      -6.814 -14.505  12.859  1.00  0.00           H  
ATOM   2711  HE1 PHE 0 173      -7.479 -17.032   8.700  1.00  0.00           H  
ATOM   2712  HE2 PHE 0 173      -6.656 -13.350  10.680  1.00  0.00           H  
ATOM   2713  HZ  PHE 0 173      -7.029 -14.683   8.632  1.00  0.00           H  
ATOM   2714  N   MET 0 174      -6.607 -18.395  16.130  1.00  0.00      R00  N  
ATOM   2715  CA  MET 0 174      -6.679 -19.265  17.296  1.00  0.00      R00  C  
ATOM   2716  C   MET 0 174      -5.759 -18.798  18.472  1.00  0.00      R00  C  
ATOM   2717  O   MET 0 174      -6.103 -19.130  19.624  1.00  0.00      R00  O  
ATOM   2718  CB  MET 0 174      -6.291 -20.653  16.755  1.00  0.00      R00  C  
ATOM   2719  CG  MET 0 174      -7.345 -21.220  15.840  1.00  0.00      R00  C  
ATOM   2720  SD  MET 0 174      -6.986 -22.946  15.383  1.00  0.00      R00  S  
ATOM   2721  CE  MET 0 174      -8.524 -23.371  14.457  1.00  0.00      R00  C  
ATOM   2722  H   MET 0 174      -5.696 -18.433  15.696  1.00  0.00      R00  H  
ATOM   2723  HA  MET 0 174      -7.679 -19.166  17.719  1.00  0.00           H  
ATOM   2724  HB3 MET 0 174      -5.998 -21.318  17.568  1.00  0.00           H  
ATOM   2725  HB2 MET 0 174      -5.362 -20.566  16.191  1.00  0.00           H  
ATOM   2726  HG3 MET 0 174      -7.535 -20.656  14.927  1.00  0.00           H  
ATOM   2727  HG2 MET 0 174      -8.297 -21.279  16.368  1.00  0.00           H  
ATOM   2728  HE1 MET 0 174      -8.961 -22.529  13.920  1.00  0.00           H  
ATOM   2729  HE2 MET 0 174      -8.400 -24.077  13.635  1.00  0.00           H  
ATOM   2730  HE3 MET 0 174      -9.218 -23.869  15.134  1.00  0.00           H  
ATOM   2731  N   TYR 0 175      -4.600 -18.201  18.136  1.00  0.00      R00  N  
ATOM   2732  CA  TYR 0 175      -3.499 -17.992  19.086  1.00  0.00      R00  C  
ATOM   2733  C   TYR 0 175      -2.844 -16.575  18.847  1.00  0.00      R00  C  
ATOM   2734  O   TYR 0 175      -1.921 -16.391  18.068  1.00  0.00      R00  O  
ATOM   2735  CB  TYR 0 175      -2.443 -19.080  18.747  1.00  0.00      R00  C  
ATOM   2736  CG  TYR 0 175      -2.960 -20.502  18.897  1.00  0.00      R00  C  
ATOM   2737  CD1 TYR 0 175      -3.155 -21.356  17.837  1.00  0.00      R00  C  
ATOM   2738  CE1 TYR 0 175      -3.647 -22.663  17.950  1.00  0.00      R00  C  
ATOM   2739  CD2 TYR 0 175      -3.285 -21.014  20.196  1.00  0.00      R00  C  
ATOM   2740  CE2 TYR 0 175      -3.869 -22.315  20.347  1.00  0.00      R00  C  
ATOM   2741  CZ  TYR 0 175      -4.053 -23.111  19.231  1.00  0.00      R00  C  
ATOM   2742  OH  TYR 0 175      -4.462 -24.450  19.394  1.00  0.00      R00  O  
ATOM   2743  H   TYR 0 175      -4.339 -18.176  17.160  1.00  0.00      R00  H  
ATOM   2744  HH  TYR 0 175      -4.290 -24.757  20.287  1.00  0.00      R00  H  
ATOM   2745  HA  TYR 0 175      -3.832 -18.093  20.119  1.00  0.00           H  
ATOM   2746  HB3 TYR 0 175      -1.555 -19.095  19.380  1.00  0.00           H  
ATOM   2747  HB2 TYR 0 175      -1.985 -19.052  17.759  1.00  0.00           H  
ATOM   2748  HD1 TYR 0 175      -2.945 -20.962  16.854  1.00  0.00           H  
ATOM   2749  HE1 TYR 0 175      -3.801 -23.229  17.043  1.00  0.00           H  
ATOM   2750  HD2 TYR 0 175      -3.155 -20.352  21.040  1.00  0.00           H  
ATOM   2751  HE2 TYR 0 175      -4.039 -22.737  21.326  1.00  0.00           H  
ATOM   2752  N   THR 0 176      -3.413 -15.594  19.594  1.00  0.00      R00  N  
ATOM   2753  CA  THR 0 176      -3.074 -14.184  19.520  1.00  0.00      R00  C  
ATOM   2754  C   THR 0 176      -2.764 -13.657  20.926  1.00  0.00      R00  C  
ATOM   2755  O   THR 0 176      -3.325 -14.071  21.919  1.00  0.00      R00  O  
ATOM   2756  CB  THR 0 176      -4.231 -13.312  18.888  1.00  0.00      R00  C  
ATOM   2757  OG1 THR 0 176      -4.107 -11.903  18.983  1.00  0.00      R00  O  
ATOM   2758  CG2 THR 0 176      -5.581 -13.538  19.507  1.00  0.00      R00  C  
ATOM   2759  H   THR 0 176      -4.090 -15.861  20.294  1.00  0.00      R00  H  
ATOM   2760  HG1 THR 0 176      -3.385 -11.608  18.424  1.00  0.00      R00  H  
ATOM   2761  HA  THR 0 176      -2.219 -14.002  18.869  1.00  0.00           H  
ATOM   2762  HB  THR 0 176      -4.351 -13.629  17.852  1.00  0.00           H  
ATOM   2763 HG21 THR 0 176      -5.944 -14.544  19.300  1.00  0.00           H  
ATOM   2764 HG22 THR 0 176      -5.763 -13.342  20.563  1.00  0.00           H  
ATOM   2765 HG23 THR 0 176      -6.331 -13.017  18.912  1.00  0.00           H  
ATOM   2766  N   THR 0 177      -1.874 -12.675  20.961  1.00  0.00      R00  N  
ATOM   2767  CA  THR 0 177      -1.402 -12.015  22.135  1.00  0.00      R00  C  
ATOM   2768  C   THR 0 177      -2.041 -10.657  22.367  1.00  0.00      R00  C  
ATOM   2769  O   THR 0 177      -1.670  -9.990  23.336  1.00  0.00      R00  O  
ATOM   2770  CB  THR 0 177       0.114 -11.692  21.922  1.00  0.00      R00  C  
ATOM   2771  OG1 THR 0 177       0.230 -11.082  20.635  1.00  0.00      R00  O  
ATOM   2772  CG2 THR 0 177       0.952 -12.969  21.940  1.00  0.00      R00  C  
ATOM   2773  H   THR 0 177      -1.340 -12.372  20.159  1.00  0.00      R00  H  
ATOM   2774  HG1 THR 0 177       1.151 -10.996  20.380  1.00  0.00      R00  H  
ATOM   2775  HA  THR 0 177      -1.560 -12.626  23.023  1.00  0.00           H  
ATOM   2776  HB  THR 0 177       0.596 -11.067  22.675  1.00  0.00           H  
ATOM   2777 HG21 THR 0 177       0.851 -13.361  22.951  1.00  0.00           H  
ATOM   2778 HG22 THR 0 177       0.620 -13.766  21.274  1.00  0.00           H  
ATOM   2779 HG23 THR 0 177       1.974 -12.634  21.764  1.00  0.00           H  
ATOM   2780  N   LEU 0 178      -3.053 -10.297  21.571  1.00  0.00      R00  N  
ATOM   2781  CA  LEU 0 178      -3.897  -9.150  21.673  1.00  0.00      R00  C  
ATOM   2782  C   LEU 0 178      -5.022  -9.329  22.658  1.00  0.00      R00  C  
ATOM   2783  O   LEU 0 178      -6.139  -8.814  22.497  1.00  0.00      R00  O  
ATOM   2784  CB  LEU 0 178      -4.518  -8.846  20.271  1.00  0.00      R00  C  
ATOM   2785  CG  LEU 0 178      -3.521  -8.427  19.212  1.00  0.00      R00  C  
ATOM   2786  CD1 LEU 0 178      -4.027  -8.528  17.821  1.00  0.00      R00  C  
ATOM   2787  CD2 LEU 0 178      -2.892  -6.999  19.388  1.00  0.00      R00  C  
ATOM   2788  H   LEU 0 178      -3.261 -10.973  20.850  1.00  0.00      R00  H  
ATOM   2789  HA  LEU 0 178      -3.341  -8.295  22.058  1.00  0.00           H  
ATOM   2790  HB3 LEU 0 178      -5.282  -8.069  20.267  1.00  0.00           H  
ATOM   2791  HB2 LEU 0 178      -5.064  -9.665  19.803  1.00  0.00           H  
ATOM   2792  HG  LEU 0 178      -2.735  -9.181  19.254  1.00  0.00           H  
ATOM   2793 HD11 LEU 0 178      -4.941  -7.938  17.750  1.00  0.00           H  
ATOM   2794 HD12 LEU 0 178      -3.289  -8.130  17.124  1.00  0.00           H  
ATOM   2795 HD13 LEU 0 178      -4.218  -9.591  17.675  1.00  0.00           H  
ATOM   2796 HD21 LEU 0 178      -2.061  -6.968  20.093  1.00  0.00           H  
ATOM   2797 HD22 LEU 0 178      -2.428  -6.666  18.460  1.00  0.00           H  
ATOM   2798 HD23 LEU 0 178      -3.631  -6.215  19.557  1.00  0.00           H  
ATOM   2799  N   ILE 0 179      -4.767 -10.071  23.780  1.00  0.00      R00  N  
ATOM   2800  CA  ILE 0 179      -5.770 -10.404  24.756  1.00  0.00      R00  C  
ATOM   2801  C   ILE 0 179      -5.636  -9.400  25.893  1.00  0.00      R00  C  
ATOM   2802  O   ILE 0 179      -6.532  -9.429  26.776  1.00  0.00      R00  O  
ATOM   2803  CB  ILE 0 179      -5.553 -11.931  25.198  1.00  0.00      R00  C  
ATOM   2804  CG2 ILE 0 179      -5.594 -12.878  24.037  1.00  0.00      R00  C  
ATOM   2805  CG1 ILE 0 179      -4.215 -12.030  26.007  1.00  0.00      R00  C  
ATOM   2806  CD1 ILE 0 179      -3.968 -13.492  26.547  1.00  0.00      R00  C  
ATOM   2807  H   ILE 0 179      -3.821 -10.354  23.992  1.00  0.00      R00  H  
ATOM   2808  HA  ILE 0 179      -6.757 -10.315  24.301  1.00  0.00           H  
ATOM   2809  HB  ILE 0 179      -6.392 -12.131  25.864  1.00  0.00           H  
ATOM   2810 HG21 ILE 0 179      -4.729 -12.660  23.409  1.00  0.00           H  
ATOM   2811 HG22 ILE 0 179      -5.535 -13.905  24.396  1.00  0.00           H  
ATOM   2812 HG23 ILE 0 179      -6.423 -12.635  23.373  1.00  0.00           H  
ATOM   2813 HG13 ILE 0 179      -4.318 -11.450  26.924  1.00  0.00           H  
ATOM   2814 HG12 ILE 0 179      -3.311 -11.655  25.528  1.00  0.00           H  
ATOM   2815 HD11 ILE 0 179      -4.868 -14.106  26.520  1.00  0.00           H  
ATOM   2816 HD12 ILE 0 179      -3.174 -13.922  25.936  1.00  0.00           H  
ATOM   2817 HD13 ILE 0 179      -3.551 -13.333  27.542  1.00  0.00           H  
ATOM   2818  N   VAL 0 180      -4.591  -8.481  25.880  1.00  0.00      R00  N  
ATOM   2819  CA  VAL 0 180      -4.396  -7.672  27.086  1.00  0.00      R00  C  
ATOM   2820  C   VAL 0 180      -5.050  -6.274  26.959  1.00  0.00      R00  C  
ATOM   2821  O   VAL 0 180      -4.973  -5.664  25.915  1.00  0.00      R00  O  
ATOM   2822  CB  VAL 0 180      -2.897  -7.590  27.299  1.00  0.00      R00  C  
ATOM   2823  CG1 VAL 0 180      -2.270  -8.951  27.569  1.00  0.00      R00  C  
ATOM   2824  CG2 VAL 0 180      -2.081  -6.847  26.148  1.00  0.00      R00  C  
ATOM   2825  H   VAL 0 180      -4.033  -8.289  25.061  1.00  0.00      R00  H  
ATOM   2826  HA  VAL 0 180      -4.717  -8.287  27.927  1.00  0.00           H  
ATOM   2827  HB  VAL 0 180      -2.714  -6.888  28.113  1.00  0.00           H  
ATOM   2828 HG11 VAL 0 180      -2.872  -9.532  28.268  1.00  0.00           H  
ATOM   2829 HG12 VAL 0 180      -2.306  -9.405  26.579  1.00  0.00           H  
ATOM   2830 HG13 VAL 0 180      -1.196  -8.838  27.722  1.00  0.00           H  
ATOM   2831 HG21 VAL 0 180      -1.041  -6.735  26.452  1.00  0.00           H  
ATOM   2832 HG22 VAL 0 180      -2.140  -7.415  25.220  1.00  0.00           H  
ATOM   2833 HG23 VAL 0 180      -2.434  -5.825  26.006  1.00  0.00           H  
ATOM   2834  N   ASP 0 181      -5.575  -5.729  28.056  1.00  0.00      R00  N  
ATOM   2835  CA  ASP 0 181      -6.174  -4.437  28.243  1.00  0.00      R00  C  
ATOM   2836  C   ASP 0 181      -5.082  -3.337  28.274  1.00  0.00      R00  C  
ATOM   2837  O   ASP 0 181      -5.387  -2.208  27.918  1.00  0.00      R00  O  
ATOM   2838  CB  ASP 0 181      -7.214  -4.486  29.396  1.00  0.00      R00  C  
ATOM   2839  CG  ASP 0 181      -6.643  -4.890  30.772  1.00  0.00      R00  C  
ATOM   2840  OD1 ASP 0 181      -7.493  -5.179  31.631  1.00  0.00      R00  O  
ATOM   2841  OD2 ASP 0 181      -5.454  -4.760  31.047  1.00  0.00      R00  O1-
ATOM   2842  H   ASP 0 181      -5.483  -6.328  28.863  1.00  0.00      R00  H  
ATOM   2843  HA  ASP 0 181      -6.779  -4.238  27.358  1.00  0.00           H  
ATOM   2844  HB3 ASP 0 181      -7.953  -5.241  29.128  1.00  0.00           H  
ATOM   2845  HB2 ASP 0 181      -7.761  -3.548  29.494  1.00  0.00           H  
ATOM   2846  N   ASN 0 182      -3.863  -3.612  28.680  1.00  0.00      R00  N  
ATOM   2847  CA  ASN 0 182      -2.758  -2.586  28.981  1.00  0.00      R00  C  
ATOM   2848  C   ASN 0 182      -2.238  -1.868  27.729  1.00  0.00      R00  C  
ATOM   2849  O   ASN 0 182      -1.753  -0.796  27.841  1.00  0.00      R00  O  
ATOM   2850  CB  ASN 0 182      -1.617  -3.266  29.792  1.00  0.00      R00  C  
ATOM   2851  CG  ASN 0 182      -0.821  -4.416  29.070  1.00  0.00      R00  C  
ATOM   2852  OD1 ASN 0 182      -0.619  -4.402  27.868  1.00  0.00      R00  O  
ATOM   2853  ND2 ASN 0 182      -0.593  -5.545  29.701  1.00  0.00      R00  N  
ATOM   2854  H   ASN 0 182      -3.755  -4.600  28.860  1.00  0.00      R00  H  
ATOM   2855 HD21 ASN 0 182      -0.149  -6.304  29.203  1.00  0.00      R00  H  
ATOM   2856 HD22 ASN 0 182      -0.653  -5.696  30.698  1.00  0.00      R00  H  
ATOM   2857  HA  ASN 0 182      -3.183  -1.766  29.559  1.00  0.00           H  
ATOM   2858  HB3 ASN 0 182      -1.951  -3.661  30.752  1.00  0.00           H  
ATOM   2859  HB2 ASN 0 182      -0.896  -2.489  30.047  1.00  0.00           H  
ATOM   2860  N   ASN 0 183      -2.430  -2.530  26.544  1.00  0.00      R00  N  
ATOM   2861  CA  ASN 0 183      -1.977  -1.917  25.362  1.00  0.00      R00  C  
ATOM   2862  C   ASN 0 183      -2.913  -0.811  24.871  1.00  0.00      R00  C  
ATOM   2863  O   ASN 0 183      -2.589  -0.013  23.990  1.00  0.00      R00  O  
ATOM   2864  CB  ASN 0 183      -1.731  -2.900  24.280  1.00  0.00      R00  C  
ATOM   2865  CG  ASN 0 183      -0.606  -3.845  24.414  1.00  0.00      R00  C  
ATOM   2866  OD1 ASN 0 183       0.483  -3.475  24.920  1.00  0.00      R00  O  
ATOM   2867  ND2 ASN 0 183      -0.572  -4.905  23.574  1.00  0.00      R00  N  
ATOM   2868  H   ASN 0 183      -2.703  -3.501  26.477  1.00  0.00      R00  H  
ATOM   2869 HD21 ASN 0 183       0.277  -5.448  23.515  1.00  0.00      R00  H  
ATOM   2870 HD22 ASN 0 183      -1.242  -4.925  22.819  1.00  0.00      R00  H  
ATOM   2871  HA  ASN 0 183      -1.016  -1.487  25.643  1.00  0.00           H  
ATOM   2872  HB3 ASN 0 183      -1.679  -2.394  23.316  1.00  0.00           H  
ATOM   2873  HB2 ASN 0 183      -2.565  -3.582  24.116  1.00  0.00           H  
ATOM   2874  N   GLY 0 184      -4.149  -0.745  25.468  1.00  0.00      R00  N  
ATOM   2875  CA  GLY 0 184      -5.303  -0.008  24.985  1.00  0.00      R00  C  
ATOM   2876  C   GLY 0 184      -6.141  -0.916  24.009  1.00  0.00      R00  C  
ATOM   2877  O   GLY 0 184      -5.651  -1.899  23.495  1.00  0.00      R00  O  
ATOM   2878  H   GLY 0 184      -4.345  -1.435  26.178  1.00  0.00      R00  H  
ATOM   2879  HA3 GLY 0 184      -5.157   0.975  24.537  1.00  0.00           H  
ATOM   2880  HA2 GLY 0 184      -5.838   0.271  25.893  1.00  0.00           H  
ATOM   2881  N   PRO 0 185      -7.407  -0.638  23.689  1.00  0.00      R00  N  
ATOM   2882  CA  PRO 0 185      -8.144  -1.312  22.619  1.00  0.00      R00  C  
ATOM   2883  C   PRO 0 185      -7.449  -1.006  21.257  1.00  0.00      R00  C  
ATOM   2884  O   PRO 0 185      -7.755   0.053  20.665  1.00  0.00      R00  O  
ATOM   2885  CD  PRO 0 185      -8.149   0.494  24.379  1.00  0.00      R00  C  
ATOM   2886  CB  PRO 0 185      -9.648  -0.758  22.826  1.00  0.00      R00  C  
ATOM   2887  CG  PRO 0 185      -9.568   0.044  24.193  1.00  0.00      R00  C  
ATOM   2888  HD2 PRO 0 185      -7.922   1.379  23.784  1.00  0.00           H  
ATOM   2889  HD3 PRO 0 185      -8.019   0.678  25.446  1.00  0.00           H  
ATOM   2890  HA  PRO 0 185      -8.108  -2.391  22.773  1.00  0.00           H  
ATOM   2891  HB3 PRO 0 185     -10.436  -1.512  22.833  1.00  0.00           H  
ATOM   2892  HB2 PRO 0 185      -9.797  -0.062  22.001  1.00  0.00           H  
ATOM   2893  HG2 PRO 0 185     -10.296   0.836  24.368  1.00  0.00           H  
ATOM   2894  HG3 PRO 0 185      -9.713  -0.736  24.939  1.00  0.00           H  
ATOM   2895  N   SER 0 186      -6.558  -1.889  20.820  1.00  0.00      R00  N  
ATOM   2896  CA  SER 0 186      -5.861  -1.712  19.627  1.00  0.00      R00  C  
ATOM   2897  C   SER 0 186      -5.767  -3.021  18.860  1.00  0.00      R00  C  
ATOM   2898  O   SER 0 186      -5.732  -4.124  19.449  1.00  0.00      R00  O  
ATOM   2899  CB  SER 0 186      -4.514  -1.052  19.892  1.00  0.00      R00  C  
ATOM   2900  OG  SER 0 186      -3.896  -1.654  20.984  1.00  0.00      R00  O  
ATOM   2901  H   SER 0 186      -6.083  -2.586  21.376  1.00  0.00      R00  H  
ATOM   2902  HG  SER 0 186      -4.054  -1.011  21.678  1.00  0.00      R00  H  
ATOM   2903  HA  SER 0 186      -6.370  -1.014  18.963  1.00  0.00           H  
ATOM   2904  HB3 SER 0 186      -4.699  -0.043  20.260  1.00  0.00           H  
ATOM   2905  HB2 SER 0 186      -3.978  -0.956  18.947  1.00  0.00           H  
ATOM   2906  N   CYS 0 187      -5.770  -2.974  17.564  1.00  0.00      R00  N  
ATOM   2907  CA  CYS 0 187      -5.724  -4.109  16.625  1.00  0.00      R00  C  
ATOM   2908  C   CYS 0 187      -4.891  -3.709  15.398  1.00  0.00      R00  C  
ATOM   2909  O   CYS 0 187      -5.251  -2.703  14.761  1.00  0.00      R00  O  
ATOM   2910  SG  CYS 0 187      -7.391  -5.943  15.350  1.00  0.00      R00  S  
ATOM   2911  CB  CYS 0 187      -7.129  -4.323  16.149  1.00  0.00      R00  C  
ATOM   2912  H   CYS 0 187      -5.815  -2.080  17.097  1.00  0.00      R00  H  
ATOM   2913  HB2 CYS 0 187      -7.821  -4.313  16.992  1.00  0.00           H  
ATOM   2914  HB3 CYS 0 187      -7.475  -3.513  15.507  1.00  0.00           H  
ATOM   2915  HA  CYS 0 187      -5.355  -5.005  17.124  1.00  0.00           H  
ATOM   2916  N   ASN 0 188      -3.838  -4.485  15.164  1.00  0.00      R00  N  
ATOM   2917  CA  ASN 0 188      -2.826  -4.387  14.150  1.00  0.00      R00  C  
ATOM   2918  C   ASN 0 188      -2.328  -5.782  13.928  1.00  0.00      R00  C  
ATOM   2919  O   ASN 0 188      -2.548  -6.669  14.768  1.00  0.00      R00  O  
ATOM   2920  CB  ASN 0 188      -1.694  -3.514  14.744  1.00  0.00      R00  C  
ATOM   2921  CG  ASN 0 188      -2.012  -1.991  14.447  1.00  0.00      R00  C  
ATOM   2922  OD1 ASN 0 188      -2.310  -1.615  13.309  1.00  0.00      R00  O  
ATOM   2923  ND2 ASN 0 188      -1.735  -1.107  15.324  1.00  0.00      R00  N  
ATOM   2924  H   ASN 0 188      -3.753  -5.319  15.726  1.00  0.00      R00  H  
ATOM   2925 HD21 ASN 0 188      -1.539  -0.189  14.950  1.00  0.00      R00  H  
ATOM   2926 HD22 ASN 0 188      -1.266  -1.238  16.209  1.00  0.00      R00  H  
ATOM   2927  HA  ASN 0 188      -3.391  -3.926  13.340  1.00  0.00           H  
ATOM   2928  HB3 ASN 0 188      -0.688  -3.767  14.411  1.00  0.00           H  
ATOM   2929  HB2 ASN 0 188      -1.583  -3.657  15.819  1.00  0.00           H  
ATOM   2930  N   ILE 0 189      -1.654  -6.057  12.780  1.00  0.00      R00  N  
ATOM   2931  CA  ILE 0 189      -1.178  -7.433  12.528  1.00  0.00      R00  C  
ATOM   2932  C   ILE 0 189       0.104  -7.706  13.305  1.00  0.00      R00  C  
ATOM   2933  O   ILE 0 189       1.141  -7.171  12.846  1.00  0.00      R00  O  
ATOM   2934  CB  ILE 0 189      -0.976  -7.666  10.896  1.00  0.00      R00  C  
ATOM   2935  CG2 ILE 0 189      -0.413  -9.057  10.534  1.00  0.00      R00  C  
ATOM   2936  CG1 ILE 0 189      -2.268  -7.434  10.082  1.00  0.00      R00  C  
ATOM   2937  CD1 ILE 0 189      -1.943  -7.243   8.577  1.00  0.00      R00  C  
ATOM   2938  H   ILE 0 189      -1.418  -5.367  12.082  1.00  0.00      R00  H  
ATOM   2939  HA  ILE 0 189      -2.007  -8.065  12.846  1.00  0.00           H  
ATOM   2940  HB  ILE 0 189      -0.220  -6.930  10.621  1.00  0.00           H  
ATOM   2941 HG21 ILE 0 189      -0.178  -9.153   9.474  1.00  0.00           H  
ATOM   2942 HG22 ILE 0 189       0.597  -9.224  10.908  1.00  0.00           H  
ATOM   2943 HG23 ILE 0 189      -1.047  -9.894  10.828  1.00  0.00           H  
ATOM   2944 HG13 ILE 0 189      -2.811  -6.555  10.428  1.00  0.00           H  
ATOM   2945 HG12 ILE 0 189      -2.973  -8.262  10.162  1.00  0.00           H  
ATOM   2946 HD11 ILE 0 189      -2.537  -7.801   7.853  1.00  0.00           H  
ATOM   2947 HD12 ILE 0 189      -2.303  -6.245   8.325  1.00  0.00           H  
ATOM   2948 HD13 ILE 0 189      -0.881  -7.157   8.346  1.00  0.00           H  
ATOM   2949  N   VAL 0 190      -0.007  -8.480  14.369  1.00  0.00      R00  N  
ATOM   2950  CA  VAL 0 190       1.082  -8.805  15.306  1.00  0.00      R00  C  
ATOM   2951  C   VAL 0 190       1.074 -10.265  15.736  1.00  0.00      R00  C  
ATOM   2952  O   VAL 0 190      -0.015 -10.889  15.611  1.00  0.00      R00  O  
ATOM   2953  CB  VAL 0 190       1.014  -7.855  16.518  1.00  0.00      R00  C  
ATOM   2954  CG1 VAL 0 190       1.434  -6.448  16.200  1.00  0.00      R00  C  
ATOM   2955  CG2 VAL 0 190      -0.202  -8.004  17.365  1.00  0.00      R00  C  
ATOM   2956  H   VAL 0 190      -0.937  -8.742  14.662  1.00  0.00      R00  H  
ATOM   2957  HA  VAL 0 190       2.042  -8.611  14.827  1.00  0.00           H  
ATOM   2958  HB  VAL 0 190       1.844  -8.177  17.147  1.00  0.00           H  
ATOM   2959 HG11 VAL 0 190       0.706  -5.787  15.729  1.00  0.00           H  
ATOM   2960 HG12 VAL 0 190       1.651  -5.980  17.160  1.00  0.00           H  
ATOM   2961 HG13 VAL 0 190       2.317  -6.381  15.563  1.00  0.00           H  
ATOM   2962 HG21 VAL 0 190      -0.175  -7.376  18.256  1.00  0.00           H  
ATOM   2963 HG22 VAL 0 190      -1.158  -7.761  16.902  1.00  0.00           H  
ATOM   2964 HG23 VAL 0 190      -0.209  -9.005  17.796  1.00  0.00           H  
ATOM   2965  N   TRP 0 191       2.231 -10.689  16.183  1.00  0.00      R00  N  
ATOM   2966  CA  TRP 0 191       2.615 -12.136  16.216  1.00  0.00      R00  C  
ATOM   2967  C   TRP 0 191       1.705 -12.984  17.181  1.00  0.00      R00  C  
ATOM   2968  O   TRP 0 191       1.328 -12.500  18.243  1.00  0.00      R00  O  
ATOM   2969  CB  TRP 0 191       4.120 -12.122  16.646  1.00  0.00      R00  C  
ATOM   2970  CG  TRP 0 191       4.542 -12.228  18.063  1.00  0.00      R00  C  
ATOM   2971  CD2 TRP 0 191       4.278 -11.345  19.191  1.00  0.00      R00  C  
ATOM   2972  CE2 TRP 0 191       4.724 -11.880  20.393  1.00  0.00      R00  C  
ATOM   2973  CE3 TRP 0 191       3.612 -10.131  19.302  1.00  0.00      R00  C  
ATOM   2974  CD1 TRP 0 191       5.319 -13.181  18.646  1.00  0.00      R00  C  
ATOM   2975  NE1 TRP 0 191       5.427 -13.020  20.001  1.00  0.00      R00  N  
ATOM   2976  CZ2 TRP 0 191       4.387 -11.347  21.681  1.00  0.00      R00  C  
ATOM   2977  CZ3 TRP 0 191       3.344  -9.484  20.527  1.00  0.00      R00  C  
ATOM   2978  CH2 TRP 0 191       3.785 -10.017  21.711  1.00  0.00      R00  C  
ATOM   2979  H   TRP 0 191       3.051 -10.100  16.163  1.00  0.00      R00  H  
ATOM   2980  HE1 TRP 0 191       5.793 -13.634  20.714  1.00  0.00      R00  H  
ATOM   2981  HA  TRP 0 191       2.555 -12.439  15.171  1.00  0.00           H  
ATOM   2982  HB3 TRP 0 191       4.566 -11.217  16.232  1.00  0.00           H  
ATOM   2983  HB2 TRP 0 191       4.595 -12.942  16.108  1.00  0.00           H  
ATOM   2984  HE3 TRP 0 191       3.374  -9.565  18.414  1.00  0.00           H  
ATOM   2985  HD1 TRP 0 191       5.789 -13.943  18.041  1.00  0.00           H  
ATOM   2986  HZ2 TRP 0 191       4.638 -11.813  22.623  1.00  0.00           H  
ATOM   2987  HZ3 TRP 0 191       2.760  -8.577  20.567  1.00  0.00           H  
ATOM   2988  HH2 TRP 0 191       3.635  -9.529  22.662  1.00  0.00           H  
ATOM   2989  N   PRO 0 192       1.448 -14.243  16.731  1.00  0.00      R00  N  
ATOM   2990  CA  PRO 0 192       0.785 -15.220  17.573  1.00  0.00      R00  C  
ATOM   2991  C   PRO 0 192       1.624 -15.645  18.834  1.00  0.00      R00  C  
ATOM   2992  O   PRO 0 192       2.742 -15.196  18.949  1.00  0.00      R00  O  
ATOM   2993  CD  PRO 0 192       2.147 -14.845  15.582  1.00  0.00      R00  C  
ATOM   2994  CB  PRO 0 192       0.706 -16.454  16.667  1.00  0.00      R00  C  
ATOM   2995  CG  PRO 0 192       1.895 -16.368  15.653  1.00  0.00      R00  C  
ATOM   2996  HD2 PRO 0 192       3.203 -14.588  15.665  1.00  0.00           H  
ATOM   2997  HD3 PRO 0 192       1.734 -14.443  14.656  1.00  0.00           H  
ATOM   2998  HA  PRO 0 192      -0.119 -14.887  18.084  1.00  0.00           H  
ATOM   2999  HB3 PRO 0 192      -0.265 -16.443  16.171  1.00  0.00           H  
ATOM   3000  HB2 PRO 0 192       0.829 -17.408  17.179  1.00  0.00           H  
ATOM   3001  HG2 PRO 0 192       2.814 -16.851  15.986  1.00  0.00           H  
ATOM   3002  HG3 PRO 0 192       1.533 -16.855  14.748  1.00  0.00           H  
ATOM   3003  N   GLU 0 193       1.060 -16.411  19.765  1.00  0.00      R00  N  
ATOM   3004  CA  GLU 0 193       1.590 -16.888  20.996  1.00  0.00      R00  C  
ATOM   3005  C   GLU 0 193       3.024 -17.424  20.901  1.00  0.00      R00  C  
ATOM   3006  O   GLU 0 193       3.271 -18.600  20.706  1.00  0.00      R00  O  
ATOM   3007  CB  GLU 0 193       0.663 -18.056  21.575  1.00  0.00      R00  C  
ATOM   3008  CG  GLU 0 193      -0.764 -17.584  21.891  1.00  0.00      R00  C  
ATOM   3009  CD  GLU 0 193      -1.661 -18.669  22.543  1.00  0.00      R00  C  
ATOM   3010  OE1 GLU 0 193      -1.090 -19.810  22.772  1.00  0.00      R00  O  
ATOM   3011  OE2 GLU 0 193      -2.865 -18.487  22.654  1.00  0.00      R00  O1-
ATOM   3012  H   GLU 0 193       0.087 -16.550  19.535  1.00  0.00      R00  H  
ATOM   3013  HA  GLU 0 193       1.649 -16.024  21.657  1.00  0.00           H  
ATOM   3014  HB3 GLU 0 193       1.171 -18.348  22.494  1.00  0.00           H  
ATOM   3015  HB2 GLU 0 193       0.639 -18.835  20.812  1.00  0.00           H  
ATOM   3016  HG3 GLU 0 193      -1.177 -17.312  20.919  1.00  0.00           H  
ATOM   3017  HG2 GLU 0 193      -0.779 -16.709  22.540  1.00  0.00           H  
ATOM   3018  N   LYS 0 194       3.995 -16.568  21.154  1.00  0.00      R00  N  
ATOM   3019  CA  LYS 0 194       5.453 -16.802  21.074  1.00  0.00      R00  C  
ATOM   3020  C   LYS 0 194       6.190 -15.746  22.012  1.00  0.00      R00  C  
ATOM   3021  O   LYS 0 194       5.524 -14.947  22.705  1.00  0.00      R00  O  
ATOM   3022  CB  LYS 0 194       5.886 -16.876  19.555  1.00  0.00      R00  C  
ATOM   3023  CG  LYS 0 194       7.355 -17.070  19.191  1.00  0.00      R00  C  
ATOM   3024  CD  LYS 0 194       7.708 -17.231  17.680  1.00  0.00      R00  C  
ATOM   3025  CE  LYS 0 194       8.925 -18.135  17.415  1.00  0.00      R00  C  
ATOM   3026  NZ  LYS 0 194      10.119 -17.469  18.079  1.00  0.00      R00  N1+
ATOM   3027  H   LYS 0 194       3.709 -15.600  21.135  1.00  0.00      R00  H  
ATOM   3028  HZ1 LYS 0 194      10.461 -16.732  17.479  1.00  0.00      R00  H  
ATOM   3029  HZ2 LYS 0 194      10.012 -17.091  19.010  1.00  0.00      R00  H  
ATOM   3030  HZ3 LYS 0 194      10.875 -18.134  17.995  1.00  0.00      R00  H  
ATOM   3031  HA  LYS 0 194       5.627 -17.800  21.475  1.00  0.00           H  
ATOM   3032  HB3 LYS 0 194       5.575 -15.982  19.015  1.00  0.00           H  
ATOM   3033  HB2 LYS 0 194       5.304 -17.693  19.129  1.00  0.00           H  
ATOM   3034  HG3 LYS 0 194       7.593 -18.007  19.693  1.00  0.00           H  
ATOM   3035  HG2 LYS 0 194       7.946 -16.325  19.723  1.00  0.00           H  
ATOM   3036  HD3 LYS 0 194       7.831 -16.247  17.229  1.00  0.00           H  
ATOM   3037  HD2 LYS 0 194       6.859 -17.710  17.191  1.00  0.00           H  
ATOM   3038  HE3 LYS 0 194       9.012 -18.202  16.331  1.00  0.00           H  
ATOM   3039  HE2 LYS 0 194       8.740 -19.087  17.912  1.00  0.00           H  
ATOM   3040  N   ASP 0 195       7.490 -15.734  21.971  1.00  0.00      R00  N  
ATOM   3041  CA  ASP 0 195       8.436 -15.036  22.907  1.00  0.00      R00  C  
ATOM   3042  C   ASP 0 195       8.197 -13.514  22.868  1.00  0.00      R00  C  
ATOM   3043  O   ASP 0 195       8.091 -12.945  21.778  1.00  0.00      R00  O  
ATOM   3044  CB  ASP 0 195       9.942 -15.236  22.681  1.00  0.00      R00  C  
ATOM   3045  CG  ASP 0 195      10.456 -15.375  21.213  1.00  0.00      R00  C  
ATOM   3046  OD1 ASP 0 195      11.293 -14.530  20.894  1.00  0.00      R00  O  
ATOM   3047  OD2 ASP 0 195      10.276 -16.390  20.514  1.00  0.00      R00  O1-
ATOM   3048  H   ASP 0 195       7.870 -16.497  21.430  1.00  0.00      R00  H  
ATOM   3049  HA  ASP 0 195       8.209 -15.356  23.924  1.00  0.00           H  
ATOM   3050  HB3 ASP 0 195      10.328 -16.120  23.188  1.00  0.00           H  
ATOM   3051  HB2 ASP 0 195      10.537 -14.479  23.192  1.00  0.00           H  
ATOM   3052  N   LEU 0 196       8.469 -12.813  23.972  1.00  0.00      R00  N  
ATOM   3053  CA  LEU 0 196       8.559 -11.347  24.048  1.00  0.00      R00  C  
ATOM   3054  C   LEU 0 196       9.980 -10.910  23.801  1.00  0.00      R00  C  
ATOM   3055  O   LEU 0 196      10.274  -9.772  23.915  1.00  0.00      R00  O  
ATOM   3056  CB  LEU 0 196       8.219 -10.881  25.465  1.00  0.00      R00  C  
ATOM   3057  CG  LEU 0 196       6.741 -11.047  25.825  1.00  0.00      R00  C  
ATOM   3058  CD1 LEU 0 196       6.338 -12.482  26.179  1.00  0.00      R00  C  
ATOM   3059  CD2 LEU 0 196       6.264 -10.052  26.958  1.00  0.00      R00  C  
ATOM   3060  H   LEU 0 196       8.707 -13.212  24.869  1.00  0.00      R00  H  
ATOM   3061  HA  LEU 0 196       7.878 -10.875  23.340  1.00  0.00           H  
ATOM   3062  HB3 LEU 0 196       8.389  -9.815  25.614  1.00  0.00           H  
ATOM   3063  HB2 LEU 0 196       8.806 -11.331  26.265  1.00  0.00           H  
ATOM   3064  HG  LEU 0 196       6.202 -10.864  24.895  1.00  0.00           H  
ATOM   3065 HD11 LEU 0 196       6.044 -13.048  25.295  1.00  0.00           H  
ATOM   3066 HD12 LEU 0 196       7.278 -12.950  26.471  1.00  0.00           H  
ATOM   3067 HD13 LEU 0 196       5.694 -12.657  27.041  1.00  0.00           H  
ATOM   3068 HD21 LEU 0 196       7.115  -9.935  27.630  1.00  0.00           H  
ATOM   3069 HD22 LEU 0 196       5.845  -9.077  26.709  1.00  0.00           H  
ATOM   3070 HD23 LEU 0 196       5.499 -10.434  27.635  1.00  0.00           H  
ATOM   3071  N   ASN 0 197      10.935 -11.767  23.428  1.00  0.00      R00  N  
ATOM   3072  CA  ASN 0 197      12.384 -11.403  23.260  1.00  0.00      R00  C  
ATOM   3073  C   ASN 0 197      12.516 -10.927  21.823  1.00  0.00      R00  C  
ATOM   3074  O   ASN 0 197      13.105  -9.867  21.602  1.00  0.00      R00  O  
ATOM   3075  CB  ASN 0 197      13.477 -12.554  23.485  1.00  0.00      R00  C  
ATOM   3076  CG  ASN 0 197      13.347 -13.079  24.958  1.00  0.00      R00  C  
ATOM   3077  OD1 ASN 0 197      12.238 -13.307  25.444  1.00  0.00      R00  O  
ATOM   3078  ND2 ASN 0 197      14.477 -13.184  25.687  1.00  0.00      R00  N  
ATOM   3079  H   ASN 0 197      10.722 -12.754  23.466  1.00  0.00      R00  H  
ATOM   3080 HD21 ASN 0 197      14.493 -13.458  26.659  1.00  0.00      R00  H  
ATOM   3081 HD22 ASN 0 197      15.292 -12.921  25.151  1.00  0.00      R00  H  
ATOM   3082  HA  ASN 0 197      12.653 -10.567  23.905  1.00  0.00           H  
ATOM   3083  HB3 ASN 0 197      14.486 -12.172  23.331  1.00  0.00           H  
ATOM   3084  HB2 ASN 0 197      13.171 -13.396  22.865  1.00  0.00           H  
ATOM   3085  N   LYS 0 198      12.163 -11.803  20.834  1.00  0.00      R00  N  
ATOM   3086  CA  LYS 0 198      12.327 -11.442  19.458  1.00  0.00      R00  C  
ATOM   3087  C   LYS 0 198      11.140 -12.023  18.609  1.00  0.00      R00  C  
ATOM   3088  O   LYS 0 198      11.227 -11.868  17.397  1.00  0.00      R00  O  
ATOM   3089  CB  LYS 0 198      13.725 -11.803  18.896  1.00  0.00      R00  C  
ATOM   3090  CG  LYS 0 198      14.247 -13.277  19.036  1.00  0.00      R00  C  
ATOM   3091  CD  LYS 0 198      13.402 -14.402  18.347  1.00  0.00      R00  C  
ATOM   3092  CE  LYS 0 198      13.791 -15.748  18.952  1.00  0.00      R00  C  
ATOM   3093  NZ  LYS 0 198      13.402 -15.909  20.380  1.00  0.00      R00  N1+
ATOM   3094  H   LYS 0 198      11.838 -12.737  21.039  1.00  0.00      R00  H  
ATOM   3095  HZ1 LYS 0 198      14.131 -15.556  20.983  1.00  0.00      R00  H  
ATOM   3096  HZ2 LYS 0 198      12.518 -15.450  20.545  1.00  0.00      R00  H  
ATOM   3097  HZ3 LYS 0 198      13.228 -16.852  20.698  1.00  0.00      R00  H  
ATOM   3098  HA  LYS 0 198      12.157 -10.371  19.347  1.00  0.00           H  
ATOM   3099  HB3 LYS 0 198      14.492 -11.137  19.291  1.00  0.00           H  
ATOM   3100  HB2 LYS 0 198      13.668 -11.405  17.883  1.00  0.00           H  
ATOM   3101  HG3 LYS 0 198      14.430 -13.490  20.089  1.00  0.00           H  
ATOM   3102  HG2 LYS 0 198      15.244 -13.308  18.595  1.00  0.00           H  
ATOM   3103  HD3 LYS 0 198      13.448 -14.431  17.259  1.00  0.00           H  
ATOM   3104  HD2 LYS 0 198      12.338 -14.306  18.564  1.00  0.00           H  
ATOM   3105  HE3 LYS 0 198      14.849 -15.985  18.836  1.00  0.00           H  
ATOM   3106  HE2 LYS 0 198      13.265 -16.394  18.250  1.00  0.00           H  
ATOM   3107  N   GLY 0 199      10.043 -12.619  19.195  1.00  0.00      R00  N  
ATOM   3108  CA  GLY 0 199       8.878 -13.161  18.513  1.00  0.00      R00  C  
ATOM   3109  C   GLY 0 199       8.278 -12.112  17.561  1.00  0.00      R00  C  
ATOM   3110  O   GLY 0 199       8.080 -12.413  16.358  1.00  0.00      R00  O  
ATOM   3111  H   GLY 0 199       9.989 -12.816  20.184  1.00  0.00      R00  H  
ATOM   3112  HA3 GLY 0 199       8.128 -13.411  19.263  1.00  0.00           H  
ATOM   3113  HA2 GLY 0 199       9.270 -14.093  18.106  1.00  0.00           H  
ATOM   3114  N   GLN 0 200       8.060 -10.851  18.023  1.00  0.00      R00  N  
ATOM   3115  CA  GLN 0 200       7.441  -9.776  17.241  1.00  0.00      R00  C  
ATOM   3116  C   GLN 0 200       8.387  -9.149  16.286  1.00  0.00      R00  C  
ATOM   3117  O   GLN 0 200       8.013  -8.821  15.188  1.00  0.00      R00  O  
ATOM   3118  CB  GLN 0 200       6.663  -8.785  18.165  1.00  0.00      R00  C  
ATOM   3119  CG  GLN 0 200       5.956  -7.591  17.558  1.00  0.00      R00  C  
ATOM   3120  CD  GLN 0 200       5.021  -7.890  16.339  1.00  0.00      R00  C  
ATOM   3121  OE1 GLN 0 200       4.543  -8.989  16.099  1.00  0.00      R00  O  
ATOM   3122  NE2 GLN 0 200       4.824  -6.799  15.656  1.00  0.00      R00  N  
ATOM   3123  H   GLN 0 200       8.212 -10.590  18.987  1.00  0.00      R00  H  
ATOM   3124 HE21 GLN 0 200       4.378  -6.790  14.750  1.00  0.00      R00  H  
ATOM   3125 HE22 GLN 0 200       5.163  -5.911  15.998  1.00  0.00      R00  H  
ATOM   3126  HA  GLN 0 200       6.636 -10.172  16.622  1.00  0.00           H  
ATOM   3127  HB3 GLN 0 200       7.303  -8.564  19.019  1.00  0.00           H  
ATOM   3128  HB2 GLN 0 200       5.944  -9.372  18.738  1.00  0.00           H  
ATOM   3129  HG3 GLN 0 200       6.657  -6.823  17.231  1.00  0.00           H  
ATOM   3130  HG2 GLN 0 200       5.345  -7.113  18.324  1.00  0.00           H  
ATOM   3131  N   THR 0 201       9.641  -8.911  16.706  1.00  0.00      R00  N  
ATOM   3132  CA  THR 0 201      10.617  -8.179  15.965  1.00  0.00      R00  C  
ATOM   3133  C   THR 0 201      11.001  -9.063  14.733  1.00  0.00      R00  C  
ATOM   3134  O   THR 0 201      11.105  -8.565  13.578  1.00  0.00      R00  O  
ATOM   3135  CB  THR 0 201      11.954  -7.868  16.721  1.00  0.00      R00  C  
ATOM   3136  OG1 THR 0 201      12.734  -8.872  17.212  1.00  0.00      R00  O  
ATOM   3137  CG2 THR 0 201      11.513  -6.952  17.898  1.00  0.00      R00  C  
ATOM   3138  H   THR 0 201       9.902  -9.202  17.638  1.00  0.00      R00  H  
ATOM   3139  HG1 THR 0 201      13.205  -9.266  16.473  1.00  0.00      R00  H  
ATOM   3140  HA  THR 0 201      10.218  -7.294  15.468  1.00  0.00           H  
ATOM   3141  HB  THR 0 201      12.690  -7.312  16.139  1.00  0.00           H  
ATOM   3142 HG21 THR 0 201      11.732  -7.548  18.784  1.00  0.00           H  
ATOM   3143 HG22 THR 0 201      12.101  -6.035  17.934  1.00  0.00           H  
ATOM   3144 HG23 THR 0 201      10.432  -6.810  17.898  1.00  0.00           H  
ATOM   3145  N   THR 0 202      11.037 -10.414  14.858  1.00  0.00      R00  N  
ATOM   3146  CA  THR 0 202      11.140 -11.324  13.759  1.00  0.00      R00  C  
ATOM   3147  C   THR 0 202       9.864 -11.418  12.889  1.00  0.00      R00  C  
ATOM   3148  O   THR 0 202      10.021 -11.439  11.687  1.00  0.00      R00  O  
ATOM   3149  CB  THR 0 202      11.564 -12.757  14.074  1.00  0.00      R00  C  
ATOM   3150  OG1 THR 0 202      10.776 -13.565  14.945  1.00  0.00      R00  O  
ATOM   3151  CG2 THR 0 202      13.075 -12.889  14.589  1.00  0.00      R00  C  
ATOM   3152  H   THR 0 202      10.890 -10.720  15.809  1.00  0.00      R00  H  
ATOM   3153  HG1 THR 0 202      10.436 -12.869  15.513  1.00  0.00      R00  H  
ATOM   3154  HA  THR 0 202      11.894 -10.969  13.056  1.00  0.00           H  
ATOM   3155  HB  THR 0 202      11.511 -13.365  13.170  1.00  0.00           H  
ATOM   3156 HG21 THR 0 202      13.827 -12.502  13.901  1.00  0.00           H  
ATOM   3157 HG22 THR 0 202      13.146 -12.392  15.557  1.00  0.00           H  
ATOM   3158 HG23 THR 0 202      13.295 -13.906  14.913  1.00  0.00           H  
ATOM   3159  N   PHE 0 203       8.658 -11.474  13.484  1.00  0.00      R00  N  
ATOM   3160  CA  PHE 0 203       7.431 -11.464  12.695  1.00  0.00      R00  C  
ATOM   3161  C   PHE 0 203       7.221 -10.175  11.835  1.00  0.00      R00  C  
ATOM   3162  O   PHE 0 203       6.879 -10.231  10.670  1.00  0.00      R00  O  
ATOM   3163  CB  PHE 0 203       6.273 -11.566  13.678  1.00  0.00      R00  C  
ATOM   3164  CG  PHE 0 203       4.861 -11.431  13.141  1.00  0.00      R00  C  
ATOM   3165  CD1 PHE 0 203       4.242 -12.635  12.742  1.00  0.00      R00  C  
ATOM   3166  CD2 PHE 0 203       4.207 -10.185  12.956  1.00  0.00      R00  C  
ATOM   3167  CE1 PHE 0 203       3.091 -12.583  12.000  1.00  0.00      R00  C  
ATOM   3168  CE2 PHE 0 203       2.919 -10.219  12.337  1.00  0.00      R00  C  
ATOM   3169  CZ  PHE 0 203       2.371 -11.429  11.905  1.00  0.00      R00  C  
ATOM   3170  H   PHE 0 203       8.634 -11.656  14.477  1.00  0.00      R00  H  
ATOM   3171  HA  PHE 0 203       7.478 -12.343  12.052  1.00  0.00           H  
ATOM   3172  HB3 PHE 0 203       6.328 -10.738  14.385  1.00  0.00           H  
ATOM   3173  HB2 PHE 0 203       6.342 -12.534  14.176  1.00  0.00           H  
ATOM   3174  HD1 PHE 0 203       4.781 -13.555  12.910  1.00  0.00           H  
ATOM   3175  HD2 PHE 0 203       4.688  -9.253  13.212  1.00  0.00           H  
ATOM   3176  HE1 PHE 0 203       2.756 -13.506  11.550  1.00  0.00           H  
ATOM   3177  HE2 PHE 0 203       2.304  -9.332  12.347  1.00  0.00           H  
ATOM   3178  HZ  PHE 0 203       1.418 -11.488  11.399  1.00  0.00           H  
ATOM   3179  N   THR 0 204       7.586  -9.028  12.411  1.00  0.00      R00  N  
ATOM   3180  CA  THR 0 204       7.689  -7.718  11.671  1.00  0.00      R00  C  
ATOM   3181  C   THR 0 204       8.588  -7.874  10.423  1.00  0.00      R00  C  
ATOM   3182  O   THR 0 204       8.111  -7.651   9.330  1.00  0.00      R00  O  
ATOM   3183  CB  THR 0 204       8.176  -6.616  12.677  1.00  0.00      R00  C  
ATOM   3184  OG1 THR 0 204       7.184  -6.185  13.600  1.00  0.00      R00  O  
ATOM   3185  CG2 THR 0 204       8.690  -5.334  11.965  1.00  0.00      R00  C  
ATOM   3186  H   THR 0 204       7.740  -8.987  13.408  1.00  0.00      R00  H  
ATOM   3187  HG1 THR 0 204       6.822  -6.930  14.084  1.00  0.00      R00  H  
ATOM   3188  HA  THR 0 204       6.654  -7.439  11.477  1.00  0.00           H  
ATOM   3189  HB  THR 0 204       9.056  -6.962  13.220  1.00  0.00           H  
ATOM   3190 HG21 THR 0 204       7.984  -4.843  11.295  1.00  0.00           H  
ATOM   3191 HG22 THR 0 204       8.976  -4.517  12.627  1.00  0.00           H  
ATOM   3192 HG23 THR 0 204       9.632  -5.473  11.434  1.00  0.00           H  
ATOM   3193  N   LEU 0 205       9.831  -8.295  10.642  1.00  0.00      R00  N  
ATOM   3194  CA  LEU 0 205      10.896  -8.541   9.724  1.00  0.00      R00  C  
ATOM   3195  C   LEU 0 205      10.442  -9.529   8.670  1.00  0.00      R00  C  
ATOM   3196  O   LEU 0 205      10.585  -9.169   7.452  1.00  0.00      R00  O  
ATOM   3197  CB  LEU 0 205      12.257  -9.076  10.381  1.00  0.00      R00  C  
ATOM   3198  CG  LEU 0 205      13.516  -8.849   9.601  1.00  0.00      R00  C  
ATOM   3199  CD1 LEU 0 205      13.705  -7.404   9.047  1.00  0.00      R00  C  
ATOM   3200  CD2 LEU 0 205      14.732  -9.246  10.409  1.00  0.00      R00  C  
ATOM   3201  H   LEU 0 205      10.076  -8.530  11.593  1.00  0.00      R00  H  
ATOM   3202  HA  LEU 0 205      11.139  -7.654   9.139  1.00  0.00           H  
ATOM   3203  HB3 LEU 0 205      12.118 -10.106  10.711  1.00  0.00           H  
ATOM   3204  HB2 LEU 0 205      12.424  -8.442  11.252  1.00  0.00           H  
ATOM   3205  HG  LEU 0 205      13.486  -9.539   8.758  1.00  0.00           H  
ATOM   3206 HD11 LEU 0 205      12.961  -6.682   9.383  1.00  0.00           H  
ATOM   3207 HD12 LEU 0 205      14.708  -7.026   9.242  1.00  0.00           H  
ATOM   3208 HD13 LEU 0 205      13.674  -7.401   7.957  1.00  0.00           H  
ATOM   3209 HD21 LEU 0 205      15.351  -9.853   9.750  1.00  0.00           H  
ATOM   3210 HD22 LEU 0 205      15.357  -8.428  10.768  1.00  0.00           H  
ATOM   3211 HD23 LEU 0 205      14.525  -9.792  11.329  1.00  0.00           H  
ATOM   3212  N   TYR 0 206       9.789 -10.588   9.074  1.00  0.00      R00  N  
ATOM   3213  CA  TYR 0 206       9.326 -11.534   8.101  1.00  0.00      R00  C  
ATOM   3214  C   TYR 0 206       8.155 -11.062   7.173  1.00  0.00      R00  C  
ATOM   3215  O   TYR 0 206       8.196 -11.291   5.936  1.00  0.00      R00  O  
ATOM   3216  CB  TYR 0 206       8.940 -12.816   8.764  1.00  0.00      R00  C  
ATOM   3217  CG  TYR 0 206       8.227 -13.890   8.038  1.00  0.00      R00  C  
ATOM   3218  CD1 TYR 0 206       9.027 -14.729   7.216  1.00  0.00      R00  C  
ATOM   3219  CE1 TYR 0 206       8.287 -15.746   6.480  1.00  0.00      R00  C  
ATOM   3220  CD2 TYR 0 206       6.864 -14.040   8.216  1.00  0.00      R00  C  
ATOM   3221  CE2 TYR 0 206       6.157 -15.014   7.463  1.00  0.00      R00  C  
ATOM   3222  CZ  TYR 0 206       6.858 -15.842   6.570  1.00  0.00      R00  C  
ATOM   3223  OH  TYR 0 206       6.270 -16.767   5.750  1.00  0.00      R00  O  
ATOM   3224  H   TYR 0 206       9.724 -10.687  10.078  1.00  0.00      R00  H  
ATOM   3225  HH  TYR 0 206       6.786 -17.091   5.007  1.00  0.00      R00  H  
ATOM   3226  HA  TYR 0 206      10.109 -11.760   7.378  1.00  0.00           H  
ATOM   3227  HB3 TYR 0 206       8.405 -12.514   9.665  1.00  0.00           H  
ATOM   3228  HB2 TYR 0 206       9.838 -13.253   9.201  1.00  0.00           H  
ATOM   3229  HD1 TYR 0 206      10.094 -14.572   7.172  1.00  0.00           H  
ATOM   3230  HE1 TYR 0 206       8.794 -16.433   5.819  1.00  0.00           H  
ATOM   3231  HD2 TYR 0 206       6.238 -13.347   8.758  1.00  0.00           H  
ATOM   3232  HE2 TYR 0 206       5.090 -15.036   7.629  1.00  0.00           H  
ATOM   3233  N   SER 0 207       7.228 -10.304   7.848  1.00  0.00      R00  N  
ATOM   3234  CA  SER 0 207       6.135  -9.565   7.221  1.00  0.00      R00  C  
ATOM   3235  C   SER 0 207       6.642  -8.498   6.295  1.00  0.00      R00  C  
ATOM   3236  O   SER 0 207       6.149  -8.311   5.211  1.00  0.00      R00  O  
ATOM   3237  CB  SER 0 207       5.208  -9.007   8.334  1.00  0.00      R00  C  
ATOM   3238  OG  SER 0 207       4.613 -10.017   9.022  1.00  0.00      R00  O  
ATOM   3239  H   SER 0 207       7.374 -10.117   8.830  1.00  0.00      R00  H  
ATOM   3240  HG  SER 0 207       5.168 -10.379   9.717  1.00  0.00      R00  H  
ATOM   3241  HA  SER 0 207       5.505 -10.273   6.682  1.00  0.00           H  
ATOM   3242  HB3 SER 0 207       4.447  -8.286   8.036  1.00  0.00           H  
ATOM   3243  HB2 SER 0 207       5.806  -8.404   9.017  1.00  0.00           H  
ATOM   3244  N   PHE 0 208       7.667  -7.654   6.747  1.00  0.00      R00  N  
ATOM   3245  CA  PHE 0 208       8.311  -6.580   5.937  1.00  0.00      R00  C  
ATOM   3246  C   PHE 0 208       9.011  -7.188   4.611  1.00  0.00      R00  C  
ATOM   3247  O   PHE 0 208       8.663  -6.748   3.529  1.00  0.00      R00  O  
ATOM   3248  CB  PHE 0 208       9.338  -5.952   6.944  1.00  0.00      R00  C  
ATOM   3249  CG  PHE 0 208       9.888  -4.591   6.563  1.00  0.00      R00  C  
ATOM   3250  CD1 PHE 0 208      10.964  -4.464   5.697  1.00  0.00      R00  C  
ATOM   3251  CD2 PHE 0 208       9.206  -3.418   6.869  1.00  0.00      R00  C  
ATOM   3252  CE1 PHE 0 208      11.307  -3.233   5.075  1.00  0.00      R00  C  
ATOM   3253  CE2 PHE 0 208       9.676  -2.186   6.463  1.00  0.00      R00  C  
ATOM   3254  CZ  PHE 0 208      10.811  -2.069   5.579  1.00  0.00      R00  C  
ATOM   3255  H   PHE 0 208       7.975  -7.726   7.706  1.00  0.00      R00  H  
ATOM   3256  HA  PHE 0 208       7.576  -5.822   5.666  1.00  0.00           H  
ATOM   3257  HB3 PHE 0 208      10.052  -6.633   7.407  1.00  0.00           H  
ATOM   3258  HB2 PHE 0 208       8.765  -5.592   7.799  1.00  0.00           H  
ATOM   3259  HD1 PHE 0 208      11.474  -5.351   5.352  1.00  0.00           H  
ATOM   3260  HD2 PHE 0 208       8.338  -3.544   7.500  1.00  0.00           H  
ATOM   3261  HE1 PHE 0 208      12.161  -3.327   4.422  1.00  0.00           H  
ATOM   3262  HE2 PHE 0 208       9.178  -1.271   6.749  1.00  0.00           H  
ATOM   3263  HZ  PHE 0 208      11.162  -1.170   5.093  1.00  0.00           H  
ATOM   3264  N   ALA 0 209       9.752  -8.266   4.803  1.00  0.00      R00  N  
ATOM   3265  CA  ALA 0 209      10.362  -9.062   3.802  1.00  0.00      R00  C  
ATOM   3266  C   ALA 0 209       9.407  -9.759   2.914  1.00  0.00      R00  C  
ATOM   3267  O   ALA 0 209       9.509  -9.546   1.713  1.00  0.00      R00  O  
ATOM   3268  CB  ALA 0 209      11.285 -10.039   4.525  1.00  0.00      R00  C  
ATOM   3269  H   ALA 0 209      10.002  -8.455   5.764  1.00  0.00      R00  H  
ATOM   3270  HA  ALA 0 209      10.964  -8.348   3.239  1.00  0.00           H  
ATOM   3271  HB1 ALA 0 209      11.731 -10.677   3.762  1.00  0.00           H  
ATOM   3272  HB2 ALA 0 209      12.074  -9.493   5.042  1.00  0.00           H  
ATOM   3273  HB3 ALA 0 209      10.765 -10.645   5.267  1.00  0.00           H  
ATOM   3274  N   LEU 0 210       8.526 -10.641   3.291  1.00  0.00      R00  N  
ATOM   3275  CA  LEU 0 210       7.447 -11.239   2.474  1.00  0.00      R00  C  
ATOM   3276  C   LEU 0 210       6.514 -10.152   1.857  1.00  0.00      R00  C  
ATOM   3277  O   LEU 0 210       6.312 -10.241   0.648  1.00  0.00      R00  O  
ATOM   3278  CB  LEU 0 210       6.820 -12.351   3.285  1.00  0.00      R00  C  
ATOM   3279  CG  LEU 0 210       5.597 -13.199   2.872  1.00  0.00      R00  C  
ATOM   3280  CD1 LEU 0 210       5.900 -13.918   1.485  1.00  0.00      R00  C  
ATOM   3281  CD2 LEU 0 210       5.128 -14.141   3.875  1.00  0.00      R00  C  
ATOM   3282  H   LEU 0 210       8.433 -10.928   4.255  1.00  0.00      R00  H  
ATOM   3283  HA  LEU 0 210       7.885 -11.822   1.663  1.00  0.00           H  
ATOM   3284  HB3 LEU 0 210       6.408 -11.807   4.135  1.00  0.00           H  
ATOM   3285  HB2 LEU 0 210       7.605 -12.985   3.697  1.00  0.00           H  
ATOM   3286  HG  LEU 0 210       4.781 -12.548   2.558  1.00  0.00           H  
ATOM   3287 HD11 LEU 0 210       6.488 -14.835   1.508  1.00  0.00           H  
ATOM   3288 HD12 LEU 0 210       4.964 -14.147   0.975  1.00  0.00           H  
ATOM   3289 HD13 LEU 0 210       6.379 -13.218   0.800  1.00  0.00           H  
ATOM   3290 HD21 LEU 0 210       5.840 -14.296   4.685  1.00  0.00           H  
ATOM   3291 HD22 LEU 0 210       4.180 -13.857   4.333  1.00  0.00           H  
ATOM   3292 HD23 LEU 0 210       4.811 -15.060   3.383  1.00  0.00           H  
ATOM   3293  N   GLY 0 211       5.803  -9.370   2.684  1.00  0.00      R00  N  
ATOM   3294  CA  GLY 0 211       4.670  -8.625   2.174  1.00  0.00      R00  C  
ATOM   3295  C   GLY 0 211       5.056  -7.196   1.572  1.00  0.00      R00  C  
ATOM   3296  O   GLY 0 211       4.174  -6.500   1.099  1.00  0.00      R00  O  
ATOM   3297  H   GLY 0 211       5.963  -9.218   3.670  1.00  0.00      R00  H  
ATOM   3298  HA3 GLY 0 211       4.010  -8.405   3.012  1.00  0.00           H  
ATOM   3299  HA2 GLY 0 211       4.109  -9.193   1.431  1.00  0.00           H  
ATOM   3300  N   PHE 0 212       6.329  -6.833   1.583  1.00  0.00      R00  N  
ATOM   3301  CA  PHE 0 212       6.819  -5.621   0.918  1.00  0.00      R00  C  
ATOM   3302  C   PHE 0 212       8.057  -5.819   0.100  1.00  0.00      R00  C  
ATOM   3303  O   PHE 0 212       8.070  -5.496  -1.097  1.00  0.00      R00  O  
ATOM   3304  CB  PHE 0 212       6.771  -4.427   1.927  1.00  0.00      R00  C  
ATOM   3305  CG  PHE 0 212       7.679  -3.210   1.761  1.00  0.00      R00  C  
ATOM   3306  CD1 PHE 0 212       8.941  -3.221   2.335  1.00  0.00      R00  C  
ATOM   3307  CD2 PHE 0 212       7.307  -2.237   0.849  1.00  0.00      R00  C  
ATOM   3308  CE1 PHE 0 212       9.687  -2.025   2.093  1.00  0.00      R00  C  
ATOM   3309  CE2 PHE 0 212       8.127  -1.173   0.455  1.00  0.00      R00  C  
ATOM   3310  CZ  PHE 0 212       9.411  -1.194   1.007  1.00  0.00      R00  C  
ATOM   3311  H   PHE 0 212       6.965  -7.574   1.844  1.00  0.00      R00  H  
ATOM   3312  HA  PHE 0 212       6.081  -5.358   0.160  1.00  0.00           H  
ATOM   3313  HB3 PHE 0 212       6.777  -4.780   2.959  1.00  0.00           H  
ATOM   3314  HB2 PHE 0 212       5.749  -4.065   1.811  1.00  0.00           H  
ATOM   3315  HD1 PHE 0 212       9.342  -4.004   2.961  1.00  0.00           H  
ATOM   3316  HD2 PHE 0 212       6.374  -2.363   0.320  1.00  0.00           H  
ATOM   3317  HE1 PHE 0 212      10.613  -1.776   2.591  1.00  0.00           H  
ATOM   3318  HE2 PHE 0 212       7.849  -0.552  -0.384  1.00  0.00           H  
ATOM   3319  HZ  PHE 0 212      10.111  -0.430   0.703  1.00  0.00           H  
ATOM   3320  N   ALA 0 213       9.194  -6.255   0.703  1.00  0.00      R00  N  
ATOM   3321  CA  ALA 0 213      10.514  -6.243   0.043  1.00  0.00      R00  C  
ATOM   3322  C   ALA 0 213      10.696  -7.325  -1.058  1.00  0.00      R00  C  
ATOM   3323  O   ALA 0 213      11.027  -6.883  -2.226  1.00  0.00      R00  O  
ATOM   3324  CB  ALA 0 213      11.628  -6.367   1.121  1.00  0.00      R00  C  
ATOM   3325  H   ALA 0 213       9.216  -6.348   1.709  1.00  0.00      R00  H  
ATOM   3326  HA  ALA 0 213      10.619  -5.265  -0.426  1.00  0.00           H  
ATOM   3327  HB1 ALA 0 213      12.507  -5.885   0.694  1.00  0.00           H  
ATOM   3328  HB2 ALA 0 213      11.429  -5.770   2.011  1.00  0.00           H  
ATOM   3329  HB3 ALA 0 213      11.743  -7.428   1.341  1.00  0.00           H  
ATOM   3330  N   ALA 0 214      10.280  -8.563  -0.836  1.00  0.00      R00  N  
ATOM   3331  CA  ALA 0 214      10.284  -9.516  -1.975  1.00  0.00      R00  C  
ATOM   3332  C   ALA 0 214       9.496  -9.294  -3.285  1.00  0.00      R00  C  
ATOM   3333  O   ALA 0 214      10.095  -9.328  -4.361  1.00  0.00      R00  O  
ATOM   3334  CB  ALA 0 214       9.905 -10.894  -1.481  1.00  0.00      R00  C  
ATOM   3335  H   ALA 0 214      10.029  -8.898   0.083  1.00  0.00      R00  H  
ATOM   3336  HA  ALA 0 214      11.336  -9.636  -2.234  1.00  0.00           H  
ATOM   3337  HB1 ALA 0 214       9.081 -10.857  -0.769  1.00  0.00           H  
ATOM   3338  HB2 ALA 0 214       9.585 -11.693  -2.150  1.00  0.00           H  
ATOM   3339  HB3 ALA 0 214      10.770 -11.344  -0.992  1.00  0.00           H  
ATOM   3340  N   PRO 0 215       8.209  -8.824  -3.156  1.00  0.00      R00  N  
ATOM   3341  CA  PRO 0 215       7.510  -8.391  -4.435  1.00  0.00      R00  C  
ATOM   3342  C   PRO 0 215       8.114  -7.143  -5.141  1.00  0.00      R00  C  
ATOM   3343  O   PRO 0 215       8.149  -7.150  -6.403  1.00  0.00      R00  O  
ATOM   3344  CD  PRO 0 215       7.311  -9.011  -2.069  1.00  0.00      R00  C  
ATOM   3345  CB  PRO 0 215       6.066  -8.183  -3.846  1.00  0.00      R00  C  
ATOM   3346  CG  PRO 0 215       6.139  -8.120  -2.355  1.00  0.00      R00  C  
ATOM   3347  HD2 PRO 0 215       7.668  -8.608  -1.121  1.00  0.00           H  
ATOM   3348  HD3 PRO 0 215       7.108 -10.081  -2.024  1.00  0.00           H  
ATOM   3349  HA  PRO 0 215       7.632  -9.308  -5.012  1.00  0.00           H  
ATOM   3350  HB3 PRO 0 215       5.516  -9.010  -4.297  1.00  0.00           H  
ATOM   3351  HB2 PRO 0 215       5.545  -7.263  -4.113  1.00  0.00           H  
ATOM   3352  HG2 PRO 0 215       6.319  -7.091  -2.044  1.00  0.00           H  
ATOM   3353  HG3 PRO 0 215       5.213  -8.411  -1.859  1.00  0.00           H  
ATOM   3354  N   LEU 0 216       8.870  -6.273  -4.500  1.00  0.00      R00  N  
ATOM   3355  CA  LEU 0 216       9.534  -5.121  -5.071  1.00  0.00      R00  C  
ATOM   3356  C   LEU 0 216      10.936  -5.442  -5.671  1.00  0.00      R00  C  
ATOM   3357  O   LEU 0 216      11.341  -4.933  -6.687  1.00  0.00      R00  O  
ATOM   3358  CB  LEU 0 216       9.632  -4.102  -3.866  1.00  0.00      R00  C  
ATOM   3359  CG  LEU 0 216      10.156  -2.705  -4.145  1.00  0.00      R00  C  
ATOM   3360  CD1 LEU 0 216       9.472  -2.076  -5.365  1.00  0.00      R00  C  
ATOM   3361  CD2 LEU 0 216      10.076  -1.732  -2.960  1.00  0.00      R00  C  
ATOM   3362  H   LEU 0 216       8.811  -6.202  -3.494  1.00  0.00      R00  H  
ATOM   3363  HA  LEU 0 216       8.926  -4.683  -5.862  1.00  0.00           H  
ATOM   3364  HB3 LEU 0 216      10.175  -4.474  -2.997  1.00  0.00           H  
ATOM   3365  HB2 LEU 0 216       8.600  -3.952  -3.546  1.00  0.00           H  
ATOM   3366  HG  LEU 0 216      11.189  -2.815  -4.475  1.00  0.00           H  
ATOM   3367 HD11 LEU 0 216       9.726  -1.017  -5.398  1.00  0.00           H  
ATOM   3368 HD12 LEU 0 216       9.687  -2.540  -6.328  1.00  0.00           H  
ATOM   3369 HD13 LEU 0 216       8.385  -2.138  -5.337  1.00  0.00           H  
ATOM   3370 HD21 LEU 0 216      10.441  -2.252  -2.075  1.00  0.00           H  
ATOM   3371 HD22 LEU 0 216      10.680  -0.850  -3.175  1.00  0.00           H  
ATOM   3372 HD23 LEU 0 216       9.065  -1.347  -2.824  1.00  0.00           H  
ATOM   3373  N   THR 0 217      11.668  -6.308  -4.995  1.00  0.00      R00  N  
ATOM   3374  CA  THR 0 217      12.917  -6.897  -5.486  1.00  0.00      R00  C  
ATOM   3375  C   THR 0 217      12.719  -7.621  -6.831  1.00  0.00      R00  C  
ATOM   3376  O   THR 0 217      13.271  -7.207  -7.832  1.00  0.00      R00  O  
ATOM   3377  CB  THR 0 217      13.546  -7.897  -4.466  1.00  0.00      R00  C  
ATOM   3378  OG1 THR 0 217      13.635  -7.066  -3.280  1.00  0.00      R00  O  
ATOM   3379  CG2 THR 0 217      14.827  -8.493  -4.928  1.00  0.00      R00  C  
ATOM   3380  H   THR 0 217      11.297  -6.760  -4.171  1.00  0.00      R00  H  
ATOM   3381  HG1 THR 0 217      12.794  -6.804  -2.896  1.00  0.00      R00  H  
ATOM   3382  HA  THR 0 217      13.521  -6.012  -5.684  1.00  0.00           H  
ATOM   3383  HB  THR 0 217      12.904  -8.765  -4.318  1.00  0.00           H  
ATOM   3384 HG21 THR 0 217      15.324  -8.858  -4.030  1.00  0.00           H  
ATOM   3385 HG22 THR 0 217      14.607  -9.328  -5.594  1.00  0.00           H  
ATOM   3386 HG23 THR 0 217      15.629  -7.840  -5.274  1.00  0.00           H  
ATOM   3387  N   LEU 0 218      11.719  -8.566  -6.890  1.00  0.00      R00  N  
ATOM   3388  CA  LEU 0 218      11.288  -9.320  -8.035  1.00  0.00      R00  C  
ATOM   3389  C   LEU 0 218      10.839  -8.434  -9.133  1.00  0.00      R00  C  
ATOM   3390  O   LEU 0 218      11.235  -8.732 -10.283  1.00  0.00      R00  O  
ATOM   3391  CB  LEU 0 218      10.316 -10.393  -7.618  1.00  0.00      R00  C  
ATOM   3392  CG  LEU 0 218      10.886 -11.633  -6.946  1.00  0.00      R00  C  
ATOM   3393  CD1 LEU 0 218       9.843 -12.342  -6.015  1.00  0.00      R00  C  
ATOM   3394  CD2 LEU 0 218      11.772 -12.482  -7.869  1.00  0.00      R00  C  
ATOM   3395  H   LEU 0 218      11.113  -8.676  -6.089  1.00  0.00      R00  H  
ATOM   3396  HA  LEU 0 218      12.213  -9.795  -8.361  1.00  0.00           H  
ATOM   3397  HB3 LEU 0 218       9.749 -10.697  -8.498  1.00  0.00           H  
ATOM   3398  HB2 LEU 0 218       9.579  -9.850  -7.027  1.00  0.00           H  
ATOM   3399  HG  LEU 0 218      11.529 -11.251  -6.152  1.00  0.00           H  
ATOM   3400 HD11 LEU 0 218       9.015 -11.635  -6.049  1.00  0.00           H  
ATOM   3401 HD12 LEU 0 218       9.346 -13.224  -6.419  1.00  0.00           H  
ATOM   3402 HD13 LEU 0 218      10.158 -12.496  -4.983  1.00  0.00           H  
ATOM   3403 HD21 LEU 0 218      11.186 -12.691  -8.764  1.00  0.00           H  
ATOM   3404 HD22 LEU 0 218      12.668 -11.982  -8.238  1.00  0.00           H  
ATOM   3405 HD23 LEU 0 218      11.912 -13.441  -7.371  1.00  0.00           H  
ATOM   3406  N   ILE 0 219      10.043  -7.412  -8.800  1.00  0.00      R00  N  
ATOM   3407  CA  ILE 0 219       9.620  -6.406  -9.742  1.00  0.00      R00  C  
ATOM   3408  C   ILE 0 219      10.827  -5.916 -10.578  1.00  0.00      R00  C  
ATOM   3409  O   ILE 0 219      10.809  -6.017 -11.781  1.00  0.00      R00  O  
ATOM   3410  CB  ILE 0 219       8.728  -5.275  -9.075  1.00  0.00      R00  C  
ATOM   3411  CG2 ILE 0 219       9.068  -3.833  -9.491  1.00  0.00      R00  C  
ATOM   3412  CG1 ILE 0 219       7.178  -5.545  -9.319  1.00  0.00      R00  C  
ATOM   3413  CD1 ILE 0 219       6.202  -4.957  -8.297  1.00  0.00      R00  C  
ATOM   3414  H   ILE 0 219       9.732  -7.351  -7.841  1.00  0.00      R00  H  
ATOM   3415  HA  ILE 0 219       8.911  -6.858 -10.435  1.00  0.00           H  
ATOM   3416  HB  ILE 0 219       8.847  -5.291  -7.991  1.00  0.00           H  
ATOM   3417 HG21 ILE 0 219       9.143  -3.582 -10.550  1.00  0.00           H  
ATOM   3418 HG22 ILE 0 219       8.343  -3.144  -9.059  1.00  0.00           H  
ATOM   3419 HG23 ILE 0 219      10.038  -3.512  -9.111  1.00  0.00           H  
ATOM   3420 HG13 ILE 0 219       7.039  -6.625  -9.369  1.00  0.00           H  
ATOM   3421 HG12 ILE 0 219       6.961  -5.128 -10.302  1.00  0.00           H  
ATOM   3422 HD11 ILE 0 219       5.265  -4.640  -8.754  1.00  0.00           H  
ATOM   3423 HD12 ILE 0 219       6.096  -5.809  -7.625  1.00  0.00           H  
ATOM   3424 HD13 ILE 0 219       6.420  -4.070  -7.703  1.00  0.00           H  
ATOM   3425  N   PHE 0 220      11.909  -5.352  -9.951  1.00  0.00      R00  N  
ATOM   3426  CA  PHE 0 220      13.067  -4.819 -10.581  1.00  0.00      R00  C  
ATOM   3427  C   PHE 0 220      13.719  -5.785 -11.560  1.00  0.00      R00  C  
ATOM   3428  O   PHE 0 220      14.148  -5.366 -12.567  1.00  0.00      R00  O  
ATOM   3429  CB  PHE 0 220      14.031  -4.197  -9.538  1.00  0.00      R00  C  
ATOM   3430  CG  PHE 0 220      13.492  -2.867  -9.006  1.00  0.00      R00  C  
ATOM   3431  CD1 PHE 0 220      13.100  -2.860  -7.656  1.00  0.00      R00  C  
ATOM   3432  CD2 PHE 0 220      13.314  -1.735  -9.807  1.00  0.00      R00  C  
ATOM   3433  CE1 PHE 0 220      12.681  -1.626  -7.103  1.00  0.00      R00  C  
ATOM   3434  CE2 PHE 0 220      12.749  -0.570  -9.282  1.00  0.00      R00  C  
ATOM   3435  CZ  PHE 0 220      12.465  -0.508  -7.913  1.00  0.00      R00  C  
ATOM   3436  H   PHE 0 220      11.905  -5.266  -8.945  1.00  0.00      R00  H  
ATOM   3437  HA  PHE 0 220      12.610  -4.056 -11.210  1.00  0.00           H  
ATOM   3438  HB3 PHE 0 220      15.030  -3.988  -9.920  1.00  0.00           H  
ATOM   3439  HB2 PHE 0 220      14.167  -4.837  -8.666  1.00  0.00           H  
ATOM   3440  HD1 PHE 0 220      13.264  -3.757  -7.076  1.00  0.00           H  
ATOM   3441  HD2 PHE 0 220      13.610  -1.704 -10.845  1.00  0.00           H  
ATOM   3442  HE1 PHE 0 220      12.580  -1.464  -6.040  1.00  0.00           H  
ATOM   3443  HE2 PHE 0 220      12.610   0.310  -9.892  1.00  0.00           H  
ATOM   3444  HZ  PHE 0 220      12.264   0.442  -7.440  1.00  0.00           H  
ATOM   3445  N   VAL 0 221      13.770  -7.078 -11.267  1.00  0.00      R00  N  
ATOM   3446  CA  VAL 0 221      14.395  -8.134 -12.037  1.00  0.00      R00  C  
ATOM   3447  C   VAL 0 221      13.580  -8.518 -13.275  1.00  0.00      R00  C  
ATOM   3448  O   VAL 0 221      14.166  -8.602 -14.344  1.00  0.00      R00  O  
ATOM   3449  CB  VAL 0 221      14.495  -9.421 -11.130  1.00  0.00      R00  C  
ATOM   3450  CG1 VAL 0 221      15.047 -10.746 -11.861  1.00  0.00      R00  C  
ATOM   3451  CG2 VAL 0 221      15.390  -9.151  -9.908  1.00  0.00      R00  C  
ATOM   3452  H   VAL 0 221      13.484  -7.361 -10.341  1.00  0.00      R00  H  
ATOM   3453  HA  VAL 0 221      15.331  -7.817 -12.498  1.00  0.00           H  
ATOM   3454  HB  VAL 0 221      13.462  -9.551 -10.809  1.00  0.00           H  
ATOM   3455 HG11 VAL 0 221      15.939 -10.424 -12.399  1.00  0.00           H  
ATOM   3456 HG12 VAL 0 221      15.300 -11.582 -11.208  1.00  0.00           H  
ATOM   3457 HG13 VAL 0 221      14.330 -11.106 -12.599  1.00  0.00           H  
ATOM   3458 HG21 VAL 0 221      16.341  -8.884 -10.369  1.00  0.00           H  
ATOM   3459 HG22 VAL 0 221      15.119  -8.301  -9.282  1.00  0.00           H  
ATOM   3460 HG23 VAL 0 221      15.570 -10.062  -9.337  1.00  0.00           H  
ATOM   3461  N   PHE 0 222      12.259  -8.598 -13.144  1.00  0.00      R00  N  
ATOM   3462  CA  PHE 0 222      11.246  -8.857 -14.258  1.00  0.00      R00  C  
ATOM   3463  C   PHE 0 222      11.245  -7.750 -15.296  1.00  0.00      R00  C  
ATOM   3464  O   PHE 0 222      11.124  -8.131 -16.510  1.00  0.00      R00  O  
ATOM   3465  CB  PHE 0 222       9.839  -8.914 -13.642  1.00  0.00      R00  C  
ATOM   3466  CG  PHE 0 222       9.537 -10.112 -12.730  1.00  0.00      R00  C  
ATOM   3467  CD1 PHE 0 222      10.014 -11.432 -12.953  1.00  0.00      R00  C  
ATOM   3468  CD2 PHE 0 222       8.604  -9.887 -11.662  1.00  0.00      R00  C  
ATOM   3469  CE1 PHE 0 222       9.629 -12.394 -12.086  1.00  0.00      R00  C  
ATOM   3470  CE2 PHE 0 222       8.421 -10.940 -10.718  1.00  0.00      R00  C  
ATOM   3471  CZ  PHE 0 222       8.900 -12.209 -10.910  1.00  0.00      R00  C  
ATOM   3472  H   PHE 0 222      11.998  -8.179 -12.263  1.00  0.00      R00  H  
ATOM   3473  HA  PHE 0 222      11.485  -9.839 -14.667  1.00  0.00           H  
ATOM   3474  HB3 PHE 0 222       9.108  -8.910 -14.450  1.00  0.00           H  
ATOM   3475  HB2 PHE 0 222       9.672  -7.933 -13.196  1.00  0.00           H  
ATOM   3476  HD1 PHE 0 222      10.654 -11.671 -13.789  1.00  0.00           H  
ATOM   3477  HD2 PHE 0 222       8.090  -8.943 -11.557  1.00  0.00           H  
ATOM   3478  HE1 PHE 0 222       9.996 -13.390 -12.286  1.00  0.00           H  
ATOM   3479  HE2 PHE 0 222       7.682 -10.792  -9.944  1.00  0.00           H  
ATOM   3480  HZ  PHE 0 222       8.643 -13.085 -10.333  1.00  0.00           H  
ATOM   3481  N   TYR 0 223      11.490  -6.511 -14.917  1.00  0.00      R00  N  
ATOM   3482  CA  TYR 0 223      11.628  -5.433 -15.966  1.00  0.00      R00  C  
ATOM   3483  C   TYR 0 223      13.030  -5.285 -16.488  1.00  0.00      R00  C  
ATOM   3484  O   TYR 0 223      13.088  -4.840 -17.588  1.00  0.00      R00  O  
ATOM   3485  CB  TYR 0 223      11.021  -4.051 -15.545  1.00  0.00      R00  C  
ATOM   3486  CG  TYR 0 223       9.628  -4.036 -15.001  1.00  0.00      R00  C  
ATOM   3487  CD1 TYR 0 223       8.582  -4.087 -15.953  1.00  0.00      R00  C  
ATOM   3488  CE1 TYR 0 223       7.264  -4.225 -15.489  1.00  0.00      R00  C  
ATOM   3489  CD2 TYR 0 223       9.386  -4.060 -13.598  1.00  0.00      R00  C  
ATOM   3490  CE2 TYR 0 223       8.041  -4.124 -13.168  1.00  0.00      R00  C  
ATOM   3491  CZ  TYR 0 223       6.977  -4.174 -14.096  1.00  0.00      R00  C  
ATOM   3492  OH  TYR 0 223       5.660  -4.312 -13.728  1.00  0.00      R00  O  
ATOM   3493  H   TYR 0 223      11.556  -6.242 -13.946  1.00  0.00      R00  H  
ATOM   3494  HH  TYR 0 223       5.429  -4.779 -12.922  1.00  0.00      R00  H  
ATOM   3495  HA  TYR 0 223      11.053  -5.820 -16.807  1.00  0.00           H  
ATOM   3496  HB3 TYR 0 223      11.103  -3.287 -16.319  1.00  0.00           H  
ATOM   3497  HB2 TYR 0 223      11.713  -3.663 -14.798  1.00  0.00           H  
ATOM   3498  HD1 TYR 0 223       8.892  -3.992 -16.983  1.00  0.00           H  
ATOM   3499  HE1 TYR 0 223       6.419  -4.171 -16.159  1.00  0.00           H  
ATOM   3500  HD2 TYR 0 223      10.215  -4.029 -12.907  1.00  0.00           H  
ATOM   3501  HE2 TYR 0 223       7.658  -4.222 -12.163  1.00  0.00           H  
ATOM   3502  N   CYS 0 224      14.087  -5.633 -15.791  1.00  0.00      R00  N  
ATOM   3503  CA  CYS 0 224      15.435  -5.566 -16.257  1.00  0.00      R00  C  
ATOM   3504  C   CYS 0 224      15.656  -6.611 -17.369  1.00  0.00      R00  C  
ATOM   3505  O   CYS 0 224      16.182  -6.313 -18.431  1.00  0.00      R00  O  
ATOM   3506  CB  CYS 0 224      16.498  -5.510 -15.171  1.00  0.00      R00  C  
ATOM   3507  SG  CYS 0 224      18.288  -5.787 -15.572  1.00  0.00      R00  S  
ATOM   3508  H   CYS 0 224      14.022  -5.992 -14.849  1.00  0.00      R00  H  
ATOM   3509  HA  CYS 0 224      15.606  -4.572 -16.671  1.00  0.00           H  
ATOM   3510  HB3 CYS 0 224      16.267  -6.382 -14.559  1.00  0.00           H  
ATOM   3511  HB2 CYS 0 224      16.346  -4.579 -14.626  1.00  0.00           H  
ATOM   3512  HG  CYS 0 224      18.719  -4.690 -14.943  1.00  0.00           H  
ATOM   3513  N   LEU 0 225      15.128  -7.813 -17.265  1.00  0.00      R00  N  
ATOM   3514  CA  LEU 0 225      15.191  -8.876 -18.309  1.00  0.00      R00  C  
ATOM   3515  C   LEU 0 225      14.257  -8.615 -19.543  1.00  0.00      R00  C  
ATOM   3516  O   LEU 0 225      14.580  -9.053 -20.660  1.00  0.00      R00  O  
ATOM   3517  CB  LEU 0 225      14.885 -10.159 -17.623  1.00  0.00      R00  C  
ATOM   3518  CG  LEU 0 225      15.921 -10.692 -16.623  1.00  0.00      R00  C  
ATOM   3519  CD1 LEU 0 225      15.280 -11.726 -15.628  1.00  0.00      R00  C  
ATOM   3520  CD2 LEU 0 225      17.205 -11.141 -17.168  1.00  0.00      R00  C  
ATOM   3521  H   LEU 0 225      14.830  -7.973 -16.313  1.00  0.00      R00  H  
ATOM   3522  HA  LEU 0 225      16.257  -8.977 -18.512  1.00  0.00           H  
ATOM   3523  HB3 LEU 0 225      14.709 -10.837 -18.458  1.00  0.00           H  
ATOM   3524  HB2 LEU 0 225      13.916 -10.139 -17.125  1.00  0.00           H  
ATOM   3525  HG  LEU 0 225      16.236  -9.838 -16.024  1.00  0.00           H  
ATOM   3526 HD11 LEU 0 225      15.513 -11.417 -14.609  1.00  0.00           H  
ATOM   3527 HD12 LEU 0 225      14.206 -11.888 -15.712  1.00  0.00           H  
ATOM   3528 HD13 LEU 0 225      15.804 -12.680 -15.693  1.00  0.00           H  
ATOM   3529 HD21 LEU 0 225      18.031 -10.524 -16.813  1.00  0.00           H  
ATOM   3530 HD22 LEU 0 225      17.489 -12.146 -16.856  1.00  0.00           H  
ATOM   3531 HD23 LEU 0 225      17.205 -11.075 -18.256  1.00  0.00           H  
ATOM   3532  N   VAL 0 226      13.179  -7.838 -19.378  1.00  0.00      R00  N  
ATOM   3533  CA  VAL 0 226      12.421  -7.165 -20.422  1.00  0.00      R00  C  
ATOM   3534  C   VAL 0 226      13.312  -6.212 -21.251  1.00  0.00      R00  C  
ATOM   3535  O   VAL 0 226      13.354  -6.349 -22.481  1.00  0.00      R00  O  
ATOM   3536  CB  VAL 0 226      11.168  -6.520 -19.874  1.00  0.00      R00  C  
ATOM   3537  CG1 VAL 0 226      10.462  -5.383 -20.769  1.00  0.00      R00  C  
ATOM   3538  CG2 VAL 0 226      10.149  -7.525 -19.300  1.00  0.00      R00  C  
ATOM   3539  H   VAL 0 226      12.984  -7.427 -18.476  1.00  0.00      R00  H  
ATOM   3540  HA  VAL 0 226      12.153  -7.945 -21.135  1.00  0.00           H  
ATOM   3541  HB  VAL 0 226      11.526  -6.035 -18.966  1.00  0.00           H  
ATOM   3542 HG11 VAL 0 226       9.444  -5.145 -20.460  1.00  0.00           H  
ATOM   3543 HG12 VAL 0 226      10.980  -4.424 -20.777  1.00  0.00           H  
ATOM   3544 HG13 VAL 0 226      10.372  -5.638 -21.824  1.00  0.00           H  
ATOM   3545 HG21 VAL 0 226       9.434  -7.243 -18.528  1.00  0.00           H  
ATOM   3546 HG22 VAL 0 226       9.643  -7.821 -20.218  1.00  0.00           H  
ATOM   3547 HG23 VAL 0 226      10.561  -8.418 -18.828  1.00  0.00           H  
ATOM   3548  N   ILE 0 227      13.998  -5.339 -20.567  1.00  0.00      R00  N  
ATOM   3549  CA  ILE 0 227      14.988  -4.412 -21.186  1.00  0.00      R00  C  
ATOM   3550  C   ILE 0 227      16.125  -5.108 -21.990  1.00  0.00      R00  C  
ATOM   3551  O   ILE 0 227      16.285  -4.804 -23.194  1.00  0.00      R00  O  
ATOM   3552  CB  ILE 0 227      15.467  -3.261 -20.212  1.00  0.00      R00  C  
ATOM   3553  CG2 ILE 0 227      16.840  -2.508 -20.539  1.00  0.00      R00  C  
ATOM   3554  CG1 ILE 0 227      14.398  -2.239 -20.025  1.00  0.00      R00  C  
ATOM   3555  CD1 ILE 0 227      14.261  -1.781 -18.581  1.00  0.00      R00  C  
ATOM   3556  H   ILE 0 227      13.943  -5.189 -19.570  1.00  0.00      R00  H  
ATOM   3557  HA  ILE 0 227      14.338  -3.844 -21.851  1.00  0.00           H  
ATOM   3558  HB  ILE 0 227      15.571  -3.914 -19.346  1.00  0.00           H  
ATOM   3559 HG21 ILE 0 227      17.022  -1.713 -19.815  1.00  0.00           H  
ATOM   3560 HG22 ILE 0 227      17.656  -3.228 -20.600  1.00  0.00           H  
ATOM   3561 HG23 ILE 0 227      16.746  -2.025 -21.511  1.00  0.00           H  
ATOM   3562 HG13 ILE 0 227      13.470  -2.635 -20.438  1.00  0.00           H  
ATOM   3563 HG12 ILE 0 227      14.672  -1.373 -20.629  1.00  0.00           H  
ATOM   3564 HD11 ILE 0 227      13.713  -2.454 -17.921  1.00  0.00           H  
ATOM   3565 HD12 ILE 0 227      15.154  -1.617 -17.978  1.00  0.00           H  
ATOM   3566 HD13 ILE 0 227      13.646  -0.882 -18.536  1.00  0.00           H  
ATOM   3567  N   ARG 0 228      16.703  -6.217 -21.365  1.00  0.00      R00  N  
ATOM   3568  CA  ARG 0 228      17.585  -7.250 -21.986  1.00  0.00      R00  C  
ATOM   3569  C   ARG 0 228      16.971  -7.886 -23.261  1.00  0.00      R00  C  
ATOM   3570  O   ARG 0 228      17.782  -8.212 -24.134  1.00  0.00      R00  O  
ATOM   3571  CB  ARG 0 228      17.954  -8.319 -20.925  1.00  0.00      R00  C  
ATOM   3572  CG  ARG 0 228      19.047  -9.322 -21.281  1.00  0.00      R00  C  
ATOM   3573  CD  ARG 0 228      19.338 -10.181 -20.020  1.00  0.00      R00  C  
ATOM   3574  NE  ARG 0 228      20.408 -11.182 -20.231  1.00  0.00      R00  N  
ATOM   3575  CZ  ARG 0 228      21.714 -11.078 -20.088  1.00  0.00      R00  C  
ATOM   3576  NH1 ARG 0 228      22.503 -12.093 -20.334  1.00  0.00      R00  N  
ATOM   3577  NH2 ARG 0 228      22.299  -9.949 -19.742  1.00  0.00      R00  N1+
ATOM   3578  H   ARG 0 228      16.269  -6.371 -20.467  1.00  0.00      R00  H  
ATOM   3579  HE  ARG 0 228      20.090 -12.039 -20.661  1.00  0.00      R00  H  
ATOM   3580 HH11 ARG 0 228      23.507 -12.001 -20.272  1.00  0.00      R00  H  
ATOM   3581 HH12 ARG 0 228      22.165 -13.022 -20.543  1.00  0.00      R00  H  
ATOM   3582 HH21 ARG 0 228      23.177  -9.975 -19.244  1.00  0.00      R00  H  
ATOM   3583 HH22 ARG 0 228      21.801  -9.072 -19.700  1.00  0.00      R00  H  
ATOM   3584  HA  ARG 0 228      18.484  -6.739 -22.331  1.00  0.00           H  
ATOM   3585  HB3 ARG 0 228      17.094  -8.902 -20.595  1.00  0.00           H  
ATOM   3586  HB2 ARG 0 228      18.226  -7.889 -19.962  1.00  0.00           H  
ATOM   3587  HG3 ARG 0 228      19.889  -8.759 -21.684  1.00  0.00           H  
ATOM   3588  HG2 ARG 0 228      18.608  -9.996 -22.016  1.00  0.00           H  
ATOM   3589  HD3 ARG 0 228      18.434 -10.774 -19.889  1.00  0.00           H  
ATOM   3590  HD2 ARG 0 228      19.415  -9.573 -19.118  1.00  0.00           H  
ATOM   3591  N   LYS 0 229      15.689  -8.204 -23.150  1.00  0.00      R00  N  
ATOM   3592  CA  LYS 0 229      15.060  -9.002 -24.231  1.00  0.00      R00  C  
ATOM   3593  C   LYS 0 229      14.631  -8.117 -25.445  1.00  0.00      R00  C  
ATOM   3594  O   LYS 0 229      14.952  -8.474 -26.612  1.00  0.00      R00  O  
ATOM   3595  CB  LYS 0 229      13.819  -9.822 -23.733  1.00  0.00      R00  C  
ATOM   3596  CG  LYS 0 229      13.130 -10.701 -24.848  1.00  0.00      R00  C  
ATOM   3597  CD  LYS 0 229      14.036 -11.768 -25.543  1.00  0.00      R00  C  
ATOM   3598  CE  LYS 0 229      13.399 -12.581 -26.676  1.00  0.00      R00  C  
ATOM   3599  NZ  LYS 0 229      12.122 -13.291 -26.337  1.00  0.00      R00  N1+
ATOM   3600  H   LYS 0 229      15.066  -7.827 -22.450  1.00  0.00      R00  H  
ATOM   3601  HZ1 LYS 0 229      12.222 -13.725 -25.431  1.00  0.00      R00  H  
ATOM   3602  HZ2 LYS 0 229      11.331 -12.664 -26.284  1.00  0.00      R00  H  
ATOM   3603  HZ3 LYS 0 229      11.939 -13.930 -27.097  1.00  0.00      R00  H  
ATOM   3604  HA  LYS 0 229      15.829  -9.663 -24.632  1.00  0.00           H  
ATOM   3605  HB3 LYS 0 229      13.151  -9.076 -23.303  1.00  0.00           H  
ATOM   3606  HB2 LYS 0 229      14.119 -10.390 -22.853  1.00  0.00           H  
ATOM   3607  HG3 LYS 0 229      12.607 -10.147 -25.628  1.00  0.00           H  
ATOM   3608  HG2 LYS 0 229      12.294 -11.237 -24.399  1.00  0.00           H  
ATOM   3609  HD3 LYS 0 229      14.255 -12.551 -24.816  1.00  0.00           H  
ATOM   3610  HD2 LYS 0 229      14.974 -11.339 -25.895  1.00  0.00           H  
ATOM   3611  HE3 LYS 0 229      14.209 -13.178 -27.094  1.00  0.00           H  
ATOM   3612  HE2 LYS 0 229      13.166 -12.009 -27.574  1.00  0.00           H  
ATOM   3613  N   LEU 0 230      14.011  -6.969 -25.191  1.00  0.00      R00  N  
ATOM   3614  CA  LEU 0 230      13.349  -6.120 -26.215  1.00  0.00      R00  C  
ATOM   3615  C   LEU 0 230      14.250  -4.984 -26.617  1.00  0.00      R00  C  
ATOM   3616  O   LEU 0 230      14.038  -3.833 -26.224  1.00  0.00      R00  O  
ATOM   3617  CB  LEU 0 230      12.018  -5.583 -25.664  1.00  0.00      R00  C  
ATOM   3618  CG  LEU 0 230      10.878  -6.632 -25.658  1.00  0.00      R00  C  
ATOM   3619  CD1 LEU 0 230       9.757  -5.962 -24.927  1.00  0.00      R00  C  
ATOM   3620  CD2 LEU 0 230      10.328  -7.041 -27.089  1.00  0.00      R00  C  
ATOM   3621  H   LEU 0 230      13.815  -6.752 -24.224  1.00  0.00      R00  H  
ATOM   3622  HA  LEU 0 230      13.112  -6.710 -27.100  1.00  0.00           H  
ATOM   3623  HB3 LEU 0 230      11.622  -4.658 -26.083  1.00  0.00           H  
ATOM   3624  HB2 LEU 0 230      12.085  -5.041 -24.721  1.00  0.00           H  
ATOM   3625  HG  LEU 0 230      11.183  -7.474 -25.037  1.00  0.00           H  
ATOM   3626 HD11 LEU 0 230       9.094  -6.797 -24.702  1.00  0.00           H  
ATOM   3627 HD12 LEU 0 230       9.973  -5.424 -24.003  1.00  0.00           H  
ATOM   3628 HD13 LEU 0 230       9.091  -5.326 -25.510  1.00  0.00           H  
ATOM   3629 HD21 LEU 0 230       9.247  -6.929 -27.162  1.00  0.00           H  
ATOM   3630 HD22 LEU 0 230      10.814  -6.577 -27.948  1.00  0.00           H  
ATOM   3631 HD23 LEU 0 230      10.426  -8.117 -27.235  1.00  0.00           H  
ATOM   3632  N   LYS 0 231      15.169  -5.393 -27.506  1.00  0.00      R00  N  
ATOM   3633  CA  LYS 0 231      16.195  -4.650 -28.269  1.00  0.00      R00  C  
ATOM   3634  C   LYS 0 231      16.823  -5.489 -29.399  1.00  0.00      R00  C  
ATOM   3635  O   LYS 0 231      16.697  -6.693 -29.408  1.00  0.00      R00  O  
ATOM   3636  CB  LYS 0 231      17.221  -4.064 -27.260  1.00  0.00      R00  C  
ATOM   3637  CG  LYS 0 231      18.070  -5.225 -26.680  1.00  0.00      R00  C  
ATOM   3638  CD  LYS 0 231      19.059  -4.680 -25.639  1.00  0.00      R00  C  
ATOM   3639  CE  LYS 0 231      20.050  -5.835 -25.179  1.00  0.00      R00  C  
ATOM   3640  NZ  LYS 0 231      21.100  -5.227 -24.293  1.00  0.00      R00  N1+
ATOM   3641  H   LYS 0 231      15.339  -6.374 -27.678  1.00  0.00      R00  H  
ATOM   3642  HZ1 LYS 0 231      21.825  -5.929 -24.297  1.00  0.00      R00  H  
ATOM   3643  HZ2 LYS 0 231      21.474  -4.339 -24.596  1.00  0.00      R00  H  
ATOM   3644  HZ3 LYS 0 231      20.816  -5.086 -23.334  1.00  0.00      R00  H  
ATOM   3645  HA  LYS 0 231      15.726  -3.739 -28.642  1.00  0.00           H  
ATOM   3646  HB3 LYS 0 231      16.744  -3.553 -26.424  1.00  0.00           H  
ATOM   3647  HB2 LYS 0 231      17.931  -3.422 -27.783  1.00  0.00           H  
ATOM   3648  HG3 LYS 0 231      18.710  -5.742 -27.396  1.00  0.00           H  
ATOM   3649  HG2 LYS 0 231      17.336  -5.927 -26.283  1.00  0.00           H  
ATOM   3650  HD3 LYS 0 231      18.442  -4.445 -24.772  1.00  0.00           H  
ATOM   3651  HD2 LYS 0 231      19.395  -3.693 -25.956  1.00  0.00           H  
ATOM   3652  HE3 LYS 0 231      20.649  -6.182 -26.021  1.00  0.00           H  
ATOM   3653  HE2 LYS 0 231      19.514  -6.684 -24.753  1.00  0.00           H  
ATOM   3654  N   THR 0 232      17.409  -4.753 -30.358  1.00  0.00      R00  N  
ATOM   3655  CA  THR 0 232      17.773  -5.337 -31.661  1.00  0.00      R00  C  
ATOM   3656  C   THR 0 232      19.227  -4.856 -32.085  1.00  0.00      R00  C  
ATOM   3657  O   THR 0 232      19.534  -4.830 -33.290  1.00  0.00      R00  O  
ATOM   3658  CB  THR 0 232      16.698  -5.179 -32.785  1.00  0.00      R00  C  
ATOM   3659  OG1 THR 0 232      16.325  -3.823 -32.995  1.00  0.00      R00  O  
ATOM   3660  CG2 THR 0 232      15.341  -5.953 -32.408  1.00  0.00      R00  C  
ATOM   3661  H   THR 0 232      17.370  -3.750 -30.250  1.00  0.00      R00  H  
ATOM   3662  HG1 THR 0 232      15.913  -3.494 -32.193  1.00  0.00      R00  H  
ATOM   3663  HA  THR 0 232      17.972  -6.394 -31.488  1.00  0.00           H  
ATOM   3664  HB  THR 0 232      17.050  -5.565 -33.742  1.00  0.00           H  
ATOM   3665 HG21 THR 0 232      14.988  -5.705 -31.407  1.00  0.00           H  
ATOM   3666 HG22 THR 0 232      14.574  -5.832 -33.173  1.00  0.00           H  
ATOM   3667 HG23 THR 0 232      15.665  -6.989 -32.311  1.00  0.00           H  
ATOM   3668  N   VAL 0 233      20.065  -4.430 -31.154  1.00  0.00      R00  N  
ATOM   3669  CA  VAL 0 233      21.434  -3.860 -31.326  1.00  0.00      R00  C  
ATOM   3670  C   VAL 0 233      22.270  -4.787 -32.166  1.00  0.00      R00  C  
ATOM   3671  O   VAL 0 233      22.352  -6.013 -31.961  1.00  0.00      R00  O  
ATOM   3672  CB  VAL 0 233      22.146  -3.582 -29.941  1.00  0.00      R00  C  
ATOM   3673  CG1 VAL 0 233      21.332  -2.439 -29.278  1.00  0.00      R00  C  
ATOM   3674  CG2 VAL 0 233      22.286  -4.783 -28.957  1.00  0.00      R00  C  
ATOM   3675  H   VAL 0 233      19.673  -4.223 -30.247  1.00  0.00      R00  H  
ATOM   3676  HA  VAL 0 233      21.279  -2.950 -31.905  1.00  0.00           H  
ATOM   3677  HB  VAL 0 233      23.149  -3.215 -30.162  1.00  0.00           H  
ATOM   3678 HG11 VAL 0 233      20.360  -2.726 -28.876  1.00  0.00           H  
ATOM   3679 HG12 VAL 0 233      21.833  -1.983 -28.424  1.00  0.00           H  
ATOM   3680 HG13 VAL 0 233      20.931  -1.569 -29.797  1.00  0.00           H  
ATOM   3681 HG21 VAL 0 233      22.072  -5.693 -29.518  1.00  0.00           H  
ATOM   3682 HG22 VAL 0 233      23.258  -4.663 -28.480  1.00  0.00           H  
ATOM   3683 HG23 VAL 0 233      21.534  -4.788 -28.168  1.00  0.00           H  
ATOM   3684  N   GLY 0 234      22.894  -4.282 -33.248  1.00  0.00      R00  N  
ATOM   3685  CA  GLY 0 234      23.385  -5.094 -34.388  1.00  0.00      R00  C  
ATOM   3686  C   GLY 0 234      24.964  -5.227 -34.348  1.00  0.00      R00  C  
ATOM   3687  O   GLY 0 234      25.531  -4.748 -33.395  1.00  0.00      R00  O  
ATOM   3688  H   GLY 0 234      23.048  -3.297 -33.408  1.00  0.00      R00  H  
ATOM   3689  HA3 GLY 0 234      23.159  -4.599 -35.333  1.00  0.00           H  
ATOM   3690  HA2 GLY 0 234      23.108  -6.148 -34.369  1.00  0.00           H  
ATOM   3691  N   PRO 0 235      25.551  -5.904 -35.358  1.00  0.00      R00  N  
ATOM   3692  CA  PRO 0 235      27.023  -5.977 -35.456  1.00  0.00      R00  C  
ATOM   3693  C   PRO 0 235      27.749  -4.660 -35.281  1.00  0.00      R00  C  
ATOM   3694  O   PRO 0 235      28.674  -4.564 -34.424  1.00  0.00      R00  O  
ATOM   3695  CD  PRO 0 235      24.897  -6.736 -36.301  1.00  0.00      R00  C  
ATOM   3696  CB  PRO 0 235      27.167  -6.491 -36.939  1.00  0.00      R00  C  
ATOM   3697  CG  PRO 0 235      25.975  -7.452 -37.059  1.00  0.00      R00  C  
ATOM   3698  HD2 PRO 0 235      24.442  -5.989 -36.952  1.00  0.00           H  
ATOM   3699  HD3 PRO 0 235      24.104  -7.361 -35.890  1.00  0.00           H  
ATOM   3700  HA  PRO 0 235      27.428  -6.692 -34.739  1.00  0.00           H  
ATOM   3701  HB3 PRO 0 235      28.195  -6.809 -37.116  1.00  0.00           H  
ATOM   3702  HB2 PRO 0 235      26.929  -5.642 -37.579  1.00  0.00           H  
ATOM   3703  HG2 PRO 0 235      25.638  -7.645 -38.077  1.00  0.00           H  
ATOM   3704  HG3 PRO 0 235      26.216  -8.429 -36.638  1.00  0.00           H  
ATOM   3705  N   LYS 0 236      27.253  -3.571 -35.895  1.00  0.00      R00  N  
ATOM   3706  CA  LYS 0 236      28.045  -2.287 -35.942  1.00  0.00      R00  C  
ATOM   3707  C   LYS 0 236      27.217  -0.969 -35.680  1.00  0.00      R00  C  
ATOM   3708  O   LYS 0 236      27.558   0.109 -36.122  1.00  0.00      R00  O  
ATOM   3709  CB  LYS 0 236      29.051  -2.243 -37.130  1.00  0.00      R00  C  
ATOM   3710  CG  LYS 0 236      28.415  -2.290 -38.554  1.00  0.00      R00  C  
ATOM   3711  CD  LYS 0 236      29.205  -1.569 -39.646  1.00  0.00      R00  C  
ATOM   3712  CE  LYS 0 236      28.294  -1.350 -40.884  1.00  0.00      R00  C  
ATOM   3713  NZ  LYS 0 236      28.878  -0.645 -41.903  1.00  0.00      R00  N1+
ATOM   3714  H   LYS 0 236      26.455  -3.667 -36.506  1.00  0.00      R00  H  
ATOM   3715  HZ1 LYS 0 236      29.249   0.214 -41.523  1.00  0.00      R00  H  
ATOM   3716  HZ2 LYS 0 236      29.628  -1.097 -42.406  1.00  0.00      R00  H  
ATOM   3717  HZ3 LYS 0 236      28.172  -0.307 -42.542  1.00  0.00      R00  H  
ATOM   3718  HA  LYS 0 236      28.511  -2.247 -34.957  1.00  0.00           H  
ATOM   3719  HB3 LYS 0 236      29.789  -3.044 -37.086  1.00  0.00           H  
ATOM   3720  HB2 LYS 0 236      29.671  -1.358 -36.989  1.00  0.00           H  
ATOM   3721  HG3 LYS 0 236      27.398  -1.913 -38.657  1.00  0.00           H  
ATOM   3722  HG2 LYS 0 236      28.364  -3.367 -38.714  1.00  0.00           H  
ATOM   3723  HD3 LYS 0 236      30.137  -2.044 -39.954  1.00  0.00           H  
ATOM   3724  HD2 LYS 0 236      29.483  -0.605 -39.219  1.00  0.00           H  
ATOM   3725  HE3 LYS 0 236      27.391  -0.780 -40.663  1.00  0.00           H  
ATOM   3726  HE2 LYS 0 236      28.014  -2.315 -41.306  1.00  0.00           H  
ATOM   3727  N   ASN 0 237      26.003  -1.164 -35.061  1.00  0.00      R00  N  
ATOM   3728  CA  ASN 0 237      25.146  -0.029 -34.821  1.00  0.00      R00  C  
ATOM   3729  C   ASN 0 237      24.359  -0.372 -33.596  1.00  0.00      R00  C  
ATOM   3730  O   ASN 0 237      23.764  -1.437 -33.563  1.00  0.00      R00  O  
ATOM   3731  CB  ASN 0 237      24.153   0.212 -35.955  1.00  0.00      R00  C  
ATOM   3732  CG  ASN 0 237      23.325   1.503 -35.932  1.00  0.00      R00  C  
ATOM   3733  OD1 ASN 0 237      22.411   1.640 -35.114  1.00  0.00      R00  O  
ATOM   3734  ND2 ASN 0 237      23.726   2.395 -36.805  1.00  0.00      R00  N  
ATOM   3735  H   ASN 0 237      25.695  -2.096 -34.823  1.00  0.00      R00  H  
ATOM   3736 HD21 ASN 0 237      23.204   3.257 -36.750  1.00  0.00      R00  H  
ATOM   3737 HD22 ASN 0 237      24.177   2.191 -37.685  1.00  0.00      R00  H  
ATOM   3738  HA  ASN 0 237      25.679   0.910 -34.674  1.00  0.00           H  
ATOM   3739  HB3 ASN 0 237      23.500  -0.647 -36.110  1.00  0.00           H  
ATOM   3740  HB2 ASN 0 237      24.830   0.282 -36.806  1.00  0.00           H  
ATOM   3741  N   LYS 0 238      24.317   0.523 -32.626  1.00  0.00      R00  N  
ATOM   3742  CA  LYS 0 238      23.650   0.204 -31.307  1.00  0.00      R00  C  
ATOM   3743  C   LYS 0 238      23.045   1.506 -30.697  1.00  0.00      R00  C  
ATOM   3744  O   LYS 0 238      22.983   1.680 -29.502  1.00  0.00      R00  O  
ATOM   3745  CB  LYS 0 238      24.540  -0.535 -30.350  1.00  0.00      R00  C  
ATOM   3746  CG  LYS 0 238      25.835   0.153 -29.927  1.00  0.00      R00  C  
ATOM   3747  CD  LYS 0 238      27.034   0.111 -30.888  1.00  0.00      R00  C  
ATOM   3748  CE  LYS 0 238      28.262   1.046 -30.630  1.00  0.00      R00  C  
ATOM   3749  NZ  LYS 0 238      29.191   0.999 -31.726  1.00  0.00      R00  N1+
ATOM   3750  H   LYS 0 238      24.837   1.388 -32.655  1.00  0.00      R00  H  
ATOM   3751  HZ1 LYS 0 238      28.861   1.369 -32.606  1.00  0.00      R00  H  
ATOM   3752  HZ2 LYS 0 238      30.030   1.436 -31.371  1.00  0.00      R00  H  
ATOM   3753  HZ3 LYS 0 238      29.450   0.035 -31.874  1.00  0.00      R00  H  
ATOM   3754  HA  LYS 0 238      22.735  -0.381 -31.404  1.00  0.00           H  
ATOM   3755  HB3 LYS 0 238      24.629  -1.575 -30.666  1.00  0.00           H  
ATOM   3756  HB2 LYS 0 238      23.980  -0.762 -29.443  1.00  0.00           H  
ATOM   3757  HG3 LYS 0 238      26.237  -0.116 -28.950  1.00  0.00           H  
ATOM   3758  HG2 LYS 0 238      25.716   1.236 -29.966  1.00  0.00           H  
ATOM   3759  HD3 LYS 0 238      26.684   0.467 -31.858  1.00  0.00           H  
ATOM   3760  HD2 LYS 0 238      27.358  -0.921 -31.021  1.00  0.00           H  
ATOM   3761  HE3 LYS 0 238      28.793   0.919 -29.686  1.00  0.00           H  
ATOM   3762  HE2 LYS 0 238      27.916   2.078 -30.689  1.00  0.00           H  
ATOM   3763  N   SER 0 239      22.596   2.355 -31.657  1.00  0.00      R00  N  
ATOM   3764  CA  SER 0 239      21.932   3.700 -31.415  1.00  0.00      R00  C  
ATOM   3765  C   SER 0 239      20.477   3.654 -30.963  1.00  0.00      R00  C  
ATOM   3766  O   SER 0 239      19.991   2.570 -30.769  1.00  0.00      R00  O  
ATOM   3767  CB  SER 0 239      22.099   4.497 -32.748  1.00  0.00      R00  C  
ATOM   3768  OG  SER 0 239      21.888   5.851 -32.523  1.00  0.00      R00  O  
ATOM   3769  H   SER 0 239      22.541   1.969 -32.588  1.00  0.00      R00  H  
ATOM   3770  HG  SER 0 239      21.955   6.308 -33.364  1.00  0.00      R00  H  
ATOM   3771  HA  SER 0 239      22.480   4.292 -30.683  1.00  0.00           H  
ATOM   3772  HB3 SER 0 239      21.482   4.001 -33.497  1.00  0.00           H  
ATOM   3773  HB2 SER 0 239      23.144   4.397 -33.041  1.00  0.00           H  
ATOM   3774  N   LYS 0 240      19.878   4.880 -30.837  1.00  0.00      R00  N  
ATOM   3775  CA  LYS 0 240      18.624   5.118 -30.071  1.00  0.00      R00  C  
ATOM   3776  C   LYS 0 240      17.428   4.340 -30.561  1.00  0.00      R00  C  
ATOM   3777  O   LYS 0 240      16.493   4.113 -29.803  1.00  0.00      R00  O  
ATOM   3778  CB  LYS 0 240      18.286   6.619 -30.108  1.00  0.00      R00  C  
ATOM   3779  CG  LYS 0 240      17.685   7.313 -31.408  1.00  0.00      R00  C  
ATOM   3780  CD  LYS 0 240      18.618   7.391 -32.611  1.00  0.00      R00  C  
ATOM   3781  CE  LYS 0 240      19.762   8.347 -32.512  1.00  0.00      R00  C  
ATOM   3782  NZ  LYS 0 240      19.330   9.712 -32.492  1.00  0.00      R00  N1+
ATOM   3783  H   LYS 0 240      20.465   5.695 -30.943  1.00  0.00      R00  H  
ATOM   3784  HZ1 LYS 0 240      18.544   9.901 -33.097  1.00  0.00      R00  H  
ATOM   3785  HZ2 LYS 0 240      18.955   9.909 -31.575  1.00  0.00      R00  H  
ATOM   3786  HZ3 LYS 0 240      20.097  10.302 -32.781  1.00  0.00      R00  H  
ATOM   3787  HA  LYS 0 240      18.869   4.886 -29.034  1.00  0.00           H  
ATOM   3788  HB3 LYS 0 240      19.209   7.025 -29.694  1.00  0.00           H  
ATOM   3789  HB2 LYS 0 240      17.490   6.683 -29.367  1.00  0.00           H  
ATOM   3790  HG3 LYS 0 240      17.363   8.265 -30.986  1.00  0.00           H  
ATOM   3791  HG2 LYS 0 240      16.783   6.772 -31.695  1.00  0.00           H  
ATOM   3792  HD3 LYS 0 240      18.068   7.647 -33.517  1.00  0.00           H  
ATOM   3793  HD2 LYS 0 240      18.995   6.372 -32.696  1.00  0.00           H  
ATOM   3794  HE3 LYS 0 240      20.428   8.265 -33.371  1.00  0.00           H  
ATOM   3795  HE2 LYS 0 240      20.363   8.168 -31.621  1.00  0.00           H  
ATOM   3796  N   GLU 0 241      17.458   3.952 -31.857  1.00  0.00      R00  N  
ATOM   3797  CA  GLU 0 241      16.448   3.213 -32.586  1.00  0.00      R00  C  
ATOM   3798  C   GLU 0 241      16.423   1.720 -32.248  1.00  0.00      R00  C  
ATOM   3799  O   GLU 0 241      15.431   0.994 -32.176  1.00  0.00      R00  O  
ATOM   3800  CB  GLU 0 241      16.799   3.331 -34.122  1.00  0.00      R00  C  
ATOM   3801  CG  GLU 0 241      16.978   4.736 -34.745  1.00  0.00      R00  C  
ATOM   3802  CD  GLU 0 241      15.640   5.459 -34.814  1.00  0.00      R00  C  
ATOM   3803  OE1 GLU 0 241      14.639   5.014 -34.232  1.00  0.00      R00  O  
ATOM   3804  OE2 GLU 0 241      15.520   6.513 -35.494  1.00  0.00      R00  O1-
ATOM   3805  H   GLU 0 241      18.179   4.354 -32.438  1.00  0.00      R00  H  
ATOM   3806  HA  GLU 0 241      15.483   3.642 -32.316  1.00  0.00           H  
ATOM   3807  HB3 GLU 0 241      16.090   2.710 -34.670  1.00  0.00           H  
ATOM   3808  HB2 GLU 0 241      17.747   2.837 -34.330  1.00  0.00           H  
ATOM   3809  HG3 GLU 0 241      17.321   4.600 -35.770  1.00  0.00           H  
ATOM   3810  HG2 GLU 0 241      17.791   5.280 -34.264  1.00  0.00           H  
ATOM   3811  N   LYS 0 242      17.596   1.220 -31.811  1.00  0.00      R00  N  
ATOM   3812  CA  LYS 0 242      17.917  -0.142 -31.629  1.00  0.00      R00  C  
ATOM   3813  C   LYS 0 242      17.470  -0.640 -30.218  1.00  0.00      R00  C  
ATOM   3814  O   LYS 0 242      17.676  -1.854 -29.905  1.00  0.00      R00  O  
ATOM   3815  CB  LYS 0 242      19.420  -0.327 -31.877  1.00  0.00      R00  C  
ATOM   3816  CG  LYS 0 242      20.006  -0.166 -33.244  1.00  0.00      R00  C  
ATOM   3817  CD  LYS 0 242      19.108  -0.698 -34.379  1.00  0.00      R00  C  
ATOM   3818  CE  LYS 0 242      19.861  -0.975 -35.674  1.00  0.00      R00  C  
ATOM   3819  NZ  LYS 0 242      18.951  -1.273 -36.773  1.00  0.00      R00  N1+
ATOM   3820  H   LYS 0 242      18.435   1.777 -31.895  1.00  0.00      R00  H  
ATOM   3821  HZ1 LYS 0 242      18.354  -0.469 -36.904  1.00  0.00      R00  H  
ATOM   3822  HZ2 LYS 0 242      19.420  -1.362 -37.663  1.00  0.00      R00  H  
ATOM   3823  HZ3 LYS 0 242      18.386  -2.074 -36.527  1.00  0.00      R00  H  
ATOM   3824  HA  LYS 0 242      17.322  -0.703 -32.349  1.00  0.00           H  
ATOM   3825  HB3 LYS 0 242      19.609  -1.360 -31.585  1.00  0.00           H  
ATOM   3826  HB2 LYS 0 242      19.967   0.162 -31.071  1.00  0.00           H  
ATOM   3827  HG3 LYS 0 242      21.022  -0.560 -33.259  1.00  0.00           H  
ATOM   3828  HG2 LYS 0 242      19.991   0.893 -33.504  1.00  0.00           H  
ATOM   3829  HD3 LYS 0 242      18.338   0.057 -34.536  1.00  0.00           H  
ATOM   3830  HD2 LYS 0 242      18.578  -1.538 -33.932  1.00  0.00           H  
ATOM   3831  HE3 LYS 0 242      20.651  -1.726 -35.658  1.00  0.00           H  
ATOM   3832  HE2 LYS 0 242      20.435  -0.056 -35.799  1.00  0.00           H  
ATOM   3833  N   LYS 0 243      17.058   0.339 -29.391  1.00  0.00      R00  N  
ATOM   3834  CA  LYS 0 243      16.498   0.207 -28.033  1.00  0.00      R00  C  
ATOM   3835  C   LYS 0 243      15.263   1.126 -27.893  1.00  0.00      R00  C  
ATOM   3836  O   LYS 0 243      14.815   1.360 -26.795  1.00  0.00      R00  O  
ATOM   3837  CB  LYS 0 243      17.585   0.421 -27.003  1.00  0.00      R00  C  
ATOM   3838  CG  LYS 0 243      18.616  -0.708 -26.792  1.00  0.00      R00  C  
ATOM   3839  CD  LYS 0 243      19.990  -0.180 -26.346  1.00  0.00      R00  C  
ATOM   3840  CE  LYS 0 243      20.532   0.809 -27.393  1.00  0.00      R00  C  
ATOM   3841  NZ  LYS 0 243      21.963   1.146 -27.185  1.00  0.00      R00  N1+
ATOM   3842  H   LYS 0 243      16.872   1.204 -29.876  1.00  0.00      R00  H  
ATOM   3843  HZ1 LYS 0 243      22.281   1.617 -28.019  1.00  0.00      R00  H  
ATOM   3844  HZ2 LYS 0 243      22.014   1.805 -26.421  1.00  0.00      R00  H  
ATOM   3845  HZ3 LYS 0 243      22.551   0.326 -27.225  1.00  0.00      R00  H  
ATOM   3846  HA  LYS 0 243      16.045  -0.784 -28.071  1.00  0.00           H  
ATOM   3847  HB3 LYS 0 243      17.099   0.586 -26.041  1.00  0.00           H  
ATOM   3848  HB2 LYS 0 243      18.017   1.397 -27.227  1.00  0.00           H  
ATOM   3849  HG3 LYS 0 243      18.648  -1.175 -27.777  1.00  0.00           H  
ATOM   3850  HG2 LYS 0 243      18.255  -1.457 -26.089  1.00  0.00           H  
ATOM   3851  HD3 LYS 0 243      20.590  -1.091 -26.363  1.00  0.00           H  
ATOM   3852  HD2 LYS 0 243      20.087   0.257 -25.352  1.00  0.00           H  
ATOM   3853  HE3 LYS 0 243      20.086   1.792 -27.240  1.00  0.00           H  
ATOM   3854  HE2 LYS 0 243      20.283   0.597 -28.433  1.00  0.00           H  
ATOM   3855  N   ARG 0 244      14.695   1.566 -28.962  1.00  0.00      R00  N  
ATOM   3856  CA  ARG 0 244      13.352   2.206 -28.998  1.00  0.00      R00  C  
ATOM   3857  C   ARG 0 244      12.164   1.351 -28.534  1.00  0.00      R00  C  
ATOM   3858  O   ARG 0 244      11.128   1.898 -28.218  1.00  0.00      R00  O  
ATOM   3859  CB  ARG 0 244      13.145   2.849 -30.319  1.00  0.00      R00  C  
ATOM   3860  CG  ARG 0 244      12.079   3.968 -30.350  1.00  0.00      R00  C  
ATOM   3861  CD  ARG 0 244      12.270   4.746 -31.615  1.00  0.00      R00  C  
ATOM   3862  NE  ARG 0 244      11.223   5.833 -31.854  1.00  0.00      R00  N  
ATOM   3863  CZ  ARG 0 244      11.205   6.551 -33.006  1.00  0.00      R00  C  
ATOM   3864  NH1 ARG 0 244      10.214   7.377 -33.304  1.00  0.00      R00  N  
ATOM   3865  NH2 ARG 0 244      12.248   6.438 -33.876  1.00  0.00      R00  N1+
ATOM   3866  H   ARG 0 244      14.979   1.192 -29.856  1.00  0.00      R00  H  
ATOM   3867  HE  ARG 0 244      10.613   5.897 -31.051  1.00  0.00      R00  H  
ATOM   3868 HH11 ARG 0 244      10.204   7.873 -34.184  1.00  0.00      R00  H  
ATOM   3869 HH12 ARG 0 244       9.454   7.444 -32.642  1.00  0.00      R00  H  
ATOM   3870 HH21 ARG 0 244      12.385   6.953 -34.734  1.00  0.00      R00  H  
ATOM   3871 HH22 ARG 0 244      13.096   5.923 -33.688  1.00  0.00      R00  H  
ATOM   3872  HA  ARG 0 244      13.468   3.085 -28.364  1.00  0.00           H  
ATOM   3873  HB3 ARG 0 244      12.909   2.136 -31.109  1.00  0.00           H  
ATOM   3874  HB2 ARG 0 244      14.092   3.322 -30.581  1.00  0.00           H  
ATOM   3875  HG3 ARG 0 244      12.033   4.648 -29.500  1.00  0.00           H  
ATOM   3876  HG2 ARG 0 244      11.031   3.668 -30.336  1.00  0.00           H  
ATOM   3877  HD3 ARG 0 244      12.262   4.085 -32.482  1.00  0.00           H  
ATOM   3878  HD2 ARG 0 244      13.261   5.200 -31.647  1.00  0.00           H  
ATOM   3879  N   SER 0 245      12.456   0.035 -28.393  1.00  0.00      R00  N  
ATOM   3880  CA  SER 0 245      11.507  -1.041 -27.994  1.00  0.00      R00  C  
ATOM   3881  C   SER 0 245      11.286  -1.248 -26.439  1.00  0.00      R00  C  
ATOM   3882  O   SER 0 245      10.559  -2.169 -26.070  1.00  0.00      R00  O  
ATOM   3883  CB  SER 0 245      12.080  -2.230 -28.701  1.00  0.00      R00  C  
ATOM   3884  OG  SER 0 245      13.489  -2.351 -28.372  1.00  0.00      R00  O  
ATOM   3885  H   SER 0 245      13.331  -0.426 -28.594  1.00  0.00      R00  H  
ATOM   3886  HG  SER 0 245      13.551  -2.915 -27.598  1.00  0.00      R00  H  
ATOM   3887  HA  SER 0 245      10.466  -0.851 -28.258  1.00  0.00           H  
ATOM   3888  HB3 SER 0 245      11.826  -2.236 -29.761  1.00  0.00           H  
ATOM   3889  HB2 SER 0 245      11.661  -3.181 -28.370  1.00  0.00           H  
ATOM   3890  N   HIS 0 246      12.023  -0.433 -25.634  1.00  0.00      R00  N  
ATOM   3891  CA  HIS 0 246      11.871  -0.494 -24.201  1.00  0.00      R00  C  
ATOM   3892  C   HIS 0 246      11.941   0.898 -23.515  1.00  0.00      R00  C  
ATOM   3893  O   HIS 0 246      12.154   0.938 -22.262  1.00  0.00      R00  O  
ATOM   3894  CB  HIS 0 246      12.935  -1.490 -23.582  1.00  0.00      R00  C  
ATOM   3895  CG  HIS 0 246      14.440  -1.064 -23.684  1.00  0.00      R00  C  
ATOM   3896  ND1 HIS 0 246      15.471  -1.998 -24.032  1.00  0.00      R00  N  
ATOM   3897  CD2 HIS 0 246      15.060   0.084 -23.348  1.00  0.00      R00  C  
ATOM   3898  NE2 HIS 0 246      16.409  -0.018 -23.534  1.00  0.00      R00  N  
ATOM   3899  CE1 HIS 0 246      16.557  -1.281 -24.067  1.00  0.00      R00  C  
ATOM   3900  H   HIS 0 246      12.600   0.248 -26.106  1.00  0.00      R00  H  
ATOM   3901  HD1 HIS 0 246      15.469  -2.939 -24.400  1.00  0.00      R00  H  
ATOM   3902  HA  HIS 0 246      10.875  -0.882 -23.987  1.00  0.00           H  
ATOM   3903  HB3 HIS 0 246      12.755  -2.451 -24.064  1.00  0.00           H  
ATOM   3904  HB2 HIS 0 246      12.772  -1.670 -22.520  1.00  0.00           H  
ATOM   3905  HD2 HIS 0 246      14.708   0.983 -22.864  1.00  0.00           H  
ATOM   3906  HE1 HIS 0 246      17.535  -1.727 -24.177  1.00  0.00           H  
ATOM   3907  N   ARG 0 247      11.852   1.951 -24.299  1.00  0.00      R00  N  
ATOM   3908  CA  ARG 0 247      11.779   3.288 -23.640  1.00  0.00      R00  C  
ATOM   3909  C   ARG 0 247      10.566   3.543 -22.697  1.00  0.00      R00  C  
ATOM   3910  O   ARG 0 247      10.711   4.357 -21.792  1.00  0.00      R00  O  
ATOM   3911  CB  ARG 0 247      11.861   4.432 -24.690  1.00  0.00      R00  C  
ATOM   3912  CG  ARG 0 247      12.959   4.447 -25.708  1.00  0.00      R00  C  
ATOM   3913  CD  ARG 0 247      12.769   5.639 -26.724  1.00  0.00      R00  C  
ATOM   3914  NE  ARG 0 247      13.824   5.677 -27.645  1.00  0.00      R00  N  
ATOM   3915  CZ  ARG 0 247      13.775   6.478 -28.746  1.00  0.00      R00  C  
ATOM   3916  NH1 ARG 0 247      12.780   7.271 -29.011  1.00  0.00      R00  N  
ATOM   3917  NH2 ARG 0 247      14.639   6.297 -29.722  1.00  0.00      R00  N1+
ATOM   3918  H   ARG 0 247      11.328   1.891 -25.160  1.00  0.00      R00  H  
ATOM   3919  HE  ARG 0 247      14.693   5.236 -27.383  1.00  0.00      R00  H  
ATOM   3920 HH11 ARG 0 247      12.640   7.705 -29.912  1.00  0.00      R00  H  
ATOM   3921 HH12 ARG 0 247      12.248   7.617 -28.225  1.00  0.00      R00  H  
ATOM   3922 HH21 ARG 0 247      14.622   6.787 -30.605  1.00  0.00      R00  H  
ATOM   3923 HH22 ARG 0 247      15.480   5.747 -29.612  1.00  0.00      R00  H  
ATOM   3924  HA  ARG 0 247      12.630   3.487 -22.988  1.00  0.00           H  
ATOM   3925  HB3 ARG 0 247      11.992   5.247 -23.979  1.00  0.00           H  
ATOM   3926  HB2 ARG 0 247      10.937   4.510 -25.263  1.00  0.00           H  
ATOM   3927  HG3 ARG 0 247      12.975   3.538 -26.310  1.00  0.00           H  
ATOM   3928  HG2 ARG 0 247      13.868   4.636 -25.138  1.00  0.00           H  
ATOM   3929  HD3 ARG 0 247      12.870   6.578 -26.181  1.00  0.00           H  
ATOM   3930  HD2 ARG 0 247      11.714   5.589 -26.994  1.00  0.00           H  
ATOM   3931  N   LYS 0 248       9.427   2.904 -22.923  1.00  0.00      R00  N  
ATOM   3932  CA  LYS 0 248       8.310   2.823 -22.041  1.00  0.00      R00  C  
ATOM   3933  C   LYS 0 248       8.726   2.285 -20.684  1.00  0.00      R00  C  
ATOM   3934  O   LYS 0 248       8.407   2.938 -19.648  1.00  0.00      R00  O  
ATOM   3935  CB  LYS 0 248       7.208   1.877 -22.595  1.00  0.00      R00  C  
ATOM   3936  CG  LYS 0 248       6.522   2.636 -23.670  1.00  0.00      R00  C  
ATOM   3937  CD  LYS 0 248       5.110   2.128 -24.044  1.00  0.00      R00  C  
ATOM   3938  CE  LYS 0 248       4.158   3.231 -24.479  1.00  0.00      R00  C  
ATOM   3939  NZ  LYS 0 248       4.554   3.665 -25.812  1.00  0.00      R00  N1+
ATOM   3940  H   LYS 0 248       9.221   2.526 -23.837  1.00  0.00      R00  H  
ATOM   3941  HZ1 LYS 0 248       4.510   2.851 -26.409  1.00  0.00      R00  H  
ATOM   3942  HZ2 LYS 0 248       3.912   4.358 -26.170  1.00  0.00      R00  H  
ATOM   3943  HZ3 LYS 0 248       5.491   4.035 -25.875  1.00  0.00      R00  H  
ATOM   3944  HA  LYS 0 248       7.921   3.830 -21.883  1.00  0.00           H  
ATOM   3945  HB3 LYS 0 248       6.437   1.791 -21.829  1.00  0.00           H  
ATOM   3946  HB2 LYS 0 248       7.703   0.964 -22.927  1.00  0.00           H  
ATOM   3947  HG3 LYS 0 248       7.205   2.488 -24.506  1.00  0.00           H  
ATOM   3948  HG2 LYS 0 248       6.550   3.709 -23.476  1.00  0.00           H  
ATOM   3949  HD3 LYS 0 248       4.653   1.767 -23.123  1.00  0.00           H  
ATOM   3950  HD2 LYS 0 248       5.152   1.230 -24.660  1.00  0.00           H  
ATOM   3951  HE3 LYS 0 248       4.116   4.035 -23.745  1.00  0.00           H  
ATOM   3952  HE2 LYS 0 248       3.142   2.855 -24.602  1.00  0.00           H  
ATOM   3953  N   VAL 0 249       9.460   1.198 -20.708  1.00  0.00      R00  N  
ATOM   3954  CA  VAL 0 249       9.800   0.294 -19.619  1.00  0.00      R00  C  
ATOM   3955  C   VAL 0 249      10.596   0.922 -18.422  1.00  0.00      R00  C  
ATOM   3956  O   VAL 0 249      10.272   0.697 -17.258  1.00  0.00      R00  O  
ATOM   3957  CB  VAL 0 249      10.461  -1.059 -20.147  1.00  0.00      R00  C  
ATOM   3958  CG1 VAL 0 249      10.683  -2.027 -18.908  1.00  0.00      R00  C  
ATOM   3959  CG2 VAL 0 249       9.579  -1.833 -21.157  1.00  0.00      R00  C  
ATOM   3960  H   VAL 0 249       9.756   0.851 -21.609  1.00  0.00      R00  H  
ATOM   3961  HA  VAL 0 249       8.840  -0.021 -19.212  1.00  0.00           H  
ATOM   3962  HB  VAL 0 249      11.445  -0.981 -20.607  1.00  0.00           H  
ATOM   3963 HG11 VAL 0 249      11.027  -2.990 -19.287  1.00  0.00           H  
ATOM   3964 HG12 VAL 0 249      11.489  -1.704 -18.249  1.00  0.00           H  
ATOM   3965 HG13 VAL 0 249       9.748  -2.145 -18.360  1.00  0.00           H  
ATOM   3966 HG21 VAL 0 249       9.469  -1.184 -22.026  1.00  0.00           H  
ATOM   3967 HG22 VAL 0 249      10.033  -2.705 -21.629  1.00  0.00           H  
ATOM   3968 HG23 VAL 0 249       8.641  -2.093 -20.666  1.00  0.00           H  
ATOM   3969  N   THR 0 250      11.513   1.734 -18.852  1.00  0.00      R00  N  
ATOM   3970  CA  THR 0 250      12.357   2.519 -18.009  1.00  0.00      R00  C  
ATOM   3971  C   THR 0 250      11.585   3.555 -17.191  1.00  0.00      R00  C  
ATOM   3972  O   THR 0 250      12.136   4.095 -16.210  1.00  0.00      R00  O  
ATOM   3973  CB  THR 0 250      13.375   3.230 -18.895  1.00  0.00      R00  C  
ATOM   3974  OG1 THR 0 250      12.841   4.313 -19.568  1.00  0.00      R00  O  
ATOM   3975  CG2 THR 0 250      14.167   2.381 -19.903  1.00  0.00      R00  C  
ATOM   3976  H   THR 0 250      11.648   1.759 -19.853  1.00  0.00      R00  H  
ATOM   3977  HG1 THR 0 250      12.399   4.007 -20.364  1.00  0.00      R00  H  
ATOM   3978  HA  THR 0 250      12.973   1.784 -17.491  1.00  0.00           H  
ATOM   3979  HB  THR 0 250      13.988   3.675 -18.111  1.00  0.00           H  
ATOM   3980 HG21 THR 0 250      15.038   2.827 -20.383  1.00  0.00           H  
ATOM   3981 HG22 THR 0 250      14.542   1.409 -19.580  1.00  0.00           H  
ATOM   3982 HG23 THR 0 250      13.610   2.313 -20.837  1.00  0.00           H  
ATOM   3983  N   LYS 0 251      10.344   3.831 -17.591  1.00  0.00      R00  N  
ATOM   3984  CA  LYS 0 251       9.386   4.695 -16.901  1.00  0.00      R00  C  
ATOM   3985  C   LYS 0 251       8.524   3.897 -15.934  1.00  0.00      R00  C  
ATOM   3986  O   LYS 0 251       8.253   4.470 -14.872  1.00  0.00      R00  O  
ATOM   3987  CB  LYS 0 251       8.548   5.500 -17.901  1.00  0.00      R00  C  
ATOM   3988  CG  LYS 0 251       9.375   6.121 -18.989  1.00  0.00      R00  C  
ATOM   3989  CD  LYS 0 251       8.358   7.006 -19.806  1.00  0.00      R00  C  
ATOM   3990  CE  LYS 0 251       9.049   7.378 -21.177  1.00  0.00      R00  C  
ATOM   3991  NZ  LYS 0 251       8.626   8.701 -21.721  1.00  0.00      R00  N1+
ATOM   3992  H   LYS 0 251      10.111   3.512 -18.521  1.00  0.00      R00  H  
ATOM   3993  HZ1 LYS 0 251       7.700   8.746 -22.123  1.00  0.00      R00  H  
ATOM   3994  HZ2 LYS 0 251       8.921   9.427 -21.084  1.00  0.00      R00  H  
ATOM   3995  HZ3 LYS 0 251       9.236   9.006 -22.466  1.00  0.00      R00  H  
ATOM   3996  HA  LYS 0 251       9.866   5.387 -16.209  1.00  0.00           H  
ATOM   3997  HB3 LYS 0 251       7.896   6.158 -17.326  1.00  0.00           H  
ATOM   3998  HB2 LYS 0 251       7.778   4.855 -18.324  1.00  0.00           H  
ATOM   3999  HG3 LYS 0 251       9.943   5.412 -19.592  1.00  0.00           H  
ATOM   4000  HG2 LYS 0 251       9.977   6.901 -18.524  1.00  0.00           H  
ATOM   4001  HD3 LYS 0 251       8.041   7.906 -19.279  1.00  0.00           H  
ATOM   4002  HD2 LYS 0 251       7.451   6.447 -20.036  1.00  0.00           H  
ATOM   4003  HE3 LYS 0 251       9.051   6.567 -21.905  1.00  0.00           H  
ATOM   4004  HE2 LYS 0 251      10.121   7.514 -21.035  1.00  0.00           H  
ATOM   4005  N   LEU 0 252       8.247   2.627 -16.127  1.00  0.00      R00  N  
ATOM   4006  CA  LEU 0 252       7.213   1.825 -15.442  1.00  0.00      R00  C  
ATOM   4007  C   LEU 0 252       7.635   1.389 -14.043  1.00  0.00      R00  C  
ATOM   4008  O   LEU 0 252       6.934   1.596 -13.086  1.00  0.00      R00  O  
ATOM   4009  CB  LEU 0 252       6.817   0.608 -16.308  1.00  0.00      R00  C  
ATOM   4010  CG  LEU 0 252       6.131   0.913 -17.614  1.00  0.00      R00  C  
ATOM   4011  CD1 LEU 0 252       5.890  -0.235 -18.524  1.00  0.00      R00  C  
ATOM   4012  CD2 LEU 0 252       4.758   1.633 -17.259  1.00  0.00      R00  C  
ATOM   4013  H   LEU 0 252       8.611   2.194 -16.964  1.00  0.00      R00  H  
ATOM   4014  HA  LEU 0 252       6.231   2.287 -15.332  1.00  0.00           H  
ATOM   4015  HB3 LEU 0 252       6.179  -0.083 -15.756  1.00  0.00           H  
ATOM   4016  HB2 LEU 0 252       7.764   0.130 -16.559  1.00  0.00           H  
ATOM   4017  HG  LEU 0 252       6.712   1.604 -18.225  1.00  0.00           H  
ATOM   4018 HD11 LEU 0 252       4.841  -0.523 -18.471  1.00  0.00           H  
ATOM   4019 HD12 LEU 0 252       6.148  -0.049 -19.567  1.00  0.00           H  
ATOM   4020 HD13 LEU 0 252       6.389  -1.173 -18.283  1.00  0.00           H  
ATOM   4021 HD21 LEU 0 252       4.431   1.440 -16.237  1.00  0.00           H  
ATOM   4022 HD22 LEU 0 252       4.781   2.723 -17.251  1.00  0.00           H  
ATOM   4023 HD23 LEU 0 252       3.863   1.312 -17.791  1.00  0.00           H  
ATOM   4024  N   VAL 0 253       8.970   1.128 -13.943  1.00  0.00      R00  N  
ATOM   4025  CA  VAL 0 253       9.751   0.909 -12.721  1.00  0.00      R00  C  
ATOM   4026  C   VAL 0 253       9.776   2.167 -11.824  1.00  0.00      R00  C  
ATOM   4027  O   VAL 0 253      10.270   2.078 -10.717  1.00  0.00      R00  O  
ATOM   4028  CB  VAL 0 253      11.158   0.317 -12.890  1.00  0.00      R00  C  
ATOM   4029  CG1 VAL 0 253      11.083  -1.124 -13.184  1.00  0.00      R00  C  
ATOM   4030  CG2 VAL 0 253      11.873   1.288 -13.893  1.00  0.00      R00  C  
ATOM   4031  H   VAL 0 253       9.483   1.167 -14.812  1.00  0.00      R00  H  
ATOM   4032  HA  VAL 0 253       9.133   0.118 -12.296  1.00  0.00           H  
ATOM   4033  HB  VAL 0 253      11.705   0.480 -11.962  1.00  0.00           H  
ATOM   4034 HG11 VAL 0 253      10.827  -1.650 -12.264  1.00  0.00           H  
ATOM   4035 HG12 VAL 0 253      10.334  -1.320 -13.951  1.00  0.00           H  
ATOM   4036 HG13 VAL 0 253      12.082  -1.476 -13.442  1.00  0.00           H  
ATOM   4037 HG21 VAL 0 253      11.411   1.215 -14.878  1.00  0.00           H  
ATOM   4038 HG22 VAL 0 253      11.753   2.359 -13.727  1.00  0.00           H  
ATOM   4039 HG23 VAL 0 253      12.946   1.096 -13.901  1.00  0.00           H  
ATOM   4040  N   LEU 0 254       9.460   3.418 -12.226  1.00  0.00      R00  N  
ATOM   4041  CA  LEU 0 254       9.368   4.607 -11.367  1.00  0.00      R00  C  
ATOM   4042  C   LEU 0 254       7.966   4.845 -10.821  1.00  0.00      R00  C  
ATOM   4043  O   LEU 0 254       7.790   5.647  -9.950  1.00  0.00      R00  O  
ATOM   4044  CB  LEU 0 254       9.813   5.682 -12.268  1.00  0.00      R00  C  
ATOM   4045  CG  LEU 0 254      11.169   5.525 -12.903  1.00  0.00      R00  C  
ATOM   4046  CD1 LEU 0 254      11.543   6.701 -13.790  1.00  0.00      R00  C  
ATOM   4047  CD2 LEU 0 254      12.302   5.184 -11.914  1.00  0.00      R00  C  
ATOM   4048  H   LEU 0 254       9.272   3.651 -13.191  1.00  0.00      R00  H  
ATOM   4049  HA  LEU 0 254      10.101   4.564 -10.561  1.00  0.00           H  
ATOM   4050  HB3 LEU 0 254       9.840   6.616 -11.706  1.00  0.00           H  
ATOM   4051  HB2 LEU 0 254       9.066   5.894 -13.032  1.00  0.00           H  
ATOM   4052  HG  LEU 0 254      11.152   4.668 -13.576  1.00  0.00           H  
ATOM   4053 HD11 LEU 0 254      10.720   7.370 -14.040  1.00  0.00           H  
ATOM   4054 HD12 LEU 0 254      12.291   7.237 -13.206  1.00  0.00           H  
ATOM   4055 HD13 LEU 0 254      11.885   6.320 -14.752  1.00  0.00           H  
ATOM   4056 HD21 LEU 0 254      13.265   5.311 -12.409  1.00  0.00           H  
ATOM   4057 HD22 LEU 0 254      12.344   5.951 -11.140  1.00  0.00           H  
ATOM   4058 HD23 LEU 0 254      12.188   4.168 -11.535  1.00  0.00           H  
ATOM   4059  N   THR 0 255       6.974   4.140 -11.372  1.00  0.00      R00  N  
ATOM   4060  CA  THR 0 255       5.556   4.396 -11.262  1.00  0.00      R00  C  
ATOM   4061  C   THR 0 255       4.748   3.262 -10.668  1.00  0.00      R00  C  
ATOM   4062  O   THR 0 255       3.871   3.486  -9.832  1.00  0.00      R00  O  
ATOM   4063  CB  THR 0 255       4.944   4.894 -12.613  1.00  0.00      R00  C  
ATOM   4064  OG1 THR 0 255       4.830   3.938 -13.613  1.00  0.00      R00  O  
ATOM   4065  CG2 THR 0 255       5.651   6.109 -13.139  1.00  0.00      R00  C  
ATOM   4066  H   THR 0 255       7.402   3.546 -12.069  1.00  0.00      R00  H  
ATOM   4067  HG1 THR 0 255       4.010   3.440 -13.650  1.00  0.00      R00  H  
ATOM   4068  HA  THR 0 255       5.345   5.189 -10.545  1.00  0.00           H  
ATOM   4069  HB  THR 0 255       3.879   5.099 -12.509  1.00  0.00           H  
ATOM   4070 HG21 THR 0 255       5.478   6.929 -12.443  1.00  0.00           H  
ATOM   4071 HG22 THR 0 255       6.719   5.950 -13.288  1.00  0.00           H  
ATOM   4072 HG23 THR 0 255       5.326   6.320 -14.158  1.00  0.00           H  
ATOM   4073  N   VAL 0 256       5.153   2.004 -11.021  1.00  0.00      R00  N  
ATOM   4074  CA  VAL 0 256       4.395   0.767 -10.471  1.00  0.00      R00  C  
ATOM   4075  C   VAL 0 256       4.692   0.529  -8.921  1.00  0.00      R00  C  
ATOM   4076  O   VAL 0 256       3.869  -0.080  -8.217  1.00  0.00      R00  O  
ATOM   4077  CB  VAL 0 256       4.922  -0.488 -11.198  1.00  0.00      R00  C  
ATOM   4078  CG1 VAL 0 256       4.350  -0.346 -12.614  1.00  0.00      R00  C  
ATOM   4079  CG2 VAL 0 256       6.413  -0.884 -11.104  1.00  0.00      R00  C  
ATOM   4080  H   VAL 0 256       5.769   1.886 -11.813  1.00  0.00      R00  H  
ATOM   4081  HA  VAL 0 256       3.316   0.799 -10.620  1.00  0.00           H  
ATOM   4082  HB  VAL 0 256       4.410  -1.352 -10.776  1.00  0.00           H  
ATOM   4083 HG11 VAL 0 256       4.747   0.568 -13.055  1.00  0.00           H  
ATOM   4084 HG12 VAL 0 256       4.553  -1.143 -13.330  1.00  0.00           H  
ATOM   4085 HG13 VAL 0 256       3.304  -0.055 -12.519  1.00  0.00           H  
ATOM   4086 HG21 VAL 0 256       6.588  -1.452 -12.018  1.00  0.00           H  
ATOM   4087 HG22 VAL 0 256       7.002   0.032 -11.043  1.00  0.00           H  
ATOM   4088 HG23 VAL 0 256       6.490  -1.497 -10.206  1.00  0.00           H  
ATOM   4089  N   ILE 0 257       5.803   0.983  -8.476  1.00  0.00      R00  N  
ATOM   4090  CA  ILE 0 257       6.351   1.003  -7.116  1.00  0.00      R00  C  
ATOM   4091  C   ILE 0 257       5.595   1.987  -6.168  1.00  0.00      R00  C  
ATOM   4092  O   ILE 0 257       5.750   1.931  -4.957  1.00  0.00      R00  O  
ATOM   4093  CB  ILE 0 257       7.853   1.452  -7.133  1.00  0.00      R00  C  
ATOM   4094  CG2 ILE 0 257       8.662   0.599  -8.171  1.00  0.00      R00  C  
ATOM   4095  CG1 ILE 0 257       8.115   3.025  -7.213  1.00  0.00      R00  C  
ATOM   4096  CD1 ILE 0 257       9.645   3.356  -7.228  1.00  0.00      R00  C  
ATOM   4097  H   ILE 0 257       6.244   1.402  -9.282  1.00  0.00      R00  H  
ATOM   4098  HA  ILE 0 257       6.334  -0.035  -6.785  1.00  0.00           H  
ATOM   4099  HB  ILE 0 257       8.303   1.008  -6.245  1.00  0.00           H  
ATOM   4100 HG21 ILE 0 257       8.606   0.948  -9.202  1.00  0.00           H  
ATOM   4101 HG22 ILE 0 257       9.748   0.537  -8.112  1.00  0.00           H  
ATOM   4102 HG23 ILE 0 257       8.270  -0.418  -8.148  1.00  0.00           H  
ATOM   4103 HG13 ILE 0 257       7.502   3.607  -6.525  1.00  0.00           H  
ATOM   4104 HG12 ILE 0 257       7.758   3.278  -8.211  1.00  0.00           H  
ATOM   4105 HD11 ILE 0 257      10.082   2.875  -8.103  1.00  0.00           H  
ATOM   4106 HD12 ILE 0 257       9.771   4.436  -7.316  1.00  0.00           H  
ATOM   4107 HD13 ILE 0 257      10.223   2.967  -6.391  1.00  0.00           H  
ATOM   4108  N   ALA 0 258       4.713   2.816  -6.767  1.00  0.00      R00  N  
ATOM   4109  CA  ALA 0 258       4.029   3.862  -5.984  1.00  0.00      R00  C  
ATOM   4110  C   ALA 0 258       3.179   3.404  -4.744  1.00  0.00      R00  C  
ATOM   4111  O   ALA 0 258       3.390   3.848  -3.573  1.00  0.00      R00  O  
ATOM   4112  CB  ALA 0 258       3.123   4.677  -6.888  1.00  0.00      R00  C  
ATOM   4113  H   ALA 0 258       4.604   2.706  -7.765  1.00  0.00      R00  H  
ATOM   4114  HA  ALA 0 258       4.781   4.549  -5.596  1.00  0.00           H  
ATOM   4115  HB1 ALA 0 258       2.571   5.419  -6.310  1.00  0.00           H  
ATOM   4116  HB2 ALA 0 258       3.769   5.246  -7.556  1.00  0.00           H  
ATOM   4117  HB3 ALA 0 258       2.555   3.995  -7.521  1.00  0.00           H  
ATOM   4118  N   VAL 0 259       2.403   2.366  -4.924  1.00  0.00      R00  N  
ATOM   4119  CA  VAL 0 259       1.531   1.761  -3.884  1.00  0.00      R00  C  
ATOM   4120  C   VAL 0 259       2.333   0.965  -2.848  1.00  0.00      R00  C  
ATOM   4121  O   VAL 0 259       1.776   0.586  -1.875  1.00  0.00      R00  O  
ATOM   4122  CB  VAL 0 259       0.448   0.803  -4.499  1.00  0.00      R00  C  
ATOM   4123  CG1 VAL 0 259      -0.718   1.539  -5.127  1.00  0.00      R00  C  
ATOM   4124  CG2 VAL 0 259       0.870  -0.225  -5.475  1.00  0.00      R00  C  
ATOM   4125  H   VAL 0 259       2.343   2.047  -5.880  1.00  0.00      R00  H  
ATOM   4126  HA  VAL 0 259       1.045   2.625  -3.431  1.00  0.00           H  
ATOM   4127  HB  VAL 0 259      -0.010   0.294  -3.651  1.00  0.00           H  
ATOM   4128 HG11 VAL 0 259      -0.278   2.229  -5.847  1.00  0.00           H  
ATOM   4129 HG12 VAL 0 259      -1.508   0.965  -5.612  1.00  0.00           H  
ATOM   4130 HG13 VAL 0 259      -1.212   2.213  -4.427  1.00  0.00           H  
ATOM   4131 HG21 VAL 0 259       1.660  -0.814  -5.011  1.00  0.00           H  
ATOM   4132 HG22 VAL 0 259       0.057  -0.849  -5.847  1.00  0.00           H  
ATOM   4133 HG23 VAL 0 259       1.397   0.160  -6.348  1.00  0.00           H  
ATOM   4134  N   TYR 0 260       3.613   0.628  -3.160  1.00  0.00      R00  N  
ATOM   4135  CA  TYR 0 260       4.569   0.004  -2.197  1.00  0.00      R00  C  
ATOM   4136  C   TYR 0 260       5.040   1.050  -1.173  1.00  0.00      R00  C  
ATOM   4137  O   TYR 0 260       4.471   1.094  -0.092  1.00  0.00      R00  O  
ATOM   4138  CB  TYR 0 260       5.667  -0.789  -2.944  1.00  0.00      R00  C  
ATOM   4139  CG  TYR 0 260       5.103  -2.014  -3.670  1.00  0.00      R00  C  
ATOM   4140  CD1 TYR 0 260       4.625  -1.867  -5.022  1.00  0.00      R00  C  
ATOM   4141  CE1 TYR 0 260       4.199  -2.964  -5.705  1.00  0.00      R00  C  
ATOM   4142  CD2 TYR 0 260       5.161  -3.259  -3.013  1.00  0.00      R00  C  
ATOM   4143  CE2 TYR 0 260       4.637  -4.387  -3.715  1.00  0.00      R00  C  
ATOM   4144  CZ  TYR 0 260       4.180  -4.277  -5.047  1.00  0.00      R00  C  
ATOM   4145  OH  TYR 0 260       3.715  -5.317  -5.761  1.00  0.00      R00  O  
ATOM   4146  H   TYR 0 260       4.061   0.985  -3.992  1.00  0.00      R00  H  
ATOM   4147  HH  TYR 0 260       3.503  -6.067  -5.201  1.00  0.00      R00  H  
ATOM   4148  HA  TYR 0 260       3.975  -0.764  -1.700  1.00  0.00           H  
ATOM   4149  HB3 TYR 0 260       6.418  -1.141  -2.236  1.00  0.00           H  
ATOM   4150  HB2 TYR 0 260       6.166  -0.103  -3.628  1.00  0.00           H  
ATOM   4151  HD1 TYR 0 260       4.535  -0.920  -5.534  1.00  0.00           H  
ATOM   4152  HE1 TYR 0 260       3.895  -2.979  -6.741  1.00  0.00           H  
ATOM   4153  HD2 TYR 0 260       5.589  -3.323  -2.023  1.00  0.00           H  
ATOM   4154  HE2 TYR 0 260       4.485  -5.400  -3.374  1.00  0.00           H  
ATOM   4155  N   VAL 0 261       6.042   1.820  -1.576  1.00  0.00      R00  N  
ATOM   4156  CA  VAL 0 261       6.607   2.802  -0.768  1.00  0.00      R00  C  
ATOM   4157  C   VAL 0 261       5.734   3.972  -0.214  1.00  0.00      R00  C  
ATOM   4158  O   VAL 0 261       6.103   4.540   0.778  1.00  0.00      R00  O  
ATOM   4159  CB  VAL 0 261       7.799   3.457  -1.511  1.00  0.00      R00  C  
ATOM   4160  CG1 VAL 0 261       8.845   2.443  -1.704  1.00  0.00      R00  C  
ATOM   4161  CG2 VAL 0 261       7.388   4.045  -2.850  1.00  0.00      R00  C  
ATOM   4162  H   VAL 0 261       6.330   1.721  -2.539  1.00  0.00      R00  H  
ATOM   4163  HA  VAL 0 261       6.851   2.281   0.158  1.00  0.00           H  
ATOM   4164  HB  VAL 0 261       8.126   4.257  -0.848  1.00  0.00           H  
ATOM   4165 HG11 VAL 0 261       8.547   1.612  -2.344  1.00  0.00           H  
ATOM   4166 HG12 VAL 0 261       9.707   2.869  -2.216  1.00  0.00           H  
ATOM   4167 HG13 VAL 0 261       8.935   2.127  -0.664  1.00  0.00           H  
ATOM   4168 HG21 VAL 0 261       7.672   3.409  -3.689  1.00  0.00           H  
ATOM   4169 HG22 VAL 0 261       6.313   4.196  -2.943  1.00  0.00           H  
ATOM   4170 HG23 VAL 0 261       7.859   4.993  -3.114  1.00  0.00           H  
ATOM   4171  N   LEU 0 262       4.531   4.242  -0.826  1.00  0.00      R00  N  
ATOM   4172  CA  LEU 0 262       3.794   5.452  -0.413  1.00  0.00      R00  C  
ATOM   4173  C   LEU 0 262       2.357   5.008   0.063  1.00  0.00      R00  C  
ATOM   4174  O   LEU 0 262       1.528   5.919   0.167  1.00  0.00      R00  O  
ATOM   4175  CB  LEU 0 262       3.621   6.566  -1.561  1.00  0.00      R00  C  
ATOM   4176  CG  LEU 0 262       4.979   7.020  -2.183  1.00  0.00      R00  C  
ATOM   4177  CD1 LEU 0 262       4.862   7.675  -3.557  1.00  0.00      R00  C  
ATOM   4178  CD2 LEU 0 262       5.907   7.839  -1.180  1.00  0.00      R00  C  
ATOM   4179  H   LEU 0 262       4.328   3.775  -1.698  1.00  0.00      R00  H  
ATOM   4180  HA  LEU 0 262       4.198   6.014   0.429  1.00  0.00           H  
ATOM   4181  HB3 LEU 0 262       3.157   7.437  -1.099  1.00  0.00           H  
ATOM   4182  HB2 LEU 0 262       2.990   6.149  -2.347  1.00  0.00           H  
ATOM   4183  HG  LEU 0 262       5.504   6.077  -2.340  1.00  0.00           H  
ATOM   4184 HD11 LEU 0 262       3.993   7.353  -4.130  1.00  0.00           H  
ATOM   4185 HD12 LEU 0 262       4.817   8.763  -3.513  1.00  0.00           H  
ATOM   4186 HD13 LEU 0 262       5.731   7.458  -4.179  1.00  0.00           H  
ATOM   4187 HD21 LEU 0 262       5.762   7.566  -0.134  1.00  0.00           H  
ATOM   4188 HD22 LEU 0 262       6.938   7.518  -1.324  1.00  0.00           H  
ATOM   4189 HD23 LEU 0 262       5.865   8.912  -1.365  1.00  0.00           H  
ATOM   4190  N   CYS 0 263       2.006   3.687   0.227  1.00  0.00      R00  N  
ATOM   4191  CA  CYS 0 263       0.739   3.166   0.671  1.00  0.00      R00  C  
ATOM   4192  C   CYS 0 263       0.714   1.991   1.673  1.00  0.00      R00  C  
ATOM   4193  O   CYS 0 263       0.451   2.122   2.859  1.00  0.00      R00  O  
ATOM   4194  CB  CYS 0 263      -0.198   2.991  -0.626  1.00  0.00      R00  C  
ATOM   4195  SG  CYS 0 263      -1.584   1.887  -0.493  1.00  0.00      R00  S  
ATOM   4196  H   CYS 0 263       2.776   3.035   0.221  1.00  0.00      R00  H  
ATOM   4197  HA  CYS 0 263       0.353   3.966   1.302  1.00  0.00           H  
ATOM   4198  HB3 CYS 0 263       0.325   2.733  -1.547  1.00  0.00           H  
ATOM   4199  HB2 CYS 0 263      -0.724   3.932  -0.789  1.00  0.00           H  
ATOM   4200  HG  CYS 0 263      -2.329   2.678   0.285  1.00  0.00           H  
ATOM   4201  N   TRP 0 264       1.209   0.851   1.210  1.00  0.00      R00  N  
ATOM   4202  CA  TRP 0 264       1.267  -0.360   1.974  1.00  0.00      R00  C  
ATOM   4203  C   TRP 0 264       2.469  -0.245   3.010  1.00  0.00      R00  C  
ATOM   4204  O   TRP 0 264       2.590  -0.996   4.001  1.00  0.00      R00  O  
ATOM   4205  CB  TRP 0 264       1.315  -1.537   1.053  1.00  0.00      R00  C  
ATOM   4206  CG  TRP 0 264       0.179  -1.697   0.103  1.00  0.00      R00  C  
ATOM   4207  CD2 TRP 0 264       0.260  -2.174  -1.231  1.00  0.00      R00  C  
ATOM   4208  CE2 TRP 0 264      -1.059  -2.080  -1.897  1.00  0.00      R00  C  
ATOM   4209  CE3 TRP 0 264       1.361  -2.672  -2.000  1.00  0.00      R00  C  
ATOM   4210  CD1 TRP 0 264      -1.162  -1.490   0.266  1.00  0.00      R00  C  
ATOM   4211  NE1 TRP 0 264      -1.836  -1.485  -0.945  1.00  0.00      R00  N  
ATOM   4212  CZ2 TRP 0 264      -1.235  -2.555  -3.177  1.00  0.00      R00  C  
ATOM   4213  CZ3 TRP 0 264       1.117  -3.236  -3.257  1.00  0.00      R00  C  
ATOM   4214  CH2 TRP 0 264      -0.171  -3.261  -3.824  1.00  0.00      R00  C  
ATOM   4215  H   TRP 0 264       1.388   0.758   0.220  1.00  0.00      R00  H  
ATOM   4216  HE1 TRP 0 264      -2.739  -1.047  -1.059  1.00  0.00      R00  H  
ATOM   4217  HA  TRP 0 264       0.372  -0.529   2.572  1.00  0.00           H  
ATOM   4218  HB3 TRP 0 264       1.319  -2.470   1.616  1.00  0.00           H  
ATOM   4219  HB2 TRP 0 264       2.252  -1.525   0.497  1.00  0.00           H  
ATOM   4220  HE3 TRP 0 264       2.363  -2.759  -1.607  1.00  0.00           H  
ATOM   4221  HD1 TRP 0 264      -1.435  -1.152   1.256  1.00  0.00           H  
ATOM   4222  HZ2 TRP 0 264      -2.177  -2.528  -3.704  1.00  0.00           H  
ATOM   4223  HZ3 TRP 0 264       1.977  -3.646  -3.766  1.00  0.00           H  
ATOM   4224  HH2 TRP 0 264      -0.353  -3.673  -4.806  1.00  0.00           H  
ATOM   4225  N   LEU 0 265       3.510   0.518   2.614  1.00  0.00      R00  N  
ATOM   4226  CA  LEU 0 265       4.702   0.784   3.401  1.00  0.00      R00  C  
ATOM   4227  C   LEU 0 265       4.420   1.599   4.709  1.00  0.00      R00  C  
ATOM   4228  O   LEU 0 265       4.823   1.117   5.788  1.00  0.00      R00  O  
ATOM   4229  CB  LEU 0 265       5.942   1.199   2.603  1.00  0.00      R00  C  
ATOM   4230  CG  LEU 0 265       7.277   1.296   3.398  1.00  0.00      R00  C  
ATOM   4231  CD1 LEU 0 265       7.655  -0.099   3.982  1.00  0.00      R00  C  
ATOM   4232  CD2 LEU 0 265       8.421   1.812   2.536  1.00  0.00      R00  C  
ATOM   4233  H   LEU 0 265       3.526   0.733   1.627  1.00  0.00      R00  H  
ATOM   4234  HA  LEU 0 265       4.921  -0.237   3.713  1.00  0.00           H  
ATOM   4235  HB3 LEU 0 265       5.791   2.136   2.066  1.00  0.00           H  
ATOM   4236  HB2 LEU 0 265       6.034   0.479   1.789  1.00  0.00           H  
ATOM   4237  HG  LEU 0 265       7.097   2.030   4.184  1.00  0.00           H  
ATOM   4238 HD11 LEU 0 265       7.345  -0.146   5.026  1.00  0.00           H  
ATOM   4239 HD12 LEU 0 265       7.024  -0.884   3.564  1.00  0.00           H  
ATOM   4240 HD13 LEU 0 265       8.683  -0.424   3.821  1.00  0.00           H  
ATOM   4241 HD21 LEU 0 265       9.378   1.736   3.052  1.00  0.00           H  
ATOM   4242 HD22 LEU 0 265       8.417   1.316   1.566  1.00  0.00           H  
ATOM   4243 HD23 LEU 0 265       8.342   2.875   2.307  1.00  0.00           H  
ATOM   4244  N   PRO 0 266       3.630   2.705   4.686  1.00  0.00      R00  N  
ATOM   4245  CA  PRO 0 266       3.053   3.425   5.857  1.00  0.00      R00  C  
ATOM   4246  C   PRO 0 266       2.630   2.591   7.073  1.00  0.00      R00  C  
ATOM   4247  O   PRO 0 266       2.933   2.868   8.206  1.00  0.00      R00  O  
ATOM   4248  CD  PRO 0 266       3.515   3.594   3.488  1.00  0.00      R00  C  
ATOM   4249  CB  PRO 0 266       1.957   4.279   5.271  1.00  0.00      R00  C  
ATOM   4250  CG  PRO 0 266       2.490   4.702   3.965  1.00  0.00      R00  C  
ATOM   4251  HD2 PRO 0 266       3.194   2.991   2.639  1.00  0.00           H  
ATOM   4252  HD3 PRO 0 266       4.391   4.184   3.220  1.00  0.00           H  
ATOM   4253  HA  PRO 0 266       3.853   4.003   6.320  1.00  0.00           H  
ATOM   4254  HB3 PRO 0 266       1.593   5.030   5.971  1.00  0.00           H  
ATOM   4255  HB2 PRO 0 266       1.093   3.674   4.994  1.00  0.00           H  
ATOM   4256  HG2 PRO 0 266       1.805   4.906   3.142  1.00  0.00           H  
ATOM   4257  HG3 PRO 0 266       3.049   5.616   4.165  1.00  0.00           H  
ATOM   4258  N   TYR 0 267       1.984   1.407   6.789  1.00  0.00      R00  N  
ATOM   4259  CA  TYR 0 267       1.683   0.400   7.828  1.00  0.00      R00  C  
ATOM   4260  C   TYR 0 267       2.920  -0.246   8.536  1.00  0.00      R00  C  
ATOM   4261  O   TYR 0 267       3.044   0.043   9.745  1.00  0.00      R00  O  
ATOM   4262  CB  TYR 0 267       0.767  -0.630   7.224  1.00  0.00      R00  C  
ATOM   4263  CG  TYR 0 267       0.044  -1.510   8.221  1.00  0.00      R00  C  
ATOM   4264  CD1 TYR 0 267       0.541  -2.707   8.671  1.00  0.00      R00  C  
ATOM   4265  CE1 TYR 0 267       0.053  -3.365   9.780  1.00  0.00      R00  C  
ATOM   4266  CD2 TYR 0 267      -1.174  -1.026   8.818  1.00  0.00      R00  C  
ATOM   4267  CE2 TYR 0 267      -1.708  -1.690   9.914  1.00  0.00      R00  C  
ATOM   4268  CZ  TYR 0 267      -1.029  -2.810  10.433  1.00  0.00      R00  C  
ATOM   4269  OH  TYR 0 267      -1.523  -3.371  11.567  1.00  0.00      R00  O  
ATOM   4270  H   TYR 0 267       2.156   1.061   5.856  1.00  0.00      R00  H  
ATOM   4271  HH  TYR 0 267      -2.022  -2.674  12.000  1.00  0.00      R00  H  
ATOM   4272  HA  TYR 0 267       1.004   0.888   8.526  1.00  0.00           H  
ATOM   4273  HB3 TYR 0 267       1.207  -1.232   6.429  1.00  0.00           H  
ATOM   4274  HB2 TYR 0 267       0.001  -0.126   6.634  1.00  0.00           H  
ATOM   4275  HD1 TYR 0 267       1.425  -3.140   8.228  1.00  0.00           H  
ATOM   4276  HE1 TYR 0 267       0.460  -4.293  10.153  1.00  0.00           H  
ATOM   4277  HD2 TYR 0 267      -1.620  -0.105   8.473  1.00  0.00           H  
ATOM   4278  HE2 TYR 0 267      -2.606  -1.380  10.428  1.00  0.00           H  
ATOM   4279  N   TRP 0 268       3.807  -0.895   7.749  1.00  0.00      R00  N  
ATOM   4280  CA  TRP 0 268       5.007  -1.588   8.300  1.00  0.00      R00  C  
ATOM   4281  C   TRP 0 268       6.169  -0.646   8.711  1.00  0.00      R00  C  
ATOM   4282  O   TRP 0 268       6.914  -1.097   9.612  1.00  0.00      R00  O  
ATOM   4283  CB  TRP 0 268       5.414  -2.777   7.419  1.00  0.00      R00  C  
ATOM   4284  CG  TRP 0 268       4.273  -3.792   7.296  1.00  0.00      R00  C  
ATOM   4285  CD2 TRP 0 268       3.970  -4.832   8.217  1.00  0.00      R00  C  
ATOM   4286  CE2 TRP 0 268       2.778  -5.443   7.719  1.00  0.00      R00  C  
ATOM   4287  CE3 TRP 0 268       4.570  -5.247   9.439  1.00  0.00      R00  C  
ATOM   4288  CD1 TRP 0 268       3.430  -3.906   6.292  1.00  0.00      R00  C  
ATOM   4289  NE1 TRP 0 268       2.416  -4.766   6.560  1.00  0.00      R00  N  
ATOM   4290  CZ2 TRP 0 268       2.152  -6.488   8.422  1.00  0.00      R00  C  
ATOM   4291  CZ3 TRP 0 268       3.960  -6.309  10.091  1.00  0.00      R00  C  
ATOM   4292  CH2 TRP 0 268       2.717  -6.806   9.676  1.00  0.00      R00  C  
ATOM   4293  H   TRP 0 268       3.662  -0.925   6.750  1.00  0.00      R00  H  
ATOM   4294  HE1 TRP 0 268       1.576  -4.905   6.016  1.00  0.00      R00  H  
ATOM   4295  HA  TRP 0 268       4.633  -1.938   9.262  1.00  0.00           H  
ATOM   4296  HB3 TRP 0 268       6.260  -3.356   7.790  1.00  0.00           H  
ATOM   4297  HB2 TRP 0 268       5.808  -2.279   6.532  1.00  0.00           H  
ATOM   4298  HE3 TRP 0 268       5.544  -4.862   9.703  1.00  0.00           H  
ATOM   4299  HD1 TRP 0 268       3.459  -3.257   5.428  1.00  0.00           H  
ATOM   4300  HZ2 TRP 0 268       1.226  -6.983   8.170  1.00  0.00           H  
ATOM   4301  HZ3 TRP 0 268       4.415  -6.624  11.019  1.00  0.00           H  
ATOM   4302  HH2 TRP 0 268       2.332  -7.617  10.277  1.00  0.00           H  
ATOM   4303  N   ALA 0 269       6.149   0.619   8.237  1.00  0.00      R00  N  
ATOM   4304  CA  ALA 0 269       7.013   1.682   8.710  1.00  0.00      R00  C  
ATOM   4305  C   ALA 0 269       6.765   2.029  10.232  1.00  0.00      R00  C  
ATOM   4306  O   ALA 0 269       7.716   2.452  10.863  1.00  0.00      R00  O  
ATOM   4307  CB  ALA 0 269       6.819   2.877   7.702  1.00  0.00      R00  C  
ATOM   4308  H   ALA 0 269       5.405   0.946   7.637  1.00  0.00      R00  H  
ATOM   4309  HA  ALA 0 269       8.078   1.452   8.717  1.00  0.00           H  
ATOM   4310  HB1 ALA 0 269       7.368   3.806   7.856  1.00  0.00           H  
ATOM   4311  HB2 ALA 0 269       7.089   2.533   6.703  1.00  0.00           H  
ATOM   4312  HB3 ALA 0 269       5.796   3.245   7.623  1.00  0.00           H  
ATOM   4313  N   CYS 0 270       5.580   1.791  10.709  1.00  0.00      R00  N  
ATOM   4314  CA  CYS 0 270       5.143   2.080  12.117  1.00  0.00      R00  C  
ATOM   4315  C   CYS 0 270       5.346   0.889  13.028  1.00  0.00      R00  C  
ATOM   4316  O   CYS 0 270       5.561   1.053  14.225  1.00  0.00      R00  O  
ATOM   4317  CB  CYS 0 270       3.636   2.471  12.160  1.00  0.00      R00  C  
ATOM   4318  SG  CYS 0 270       3.277   4.082  11.464  1.00  0.00      R00  S  
ATOM   4319  H   CYS 0 270       4.812   1.516  10.113  1.00  0.00      R00  H  
ATOM   4320  HA  CYS 0 270       5.762   2.833  12.605  1.00  0.00           H  
ATOM   4321  HB3 CYS 0 270       3.376   2.679  13.198  1.00  0.00           H  
ATOM   4322  HB2 CYS 0 270       2.900   1.758  11.788  1.00  0.00           H  
ATOM   4323  HG  CYS 0 270       3.272   3.829  10.153  1.00  0.00           H  
ATOM   4324  N   GLN 0 271       5.211  -0.296  12.435  1.00  0.00      R00  N  
ATOM   4325  CA  GLN 0 271       5.638  -1.522  13.118  1.00  0.00      R00  C  
ATOM   4326  C   GLN 0 271       7.093  -1.489  13.649  1.00  0.00      R00  C  
ATOM   4327  O   GLN 0 271       7.258  -1.929  14.730  1.00  0.00      R00  O  
ATOM   4328  CB  GLN 0 271       5.307  -2.713  12.279  1.00  0.00      R00  C  
ATOM   4329  CG  GLN 0 271       3.784  -2.992  12.097  1.00  0.00      R00  C  
ATOM   4330  CD  GLN 0 271       3.196  -4.197  12.882  1.00  0.00      R00  C  
ATOM   4331  OE1 GLN 0 271       3.870  -4.649  13.804  1.00  0.00      R00  O  
ATOM   4332  NE2 GLN 0 271       2.006  -4.643  12.487  1.00  0.00      R00  N  
ATOM   4333  H   GLN 0 271       4.762  -0.362  11.533  1.00  0.00      R00  H  
ATOM   4334 HE21 GLN 0 271       1.664  -5.514  12.866  1.00  0.00      R00  H  
ATOM   4335 HE22 GLN 0 271       1.564  -4.444  11.601  1.00  0.00      R00  H  
ATOM   4336  HA  GLN 0 271       5.003  -1.544  14.003  1.00  0.00           H  
ATOM   4337  HB3 GLN 0 271       5.768  -3.530  12.835  1.00  0.00           H  
ATOM   4338  HB2 GLN 0 271       5.838  -2.503  11.351  1.00  0.00           H  
ATOM   4339  HG3 GLN 0 271       3.455  -3.181  11.075  1.00  0.00           H  
ATOM   4340  HG2 GLN 0 271       3.161  -2.188  12.489  1.00  0.00           H  
ATOM   4341  N   VAL 0 272       8.034  -0.833  12.899  1.00  0.00      R00  N  
ATOM   4342  CA  VAL 0 272       9.437  -0.681  13.323  1.00  0.00      R00  C  
ATOM   4343  C   VAL 0 272       9.710   0.565  14.157  1.00  0.00      R00  C  
ATOM   4344  O   VAL 0 272      10.851   0.674  14.677  1.00  0.00      R00  O  
ATOM   4345  CB  VAL 0 272      10.476  -0.631  12.142  1.00  0.00      R00  C  
ATOM   4346  CG1 VAL 0 272      10.647  -1.989  11.455  1.00  0.00      R00  C  
ATOM   4347  CG2 VAL 0 272      10.132   0.573  11.146  1.00  0.00      R00  C  
ATOM   4348  H   VAL 0 272       7.633  -0.466  12.048  1.00  0.00      R00  H  
ATOM   4349  HA  VAL 0 272       9.641  -1.511  14.000  1.00  0.00           H  
ATOM   4350  HB  VAL 0 272      11.489  -0.362  12.440  1.00  0.00           H  
ATOM   4351 HG11 VAL 0 272      11.553  -2.057  10.852  1.00  0.00           H  
ATOM   4352 HG12 VAL 0 272      10.557  -2.852  12.114  1.00  0.00           H  
ATOM   4353 HG13 VAL 0 272       9.811  -2.207  10.791  1.00  0.00           H  
ATOM   4354 HG21 VAL 0 272       9.168   0.502  10.641  1.00  0.00           H  
ATOM   4355 HG22 VAL 0 272      10.236   1.538  11.642  1.00  0.00           H  
ATOM   4356 HG23 VAL 0 272      10.915   0.561  10.388  1.00  0.00           H  
ATOM   4357  N   ALA 0 273       8.734   1.485  14.193  1.00  0.00      R00  N  
ATOM   4358  CA  ALA 0 273       8.884   2.673  15.057  1.00  0.00      R00  C  
ATOM   4359  C   ALA 0 273       8.871   2.314  16.491  1.00  0.00      R00  C  
ATOM   4360  O   ALA 0 273       9.692   2.805  17.267  1.00  0.00      R00  O  
ATOM   4361  CB  ALA 0 273       7.740   3.666  14.643  1.00  0.00      R00  C  
ATOM   4362  H   ALA 0 273       7.855   1.380  13.707  1.00  0.00      R00  H  
ATOM   4363  HA  ALA 0 273       9.871   3.107  14.891  1.00  0.00           H  
ATOM   4364  HB1 ALA 0 273       7.935   4.577  15.209  1.00  0.00           H  
ATOM   4365  HB2 ALA 0 273       7.684   3.834  13.568  1.00  0.00           H  
ATOM   4366  HB3 ALA 0 273       6.759   3.270  14.906  1.00  0.00           H  
ATOM   4367  N   LEU 0 274       8.130   1.284  16.776  1.00  0.00      R00  N  
ATOM   4368  CA  LEU 0 274       7.988   0.644  18.063  1.00  0.00      R00  C  
ATOM   4369  C   LEU 0 274       9.247  -0.027  18.700  1.00  0.00      R00  C  
ATOM   4370  O   LEU 0 274       9.278  -0.091  19.931  1.00  0.00      R00  O  
ATOM   4371  CB  LEU 0 274       6.802  -0.362  17.918  1.00  0.00      R00  C  
ATOM   4372  CG  LEU 0 274       5.441   0.093  18.541  1.00  0.00      R00  C  
ATOM   4373  CD1 LEU 0 274       5.534   0.060  20.077  1.00  0.00      R00  C  
ATOM   4374  CD2 LEU 0 274       4.951   1.443  17.912  1.00  0.00      R00  C  
ATOM   4375  H   LEU 0 274       7.474   0.856  16.138  1.00  0.00      R00  H  
ATOM   4376  HA  LEU 0 274       7.555   1.392  18.727  1.00  0.00           H  
ATOM   4377  HB3 LEU 0 274       7.057  -1.376  18.226  1.00  0.00           H  
ATOM   4378  HB2 LEU 0 274       6.534  -0.683  16.912  1.00  0.00           H  
ATOM   4379  HG  LEU 0 274       4.703  -0.668  18.287  1.00  0.00           H  
ATOM   4380 HD11 LEU 0 274       6.459  -0.357  20.476  1.00  0.00           H  
ATOM   4381 HD12 LEU 0 274       5.472   1.070  20.482  1.00  0.00           H  
ATOM   4382 HD13 LEU 0 274       4.642  -0.433  20.462  1.00  0.00           H  
ATOM   4383 HD21 LEU 0 274       4.907   2.255  18.638  1.00  0.00           H  
ATOM   4384 HD22 LEU 0 274       5.434   1.725  16.976  1.00  0.00           H  
ATOM   4385 HD23 LEU 0 274       3.938   1.394  17.512  1.00  0.00           H  
ATOM   4386  N   ILE 0 275      10.177  -0.415  17.883  1.00  0.00      R00  N  
ATOM   4387  CA  ILE 0 275      11.415  -1.048  18.336  1.00  0.00      R00  C  
ATOM   4388  C   ILE 0 275      12.530   0.021  18.587  1.00  0.00      R00  C  
ATOM   4389  O   ILE 0 275      13.450  -0.285  19.364  1.00  0.00      R00  O  
ATOM   4390  CB  ILE 0 275      11.976  -1.963  17.211  1.00  0.00      R00  C  
ATOM   4391  CG2 ILE 0 275      13.305  -2.698  17.443  1.00  0.00      R00  C  
ATOM   4392  CG1 ILE 0 275      10.924  -3.052  16.794  1.00  0.00      R00  C  
ATOM   4393  CD1 ILE 0 275      11.174  -3.736  15.378  1.00  0.00      R00  C  
ATOM   4394  H   ILE 0 275      10.081  -0.090  16.931  1.00  0.00      R00  H  
ATOM   4395  HA  ILE 0 275      11.160  -1.572  19.257  1.00  0.00           H  
ATOM   4396  HB  ILE 0 275      12.075  -1.218  16.422  1.00  0.00           H  
ATOM   4397 HG21 ILE 0 275      14.128  -2.122  17.865  1.00  0.00           H  
ATOM   4398 HG22 ILE 0 275      13.132  -3.271  18.354  1.00  0.00           H  
ATOM   4399 HG23 ILE 0 275      13.707  -3.300  16.628  1.00  0.00           H  
ATOM   4400 HG13 ILE 0 275       9.885  -2.792  16.995  1.00  0.00           H  
ATOM   4401 HG12 ILE 0 275      10.959  -3.829  17.558  1.00  0.00           H  
ATOM   4402 HD11 ILE 0 275      10.195  -4.045  15.013  1.00  0.00           H  
ATOM   4403 HD12 ILE 0 275      11.657  -3.108  14.629  1.00  0.00           H  
ATOM   4404 HD13 ILE 0 275      11.819  -4.608  15.488  1.00  0.00           H  
ATOM   4405  N   TYR 0 276      12.396   1.175  17.964  1.00  0.00      R00  N  
ATOM   4406  CA  TYR 0 276      13.487   2.153  17.913  1.00  0.00      R00  C  
ATOM   4407  C   TYR 0 276      12.963   3.519  18.317  1.00  0.00      R00  C  
ATOM   4408  O   TYR 0 276      13.155   4.524  17.632  1.00  0.00      R00  O  
ATOM   4409  CB  TYR 0 276      14.063   2.253  16.479  1.00  0.00      R00  C  
ATOM   4410  CG  TYR 0 276      14.628   0.939  16.006  1.00  0.00      R00  C  
ATOM   4411  CD1 TYR 0 276      15.652   0.411  16.698  1.00  0.00      R00  C  
ATOM   4412  CE1 TYR 0 276      16.201  -0.835  16.278  1.00  0.00      R00  C  
ATOM   4413  CD2 TYR 0 276      13.954   0.197  15.014  1.00  0.00      R00  C  
ATOM   4414  CE2 TYR 0 276      14.396  -1.076  14.675  1.00  0.00      R00  C  
ATOM   4415  CZ  TYR 0 276      15.551  -1.521  15.257  1.00  0.00      R00  C  
ATOM   4416  OH  TYR 0 276      16.021  -2.736  14.792  1.00  0.00      R00  O  
ATOM   4417  H   TYR 0 276      11.486   1.559  17.756  1.00  0.00      R00  H  
ATOM   4418  HH  TYR 0 276      16.759  -3.046  15.321  1.00  0.00      R00  H  
ATOM   4419  HA  TYR 0 276      14.255   2.071  18.682  1.00  0.00           H  
ATOM   4420  HB3 TYR 0 276      14.802   3.054  16.458  1.00  0.00           H  
ATOM   4421  HB2 TYR 0 276      13.330   2.478  15.704  1.00  0.00           H  
ATOM   4422  HD1 TYR 0 276      16.119   1.055  17.428  1.00  0.00           H  
ATOM   4423  HE1 TYR 0 276      17.173  -1.185  16.594  1.00  0.00           H  
ATOM   4424  HD2 TYR 0 276      13.116   0.598  14.464  1.00  0.00           H  
ATOM   4425  HE2 TYR 0 276      13.948  -1.687  13.905  1.00  0.00           H  
ATOM   4426  N   SER 0 277      12.321   3.477  19.481  1.00  0.00      R00  N  
ATOM   4427  CA  SER 0 277      11.727   4.615  20.172  1.00  0.00      R00  C  
ATOM   4428  C   SER 0 277      11.372   4.197  21.627  1.00  0.00      R00  C  
ATOM   4429  O   SER 0 277      11.812   3.078  22.018  1.00  0.00      R00  O  
ATOM   4430  CB  SER 0 277      10.549   5.153  19.361  1.00  0.00      R00  C  
ATOM   4431  OG  SER 0 277      10.268   6.470  19.777  1.00  0.00      R00  O  
ATOM   4432  H   SER 0 277      12.265   2.613  20.003  1.00  0.00      R00  H  
ATOM   4433  HG  SER 0 277      11.094   6.924  19.591  1.00  0.00      R00  H  
ATOM   4434  HA  SER 0 277      12.514   5.366  20.236  1.00  0.00           H  
ATOM   4435  HB3 SER 0 277       9.720   4.503  19.641  1.00  0.00           H  
ATOM   4436  HB2 SER 0 277      10.780   5.223  18.298  1.00  0.00           H  
ATOM   4437  N   GLN 0 278      10.666   5.025  22.395  1.00  0.00      R00  N  
ATOM   4438  CA  GLN 0 278      10.049   4.615  23.654  1.00  0.00      R00  C  
ATOM   4439  C   GLN 0 278       8.919   3.626  23.536  1.00  0.00      R00  C  
ATOM   4440  O   GLN 0 278       8.254   3.515  22.499  1.00  0.00      R00  O  
ATOM   4441  CB  GLN 0 278       9.645   5.917  24.425  1.00  0.00      R00  C  
ATOM   4442  CG  GLN 0 278      10.770   6.773  25.027  1.00  0.00      R00  C  
ATOM   4443  CD  GLN 0 278      10.269   7.999  25.797  1.00  0.00      R00  C  
ATOM   4444  OE1 GLN 0 278       9.111   8.405  25.450  1.00  0.00      R00  O  
ATOM   4445  NE2 GLN 0 278      11.034   8.687  26.635  1.00  0.00      R00  N  
ATOM   4446  H   GLN 0 278      10.503   6.001  22.197  1.00  0.00      R00  H  
ATOM   4447 HE21 GLN 0 278      10.678   9.439  27.207  1.00  0.00      R00  H  
ATOM   4448 HE22 GLN 0 278      11.948   8.339  26.888  1.00  0.00      R00  H  
ATOM   4449  HA  GLN 0 278      10.707   3.952  24.214  1.00  0.00           H  
ATOM   4450  HB3 GLN 0 278       8.906   5.682  25.190  1.00  0.00           H  
ATOM   4451  HB2 GLN 0 278       9.015   6.478  23.734  1.00  0.00           H  
ATOM   4452  HG3 GLN 0 278      11.427   7.211  24.275  1.00  0.00           H  
ATOM   4453  HG2 GLN 0 278      11.322   6.075  25.657  1.00  0.00           H  
ATOM   4454  N   ALA 0 279       8.621   2.927  24.673  1.00  0.00      R00  N  
ATOM   4455  CA  ALA 0 279       7.471   2.112  24.941  1.00  0.00      R00  C  
ATOM   4456  C   ALA 0 279       6.178   2.862  24.851  1.00  0.00      R00  C  
ATOM   4457  O   ALA 0 279       6.137   3.958  25.345  1.00  0.00      R00  O  
ATOM   4458  CB  ALA 0 279       7.623   1.401  26.291  1.00  0.00      R00  C  
ATOM   4459  H   ALA 0 279       9.011   3.218  25.557  1.00  0.00      R00  H  
ATOM   4460  HA  ALA 0 279       7.523   1.359  24.156  1.00  0.00           H  
ATOM   4461  HB1 ALA 0 279       8.602   0.939  26.414  1.00  0.00           H  
ATOM   4462  HB2 ALA 0 279       7.410   1.980  27.190  1.00  0.00           H  
ATOM   4463  HB3 ALA 0 279       6.927   0.562  26.275  1.00  0.00           H  
ATOM   4464  N   THR 0 280       5.098   2.246  24.274  1.00  0.00      R00  N  
ATOM   4465  CA  THR 0 280       3.701   2.824  24.186  1.00  0.00      R00  C  
ATOM   4466  C   THR 0 280       3.146   3.260  25.578  1.00  0.00      R00  C  
ATOM   4467  O   THR 0 280       2.398   4.227  25.725  1.00  0.00      R00  O  
ATOM   4468  CB  THR 0 280       2.725   1.734  23.588  1.00  0.00      R00  C  
ATOM   4469  OG1 THR 0 280       3.480   1.136  22.468  1.00  0.00      R00  O  
ATOM   4470  CG2 THR 0 280       1.388   2.331  23.029  1.00  0.00      R00  C  
ATOM   4471  H   THR 0 280       5.132   1.314  23.885  1.00  0.00      R00  H  
ATOM   4472  HG1 THR 0 280       2.922   0.382  22.264  1.00  0.00      R00  H  
ATOM   4473  HA  THR 0 280       3.650   3.708  23.551  1.00  0.00           H  
ATOM   4474  HB  THR 0 280       2.609   0.912  24.293  1.00  0.00           H  
ATOM   4475 HG21 THR 0 280       0.672   2.573  23.814  1.00  0.00           H  
ATOM   4476 HG22 THR 0 280       1.420   3.239  22.427  1.00  0.00           H  
ATOM   4477 HG23 THR 0 280       0.941   1.502  22.480  1.00  0.00           H  
ATOM   4478  N   GLU 0 281       3.662   2.678  26.656  1.00  0.00      R00  N  
ATOM   4479  CA  GLU 0 281       3.397   3.064  28.048  1.00  0.00      R00  C  
ATOM   4480  C   GLU 0 281       3.905   4.575  28.384  1.00  0.00      R00  C  
ATOM   4481  O   GLU 0 281       3.421   5.238  29.326  1.00  0.00      R00  O  
ATOM   4482  CB  GLU 0 281       3.943   1.952  28.936  1.00  0.00      R00  C  
ATOM   4483  CG  GLU 0 281       3.756   2.050  30.429  1.00  0.00      R00  C  
ATOM   4484  CD  GLU 0 281       2.381   1.764  31.022  1.00  0.00      R00  C  
ATOM   4485  OE1 GLU 0 281       1.433   1.398  30.309  1.00  0.00      R00  O  
ATOM   4486  OE2 GLU 0 281       2.117   2.042  32.214  1.00  0.00      R00  O1-
ATOM   4487  H   GLU 0 281       4.321   1.916  26.596  1.00  0.00      R00  H  
ATOM   4488  HA  GLU 0 281       2.318   3.078  28.203  1.00  0.00           H  
ATOM   4489  HB3 GLU 0 281       4.990   1.843  28.654  1.00  0.00           H  
ATOM   4490  HB2 GLU 0 281       3.487   1.007  28.637  1.00  0.00           H  
ATOM   4491  HG3 GLU 0 281       4.208   2.926  30.894  1.00  0.00           H  
ATOM   4492  HG2 GLU 0 281       4.415   1.233  30.722  1.00  0.00           H  
ATOM   4493  N   CYS 0 282       4.805   5.096  27.567  1.00  0.00      R00  N  
ATOM   4494  CA  CYS 0 282       5.625   6.200  27.849  1.00  0.00      R00  C  
ATOM   4495  C   CYS 0 282       5.511   7.295  26.783  1.00  0.00      R00  C  
ATOM   4496  O   CYS 0 282       5.673   8.438  27.073  1.00  0.00      R00  O  
ATOM   4497  CB  CYS 0 282       7.117   5.813  28.237  1.00  0.00      R00  C  
ATOM   4498  SG  CYS 0 282       7.140   4.581  29.527  1.00  0.00      R00  S  
ATOM   4499  H   CYS 0 282       5.075   4.530  26.775  1.00  0.00      R00  H  
ATOM   4500  HA  CYS 0 282       5.154   6.702  28.693  1.00  0.00           H  
ATOM   4501  HB3 CYS 0 282       7.580   6.787  28.394  1.00  0.00           H  
ATOM   4502  HB2 CYS 0 282       7.490   5.253  27.379  1.00  0.00           H  
ATOM   4503  HG  CYS 0 282       8.042   3.809  28.913  1.00  0.00           H  
ATOM   4504  N   ALA 0 283       5.294   6.921  25.563  1.00  0.00      R00  N  
ATOM   4505  CA  ALA 0 283       5.325   7.791  24.360  1.00  0.00      R00  C  
ATOM   4506  C   ALA 0 283       4.070   8.697  24.192  1.00  0.00      R00  C  
ATOM   4507  O   ALA 0 283       3.006   8.422  24.842  1.00  0.00      R00  O  
ATOM   4508  CB  ALA 0 283       5.688   6.893  23.139  1.00  0.00      R00  C  
ATOM   4509  H   ALA 0 283       5.178   5.933  25.391  1.00  0.00      R00  H  
ATOM   4510  HA  ALA 0 283       6.178   8.461  24.468  1.00  0.00           H  
ATOM   4511  HB1 ALA 0 283       5.020   6.036  23.054  1.00  0.00           H  
ATOM   4512  HB2 ALA 0 283       5.514   7.533  22.274  1.00  0.00           H  
ATOM   4513  HB3 ALA 0 283       6.731   6.577  23.167  1.00  0.00           H  
ATOM   4514  N   SER 0 284       4.201   9.736  23.405  1.00  0.00      R00  N  
ATOM   4515  CA  SER 0 284       3.216  10.829  23.151  1.00  0.00      R00  C  
ATOM   4516  C   SER 0 284       1.959  10.295  22.376  1.00  0.00      R00  C  
ATOM   4517  O   SER 0 284       1.915   9.138  21.817  1.00  0.00      R00  O  
ATOM   4518  CB  SER 0 284       3.868  12.054  22.438  1.00  0.00      R00  C  
ATOM   4519  OG  SER 0 284       4.347  11.700  21.197  1.00  0.00      R00  O  
ATOM   4520  H   SER 0 284       5.110   9.820  22.973  1.00  0.00      R00  H  
ATOM   4521  HG  SER 0 284       5.134  11.158  21.292  1.00  0.00      R00  H  
ATOM   4522  HA  SER 0 284       2.783  11.021  24.133  1.00  0.00           H  
ATOM   4523  HB3 SER 0 284       4.491  12.586  23.156  1.00  0.00           H  
ATOM   4524  HB2 SER 0 284       3.171  12.845  22.162  1.00  0.00           H  
ATOM   4525  N   HIS 0 285       0.994  11.261  22.211  1.00  0.00      R00  N  
ATOM   4526  CA  HIS 0 285      -0.226  10.984  21.526  1.00  0.00      R00  C  
ATOM   4527  C   HIS 0 285      -0.059  10.438  20.085  1.00  0.00      R00  C  
ATOM   4528  O   HIS 0 285      -1.000   9.840  19.554  1.00  0.00      R00  O  
ATOM   4529  CB  HIS 0 285      -1.054  12.304  21.630  1.00  0.00      R00  C  
ATOM   4530  CG  HIS 0 285      -0.525  13.654  21.269  1.00  0.00      R00  C  
ATOM   4531  ND1 HIS 0 285      -0.478  14.216  19.993  1.00  0.00      R00  N  
ATOM   4532  CD2 HIS 0 285       0.138  14.613  21.970  1.00  0.00      R00  C  
ATOM   4533  NE2 HIS 0 285       0.460  15.734  21.272  1.00  0.00      R00  N  
ATOM   4534  CE1 HIS 0 285       0.069  15.429  20.026  1.00  0.00      R00  C  
ATOM   4535  H   HIS 0 285       0.998  12.152  22.687  1.00  0.00      R00  H  
ATOM   4536  HD1 HIS 0 285      -0.906  13.793  19.181  1.00  0.00      R00  H  
ATOM   4537  HA  HIS 0 285      -0.806  10.219  22.042  1.00  0.00           H  
ATOM   4538  HB3 HIS 0 285      -1.252  12.298  22.702  1.00  0.00           H  
ATOM   4539  HB2 HIS 0 285      -2.045  12.108  21.220  1.00  0.00           H  
ATOM   4540  HD2 HIS 0 285       0.438  14.588  23.008  1.00  0.00           H  
ATOM   4541  HE1 HIS 0 285       0.062  16.166  19.237  1.00  0.00           H  
ATOM   4542  N   VAL 0 286       1.024  10.795  19.422  1.00  0.00      R00  N  
ATOM   4543  CA  VAL 0 286       1.111  10.661  17.954  1.00  0.00      R00  C  
ATOM   4544  C   VAL 0 286       1.336   9.164  17.593  1.00  0.00      R00  C  
ATOM   4545  O   VAL 0 286       1.081   8.708  16.441  1.00  0.00      R00  O  
ATOM   4546  CB  VAL 0 286       2.253  11.552  17.339  1.00  0.00      R00  C  
ATOM   4547  CG1 VAL 0 286       1.934  13.050  17.590  1.00  0.00      R00  C  
ATOM   4548  CG2 VAL 0 286       3.672  11.133  17.748  1.00  0.00      R00  C  
ATOM   4549  H   VAL 0 286       1.751  11.304  19.904  1.00  0.00      R00  H  
ATOM   4550  HA  VAL 0 286       0.169  11.070  17.588  1.00  0.00           H  
ATOM   4551  HB  VAL 0 286       2.132  11.474  16.259  1.00  0.00           H  
ATOM   4552 HG11 VAL 0 286       0.940  13.360  17.269  1.00  0.00           H  
ATOM   4553 HG12 VAL 0 286       2.005  13.310  18.647  1.00  0.00           H  
ATOM   4554 HG13 VAL 0 286       2.572  13.664  16.954  1.00  0.00           H  
ATOM   4555 HG21 VAL 0 286       4.290  11.949  17.374  1.00  0.00           H  
ATOM   4556 HG22 VAL 0 286       3.765  11.027  18.829  1.00  0.00           H  
ATOM   4557 HG23 VAL 0 286       3.992  10.176  17.336  1.00  0.00           H  
ATOM   4558  N   THR 0 287       1.757   8.347  18.562  1.00  0.00      R00  N  
ATOM   4559  CA  THR 0 287       2.068   6.948  18.340  1.00  0.00      R00  C  
ATOM   4560  C   THR 0 287       0.889   5.964  18.308  1.00  0.00      R00  C  
ATOM   4561  O   THR 0 287       1.123   4.960  17.626  1.00  0.00      R00  O  
ATOM   4562  CB  THR 0 287       3.010   6.486  19.466  1.00  0.00      R00  C  
ATOM   4563  OG1 THR 0 287       2.323   6.711  20.697  1.00  0.00      R00  O  
ATOM   4564  CG2 THR 0 287       4.386   7.219  19.428  1.00  0.00      R00  C  
ATOM   4565  H   THR 0 287       1.953   8.729  19.476  1.00  0.00      R00  H  
ATOM   4566  HG1 THR 0 287       2.497   7.534  21.159  1.00  0.00      R00  H  
ATOM   4567  HA  THR 0 287       2.601   6.853  17.394  1.00  0.00           H  
ATOM   4568  HB  THR 0 287       3.023   5.401  19.358  1.00  0.00           H  
ATOM   4569 HG21 THR 0 287       4.904   7.300  20.384  1.00  0.00           H  
ATOM   4570 HG22 THR 0 287       4.979   6.633  18.727  1.00  0.00           H  
ATOM   4571 HG23 THR 0 287       4.321   8.249  19.078  1.00  0.00           H  
ATOM   4572  N   ILE 0 288      -0.295   6.288  18.863  1.00  0.00      R00  N  
ATOM   4573  CA  ILE 0 288      -1.565   5.610  18.699  1.00  0.00      R00  C  
ATOM   4574  C   ILE 0 288      -2.186   6.040  17.367  1.00  0.00      R00  C  
ATOM   4575  O   ILE 0 288      -2.694   5.153  16.653  1.00  0.00      R00  O  
ATOM   4576  CB  ILE 0 288      -2.541   5.870  19.962  1.00  0.00      R00  C  
ATOM   4577  CG2 ILE 0 288      -3.984   5.947  19.686  1.00  0.00      R00  C  
ATOM   4578  CG1 ILE 0 288      -2.269   4.953  21.194  1.00  0.00      R00  C  
ATOM   4579  CD1 ILE 0 288      -1.040   5.386  22.069  1.00  0.00      R00  C  
ATOM   4580  H   ILE 0 288      -0.348   6.937  19.635  1.00  0.00      R00  H  
ATOM   4581  HA  ILE 0 288      -1.481   4.524  18.710  1.00  0.00           H  
ATOM   4582  HB  ILE 0 288      -2.281   6.858  20.341  1.00  0.00           H  
ATOM   4583 HG21 ILE 0 288      -4.435   5.149  19.097  1.00  0.00           H  
ATOM   4584 HG22 ILE 0 288      -4.502   5.998  20.644  1.00  0.00           H  
ATOM   4585 HG23 ILE 0 288      -4.302   6.879  19.219  1.00  0.00           H  
ATOM   4586 HG13 ILE 0 288      -2.155   3.935  20.821  1.00  0.00           H  
ATOM   4587 HG12 ILE 0 288      -3.071   4.920  21.932  1.00  0.00           H  
ATOM   4588 HD11 ILE 0 288      -0.744   6.396  21.786  1.00  0.00           H  
ATOM   4589 HD12 ILE 0 288      -1.267   5.368  23.135  1.00  0.00           H  
ATOM   4590 HD13 ILE 0 288      -0.149   4.791  21.870  1.00  0.00           H  
ATOM   4591  N   THR 0 289      -2.136   7.314  16.918  1.00  0.00      R00  N  
ATOM   4592  CA  THR 0 289      -2.933   7.943  15.885  1.00  0.00      R00  C  
ATOM   4593  C   THR 0 289      -2.208   7.701  14.553  1.00  0.00      R00  C  
ATOM   4594  O   THR 0 289      -2.968   7.536  13.594  1.00  0.00      R00  O  
ATOM   4595  CB  THR 0 289      -3.016   9.483  16.030  1.00  0.00      R00  C  
ATOM   4596  OG1 THR 0 289      -1.816   9.904  16.725  1.00  0.00      R00  O  
ATOM   4597  CG2 THR 0 289      -4.151   9.983  16.882  1.00  0.00      R00  C  
ATOM   4598  H   THR 0 289      -1.543   7.987  17.384  1.00  0.00      R00  H  
ATOM   4599  HG1 THR 0 289      -1.937  10.089  17.659  1.00  0.00      R00  H  
ATOM   4600  HA  THR 0 289      -3.921   7.483  15.872  1.00  0.00           H  
ATOM   4601  HB  THR 0 289      -3.103  10.033  15.094  1.00  0.00           H  
ATOM   4602 HG21 THR 0 289      -5.091   9.604  16.482  1.00  0.00           H  
ATOM   4603 HG22 THR 0 289      -4.118   9.565  17.888  1.00  0.00           H  
ATOM   4604 HG23 THR 0 289      -4.189  11.069  16.969  1.00  0.00           H  
ATOM   4605  N   VAL 0 290      -0.907   7.421  14.527  1.00  0.00      R00  N  
ATOM   4606  CA  VAL 0 290      -0.186   7.089  13.264  1.00  0.00      R00  C  
ATOM   4607  C   VAL 0 290      -0.744   5.834  12.626  1.00  0.00      R00  C  
ATOM   4608  O   VAL 0 290      -0.864   5.845  11.405  1.00  0.00      R00  O  
ATOM   4609  CB  VAL 0 290       1.399   6.936  13.532  1.00  0.00      R00  C  
ATOM   4610  CG1 VAL 0 290       1.986   8.353  13.879  1.00  0.00      R00  C  
ATOM   4611  CG2 VAL 0 290       1.878   5.818  14.503  1.00  0.00      R00  C  
ATOM   4612  H   VAL 0 290      -0.336   7.475  15.358  1.00  0.00      R00  H  
ATOM   4613  HA  VAL 0 290      -0.136   7.932  12.575  1.00  0.00           H  
ATOM   4614  HB  VAL 0 290       1.806   6.581  12.585  1.00  0.00           H  
ATOM   4615 HG11 VAL 0 290       2.721   8.370  14.684  1.00  0.00           H  
ATOM   4616 HG12 VAL 0 290       2.502   8.628  12.959  1.00  0.00           H  
ATOM   4617 HG13 VAL 0 290       1.294   9.183  14.021  1.00  0.00           H  
ATOM   4618 HG21 VAL 0 290       1.194   5.681  15.340  1.00  0.00           H  
ATOM   4619 HG22 VAL 0 290       2.022   4.842  14.040  1.00  0.00           H  
ATOM   4620 HG23 VAL 0 290       2.860   6.066  14.907  1.00  0.00           H  
ATOM   4621  N   PHE 0 291      -1.242   4.847  13.378  1.00  0.00      R00  N  
ATOM   4622  CA  PHE 0 291      -1.819   3.619  12.775  1.00  0.00      R00  C  
ATOM   4623  C   PHE 0 291      -3.114   4.021  12.008  1.00  0.00      R00  C  
ATOM   4624  O   PHE 0 291      -3.339   3.324  10.994  1.00  0.00      R00  O  
ATOM   4625  CB  PHE 0 291      -2.115   2.640  13.886  1.00  0.00      R00  C  
ATOM   4626  CG  PHE 0 291      -0.848   2.049  14.312  1.00  0.00      R00  C  
ATOM   4627  CD1 PHE 0 291      -0.217   1.052  13.592  1.00  0.00      R00  C  
ATOM   4628  CD2 PHE 0 291      -0.291   2.497  15.542  1.00  0.00      R00  C  
ATOM   4629  CE1 PHE 0 291       0.993   0.576  13.956  1.00  0.00      R00  C  
ATOM   4630  CE2 PHE 0 291       0.963   1.940  16.028  1.00  0.00      R00  C  
ATOM   4631  CZ  PHE 0 291       1.562   0.960  15.197  1.00  0.00      R00  C  
ATOM   4632  H   PHE 0 291      -1.303   4.919  14.383  1.00  0.00      R00  H  
ATOM   4633  HA  PHE 0 291      -1.140   3.168  12.052  1.00  0.00           H  
ATOM   4634  HB3 PHE 0 291      -2.806   1.884  13.512  1.00  0.00           H  
ATOM   4635  HB2 PHE 0 291      -2.646   3.130  14.703  1.00  0.00           H  
ATOM   4636  HD1 PHE 0 291      -0.711   0.757  12.678  1.00  0.00           H  
ATOM   4637  HD2 PHE 0 291      -0.711   3.305  16.122  1.00  0.00           H  
ATOM   4638  HE1 PHE 0 291       1.294  -0.220  13.290  1.00  0.00           H  
ATOM   4639  HE2 PHE 0 291       1.443   2.306  16.924  1.00  0.00           H  
ATOM   4640  HZ  PHE 0 291       2.514   0.498  15.414  1.00  0.00           H  
ATOM   4641  N   LEU 0 292      -3.866   5.053  12.421  1.00  0.00      R00  N  
ATOM   4642  CA  LEU 0 292      -5.130   5.342  11.827  1.00  0.00      R00  C  
ATOM   4643  C   LEU 0 292      -4.916   6.136  10.545  1.00  0.00      R00  C  
ATOM   4644  O   LEU 0 292      -5.697   6.028   9.607  1.00  0.00      R00  O  
ATOM   4645  CB  LEU 0 292      -6.000   6.242  12.794  1.00  0.00      R00  C  
ATOM   4646  CG  LEU 0 292      -6.334   5.618  14.171  1.00  0.00      R00  C  
ATOM   4647  CD1 LEU 0 292      -7.351   6.467  15.025  1.00  0.00      R00  C  
ATOM   4648  CD2 LEU 0 292      -6.885   4.212  14.094  1.00  0.00      R00  C  
ATOM   4649  H   LEU 0 292      -3.485   5.839  12.929  1.00  0.00      R00  H  
ATOM   4650  HA  LEU 0 292      -5.664   4.413  11.625  1.00  0.00           H  
ATOM   4651  HB3 LEU 0 292      -6.971   6.580  12.433  1.00  0.00           H  
ATOM   4652  HB2 LEU 0 292      -5.440   7.151  13.015  1.00  0.00           H  
ATOM   4653  HG  LEU 0 292      -5.423   5.716  14.761  1.00  0.00           H  
ATOM   4654 HD11 LEU 0 292      -8.369   6.123  14.843  1.00  0.00           H  
ATOM   4655 HD12 LEU 0 292      -7.162   6.178  16.059  1.00  0.00           H  
ATOM   4656 HD13 LEU 0 292      -7.379   7.533  14.799  1.00  0.00           H  
ATOM   4657 HD21 LEU 0 292      -7.056   3.864  15.113  1.00  0.00           H  
ATOM   4658 HD22 LEU 0 292      -7.818   4.282  13.534  1.00  0.00           H  
ATOM   4659 HD23 LEU 0 292      -6.302   3.399  13.661  1.00  0.00           H  
ATOM   4660  N   VAL 0 293      -3.835   6.932  10.471  1.00  0.00      R00  N  
ATOM   4661  CA  VAL 0 293      -3.348   7.585   9.294  1.00  0.00      R00  C  
ATOM   4662  C   VAL 0 293      -2.832   6.561   8.271  1.00  0.00      R00  C  
ATOM   4663  O   VAL 0 293      -3.394   6.428   7.168  1.00  0.00      R00  O  
ATOM   4664  CB  VAL 0 293      -2.297   8.633   9.656  1.00  0.00      R00  C  
ATOM   4665  CG1 VAL 0 293      -1.534   9.231   8.505  1.00  0.00      R00  C  
ATOM   4666  CG2 VAL 0 293      -2.776   9.757  10.622  1.00  0.00      R00  C  
ATOM   4667  H   VAL 0 293      -3.321   7.046  11.333  1.00  0.00      R00  H  
ATOM   4668  HA  VAL 0 293      -4.119   8.204   8.835  1.00  0.00           H  
ATOM   4669  HB  VAL 0 293      -1.540   8.128  10.256  1.00  0.00           H  
ATOM   4670 HG11 VAL 0 293      -0.887   8.444   8.120  1.00  0.00           H  
ATOM   4671 HG12 VAL 0 293      -2.216   9.549   7.716  1.00  0.00           H  
ATOM   4672 HG13 VAL 0 293      -0.911  10.065   8.830  1.00  0.00           H  
ATOM   4673 HG21 VAL 0 293      -1.955  10.463  10.747  1.00  0.00           H  
ATOM   4674 HG22 VAL 0 293      -3.629  10.249  10.156  1.00  0.00           H  
ATOM   4675 HG23 VAL 0 293      -3.155   9.468  11.603  1.00  0.00           H  
ATOM   4676  N   ALA 0 294      -1.885   5.714   8.772  1.00  0.00      R00  N  
ATOM   4677  CA  ALA 0 294      -1.194   4.592   8.067  1.00  0.00      R00  C  
ATOM   4678  C   ALA 0 294      -2.153   3.650   7.394  1.00  0.00      R00  C  
ATOM   4679  O   ALA 0 294      -1.969   3.364   6.193  1.00  0.00      R00  O  
ATOM   4680  CB  ALA 0 294      -0.257   3.793   9.037  1.00  0.00      R00  C  
ATOM   4681  H   ALA 0 294      -1.461   6.071   9.616  1.00  0.00      R00  H  
ATOM   4682  HA  ALA 0 294      -0.559   5.154   7.382  1.00  0.00           H  
ATOM   4683  HB1 ALA 0 294       0.601   4.321   9.452  1.00  0.00           H  
ATOM   4684  HB2 ALA 0 294      -0.750   3.373   9.914  1.00  0.00           H  
ATOM   4685  HB3 ALA 0 294       0.165   2.970   8.461  1.00  0.00           H  
ATOM   4686  N   ALA 0 295      -3.149   3.232   8.169  1.00  0.00      R00  N  
ATOM   4687  CA  ALA 0 295      -4.308   2.465   7.755  1.00  0.00      R00  C  
ATOM   4688  C   ALA 0 295      -5.046   3.193   6.623  1.00  0.00      R00  C  
ATOM   4689  O   ALA 0 295      -5.330   2.547   5.637  1.00  0.00      R00  O  
ATOM   4690  CB  ALA 0 295      -5.166   2.181   8.963  1.00  0.00      R00  C  
ATOM   4691  H   ALA 0 295      -3.157   3.435   9.158  1.00  0.00      R00  H  
ATOM   4692  HA  ALA 0 295      -3.964   1.527   7.320  1.00  0.00           H  
ATOM   4693  HB1 ALA 0 295      -6.037   1.603   8.657  1.00  0.00           H  
ATOM   4694  HB2 ALA 0 295      -4.576   1.509   9.586  1.00  0.00           H  
ATOM   4695  HB3 ALA 0 295      -5.676   2.989   9.487  1.00  0.00           H  
ATOM   4696  N   CYS 0 296      -5.290   4.513   6.648  1.00  0.00      R00  N  
ATOM   4697  CA  CYS 0 296      -6.135   5.145   5.608  1.00  0.00      R00  C  
ATOM   4698  C   CYS 0 296      -5.301   5.176   4.338  1.00  0.00      R00  C  
ATOM   4699  O   CYS 0 296      -5.869   4.802   3.291  1.00  0.00      R00  O  
ATOM   4700  CB  CYS 0 296      -6.566   6.582   5.785  1.00  0.00      R00  C  
ATOM   4701  SG  CYS 0 296      -7.697   6.753   7.202  1.00  0.00      R00  S  
ATOM   4702  H   CYS 0 296      -5.092   4.986   7.519  1.00  0.00      R00  H  
ATOM   4703  HA  CYS 0 296      -6.981   4.462   5.535  1.00  0.00           H  
ATOM   4704  HB3 CYS 0 296      -7.064   6.988   4.904  1.00  0.00           H  
ATOM   4705  HB2 CYS 0 296      -5.783   7.294   6.047  1.00  0.00           H  
ATOM   4706  HG  CYS 0 296      -6.812   6.364   8.123  1.00  0.00           H  
ATOM   4707  N   PHE 0 297      -3.959   5.324   4.426  1.00  0.00      R00  N  
ATOM   4708  CA  PHE 0 297      -3.099   5.266   3.277  1.00  0.00      R00  C  
ATOM   4709  C   PHE 0 297      -3.015   3.824   2.635  1.00  0.00      R00  C  
ATOM   4710  O   PHE 0 297      -3.058   3.768   1.389  1.00  0.00      R00  O  
ATOM   4711  CB  PHE 0 297      -1.728   5.788   3.596  1.00  0.00      R00  C  
ATOM   4712  CG  PHE 0 297      -1.542   7.318   3.479  1.00  0.00      R00  C  
ATOM   4713  CD1 PHE 0 297      -2.052   8.132   4.534  1.00  0.00      R00  C  
ATOM   4714  CD2 PHE 0 297      -1.130   7.901   2.244  1.00  0.00      R00  C  
ATOM   4715  CE1 PHE 0 297      -1.935   9.532   4.459  1.00  0.00      R00  C  
ATOM   4716  CE2 PHE 0 297      -1.002   9.235   2.207  1.00  0.00      R00  C  
ATOM   4717  CZ  PHE 0 297      -1.335  10.053   3.317  1.00  0.00      R00  C  
ATOM   4718  H   PHE 0 297      -3.539   5.609   5.299  1.00  0.00      R00  H  
ATOM   4719  HA  PHE 0 297      -3.535   5.907   2.512  1.00  0.00           H  
ATOM   4720  HB3 PHE 0 297      -1.063   5.441   2.805  1.00  0.00           H  
ATOM   4721  HB2 PHE 0 297      -1.376   5.473   4.578  1.00  0.00           H  
ATOM   4722  HD1 PHE 0 297      -2.542   7.688   5.388  1.00  0.00           H  
ATOM   4723  HD2 PHE 0 297      -0.821   7.286   1.412  1.00  0.00           H  
ATOM   4724  HE1 PHE 0 297      -2.108  10.114   5.352  1.00  0.00           H  
ATOM   4725  HE2 PHE 0 297      -0.559   9.697   1.337  1.00  0.00           H  
ATOM   4726  HZ  PHE 0 297      -1.171  11.119   3.362  1.00  0.00           H  
ATOM   4727  N   SER 0 298      -2.872   2.824   3.487  1.00  0.00      R00  N  
ATOM   4728  CA  SER 0 298      -2.879   1.432   3.028  1.00  0.00      R00  C  
ATOM   4729  C   SER 0 298      -4.147   0.949   2.233  1.00  0.00      R00  C  
ATOM   4730  O   SER 0 298      -3.986  -0.034   1.474  1.00  0.00      R00  O  
ATOM   4731  CB  SER 0 298      -2.718   0.589   4.317  1.00  0.00      R00  C  
ATOM   4732  OG  SER 0 298      -2.654  -0.847   4.063  1.00  0.00      R00  O  
ATOM   4733  H   SER 0 298      -2.663   2.967   4.465  1.00  0.00      R00  H  
ATOM   4734  HG  SER 0 298      -3.225  -1.034   3.314  1.00  0.00      R00  H  
ATOM   4735  HA  SER 0 298      -2.002   1.310   2.392  1.00  0.00           H  
ATOM   4736  HB3 SER 0 298      -3.534   0.775   5.016  1.00  0.00           H  
ATOM   4737  HB2 SER 0 298      -1.851   0.941   4.874  1.00  0.00           H  
ATOM   4738  N   TYR 0 299      -5.290   1.589   2.480  1.00  0.00      R00  N  
ATOM   4739  CA  TYR 0 299      -6.571   1.451   1.873  1.00  0.00      R00  C  
ATOM   4740  C   TYR 0 299      -6.783   2.382   0.626  1.00  0.00      R00  C  
ATOM   4741  O   TYR 0 299      -7.755   2.279  -0.116  1.00  0.00      R00  O  
ATOM   4742  CB  TYR 0 299      -7.631   1.676   2.967  1.00  0.00      R00  C  
ATOM   4743  CG  TYR 0 299      -7.914   0.635   4.005  1.00  0.00      R00  C  
ATOM   4744  CD1 TYR 0 299      -9.105   0.809   4.729  1.00  0.00      R00  C  
ATOM   4745  CE1 TYR 0 299      -9.437  -0.072   5.745  1.00  0.00      R00  C  
ATOM   4746  CD2 TYR 0 299      -7.103  -0.420   4.270  1.00  0.00      R00  C  
ATOM   4747  CE2 TYR 0 299      -7.299  -1.159   5.449  1.00  0.00      R00  C  
ATOM   4748  CZ  TYR 0 299      -8.459  -0.992   6.194  1.00  0.00      R00  C  
ATOM   4749  OH  TYR 0 299      -8.686  -1.670   7.355  1.00  0.00      R00  O  
ATOM   4750  H   TYR 0 299      -5.279   2.334   3.162  1.00  0.00      R00  H  
ATOM   4751  HH  TYR 0 299      -8.112  -2.438   7.396  1.00  0.00      R00  H  
ATOM   4752  HA  TYR 0 299      -6.669   0.404   1.584  1.00  0.00           H  
ATOM   4753  HB3 TYR 0 299      -8.603   1.797   2.488  1.00  0.00           H  
ATOM   4754  HB2 TYR 0 299      -7.598   2.631   3.491  1.00  0.00           H  
ATOM   4755  HD1 TYR 0 299      -9.762   1.652   4.576  1.00  0.00           H  
ATOM   4756  HE1 TYR 0 299     -10.389   0.045   6.242  1.00  0.00           H  
ATOM   4757  HD2 TYR 0 299      -6.260  -0.608   3.622  1.00  0.00           H  
ATOM   4758  HE2 TYR 0 299      -6.618  -1.968   5.668  1.00  0.00           H  
ATOM   4759  N   SER 0 300      -5.814   3.347   0.341  1.00  0.00      R00  N  
ATOM   4760  CA  SER 0 300      -5.978   4.383  -0.712  1.00  0.00      R00  C  
ATOM   4761  C   SER 0 300      -5.122   4.001  -1.955  1.00  0.00      R00  C  
ATOM   4762  O   SER 0 300      -4.558   4.912  -2.681  1.00  0.00      R00  O  
ATOM   4763  CB  SER 0 300      -5.557   5.732  -0.174  1.00  0.00      R00  C  
ATOM   4764  OG  SER 0 300      -6.487   6.095   0.810  1.00  0.00      R00  O  
ATOM   4765  H   SER 0 300      -4.973   3.456   0.889  1.00  0.00      R00  H  
ATOM   4766  HG  SER 0 300      -6.218   5.726   1.654  1.00  0.00      R00  H  
ATOM   4767  HA  SER 0 300      -7.022   4.496  -1.003  1.00  0.00           H  
ATOM   4768  HB3 SER 0 300      -5.760   6.465  -0.954  1.00  0.00           H  
ATOM   4769  HB2 SER 0 300      -4.502   5.869   0.064  1.00  0.00           H  
ATOM   4770  N   ASN 0 301      -4.963   2.711  -2.212  1.00  0.00      R00  N  
ATOM   4771  CA  ASN 0 301      -4.343   2.209  -3.404  1.00  0.00      R00  C  
ATOM   4772  C   ASN 0 301      -5.121   2.520  -4.717  1.00  0.00      R00  C  
ATOM   4773  O   ASN 0 301      -4.530   2.748  -5.771  1.00  0.00      R00  O  
ATOM   4774  CB  ASN 0 301      -4.011   0.733  -3.218  1.00  0.00      R00  C  
ATOM   4775  CG  ASN 0 301      -5.161  -0.214  -3.246  1.00  0.00      R00  C  
ATOM   4776  OD1 ASN 0 301      -6.200   0.135  -2.760  1.00  0.00      R00  O  
ATOM   4777  ND2 ASN 0 301      -4.910  -1.392  -3.815  1.00  0.00      R00  N  
ATOM   4778  H   ASN 0 301      -5.465   1.970  -1.743  1.00  0.00      R00  H  
ATOM   4779 HD21 ASN 0 301      -5.620  -2.104  -3.715  1.00  0.00      R00  H  
ATOM   4780 HD22 ASN 0 301      -4.068  -1.618  -4.326  1.00  0.00      R00  H  
ATOM   4781  HA  ASN 0 301      -3.335   2.608  -3.517  1.00  0.00           H  
ATOM   4782  HB3 ASN 0 301      -3.258   0.536  -2.455  1.00  0.00           H  
ATOM   4783  HB2 ASN 0 301      -3.415   0.499  -4.100  1.00  0.00           H  
ATOM   4784  N   SER 0 302      -6.448   2.589  -4.528  1.00  0.00      R00  N  
ATOM   4785  CA  SER 0 302      -7.496   2.972  -5.468  1.00  0.00      R00  C  
ATOM   4786  C   SER 0 302      -7.309   4.350  -6.186  1.00  0.00      R00  C  
ATOM   4787  O   SER 0 302      -7.677   4.611  -7.357  1.00  0.00      R00  O  
ATOM   4788  CB  SER 0 302      -8.662   2.923  -4.538  1.00  0.00      R00  C  
ATOM   4789  OG  SER 0 302      -8.639   3.700  -3.398  1.00  0.00      R00  O  
ATOM   4790  H   SER 0 302      -6.804   2.412  -3.600  1.00  0.00      R00  H  
ATOM   4791  HG  SER 0 302      -9.499   3.612  -2.980  1.00  0.00      R00  H  
ATOM   4792  HA  SER 0 302      -7.530   2.253  -6.287  1.00  0.00           H  
ATOM   4793  HB3 SER 0 302      -8.857   1.869  -4.343  1.00  0.00           H  
ATOM   4794  HB2 SER 0 302      -9.568   3.236  -5.056  1.00  0.00           H  
ATOM   4795  N   ALA 0 303      -6.525   5.157  -5.521  1.00  0.00      R00  N  
ATOM   4796  CA  ALA 0 303      -6.202   6.517  -6.066  1.00  0.00      R00  C  
ATOM   4797  C   ALA 0 303      -4.839   6.481  -6.791  1.00  0.00      R00  C  
ATOM   4798  O   ALA 0 303      -4.555   7.472  -7.469  1.00  0.00      R00  O  
ATOM   4799  CB  ALA 0 303      -6.213   7.500  -4.853  1.00  0.00      R00  C  
ATOM   4800  H   ALA 0 303      -6.218   4.921  -4.588  1.00  0.00      R00  H  
ATOM   4801  HA  ALA 0 303      -6.975   6.905  -6.730  1.00  0.00           H  
ATOM   4802  HB1 ALA 0 303      -5.841   6.925  -4.005  1.00  0.00           H  
ATOM   4803  HB2 ALA 0 303      -5.652   8.413  -5.055  1.00  0.00           H  
ATOM   4804  HB3 ALA 0 303      -7.255   7.776  -4.690  1.00  0.00           H  
ATOM   4805  N   MET 0 304      -4.084   5.388  -6.771  1.00  0.00      R00  N  
ATOM   4806  CA  MET 0 304      -2.732   5.296  -7.322  1.00  0.00      R00  C  
ATOM   4807  C   MET 0 304      -2.682   4.278  -8.500  1.00  0.00      R00  C  
ATOM   4808  O   MET 0 304      -1.782   4.374  -9.259  1.00  0.00      R00  O  
ATOM   4809  CB  MET 0 304      -1.755   4.866  -6.297  1.00  0.00      R00  C  
ATOM   4810  CG  MET 0 304      -1.745   5.789  -5.068  1.00  0.00      R00  C  
ATOM   4811  SD  MET 0 304      -0.430   5.426  -3.902  1.00  0.00      R00  S  
ATOM   4812  CE  MET 0 304      -1.203   6.060  -2.314  1.00  0.00      R00  C  
ATOM   4813  H   MET 0 304      -4.465   4.635  -6.215  1.00  0.00      R00  H  
ATOM   4814  HA  MET 0 304      -2.344   6.245  -7.693  1.00  0.00           H  
ATOM   4815  HB3 MET 0 304      -0.774   5.006  -6.751  1.00  0.00           H  
ATOM   4816  HB2 MET 0 304      -2.009   3.837  -6.039  1.00  0.00           H  
ATOM   4817  HG3 MET 0 304      -2.602   5.638  -4.411  1.00  0.00           H  
ATOM   4818  HG2 MET 0 304      -1.688   6.857  -5.278  1.00  0.00           H  
ATOM   4819  HE1 MET 0 304      -2.136   5.535  -2.110  1.00  0.00           H  
ATOM   4820  HE2 MET 0 304      -0.456   6.021  -1.521  1.00  0.00           H  
ATOM   4821  HE3 MET 0 304      -1.521   7.088  -2.482  1.00  0.00           H  
ATOM   4822  N   ASN 0 305      -3.587   3.320  -8.574  1.00  0.00      R00  N  
ATOM   4823  CA  ASN 0 305      -3.719   2.307  -9.639  1.00  0.00      R00  C  
ATOM   4824  C   ASN 0 305      -3.869   2.836 -11.137  1.00  0.00      R00  C  
ATOM   4825  O   ASN 0 305      -3.307   2.172 -12.003  1.00  0.00      R00  O  
ATOM   4826  CB  ASN 0 305      -4.946   1.416  -9.315  1.00  0.00      R00  C  
ATOM   4827  CG  ASN 0 305      -4.587   0.417  -8.138  1.00  0.00      R00  C  
ATOM   4828  OD1 ASN 0 305      -3.486  -0.024  -7.906  1.00  0.00      R00  O  
ATOM   4829  ND2 ASN 0 305      -5.540  -0.229  -7.493  1.00  0.00      R00  N  
ATOM   4830  H   ASN 0 305      -4.153   3.119  -7.763  1.00  0.00      R00  H  
ATOM   4831 HD21 ASN 0 305      -5.230  -0.943  -6.850  1.00  0.00      R00  H  
ATOM   4832 HD22 ASN 0 305      -6.541  -0.101  -7.512  1.00  0.00      R00  H  
ATOM   4833  HA  ASN 0 305      -2.848   1.652  -9.619  1.00  0.00           H  
ATOM   4834  HB3 ASN 0 305      -5.347   0.764 -10.091  1.00  0.00           H  
ATOM   4835  HB2 ASN 0 305      -5.794   2.014  -8.982  1.00  0.00           H  
ATOM   4836  N   PRO 0 306      -4.446   4.117 -11.327  1.00  0.00      R00  N  
ATOM   4837  CA  PRO 0 306      -4.268   4.661 -12.698  1.00  0.00      R00  C  
ATOM   4838  C   PRO 0 306      -2.801   5.024 -13.125  1.00  0.00      R00  C  
ATOM   4839  O   PRO 0 306      -2.531   4.952 -14.321  1.00  0.00      R00  O  
ATOM   4840  CD  PRO 0 306      -5.550   4.763 -10.589  1.00  0.00      R00  C  
ATOM   4841  CB  PRO 0 306      -5.066   5.894 -12.639  1.00  0.00      R00  C  
ATOM   4842  CG  PRO 0 306      -6.228   5.601 -11.702  1.00  0.00      R00  C  
ATOM   4843  HD2 PRO 0 306      -4.993   5.380  -9.884  1.00  0.00           H  
ATOM   4844  HD3 PRO 0 306      -6.154   4.028 -10.057  1.00  0.00           H  
ATOM   4845  HA  PRO 0 306      -4.672   3.934 -13.403  1.00  0.00           H  
ATOM   4846  HB3 PRO 0 306      -5.422   6.200 -13.623  1.00  0.00           H  
ATOM   4847  HB2 PRO 0 306      -4.552   6.713 -12.134  1.00  0.00           H  
ATOM   4848  HG2 PRO 0 306      -6.682   6.521 -11.334  1.00  0.00           H  
ATOM   4849  HG3 PRO 0 306      -7.041   5.035 -12.156  1.00  0.00           H  
ATOM   4850  N   ILE 0 307      -1.987   5.363 -12.133  1.00  0.00      R00  N  
ATOM   4851  CA  ILE 0 307      -0.571   5.739 -12.377  1.00  0.00      R00  C  
ATOM   4852  C   ILE 0 307       0.374   4.614 -12.732  1.00  0.00      R00  C  
ATOM   4853  O   ILE 0 307       1.478   4.907 -13.193  1.00  0.00      R00  O  
ATOM   4854  CB  ILE 0 307      -0.025   6.835 -11.416  1.00  0.00      R00  C  
ATOM   4855  CG2 ILE 0 307      -1.029   7.989 -11.244  1.00  0.00      R00  C  
ATOM   4856  CG1 ILE 0 307       0.584   6.371 -10.099  1.00  0.00      R00  C  
ATOM   4857  CD1 ILE 0 307       1.872   7.155  -9.806  1.00  0.00      R00  C  
ATOM   4858  H   ILE 0 307      -2.342   5.522 -11.201  1.00  0.00      R00  H  
ATOM   4859  HA  ILE 0 307      -0.689   6.376 -13.254  1.00  0.00           H  
ATOM   4860  HB  ILE 0 307       0.667   7.389 -12.050  1.00  0.00           H  
ATOM   4861 HG21 ILE 0 307      -0.609   8.983 -11.090  1.00  0.00           H  
ATOM   4862 HG22 ILE 0 307      -1.581   8.170 -12.166  1.00  0.00           H  
ATOM   4863 HG23 ILE 0 307      -1.860   7.831 -10.557  1.00  0.00           H  
ATOM   4864 HG13 ILE 0 307       0.881   5.349 -10.336  1.00  0.00           H  
ATOM   4865 HG12 ILE 0 307      -0.191   6.379  -9.332  1.00  0.00           H  
ATOM   4866 HD11 ILE 0 307       2.032   7.615  -8.831  1.00  0.00           H  
ATOM   4867 HD12 ILE 0 307       2.714   6.465  -9.753  1.00  0.00           H  
ATOM   4868 HD13 ILE 0 307       2.157   7.845 -10.601  1.00  0.00           H  
ATOM   4869  N   LEU 0 308      -0.012   3.366 -12.438  1.00  0.00      R00  N  
ATOM   4870  CA  LEU 0 308       1.042   2.350 -12.445  1.00  0.00      R00  C  
ATOM   4871  C   LEU 0 308       1.512   2.049 -13.826  1.00  0.00      R00  C  
ATOM   4872  O   LEU 0 308       2.724   2.105 -14.149  1.00  0.00      R00  O  
ATOM   4873  CB  LEU 0 308       0.550   1.036 -11.792  1.00  0.00      R00  C  
ATOM   4874  CG  LEU 0 308      -0.040   1.084 -10.379  1.00  0.00      R00  C  
ATOM   4875  CD1 LEU 0 308      -0.418  -0.368  -9.877  1.00  0.00      R00  C  
ATOM   4876  CD2 LEU 0 308       0.749   1.852  -9.253  1.00  0.00      R00  C  
ATOM   4877  H   LEU 0 308      -0.902   3.156 -12.010  1.00  0.00      R00  H  
ATOM   4878  HA  LEU 0 308       1.914   2.681 -11.881  1.00  0.00           H  
ATOM   4879  HB3 LEU 0 308       1.473   0.474 -11.649  1.00  0.00           H  
ATOM   4880  HB2 LEU 0 308      -0.102   0.446 -12.435  1.00  0.00           H  
ATOM   4881  HG  LEU 0 308      -1.070   1.441 -10.412  1.00  0.00           H  
ATOM   4882 HD11 LEU 0 308      -0.141  -0.600  -8.848  1.00  0.00           H  
ATOM   4883 HD12 LEU 0 308      -1.484  -0.581  -9.950  1.00  0.00           H  
ATOM   4884 HD13 LEU 0 308       0.110  -1.087 -10.503  1.00  0.00           H  
ATOM   4885 HD21 LEU 0 308       1.046   2.809  -9.682  1.00  0.00           H  
ATOM   4886 HD22 LEU 0 308       0.169   2.089  -8.361  1.00  0.00           H  
ATOM   4887 HD23 LEU 0 308       1.532   1.190  -8.882  1.00  0.00           H  
ATOM   4888  N   TYR 0 309       0.535   1.746 -14.660  1.00  0.00      R00  N  
ATOM   4889  CA  TYR 0 309       0.689   1.238 -16.019  1.00  0.00      R00  C  
ATOM   4890  C   TYR 0 309      -0.158   2.013 -17.040  1.00  0.00      R00  C  
ATOM   4891  O   TYR 0 309       0.426   2.441 -18.024  1.00  0.00      R00  O  
ATOM   4892  CB  TYR 0 309       0.207  -0.243 -16.086  1.00  0.00      R00  C  
ATOM   4893  CG  TYR 0 309       0.936  -1.238 -15.197  1.00  0.00      R00  C  
ATOM   4894  CD1 TYR 0 309       2.207  -1.748 -15.585  1.00  0.00      R00  C  
ATOM   4895  CE1 TYR 0 309       2.804  -2.698 -14.850  1.00  0.00      R00  C  
ATOM   4896  CD2 TYR 0 309       0.308  -1.840 -14.084  1.00  0.00      R00  C  
ATOM   4897  CE2 TYR 0 309       0.984  -2.808 -13.281  1.00  0.00      R00  C  
ATOM   4898  CZ  TYR 0 309       2.269  -3.226 -13.679  1.00  0.00      R00  C  
ATOM   4899  OH  TYR 0 309       2.967  -4.191 -12.962  1.00  0.00      R00  O  
ATOM   4900  H   TYR 0 309      -0.400   1.666 -14.287  1.00  0.00      R00  H  
ATOM   4901  HH  TYR 0 309       3.909  -4.211 -13.147  1.00  0.00      R00  H  
ATOM   4902  HA  TYR 0 309       1.728   1.291 -16.344  1.00  0.00           H  
ATOM   4903  HB3 TYR 0 309       0.104  -0.642 -17.095  1.00  0.00           H  
ATOM   4904  HB2 TYR 0 309      -0.843  -0.278 -15.798  1.00  0.00           H  
ATOM   4905  HD1 TYR 0 309       2.833  -1.340 -16.365  1.00  0.00           H  
ATOM   4906  HE1 TYR 0 309       3.812  -3.006 -15.088  1.00  0.00           H  
ATOM   4907  HD2 TYR 0 309      -0.726  -1.597 -13.887  1.00  0.00           H  
ATOM   4908  HE2 TYR 0 309       0.437  -3.227 -12.450  1.00  0.00           H  
ATOM   4909  N   ALA 0 310      -1.439   2.297 -16.853  1.00  0.00      R00  N  
ATOM   4910  CA  ALA 0 310      -2.371   2.982 -17.772  1.00  0.00      R00  C  
ATOM   4911  C   ALA 0 310      -2.270   4.496 -17.659  1.00  0.00      R00  C  
ATOM   4912  O   ALA 0 310      -3.229   5.134 -18.013  1.00  0.00      R00  O  
ATOM   4913  CB  ALA 0 310      -3.780   2.539 -17.293  1.00  0.00      R00  C  
ATOM   4914  H   ALA 0 310      -1.957   1.924 -16.070  1.00  0.00      R00  H  
ATOM   4915  HA  ALA 0 310      -2.251   2.926 -18.854  1.00  0.00           H  
ATOM   4916  HB1 ALA 0 310      -4.567   2.913 -17.948  1.00  0.00           H  
ATOM   4917  HB2 ALA 0 310      -3.897   1.455 -17.274  1.00  0.00           H  
ATOM   4918  HB3 ALA 0 310      -3.943   2.876 -16.269  1.00  0.00           H  
ATOM   4919  N   PHE 0 311      -1.138   5.047 -17.139  1.00  0.00      R00  N  
ATOM   4920  CA  PHE 0 311      -0.828   6.483 -17.433  1.00  0.00      R00  C  
ATOM   4921  C   PHE 0 311      -0.314   6.738 -18.877  1.00  0.00      R00  C  
ATOM   4922  O   PHE 0 311      -0.556   7.839 -19.399  1.00  0.00      R00  O  
ATOM   4923  CB  PHE 0 311       0.138   6.999 -16.351  1.00  0.00      R00  C  
ATOM   4924  CG  PHE 0 311       1.574   6.488 -16.542  1.00  0.00      R00  C  
ATOM   4925  CD1 PHE 0 311       2.569   7.295 -17.120  1.00  0.00      R00  C  
ATOM   4926  CD2 PHE 0 311       1.925   5.162 -16.289  1.00  0.00      R00  C  
ATOM   4927  CE1 PHE 0 311       3.879   6.863 -17.392  1.00  0.00      R00  C  
ATOM   4928  CE2 PHE 0 311       3.206   4.769 -16.416  1.00  0.00      R00  C  
ATOM   4929  CZ  PHE 0 311       4.245   5.509 -17.023  1.00  0.00      R00  C  
ATOM   4930  H   PHE 0 311      -0.316   4.481 -16.984  1.00  0.00      R00  H  
ATOM   4931  HA  PHE 0 311      -1.701   7.130 -17.346  1.00  0.00           H  
ATOM   4932  HB3 PHE 0 311      -0.181   6.501 -15.435  1.00  0.00           H  
ATOM   4933  HB2 PHE 0 311       0.138   8.015 -15.956  1.00  0.00           H  
ATOM   4934  HD1 PHE 0 311       2.230   8.303 -17.312  1.00  0.00           H  
ATOM   4935  HD2 PHE 0 311       1.257   4.478 -15.785  1.00  0.00           H  
ATOM   4936  HE1 PHE 0 311       4.500   7.422 -18.076  1.00  0.00           H
[truncated: 17,082 more chars]
