# Supplementary material for: Discovering allatostatin type-C receptor specific agonists
Source: Nat Commun. 2024 May 10;15:3965. doi: 10.1038/s41467-024-48156-w (PMC11087482; doi:10.1038/s41467-024-48156-w)
Supplement: Supplementary file 5 — Source Data [file 41467_2024_48156_MOESM5_ESM.zip › source-data/Source_Data/md_structures/D074-0013_100.pdb]

REMARK   4      COMPLIES WITH FORMAT V. 3.0, 1-DEC-2006
REMARK 888
REMARK 888 WRITTEN BY MAESTRO (A PRODUCT OF SCHRODINGER, LLC)
TITLE     D074-0013_100
MODEL        1
ATOM      1  N   MET 0   1       6.566  32.489  20.734  1.00  0.00      R00  N1+
ATOM      2  CA  MET 0   1       7.538  33.522  20.399  1.00  0.00      R00  C  
ATOM      3  C   MET 0   1       7.029  34.837  20.882  1.00  0.00      R00  C  
ATOM      4  O   MET 0   1       5.880  34.929  21.313  1.00  0.00      R00  O  
ATOM      5  CB  MET 0   1       7.975  33.435  18.870  1.00  0.00      R00  C  
ATOM      6  CG  MET 0   1       7.068  34.104  17.833  1.00  0.00      R00  C  
ATOM      7  SD  MET 0   1       7.813  34.064  16.150  1.00  0.00      R00  S  
ATOM      8  CE  MET 0   1       6.764  35.429  15.482  1.00  0.00      R00  C  
ATOM      9  H   MET 0   1       7.016  31.626  20.464  1.00  0.00      R00  H  
ATOM     10  H1  MET 0   1       6.511  32.536  21.742  1.00  0.00           H  
ATOM     11  H2  MET 0   1       5.670  32.667  20.303  1.00  0.00           H  
ATOM     12  HA  MET 0   1       8.374  33.270  21.052  1.00  0.00           H  
ATOM     13  HB3 MET 0   1       8.192  32.404  18.588  1.00  0.00           H  
ATOM     14  HB2 MET 0   1       8.932  33.954  18.809  1.00  0.00           H  
ATOM     15  HG3 MET 0   1       6.953  35.169  18.036  1.00  0.00           H  
ATOM     16  HG2 MET 0   1       6.044  33.733  17.875  1.00  0.00           H  
ATOM     17  HE1 MET 0   1       6.981  36.380  15.968  1.00  0.00           H  
ATOM     18  HE2 MET 0   1       6.896  35.583  14.411  1.00  0.00           H  
ATOM     19  HE3 MET 0   1       5.718  35.216  15.706  1.00  0.00           H  
ATOM     20  N   GLU 0   2       7.900  35.793  20.688  1.00  0.00      R00  N  
ATOM     21  CA  GLU 0   2       7.843  37.266  20.958  1.00  0.00      R00  C  
ATOM     22  C   GLU 0   2       8.553  38.004  19.772  1.00  0.00      R00  C  
ATOM     23  O   GLU 0   2       8.475  37.438  18.628  1.00  0.00      R00  O  
ATOM     24  CB  GLU 0   2       8.384  37.421  22.425  1.00  0.00      R00  C  
ATOM     25  CG  GLU 0   2       7.540  36.623  23.525  1.00  0.00      R00  C  
ATOM     26  CD  GLU 0   2       8.125  36.983  24.894  1.00  0.00      R00  C  
ATOM     27  OE1 GLU 0   2       9.048  36.227  25.230  1.00  0.00      R00  O  
ATOM     28  OE2 GLU 0   2       7.747  38.092  25.452  1.00  0.00      R00  O1-
ATOM     29  H   GLU 0   2       8.811  35.597  20.299  1.00  0.00      R00  H  
ATOM     30  HA  GLU 0   2       6.830  37.605  20.738  1.00  0.00           H  
ATOM     31  HB3 GLU 0   2       8.506  38.474  22.679  1.00  0.00           H  
ATOM     32  HB2 GLU 0   2       9.389  37.009  22.338  1.00  0.00           H  
ATOM     33  HG3 GLU 0   2       7.576  35.537  23.437  1.00  0.00           H  
ATOM     34  HG2 GLU 0   2       6.529  37.023  23.592  1.00  0.00           H  
ATOM     35  N   LEU 0   3       9.293  39.077  19.971  1.00  0.00      R00  N  
ATOM     36  CA  LEU 0   3      10.236  39.688  19.151  1.00  0.00      R00  C  
ATOM     37  C   LEU 0   3      11.512  39.918  19.984  1.00  0.00      R00  C  
ATOM     38  O   LEU 0   3      12.229  40.941  19.791  1.00  0.00      R00  O  
ATOM     39  CB  LEU 0   3       9.558  40.985  18.677  1.00  0.00      R00  C  
ATOM     40  CG  LEU 0   3       8.544  40.752  17.542  1.00  0.00      R00  C  
ATOM     41  CD1 LEU 0   3       7.759  42.050  17.300  1.00  0.00      R00  C  
ATOM     42  CD2 LEU 0   3       9.224  40.274  16.302  1.00  0.00      R00  C  
ATOM     43  H   LEU 0   3       9.348  39.350  20.942  1.00  0.00      R00  H  
ATOM     44  HA  LEU 0   3      10.644  39.065  18.354  1.00  0.00           H  
ATOM     45  HB3 LEU 0   3      10.345  41.660  18.340  1.00  0.00           H  
ATOM     46  HB2 LEU 0   3       9.245  41.559  19.549  1.00  0.00           H  
ATOM     47  HG  LEU 0   3       7.742  40.110  17.906  1.00  0.00           H  
ATOM     48 HD11 LEU 0   3       8.151  42.577  16.431  1.00  0.00           H  
ATOM     49 HD12 LEU 0   3       6.714  41.885  17.035  1.00  0.00           H  
ATOM     50 HD13 LEU 0   3       7.749  42.765  18.123  1.00  0.00           H  
ATOM     51 HD21 LEU 0   3       9.157  39.187  16.288  1.00  0.00           H  
ATOM     52 HD22 LEU 0   3       8.514  40.622  15.550  1.00  0.00           H  
ATOM     53 HD23 LEU 0   3      10.207  40.720  16.154  1.00  0.00           H  
ATOM     54  N   GLU 0   4      11.834  38.944  20.867  1.00  0.00      R00  N  
ATOM     55  CA  GLU 0   4      13.020  38.842  21.752  1.00  0.00      R00  C  
ATOM     56  C   GLU 0   4      13.242  40.047  22.744  1.00  0.00      R00  C  
ATOM     57  O   GLU 0   4      14.220  40.152  23.455  1.00  0.00      R00  O  
ATOM     58  CB  GLU 0   4      14.304  38.552  20.910  1.00  0.00      R00  C  
ATOM     59  CG  GLU 0   4      14.178  37.390  19.986  1.00  0.00      R00  C  
ATOM     60  CD  GLU 0   4      14.216  36.052  20.700  1.00  0.00      R00  C  
ATOM     61  OE1 GLU 0   4      15.350  35.547  20.947  1.00  0.00      R00  O  
ATOM     62  OE2 GLU 0   4      13.128  35.602  21.054  1.00  0.00      R00  O1-
ATOM     63  H   GLU 0   4      11.258  38.118  20.796  1.00  0.00      R00  H  
ATOM     64  HA  GLU 0   4      12.887  37.922  22.320  1.00  0.00           H  
ATOM     65  HB3 GLU 0   4      15.139  38.413  21.595  1.00  0.00           H  
ATOM     66  HB2 GLU 0   4      14.548  39.448  20.338  1.00  0.00           H  
ATOM     67  HG3 GLU 0   4      14.944  37.350  19.211  1.00  0.00           H  
ATOM     68  HG2 GLU 0   4      13.209  37.538  19.511  1.00  0.00           H  
ATOM     69  N   ASP 0   5      12.174  40.867  22.793  1.00  0.00      R00  N  
ATOM     70  CA  ASP 0   5      12.066  42.030  23.629  1.00  0.00      R00  C  
ATOM     71  C   ASP 0   5      13.211  43.053  23.350  1.00  0.00      R00  C  
ATOM     72  O   ASP 0   5      13.878  43.368  24.284  1.00  0.00      R00  O  
ATOM     73  CB  ASP 0   5      12.025  41.829  25.184  1.00  0.00      R00  C  
ATOM     74  CG  ASP 0   5      11.007  40.843  25.662  1.00  0.00      R00  C  
ATOM     75  OD1 ASP 0   5      10.167  40.294  24.906  1.00  0.00      R00  O  
ATOM     76  OD2 ASP 0   5      11.199  40.521  26.888  1.00  0.00      R00  O1-
ATOM     77  H   ASP 0   5      11.380  40.706  22.190  1.00  0.00      R00  H  
ATOM     78  HA  ASP 0   5      11.175  42.524  23.242  1.00  0.00           H  
ATOM     79  HB3 ASP 0   5      11.925  42.794  25.681  1.00  0.00           H  
ATOM     80  HB2 ASP 0   5      12.978  41.366  25.441  1.00  0.00           H  
ATOM     81  N   VAL 0   6      13.386  43.500  22.106  1.00  0.00      R00  N  
ATOM     82  CA  VAL 0   6      14.352  44.554  21.645  1.00  0.00      R00  C  
ATOM     83  C   VAL 0   6      14.127  45.963  22.277  1.00  0.00      R00  C  
ATOM     84  O   VAL 0   6      15.014  46.804  22.158  1.00  0.00      R00  O  
ATOM     85  CB  VAL 0   6      14.366  44.624  20.102  1.00  0.00      R00  C  
ATOM     86  CG1 VAL 0   6      14.964  43.359  19.442  1.00  0.00      R00  C  
ATOM     87  CG2 VAL 0   6      12.987  44.835  19.448  1.00  0.00      R00  C  
ATOM     88  H   VAL 0   6      12.884  43.162  21.298  1.00  0.00      R00  H  
ATOM     89  HA  VAL 0   6      15.349  44.306  22.011  1.00  0.00           H  
ATOM     90  HB  VAL 0   6      14.978  45.495  19.867  1.00  0.00           H  
ATOM     91 HG11 VAL 0   6      14.829  43.519  18.372  1.00  0.00           H  
ATOM     92 HG12 VAL 0   6      16.012  43.101  19.593  1.00  0.00           H  
ATOM     93 HG13 VAL 0   6      14.419  42.430  19.607  1.00  0.00           H  
ATOM     94 HG21 VAL 0   6      12.349  45.559  19.955  1.00  0.00           H  
ATOM     95 HG22 VAL 0   6      13.170  45.207  18.440  1.00  0.00           H  
ATOM     96 HG23 VAL 0   6      12.453  43.898  19.293  1.00  0.00           H  
ATOM     97  N   GLU 0   7      12.989  46.231  22.911  1.00  0.00      R00  N  
ATOM     98  CA  GLU 0   7      12.560  47.491  23.616  1.00  0.00      R00  C  
ATOM     99  C   GLU 0   7      12.461  48.669  22.696  1.00  0.00      R00  C  
ATOM    100  O   GLU 0   7      12.877  49.776  23.000  1.00  0.00      R00  O  
ATOM    101  CB  GLU 0   7      13.382  47.752  24.850  1.00  0.00      R00  C  
ATOM    102  CG  GLU 0   7      13.120  46.586  25.901  1.00  0.00      R00  C  
ATOM    103  CD  GLU 0   7      13.754  46.952  27.166  1.00  0.00      R00  C  
ATOM    104  OE1 GLU 0   7      14.820  47.554  27.117  1.00  0.00      R00  O  
ATOM    105  OE2 GLU 0   7      13.107  46.837  28.219  1.00  0.00      R00  O1-
ATOM    106  H   GLU 0   7      12.211  45.588  22.943  1.00  0.00      R00  H  
ATOM    107  HA  GLU 0   7      11.578  47.270  24.035  1.00  0.00           H  
ATOM    108  HB3 GLU 0   7      13.130  48.729  25.262  1.00  0.00           H  
ATOM    109  HB2 GLU 0   7      14.425  47.712  24.533  1.00  0.00           H  
ATOM    110  HG3 GLU 0   7      13.699  45.734  25.544  1.00  0.00           H  
ATOM    111  HG2 GLU 0   7      12.080  46.285  26.031  1.00  0.00           H  
ATOM    112  N   MET 0   8      11.906  48.388  21.510  1.00  0.00      R00  N  
ATOM    113  CA  MET 0   8      11.495  49.324  20.437  1.00  0.00      R00  C  
ATOM    114  C   MET 0   8      10.682  48.508  19.437  1.00  0.00      R00  C  
ATOM    115  O   MET 0   8      10.524  47.319  19.481  1.00  0.00      R00  O  
ATOM    116  CB  MET 0   8      12.805  49.685  19.656  1.00  0.00      R00  C  
ATOM    117  CG  MET 0   8      13.702  48.492  19.261  1.00  0.00      R00  C  
ATOM    118  SD  MET 0   8      15.207  48.879  18.320  1.00  0.00      R00  S  
ATOM    119  CE  MET 0   8      16.008  50.021  19.425  1.00  0.00      R00  C  
ATOM    120  H   MET 0   8      11.449  47.488  21.503  1.00  0.00      R00  H  
ATOM    121  HA  MET 0   8      11.031  50.286  20.652  1.00  0.00           H  
ATOM    122  HB3 MET 0   8      13.428  50.377  20.222  1.00  0.00           H  
ATOM    123  HB2 MET 0   8      12.480  50.314  18.828  1.00  0.00           H  
ATOM    124  HG3 MET 0   8      13.187  47.672  18.760  1.00  0.00           H  
ATOM    125  HG2 MET 0   8      14.063  47.980  20.153  1.00  0.00           H  
ATOM    126  HE1 MET 0   8      16.108  49.664  20.450  1.00  0.00           H  
ATOM    127  HE2 MET 0   8      17.048  50.150  19.125  1.00  0.00           H  
ATOM    128  HE3 MET 0   8      15.564  51.012  19.333  1.00  0.00           H  
ATOM    129  N   PHE 0   9      10.118  49.296  18.507  1.00  0.00      R00  N  
ATOM    130  CA  PHE 0   9       9.352  48.943  17.351  1.00  0.00      R00  C  
ATOM    131  C   PHE 0   9       8.065  48.128  17.730  1.00  0.00      R00  C  
ATOM    132  O   PHE 0   9       7.351  47.696  16.844  1.00  0.00      R00  O  
ATOM    133  CB  PHE 0   9      10.324  48.203  16.393  1.00  0.00      R00  C  
ATOM    134  CG  PHE 0   9       9.924  48.080  14.895  1.00  0.00      R00  C  
ATOM    135  CD1 PHE 0   9       8.941  47.140  14.441  1.00  0.00      R00  C  
ATOM    136  CD2 PHE 0   9      10.582  48.826  13.884  1.00  0.00      R00  C  
ATOM    137  CE1 PHE 0   9       8.395  47.080  13.152  1.00  0.00      R00  C  
ATOM    138  CE2 PHE 0   9      10.037  48.783  12.575  1.00  0.00      R00  C  
ATOM    139  CZ  PHE 0   9       8.952  47.966  12.228  1.00  0.00      R00  C  
ATOM    140  H   PHE 0   9      10.129  50.303  18.586  1.00  0.00      R00  H  
ATOM    141  HA  PHE 0   9       9.020  49.892  16.929  1.00  0.00           H  
ATOM    142  HB3 PHE 0   9      10.438  47.230  16.871  1.00  0.00           H  
ATOM    143  HB2 PHE 0   9      11.284  48.719  16.428  1.00  0.00           H  
ATOM    144  HD1 PHE 0   9       8.458  46.570  15.221  1.00  0.00           H  
ATOM    145  HD2 PHE 0   9      11.448  49.436  14.095  1.00  0.00           H  
ATOM    146  HE1 PHE 0   9       7.483  46.523  12.995  1.00  0.00           H  
ATOM    147  HE2 PHE 0   9      10.321  49.567  11.888  1.00  0.00           H  
ATOM    148  HZ  PHE 0   9       8.435  48.069  11.285  1.00  0.00           H  
ATOM    149  N   GLY 0  10       7.700  47.972  18.985  1.00  0.00      R00  N  
ATOM    150  CA  GLY 0  10       6.449  47.335  19.340  1.00  0.00      R00  C  
ATOM    151  C   GLY 0  10       6.558  45.882  19.850  1.00  0.00      R00  C  
ATOM    152  O   GLY 0  10       5.708  45.057  19.579  1.00  0.00      R00  O  
ATOM    153  H   GLY 0  10       8.274  48.352  19.725  1.00  0.00      R00  H  
ATOM    154  HA3 GLY 0  10       5.755  47.164  18.517  1.00  0.00           H  
ATOM    155  HA2 GLY 0  10       5.830  47.912  20.027  1.00  0.00           H  
ATOM    156  N   SER 0  11       7.663  45.431  20.410  1.00  0.00      R00  N  
ATOM    157  CA  SER 0  11       8.083  44.191  20.972  1.00  0.00      R00  C  
ATOM    158  C   SER 0  11       7.147  43.766  22.118  1.00  0.00      R00  C  
ATOM    159  O   SER 0  11       6.912  42.572  22.247  1.00  0.00      R00  O  
ATOM    160  CB  SER 0  11       9.574  44.324  21.363  1.00  0.00      R00  C  
ATOM    161  OG  SER 0  11       9.814  45.461  22.222  1.00  0.00      R00  O  
ATOM    162  H   SER 0  11       8.411  46.086  20.585  1.00  0.00      R00  H  
ATOM    163  HG  SER 0  11       9.948  45.137  23.115  1.00  0.00      R00  H  
ATOM    164  HA  SER 0  11       8.062  43.452  20.171  1.00  0.00           H  
ATOM    165  HB3 SER 0  11      10.312  44.314  20.561  1.00  0.00           H  
ATOM    166  HB2 SER 0  11       9.726  43.445  21.990  1.00  0.00           H  
ATOM    167  N   ASP 0  12       6.726  44.632  23.008  1.00  0.00      R00  N  
ATOM    168  CA  ASP 0  12       5.639  44.332  24.003  1.00  0.00      R00  C  
ATOM    169  C   ASP 0  12       4.255  44.728  23.442  1.00  0.00      R00  C  
ATOM    170  O   ASP 0  12       3.234  44.315  24.027  1.00  0.00      R00  O  
ATOM    171  CB  ASP 0  12       5.766  45.001  25.395  1.00  0.00      R00  C  
ATOM    172  CG  ASP 0  12       7.064  44.581  26.092  1.00  0.00      R00  C  
ATOM    173  OD1 ASP 0  12       7.614  43.471  25.858  1.00  0.00      R00  O  
ATOM    174  OD2 ASP 0  12       7.664  45.356  26.871  1.00  0.00      R00  O1-
ATOM    175  H   ASP 0  12       6.899  45.608  22.811  1.00  0.00      R00  H  
ATOM    176  HA  ASP 0  12       5.574  43.258  24.182  1.00  0.00           H  
ATOM    177  HB3 ASP 0  12       4.961  44.939  26.128  1.00  0.00           H  
ATOM    178  HB2 ASP 0  12       5.704  46.084  25.288  1.00  0.00           H  
ATOM    179  N   ASN 0  13       4.080  45.366  22.278  1.00  0.00      R00  N  
ATOM    180  CA  ASN 0  13       2.624  45.628  21.741  1.00  0.00      R00  C  
ATOM    181  C   ASN 0  13       2.247  44.536  20.762  1.00  0.00      R00  C  
ATOM    182  O   ASN 0  13       1.040  44.224  20.657  1.00  0.00      R00  O  
ATOM    183  CB  ASN 0  13       2.627  46.989  20.916  1.00  0.00      R00  C  
ATOM    184  CG  ASN 0  13       2.713  48.232  21.837  1.00  0.00      R00  C  
ATOM    185  OD1 ASN 0  13       2.837  48.106  23.055  1.00  0.00      R00  O  
ATOM    186  ND2 ASN 0  13       2.958  49.405  21.206  1.00  0.00      R00  N  
ATOM    187  H   ASN 0  13       4.907  45.570  21.735  1.00  0.00      R00  H  
ATOM    188 HD21 ASN 0  13       2.968  50.273  21.722  1.00  0.00      R00  H  
ATOM    189 HD22 ASN 0  13       3.109  49.517  20.213  1.00  0.00      R00  H  
ATOM    190  HA  ASN 0  13       1.916  45.763  22.559  1.00  0.00           H  
ATOM    191  HB3 ASN 0  13       1.629  47.026  20.480  1.00  0.00           H  
ATOM    192  HB2 ASN 0  13       3.331  46.942  20.085  1.00  0.00           H  
ATOM    193  N   ILE 0  14       3.198  43.740  20.122  1.00  0.00      R00  N  
ATOM    194  CA  ILE 0  14       2.903  42.744  19.194  1.00  0.00      R00  C  
ATOM    195  C   ILE 0  14       3.205  41.478  19.993  1.00  0.00      R00  C  
ATOM    196  O   ILE 0  14       4.312  41.025  20.045  1.00  0.00      R00  O  
ATOM    197  CB  ILE 0  14       3.823  42.854  17.943  1.00  0.00      R00  C  
ATOM    198  CG2 ILE 0  14       3.628  41.769  16.821  1.00  0.00      R00  C  
ATOM    199  CG1 ILE 0  14       3.641  44.217  17.279  1.00  0.00      R00  C  
ATOM    200  CD1 ILE 0  14       4.904  44.733  16.509  1.00  0.00      R00  C  
ATOM    201  H   ILE 0  14       4.176  43.883  20.332  1.00  0.00      R00  H  
ATOM    202  HA  ILE 0  14       1.883  42.876  18.834  1.00  0.00           H  
ATOM    203  HB  ILE 0  14       4.856  42.920  18.283  1.00  0.00           H  
ATOM    204 HG21 ILE 0  14       2.549  41.683  16.691  1.00  0.00           H  
ATOM    205 HG22 ILE 0  14       4.172  41.951  15.894  1.00  0.00           H  
ATOM    206 HG23 ILE 0  14       3.955  40.809  17.219  1.00  0.00           H  
ATOM    207 HG13 ILE 0  14       3.567  45.045  17.985  1.00  0.00           H  
ATOM    208 HG12 ILE 0  14       2.712  44.212  16.709  1.00  0.00           H  
ATOM    209 HD11 ILE 0  14       5.816  44.613  17.094  1.00  0.00           H  
ATOM    210 HD12 ILE 0  14       4.832  44.349  15.492  1.00  0.00           H  
ATOM    211 HD13 ILE 0  14       4.790  45.814  16.428  1.00  0.00           H  
ATOM    212  N   SER 0  15       2.236  41.107  20.781  1.00  0.00      R00  N  
ATOM    213  CA  SER 0  15       2.294  40.239  21.930  1.00  0.00      R00  C  
ATOM    214  C   SER 0  15       1.012  39.524  22.138  1.00  0.00      R00  C  
ATOM    215  O   SER 0  15      -0.099  40.085  22.060  1.00  0.00      R00  O  
ATOM    216  CB  SER 0  15       2.700  41.057  23.143  1.00  0.00      R00  C  
ATOM    217  OG  SER 0  15       1.775  42.144  23.419  1.00  0.00      R00  O  
ATOM    218  H   SER 0  15       1.413  41.685  20.696  1.00  0.00      R00  H  
ATOM    219  HG  SER 0  15       2.325  42.925  23.517  1.00  0.00      R00  H  
ATOM    220  HA  SER 0  15       3.134  39.560  21.783  1.00  0.00           H  
ATOM    221  HB3 SER 0  15       3.682  41.530  23.145  1.00  0.00           H  
ATOM    222  HB2 SER 0  15       2.778  40.385  23.998  1.00  0.00           H  
ATOM    223  N   TYR 0  16       1.114  38.195  22.471  1.00  0.00      R00  N  
ATOM    224  CA  TYR 0  16      -0.105  37.457  22.914  1.00  0.00      R00  C  
ATOM    225  C   TYR 0  16       0.353  36.571  24.053  1.00  0.00      R00  C  
ATOM    226  O   TYR 0  16       0.144  35.407  24.151  1.00  0.00      R00  O  
ATOM    227  CB  TYR 0  16      -0.773  36.852  21.737  1.00  0.00      R00  C  
ATOM    228  CG  TYR 0  16      -1.908  35.782  21.835  1.00  0.00      R00  C  
ATOM    229  CD1 TYR 0  16      -3.273  36.162  22.028  1.00  0.00      R00  C  
ATOM    230  CE1 TYR 0  16      -4.285  35.165  22.011  1.00  0.00      R00  C  
ATOM    231  CD2 TYR 0  16      -1.557  34.413  21.613  1.00  0.00      R00  C  
ATOM    232  CE2 TYR 0  16      -2.639  33.482  21.611  1.00  0.00      R00  C  
ATOM    233  CZ  TYR 0  16      -3.947  33.834  21.775  1.00  0.00      R00  C  
ATOM    234  OH  TYR 0  16      -4.942  32.956  21.758  1.00  0.00      R00  O  
ATOM    235  H   TYR 0  16       2.010  37.729  22.495  1.00  0.00      R00  H  
ATOM    236  HH  TYR 0  16      -5.786  33.346  21.999  1.00  0.00      R00  H  
ATOM    237  HA  TYR 0  16      -0.884  38.093  23.335  1.00  0.00           H  
ATOM    238  HB3 TYR 0  16      -0.018  36.275  21.204  1.00  0.00           H  
ATOM    239  HB2 TYR 0  16      -1.033  37.663  21.056  1.00  0.00           H  
ATOM    240  HD1 TYR 0  16      -3.540  37.176  22.288  1.00  0.00           H  
ATOM    241  HE1 TYR 0  16      -5.284  35.506  22.240  1.00  0.00           H  
ATOM    242  HD2 TYR 0  16      -0.545  34.069  21.455  1.00  0.00           H  
ATOM    243  HE2 TYR 0  16      -2.385  32.438  21.501  1.00  0.00           H  
ATOM    244  N   ASP 0  17       1.101  37.289  24.915  1.00  0.00      R00  N  
ATOM    245  CA  ASP 0  17       1.848  36.758  26.096  1.00  0.00      R00  C  
ATOM    246  C   ASP 0  17       1.008  36.043  27.150  1.00  0.00      R00  C  
ATOM    247  O   ASP 0  17      -0.126  36.416  27.496  1.00  0.00      R00  O  
ATOM    248  CB  ASP 0  17       2.678  37.856  26.846  1.00  0.00      R00  C  
ATOM    249  CG  ASP 0  17       3.735  38.578  26.048  1.00  0.00      R00  C  
ATOM    250  OD1 ASP 0  17       4.110  38.253  24.881  1.00  0.00      R00  O  
ATOM    251  OD2 ASP 0  17       4.314  39.508  26.675  1.00  0.00      R00  O1-
ATOM    252  H   ASP 0  17       1.273  38.284  24.906  1.00  0.00      R00  H  
ATOM    253  HA  ASP 0  17       2.576  36.086  25.640  1.00  0.00           H  
ATOM    254  HB3 ASP 0  17       3.245  37.469  27.693  1.00  0.00           H  
ATOM    255  HB2 ASP 0  17       1.943  38.544  27.263  1.00  0.00           H  
ATOM    256  N   TYR 0  18       1.607  34.946  27.664  1.00  0.00      R00  N  
ATOM    257  CA  TYR 0  18       1.035  33.991  28.636  1.00  0.00      R00  C  
ATOM    258  C   TYR 0  18      -0.203  33.275  28.150  1.00  0.00      R00  C  
ATOM    259  O   TYR 0  18      -1.281  33.420  28.623  1.00  0.00      R00  O  
ATOM    260  CB  TYR 0  18       0.662  34.828  29.950  1.00  0.00      R00  C  
ATOM    261  CG  TYR 0  18       1.844  35.698  30.508  1.00  0.00      R00  C  
ATOM    262  CD1 TYR 0  18       3.091  35.165  30.949  1.00  0.00      R00  C  
ATOM    263  CE1 TYR 0  18       4.171  35.971  31.348  1.00  0.00      R00  C  
ATOM    264  CD2 TYR 0  18       1.754  37.102  30.329  1.00  0.00      R00  C  
ATOM    265  CE2 TYR 0  18       2.852  37.958  30.696  1.00  0.00      R00  C  
ATOM    266  CZ  TYR 0  18       4.078  37.404  31.146  1.00  0.00      R00  C  
ATOM    267  OH  TYR 0  18       5.119  38.196  31.316  1.00  0.00      R00  O  
ATOM    268  H   TYR 0  18       2.502  34.693  27.271  1.00  0.00      R00  H  
ATOM    269  HH  TYR 0  18       5.048  38.858  30.623  1.00  0.00      R00  H  
ATOM    270  HA  TYR 0  18       1.810  33.237  28.777  1.00  0.00           H  
ATOM    271  HB3 TYR 0  18       0.409  34.111  30.731  1.00  0.00           H  
ATOM    272  HB2 TYR 0  18      -0.250  35.383  29.730  1.00  0.00           H  
ATOM    273  HD1 TYR 0  18       3.122  34.096  31.099  1.00  0.00           H  
ATOM    274  HE1 TYR 0  18       5.039  35.463  31.743  1.00  0.00           H  
ATOM    275  HD2 TYR 0  18       0.855  37.392  29.805  1.00  0.00           H  
ATOM    276  HE2 TYR 0  18       2.779  39.021  30.520  1.00  0.00           H  
ATOM    277  N   ASN 0  19      -0.000  32.529  27.062  1.00  0.00      R00  N  
ATOM    278  CA  ASN 0  19      -0.949  31.782  26.279  1.00  0.00      R00  C  
ATOM    279  C   ASN 0  19      -0.419  30.447  25.815  1.00  0.00      R00  C  
ATOM    280  O   ASN 0  19      -1.158  29.504  25.572  1.00  0.00      R00  O  
ATOM    281  CB  ASN 0  19      -1.522  32.653  25.096  1.00  0.00      R00  C  
ATOM    282  CG  ASN 0  19      -2.709  33.583  25.586  1.00  0.00      R00  C  
ATOM    283  OD1 ASN 0  19      -3.690  33.071  26.017  1.00  0.00      R00  O  
ATOM    284  ND2 ASN 0  19      -2.585  34.927  25.566  1.00  0.00      R00  N  
ATOM    285  H   ASN 0  19       0.971  32.467  26.793  1.00  0.00      R00  H  
ATOM    286 HD21 ASN 0  19      -3.379  35.524  25.744  1.00  0.00      R00  H  
ATOM    287 HD22 ASN 0  19      -1.680  35.329  25.367  1.00  0.00      R00  H  
ATOM    288  HA  ASN 0  19      -1.740  31.578  27.001  1.00  0.00           H  
ATOM    289  HB3 ASN 0  19      -2.010  32.051  24.330  1.00  0.00           H  
ATOM    290  HB2 ASN 0  19      -0.825  33.263  24.522  1.00  0.00           H  
ATOM    291  N   GLY 0  20       0.941  30.306  25.754  1.00  0.00      R00  N  
ATOM    292  CA  GLY 0  20       1.594  28.990  25.501  1.00  0.00      R00  C  
ATOM    293  C   GLY 0  20       1.927  28.208  26.757  1.00  0.00      R00  C  
ATOM    294  O   GLY 0  20       2.083  27.003  26.778  1.00  0.00      R00  O  
ATOM    295  H   GLY 0  20       1.545  31.112  25.831  1.00  0.00      R00  H  
ATOM    296  HA3 GLY 0  20       2.536  29.371  25.107  1.00  0.00           H  
ATOM    297  HA2 GLY 0  20       1.036  28.455  24.732  1.00  0.00           H  
ATOM    298  N   THR 0  21       2.057  28.908  27.909  1.00  0.00      R00  N  
ATOM    299  CA  THR 0  21       2.368  28.359  29.285  1.00  0.00      R00  C  
ATOM    300  C   THR 0  21       1.213  27.675  29.966  1.00  0.00      R00  C  
ATOM    301  O   THR 0  21       1.339  27.307  31.070  1.00  0.00      R00  O  
ATOM    302  CB  THR 0  21       2.892  29.554  30.148  1.00  0.00      R00  C  
ATOM    303  OG1 THR 0  21       2.026  30.620  30.038  1.00  0.00      R00  O  
ATOM    304  CG2 THR 0  21       4.278  29.963  29.551  1.00  0.00      R00  C  
ATOM    305  H   THR 0  21       2.121  29.914  27.855  1.00  0.00      R00  H  
ATOM    306  HG1 THR 0  21       1.676  30.786  30.916  1.00  0.00      R00  H  
ATOM    307  HA  THR 0  21       3.250  27.719  29.250  1.00  0.00           H  
ATOM    308  HB  THR 0  21       3.023  29.221  31.178  1.00  0.00           H  
ATOM    309 HG21 THR 0  21       5.067  29.231  29.725  1.00  0.00           H  
ATOM    310 HG22 THR 0  21       4.198  30.177  28.485  1.00  0.00           H  
ATOM    311 HG23 THR 0  21       4.702  30.805  30.097  1.00  0.00           H  
ATOM    312  N   VAL 0  22       0.154  27.439  29.275  1.00  0.00      R00  N  
ATOM    313  CA  VAL 0  22      -1.036  26.768  29.719  1.00  0.00      R00  C  
ATOM    314  C   VAL 0  22      -0.733  25.255  29.771  1.00  0.00      R00  C  
ATOM    315  O   VAL 0  22       0.297  24.765  29.301  1.00  0.00      R00  O  
ATOM    316  CB  VAL 0  22      -2.330  27.179  28.782  1.00  0.00      R00  C  
ATOM    317  CG1 VAL 0  22      -2.669  28.702  28.823  1.00  0.00      R00  C  
ATOM    318  CG2 VAL 0  22      -2.149  26.754  27.367  1.00  0.00      R00  C  
ATOM    319  H   VAL 0  22       0.271  27.428  28.272  1.00  0.00      R00  H  
ATOM    320  HA  VAL 0  22      -1.332  26.972  30.748  1.00  0.00           H  
ATOM    321  HB  VAL 0  22      -3.248  26.657  29.052  1.00  0.00           H  
ATOM    322 HG11 VAL 0  22      -1.819  29.316  28.526  1.00  0.00           H  
ATOM    323 HG12 VAL 0  22      -3.571  28.957  28.268  1.00  0.00           H  
ATOM    324 HG13 VAL 0  22      -2.884  28.885  29.876  1.00  0.00           H  
ATOM    325 HG21 VAL 0  22      -2.064  25.668  27.411  1.00  0.00           H  
ATOM    326 HG22 VAL 0  22      -3.032  26.999  26.778  1.00  0.00           H  
ATOM    327 HG23 VAL 0  22      -1.247  27.188  26.935  1.00  0.00           H  
ATOM    328  N   ASN 0  23      -1.635  24.535  30.465  1.00  0.00      R00  N  
ATOM    329  CA  ASN 0  23      -1.565  23.128  30.614  1.00  0.00      R00  C  
ATOM    330  C   ASN 0  23      -1.565  22.396  29.244  1.00  0.00      R00  C  
ATOM    331  O   ASN 0  23      -2.580  22.512  28.546  1.00  0.00      R00  O  
ATOM    332  CB  ASN 0  23      -2.735  22.601  31.394  1.00  0.00      R00  C  
ATOM    333  CG  ASN 0  23      -2.840  22.840  32.933  1.00  0.00      R00  C  
ATOM    334  OD1 ASN 0  23      -1.976  23.467  33.520  1.00  0.00      R00  O  
ATOM    335  ND2 ASN 0  23      -3.903  22.460  33.630  1.00  0.00      R00  N  
ATOM    336  H   ASN 0  23      -2.472  24.948  30.852  1.00  0.00      R00  H  
ATOM    337 HD21 ASN 0  23      -3.871  22.739  34.600  1.00  0.00      R00  H  
ATOM    338 HD22 ASN 0  23      -4.761  22.073  33.265  1.00  0.00      R00  H  
ATOM    339  HA  ASN 0  23      -0.667  22.772  31.120  1.00  0.00           H  
ATOM    340  HB3 ASN 0  23      -2.904  21.528  31.299  1.00  0.00           H  
ATOM    341  HB2 ASN 0  23      -3.686  22.877  30.940  1.00  0.00           H  
ATOM    342  N   GLY 0  24      -0.467  21.688  28.976  1.00  0.00      R00  N  
ATOM    343  CA  GLY 0  24      -0.354  20.881  27.813  1.00  0.00      R00  C  
ATOM    344  C   GLY 0  24      -0.187  21.745  26.582  1.00  0.00      R00  C  
ATOM    345  O   GLY 0  24      -0.196  21.297  25.438  1.00  0.00      R00  O  
ATOM    346  H   GLY 0  24       0.346  21.585  29.566  1.00  0.00      R00  H  
ATOM    347  HA3 GLY 0  24      -1.259  20.282  27.709  1.00  0.00           H  
ATOM    348  HA2 GLY 0  24       0.519  20.250  27.978  1.00  0.00           H  
ATOM    349  N   THR 0  25       0.152  23.004  26.725  1.00  0.00      R00  N  
ATOM    350  CA  THR 0  25       0.195  24.030  25.630  1.00  0.00      R00  C  
ATOM    351  C   THR 0  25      -1.105  24.289  24.916  1.00  0.00      R00  C  
ATOM    352  O   THR 0  25      -1.431  25.432  24.442  1.00  0.00      R00  O  
ATOM    353  CB  THR 0  25       1.208  23.675  24.516  1.00  0.00      R00  C  
ATOM    354  OG1 THR 0  25       2.447  23.345  25.184  1.00  0.00      R00  O  
ATOM    355  CG2 THR 0  25       1.533  24.764  23.555  1.00  0.00      R00  C  
ATOM    356  H   THR 0  25       0.306  23.406  27.639  1.00  0.00      R00  H  
ATOM    357  HG1 THR 0  25       2.240  23.034  26.068  1.00  0.00      R00  H  
ATOM    358  HA  THR 0  25       0.411  25.008  26.060  1.00  0.00           H  
ATOM    359  HB  THR 0  25       0.876  22.751  24.043  1.00  0.00           H  
ATOM    360 HG21 THR 0  25       2.301  25.403  23.991  1.00  0.00           H  
ATOM    361 HG22 THR 0  25       2.116  24.293  22.763  1.00  0.00           H  
ATOM    362 HG23 THR 0  25       0.702  25.241  23.038  1.00  0.00           H  
ATOM    363  N   TYR 0  26      -1.983  23.285  24.785  1.00  0.00      R00  N  
ATOM    364  CA  TYR 0  26      -3.364  23.240  24.368  1.00  0.00      R00  C  
ATOM    365  C   TYR 0  26      -4.115  22.083  25.099  1.00  0.00      R00  C  
ATOM    366  O   TYR 0  26      -3.521  21.111  25.626  1.00  0.00      R00  O  
ATOM    367  CB  TYR 0  26      -3.455  23.143  22.776  1.00  0.00      R00  C  
ATOM    368  CG  TYR 0  26      -2.376  22.270  22.225  1.00  0.00      R00  C  
ATOM    369  CD1 TYR 0  26      -1.267  22.756  21.466  1.00  0.00      R00  C  
ATOM    370  CE1 TYR 0  26      -0.250  21.954  21.144  1.00  0.00      R00  C  
ATOM    371  CD2 TYR 0  26      -2.408  20.917  22.575  1.00  0.00      R00  C  
ATOM    372  CE2 TYR 0  26      -1.359  20.018  22.180  1.00  0.00      R00  C  
ATOM    373  CZ  TYR 0  26      -0.260  20.629  21.507  1.00  0.00      R00  C  
ATOM    374  OH  TYR 0  26       0.813  19.816  21.124  1.00  0.00      R00  O  
ATOM    375  H   TYR 0  26      -1.655  22.393  25.128  1.00  0.00      R00  H  
ATOM    376  HH  TYR 0  26       1.440  20.097  20.454  1.00  0.00      R00  H  
ATOM    377  HA  TYR 0  26      -3.968  24.111  24.623  1.00  0.00           H  
ATOM    378  HB3 TYR 0  26      -3.323  24.109  22.290  1.00  0.00           H  
ATOM    379  HB2 TYR 0  26      -4.445  22.828  22.447  1.00  0.00           H  
ATOM    380  HD1 TYR 0  26      -1.173  23.777  21.124  1.00  0.00           H  
ATOM    381  HE1 TYR 0  26       0.524  22.387  20.528  1.00  0.00           H  
ATOM    382  HD2 TYR 0  26      -3.245  20.534  23.140  1.00  0.00           H  
ATOM    383  HE2 TYR 0  26      -1.355  18.956  22.381  1.00  0.00           H  
ATOM    384  N   GLU 0  27      -5.422  22.226  25.087  1.00  0.00      R00  N  
ATOM    385  CA  GLU 0  27      -6.492  21.295  25.473  1.00  0.00      R00  C  
ATOM    386  C   GLU 0  27      -6.597  20.087  24.592  1.00  0.00      R00  C  
ATOM    387  O   GLU 0  27      -6.383  20.216  23.418  1.00  0.00      R00  O  
ATOM    388  CB  GLU 0  27      -7.807  22.093  25.525  1.00  0.00      R00  C  
ATOM    389  CG  GLU 0  27      -7.917  23.178  26.597  1.00  0.00      R00  C  
ATOM    390  CD  GLU 0  27      -9.271  23.836  26.691  1.00  0.00      R00  C  
ATOM    391  OE1 GLU 0  27      -9.463  24.450  27.747  1.00  0.00      R00  O  
ATOM    392  OE2 GLU 0  27     -10.072  23.811  25.723  1.00  0.00      R00  O1-
ATOM    393  H   GLU 0  27      -5.701  23.147  24.780  1.00  0.00      R00  H  
ATOM    394  HA  GLU 0  27      -6.267  20.969  26.488  1.00  0.00           H  
ATOM    395  HB3 GLU 0  27      -8.608  21.390  25.752  1.00  0.00           H  
ATOM    396  HB2 GLU 0  27      -7.894  22.586  24.556  1.00  0.00           H  
ATOM    397  HG3 GLU 0  27      -7.088  23.792  26.246  1.00  0.00           H  
ATOM    398  HG2 GLU 0  27      -7.581  22.853  27.582  1.00  0.00           H  
ATOM    399  N   ARG 0  28      -6.956  18.949  25.216  1.00  0.00      R00  N  
ATOM    400  CA  ARG 0  28      -7.312  17.671  24.651  1.00  0.00      R00  C  
ATOM    401  C   ARG 0  28      -6.195  16.996  23.843  1.00  0.00      R00  C  
ATOM    402  O   ARG 0  28      -6.338  16.585  22.671  1.00  0.00      R00  O  
ATOM    403  CB  ARG 0  28      -8.679  17.739  23.876  1.00  0.00      R00  C  
ATOM    404  CG  ARG 0  28      -9.918  18.221  24.679  1.00  0.00      R00  C  
ATOM    405  CD  ARG 0  28     -11.136  18.596  23.803  1.00  0.00      R00  C  
ATOM    406  NE  ARG 0  28     -10.816  19.737  22.962  1.00  0.00      R00  N  
ATOM    407  CZ  ARG 0  28     -10.805  21.064  23.286  1.00  0.00      R00  C  
ATOM    408  NH1 ARG 0  28     -11.112  21.507  24.476  1.00  0.00      R00  N  
ATOM    409  NH2 ARG 0  28     -10.537  21.903  22.273  1.00  0.00      R00  N1+
ATOM    410  H   ARG 0  28      -6.805  19.057  26.209  1.00  0.00      R00  H  
ATOM    411  HE  ARG 0  28     -10.562  19.492  22.016  1.00  0.00      R00  H  
ATOM    412 HH11 ARG 0  28     -11.391  20.950  25.271  1.00  0.00      R00  H  
ATOM    413 HH12 ARG 0  28     -10.868  22.438  24.782  1.00  0.00      R00  H  
ATOM    414 HH21 ARG 0  28     -10.483  22.905  22.388  1.00  0.00      R00  H  
ATOM    415 HH22 ARG 0  28     -10.212  21.559  21.381  1.00  0.00      R00  H  
ATOM    416  HA  ARG 0  28      -7.403  16.945  25.459  1.00  0.00           H  
ATOM    417  HB3 ARG 0  28      -8.769  16.673  23.663  1.00  0.00           H  
ATOM    418  HB2 ARG 0  28      -8.631  18.181  22.881  1.00  0.00           H  
ATOM    419  HG3 ARG 0  28      -9.616  19.109  25.234  1.00  0.00           H  
ATOM    420  HG2 ARG 0  28     -10.182  17.467  25.420  1.00  0.00           H  
ATOM    421  HD3 ARG 0  28     -11.995  18.933  24.383  1.00  0.00           H  
ATOM    422  HD2 ARG 0  28     -11.348  17.717  23.194  1.00  0.00           H  
ATOM    423  N   CYS 0  29      -5.066  16.899  24.536  1.00  0.00      R00  N  
ATOM    424  CA  CYS 0  29      -3.852  16.311  23.910  1.00  0.00      R00  C  
ATOM    425  C   CYS 0  29      -3.995  15.036  23.030  1.00  0.00      R00  C  
ATOM    426  O   CYS 0  29      -3.327  14.879  21.991  1.00  0.00      R00  O  
ATOM    427  CB  CYS 0  29      -2.749  16.018  25.020  1.00  0.00      R00  C  
ATOM    428  SG  CYS 0  29      -1.774  17.500  25.342  1.00  0.00      R00  S  
ATOM    429  H   CYS 0  29      -4.900  17.285  25.455  1.00  0.00      R00  H  
ATOM    430  HA  CYS 0  29      -3.458  17.083  23.248  1.00  0.00           H  
ATOM    431  HB3 CYS 0  29      -2.102  15.165  24.815  1.00  0.00           H  
ATOM    432  HB2 CYS 0  29      -3.238  15.602  25.900  1.00  0.00           H  
ATOM    433  HG  CYS 0  29      -2.701  17.979  26.176  1.00  0.00           H  
ATOM    434  N   PRO 0  30      -4.873  14.075  23.319  1.00  0.00      R00  N  
ATOM    435  CA  PRO 0  30      -5.143  12.900  22.490  1.00  0.00      R00  C  
ATOM    436  C   PRO 0  30      -5.939  13.039  21.151  1.00  0.00      R00  C  
ATOM    437  O   PRO 0  30      -5.799  12.092  20.340  1.00  0.00      R00  O  
ATOM    438  CD  PRO 0  30      -5.350  13.865  24.709  1.00  0.00      R00  C  
ATOM    439  CB  PRO 0  30      -5.935  11.943  23.453  1.00  0.00      R00  C  
ATOM    440  CG  PRO 0  30      -5.549  12.409  24.820  1.00  0.00      R00  C  
ATOM    441  HD2 PRO 0  30      -6.213  14.501  24.904  1.00  0.00           H  
ATOM    442  HD3 PRO 0  30      -4.549  14.130  25.399  1.00  0.00           H  
ATOM    443  HA  PRO 0  30      -4.201  12.393  22.283  1.00  0.00           H  
ATOM    444  HB3 PRO 0  30      -5.874  10.865  23.305  1.00  0.00           H  
ATOM    445  HB2 PRO 0  30      -6.997  12.182  23.410  1.00  0.00           H  
ATOM    446  HG2 PRO 0  30      -6.298  12.117  25.557  1.00  0.00           H  
ATOM    447  HG3 PRO 0  30      -4.619  11.969  25.180  1.00  0.00           H  
ATOM    448  N   ASN 0  31      -6.512  14.256  21.005  1.00  0.00      R00  N  
ATOM    449  CA  ASN 0  31      -7.272  14.739  19.832  1.00  0.00      R00  C  
ATOM    450  C   ASN 0  31      -6.275  15.402  18.913  1.00  0.00      R00  C  
ATOM    451  O   ASN 0  31      -6.166  15.028  17.757  1.00  0.00      R00  O  
ATOM    452  CB  ASN 0  31      -8.391  15.776  20.294  1.00  0.00      R00  C  
ATOM    453  CG  ASN 0  31      -9.565  15.128  20.964  1.00  0.00      R00  C  
ATOM    454  OD1 ASN 0  31      -9.496  13.897  21.033  1.00  0.00      R00  O  
ATOM    455  ND2 ASN 0  31     -10.629  15.847  21.364  1.00  0.00      R00  N  
ATOM    456  H   ASN 0  31      -6.665  14.957  21.716  1.00  0.00      R00  H  
ATOM    457 HD21 ASN 0  31     -11.451  15.424  21.771  1.00  0.00      R00  H  
ATOM    458 HD22 ASN 0  31     -10.579  16.852  21.288  1.00  0.00      R00  H  
ATOM    459  HA  ASN 0  31      -7.752  13.864  19.392  1.00  0.00           H  
ATOM    460  HB3 ASN 0  31      -8.827  16.275  19.429  1.00  0.00           H  
ATOM    461  HB2 ASN 0  31      -8.126  16.605  20.950  1.00  0.00           H  
ATOM    462  N   VAL 0  32      -5.466  16.374  19.411  1.00  0.00      R00  N  
ATOM    463  CA  VAL 0  32      -4.463  17.144  18.737  1.00  0.00      R00  C  
ATOM    464  C   VAL 0  32      -3.333  16.279  18.211  1.00  0.00      R00  C  
ATOM    465  O   VAL 0  32      -3.243  16.037  17.027  1.00  0.00      R00  O  
ATOM    466  CB  VAL 0  32      -3.989  18.351  19.660  1.00  0.00      R00  C  
ATOM    467  CG1 VAL 0  32      -3.034  19.344  18.852  1.00  0.00      R00  C  
ATOM    468  CG2 VAL 0  32      -5.046  19.069  20.441  1.00  0.00      R00  C  
ATOM    469  H   VAL 0  32      -5.699  16.627  20.361  1.00  0.00      R00  H  
ATOM    470  HA  VAL 0  32      -5.084  17.429  17.888  1.00  0.00           H  
ATOM    471  HB  VAL 0  32      -3.287  17.895  20.358  1.00  0.00           H  
ATOM    472 HG11 VAL 0  32      -2.203  18.875  18.326  1.00  0.00           H  
ATOM    473 HG12 VAL 0  32      -3.685  19.982  18.254  1.00  0.00           H  
ATOM    474 HG13 VAL 0  32      -2.553  20.032  19.548  1.00  0.00           H  
ATOM    475 HG21 VAL 0  32      -5.656  18.373  21.017  1.00  0.00           H  
ATOM    476 HG22 VAL 0  32      -4.678  19.915  21.021  1.00  0.00           H  
ATOM    477 HG23 VAL 0  32      -5.803  19.416  19.737  1.00  0.00           H  
ATOM    478  N   ASN 0  33      -2.634  15.614  19.076  1.00  0.00      R00  N  
ATOM    479  CA  ASN 0  33      -1.637  14.526  18.829  1.00  0.00      R00  C  
ATOM    480  C   ASN 0  33      -0.384  14.972  17.990  1.00  0.00      R00  C  
ATOM    481  O   ASN 0  33       0.325  14.065  17.561  1.00  0.00      R00  O  
ATOM    482  CB  ASN 0  33      -2.246  13.222  18.382  1.00  0.00      R00  C  
ATOM    483  CG  ASN 0  33      -1.544  11.955  18.897  1.00  0.00      R00  C  
ATOM    484  OD1 ASN 0  33      -1.574  11.583  20.067  1.00  0.00      R00  O  
ATOM    485  ND2 ASN 0  33      -0.860  11.281  17.983  1.00  0.00      R00  N  
ATOM    486  H   ASN 0  33      -2.742  15.908  20.036  1.00  0.00      R00  H  
ATOM    487 HD21 ASN 0  33      -0.909  10.289  18.168  1.00  0.00      R00  H  
ATOM    488 HD22 ASN 0  33      -0.655  11.605  17.049  1.00  0.00      R00  H  
ATOM    489  HA  ASN 0  33      -1.016  14.351  19.707  1.00  0.00           H  
ATOM    490  HB3 ASN 0  33      -2.252  13.232  17.292  1.00  0.00           H  
ATOM    491  HB2 ASN 0  33      -3.290  13.190  18.693  1.00  0.00           H  
ATOM    492  N   LEU 0  34      -0.152  16.311  17.870  1.00  0.00      R00  N  
ATOM    493  CA  LEU 0  34       1.086  16.863  17.239  1.00  0.00      R00  C  
ATOM    494  C   LEU 0  34       2.445  16.175  17.582  1.00  0.00      R00  C  
ATOM    495  O   LEU 0  34       2.729  16.025  18.807  1.00  0.00      R00  O  
ATOM    496  CB  LEU 0  34       1.074  18.409  17.515  1.00  0.00      R00  C  
ATOM    497  CG  LEU 0  34       0.253  19.250  16.551  1.00  0.00      R00  C  
ATOM    498  CD1 LEU 0  34       0.050  20.645  17.242  1.00  0.00      R00  C  
ATOM    499  CD2 LEU 0  34       0.917  19.344  15.223  1.00  0.00      R00  C  
ATOM    500  H   LEU 0  34      -0.906  16.927  18.135  1.00  0.00      R00  H  
ATOM    501  HA  LEU 0  34       0.932  16.618  16.188  1.00  0.00           H  
ATOM    502  HB3 LEU 0  34       2.097  18.779  17.453  1.00  0.00           H  
ATOM    503  HB2 LEU 0  34       0.716  18.628  18.521  1.00  0.00           H  
ATOM    504  HG  LEU 0  34      -0.644  18.692  16.281  1.00  0.00           H  
ATOM    505 HD11 LEU 0  34       0.987  20.924  17.725  1.00  0.00           H  
ATOM    506 HD12 LEU 0  34      -0.360  21.433  16.610  1.00  0.00           H  
ATOM    507 HD13 LEU 0  34      -0.697  20.504  18.024  1.00  0.00           H  
ATOM    508 HD21 LEU 0  34       1.937  19.720  15.304  1.00  0.00           H  
ATOM    509 HD22 LEU 0  34       0.968  18.500  14.535  1.00  0.00           H  
ATOM    510 HD23 LEU 0  34       0.486  20.080  14.545  1.00  0.00           H  
ATOM    511  N   PRO 0  35       3.428  16.003  16.615  1.00  0.00      R00  N  
ATOM    512  CA  PRO 0  35       3.314  16.418  15.275  1.00  0.00      R00  C  
ATOM    513  C   PRO 0  35       2.639  15.348  14.407  1.00  0.00      R00  C  
ATOM    514  O   PRO 0  35       2.207  15.622  13.298  1.00  0.00      R00  O  
ATOM    515  CD  PRO 0  35       4.849  15.495  16.980  1.00  0.00      R00  C  
ATOM    516  CB  PRO 0  35       4.727  16.653  14.950  1.00  0.00      R00  C  
ATOM    517  CG  PRO 0  35       5.441  15.475  15.610  1.00  0.00      R00  C  
ATOM    518  HD2 PRO 0  35       4.751  14.475  17.352  1.00  0.00           H  
ATOM    519  HD3 PRO 0  35       5.370  16.190  17.638  1.00  0.00           H  
ATOM    520  HA  PRO 0  35       2.883  17.415  15.182  1.00  0.00           H  
ATOM    521  HB3 PRO 0  35       5.095  17.560  15.430  1.00  0.00           H  
ATOM    522  HB2 PRO 0  35       4.988  16.650  13.892  1.00  0.00           H  
ATOM    523  HG2 PRO 0  35       5.318  14.481  15.180  1.00  0.00           H  
ATOM    524  HG3 PRO 0  35       6.515  15.503  15.795  1.00  0.00           H  
ATOM    525  N   VAL 0  36       2.531  14.126  14.837  1.00  0.00      R00  N  
ATOM    526  CA  VAL 0  36       1.736  13.034  14.278  1.00  0.00      R00  C  
ATOM    527  C   VAL 0  36       0.203  13.203  14.490  1.00  0.00      R00  C  
ATOM    528  O   VAL 0  36      -0.469  12.398  15.121  1.00  0.00      R00  O  
ATOM    529  CB  VAL 0  36       2.345  11.675  14.663  1.00  0.00      R00  C  
ATOM    530  CG1 VAL 0  36       3.695  11.577  14.208  1.00  0.00      R00  C  
ATOM    531  CG2 VAL 0  36       2.375  11.335  16.113  1.00  0.00      R00  C  
ATOM    532  H   VAL 0  36       2.830  13.970  15.789  1.00  0.00      R00  H  
ATOM    533  HA  VAL 0  36       1.987  13.131  13.222  1.00  0.00           H  
ATOM    534  HB  VAL 0  36       1.782  10.938  14.091  1.00  0.00           H  
ATOM    535 HG11 VAL 0  36       4.129  10.633  14.537  1.00  0.00           H  
ATOM    536 HG12 VAL 0  36       3.764  11.639  13.121  1.00  0.00           H  
ATOM    537 HG13 VAL 0  36       4.344  12.412  14.472  1.00  0.00           H  
ATOM    538 HG21 VAL 0  36       2.936  10.453  16.425  1.00  0.00           H  
ATOM    539 HG22 VAL 0  36       2.886  12.061  16.746  1.00  0.00           H  
ATOM    540 HG23 VAL 0  36       1.342  11.213  16.437  1.00  0.00           H  
ATOM    541  N   VAL 0  37      -0.364  14.368  14.033  1.00  0.00      R00  N  
ATOM    542  CA  VAL 0  37      -1.724  14.760  14.225  1.00  0.00      R00  C  
ATOM    543  C   VAL 0  37      -2.809  13.633  14.018  1.00  0.00      R00  C  
ATOM    544  O   VAL 0  37      -2.716  12.884  13.036  1.00  0.00      R00  O  
ATOM    545  CB  VAL 0  37      -2.003  16.004  13.278  1.00  0.00      R00  C  
ATOM    546  CG1 VAL 0  37      -1.686  17.321  13.974  1.00  0.00      R00  C  
ATOM    547  CG2 VAL 0  37      -1.352  15.950  11.895  1.00  0.00      R00  C  
ATOM    548  H   VAL 0  37       0.205  14.928  13.415  1.00  0.00      R00  H  
ATOM    549  HA  VAL 0  37      -1.841  15.189  15.220  1.00  0.00           H  
ATOM    550  HB  VAL 0  37      -3.081  16.084  13.140  1.00  0.00           H  
ATOM    551 HG11 VAL 0  37      -1.843  18.271  13.463  1.00  0.00           H  
ATOM    552 HG12 VAL 0  37      -2.310  17.515  14.847  1.00  0.00           H  
ATOM    553 HG13 VAL 0  37      -0.681  17.232  14.387  1.00  0.00           H  
ATOM    554 HG21 VAL 0  37      -1.396  14.939  11.490  1.00  0.00           H  
ATOM    555 HG22 VAL 0  37      -1.797  16.639  11.177  1.00  0.00           H  
ATOM    556 HG23 VAL 0  37      -0.288  16.181  11.856  1.00  0.00           H  
ATOM    557  N   TYR 0  38      -3.700  13.533  14.948  1.00  0.00      R00  N  
ATOM    558  CA  TYR 0  38      -4.791  12.610  14.796  1.00  0.00      R00  C  
ATOM    559  C   TYR 0  38      -6.010  13.377  14.167  1.00  0.00      R00  C  
ATOM    560  O   TYR 0  38      -5.934  14.116  13.213  1.00  0.00      R00  O  
ATOM    561  CB  TYR 0  38      -4.960  11.975  16.182  1.00  0.00      R00  C  
ATOM    562  CG  TYR 0  38      -5.725  10.703  16.248  1.00  0.00      R00  C  
ATOM    563  CD1 TYR 0  38      -5.391   9.559  15.463  1.00  0.00      R00  C  
ATOM    564  CE1 TYR 0  38      -6.148   8.366  15.430  1.00  0.00      R00  C  
ATOM    565  CD2 TYR 0  38      -6.847  10.582  17.104  1.00  0.00      R00  C  
ATOM    566  CE2 TYR 0  38      -7.594   9.390  17.173  1.00  0.00      R00  C  
ATOM    567  CZ  TYR 0  38      -7.274   8.277  16.328  1.00  0.00      R00  C  
ATOM    568  OH  TYR 0  38      -8.188   7.240  16.325  1.00  0.00      R00  O  
ATOM    569  H   TYR 0  38      -3.816  14.294  15.601  1.00  0.00      R00  H  
ATOM    570  HH  TYR 0  38      -9.075   7.584  16.449  1.00  0.00      R00  H  
ATOM    571  HA  TYR 0  38      -4.481  11.817  14.116  1.00  0.00           H  
ATOM    572  HB3 TYR 0  38      -5.463  12.727  16.790  1.00  0.00           H  
ATOM    573  HB2 TYR 0  38      -3.960  11.863  16.601  1.00  0.00           H  
ATOM    574  HD1 TYR 0  38      -4.454   9.597  14.927  1.00  0.00           H  
ATOM    575  HE1 TYR 0  38      -5.838   7.503  14.861  1.00  0.00           H  
ATOM    576  HD2 TYR 0  38      -7.064  11.367  17.814  1.00  0.00           H  
ATOM    577  HE2 TYR 0  38      -8.441   9.214  17.819  1.00  0.00           H  
ATOM    578  N   VAL 0  39      -7.170  13.106  14.774  1.00  0.00      R00  N  
ATOM    579  CA  VAL 0  39      -8.534  13.426  14.367  1.00  0.00      R00  C  
ATOM    580  C   VAL 0  39      -8.737  14.882  13.901  1.00  0.00      R00  C  
ATOM    581  O   VAL 0  39      -9.541  15.053  13.002  1.00  0.00      R00  O  
ATOM    582  CB  VAL 0  39      -9.715  13.095  15.331  1.00  0.00      R00  C  
ATOM    583  CG1 VAL 0  39     -10.026  11.612  15.115  1.00  0.00      R00  C  
ATOM    584  CG2 VAL 0  39      -9.334  13.501  16.806  1.00  0.00      R00  C  
ATOM    585  H   VAL 0  39      -7.177  12.414  15.510  1.00  0.00      R00  H  
ATOM    586  HA  VAL 0  39      -8.604  12.895  13.418  1.00  0.00           H  
ATOM    587  HB  VAL 0  39     -10.597  13.620  14.962  1.00  0.00           H  
ATOM    588 HG11 VAL 0  39      -9.132  11.036  15.352  1.00  0.00           H  
ATOM    589 HG12 VAL 0  39     -10.867  11.262  15.713  1.00  0.00           H  
ATOM    590 HG13 VAL 0  39     -10.328  11.464  14.078  1.00  0.00           H  
ATOM    591 HG21 VAL 0  39      -9.325  14.571  17.011  1.00  0.00           H  
ATOM    592 HG22 VAL 0  39     -10.004  12.988  17.495  1.00  0.00           H  
ATOM    593 HG23 VAL 0  39      -8.329  13.228  17.128  1.00  0.00           H  
ATOM    594  N   VAL 0  40      -7.962  15.901  14.319  1.00  0.00      R00  N  
ATOM    595  CA  VAL 0  40      -7.953  17.215  13.663  1.00  0.00      R00  C  
ATOM    596  C   VAL 0  40      -7.419  17.322  12.216  1.00  0.00      R00  C  
ATOM    597  O   VAL 0  40      -7.879  18.179  11.498  1.00  0.00      R00  O  
ATOM    598  CB  VAL 0  40      -7.076  18.197  14.579  1.00  0.00      R00  C  
ATOM    599  CG1 VAL 0  40      -7.796  18.307  15.879  1.00  0.00      R00  C  
ATOM    600  CG2 VAL 0  40      -5.695  17.733  14.961  1.00  0.00      R00  C  
ATOM    601  H   VAL 0  40      -7.249  15.879  15.034  1.00  0.00      R00  H  
ATOM    602  HA  VAL 0  40      -8.943  17.671  13.628  1.00  0.00           H  
ATOM    603  HB  VAL 0  40      -7.097  19.224  14.214  1.00  0.00           H  
ATOM    604 HG11 VAL 0  40      -7.770  17.418  16.509  1.00  0.00           H  
ATOM    605 HG12 VAL 0  40      -7.329  19.122  16.433  1.00  0.00           H  
ATOM    606 HG13 VAL 0  40      -8.856  18.531  15.760  1.00  0.00           H  
ATOM    607 HG21 VAL 0  40      -5.017  18.009  14.153  1.00  0.00           H  
ATOM    608 HG22 VAL 0  40      -5.300  18.151  15.887  1.00  0.00           H  
ATOM    609 HG23 VAL 0  40      -5.710  16.648  15.072  1.00  0.00           H  
ATOM    610  N   ALA 0  41      -6.610  16.310  11.829  1.00  0.00      R00  N  
ATOM    611  CA  ALA 0  41      -6.033  16.195  10.523  1.00  0.00      R00  C  
ATOM    612  C   ALA 0  41      -6.617  15.065   9.736  1.00  0.00      R00  C  
ATOM    613  O   ALA 0  41      -6.082  14.757   8.654  1.00  0.00      R00  O  
ATOM    614  CB  ALA 0  41      -4.534  15.993  10.681  1.00  0.00      R00  C  
ATOM    615  H   ALA 0  41      -6.379  15.684  12.587  1.00  0.00      R00  H  
ATOM    616  HA  ALA 0  41      -6.250  17.095   9.948  1.00  0.00           H  
ATOM    617  HB1 ALA 0  41      -4.268  15.935   9.626  1.00  0.00           H  
ATOM    618  HB2 ALA 0  41      -4.026  16.877  11.067  1.00  0.00           H  
ATOM    619  HB3 ALA 0  41      -4.182  15.067  11.136  1.00  0.00           H  
ATOM    620  N   GLN 0  42      -7.722  14.489  10.225  1.00  0.00      R00  N  
ATOM    621  CA  GLN 0  42      -8.641  13.525   9.552  1.00  0.00      R00  C  
ATOM    622  C   GLN 0  42      -8.947  13.997   8.139  1.00  0.00      R00  C  
ATOM    623  O   GLN 0  42      -8.948  13.164   7.247  1.00  0.00      R00  O  
ATOM    624  CB  GLN 0  42      -9.886  13.245  10.436  1.00  0.00      R00  C  
ATOM    625  CG  GLN 0  42     -10.789  12.064  10.101  1.00  0.00      R00  C  
ATOM    626  CD  GLN 0  42     -12.153  12.478   9.510  1.00  0.00      R00  C  
ATOM    627  OE1 GLN 0  42     -12.248  13.213   8.584  1.00  0.00      R00  O  
ATOM    628  NE2 GLN 0  42     -13.249  12.005  10.067  1.00  0.00      R00  N  
ATOM    629  H   GLN 0  42      -8.004  14.886  11.110  1.00  0.00      R00  H  
ATOM    630 HE21 GLN 0  42     -14.181  12.193   9.724  1.00  0.00      R00  H  
ATOM    631 HE22 GLN 0  42     -13.215  11.291  10.780  1.00  0.00      R00  H  
ATOM    632  HA  GLN 0  42      -8.140  12.563   9.442  1.00  0.00           H  
ATOM    633  HB3 GLN 0  42     -10.425  14.171  10.636  1.00  0.00           H  
ATOM    634  HB2 GLN 0  42      -9.545  13.096  11.460  1.00  0.00           H  
ATOM    635  HG3 GLN 0  42     -10.998  11.496  11.007  1.00  0.00           H  
ATOM    636  HG2 GLN 0  42     -10.402  11.287   9.441  1.00  0.00           H  
ATOM    637  N   VAL 0  43      -9.164  15.279   7.887  1.00  0.00      R00  N  
ATOM    638  CA  VAL 0  43      -9.482  15.803   6.521  1.00  0.00      R00  C  
ATOM    639  C   VAL 0  43      -8.438  15.364   5.433  1.00  0.00      R00  C  
ATOM    640  O   VAL 0  43      -8.819  15.157   4.289  1.00  0.00      R00  O  
ATOM    641  CB  VAL 0  43      -9.507  17.391   6.568  1.00  0.00      R00  C  
ATOM    642  CG1 VAL 0  43      -8.326  18.072   7.344  1.00  0.00      R00  C  
ATOM    643  CG2 VAL 0  43      -9.677  18.101   5.239  1.00  0.00      R00  C  
ATOM    644  H   VAL 0  43      -9.118  15.900   8.682  1.00  0.00      R00  H  
ATOM    645  HA  VAL 0  43     -10.444  15.447   6.154  1.00  0.00           H  
ATOM    646  HB  VAL 0  43     -10.412  17.685   7.100  1.00  0.00           H  
ATOM    647 HG11 VAL 0  43      -7.348  17.624   7.170  1.00  0.00           H  
ATOM    648 HG12 VAL 0  43      -8.237  19.049   6.869  1.00  0.00           H  
ATOM    649 HG13 VAL 0  43      -8.509  18.072   8.419  1.00  0.00           H  
ATOM    650 HG21 VAL 0  43      -9.773  19.180   5.360  1.00  0.00           H  
ATOM    651 HG22 VAL 0  43      -8.853  17.767   4.609  1.00  0.00           H  
ATOM    652 HG23 VAL 0  43     -10.616  17.895   4.725  1.00  0.00           H  
ATOM    653  N   LEU 0  44      -7.183  15.342   5.812  1.00  0.00      R00  N  
ATOM    654  CA  LEU 0  44      -6.015  14.969   4.988  1.00  0.00      R00  C  
ATOM    655  C   LEU 0  44      -5.991  13.450   4.819  1.00  0.00      R00  C  
ATOM    656  O   LEU 0  44      -5.805  13.039   3.660  1.00  0.00      R00  O  
ATOM    657  CB  LEU 0  44      -4.665  15.506   5.548  1.00  0.00      R00  C  
ATOM    658  CG  LEU 0  44      -4.681  16.986   6.034  1.00  0.00      R00  C  
ATOM    659  CD1 LEU 0  44      -3.185  17.322   6.479  1.00  0.00      R00  C  
ATOM    660  CD2 LEU 0  44      -5.108  18.012   4.996  1.00  0.00      R00  C  
ATOM    661  H   LEU 0  44      -6.935  15.522   6.775  1.00  0.00      R00  H  
ATOM    662  HA  LEU 0  44      -6.220  15.344   3.986  1.00  0.00           H  
ATOM    663  HB3 LEU 0  44      -3.878  15.438   4.798  1.00  0.00           H  
ATOM    664  HB2 LEU 0  44      -4.322  14.827   6.328  1.00  0.00           H  
ATOM    665  HG  LEU 0  44      -5.301  17.097   6.923  1.00  0.00           H  
ATOM    666 HD11 LEU 0  44      -2.641  16.506   6.956  1.00  0.00           H  
ATOM    667 HD12 LEU 0  44      -2.571  17.511   5.598  1.00  0.00           H  
ATOM    668 HD13 LEU 0  44      -3.065  18.089   7.245  1.00  0.00           H  
ATOM    669 HD21 LEU 0  44      -6.194  18.105   4.970  1.00  0.00           H  
ATOM    670 HD22 LEU 0  44      -4.687  18.962   5.326  1.00  0.00           H  
ATOM    671 HD23 LEU 0  44      -4.548  17.805   4.084  1.00  0.00           H  
ATOM    672  N   TYR 0  45      -6.106  12.728   5.897  1.00  0.00      R00  N  
ATOM    673  CA  TYR 0  45      -6.242  11.217   5.859  1.00  0.00      R00  C  
ATOM    674  C   TYR 0  45      -7.465  10.702   5.019  1.00  0.00      R00  C  
ATOM    675  O   TYR 0  45      -7.265   9.751   4.277  1.00  0.00      R00  O  
ATOM    676  CB  TYR 0  45      -6.234  10.632   7.291  1.00  0.00      R00  C  
ATOM    677  CG  TYR 0  45      -5.095  11.117   8.192  1.00  0.00      R00  C  
ATOM    678  CD1 TYR 0  45      -5.315  11.480   9.550  1.00  0.00      R00  C  
ATOM    679  CE1 TYR 0  45      -4.302  12.015  10.433  1.00  0.00      R00  C  
ATOM    680  CD2 TYR 0  45      -3.787  11.404   7.683  1.00  0.00      R00  C  
ATOM    681  CE2 TYR 0  45      -2.808  11.894   8.526  1.00  0.00      R00  C  
ATOM    682  CZ  TYR 0  45      -3.032  12.137   9.881  1.00  0.00      R00  C  
ATOM    683  OH  TYR 0  45      -1.943  12.553  10.579  1.00  0.00      R00  O  
ATOM    684  H   TYR 0  45      -6.446  13.150   6.749  1.00  0.00      R00  H  
ATOM    685  HH  TYR 0  45      -2.086  12.737  11.510  1.00  0.00      R00  H  
ATOM    686  HA  TYR 0  45      -5.355  10.841   5.349  1.00  0.00           H  
ATOM    687  HB3 TYR 0  45      -6.001   9.573   7.176  1.00  0.00           H  
ATOM    688  HB2 TYR 0  45      -7.189  10.639   7.817  1.00  0.00           H  
ATOM    689  HD1 TYR 0  45      -6.196  11.079  10.029  1.00  0.00           H  
ATOM    690  HE1 TYR 0  45      -4.429  12.102  11.502  1.00  0.00           H  
ATOM    691  HD2 TYR 0  45      -3.623  11.051   6.675  1.00  0.00           H  
ATOM    692  HE2 TYR 0  45      -1.820  12.016   8.109  1.00  0.00           H  
ATOM    693  N   ALA 0  46      -8.582  11.473   5.142  1.00  0.00      R00  N  
ATOM    694  CA  ALA 0  46      -9.737  11.414   4.248  1.00  0.00      R00  C  
ATOM    695  C   ALA 0  46      -9.489  11.875   2.818  1.00  0.00      R00  C  
ATOM    696  O   ALA 0  46      -9.836  11.108   1.921  1.00  0.00      R00  O  
ATOM    697  CB  ALA 0  46     -10.871  12.284   4.817  1.00  0.00      R00  C  
ATOM    698  H   ALA 0  46      -8.659  12.153   5.885  1.00  0.00      R00  H  
ATOM    699  HA  ALA 0  46     -10.052  10.373   4.327  1.00  0.00           H  
ATOM    700  HB1 ALA 0  46     -11.021  12.169   5.890  1.00  0.00           H  
ATOM    701  HB2 ALA 0  46     -10.509  13.310   4.746  1.00  0.00           H  
ATOM    702  HB3 ALA 0  46     -11.742  12.287   4.163  1.00  0.00           H  
ATOM    703  N   ILE 0  47      -8.811  13.038   2.553  1.00  0.00      R00  N  
ATOM    704  CA  ILE 0  47      -8.365  13.414   1.185  1.00  0.00      R00  C  
ATOM    705  C   ILE 0  47      -7.615  12.266   0.442  1.00  0.00      R00  C  
ATOM    706  O   ILE 0  47      -8.042  11.923  -0.680  1.00  0.00      R00  O  
ATOM    707  CB  ILE 0  47      -7.666  14.828   1.038  1.00  0.00      R00  C  
ATOM    708  CG2 ILE 0  47      -6.943  14.952  -0.351  1.00  0.00      R00  C  
ATOM    709  CG1 ILE 0  47      -8.680  16.033   1.230  1.00  0.00      R00  C  
ATOM    710  CD1 ILE 0  47      -7.959  17.283   1.713  1.00  0.00      R00  C  
ATOM    711  H   ILE 0  47      -8.694  13.756   3.253  1.00  0.00      R00  H  
ATOM    712  HA  ILE 0  47      -9.257  13.565   0.578  1.00  0.00           H  
ATOM    713  HB  ILE 0  47      -6.966  14.763   1.870  1.00  0.00           H  
ATOM    714 HG21 ILE 0  47      -7.581  14.658  -1.184  1.00  0.00           H  
ATOM    715 HG22 ILE 0  47      -6.611  15.958  -0.607  1.00  0.00           H  
ATOM    716 HG23 ILE 0  47      -6.084  14.294  -0.478  1.00  0.00           H  
ATOM    717 HG13 ILE 0  47      -9.425  15.799   1.990  1.00  0.00           H  
ATOM    718 HG12 ILE 0  47      -9.171  15.950   0.261  1.00  0.00           H  
ATOM    719 HD11 ILE 0  47      -7.450  17.073   2.654  1.00  0.00           H  
ATOM    720 HD12 ILE 0  47      -7.343  17.533   0.850  1.00  0.00           H  
ATOM    721 HD13 ILE 0  47      -8.658  18.097   1.906  1.00  0.00           H  
ATOM    722  N   VAL 0  48      -6.667  11.794   1.180  1.00  0.00      R00  N  
ATOM    723  CA  VAL 0  48      -6.018  10.493   0.714  1.00  0.00      R00  C  
ATOM    724  C   VAL 0  48      -6.958   9.285   0.422  1.00  0.00      R00  C  
ATOM    725  O   VAL 0  48      -6.991   8.837  -0.720  1.00  0.00      R00  O  
ATOM    726  CB  VAL 0  48      -4.938  10.015   1.642  1.00  0.00      R00  C  
ATOM    727  CG1 VAL 0  48      -4.433   8.610   1.611  1.00  0.00      R00  C  
ATOM    728  CG2 VAL 0  48      -3.729  11.029   1.672  1.00  0.00      R00  C  
ATOM    729  H   VAL 0  48      -6.299  12.221   2.018  1.00  0.00      R00  H  
ATOM    730  HA  VAL 0  48      -5.514  10.747  -0.218  1.00  0.00           H  
ATOM    731  HB  VAL 0  48      -5.383  10.187   2.622  1.00  0.00           H  
ATOM    732 HG11 VAL 0  48      -3.760   8.400   0.779  1.00  0.00           H  
ATOM    733 HG12 VAL 0  48      -3.872   8.517   2.541  1.00  0.00           H  
ATOM    734 HG13 VAL 0  48      -5.245   7.884   1.578  1.00  0.00           H  
ATOM    735 HG21 VAL 0  48      -3.918  12.058   1.979  1.00  0.00           H  
ATOM    736 HG22 VAL 0  48      -2.882  10.851   2.335  1.00  0.00           H  
ATOM    737 HG23 VAL 0  48      -3.208  11.086   0.716  1.00  0.00           H  
ATOM    738  N   CYS 0  49      -7.845   8.877   1.343  1.00  0.00      R00  N  
ATOM    739  CA  CYS 0  49      -8.913   7.861   1.214  1.00  0.00      R00  C  
ATOM    740  C   CYS 0  49      -9.897   8.196   0.065  1.00  0.00      R00  C  
ATOM    741  O   CYS 0  49     -10.286   7.226  -0.606  1.00  0.00      R00  O  
ATOM    742  CB  CYS 0  49      -9.722   7.722   2.544  1.00  0.00      R00  C  
ATOM    743  SG  CYS 0  49      -8.544   6.980   3.629  1.00  0.00      R00  S  
ATOM    744  H   CYS 0  49      -7.695   9.170   2.298  1.00  0.00      R00  H  
ATOM    745  HA  CYS 0  49      -8.426   6.918   0.967  1.00  0.00           H  
ATOM    746  HB3 CYS 0  49     -10.527   7.044   2.258  1.00  0.00           H  
ATOM    747  HB2 CYS 0  49     -10.050   8.688   2.928  1.00  0.00           H  
ATOM    748  HG  CYS 0  49      -7.734   8.042   3.673  1.00  0.00           H  
ATOM    749  N   VAL 0  50     -10.154   9.510  -0.274  1.00  0.00      R00  N  
ATOM    750  CA  VAL 0  50     -11.108   9.819  -1.319  1.00  0.00      R00  C  
ATOM    751  C   VAL 0  50     -10.568   9.807  -2.803  1.00  0.00      R00  C  
ATOM    752  O   VAL 0  50     -11.362   9.724  -3.744  1.00  0.00      R00  O  
ATOM    753  CB  VAL 0  50     -12.061  10.990  -0.990  1.00  0.00      R00  C  
ATOM    754  CG1 VAL 0  50     -11.608  12.395  -1.283  1.00  0.00      R00  C  
ATOM    755  CG2 VAL 0  50     -13.433  10.912  -1.664  1.00  0.00      R00  C  
ATOM    756  H   VAL 0  50      -9.882  10.172   0.439  1.00  0.00      R00  H  
ATOM    757  HA  VAL 0  50     -11.794   8.971  -1.300  1.00  0.00           H  
ATOM    758  HB  VAL 0  50     -12.138  10.994   0.098  1.00  0.00           H  
ATOM    759 HG11 VAL 0  50     -12.433  13.054  -1.010  1.00  0.00           H  
ATOM    760 HG12 VAL 0  50     -10.785  12.567  -0.590  1.00  0.00           H  
ATOM    761 HG13 VAL 0  50     -11.309  12.644  -2.301  1.00  0.00           H  
ATOM    762 HG21 VAL 0  50     -13.363  10.772  -2.743  1.00  0.00           H  
ATOM    763 HG22 VAL 0  50     -13.716   9.914  -1.327  1.00  0.00           H  
ATOM    764 HG23 VAL 0  50     -14.127  11.698  -1.364  1.00  0.00           H  
ATOM    765  N   VAL 0  51      -9.237   9.765  -3.005  1.00  0.00      R00  N  
ATOM    766  CA  VAL 0  51      -8.501   9.482  -4.276  1.00  0.00      R00  C  
ATOM    767  C   VAL 0  51      -8.208   7.968  -4.264  1.00  0.00      R00  C  
ATOM    768  O   VAL 0  51      -8.067   7.385  -5.318  1.00  0.00      R00  O  
ATOM    769  CB  VAL 0  51      -7.189  10.309  -4.478  1.00  0.00      R00  C  
ATOM    770  CG1 VAL 0  51      -6.099  10.098  -3.424  1.00  0.00      R00  C  
ATOM    771  CG2 VAL 0  51      -6.522  10.094  -5.938  1.00  0.00      R00  C  
ATOM    772  H   VAL 0  51      -8.721  10.189  -2.247  1.00  0.00      R00  H  
ATOM    773  HA  VAL 0  51      -9.101   9.667  -5.167  1.00  0.00           H  
ATOM    774  HB  VAL 0  51      -7.551  11.333  -4.387  1.00  0.00           H  
ATOM    775 HG11 VAL 0  51      -6.436  10.545  -2.489  1.00  0.00           H  
ATOM    776 HG12 VAL 0  51      -5.771   9.065  -3.313  1.00  0.00           H  
ATOM    777 HG13 VAL 0  51      -5.177  10.611  -3.700  1.00  0.00           H  
ATOM    778 HG21 VAL 0  51      -7.348  10.045  -6.647  1.00  0.00           H  
ATOM    779 HG22 VAL 0  51      -6.029  11.019  -6.237  1.00  0.00           H  
ATOM    780 HG23 VAL 0  51      -5.800   9.281  -6.019  1.00  0.00           H  
ATOM    781  N   GLY 0  52      -8.337   7.274  -3.099  1.00  0.00      R00  N  
ATOM    782  CA  GLY 0  52      -8.493   5.846  -2.975  1.00  0.00      R00  C  
ATOM    783  C   GLY 0  52      -9.789   5.345  -3.603  1.00  0.00      R00  C  
ATOM    784  O   GLY 0  52      -9.737   4.616  -4.564  1.00  0.00      R00  O  
ATOM    785  H   GLY 0  52      -8.388   7.732  -2.200  1.00  0.00      R00  H  
ATOM    786  HA3 GLY 0  52      -8.501   5.654  -1.902  1.00  0.00           H  
ATOM    787  HA2 GLY 0  52      -7.616   5.316  -3.346  1.00  0.00           H  
ATOM    788  N   LEU 0  53     -11.035   5.783  -3.148  1.00  0.00      R00  N  
ATOM    789  CA  LEU 0  53     -12.446   5.505  -3.591  1.00  0.00      R00  C  
ATOM    790  C   LEU 0  53     -12.718   5.986  -5.048  1.00  0.00      R00  C  
ATOM    791  O   LEU 0  53     -13.708   5.524  -5.691  1.00  0.00      R00  O  
ATOM    792  CB  LEU 0  53     -13.495   6.080  -2.580  1.00  0.00      R00  C  
ATOM    793  CG  LEU 0  53     -13.347   5.462  -1.138  1.00  0.00      R00  C  
ATOM    794  CD1 LEU 0  53     -13.956   6.386  -0.037  1.00  0.00      R00  C  
ATOM    795  CD2 LEU 0  53     -13.641   3.979  -1.001  1.00  0.00      R00  C  
ATOM    796  H   LEU 0  53     -11.105   6.494  -2.434  1.00  0.00      R00  H  
ATOM    797  HA  LEU 0  53     -12.537   4.420  -3.641  1.00  0.00           H  
ATOM    798  HB3 LEU 0  53     -14.495   6.041  -3.013  1.00  0.00           H  
ATOM    799  HB2 LEU 0  53     -13.242   7.135  -2.479  1.00  0.00           H  
ATOM    800  HG  LEU 0  53     -12.287   5.565  -0.904  1.00  0.00           H  
ATOM    801 HD11 LEU 0  53     -14.660   5.909   0.645  1.00  0.00           H  
ATOM    802 HD12 LEU 0  53     -13.122   6.779   0.544  1.00  0.00           H  
ATOM    803 HD13 LEU 0  53     -14.484   7.272  -0.391  1.00  0.00           H  
ATOM    804 HD21 LEU 0  53     -12.902   3.654  -0.269  1.00  0.00           H  
ATOM    805 HD22 LEU 0  53     -14.672   3.706  -0.780  1.00  0.00           H  
ATOM    806 HD23 LEU 0  53     -13.589   3.416  -1.933  1.00  0.00           H  
ATOM    807  N   LEU 0  54     -11.874   6.856  -5.623  1.00  0.00      R00  N  
ATOM    808  CA  LEU 0  54     -12.089   7.326  -6.927  1.00  0.00      R00  C  
ATOM    809  C   LEU 0  54     -10.920   6.862  -7.822  1.00  0.00      R00  C  
ATOM    810  O   LEU 0  54     -10.850   7.351  -8.962  1.00  0.00      R00  O  
ATOM    811  CB  LEU 0  54     -12.115   8.859  -6.859  1.00  0.00      R00  C  
ATOM    812  CG  LEU 0  54     -13.313   9.436  -6.083  1.00  0.00      R00  C  
ATOM    813  CD1 LEU 0  54     -13.208  10.986  -6.126  1.00  0.00      R00  C  
ATOM    814  CD2 LEU 0  54     -14.636   9.030  -6.725  1.00  0.00      R00  C  
ATOM    815  H   LEU 0  54     -11.048   7.132  -5.112  1.00  0.00      R00  H  
ATOM    816  HA  LEU 0  54     -12.986   6.933  -7.406  1.00  0.00           H  
ATOM    817  HB3 LEU 0  54     -12.062   9.290  -7.858  1.00  0.00           H  
ATOM    818  HB2 LEU 0  54     -11.212   9.188  -6.346  1.00  0.00           H  
ATOM    819  HG  LEU 0  54     -13.258   9.133  -5.037  1.00  0.00           H  
ATOM    820 HD11 LEU 0  54     -12.695  11.152  -5.179  1.00  0.00           H  
ATOM    821 HD12 LEU 0  54     -12.554  11.240  -6.960  1.00  0.00           H  
ATOM    822 HD13 LEU 0  54     -14.152  11.529  -6.156  1.00  0.00           H  
ATOM    823 HD21 LEU 0  54     -14.830   7.969  -6.568  1.00  0.00           H  
ATOM    824 HD22 LEU 0  54     -15.405   9.590  -6.193  1.00  0.00           H  
ATOM    825 HD23 LEU 0  54     -14.658   9.221  -7.798  1.00  0.00           H  
ATOM    826  N   GLY 0  55     -10.033   5.949  -7.445  1.00  0.00      R00  N  
ATOM    827  CA  GLY 0  55      -8.880   5.631  -8.227  1.00  0.00      R00  C  
ATOM    828  C   GLY 0  55      -9.129   4.871  -9.496  1.00  0.00      R00  C  
ATOM    829  O   GLY 0  55      -8.547   5.104 -10.551  1.00  0.00      R00  O  
ATOM    830  H   GLY 0  55     -10.052   5.435  -6.575  1.00  0.00      R00  H  
ATOM    831  HA3 GLY 0  55      -8.256   5.060  -7.539  1.00  0.00           H  
ATOM    832  HA2 GLY 0  55      -8.424   6.588  -8.479  1.00  0.00           H  
ATOM    833  N   ASN 0  56     -10.099   3.893  -9.370  1.00  0.00      R00  N  
ATOM    834  CA  ASN 0  56     -10.645   3.215 -10.520  1.00  0.00      R00  C  
ATOM    835  C   ASN 0  56     -11.658   4.110 -11.277  1.00  0.00      R00  C  
ATOM    836  O   ASN 0  56     -11.971   3.781 -12.427  1.00  0.00      R00  O  
ATOM    837  CB  ASN 0  56     -11.302   1.879 -10.156  1.00  0.00      R00  C  
ATOM    838  CG  ASN 0  56     -10.131   0.764 -10.024  1.00  0.00      R00  C  
ATOM    839  OD1 ASN 0  56      -9.357   0.521 -10.908  1.00  0.00      R00  O  
ATOM    840  ND2 ASN 0  56     -10.097   0.010  -8.928  1.00  0.00      R00  N  
ATOM    841  H   ASN 0  56     -10.595   3.671  -8.519  1.00  0.00      R00  H  
ATOM    842 HD21 ASN 0  56      -9.435  -0.717  -8.700  1.00  0.00      R00  H  
ATOM    843 HD22 ASN 0  56     -10.835   0.115  -8.246  1.00  0.00      R00  H  
ATOM    844  HA  ASN 0  56      -9.801   2.982 -11.170  1.00  0.00           H  
ATOM    845  HB3 ASN 0  56     -11.972   1.443 -10.897  1.00  0.00           H  
ATOM    846  HB2 ASN 0  56     -11.813   1.986  -9.200  1.00  0.00           H  
ATOM    847  N   THR 0  57     -12.068   5.223 -10.657  1.00  0.00      R00  N  
ATOM    848  CA  THR 0  57     -12.898   6.148 -11.439  1.00  0.00      R00  C  
ATOM    849  C   THR 0  57     -12.020   7.016 -12.448  1.00  0.00      R00  C  
ATOM    850  O   THR 0  57     -12.480   7.471 -13.515  1.00  0.00      R00  O  
ATOM    851  CB  THR 0  57     -13.769   7.053 -10.474  1.00  0.00      R00  C  
ATOM    852  OG1 THR 0  57     -14.732   6.172  -9.914  1.00  0.00      R00  O  
ATOM    853  CG2 THR 0  57     -14.549   8.242 -11.091  1.00  0.00      R00  C  
ATOM    854  H   THR 0  57     -11.858   5.437  -9.692  1.00  0.00      R00  H  
ATOM    855  HG1 THR 0  57     -14.287   5.637  -9.252  1.00  0.00      R00  H  
ATOM    856  HA  THR 0  57     -13.570   5.635 -12.128  1.00  0.00           H  
ATOM    857  HB  THR 0  57     -13.275   7.339  -9.546  1.00  0.00           H  
ATOM    858 HG21 THR 0  57     -15.204   8.043 -11.939  1.00  0.00           H  
ATOM    859 HG22 THR 0  57     -15.192   8.662 -10.318  1.00  0.00           H  
ATOM    860 HG23 THR 0  57     -13.852   9.006 -11.437  1.00  0.00           H  
ATOM    861  N   LEU 0  58     -10.808   7.147 -12.045  1.00  0.00      R00  N  
ATOM    862  CA  LEU 0  58      -9.715   7.833 -12.782  1.00  0.00      R00  C  
ATOM    863  C   LEU 0  58      -9.110   6.972 -13.913  1.00  0.00      R00  C  
ATOM    864  O   LEU 0  58      -8.527   7.520 -14.830  1.00  0.00      R00  O  
ATOM    865  CB  LEU 0  58      -8.673   8.273 -11.757  1.00  0.00      R00  C  
ATOM    866  CG  LEU 0  58      -9.064   9.488 -10.954  1.00  0.00      R00  C  
ATOM    867  CD1 LEU 0  58      -8.074   9.720  -9.848  1.00  0.00      R00  C  
ATOM    868  CD2 LEU 0  58      -9.302  10.814 -11.812  1.00  0.00      R00  C  
ATOM    869  H   LEU 0  58     -10.633   6.776 -11.122  1.00  0.00      R00  H  
ATOM    870  HA  LEU 0  58     -10.134   8.747 -13.202  1.00  0.00           H  
ATOM    871  HB3 LEU 0  58      -7.815   8.482 -12.397  1.00  0.00           H  
ATOM    872  HB2 LEU 0  58      -8.369   7.533 -11.017  1.00  0.00           H  
ATOM    873  HG  LEU 0  58     -10.038   9.330 -10.490  1.00  0.00           H  
ATOM    874 HD11 LEU 0  58      -7.174   9.173 -10.128  1.00  0.00           H  
ATOM    875 HD12 LEU 0  58      -7.764  10.761  -9.753  1.00  0.00           H  
ATOM    876 HD13 LEU 0  58      -8.404   9.381  -8.866  1.00  0.00           H  
ATOM    877 HD21 LEU 0  58      -8.897  11.754 -11.436  1.00  0.00           H  
ATOM    878 HD22 LEU 0  58      -9.007  10.561 -12.830  1.00  0.00           H  
ATOM    879 HD23 LEU 0  58     -10.357  11.033 -11.973  1.00  0.00           H  
ATOM    880  N   VAL 0  59      -9.356   5.658 -13.880  1.00  0.00      R00  N  
ATOM    881  CA  VAL 0  59      -9.126   4.717 -14.895  1.00  0.00      R00  C  
ATOM    882  C   VAL 0  59      -9.668   5.185 -16.212  1.00  0.00      R00  C  
ATOM    883  O   VAL 0  59      -8.995   5.056 -17.227  1.00  0.00      R00  O  
ATOM    884  CB  VAL 0  59      -9.439   3.266 -14.551  1.00  0.00      R00  C  
ATOM    885  CG1 VAL 0  59      -9.449   2.293 -15.761  1.00  0.00      R00  C  
ATOM    886  CG2 VAL 0  59      -8.475   2.774 -13.438  1.00  0.00      R00  C  
ATOM    887  H   VAL 0  59      -9.743   5.223 -13.055  1.00  0.00      R00  H  
ATOM    888  HA  VAL 0  59      -8.068   4.804 -15.141  1.00  0.00           H  
ATOM    889  HB  VAL 0  59     -10.450   3.100 -14.179  1.00  0.00           H  
ATOM    890 HG11 VAL 0  59     -10.352   2.204 -16.365  1.00  0.00           H  
ATOM    891 HG12 VAL 0  59      -8.567   2.528 -16.356  1.00  0.00           H  
ATOM    892 HG13 VAL 0  59      -9.280   1.284 -15.386  1.00  0.00           H  
ATOM    893 HG21 VAL 0  59      -8.945   1.859 -13.079  1.00  0.00           H  
ATOM    894 HG22 VAL 0  59      -7.444   2.640 -13.766  1.00  0.00           H  
ATOM    895 HG23 VAL 0  59      -8.503   3.478 -12.606  1.00  0.00           H  
ATOM    896  N   ILE 0  60     -10.973   5.561 -16.187  1.00  0.00      R00  N  
ATOM    897  CA  ILE 0  60     -11.752   5.767 -17.331  1.00  0.00      R00  C  
ATOM    898  C   ILE 0  60     -11.212   6.848 -18.263  1.00  0.00      R00  C  
ATOM    899  O   ILE 0  60     -11.237   6.643 -19.514  1.00  0.00      R00  O  
ATOM    900  CB  ILE 0  60     -13.268   6.085 -17.103  1.00  0.00      R00  C  
ATOM    901  CG2 ILE 0  60     -14.088   6.195 -18.445  1.00  0.00      R00  C  
ATOM    902  CG1 ILE 0  60     -14.039   4.988 -16.203  1.00  0.00      R00  C  
ATOM    903  CD1 ILE 0  60     -13.724   3.494 -16.469  1.00  0.00      R00  C  
ATOM    904  H   ILE 0  60     -11.457   5.618 -15.302  1.00  0.00      R00  H  
ATOM    905  HA  ILE 0  60     -11.650   4.875 -17.949  1.00  0.00           H  
ATOM    906  HB  ILE 0  60     -13.323   7.079 -16.659  1.00  0.00           H  
ATOM    907 HG21 ILE 0  60     -14.188   5.260 -18.997  1.00  0.00           H  
ATOM    908 HG22 ILE 0  60     -15.057   6.633 -18.207  1.00  0.00           H  
ATOM    909 HG23 ILE 0  60     -13.787   6.948 -19.173  1.00  0.00           H  
ATOM    910 HG13 ILE 0  60     -15.106   5.212 -16.180  1.00  0.00           H  
ATOM    911 HG12 ILE 0  60     -13.744   5.247 -15.187  1.00  0.00           H  
ATOM    912 HD11 ILE 0  60     -13.667   3.422 -17.556  1.00  0.00           H  
ATOM    913 HD12 ILE 0  60     -12.817   3.085 -16.025  1.00  0.00           H  
ATOM    914 HD13 ILE 0  60     -14.583   2.904 -16.149  1.00  0.00           H  
ATOM    915  N   TYR 0  61     -10.709   7.946 -17.748  1.00  0.00      R00  N  
ATOM    916  CA  TYR 0  61     -10.086   9.093 -18.434  1.00  0.00      R00  C  
ATOM    917  C   TYR 0  61      -8.783   8.594 -19.254  1.00  0.00      R00  C  
ATOM    918  O   TYR 0  61      -8.463   9.195 -20.347  1.00  0.00      R00  O  
ATOM    919  CB  TYR 0  61      -9.773  10.232 -17.521  1.00  0.00      R00  C  
ATOM    920  CG  TYR 0  61     -10.817  10.843 -16.689  1.00  0.00      R00  C  
ATOM    921  CD1 TYR 0  61     -11.729  11.771 -17.254  1.00  0.00      R00  C  
ATOM    922  CE1 TYR 0  61     -12.680  12.411 -16.429  1.00  0.00      R00  C  
ATOM    923  CD2 TYR 0  61     -10.992  10.524 -15.352  1.00  0.00      R00  C  
ATOM    924  CE2 TYR 0  61     -11.933  11.144 -14.546  1.00  0.00      R00  C  
ATOM    925  CZ  TYR 0  61     -12.841  12.052 -15.103  1.00  0.00      R00  C  
ATOM    926  OH  TYR 0  61     -13.910  12.369 -14.445  1.00  0.00      R00  O  
ATOM    927  H   TYR 0  61     -10.925   8.096 -16.773  1.00  0.00      R00  H  
ATOM    928  HH  TYR 0  61     -14.209  13.258 -14.648  1.00  0.00      R00  H  
ATOM    929  HA  TYR 0  61     -10.890   9.378 -19.112  1.00  0.00           H  
ATOM    930  HB3 TYR 0  61      -9.427  11.017 -18.194  1.00  0.00           H  
ATOM    931  HB2 TYR 0  61      -8.934   9.907 -16.906  1.00  0.00           H  
ATOM    932  HD1 TYR 0  61     -11.615  12.041 -18.293  1.00  0.00           H  
ATOM    933  HE1 TYR 0  61     -13.371  13.044 -16.966  1.00  0.00           H  
ATOM    934  HD2 TYR 0  61     -10.383   9.738 -14.931  1.00  0.00           H  
ATOM    935  HE2 TYR 0  61     -12.106  10.688 -13.583  1.00  0.00           H  
ATOM    936  N   VAL 0  62      -8.081   7.600 -18.755  1.00  0.00      R00  N  
ATOM    937  CA  VAL 0  62      -6.799   7.073 -19.245  1.00  0.00      R00  C  
ATOM    938  C   VAL 0  62      -7.104   5.942 -20.245  1.00  0.00      R00  C  
ATOM    939  O   VAL 0  62      -6.614   5.972 -21.359  1.00  0.00      R00  O  
ATOM    940  CB  VAL 0  62      -5.933   6.536 -18.016  1.00  0.00      R00  C  
ATOM    941  CG1 VAL 0  62      -4.692   5.839 -18.402  1.00  0.00      R00  C  
ATOM    942  CG2 VAL 0  62      -5.474   7.803 -17.203  1.00  0.00      R00  C  
ATOM    943  H   VAL 0  62      -8.308   7.191 -17.860  1.00  0.00      R00  H  
ATOM    944  HA  VAL 0  62      -6.228   7.830 -19.783  1.00  0.00           H  
ATOM    945  HB  VAL 0  62      -6.533   5.972 -17.302  1.00  0.00           H  
ATOM    946 HG11 VAL 0  62      -4.760   4.757 -18.294  1.00  0.00           H  
ATOM    947 HG12 VAL 0  62      -4.374   6.079 -19.416  1.00  0.00           H  
ATOM    948 HG13 VAL 0  62      -3.868   6.102 -17.738  1.00  0.00           H  
ATOM    949 HG21 VAL 0  62      -4.945   8.481 -17.874  1.00  0.00           H  
ATOM    950 HG22 VAL 0  62      -6.380   8.209 -16.754  1.00  0.00           H  
ATOM    951 HG23 VAL 0  62      -4.735   7.698 -16.408  1.00  0.00           H  
ATOM    952  N   VAL 0  63      -7.914   4.951 -19.955  1.00  0.00      R00  N  
ATOM    953  CA  VAL 0  63      -8.069   3.787 -20.758  1.00  0.00      R00  C  
ATOM    954  C   VAL 0  63      -8.987   3.921 -21.910  1.00  0.00      R00  C  
ATOM    955  O   VAL 0  63      -8.772   3.320 -22.975  1.00  0.00      R00  O  
ATOM    956  CB  VAL 0  63      -8.260   2.514 -19.883  1.00  0.00      R00  C  
ATOM    957  CG1 VAL 0  63      -7.116   2.458 -18.876  1.00  0.00      R00  C  
ATOM    958  CG2 VAL 0  63      -9.619   2.096 -19.335  1.00  0.00      R00  C  
ATOM    959  H   VAL 0  63      -8.336   5.081 -19.047  1.00  0.00      R00  H  
ATOM    960  HA  VAL 0  63      -7.102   3.534 -21.193  1.00  0.00           H  
ATOM    961  HB  VAL 0  63      -7.835   1.736 -20.519  1.00  0.00           H  
ATOM    962 HG11 VAL 0  63      -6.895   1.538 -18.334  1.00  0.00           H  
ATOM    963 HG12 VAL 0  63      -6.140   2.719 -19.284  1.00  0.00           H  
ATOM    964 HG13 VAL 0  63      -7.304   3.154 -18.059  1.00  0.00           H  
ATOM    965 HG21 VAL 0  63      -9.451   1.319 -18.590  1.00  0.00           H  
ATOM    966 HG22 VAL 0  63     -10.135   2.934 -18.865  1.00  0.00           H  
ATOM    967 HG23 VAL 0  63     -10.212   1.784 -20.195  1.00  0.00           H  
ATOM    968  N   LEU 0  64     -10.016   4.777 -21.790  1.00  0.00      R00  N  
ATOM    969  CA  LEU 0  64     -11.131   4.800 -22.791  1.00  0.00      R00  C  
ATOM    970  C   LEU 0  64     -10.931   5.889 -23.822  1.00  0.00      R00  C  
ATOM    971  O   LEU 0  64     -11.529   5.798 -24.858  1.00  0.00      R00  O  
ATOM    972  CB  LEU 0  64     -12.573   4.781 -22.112  1.00  0.00      R00  C  
ATOM    973  CG  LEU 0  64     -13.289   3.366 -21.925  1.00  0.00      R00  C  
ATOM    974  CD1 LEU 0  64     -12.968   2.539 -20.591  1.00  0.00      R00  C  
ATOM    975  CD2 LEU 0  64     -14.770   3.525 -22.292  1.00  0.00      R00  C  
ATOM    976  H   LEU 0  64     -10.011   5.267 -20.907  1.00  0.00      R00  H  
ATOM    977  HA  LEU 0  64     -11.047   3.955 -23.474  1.00  0.00           H  
ATOM    978  HB3 LEU 0  64     -13.263   5.340 -22.744  1.00  0.00           H  
ATOM    979  HB2 LEU 0  64     -12.490   5.347 -21.184  1.00  0.00           H  
ATOM    980  HG  LEU 0  64     -12.866   2.750 -22.718  1.00  0.00           H  
ATOM    981 HD11 LEU 0  64     -12.697   3.228 -19.790  1.00  0.00           H  
ATOM    982 HD12 LEU 0  64     -13.734   1.797 -20.367  1.00  0.00           H  
ATOM    983 HD13 LEU 0  64     -12.067   1.979 -20.843  1.00  0.00           H  
ATOM    984 HD21 LEU 0  64     -15.103   3.284 -23.302  1.00  0.00           H  
ATOM    985 HD22 LEU 0  64     -15.319   2.797 -21.695  1.00  0.00           H  
ATOM    986 HD23 LEU 0  64     -15.116   4.551 -22.172  1.00  0.00           H  
ATOM    987  N   ARG 0  65     -10.184   6.950 -23.453  1.00  0.00      R00  N  
ATOM    988  CA  ARG 0  65      -9.604   7.901 -24.336  1.00  0.00      R00  C  
ATOM    989  C   ARG 0  65      -8.457   7.382 -25.287  1.00  0.00      R00  C  
ATOM    990  O   ARG 0  65      -7.739   8.137 -25.951  1.00  0.00      R00  O  
ATOM    991  CB  ARG 0  65      -9.188   9.217 -23.666  1.00  0.00      R00  C  
ATOM    992  CG  ARG 0  65     -10.277  10.076 -23.080  1.00  0.00      R00  C  
ATOM    993  CD  ARG 0  65      -9.946  11.495 -22.771  1.00  0.00      R00  C  
ATOM    994  NE  ARG 0  65      -8.971  11.793 -21.738  1.00  0.00      R00  N  
ATOM    995  CZ  ARG 0  65      -8.683  13.035 -21.358  1.00  0.00      R00  C  
ATOM    996  NH1 ARG 0  65      -7.617  13.240 -20.576  1.00  0.00      R00  N  
ATOM    997  NH2 ARG 0  65      -9.417  14.050 -21.690  1.00  0.00      R00  N1+
ATOM    998  H   ARG 0  65      -9.785   7.010 -22.527  1.00  0.00      R00  H  
ATOM    999  HE  ARG 0  65      -8.524  10.963 -21.374  1.00  0.00      R00  H  
ATOM   1000 HH11 ARG 0  65      -7.325  14.108 -20.151  1.00  0.00      R00  H  
ATOM   1001 HH12 ARG 0  65      -7.077  12.438 -20.284  1.00  0.00      R00  H  
ATOM   1002 HH21 ARG 0  65      -8.793  14.837 -21.791  1.00  0.00      R00  H  
ATOM   1003 HH22 ARG 0  65     -10.181  14.125 -22.347  1.00  0.00      R00  H  
ATOM   1004  HA  ARG 0  65     -10.332   8.090 -25.125  1.00  0.00           H  
ATOM   1005  HB3 ARG 0  65      -8.697   9.831 -24.422  1.00  0.00           H  
ATOM   1006  HB2 ARG 0  65      -8.332   9.129 -22.997  1.00  0.00           H  
ATOM   1007  HG3 ARG 0  65     -10.610   9.603 -22.156  1.00  0.00           H  
ATOM   1008  HG2 ARG 0  65     -11.097  10.030 -23.796  1.00  0.00           H  
ATOM   1009  HD3 ARG 0  65     -10.854  12.012 -22.461  1.00  0.00           H  
ATOM   1010  HD2 ARG 0  65      -9.647  11.992 -23.695  1.00  0.00           H  
ATOM   1011  N   TYR 0  66      -8.214   6.048 -25.260  1.00  0.00      R00  N  
ATOM   1012  CA  TYR 0  66      -7.376   5.274 -26.224  1.00  0.00      R00  C  
ATOM   1013  C   TYR 0  66      -8.305   4.340 -26.976  1.00  0.00      R00  C  
ATOM   1014  O   TYR 0  66      -9.263   3.832 -26.410  1.00  0.00      R00  O  
ATOM   1015  CB  TYR 0  66      -6.257   4.585 -25.505  1.00  0.00      R00  C  
ATOM   1016  CG  TYR 0  66      -5.065   5.352 -24.984  1.00  0.00      R00  C  
ATOM   1017  CD1 TYR 0  66      -4.364   6.271 -25.796  1.00  0.00      R00  C  
ATOM   1018  CE1 TYR 0  66      -3.178   6.956 -25.425  1.00  0.00      R00  C  
ATOM   1019  CD2 TYR 0  66      -4.524   5.218 -23.710  1.00  0.00      R00  C  
ATOM   1020  CE2 TYR 0  66      -3.369   5.862 -23.266  1.00  0.00      R00  C  
ATOM   1021  CZ  TYR 0  66      -2.669   6.733 -24.130  1.00  0.00      R00  C  
ATOM   1022  OH  TYR 0  66      -1.495   7.292 -23.795  1.00  0.00      R00  O  
ATOM   1023  H   TYR 0  66      -8.859   5.539 -24.672  1.00  0.00      R00  H  
ATOM   1024  HH  TYR 0  66      -1.046   7.914 -24.373  1.00  0.00      R00  H  
ATOM   1025  HA  TYR 0  66      -6.981   5.937 -26.993  1.00  0.00           H  
ATOM   1026  HB3 TYR 0  66      -5.834   3.845 -26.185  1.00  0.00           H  
ATOM   1027  HB2 TYR 0  66      -6.663   4.036 -24.655  1.00  0.00           H  
ATOM   1028  HD1 TYR 0  66      -4.893   6.462 -26.719  1.00  0.00           H  
ATOM   1029  HE1 TYR 0  66      -2.830   7.744 -26.077  1.00  0.00           H  
ATOM   1030  HD2 TYR 0  66      -5.107   4.653 -22.998  1.00  0.00           H  
ATOM   1031  HE2 TYR 0  66      -3.029   5.734 -22.249  1.00  0.00           H  
ATOM   1032  N   SER 0  67      -7.979   3.997 -28.221  1.00  0.00      R00  N  
ATOM   1033  CA  SER 0  67      -8.825   3.304 -29.148  1.00  0.00      R00  C  
ATOM   1034  C   SER 0  67      -9.007   1.847 -29.149  1.00  0.00      R00  C  
ATOM   1035  O   SER 0  67     -10.010   1.381 -29.739  1.00  0.00      R00  O  
ATOM   1036  CB  SER 0  67      -8.421   3.760 -30.563  1.00  0.00      R00  C  
ATOM   1037  OG  SER 0  67      -7.127   3.209 -30.837  1.00  0.00      R00  O  
ATOM   1038  H   SER 0  67      -7.103   4.245 -28.660  1.00  0.00      R00  H  
ATOM   1039  HG  SER 0  67      -6.866   3.616 -31.667  1.00  0.00      R00  H  
ATOM   1040  HA  SER 0  67      -9.833   3.685 -28.985  1.00  0.00           H  
ATOM   1041  HB3 SER 0  67      -8.567   4.830 -30.713  1.00  0.00           H  
ATOM   1042  HB2 SER 0  67      -9.101   3.328 -31.297  1.00  0.00           H  
ATOM   1043  N   LYS 0  68      -8.267   1.015 -28.470  1.00  0.00      R00  N  
ATOM   1044  CA  LYS 0  68      -8.556  -0.336 -28.176  1.00  0.00      R00  C  
ATOM   1045  C   LYS 0  68      -9.299  -0.472 -26.815  1.00  0.00      R00  C  
ATOM   1046  O   LYS 0  68     -10.070  -1.419 -26.727  1.00  0.00      R00  O  
ATOM   1047  CB  LYS 0  68      -7.167  -1.062 -28.377  1.00  0.00      R00  C  
ATOM   1048  CG  LYS 0  68      -7.343  -2.620 -28.385  1.00  0.00      R00  C  
ATOM   1049  CD  LYS 0  68      -6.014  -3.405 -28.643  1.00  0.00      R00  C  
ATOM   1050  CE  LYS 0  68      -5.390  -3.000 -30.033  1.00  0.00      R00  C  
ATOM   1051  NZ  LYS 0  68      -4.297  -3.871 -30.557  1.00  0.00      R00  N1+
ATOM   1052  H   LYS 0  68      -7.493   1.324 -27.899  1.00  0.00      R00  H  
ATOM   1053  HZ1 LYS 0  68      -4.120  -3.690 -31.535  1.00  0.00      R00  H  
ATOM   1054  HZ2 LYS 0  68      -3.478  -3.798 -29.971  1.00  0.00      R00  H  
ATOM   1055  HZ3 LYS 0  68      -4.537  -4.852 -30.523  1.00  0.00      R00  H  
ATOM   1056  HA  LYS 0  68      -9.212  -0.727 -28.954  1.00  0.00           H  
ATOM   1057  HB3 LYS 0  68      -6.472  -0.734 -27.605  1.00  0.00           H  
ATOM   1058  HB2 LYS 0  68      -6.617  -0.756 -29.267  1.00  0.00           H  
ATOM   1059  HG3 LYS 0  68      -8.184  -2.929 -29.005  1.00  0.00           H  
ATOM   1060  HG2 LYS 0  68      -7.697  -2.994 -27.424  1.00  0.00           H  
ATOM   1061  HD3 LYS 0  68      -6.105  -4.482 -28.498  1.00  0.00           H  
ATOM   1062  HD2 LYS 0  68      -5.268  -2.974 -27.975  1.00  0.00           H  
ATOM   1063  HE3 LYS 0  68      -4.956  -2.000 -30.018  1.00  0.00           H  
ATOM   1064  HE2 LYS 0  68      -6.164  -2.950 -30.798  1.00  0.00           H  
ATOM   1065  N   MET 0  69      -9.254   0.550 -25.953  1.00  0.00      R00  N  
ATOM   1066  CA  MET 0  69     -10.001   0.727 -24.742  1.00  0.00      R00  C  
ATOM   1067  C   MET 0  69      -9.685  -0.237 -23.614  1.00  0.00      R00  C  
ATOM   1068  O   MET 0  69      -9.762   0.154 -22.456  1.00  0.00      R00  O  
ATOM   1069  CB  MET 0  69     -11.565   0.972 -24.912  1.00  0.00      R00  C  
ATOM   1070  CG  MET 0  69     -11.954   2.002 -25.937  1.00  0.00      R00  C  
ATOM   1071  SD  MET 0  69     -13.634   1.733 -26.558  1.00  0.00      R00  S  
ATOM   1072  CE  MET 0  69     -13.413   0.307 -27.676  1.00  0.00      R00  C  
ATOM   1073  H   MET 0  69      -8.810   1.381 -26.315  1.00  0.00      R00  H  
ATOM   1074  HA  MET 0  69      -9.609   1.613 -24.244  1.00  0.00           H  
ATOM   1075  HB3 MET 0  69     -12.044   1.243 -23.971  1.00  0.00           H  
ATOM   1076  HB2 MET 0  69     -11.983   0.009 -25.205  1.00  0.00           H  
ATOM   1077  HG3 MET 0  69     -11.240   2.117 -26.753  1.00  0.00           H  
ATOM   1078  HG2 MET 0  69     -12.100   2.870 -25.294  1.00  0.00           H  
ATOM   1079  HE1 MET 0  69     -12.846  -0.408 -27.080  1.00  0.00           H  
ATOM   1080  HE2 MET 0  69     -14.405  -0.103 -27.863  1.00  0.00           H  
ATOM   1081  HE3 MET 0  69     -12.906   0.527 -28.615  1.00  0.00           H  
ATOM   1082  N   GLN 0  70      -9.466  -1.499 -24.008  1.00  0.00      R00  N  
ATOM   1083  CA  GLN 0  70      -9.256  -2.609 -23.132  1.00  0.00      R00  C  
ATOM   1084  C   GLN 0  70      -8.258  -3.542 -23.786  1.00  0.00      R00  C  
ATOM   1085  O   GLN 0  70      -8.054  -3.620 -25.004  1.00  0.00      R00  O  
ATOM   1086  CB  GLN 0  70     -10.625  -3.397 -22.999  1.00  0.00      R00  C  
ATOM   1087  CG  GLN 0  70     -11.683  -2.797 -21.987  1.00  0.00      R00  C  
ATOM   1088  CD  GLN 0  70     -12.611  -1.811 -22.627  1.00  0.00      R00  C  
ATOM   1089  OE1 GLN 0  70     -13.123  -2.038 -23.733  1.00  0.00      R00  O  
ATOM   1090  NE2 GLN 0  70     -13.010  -0.748 -21.894  1.00  0.00      R00  N  
ATOM   1091  H   GLN 0  70      -9.266  -1.784 -24.956  1.00  0.00      R00  H  
ATOM   1092 HE21 GLN 0  70     -13.582  -0.012 -22.284  1.00  0.00      R00  H  
ATOM   1093 HE22 GLN 0  70     -12.501  -0.645 -21.028  1.00  0.00      R00  H  
ATOM   1094  HA  GLN 0  70      -8.917  -2.430 -22.112  1.00  0.00           H  
ATOM   1095  HB3 GLN 0  70     -10.411  -4.362 -22.541  1.00  0.00           H  
ATOM   1096  HB2 GLN 0  70     -11.072  -3.506 -23.987  1.00  0.00           H  
ATOM   1097  HG3 GLN 0  70     -11.114  -2.197 -21.275  1.00  0.00           H  
ATOM   1098  HG2 GLN 0  70     -12.224  -3.564 -21.434  1.00  0.00           H  
ATOM   1099  N   THR 0  71      -7.589  -4.327 -22.888  1.00  0.00      R00  N  
ATOM   1100  CA  THR 0  71      -6.364  -4.879 -23.236  1.00  0.00      R00  C  
ATOM   1101  C   THR 0  71      -5.846  -5.813 -22.105  1.00  0.00      R00  C  
ATOM   1102  O   THR 0  71      -6.581  -6.692 -21.658  1.00  0.00      R00  O  
ATOM   1103  CB  THR 0  71      -5.292  -3.877 -23.794  1.00  0.00      R00  C  
ATOM   1104  OG1 THR 0  71      -4.084  -4.455 -24.082  1.00  0.00      R00  O  
ATOM   1105  CG2 THR 0  71      -4.944  -2.786 -22.789  1.00  0.00      R00  C  
ATOM   1106  H   THR 0  71      -7.734  -4.305 -21.889  1.00  0.00      R00  H  
ATOM   1107  HG1 THR 0  71      -4.025  -4.903 -24.929  1.00  0.00      R00  H  
ATOM   1108  HA  THR 0  71      -6.473  -5.643 -24.006  1.00  0.00           H  
ATOM   1109  HB  THR 0  71      -5.655  -3.436 -24.723  1.00  0.00           H  
ATOM   1110 HG21 THR 0  71      -5.755  -2.088 -22.581  1.00  0.00           H  
ATOM   1111 HG22 THR 0  71      -4.620  -3.179 -21.826  1.00  0.00           H  
ATOM   1112 HG23 THR 0  71      -4.036  -2.277 -23.113  1.00  0.00           H  
ATOM   1113  N   VAL 0  72      -4.572  -5.704 -21.655  1.00  0.00      R00  N  
ATOM   1114  CA  VAL 0  72      -3.894  -6.446 -20.587  1.00  0.00      R00  C  
ATOM   1115  C   VAL 0  72      -4.762  -6.508 -19.239  1.00  0.00      R00  C  
ATOM   1116  O   VAL 0  72      -4.799  -7.529 -18.533  1.00  0.00      R00  O  
ATOM   1117  CB  VAL 0  72      -2.395  -5.860 -20.270  1.00  0.00      R00  C  
ATOM   1118  CG1 VAL 0  72      -1.604  -5.822 -21.586  1.00  0.00      R00  C  
ATOM   1119  CG2 VAL 0  72      -2.429  -4.492 -19.747  1.00  0.00      R00  C  
ATOM   1120  H   VAL 0  72      -3.898  -5.090 -22.089  1.00  0.00      R00  H  
ATOM   1121  HA  VAL 0  72      -3.798  -7.446 -21.011  1.00  0.00           H  
ATOM   1122  HB  VAL 0  72      -1.929  -6.582 -19.599  1.00  0.00           H  
ATOM   1123 HG11 VAL 0  72      -1.967  -5.026 -22.236  1.00  0.00           H  
ATOM   1124 HG12 VAL 0  72      -0.541  -5.699 -21.382  1.00  0.00           H  
ATOM   1125 HG13 VAL 0  72      -1.684  -6.810 -22.040  1.00  0.00           H  
ATOM   1126 HG21 VAL 0  72      -2.810  -3.795 -20.494  1.00  0.00           H  
ATOM   1127 HG22 VAL 0  72      -3.153  -4.401 -18.937  1.00  0.00           H  
ATOM   1128 HG23 VAL 0  72      -1.434  -4.144 -19.470  1.00  0.00           H  
ATOM   1129  N   THR 0  73      -5.580  -5.469 -19.105  1.00  0.00      R00  N  
ATOM   1130  CA  THR 0  73      -6.490  -5.116 -18.019  1.00  0.00      R00  C  
ATOM   1131  C   THR 0  73      -7.657  -6.064 -17.836  1.00  0.00      R00  C  
ATOM   1132  O   THR 0  73      -7.963  -6.303 -16.633  1.00  0.00      R00  O  
ATOM   1133  CB  THR 0  73      -7.035  -3.729 -18.421  1.00  0.00      R00  C  
ATOM   1134  OG1 THR 0  73      -7.280  -3.592 -19.785  1.00  0.00      R00  O  
ATOM   1135  CG2 THR 0  73      -6.068  -2.589 -18.108  1.00  0.00      R00  C  
ATOM   1136  H   THR 0  73      -5.710  -4.818 -19.866  1.00  0.00      R00  H  
ATOM   1137  HG1 THR 0  73      -7.938  -2.899 -19.876  1.00  0.00      R00  H  
ATOM   1138  HA  THR 0  73      -5.898  -4.993 -17.112  1.00  0.00           H  
ATOM   1139  HB  THR 0  73      -7.902  -3.454 -17.820  1.00  0.00           H  
ATOM   1140 HG21 THR 0  73      -5.822  -2.824 -17.073  1.00  0.00           H  
ATOM   1141 HG22 THR 0  73      -5.121  -2.571 -18.647  1.00  0.00           H  
ATOM   1142 HG23 THR 0  73      -6.514  -1.603 -17.975  1.00  0.00           H  
ATOM   1143  N   ASN 0  74      -8.219  -6.712 -18.884  1.00  0.00      R00  N  
ATOM   1144  CA  ASN 0  74      -9.283  -7.684 -18.709  1.00  0.00      R00  C  
ATOM   1145  C   ASN 0  74      -8.751  -9.052 -18.282  1.00  0.00      R00  C  
ATOM   1146  O   ASN 0  74      -9.451  -9.781 -17.634  1.00  0.00      R00  O  
ATOM   1147  CB  ASN 0  74      -9.983  -7.880 -20.061  1.00  0.00      R00  C  
ATOM   1148  CG  ASN 0  74     -11.208  -6.907 -20.476  1.00  0.00      R00  C  
ATOM   1149  OD1 ASN 0  74     -11.921  -6.392 -19.632  1.00  0.00      R00  O  
ATOM   1150  ND2 ASN 0  74     -11.474  -6.810 -21.783  1.00  0.00      R00  N  
ATOM   1151  H   ASN 0  74      -7.931  -6.432 -19.811  1.00  0.00      R00  H  
ATOM   1152 HD21 ASN 0  74     -12.328  -6.339 -22.046  1.00  0.00      R00  H  
ATOM   1153 HD22 ASN 0  74     -10.805  -7.003 -22.516  1.00  0.00      R00  H  
ATOM   1154  HA  ASN 0  74      -9.986  -7.239 -18.004  1.00  0.00           H  
ATOM   1155  HB3 ASN 0  74     -10.413  -8.870 -20.213  1.00  0.00           H  
ATOM   1156  HB2 ASN 0  74      -9.284  -7.849 -20.897  1.00  0.00           H  
ATOM   1157  N   MET 0  75      -7.458  -9.348 -18.517  1.00  0.00      R00  N  
ATOM   1158  CA  MET 0  75      -6.781 -10.498 -17.801  1.00  0.00      R00  C  
ATOM   1159  C   MET 0  75      -6.797 -10.169 -16.267  1.00  0.00      R00  C  
ATOM   1160  O   MET 0  75      -6.750 -11.088 -15.519  1.00  0.00      R00  O  
ATOM   1161  CB  MET 0  75      -5.380 -10.719 -18.336  1.00  0.00      R00  C  
ATOM   1162  CG  MET 0  75      -5.412 -11.117 -19.835  1.00  0.00      R00  C  
ATOM   1163  SD  MET 0  75      -5.558 -12.864 -20.078  1.00  0.00      R00  S  
ATOM   1164  CE  MET 0  75      -5.741 -12.959 -21.938  1.00  0.00      R00  C  
ATOM   1165  H   MET 0  75      -6.805  -8.793 -19.051  1.00  0.00      R00  H  
ATOM   1166  HA  MET 0  75      -7.293 -11.440 -18.000  1.00  0.00           H  
ATOM   1167  HB3 MET 0  75      -4.931 -11.553 -17.798  1.00  0.00           H  
ATOM   1168  HB2 MET 0  75      -4.707  -9.902 -18.076  1.00  0.00           H  
ATOM   1169  HG3 MET 0  75      -4.636 -10.750 -20.507  1.00  0.00           H  
ATOM   1170  HG2 MET 0  75      -6.233 -10.615 -20.348  1.00  0.00           H  
ATOM   1171  HE1 MET 0  75      -5.119 -12.181 -22.381  1.00  0.00           H  
ATOM   1172  HE2 MET 0  75      -5.391 -13.903 -22.355  1.00  0.00           H  
ATOM   1173  HE3 MET 0  75      -6.747 -12.838 -22.340  1.00  0.00           H  
ATOM   1174  N   TYR 0  76      -6.633  -8.887 -15.886  1.00  0.00      R00  N  
ATOM   1175  CA  TYR 0  76      -6.596  -8.464 -14.484  1.00  0.00      R00  C  
ATOM   1176  C   TYR 0  76      -8.022  -8.407 -13.765  1.00  0.00      R00  C  
ATOM   1177  O   TYR 0  76      -8.061  -8.682 -12.551  1.00  0.00      R00  O  
ATOM   1178  CB  TYR 0  76      -5.767  -7.167 -14.309  1.00  0.00      R00  C  
ATOM   1179  CG  TYR 0  76      -4.334  -7.167 -14.946  1.00  0.00      R00  C  
ATOM   1180  CD1 TYR 0  76      -3.847  -5.854 -15.176  1.00  0.00      R00  C  
ATOM   1181  CE1 TYR 0  76      -2.553  -5.739 -15.849  1.00  0.00      R00  C  
ATOM   1182  CD2 TYR 0  76      -3.605  -8.339 -15.285  1.00  0.00      R00  C  
ATOM   1183  CE2 TYR 0  76      -2.298  -8.225 -15.766  1.00  0.00      R00  C  
ATOM   1184  CZ  TYR 0  76      -1.888  -6.941 -16.145  1.00  0.00      R00  C  
ATOM   1185  OH  TYR 0  76      -0.664  -6.823 -16.856  1.00  0.00      R00  O  
ATOM   1186  H   TYR 0  76      -6.507  -8.158 -16.574  1.00  0.00      R00  H  
ATOM   1187  HH  TYR 0  76      -0.218  -7.621 -17.147  1.00  0.00      R00  H  
ATOM   1188  HA  TYR 0  76      -5.982  -9.117 -13.863  1.00  0.00           H  
ATOM   1189  HB3 TYR 0  76      -5.751  -6.954 -13.241  1.00  0.00           H  
ATOM   1190  HB2 TYR 0  76      -6.344  -6.347 -14.737  1.00  0.00           H  
ATOM   1191  HD1 TYR 0  76      -4.412  -4.980 -14.886  1.00  0.00           H  
ATOM   1192  HE1 TYR 0  76      -2.097  -4.811 -16.163  1.00  0.00           H  
ATOM   1193  HD2 TYR 0  76      -4.079  -9.279 -15.046  1.00  0.00           H  
ATOM   1194  HE2 TYR 0  76      -1.738  -9.107 -16.040  1.00  0.00           H  
ATOM   1195  N   ILE 0  77      -9.078  -8.090 -14.509  1.00  0.00      R00  N  
ATOM   1196  CA  ILE 0  77     -10.454  -7.812 -14.021  1.00  0.00      R00  C  
ATOM   1197  C   ILE 0  77     -11.252  -9.054 -13.454  1.00  0.00      R00  C  
ATOM   1198  O   ILE 0  77     -11.984  -9.043 -12.481  1.00  0.00      R00  O  
ATOM   1199  CB  ILE 0  77     -11.314  -6.955 -14.989  1.00  0.00      R00  C  
ATOM   1200  CG2 ILE 0  77     -12.228  -7.675 -16.028  1.00  0.00      R00  C  
ATOM   1201  CG1 ILE 0  77     -12.156  -5.891 -14.191  1.00  0.00      R00  C  
ATOM   1202  CD1 ILE 0  77     -12.743  -4.683 -15.050  1.00  0.00      R00  C  
ATOM   1203  H   ILE 0  77      -8.818  -7.983 -15.479  1.00  0.00      R00  H  
ATOM   1204  HA  ILE 0  77     -10.318  -7.148 -13.167  1.00  0.00           H  
ATOM   1205  HB  ILE 0  77     -10.645  -6.335 -15.585  1.00  0.00           H  
ATOM   1206 HG21 ILE 0  77     -12.678  -7.061 -16.809  1.00  0.00           H  
ATOM   1207 HG22 ILE 0  77     -11.609  -8.431 -16.510  1.00  0.00           H  
ATOM   1208 HG23 ILE 0  77     -13.120  -8.073 -15.544  1.00  0.00           H  
ATOM   1209 HG13 ILE 0  77     -11.628  -5.549 -13.300  1.00  0.00           H  
ATOM   1210 HG12 ILE 0  77     -12.960  -6.436 -13.697  1.00  0.00           H  
ATOM   1211 HD11 ILE 0  77     -12.041  -3.850 -15.009  1.00  0.00           H  
ATOM   1212 HD12 ILE 0  77     -12.807  -4.919 -16.113  1.00  0.00           H  
ATOM   1213 HD13 ILE 0  77     -13.631  -4.185 -14.661  1.00  0.00           H  
ATOM   1214  N   VAL 0  78     -10.876 -10.182 -14.022  1.00  0.00      R00  N  
ATOM   1215  CA  VAL 0  78     -11.415 -11.586 -13.806  1.00  0.00      R00  C  
ATOM   1216  C   VAL 0  78     -10.986 -12.231 -12.413  1.00  0.00      R00  C  
ATOM   1217  O   VAL 0  78     -11.348 -13.314 -12.062  1.00  0.00      R00  O  
ATOM   1218  CB  VAL 0  78     -11.033 -12.547 -14.971  1.00  0.00      R00  C  
ATOM   1219  CG1 VAL 0  78     -11.720 -12.119 -16.325  1.00  0.00      R00  C  
ATOM   1220  CG2 VAL 0  78      -9.514 -12.632 -15.322  1.00  0.00      R00  C  
ATOM   1221  H   VAL 0  78     -10.155 -10.085 -14.723  1.00  0.00      R00  H  
ATOM   1222  HA  VAL 0  78     -12.502 -11.517 -13.758  1.00  0.00           H  
ATOM   1223  HB  VAL 0  78     -11.447 -13.522 -14.713  1.00  0.00           H  
ATOM   1224 HG11 VAL 0  78     -12.800 -12.255 -16.366  1.00  0.00           H  
ATOM   1225 HG12 VAL 0  78     -11.450 -11.082 -16.523  1.00  0.00           H  
ATOM   1226 HG13 VAL 0  78     -11.391 -12.603 -17.244  1.00  0.00           H  
ATOM   1227 HG21 VAL 0  78      -9.277 -11.582 -15.493  1.00  0.00           H  
ATOM   1228 HG22 VAL 0  78      -8.892 -13.077 -14.545  1.00  0.00           H  
ATOM   1229 HG23 VAL 0  78      -9.273 -13.250 -16.187  1.00  0.00           H  
ATOM   1230  N   ASN 0  79     -10.139 -11.534 -11.706  1.00  0.00      R00  N  
ATOM   1231  CA  ASN 0  79      -9.593 -11.940 -10.410  1.00  0.00      R00  C  
ATOM   1232  C   ASN 0  79     -10.799 -12.093  -9.410  1.00  0.00      R00  C  
ATOM   1233  O   ASN 0  79     -11.718 -11.348  -9.470  1.00  0.00      R00  O  
ATOM   1234  CB  ASN 0  79      -8.484 -10.909  -9.920  1.00  0.00      R00  C  
ATOM   1235  CG  ASN 0  79      -9.053  -9.622  -9.332  1.00  0.00      R00  C  
ATOM   1236  OD1 ASN 0  79      -9.314  -9.628  -8.093  1.00  0.00      R00  O  
ATOM   1237  ND2 ASN 0  79      -9.168  -8.552 -10.089  1.00  0.00      R00  N  
ATOM   1238  H   ASN 0  79      -9.854 -10.632 -12.059  1.00  0.00      R00  H  
ATOM   1239 HD21 ASN 0  79      -9.396  -7.651  -9.693  1.00  0.00      R00  H  
ATOM   1240 HD22 ASN 0  79      -8.757  -8.505 -11.011  1.00  0.00      R00  H  
ATOM   1241  HA  ASN 0  79      -9.072 -12.878 -10.602  1.00  0.00           H  
ATOM   1242  HB3 ASN 0  79      -7.672 -10.770 -10.634  1.00  0.00           H  
ATOM   1243  HB2 ASN 0  79      -7.998 -11.456  -9.113  1.00  0.00           H  
ATOM   1244  N   LEU 0  80     -10.573 -12.973  -8.426  1.00  0.00      R00  N  
ATOM   1245  CA  LEU 0  80     -11.437 -13.383  -7.261  1.00  0.00      R00  C  
ATOM   1246  C   LEU 0  80     -11.479 -12.313  -6.087  1.00  0.00      R00  C  
ATOM   1247  O   LEU 0  80     -11.246 -12.534  -4.945  1.00  0.00      R00  O  
ATOM   1248  CB  LEU 0  80     -11.056 -14.776  -6.717  1.00  0.00      R00  C  
ATOM   1249  CG  LEU 0  80     -11.006 -15.897  -7.765  1.00  0.00      R00  C  
ATOM   1250  CD1 LEU 0  80     -10.194 -17.119  -7.260  1.00  0.00      R00  C  
ATOM   1251  CD2 LEU 0  80     -12.396 -16.232  -8.386  1.00  0.00      R00  C  
ATOM   1252  H   LEU 0  80      -9.752 -13.561  -8.416  1.00  0.00      R00  H  
ATOM   1253  HA  LEU 0  80     -12.489 -13.251  -7.515  1.00  0.00           H  
ATOM   1254  HB3 LEU 0  80     -11.600 -15.040  -5.810  1.00  0.00           H  
ATOM   1255  HB2 LEU 0  80     -10.068 -14.581  -6.298  1.00  0.00           H  
ATOM   1256  HG  LEU 0  80     -10.480 -15.552  -8.655  1.00  0.00           H  
ATOM   1257 HD11 LEU 0  80     -10.921 -17.897  -7.032  1.00  0.00           H  
ATOM   1258 HD12 LEU 0  80      -9.681 -17.487  -8.149  1.00  0.00           H  
ATOM   1259 HD13 LEU 0  80      -9.501 -17.006  -6.427  1.00  0.00           H  
ATOM   1260 HD21 LEU 0  80     -12.163 -16.740  -9.322  1.00  0.00           H  
ATOM   1261 HD22 LEU 0  80     -12.984 -16.923  -7.783  1.00  0.00           H  
ATOM   1262 HD23 LEU 0  80     -12.957 -15.298  -8.406  1.00  0.00           H  
ATOM   1263  N   ALA 0  81     -11.585 -11.025  -6.595  1.00  0.00      R00  N  
ATOM   1264  CA  ALA 0  81     -11.857  -9.885  -5.750  1.00  0.00      R00  C  
ATOM   1265  C   ALA 0  81     -10.619  -9.399  -4.997  1.00  0.00      R00  C  
ATOM   1266  O   ALA 0  81     -10.871  -8.956  -3.940  1.00  0.00      R00  O  
ATOM   1267  CB  ALA 0  81     -13.074 -10.128  -4.836  1.00  0.00      R00  C  
ATOM   1268  H   ALA 0  81     -11.528 -10.906  -7.596  1.00  0.00      R00  H  
ATOM   1269  HA  ALA 0  81     -12.079  -9.024  -6.380  1.00  0.00           H  
ATOM   1270  HB1 ALA 0  81     -13.961 -10.411  -5.403  1.00  0.00           H  
ATOM   1271  HB2 ALA 0  81     -12.913 -10.837  -4.024  1.00  0.00           H  
ATOM   1272  HB3 ALA 0  81     -13.355  -9.181  -4.375  1.00  0.00           H  
ATOM   1273  N   ILE 0  82      -9.399  -9.756  -5.459  1.00  0.00      R00  N  
ATOM   1274  CA  ILE 0  82      -8.064  -9.383  -4.952  1.00  0.00      R00  C  
ATOM   1275  C   ILE 0  82      -7.948  -7.914  -5.001  1.00  0.00      R00  C  
ATOM   1276  O   ILE 0  82      -8.427  -7.301  -5.936  1.00  0.00      R00  O  
ATOM   1277  CB  ILE 0  82      -6.931  -9.961  -5.856  1.00  0.00      R00  C  
ATOM   1278  CG2 ILE 0  82      -5.493  -9.727  -5.427  1.00  0.00      R00  C  
ATOM   1279  CG1 ILE 0  82      -7.074 -11.560  -6.062  1.00  0.00      R00  C  
ATOM   1280  CD1 ILE 0  82      -7.266 -12.333  -4.789  1.00  0.00      R00  C  
ATOM   1281  H   ILE 0  82      -9.391 -10.139  -6.393  1.00  0.00      R00  H  
ATOM   1282  HA  ILE 0  82      -8.020  -9.700  -3.910  1.00  0.00           H  
ATOM   1283  HB  ILE 0  82      -7.097  -9.502  -6.830  1.00  0.00           H  
ATOM   1284 HG21 ILE 0  82      -5.266 -10.076  -4.419  1.00  0.00           H  
ATOM   1285 HG22 ILE 0  82      -4.842 -10.228  -6.143  1.00  0.00           H  
ATOM   1286 HG23 ILE 0  82      -5.123  -8.703  -5.488  1.00  0.00           H  
ATOM   1287 HG13 ILE 0  82      -6.231 -11.961  -6.624  1.00  0.00           H  
ATOM   1288 HG12 ILE 0  82      -7.889 -11.777  -6.753  1.00  0.00           H  
ATOM   1289 HD11 ILE 0  82      -8.185 -12.907  -4.673  1.00  0.00           H  
ATOM   1290 HD12 ILE 0  82      -6.499 -13.099  -4.677  1.00  0.00           H  
ATOM   1291 HD13 ILE 0  82      -7.089 -11.619  -3.985  1.00  0.00           H  
ATOM   1292  N   ALA 0  83      -7.176  -7.373  -4.066  1.00  0.00      R00  N  
ATOM   1293  CA  ALA 0  83      -6.796  -5.959  -3.868  1.00  0.00      R00  C  
ATOM   1294  C   ALA 0  83      -8.014  -5.026  -3.738  1.00  0.00      R00  C  
ATOM   1295  O   ALA 0  83      -8.811  -5.333  -2.848  1.00  0.00      R00  O  
ATOM   1296  CB  ALA 0  83      -5.938  -5.589  -5.044  1.00  0.00      R00  C  
ATOM   1297  H   ALA 0  83      -7.051  -7.938  -3.238  1.00  0.00      R00  H  
ATOM   1298  HA  ALA 0  83      -6.254  -5.789  -2.937  1.00  0.00           H  
ATOM   1299  HB1 ALA 0  83      -4.999  -6.135  -5.132  1.00  0.00           H  
ATOM   1300  HB2 ALA 0  83      -6.431  -5.831  -5.985  1.00  0.00           H  
ATOM   1301  HB3 ALA 0  83      -5.774  -4.517  -5.159  1.00  0.00           H  
ATOM   1302  N   ASP 0  84      -8.121  -3.970  -4.575  1.00  0.00      R00  N  
ATOM   1303  CA  ASP 0  84      -9.138  -2.938  -4.697  1.00  0.00      R00  C  
ATOM   1304  C   ASP 0  84     -10.423  -3.292  -4.020  1.00  0.00      R00  C  
ATOM   1305  O   ASP 0  84     -10.863  -2.590  -3.171  1.00  0.00      R00  O  
ATOM   1306  CB  ASP 0  84      -9.376  -2.387  -6.138  1.00  0.00      R00  C  
ATOM   1307  CG  ASP 0  84      -8.025  -2.117  -6.870  1.00  0.00      R00  C  
ATOM   1308  OD1 ASP 0  84      -8.147  -1.594  -7.929  1.00  0.00      R00  O  
ATOM   1309  OD2 ASP 0  84      -6.916  -2.326  -6.418  1.00  0.00      R00  O1-
ATOM   1310  H   ASP 0  84      -7.377  -3.759  -5.225  1.00  0.00      R00  H  
ATOM   1311  HA  ASP 0  84      -8.658  -2.137  -4.134  1.00  0.00           H  
ATOM   1312  HB3 ASP 0  84      -9.936  -1.453  -6.204  1.00  0.00           H  
ATOM   1313  HB2 ASP 0  84      -9.748  -3.208  -6.751  1.00  0.00           H  
ATOM   1314  N   GLU 0  85     -11.090  -4.316  -4.571  1.00  0.00      R00  N  
ATOM   1315  CA  GLU 0  85     -12.407  -4.816  -4.213  1.00  0.00      R00  C  
ATOM   1316  C   GLU 0  85     -12.571  -5.198  -2.730  1.00  0.00      R00  C  
ATOM   1317  O   GLU 0  85     -13.608  -4.893  -2.119  1.00  0.00      R00  O  
ATOM   1318  CB  GLU 0  85     -12.596  -6.027  -5.178  1.00  0.00      R00  C  
ATOM   1319  CG  GLU 0  85     -12.404  -5.557  -6.690  1.00  0.00      R00  C  
ATOM   1320  CD  GLU 0  85     -13.713  -5.080  -7.206  1.00  0.00      R00  C  
ATOM   1321  OE1 GLU 0  85     -13.901  -3.873  -7.541  1.00  0.00      R00  O  
ATOM   1322  OE2 GLU 0  85     -14.554  -5.967  -7.379  1.00  0.00      R00  O1-
ATOM   1323  H   GLU 0  85     -10.696  -4.687  -5.423  1.00  0.00      R00  H  
ATOM   1324  HA  GLU 0  85     -13.096  -4.008  -4.461  1.00  0.00           H  
ATOM   1325  HB3 GLU 0  85     -13.544  -6.534  -4.997  1.00  0.00           H  
ATOM   1326  HB2 GLU 0  85     -11.848  -6.803  -5.018  1.00  0.00           H  
ATOM   1327  HG3 GLU 0  85     -12.149  -6.383  -7.354  1.00  0.00           H  
ATOM   1328  HG2 GLU 0  85     -11.559  -4.878  -6.808  1.00  0.00           H  
ATOM   1329  N   CYS 0  86     -11.515  -5.807  -2.197  1.00  0.00      R00  N  
ATOM   1330  CA  CYS 0  86     -11.483  -6.230  -0.855  1.00  0.00      R00  C  
ATOM   1331  C   CYS 0  86     -10.802  -5.239   0.110  1.00  0.00      R00  C  
ATOM   1332  O   CYS 0  86     -10.954  -5.401   1.358  1.00  0.00      R00  O  
ATOM   1333  CB  CYS 0  86     -10.586  -7.518  -0.753  1.00  0.00      R00  C  
ATOM   1334  SG  CYS 0  86     -11.617  -8.998  -0.880  1.00  0.00      R00  S  
ATOM   1335  H   CYS 0  86     -10.805  -6.041  -2.876  1.00  0.00      R00  H  
ATOM   1336  HA  CYS 0  86     -12.472  -6.425  -0.441  1.00  0.00           H  
ATOM   1337  HB3 CYS 0  86      -9.967  -7.569   0.143  1.00  0.00           H  
ATOM   1338  HB2 CYS 0  86      -9.869  -7.581  -1.571  1.00  0.00           H  
ATOM   1339  HG  CYS 0  86     -11.662  -9.032  -2.215  1.00  0.00           H  
ATOM   1340  N   PHE 0  87     -10.083  -4.248  -0.360  1.00  0.00      R00  N  
ATOM   1341  CA  PHE 0  87      -9.581  -3.060   0.321  1.00  0.00      R00  C  
ATOM   1342  C   PHE 0  87     -10.697  -1.982   0.460  1.00  0.00      R00  C  
ATOM   1343  O   PHE 0  87     -10.789  -1.413   1.559  1.00  0.00      R00  O  
ATOM   1344  CB  PHE 0  87      -8.351  -2.438  -0.506  1.00  0.00      R00  C  
ATOM   1345  CG  PHE 0  87      -6.959  -3.102  -0.331  1.00  0.00      R00  C  
ATOM   1346  CD1 PHE 0  87      -6.787  -4.325   0.354  1.00  0.00      R00  C  
ATOM   1347  CD2 PHE 0  87      -5.818  -2.455  -0.961  1.00  0.00      R00  C  
ATOM   1348  CE1 PHE 0  87      -5.512  -4.826   0.533  1.00  0.00      R00  C  
ATOM   1349  CE2 PHE 0  87      -4.540  -3.025  -0.791  1.00  0.00      R00  C  
ATOM   1350  CZ  PHE 0  87      -4.386  -4.253  -0.112  1.00  0.00      R00  C  
ATOM   1351  H   PHE 0  87      -9.802  -4.260  -1.330  1.00  0.00      R00  H  
ATOM   1352  HA  PHE 0  87      -9.286  -3.359   1.327  1.00  0.00           H  
ATOM   1353  HB3 PHE 0  87      -8.185  -1.416  -0.168  1.00  0.00           H  
ATOM   1354  HB2 PHE 0  87      -8.629  -2.400  -1.560  1.00  0.00           H  
ATOM   1355  HD1 PHE 0  87      -7.640  -4.876   0.722  1.00  0.00           H  
ATOM   1356  HD2 PHE 0  87      -5.926  -1.477  -1.406  1.00  0.00           H  
ATOM   1357  HE1 PHE 0  87      -5.384  -5.721   1.123  1.00  0.00           H  
ATOM   1358  HE2 PHE 0  87      -3.698  -2.571  -1.293  1.00  0.00           H  
ATOM   1359  HZ  PHE 0  87      -3.450  -4.790  -0.073  1.00  0.00           H  
ATOM   1360  N   LEU 0  88     -11.326  -1.498  -0.613  1.00  0.00      R00  N  
ATOM   1361  CA  LEU 0  88     -12.072  -0.238  -0.592  1.00  0.00      R00  C  
ATOM   1362  C   LEU 0  88     -13.304  -0.389   0.267  1.00  0.00      R00  C  
ATOM   1363  O   LEU 0  88     -13.690   0.587   0.931  1.00  0.00      R00  O  
ATOM   1364  CB  LEU 0  88     -12.285   0.422  -1.960  1.00  0.00      R00  C  
ATOM   1365  CG  LEU 0  88     -10.985   0.854  -2.638  1.00  0.00      R00  C  
ATOM   1366  CD1 LEU 0  88     -11.030   0.860  -4.102  1.00  0.00      R00  C  
ATOM   1367  CD2 LEU 0  88     -10.372   2.168  -1.974  1.00  0.00      R00  C  
ATOM   1368  H   LEU 0  88     -11.147  -1.921  -1.512  1.00  0.00      R00  H  
ATOM   1369  HA  LEU 0  88     -11.508   0.555  -0.102  1.00  0.00           H  
ATOM   1370  HB3 LEU 0  88     -12.991   1.242  -1.825  1.00  0.00           H  
ATOM   1371  HB2 LEU 0  88     -12.835  -0.230  -2.638  1.00  0.00           H  
ATOM   1372  HG  LEU 0  88     -10.250   0.062  -2.495  1.00  0.00           H  
ATOM   1373 HD11 LEU 0  88     -10.804  -0.084  -4.597  1.00  0.00           H  
ATOM   1374 HD12 LEU 0  88     -11.951   1.321  -4.461  1.00  0.00           H  
ATOM   1375 HD13 LEU 0  88     -10.237   1.483  -4.516  1.00  0.00           H  
ATOM   1376 HD21 LEU 0  88      -9.567   1.899  -1.290  1.00  0.00           H  
ATOM   1377 HD22 LEU 0  88      -9.826   2.790  -2.684  1.00  0.00           H  
ATOM   1378 HD23 LEU 0  88     -10.962   2.657  -1.199  1.00  0.00           H  
ATOM   1379  N   ILE 0  89     -14.009  -1.513   0.419  1.00  0.00      R00  N  
ATOM   1380  CA  ILE 0  89     -15.114  -1.662   1.434  1.00  0.00      R00  C  
ATOM   1381  C   ILE 0  89     -14.806  -1.452   2.981  1.00  0.00      R00  C  
ATOM   1382  O   ILE 0  89     -15.714  -0.979   3.662  1.00  0.00      R00  O  
ATOM   1383  CB  ILE 0  89     -15.523  -3.174   1.283  1.00  0.00      R00  C  
ATOM   1384  CG2 ILE 0  89     -14.382  -4.221   1.453  1.00  0.00      R00  C  
ATOM   1385  CG1 ILE 0  89     -16.779  -3.596   2.126  1.00  0.00      R00  C  
ATOM   1386  CD1 ILE 0  89     -17.588  -4.750   1.412  1.00  0.00      R00  C  
ATOM   1387  H   ILE 0  89     -13.777  -2.230  -0.253  1.00  0.00      R00  H  
ATOM   1388  HA  ILE 0  89     -15.937  -1.043   1.077  1.00  0.00           H  
ATOM   1389  HB  ILE 0  89     -15.769  -3.297   0.229  1.00  0.00           H  
ATOM   1390 HG21 ILE 0  89     -14.039  -4.200   2.487  1.00  0.00           H  
ATOM   1391 HG22 ILE 0  89     -14.553  -5.241   1.107  1.00  0.00           H  
ATOM   1392 HG23 ILE 0  89     -13.506  -3.822   0.942  1.00  0.00           H  
ATOM   1393 HG13 ILE 0  89     -17.469  -2.757   2.211  1.00  0.00           H  
ATOM   1394 HG12 ILE 0  89     -16.379  -3.910   3.090  1.00  0.00           H  
ATOM   1395 HD11 ILE 0  89     -17.226  -5.747   1.665  1.00  0.00           H  
ATOM   1396 HD12 ILE 0  89     -18.631  -4.676   1.717  1.00  0.00           H  
ATOM   1397 HD13 ILE 0  89     -17.497  -4.720   0.327  1.00  0.00           H  
ATOM   1398  N   GLY 0  90     -13.533  -1.618   3.377  1.00  0.00      R00  N  
ATOM   1399  CA  GLY 0  90     -13.041  -1.202   4.671  1.00  0.00      R00  C  
ATOM   1400  C   GLY 0  90     -12.797   0.360   4.939  1.00  0.00      R00  C  
ATOM   1401  O   GLY 0  90     -12.573   0.754   6.053  1.00  0.00      R00  O  
ATOM   1402  H   GLY 0  90     -12.849  -1.954   2.713  1.00  0.00      R00  H  
ATOM   1403  HA3 GLY 0  90     -12.121  -1.780   4.757  1.00  0.00           H  
ATOM   1404  HA2 GLY 0  90     -13.689  -1.621   5.440  1.00  0.00           H  
ATOM   1405  N   ILE 0  91     -12.634   1.206   3.898  1.00  0.00      R00  N  
ATOM   1406  CA  ILE 0  91     -12.390   2.648   4.035  1.00  0.00      R00  C  
ATOM   1407  C   ILE 0  91     -13.394   3.453   4.837  1.00  0.00      R00  C  
ATOM   1408  O   ILE 0  91     -12.962   4.241   5.655  1.00  0.00      R00  O  
ATOM   1409  CB  ILE 0  91     -11.948   3.307   2.684  1.00  0.00      R00  C  
ATOM   1410  CG2 ILE 0  91     -12.258   4.766   2.437  1.00  0.00      R00  C  
ATOM   1411  CG1 ILE 0  91     -10.624   2.734   2.074  1.00  0.00      R00  C  
ATOM   1412  CD1 ILE 0  91      -9.511   3.781   2.131  1.00  0.00      R00  C  
ATOM   1413  H   ILE 0  91     -12.722   0.817   2.970  1.00  0.00      R00  H  
ATOM   1414  HA  ILE 0  91     -11.567   2.701   4.747  1.00  0.00           H  
ATOM   1415  HB  ILE 0  91     -12.592   2.764   1.993  1.00  0.00           H  
ATOM   1416 HG21 ILE 0  91     -11.553   5.480   2.861  1.00  0.00           H  
ATOM   1417 HG22 ILE 0  91     -12.240   4.975   1.367  1.00  0.00           H  
ATOM   1418 HG23 ILE 0  91     -13.185   5.171   2.842  1.00  0.00           H  
ATOM   1419 HG13 ILE 0  91     -10.797   2.541   1.015  1.00  0.00           H  
ATOM   1420 HG12 ILE 0  91     -10.202   1.841   2.536  1.00  0.00           H  
ATOM   1421 HD11 ILE 0  91      -9.256   3.873   3.187  1.00  0.00           H  
ATOM   1422 HD12 ILE 0  91      -8.641   3.320   1.665  1.00  0.00           H  
ATOM   1423 HD13 ILE 0  91      -9.619   4.711   1.573  1.00  0.00           H  
ATOM   1424  N   PRO 0  92     -14.758   3.199   4.661  1.00  0.00      R00  N  
ATOM   1425  CA  PRO 0  92     -15.695   3.784   5.623  1.00  0.00      R00  C  
ATOM   1426  C   PRO 0  92     -15.429   3.478   7.090  1.00  0.00      R00  C  
ATOM   1427  O   PRO 0  92     -15.348   4.402   7.915  1.00  0.00      R00  O  
ATOM   1428  CD  PRO 0  92     -15.466   2.618   3.566  1.00  0.00      R00  C  
ATOM   1429  CB  PRO 0  92     -17.135   3.359   5.125  1.00  0.00      R00  C  
ATOM   1430  CG  PRO 0  92     -16.893   2.241   4.084  1.00  0.00      R00  C  
ATOM   1431  HD2 PRO 0  92     -14.920   1.771   3.150  1.00  0.00           H  
ATOM   1432  HD3 PRO 0  92     -15.597   3.381   2.799  1.00  0.00           H  
ATOM   1433  HA  PRO 0  92     -15.702   4.870   5.526  1.00  0.00           H  
ATOM   1434  HB3 PRO 0  92     -17.541   4.188   4.546  1.00  0.00           H  
ATOM   1435  HB2 PRO 0  92     -17.863   3.166   5.913  1.00  0.00           H  
ATOM   1436  HG2 PRO 0  92     -16.813   1.298   4.626  1.00  0.00           H  
ATOM   1437  HG3 PRO 0  92     -17.715   2.208   3.369  1.00  0.00           H  
ATOM   1438  N   PHE 0  93     -15.241   2.159   7.303  1.00  0.00      R00  N  
ATOM   1439  CA  PHE 0  93     -15.288   1.535   8.634  1.00  0.00      R00  C  
ATOM   1440  C   PHE 0  93     -14.051   1.996   9.438  1.00  0.00      R00  C  
ATOM   1441  O   PHE 0  93     -14.215   2.235  10.633  1.00  0.00      R00  O  
ATOM   1442  CB  PHE 0  93     -15.390   0.043   8.497  1.00  0.00      R00  C  
ATOM   1443  CG  PHE 0  93     -16.795  -0.377   7.986  1.00  0.00      R00  C  
ATOM   1444  CD1 PHE 0  93     -17.989  -0.072   8.680  1.00  0.00      R00  C  
ATOM   1445  CD2 PHE 0  93     -16.842  -1.037   6.681  1.00  0.00      R00  C  
ATOM   1446  CE1 PHE 0  93     -19.187  -0.432   7.997  1.00  0.00      R00  C  
ATOM   1447  CE2 PHE 0  93     -18.034  -1.462   6.140  1.00  0.00      R00  C  
ATOM   1448  CZ  PHE 0  93     -19.207  -1.093   6.770  1.00  0.00      R00  C  
ATOM   1449  H   PHE 0  93     -15.141   1.488   6.555  1.00  0.00      R00  H  
ATOM   1450  HA  PHE 0  93     -16.145   1.938   9.174  1.00  0.00           H  
ATOM   1451  HB3 PHE 0  93     -15.298  -0.438   9.471  1.00  0.00           H  
ATOM   1452  HB2 PHE 0  93     -14.659  -0.398   7.820  1.00  0.00           H  
ATOM   1453  HD1 PHE 0  93     -17.894   0.513   9.583  1.00  0.00           H  
ATOM   1454  HD2 PHE 0  93     -15.953  -1.220   6.096  1.00  0.00           H  
ATOM   1455  HE1 PHE 0  93     -20.060  -0.227   8.598  1.00  0.00           H  
ATOM   1456  HE2 PHE 0  93     -18.036  -1.985   5.195  1.00  0.00           H  
ATOM   1457  HZ  PHE 0  93     -20.105  -1.486   6.316  1.00  0.00           H  
ATOM   1458  N   LEU 0  94     -12.893   2.290   8.736  1.00  0.00      R00  N  
ATOM   1459  CA  LEU 0  94     -11.525   2.674   9.215  1.00  0.00      R00  C  
ATOM   1460  C   LEU 0  94     -11.600   4.158   9.718  1.00  0.00      R00  C  
ATOM   1461  O   LEU 0  94     -11.050   4.504  10.772  1.00  0.00      R00  O  
ATOM   1462  CB  LEU 0  94     -10.504   2.433   8.043  1.00  0.00      R00  C  
ATOM   1463  CG  LEU 0  94      -9.282   3.295   8.008  1.00  0.00      R00  C  
ATOM   1464  CD1 LEU 0  94      -8.429   3.155   9.254  1.00  0.00      R00  C  
ATOM   1465  CD2 LEU 0  94      -8.559   2.934   6.746  1.00  0.00      R00  C  
ATOM   1466  H   LEU 0  94     -13.140   2.401   7.763  1.00  0.00      R00  H  
ATOM   1467  HA  LEU 0  94     -11.428   2.047  10.101  1.00  0.00           H  
ATOM   1468  HB3 LEU 0  94     -11.092   2.691   7.162  1.00  0.00           H  
ATOM   1469  HB2 LEU 0  94     -10.278   1.378   7.891  1.00  0.00           H  
ATOM   1470  HG  LEU 0  94      -9.563   4.338   7.861  1.00  0.00           H  
ATOM   1471 HD11 LEU 0  94      -8.994   2.817  10.122  1.00  0.00           H  
ATOM   1472 HD12 LEU 0  94      -7.626   2.421   9.184  1.00  0.00           H  
ATOM   1473 HD13 LEU 0  94      -7.938   4.073   9.576  1.00  0.00           H  
ATOM   1474 HD21 LEU 0  94      -8.595   3.684   5.956  1.00  0.00           H  
ATOM   1475 HD22 LEU 0  94      -7.500   2.701   6.860  1.00  0.00           H  
ATOM   1476 HD23 LEU 0  94      -8.884   1.968   6.361  1.00  0.00           H  
ATOM   1477  N   ILE 0  95     -12.161   4.948   8.846  1.00  0.00      R00  N  
ATOM   1478  CA  ILE 0  95     -12.382   6.386   9.133  1.00  0.00      R00  C  
ATOM   1479  C   ILE 0  95     -13.383   6.562  10.347  1.00  0.00      R00  C  
ATOM   1480  O   ILE 0  95     -13.187   7.412  11.201  1.00  0.00      R00  O  
ATOM   1481  CB  ILE 0  95     -12.900   7.140   7.833  1.00  0.00      R00  C  
ATOM   1482  CG2 ILE 0  95     -13.764   8.407   7.948  1.00  0.00      R00  C  
ATOM   1483  CG1 ILE 0  95     -11.634   7.357   6.838  1.00  0.00      R00  C  
ATOM   1484  CD1 ILE 0  95     -10.653   8.513   7.209  1.00  0.00      R00  C  
ATOM   1485  H   ILE 0  95     -12.470   4.585   7.956  1.00  0.00      R00  H  
ATOM   1486  HA  ILE 0  95     -11.481   6.729   9.642  1.00  0.00           H  
ATOM   1487  HB  ILE 0  95     -13.414   6.406   7.213  1.00  0.00           H  
ATOM   1488 HG21 ILE 0  95     -13.814   8.971   7.017  1.00  0.00           H  
ATOM   1489 HG22 ILE 0  95     -14.748   8.173   8.355  1.00  0.00           H  
ATOM   1490 HG23 ILE 0  95     -13.264   9.135   8.587  1.00  0.00           H  
ATOM   1491 HG13 ILE 0  95     -11.898   7.508   5.792  1.00  0.00           H  
ATOM   1492 HG12 ILE 0  95     -11.186   6.366   6.760  1.00  0.00           H  
ATOM   1493 HD11 ILE 0  95     -10.193   8.363   8.186  1.00  0.00           H  
ATOM   1494 HD12 ILE 0  95      -9.789   8.695   6.570  1.00  0.00           H  
ATOM   1495 HD13 ILE 0  95     -11.166   9.471   7.292  1.00  0.00           H  
ATOM   1496  N   ILE 0  96     -14.441   5.724  10.427  1.00  0.00      R00  N  
ATOM   1497  CA  ILE 0  96     -15.385   5.641  11.625  1.00  0.00      R00  C  
ATOM   1498  C   ILE 0  96     -14.644   5.322  12.919  1.00  0.00      R00  C  
ATOM   1499  O   ILE 0  96     -14.708   6.152  13.878  1.00  0.00      R00  O  
ATOM   1500  CB  ILE 0  96     -16.571   4.657  11.449  1.00  0.00      R00  C  
ATOM   1501  CG2 ILE 0  96     -17.440   4.486  12.823  1.00  0.00      R00  C  
ATOM   1502  CG1 ILE 0  96     -17.589   4.892  10.284  1.00  0.00      R00  C  
ATOM   1503  CD1 ILE 0  96     -18.511   3.674   9.821  1.00  0.00      R00  C  
ATOM   1504  H   ILE 0  96     -14.574   5.069   9.669  1.00  0.00      R00  H  
ATOM   1505  HA  ILE 0  96     -15.698   6.664  11.833  1.00  0.00           H  
ATOM   1506  HB  ILE 0  96     -16.055   3.705  11.322  1.00  0.00           H  
ATOM   1507 HG21 ILE 0  96     -17.756   5.489  13.107  1.00  0.00           H  
ATOM   1508 HG22 ILE 0  96     -18.325   3.888  12.605  1.00  0.00           H  
ATOM   1509 HG23 ILE 0  96     -16.940   4.049  13.688  1.00  0.00           H  
ATOM   1510 HG13 ILE 0  96     -16.973   5.100   9.409  1.00  0.00           H  
ATOM   1511 HG12 ILE 0  96     -18.206   5.770  10.478  1.00  0.00           H  
ATOM   1512 HD11 ILE 0  96     -18.223   3.103   8.938  1.00  0.00           H  
ATOM   1513 HD12 ILE 0  96     -18.596   2.994  10.668  1.00  0.00           H  
ATOM   1514 HD13 ILE 0  96     -19.527   3.992   9.588  1.00  0.00           H  
ATOM   1515  N   THR 0  97     -13.983   4.205  12.984  1.00  0.00      R00  N  
ATOM   1516  CA  THR 0  97     -13.119   3.749  14.082  1.00  0.00      R00  C  
ATOM   1517  C   THR 0  97     -12.006   4.707  14.603  1.00  0.00      R00  C  
ATOM   1518  O   THR 0  97     -11.935   4.887  15.799  1.00  0.00      R00  O  
ATOM   1519  CB  THR 0  97     -12.412   2.425  13.754  1.00  0.00      R00  C  
ATOM   1520  OG1 THR 0  97     -13.349   1.517  13.196  1.00  0.00      R00  O  
ATOM   1521  CG2 THR 0  97     -11.511   1.799  14.847  1.00  0.00      R00  C  
ATOM   1522  H   THR 0  97     -14.072   3.585  12.192  1.00  0.00      R00  H  
ATOM   1523  HG1 THR 0  97     -13.730   1.840  12.376  1.00  0.00      R00  H  
ATOM   1524  HA  THR 0  97     -13.772   3.628  14.946  1.00  0.00           H  
ATOM   1525  HB  THR 0  97     -11.732   2.809  12.994  1.00  0.00           H  
ATOM   1526 HG21 THR 0  97     -10.474   2.117  14.955  1.00  0.00           H  
ATOM   1527 HG22 THR 0  97     -11.906   2.054  15.831  1.00  0.00           H  
ATOM   1528 HG23 THR 0  97     -11.413   0.725  14.689  1.00  0.00           H  
ATOM   1529  N   MET 0  98     -11.451   5.444  13.647  1.00  0.00      R00  N  
ATOM   1530  CA  MET 0  98     -10.582   6.602  13.902  1.00  0.00      R00  C  
ATOM   1531  C   MET 0  98     -11.420   7.768  14.505  1.00  0.00      R00  C  
ATOM   1532  O   MET 0  98     -11.003   8.242  15.559  1.00  0.00      R00  O  
ATOM   1533  CB  MET 0  98      -9.824   6.972  12.583  1.00  0.00      R00  C  
ATOM   1534  CG  MET 0  98      -8.928   8.215  12.760  1.00  0.00      R00  C  
ATOM   1535  SD  MET 0  98      -8.340   9.002  11.344  1.00  0.00      R00  S  
ATOM   1536  CE  MET 0  98      -7.126   7.833  10.657  1.00  0.00      R00  C  
ATOM   1537  H   MET 0  98     -11.733   5.268  12.693  1.00  0.00      R00  H  
ATOM   1538  HA  MET 0  98      -9.847   6.238  14.620  1.00  0.00           H  
ATOM   1539  HB3 MET 0  98     -10.505   7.076  11.739  1.00  0.00           H  
ATOM   1540  HB2 MET 0  98      -9.112   6.168  12.394  1.00  0.00           H  
ATOM   1541  HG3 MET 0  98      -8.157   8.066  13.517  1.00  0.00           H  
ATOM   1542  HG2 MET 0  98      -9.462   8.959  13.350  1.00  0.00           H  
ATOM   1543  HE1 MET 0  98      -6.446   7.560  11.464  1.00  0.00           H  
ATOM   1544  HE2 MET 0  98      -7.668   6.984  10.240  1.00  0.00           H  
ATOM   1545  HE3 MET 0  98      -6.618   8.412   9.885  1.00  0.00           H  
ATOM   1546  N   SER 0  99     -12.492   8.137  13.788  1.00  0.00      R00  N  
ATOM   1547  CA  SER 0  99     -13.271   9.353  14.179  1.00  0.00      R00  C  
ATOM   1548  C   SER 0  99     -13.949   9.301  15.581  1.00  0.00      R00  C  
ATOM   1549  O   SER 0  99     -14.051  10.351  16.179  1.00  0.00      R00  O  
ATOM   1550  CB  SER 0  99     -14.278   9.671  13.067  1.00  0.00      R00  C  
ATOM   1551  OG  SER 0  99     -13.641   9.865  11.789  1.00  0.00      R00  O  
ATOM   1552  H   SER 0  99     -12.787   7.668  12.943  1.00  0.00      R00  H  
ATOM   1553  HG  SER 0  99     -13.308   9.050  11.407  1.00  0.00      R00  H  
ATOM   1554  HA  SER 0  99     -12.620  10.227  14.193  1.00  0.00           H  
ATOM   1555  HB3 SER 0  99     -14.928  10.527  13.244  1.00  0.00           H  
ATOM   1556  HB2 SER 0  99     -14.888   8.776  12.944  1.00  0.00           H  
ATOM   1557  N   VAL 0 100     -14.352   8.135  16.075  1.00  0.00      R00  N  
ATOM   1558  CA  VAL 0 100     -14.927   7.915  17.370  1.00  0.00      R00  C  
ATOM   1559  C   VAL 0 100     -13.872   7.714  18.458  1.00  0.00      R00  C  
ATOM   1560  O   VAL 0 100     -14.222   7.979  19.604  1.00  0.00      R00  O  
ATOM   1561  CB  VAL 0 100     -15.851   6.692  17.183  1.00  0.00      R00  C  
ATOM   1562  CG1 VAL 0 100     -17.045   6.985  16.282  1.00  0.00      R00  C  
ATOM   1563  CG2 VAL 0 100     -15.129   5.353  16.844  1.00  0.00      R00  C  
ATOM   1564  H   VAL 0 100     -14.289   7.292  15.522  1.00  0.00      R00  H  
ATOM   1565  HA  VAL 0 100     -15.557   8.707  17.774  1.00  0.00           H  
ATOM   1566  HB  VAL 0 100     -16.413   6.528  18.102  1.00  0.00           H  
ATOM   1567 HG11 VAL 0 100     -16.719   7.005  15.242  1.00  0.00           H  
ATOM   1568 HG12 VAL 0 100     -17.820   6.236  16.448  1.00  0.00           H  
ATOM   1569 HG13 VAL 0 100     -17.424   7.970  16.554  1.00  0.00           H  
ATOM   1570 HG21 VAL 0 100     -14.873   4.820  17.760  1.00  0.00           H  
ATOM   1571 HG22 VAL 0 100     -15.792   4.615  16.391  1.00  0.00           H  
ATOM   1572 HG23 VAL 0 100     -14.193   5.618  16.351  1.00  0.00           H  
ATOM   1573  N   ARG 0 101     -12.628   7.314  18.171  1.00  0.00      R00  N  
ATOM   1574  CA  ARG 0 101     -11.583   7.059  19.230  1.00  0.00      R00  C  
ATOM   1575  C   ARG 0 101     -12.008   5.844  20.206  1.00  0.00      R00  C  
ATOM   1576  O   ARG 0 101     -11.701   5.924  21.366  1.00  0.00      R00  O  
ATOM   1577  CB  ARG 0 101     -11.076   8.328  20.067  1.00  0.00      R00  C  
ATOM   1578  CG  ARG 0 101      -9.606   7.993  20.664  1.00  0.00      R00  C  
ATOM   1579  CD  ARG 0 101      -9.020   9.202  21.528  1.00  0.00      R00  C  
ATOM   1580  NE  ARG 0 101     -10.025   9.617  22.528  1.00  0.00      R00  N  
ATOM   1581  CZ  ARG 0 101     -10.422   9.001  23.588  1.00  0.00      R00  C  
ATOM   1582  NH1 ARG 0 101     -11.510   9.413  24.251  1.00  0.00      R00  N  
ATOM   1583  NH2 ARG 0 101      -9.684   7.909  23.948  1.00  0.00      R00  N1+
ATOM   1584  H   ARG 0 101     -12.289   7.263  17.221  1.00  0.00      R00  H  
ATOM   1585  HE  ARG 0 101     -10.232  10.602  22.445  1.00  0.00      R00  H  
ATOM   1586 HH11 ARG 0 101     -11.836   8.947  25.085  1.00  0.00      R00  H  
ATOM   1587 HH12 ARG 0 101     -12.176  10.076  23.880  1.00  0.00      R00  H  
ATOM   1588 HH21 ARG 0 101      -9.904   7.347  24.758  1.00  0.00      R00  H  
ATOM   1589 HH22 ARG 0 101      -8.814   7.627  23.520  1.00  0.00      R00  H  
ATOM   1590  HA  ARG 0 101     -10.730   6.727  18.638  1.00  0.00           H  
ATOM   1591  HB3 ARG 0 101     -11.740   8.601  20.887  1.00  0.00           H  
ATOM   1592  HB2 ARG 0 101     -11.022   9.094  19.294  1.00  0.00           H  
ATOM   1593  HG3 ARG 0 101      -8.853   7.736  19.920  1.00  0.00           H  
ATOM   1594  HG2 ARG 0 101      -9.676   7.233  21.442  1.00  0.00           H  
ATOM   1595  HD3 ARG 0 101      -8.878  10.084  20.903  1.00  0.00           H  
ATOM   1596  HD2 ARG 0 101      -8.066   8.954  21.994  1.00  0.00           H  
ATOM   1597  N   SER 0 102     -12.738   4.868  19.642  1.00  0.00      R00  N  
ATOM   1598  CA  SER 0 102     -13.457   3.835  20.306  1.00  0.00      R00  C  
ATOM   1599  C   SER 0 102     -13.518   2.665  19.323  1.00  0.00      R00  C  
ATOM   1600  O   SER 0 102     -13.308   2.906  18.138  1.00  0.00      R00  O  
ATOM   1601  CB  SER 0 102     -14.870   4.368  20.632  1.00  0.00      R00  C  
ATOM   1602  OG  SER 0 102     -14.824   5.147  21.813  1.00  0.00      R00  O  
ATOM   1603  H   SER 0 102     -12.755   4.834  18.633  1.00  0.00      R00  H  
ATOM   1604  HG  SER 0 102     -15.736   5.264  22.087  1.00  0.00      R00  H  
ATOM   1605  HA  SER 0 102     -12.998   3.528  21.245  1.00  0.00           H  
ATOM   1606  HB3 SER 0 102     -15.487   3.480  20.765  1.00  0.00           H  
ATOM   1607  HB2 SER 0 102     -15.296   4.922  19.796  1.00  0.00           H  
ATOM   1608  N   TRP 0 103     -13.761   1.423  19.772  1.00  0.00      R00  N  
ATOM   1609  CA  TRP 0 103     -13.891   0.145  19.032  1.00  0.00      R00  C  
ATOM   1610  C   TRP 0 103     -15.290  -0.588  19.146  1.00  0.00      R00  C  
ATOM   1611  O   TRP 0 103     -15.326  -1.785  19.462  1.00  0.00      R00  O  
ATOM   1612  CB  TRP 0 103     -12.728  -0.774  19.592  1.00  0.00      R00  C  
ATOM   1613  CG  TRP 0 103     -11.388  -0.218  19.858  1.00  0.00      R00  C  
ATOM   1614  CD2 TRP 0 103     -10.720  -0.058  21.116  1.00  0.00      R00  C  
ATOM   1615  CE2 TRP 0 103      -9.565   0.801  20.933  1.00  0.00      R00  C  
ATOM   1616  CE3 TRP 0 103     -11.154  -0.251  22.452  1.00  0.00      R00  C  
ATOM   1617  CD1 TRP 0 103     -10.629   0.346  18.925  1.00  0.00      R00  C  
ATOM   1618  NE1 TRP 0 103      -9.551   1.054  19.528  1.00  0.00      R00  N  
ATOM   1619  CZ2 TRP 0 103      -8.779   1.152  22.028  1.00  0.00      R00  C  
ATOM   1620  CZ3 TRP 0 103     -10.417   0.152  23.547  1.00  0.00      R00  C  
ATOM   1621  CH2 TRP 0 103      -9.209   0.887  23.369  1.00  0.00      R00  C  
ATOM   1622  H   TRP 0 103     -13.991   1.334  20.751  1.00  0.00      R00  H  
ATOM   1623  HE1 TRP 0 103      -8.935   1.722  19.087  1.00  0.00      R00  H  
ATOM   1624  HA  TRP 0 103     -13.653   0.337  17.986  1.00  0.00           H  
ATOM   1625  HB3 TRP 0 103     -12.406  -1.597  18.955  1.00  0.00           H  
ATOM   1626  HB2 TRP 0 103     -13.182  -1.245  20.465  1.00  0.00           H  
ATOM   1627  HE3 TRP 0 103     -12.167  -0.604  22.581  1.00  0.00           H  
ATOM   1628  HD1 TRP 0 103     -10.999   0.443  17.915  1.00  0.00           H  
ATOM   1629  HZ2 TRP 0 103      -7.860   1.666  21.787  1.00  0.00           H  
ATOM   1630  HZ3 TRP 0 103     -10.794  -0.025  24.544  1.00  0.00           H  
ATOM   1631  HH2 TRP 0 103      -8.672   1.304  24.208  1.00  0.00           H  
ATOM   1632  N   PRO 0 104     -16.428   0.184  18.929  1.00  0.00      R00  N  
ATOM   1633  CA  PRO 0 104     -17.748  -0.530  18.823  1.00  0.00      R00  C  
ATOM   1634  C   PRO 0 104     -17.777  -1.640  17.742  1.00  0.00      R00  C  
ATOM   1635  O   PRO 0 104     -17.475  -1.250  16.589  1.00  0.00      R00  O  
ATOM   1636  CD  PRO 0 104     -16.504   1.471  18.203  1.00  0.00      R00  C  
ATOM   1637  CB  PRO 0 104     -18.719   0.636  18.462  1.00  0.00      R00  C  
ATOM   1638  CG  PRO 0 104     -17.906   1.589  17.619  1.00  0.00      R00  C  
ATOM   1639  HD2 PRO 0 104     -15.774   1.525  17.395  1.00  0.00           H  
ATOM   1640  HD3 PRO 0 104     -16.277   2.241  18.940  1.00  0.00           H  
ATOM   1641  HA  PRO 0 104     -17.842  -1.046  19.778  1.00  0.00           H  
ATOM   1642  HB3 PRO 0 104     -18.974   1.149  19.389  1.00  0.00           H  
ATOM   1643  HB2 PRO 0 104     -19.654   0.353  17.978  1.00  0.00           H  
ATOM   1644  HG2 PRO 0 104     -17.922   1.354  16.555  1.00  0.00           H  
ATOM   1645  HG3 PRO 0 104     -18.209   2.629  17.746  1.00  0.00           H  
ATOM   1646  N   PHE 0 105     -18.018  -2.886  18.096  1.00  0.00      R00  N  
ATOM   1647  CA  PHE 0 105     -17.853  -4.085  17.223  1.00  0.00      R00  C  
ATOM   1648  C   PHE 0 105     -16.449  -4.216  16.572  1.00  0.00      R00  C  
ATOM   1649  O   PHE 0 105     -16.273  -4.759  15.502  1.00  0.00      R00  O  
ATOM   1650  CB  PHE 0 105     -18.941  -4.144  16.129  1.00  0.00      R00  C  
ATOM   1651  CG  PHE 0 105     -20.375  -4.191  16.694  1.00  0.00      R00  C  
ATOM   1652  CD1 PHE 0 105     -21.272  -3.340  16.082  1.00  0.00      R00  C  
ATOM   1653  CD2 PHE 0 105     -20.847  -5.151  17.608  1.00  0.00      R00  C  
ATOM   1654  CE1 PHE 0 105     -22.636  -3.380  16.449  1.00  0.00      R00  C  
ATOM   1655  CE2 PHE 0 105     -22.209  -5.210  17.920  1.00  0.00      R00  C  
ATOM   1656  CZ  PHE 0 105     -23.167  -4.359  17.296  1.00  0.00      R00  C  
ATOM   1657  H   PHE 0 105     -18.135  -2.984  19.095  1.00  0.00      R00  H  
ATOM   1658  HA  PHE 0 105     -18.033  -4.951  17.861  1.00  0.00           H  
ATOM   1659  HB3 PHE 0 105     -18.948  -5.074  15.562  1.00  0.00           H  
ATOM   1660  HB2 PHE 0 105     -18.836  -3.322  15.420  1.00  0.00           H  
ATOM   1661  HD1 PHE 0 105     -20.956  -2.672  15.295  1.00  0.00           H  
ATOM   1662  HD2 PHE 0 105     -20.129  -5.896  17.918  1.00  0.00           H  
ATOM   1663  HE1 PHE 0 105     -23.338  -2.648  16.078  1.00  0.00           H  
ATOM   1664  HE2 PHE 0 105     -22.523  -5.878  18.708  1.00  0.00           H  
ATOM   1665  HZ  PHE 0 105     -24.179  -4.443  17.665  1.00  0.00           H  
ATOM   1666  N   GLY 0 106     -15.415  -3.674  17.281  1.00  0.00      R00  N  
ATOM   1667  CA  GLY 0 106     -14.038  -3.691  16.738  1.00  0.00      R00  C  
ATOM   1668  C   GLY 0 106     -13.564  -5.105  16.589  1.00  0.00      R00  C  
ATOM   1669  O   GLY 0 106     -12.898  -5.298  15.559  1.00  0.00      R00  O  
ATOM   1670  H   GLY 0 106     -15.565  -3.146  18.129  1.00  0.00      R00  H  
ATOM   1671  HA3 GLY 0 106     -13.331  -3.137  17.356  1.00  0.00           H  
ATOM   1672  HA2 GLY 0 106     -14.064  -3.316  15.715  1.00  0.00           H  
ATOM   1673  N   SER 0 107     -13.903  -6.024  17.482  1.00  0.00      R00  N  
ATOM   1674  CA  SER 0 107     -13.418  -7.406  17.382  1.00  0.00      R00  C  
ATOM   1675  C   SER 0 107     -13.930  -8.111  16.070  1.00  0.00      R00  C  
ATOM   1676  O   SER 0 107     -13.127  -8.740  15.404  1.00  0.00      R00  O  
ATOM   1677  CB  SER 0 107     -13.675  -8.303  18.603  1.00  0.00      R00  C  
ATOM   1678  OG  SER 0 107     -15.033  -8.344  18.895  1.00  0.00      R00  O  
ATOM   1679  H   SER 0 107     -14.509  -5.812  18.262  1.00  0.00      R00  H  
ATOM   1680  HG  SER 0 107     -15.364  -9.196  18.602  1.00  0.00      R00  H  
ATOM   1681  HA  SER 0 107     -12.343  -7.371  17.205  1.00  0.00           H  
ATOM   1682  HB3 SER 0 107     -13.220  -8.003  19.547  1.00  0.00           H  
ATOM   1683  HB2 SER 0 107     -13.370  -9.343  18.484  1.00  0.00           H  
ATOM   1684  N   PHE 0 108     -15.208  -7.915  15.749  1.00  0.00      R00  N  
ATOM   1685  CA  PHE 0 108     -15.837  -8.261  14.509  1.00  0.00      R00  C  
ATOM   1686  C   PHE 0 108     -15.231  -7.634  13.250  1.00  0.00      R00  C  
ATOM   1687  O   PHE 0 108     -14.974  -8.360  12.290  1.00  0.00      R00  O  
ATOM   1688  CB  PHE 0 108     -17.387  -7.981  14.722  1.00  0.00      R00  C  
ATOM   1689  CG  PHE 0 108     -18.102  -8.690  15.836  1.00  0.00      R00  C  
ATOM   1690  CD1 PHE 0 108     -18.586  -9.977  15.743  1.00  0.00      R00  C  
ATOM   1691  CD2 PHE 0 108     -18.375  -8.063  17.108  1.00  0.00      R00  C  
ATOM   1692  CE1 PHE 0 108     -19.325 -10.637  16.654  1.00  0.00      R00  C  
ATOM   1693  CE2 PHE 0 108     -19.037  -8.758  18.085  1.00  0.00      R00  C  
ATOM   1694  CZ  PHE 0 108     -19.582  -9.997  17.819  1.00  0.00      R00  C  
ATOM   1695  H   PHE 0 108     -15.847  -7.378  16.318  1.00  0.00      R00  H  
ATOM   1696  HA  PHE 0 108     -15.784  -9.349  14.471  1.00  0.00           H  
ATOM   1697  HB3 PHE 0 108     -17.862  -8.170  13.759  1.00  0.00           H  
ATOM   1698  HB2 PHE 0 108     -17.449  -6.907  14.896  1.00  0.00           H  
ATOM   1699  HD1 PHE 0 108     -18.264 -10.484  14.845  1.00  0.00           H  
ATOM   1700  HD2 PHE 0 108     -17.925  -7.103  17.314  1.00  0.00           H  
ATOM   1701  HE1 PHE 0 108     -19.646 -11.651  16.467  1.00  0.00           H  
ATOM   1702  HE2 PHE 0 108     -19.201  -8.220  19.006  1.00  0.00           H  
ATOM   1703  HZ  PHE 0 108     -20.128 -10.510  18.597  1.00  0.00           H  
ATOM   1704  N   PHE 0 109     -14.980  -6.317  13.352  1.00  0.00      R00  N  
ATOM   1705  CA  PHE 0 109     -14.262  -5.621  12.257  1.00  0.00      R00  C  
ATOM   1706  C   PHE 0 109     -12.761  -6.164  12.136  1.00  0.00      R00  C  
ATOM   1707  O   PHE 0 109     -12.345  -6.519  11.012  1.00  0.00      R00  O  
ATOM   1708  CB  PHE 0 109     -14.492  -3.989  12.343  1.00  0.00      R00  C  
ATOM   1709  CG  PHE 0 109     -13.757  -3.101  11.293  1.00  0.00      R00  C  
ATOM   1710  CD1 PHE 0 109     -13.604  -3.508   9.887  1.00  0.00      R00  C  
ATOM   1711  CD2 PHE 0 109     -13.261  -1.790  11.636  1.00  0.00      R00  C  
ATOM   1712  CE1 PHE 0 109     -12.947  -2.686   9.010  1.00  0.00      R00  C  
ATOM   1713  CE2 PHE 0 109     -12.539  -1.109  10.736  1.00  0.00      R00  C  
ATOM   1714  CZ  PHE 0 109     -12.287  -1.543   9.428  1.00  0.00      R00  C  
ATOM   1715  H   PHE 0 109     -15.322  -5.848  14.179  1.00  0.00      R00  H  
ATOM   1716  HA  PHE 0 109     -14.749  -5.932  11.333  1.00  0.00           H  
ATOM   1717  HB3 PHE 0 109     -14.310  -3.556  13.327  1.00  0.00           H  
ATOM   1718  HB2 PHE 0 109     -15.564  -3.943  12.151  1.00  0.00           H  
ATOM   1719  HD1 PHE 0 109     -13.987  -4.431   9.478  1.00  0.00           H  
ATOM   1720  HD2 PHE 0 109     -13.516  -1.323  12.576  1.00  0.00           H  
ATOM   1721  HE1 PHE 0 109     -12.797  -3.067   8.010  1.00  0.00           H  
ATOM   1722  HE2 PHE 0 109     -12.037  -0.228  11.106  1.00  0.00           H  
ATOM   1723  HZ  PHE 0 109     -11.795  -0.896   8.717  1.00  0.00           H  
ATOM   1724  N   CYS 0 110     -12.127  -6.439  13.250  1.00  0.00      R00  N  
ATOM   1725  CA  CYS 0 110     -10.777  -6.973  13.226  1.00  0.00      R00  C  
ATOM   1726  C   CYS 0 110     -10.700  -8.429  12.625  1.00  0.00      R00  C  
ATOM   1727  O   CYS 0 110      -9.754  -8.710  11.884  1.00  0.00      R00  O  
ATOM   1728  CB  CYS 0 110     -10.054  -6.684  14.575  1.00  0.00      R00  C  
ATOM   1729  SG  CYS 0 110      -8.387  -7.301  14.650  1.00  0.00      R00  S  
ATOM   1730  H   CYS 0 110     -12.447  -6.026  14.114  1.00  0.00      R00  H  
ATOM   1731  HB2 CYS 0 110     -10.048  -5.631  14.856  1.00  0.00           H  
ATOM   1732  HB3 CYS 0 110     -10.645  -7.126  15.378  1.00  0.00           H  
ATOM   1733  HA  CYS 0 110     -10.169  -6.322  12.598  1.00  0.00           H  
ATOM   1734  N   LYS 0 111     -11.711  -9.240  12.940  1.00  0.00      R00  N  
ATOM   1735  CA  LYS 0 111     -11.910 -10.583  12.457  1.00  0.00      R00  C  
ATOM   1736  C   LYS 0 111     -12.210 -10.573  10.957  1.00  0.00      R00  C  
ATOM   1737  O   LYS 0 111     -11.544 -11.308  10.161  1.00  0.00      R00  O  
ATOM   1738  CB  LYS 0 111     -13.022 -11.272  13.294  1.00  0.00      R00  C  
ATOM   1739  CG  LYS 0 111     -12.583 -11.785  14.671  1.00  0.00      R00  C  
ATOM   1740  CD  LYS 0 111     -13.684 -12.192  15.634  1.00  0.00      R00  C  
ATOM   1741  CE  LYS 0 111     -13.105 -12.480  17.050  1.00  0.00      R00  C  
ATOM   1742  NZ  LYS 0 111     -12.314 -13.732  16.931  1.00  0.00      R00  N1+
ATOM   1743  H   LYS 0 111     -12.162  -9.038  13.821  1.00  0.00      R00  H  
ATOM   1744  HZ1 LYS 0 111     -12.733 -14.538  16.489  1.00  0.00      R00  H  
ATOM   1745  HZ2 LYS 0 111     -11.365 -13.576  16.620  1.00  0.00      R00  H  
ATOM   1746  HZ3 LYS 0 111     -12.255 -14.034  17.893  1.00  0.00      R00  H  
ATOM   1747  HA  LYS 0 111     -10.989 -11.162  12.525  1.00  0.00           H  
ATOM   1748  HB3 LYS 0 111     -13.350 -12.170  12.768  1.00  0.00           H  
ATOM   1749  HB2 LYS 0 111     -13.874 -10.595  13.234  1.00  0.00           H  
ATOM   1750  HG3 LYS 0 111     -11.941 -11.149  15.281  1.00  0.00           H  
ATOM   1751  HG2 LYS 0 111     -12.016 -12.709  14.560  1.00  0.00           H  
ATOM   1752  HD3 LYS 0 111     -14.275 -13.040  15.288  1.00  0.00           H  
ATOM   1753  HD2 LYS 0 111     -14.420 -11.389  15.669  1.00  0.00           H  
ATOM   1754  HE3 LYS 0 111     -13.869 -12.799  17.760  1.00  0.00           H  
ATOM   1755  HE2 LYS 0 111     -12.503 -11.640  17.396  1.00  0.00           H  
ATOM   1756  N   ALA 0 112     -13.160  -9.753  10.543  1.00  0.00      R00  N  
ATOM   1757  CA  ALA 0 112     -13.387  -9.403   9.126  1.00  0.00      R00  C  
ATOM   1758  C   ALA 0 112     -12.118  -9.069   8.361  1.00  0.00      R00  C  
ATOM   1759  O   ALA 0 112     -11.852  -9.724   7.369  1.00  0.00      R00  O  
ATOM   1760  CB  ALA 0 112     -14.492  -8.234   8.990  1.00  0.00      R00  C  
ATOM   1761  H   ALA 0 112     -13.676  -9.305  11.288  1.00  0.00      R00  H  
ATOM   1762  HA  ALA 0 112     -13.855 -10.326   8.785  1.00  0.00           H  
ATOM   1763  HB1 ALA 0 112     -15.500  -8.527   9.283  1.00  0.00           H  
ATOM   1764  HB2 ALA 0 112     -14.101  -7.352   9.498  1.00  0.00           H  
ATOM   1765  HB3 ALA 0 112     -14.651  -7.876   7.973  1.00  0.00           H  
ATOM   1766  N   TYR 0 113     -11.332  -8.171   8.963  1.00  0.00      R00  N  
ATOM   1767  CA  TYR 0 113     -10.138  -7.555   8.368  1.00  0.00      R00  C  
ATOM   1768  C   TYR 0 113      -9.139  -8.675   7.999  1.00  0.00      R00  C  
ATOM   1769  O   TYR 0 113      -8.727  -8.735   6.854  1.00  0.00      R00  O  
ATOM   1770  CB  TYR 0 113      -9.572  -6.509   9.348  1.00  0.00      R00  C  
ATOM   1771  CG  TYR 0 113      -8.016  -6.243   9.167  1.00  0.00      R00  C  
ATOM   1772  CD1 TYR 0 113      -7.546  -5.278   8.226  1.00  0.00      R00  C  
ATOM   1773  CE1 TYR 0 113      -6.176  -5.011   8.061  1.00  0.00      R00  C  
ATOM   1774  CD2 TYR 0 113      -7.048  -7.050   9.874  1.00  0.00      R00  C  
ATOM   1775  CE2 TYR 0 113      -5.698  -6.717   9.799  1.00  0.00      R00  C  
ATOM   1776  CZ  TYR 0 113      -5.263  -5.722   8.828  1.00  0.00      R00  C  
ATOM   1777  OH  TYR 0 113      -3.970  -5.407   8.585  1.00  0.00      R00  O  
ATOM   1778  H   TYR 0 113     -11.686  -7.689   9.776  1.00  0.00      R00  H  
ATOM   1779  HH  TYR 0 113      -3.881  -4.862   7.800  1.00  0.00      R00  H  
ATOM   1780  HA  TYR 0 113     -10.542  -7.108   7.460  1.00  0.00           H  
ATOM   1781  HB3 TYR 0 113      -9.722  -6.797  10.388  1.00  0.00           H  
ATOM   1782  HB2 TYR 0 113     -10.063  -5.535   9.355  1.00  0.00           H  
ATOM   1783  HD1 TYR 0 113      -8.287  -4.631   7.781  1.00  0.00           H  
ATOM   1784  HE1 TYR 0 113      -5.870  -4.312   7.297  1.00  0.00           H  
ATOM   1785  HD2 TYR 0 113      -7.394  -7.847  10.515  1.00  0.00           H  
ATOM   1786  HE2 TYR 0 113      -5.023  -7.293  10.414  1.00  0.00           H  
ATOM   1787  N   MET 0 114      -8.788  -9.582   8.955  1.00  0.00      R00  N  
ATOM   1788  CA  MET 0 114      -7.988 -10.783   8.744  1.00  0.00      R00  C  
ATOM   1789  C   MET 0 114      -8.548 -11.753   7.664  1.00  0.00      R00  C  
ATOM   1790  O   MET 0 114      -7.702 -12.222   6.882  1.00  0.00      R00  O  
ATOM   1791  CB  MET 0 114      -7.941 -11.595  10.033  1.00  0.00      R00  C  
ATOM   1792  CG  MET 0 114      -7.236 -10.834  11.108  1.00  0.00      R00  C  
ATOM   1793  SD  MET 0 114      -6.742 -11.770  12.414  1.00  0.00      R00  S  
ATOM   1794  CE  MET 0 114      -5.996 -10.365  13.337  1.00  0.00      R00  C  
ATOM   1795  H   MET 0 114      -9.228  -9.500   9.860  1.00  0.00      R00  H  
ATOM   1796  HA  MET 0 114      -7.006 -10.532   8.343  1.00  0.00           H  
ATOM   1797  HB3 MET 0 114      -7.410 -12.523   9.823  1.00  0.00           H  
ATOM   1798  HB2 MET 0 114      -8.958 -11.818  10.355  1.00  0.00           H  
ATOM   1799  HG3 MET 0 114      -7.935 -10.034  11.351  1.00  0.00           H  
ATOM   1800  HG2 MET 0 114      -6.314 -10.350  10.784  1.00  0.00           H  
ATOM   1801  HE1 MET 0 114      -5.830 -10.638  14.379  1.00  0.00           H  
ATOM   1802  HE2 MET 0 114      -5.114  -9.983  12.823  1.00  0.00           H  
ATOM   1803  HE3 MET 0 114      -6.766  -9.600  13.435  1.00  0.00           H  
ATOM   1804  N   ILE 0 115      -9.903 -11.804   7.504  1.00  0.00      R00  N  
ATOM   1805  CA  ILE 0 115     -10.649 -12.666   6.499  1.00  0.00      R00  C  
ATOM   1806  C   ILE 0 115     -10.595 -12.021   5.060  1.00  0.00      R00  C  
ATOM   1807  O   ILE 0 115     -10.975 -12.663   4.117  1.00  0.00      R00  O  
ATOM   1808  CB  ILE 0 115     -12.114 -12.889   7.000  1.00  0.00      R00  C  
ATOM   1809  CG2 ILE 0 115     -13.283 -13.116   6.011  1.00  0.00      R00  C  
ATOM   1810  CG1 ILE 0 115     -12.110 -13.901   8.202  1.00  0.00      R00  C  
ATOM   1811  CD1 ILE 0 115     -11.929 -15.301   7.796  1.00  0.00      R00  C  
ATOM   1812  H   ILE 0 115     -10.480 -11.264   8.133  1.00  0.00      R00  H  
ATOM   1813  HA  ILE 0 115     -10.173 -13.646   6.479  1.00  0.00           H  
ATOM   1814  HB  ILE 0 115     -12.457 -12.036   7.585  1.00  0.00           H  
ATOM   1815 HG21 ILE 0 115     -13.002 -13.846   5.251  1.00  0.00           H  
ATOM   1816 HG22 ILE 0 115     -14.149 -13.484   6.562  1.00  0.00           H  
ATOM   1817 HG23 ILE 0 115     -13.520 -12.116   5.648  1.00  0.00           H  
ATOM   1818 HG13 ILE 0 115     -13.107 -13.920   8.641  1.00  0.00           H  
ATOM   1819 HG12 ILE 0 115     -11.436 -13.644   9.019  1.00  0.00           H  
ATOM   1820 HD11 ILE 0 115     -10.870 -15.546   7.872  1.00  0.00           H  
ATOM   1821 HD12 ILE 0 115     -12.414 -15.883   8.580  1.00  0.00           H  
ATOM   1822 HD13 ILE 0 115     -12.430 -15.600   6.875  1.00  0.00           H  
ATOM   1823  N   SER 0 116     -10.150 -10.746   4.989  1.00  0.00      R00  N  
ATOM   1824  CA  SER 0 116     -10.370  -9.922   3.800  1.00  0.00      R00  C  
ATOM   1825  C   SER 0 116      -9.142  -8.959   3.513  1.00  0.00      R00  C  
ATOM   1826  O   SER 0 116      -8.113  -9.350   2.852  1.00  0.00      R00  O  
ATOM   1827  CB  SER 0 116     -11.783  -9.301   3.873  1.00  0.00      R00  C  
ATOM   1828  OG  SER 0 116     -11.858  -8.485   4.970  1.00  0.00      R00  O  
ATOM   1829  H   SER 0 116      -9.856 -10.327   5.860  1.00  0.00      R00  H  
ATOM   1830  HG  SER 0 116     -11.895  -9.047   5.747  1.00  0.00      R00  H  
ATOM   1831  HA  SER 0 116     -10.343 -10.617   2.960  1.00  0.00           H  
ATOM   1832  HB3 SER 0 116     -12.575 -10.050   3.872  1.00  0.00           H  
ATOM   1833  HB2 SER 0 116     -11.826  -8.678   2.980  1.00  0.00           H  
ATOM   1834  N   THR 0 117      -9.348  -7.686   3.771  1.00  0.00      R00  N  
ATOM   1835  CA  THR 0 117      -8.311  -6.601   3.541  1.00  0.00      R00  C  
ATOM   1836  C   THR 0 117      -6.821  -6.863   4.043  1.00  0.00      R00  C  
ATOM   1837  O   THR 0 117      -5.875  -6.478   3.348  1.00  0.00      R00  O  
ATOM   1838  CB  THR 0 117      -8.828  -5.340   4.219  1.00  0.00      R00  C  
ATOM   1839  OG1 THR 0 117     -10.216  -5.125   3.910  1.00  0.00      R00  O  
ATOM   1840  CG2 THR 0 117      -8.001  -4.049   3.853  1.00  0.00      R00  C  
ATOM   1841  H   THR 0 117     -10.207  -7.442   4.243  1.00  0.00      R00  H  
ATOM   1842  HG1 THR 0 117     -10.345  -5.321   2.979  1.00  0.00      R00  H  
ATOM   1843  HA  THR 0 117      -8.273  -6.296   2.495  1.00  0.00           H  
ATOM   1844  HB  THR 0 117      -8.839  -5.368   5.309  1.00  0.00           H  
ATOM   1845 HG21 THR 0 117      -7.559  -4.287   2.885  1.00  0.00           H  
ATOM   1846 HG22 THR 0 117      -8.562  -3.115   3.884  1.00  0.00           H  
ATOM   1847 HG23 THR 0 117      -7.178  -3.878   4.547  1.00  0.00           H  
ATOM   1848  N   GLY 0 118      -6.753  -7.511   5.236  1.00  0.00      R00  N  
ATOM   1849  CA  GLY 0 118      -5.485  -7.640   5.930  1.00  0.00      R00  C  
ATOM   1850  C   GLY 0 118      -4.666  -8.782   5.314  1.00  0.00      R00  C  
ATOM   1851  O   GLY 0 118      -3.493  -8.594   5.023  1.00  0.00      R00  O  
ATOM   1852  H   GLY 0 118      -7.643  -7.726   5.663  1.00  0.00      R00  H  
ATOM   1853  HA3 GLY 0 118      -5.486  -7.771   7.012  1.00  0.00           H  
ATOM   1854  HA2 GLY 0 118      -4.876  -6.757   5.737  1.00  0.00           H  
ATOM   1855  N   ILE 0 119      -5.281  -9.958   5.034  1.00  0.00      R00  N  
ATOM   1856  CA  ILE 0 119      -4.678 -11.010   4.227  1.00  0.00      R00  C  
ATOM   1857  C   ILE 0 119      -4.362 -10.585   2.797  1.00  0.00      R00  C  
ATOM   1858  O   ILE 0 119      -3.348 -11.017   2.163  1.00  0.00      R00  O  
ATOM   1859  CB  ILE 0 119      -5.531 -12.325   4.150  1.00  0.00      R00  C  
ATOM   1860  CG2 ILE 0 119      -7.010 -12.027   3.731  1.00  0.00      R00  C  
ATOM   1861  CG1 ILE 0 119      -4.993 -13.521   3.343  1.00  0.00      R00  C  
ATOM   1862  CD1 ILE 0 119      -5.817 -14.791   3.384  1.00  0.00      R00  C  
ATOM   1863  H   ILE 0 119      -6.195 -10.179   5.404  1.00  0.00      R00  H  
ATOM   1864  HA  ILE 0 119      -3.691 -11.258   4.615  1.00  0.00           H  
ATOM   1865  HB  ILE 0 119      -5.534 -12.625   5.198  1.00  0.00           H  
ATOM   1866 HG21 ILE 0 119      -7.507 -12.905   4.142  1.00  0.00           H  
ATOM   1867 HG22 ILE 0 119      -7.301 -11.279   4.468  1.00  0.00           H  
ATOM   1868 HG23 ILE 0 119      -7.239 -11.746   2.703  1.00  0.00           H  
ATOM   1869 HG13 ILE 0 119      -3.972 -13.724   3.668  1.00  0.00           H  
ATOM   1870 HG12 ILE 0 119      -4.850 -13.364   2.274  1.00  0.00           H  
ATOM   1871 HD11 ILE 0 119      -6.845 -14.811   3.023  1.00  0.00           H  
ATOM   1872 HD12 ILE 0 119      -5.243 -15.579   2.896  1.00  0.00           H  
ATOM   1873 HD13 ILE 0 119      -5.891 -15.068   4.436  1.00  0.00           H  
ATOM   1874  N   ASN 0 120      -5.109  -9.592   2.248  1.00  0.00      R00  N  
ATOM   1875  CA  ASN 0 120      -4.931  -9.148   0.851  1.00  0.00      R00  C  
ATOM   1876  C   ASN 0 120      -3.548  -8.393   0.736  1.00  0.00      R00  C  
ATOM   1877  O   ASN 0 120      -3.133  -8.148  -0.340  1.00  0.00      R00  O  
ATOM   1878  CB  ASN 0 120      -6.110  -8.329   0.398  1.00  0.00      R00  C  
ATOM   1879  CG  ASN 0 120      -7.020  -9.037  -0.533  1.00  0.00      R00  C  
ATOM   1880  OD1 ASN 0 120      -6.929  -8.904  -1.745  1.00  0.00      R00  O  
ATOM   1881  ND2 ASN 0 120      -7.891  -9.906   0.096  1.00  0.00      R00  N  
ATOM   1882  H   ASN 0 120      -5.888  -9.230   2.779  1.00  0.00      R00  H  
ATOM   1883 HD21 ASN 0 120      -8.566 -10.482  -0.386  1.00  0.00      R00  H  
ATOM   1884 HD22 ASN 0 120      -7.810  -9.894   1.103  1.00  0.00      R00  H  
ATOM   1885  HA  ASN 0 120      -4.716 -10.025   0.241  1.00  0.00           H  
ATOM   1886  HB3 ASN 0 120      -5.700  -7.542  -0.235  1.00  0.00           H  
ATOM   1887  HB2 ASN 0 120      -6.690  -7.876   1.201  1.00  0.00           H  
ATOM   1888  N   GLN 0 121      -2.997  -7.852   1.832  1.00  0.00      R00  N  
ATOM   1889  CA  GLN 0 121      -1.812  -7.027   1.829  1.00  0.00      R00  C  
ATOM   1890  C   GLN 0 121      -0.592  -7.855   1.535  1.00  0.00      R00  C  
ATOM   1891  O   GLN 0 121       0.417  -7.363   1.032  1.00  0.00      R00  O  
ATOM   1892  CB  GLN 0 121      -1.698  -6.214   3.205  1.00  0.00      R00  C  
ATOM   1893  CG  GLN 0 121      -0.851  -4.912   3.075  1.00  0.00      R00  C  
ATOM   1894  CD  GLN 0 121      -0.576  -4.312   4.438  1.00  0.00      R00  C  
ATOM   1895  OE1 GLN 0 121      -1.418  -3.987   5.245  1.00  0.00      R00  O  
ATOM   1896  NE2 GLN 0 121       0.709  -4.154   4.806  1.00  0.00      R00  N  
ATOM   1897  H   GLN 0 121      -3.343  -8.222   2.706  1.00  0.00      R00  H  
ATOM   1898 HE21 GLN 0 121       0.855  -3.753   5.721  1.00  0.00      R00  H  
ATOM   1899 HE22 GLN 0 121       1.447  -4.271   4.125  1.00  0.00      R00  H  
ATOM   1900  HA  GLN 0 121      -1.842  -6.223   1.093  1.00  0.00           H  
ATOM   1901  HB3 GLN 0 121      -1.401  -6.760   4.101  1.00  0.00           H  
ATOM   1902  HB2 GLN 0 121      -2.663  -5.802   3.498  1.00  0.00           H  
ATOM   1903  HG3 GLN 0 121      -1.424  -4.137   2.566  1.00  0.00           H  
ATOM   1904  HG2 GLN 0 121       0.075  -5.113   2.536  1.00  0.00           H  
ATOM   1905  N   PHE 0 122      -0.587  -9.215   1.758  1.00  0.00      R00  N  
ATOM   1906  CA  PHE 0 122       0.265 -10.220   1.129  1.00  0.00      R00  C  
ATOM   1907  C   PHE 0 122      -0.201 -10.564  -0.334  1.00  0.00      R00  C  
ATOM   1908  O   PHE 0 122       0.690 -10.526  -1.266  1.00  0.00      R00  O  
ATOM   1909  CB  PHE 0 122       0.201 -11.556   1.942  1.00  0.00      R00  C  
ATOM   1910  CG  PHE 0 122       0.864 -11.585   3.342  1.00  0.00      R00  C  
ATOM   1911  CD1 PHE 0 122       2.246 -11.752   3.472  1.00  0.00      R00  C  
ATOM   1912  CD2 PHE 0 122       0.086 -11.401   4.502  1.00  0.00      R00  C  
ATOM   1913  CE1 PHE 0 122       2.809 -11.815   4.748  1.00  0.00      R00  C  
ATOM   1914  CE2 PHE 0 122       0.693 -11.441   5.751  1.00  0.00      R00  C  
ATOM   1915  CZ  PHE 0 122       2.044 -11.689   5.888  1.00  0.00      R00  C  
ATOM   1916  H   PHE 0 122      -1.369  -9.638   2.237  1.00  0.00      R00  H  
ATOM   1917  HA  PHE 0 122       1.262  -9.803   0.993  1.00  0.00           H  
ATOM   1918  HB3 PHE 0 122       0.594 -12.357   1.317  1.00  0.00           H  
ATOM   1919  HB2 PHE 0 122      -0.833 -11.833   2.151  1.00  0.00           H  
ATOM   1920  HD1 PHE 0 122       2.938 -11.997   2.681  1.00  0.00           H  
ATOM   1921  HD2 PHE 0 122      -0.983 -11.303   4.377  1.00  0.00           H  
ATOM   1922  HE1 PHE 0 122       3.878 -11.935   4.836  1.00  0.00           H  
ATOM   1923  HE2 PHE 0 122       0.008 -11.324   6.577  1.00  0.00           H  
ATOM   1924  HZ  PHE 0 122       2.378 -11.680   6.915  1.00  0.00           H  
ATOM   1925  N   THR 0 123      -1.492 -10.811  -0.560  1.00  0.00      R00  N  
ATOM   1926  CA  THR 0 123      -1.923 -11.277  -1.874  1.00  0.00      R00  C  
ATOM   1927  C   THR 0 123      -1.931 -10.225  -2.994  1.00  0.00      R00  C  
ATOM   1928  O   THR 0 123      -1.928 -10.634  -4.134  1.00  0.00      R00  O  
ATOM   1929  CB  THR 0 123      -3.371 -11.865  -1.769  1.00  0.00      R00  C  
ATOM   1930  OG1 THR 0 123      -3.499 -12.582  -0.553  1.00  0.00      R00  O  
ATOM   1931  CG2 THR 0 123      -3.767 -12.808  -2.923  1.00  0.00      R00  C  
ATOM   1932  H   THR 0 123      -2.199 -10.911   0.154  1.00  0.00      R00  H  
ATOM   1933  HG1 THR 0 123      -4.442 -12.724  -0.448  1.00  0.00      R00  H  
ATOM   1934  HA  THR 0 123      -1.281 -12.091  -2.211  1.00  0.00           H  
ATOM   1935  HB  THR 0 123      -4.177 -11.132  -1.814  1.00  0.00           H  
ATOM   1936 HG21 THR 0 123      -2.968 -13.534  -3.076  1.00  0.00           H  
ATOM   1937 HG22 THR 0 123      -4.653 -13.387  -2.663  1.00  0.00           H  
ATOM   1938 HG23 THR 0 123      -3.956 -12.332  -3.885  1.00  0.00           H  
ATOM   1939  N   SER 0 124      -1.993  -8.915  -2.662  1.00  0.00      R00  N  
ATOM   1940  CA  SER 0 124      -1.976  -7.845  -3.668  1.00  0.00      R00  C  
ATOM   1941  C   SER 0 124      -0.576  -7.551  -4.081  1.00  0.00      R00  C  
ATOM   1942  O   SER 0 124      -0.305  -7.573  -5.286  1.00  0.00      R00  O  
ATOM   1943  CB  SER 0 124      -2.658  -6.596  -3.045  1.00  0.00      R00  C  
ATOM   1944  OG  SER 0 124      -2.058  -6.258  -1.827  1.00  0.00      R00  O  
ATOM   1945  H   SER 0 124      -2.124  -8.776  -1.670  1.00  0.00      R00  H  
ATOM   1946  HG  SER 0 124      -2.321  -6.854  -1.122  1.00  0.00      R00  H  
ATOM   1947  HA  SER 0 124      -2.454  -8.025  -4.632  1.00  0.00           H  
ATOM   1948  HB3 SER 0 124      -3.731  -6.760  -2.945  1.00  0.00           H  
ATOM   1949  HB2 SER 0 124      -2.584  -5.797  -3.783  1.00  0.00           H  
ATOM   1950  N   SER 0 125       0.332  -7.613  -3.094  1.00  0.00      R00  N  
ATOM   1951  CA  SER 0 125       1.796  -7.723  -3.295  1.00  0.00      R00  C  
ATOM   1952  C   SER 0 125       2.205  -8.958  -4.195  1.00  0.00      R00  C  
ATOM   1953  O   SER 0 125       3.088  -8.863  -5.012  1.00  0.00      R00  O  
ATOM   1954  CB  SER 0 125       2.421  -7.799  -1.917  1.00  0.00      R00  C  
ATOM   1955  OG  SER 0 125       3.718  -7.126  -1.809  1.00  0.00      R00  O  
ATOM   1956  H   SER 0 125       0.056  -7.727  -2.129  1.00  0.00      R00  H  
ATOM   1957  HG  SER 0 125       3.588  -6.555  -1.049  1.00  0.00      R00  H  
ATOM   1958  HA  SER 0 125       2.215  -6.859  -3.810  1.00  0.00           H  
ATOM   1959  HB3 SER 0 125       2.497  -8.844  -1.616  1.00  0.00           H  
ATOM   1960  HB2 SER 0 125       1.702  -7.347  -1.233  1.00  0.00           H  
ATOM   1961  N   ILE 0 126       1.619 -10.163  -4.043  1.00  0.00      R00  N  
ATOM   1962  CA  ILE 0 126       1.777 -11.333  -5.004  1.00  0.00      R00  C  
ATOM   1963  C   ILE 0 126       1.091 -11.042  -6.308  1.00  0.00      R00  C  
ATOM   1964  O   ILE 0 126       1.455 -11.534  -7.307  1.00  0.00      R00  O  
ATOM   1965  CB  ILE 0 126       1.109 -12.645  -4.493  1.00  0.00      R00  C  
ATOM   1966  CG2 ILE 0 126       1.070 -13.809  -5.492  1.00  0.00      R00  C  
ATOM   1967  CG1 ILE 0 126       1.715 -12.980  -3.172  1.00  0.00      R00  C  
ATOM   1968  CD1 ILE 0 126       1.067 -14.156  -2.423  1.00  0.00      R00  C  
ATOM   1969  H   ILE 0 126       0.966 -10.345  -3.295  1.00  0.00      R00  H  
ATOM   1970  HA  ILE 0 126       2.818 -11.445  -5.307  1.00  0.00           H  
ATOM   1971  HB  ILE 0 126       0.083 -12.353  -4.270  1.00  0.00           H  
ATOM   1972 HG21 ILE 0 126       2.105 -13.860  -5.831  1.00  0.00           H  
ATOM   1973 HG22 ILE 0 126       0.756 -14.747  -5.034  1.00  0.00           H  
ATOM   1974 HG23 ILE 0 126       0.413 -13.696  -6.354  1.00  0.00           H  
ATOM   1975 HG13 ILE 0 126       1.934 -12.114  -2.548  1.00  0.00           H  
ATOM   1976 HG12 ILE 0 126       2.714 -13.402  -3.284  1.00  0.00           H  
ATOM   1977 HD11 ILE 0 126       0.006 -14.117  -2.670  1.00  0.00           H  
ATOM   1978 HD12 ILE 0 126       1.466 -15.150  -2.629  1.00  0.00           H  
ATOM   1979 HD13 ILE 0 126       1.005 -14.027  -1.343  1.00  0.00           H  
ATOM   1980  N   PHE 0 127       0.072 -10.117  -6.354  1.00  0.00      R00  N  
ATOM   1981  CA  PHE 0 127      -0.657  -9.742  -7.603  1.00  0.00      R00  C  
ATOM   1982  C   PHE 0 127       0.226  -8.801  -8.457  1.00  0.00      R00  C  
ATOM   1983  O   PHE 0 127       0.140  -8.964  -9.682  1.00  0.00      R00  O  
ATOM   1984  CB  PHE 0 127      -2.120  -9.350  -7.271  1.00  0.00      R00  C  
ATOM   1985  CG  PHE 0 127      -3.055  -9.240  -8.535  1.00  0.00      R00  C  
ATOM   1986  CD1 PHE 0 127      -4.132  -8.332  -8.521  1.00  0.00      R00  C  
ATOM   1987  CD2 PHE 0 127      -2.864 -10.025  -9.701  1.00  0.00      R00  C  
ATOM   1988  CE1 PHE 0 127      -4.979  -8.249  -9.629  1.00  0.00      R00  C  
ATOM   1989  CE2 PHE 0 127      -3.805 -10.047 -10.733  1.00  0.00      R00  C  
ATOM   1990  CZ  PHE 0 127      -4.705  -9.009 -10.776  1.00  0.00      R00  C  
ATOM   1991  H   PHE 0 127      -0.249  -9.697  -5.493  1.00  0.00      R00  H  
ATOM   1992  HA  PHE 0 127      -0.692 -10.653  -8.200  1.00  0.00           H  
ATOM   1993  HB3 PHE 0 127      -2.073  -8.431  -6.687  1.00  0.00           H  
ATOM   1994  HB2 PHE 0 127      -2.603 -10.109  -6.656  1.00  0.00           H  
ATOM   1995  HD1 PHE 0 127      -4.334  -7.641  -7.716  1.00  0.00           H  
ATOM   1996  HD2 PHE 0 127      -2.143 -10.828  -9.731  1.00  0.00           H  
ATOM   1997  HE1 PHE 0 127      -5.701  -7.451  -9.539  1.00  0.00           H  
ATOM   1998  HE2 PHE 0 127      -3.665 -10.764 -11.529  1.00  0.00           H  
ATOM   1999  HZ  PHE 0 127      -5.431  -8.952 -11.574  1.00  0.00           H  
ATOM   2000  N   LEU 0 128       0.980  -7.905  -7.772  1.00  0.00      R00  N  
ATOM   2001  CA  LEU 0 128       1.913  -7.028  -8.434  1.00  0.00      R00  C  
ATOM   2002  C   LEU 0 128       3.166  -7.769  -9.050  1.00  0.00      R00  C  
ATOM   2003  O   LEU 0 128       3.743  -7.363 -10.039  1.00  0.00      R00  O  
ATOM   2004  CB  LEU 0 128       2.338  -5.923  -7.460  1.00  0.00      R00  C  
ATOM   2005  CG  LEU 0 128       1.239  -4.896  -7.293  1.00  0.00      R00  C  
ATOM   2006  CD1 LEU 0 128       1.170  -4.320  -5.898  1.00  0.00      R00  C  
ATOM   2007  CD2 LEU 0 128       1.182  -3.889  -8.493  1.00  0.00      R00  C  
ATOM   2008  H   LEU 0 128       0.860  -7.853  -6.770  1.00  0.00      R00  H  
ATOM   2009  HA  LEU 0 128       1.403  -6.583  -9.289  1.00  0.00           H  
ATOM   2010  HB3 LEU 0 128       3.283  -5.443  -7.715  1.00  0.00           H  
ATOM   2011  HB2 LEU 0 128       2.559  -6.375  -6.493  1.00  0.00           H  
ATOM   2012  HG  LEU 0 128       0.323  -5.488  -7.265  1.00  0.00           H  
ATOM   2013 HD11 LEU 0 128       1.540  -3.295  -5.935  1.00  0.00           H  
ATOM   2014 HD12 LEU 0 128       0.108  -4.250  -5.665  1.00  0.00           H  
ATOM   2015 HD13 LEU 0 128       1.630  -4.888  -5.089  1.00  0.00           H  
ATOM   2016 HD21 LEU 0 128       0.117  -3.854  -8.720  1.00  0.00           H  
ATOM   2017 HD22 LEU 0 128       1.529  -2.888  -8.236  1.00  0.00           H  
ATOM   2018 HD23 LEU 0 128       1.811  -4.175  -9.336  1.00  0.00           H  
ATOM   2019  N   CYS 0 129       3.414  -8.913  -8.371  1.00  0.00      R00  N  
ATOM   2020  CA  CYS 0 129       4.313  -9.970  -8.786  1.00  0.00      R00  C  
ATOM   2021  C   CYS 0 129       3.704 -10.679 -10.066  1.00  0.00      R00  C  
ATOM   2022  O   CYS 0 129       4.289 -10.651 -11.133  1.00  0.00      R00  O  
ATOM   2023  CB  CYS 0 129       4.779 -11.055  -7.828  1.00  0.00      R00  C  
ATOM   2024  SG  CYS 0 129       5.389 -10.227  -6.337  1.00  0.00      R00  S  
ATOM   2025  H   CYS 0 129       2.848  -9.075  -7.551  1.00  0.00      R00  H  
ATOM   2026  HA  CYS 0 129       5.202  -9.412  -9.080  1.00  0.00           H  
ATOM   2027  HB3 CYS 0 129       5.566 -11.703  -8.214  1.00  0.00           H  
ATOM   2028  HB2 CYS 0 129       3.995 -11.735  -7.492  1.00  0.00           H  
ATOM   2029  HG  CYS 0 129       4.351  -9.423  -6.088  1.00  0.00           H  
ATOM   2030  N   ILE 0 130       2.492 -11.191  -9.934  1.00  0.00      R00  N  
ATOM   2031  CA  ILE 0 130       1.789 -11.830 -11.078  1.00  0.00      R00  C  
ATOM   2032  C   ILE 0 130       1.764 -10.953 -12.315  1.00  0.00      R00  C  
ATOM   2033  O   ILE 0 130       2.035 -11.528 -13.370  1.00  0.00      R00  O  
ATOM   2034  CB  ILE 0 130       0.300 -12.222 -10.632  1.00  0.00      R00  C  
ATOM   2035  CG2 ILE 0 130      -0.703 -12.572 -11.808  1.00  0.00      R00  C  
ATOM   2036  CG1 ILE 0 130       0.346 -13.498  -9.761  1.00  0.00      R00  C  
ATOM   2037  CD1 ILE 0 130      -0.771 -13.672  -8.725  1.00  0.00      R00  C  
ATOM   2038  H   ILE 0 130       1.913 -11.092  -9.113  1.00  0.00      R00  H  
ATOM   2039  HA  ILE 0 130       2.283 -12.754 -11.379  1.00  0.00           H  
ATOM   2040  HB  ILE 0 130      -0.147 -11.470  -9.981  1.00  0.00           H  
ATOM   2041 HG21 ILE 0 130      -0.477 -11.854 -12.597  1.00  0.00           H  
ATOM   2042 HG22 ILE 0 130      -0.679 -13.548 -12.293  1.00  0.00           H  
ATOM   2043 HG23 ILE 0 130      -1.736 -12.399 -11.506  1.00  0.00           H  
ATOM   2044 HG13 ILE 0 130       1.247 -13.587  -9.154  1.00  0.00           H  
ATOM   2045 HG12 ILE 0 130       0.544 -14.388 -10.357  1.00  0.00           H  
ATOM   2046 HD11 ILE 0 130      -0.511 -14.471  -8.031  1.00  0.00           H  
ATOM   2047 HD12 ILE 0 130      -0.920 -12.754  -8.156  1.00  0.00           H  
ATOM   2048 HD13 ILE 0 130      -1.766 -13.880  -9.119  1.00  0.00           H  
ATOM   2049  N   MET 0 131       1.313  -9.721 -12.141  1.00  0.00      R00  N  
ATOM   2050  CA  MET 0 131       1.153  -8.764 -13.231  1.00  0.00      R00  C  
ATOM   2051  C   MET 0 131       2.527  -8.363 -13.817  1.00  0.00      R00  C  
ATOM   2052  O   MET 0 131       2.578  -8.092 -15.028  1.00  0.00      R00  O  
ATOM   2053  CB  MET 0 131       0.337  -7.501 -12.859  1.00  0.00      R00  C  
ATOM   2054  CG  MET 0 131      -1.078  -7.733 -12.437  1.00  0.00      R00  C  
ATOM   2055  SD  MET 0 131      -2.053  -6.306 -11.974  1.00  0.00      R00  S  
ATOM   2056  CE  MET 0 131      -2.043  -6.019 -10.137  1.00  0.00      R00  C  
ATOM   2057  H   MET 0 131       1.105  -9.288 -11.252  1.00  0.00      R00  H  
ATOM   2058  HA  MET 0 131       0.509  -9.258 -13.958  1.00  0.00           H  
ATOM   2059  HB3 MET 0 131       0.235  -7.121 -13.876  1.00  0.00           H  
ATOM   2060  HB2 MET 0 131       0.905  -6.778 -12.273  1.00  0.00           H  
ATOM   2061  HG3 MET 0 131      -1.194  -8.588 -11.771  1.00  0.00           H  
ATOM   2062  HG2 MET 0 131      -1.654  -8.187 -13.243  1.00  0.00           H  
ATOM   2063  HE1 MET 0 131      -2.884  -5.403  -9.816  1.00  0.00           H  
ATOM   2064  HE2 MET 0 131      -2.112  -7.020  -9.711  1.00  0.00           H  
ATOM   2065  HE3 MET 0 131      -1.145  -5.566  -9.718  1.00  0.00           H  
ATOM   2066  N   SER 0 132       3.633  -8.175 -13.043  1.00  0.00      R00  N  
ATOM   2067  CA  SER 0 132       4.989  -7.976 -13.535  1.00  0.00      R00  C  
ATOM   2068  C   SER 0 132       5.435  -9.298 -14.261  1.00  0.00      R00  C  
ATOM   2069  O   SER 0 132       5.862  -9.173 -15.409  1.00  0.00      R00  O  
ATOM   2070  CB  SER 0 132       5.937  -7.440 -12.494  1.00  0.00      R00  C  
ATOM   2071  OG  SER 0 132       5.956  -8.025 -11.226  1.00  0.00      R00  O  
ATOM   2072  H   SER 0 132       3.600  -8.422 -12.064  1.00  0.00      R00  H  
ATOM   2073  HG  SER 0 132       5.252  -7.781 -10.621  1.00  0.00      R00  H  
ATOM   2074  HA  SER 0 132       4.947  -7.207 -14.306  1.00  0.00           H  
ATOM   2075  HB3 SER 0 132       5.810  -6.367 -12.355  1.00  0.00           H  
ATOM   2076  HB2 SER 0 132       6.876  -7.577 -13.032  1.00  0.00           H  
ATOM   2077  N   ALA 0 133       5.188 -10.519 -13.662  1.00  0.00      R00  N  
ATOM   2078  CA  ALA 0 133       5.477 -11.922 -14.180  1.00  0.00      R00  C  
ATOM   2079  C   ALA 0 133       4.813 -12.091 -15.552  1.00  0.00      R00  C  
ATOM   2080  O   ALA 0 133       5.378 -12.663 -16.482  1.00  0.00      R00  O  
ATOM   2081  CB  ALA 0 133       5.038 -13.074 -13.293  1.00  0.00      R00  C  
ATOM   2082  H   ALA 0 133       5.005 -10.457 -12.670  1.00  0.00      R00  H  
ATOM   2083  HA  ALA 0 133       6.549 -12.109 -14.235  1.00  0.00           H  
ATOM   2084  HB1 ALA 0 133       5.178 -14.054 -13.749  1.00  0.00           H  
ATOM   2085  HB2 ALA 0 133       5.641 -13.081 -12.385  1.00  0.00           H  
ATOM   2086  HB3 ALA 0 133       3.989 -12.949 -13.025  1.00  0.00           H  
ATOM   2087  N   ASP 0 134       3.615 -11.583 -15.784  1.00  0.00      R00  N  
ATOM   2088  CA  ASP 0 134       2.833 -11.374 -16.965  1.00  0.00      R00  C  
ATOM   2089  C   ASP 0 134       3.645 -10.749 -18.051  1.00  0.00      R00  C  
ATOM   2090  O   ASP 0 134       4.025 -11.379 -19.062  1.00  0.00      R00  O  
ATOM   2091  CB  ASP 0 134       1.360 -10.841 -16.748  1.00  0.00      R00  C  
ATOM   2092  CG  ASP 0 134       0.789 -10.019 -17.913  1.00  0.00      R00  C  
ATOM   2093  OD1 ASP 0 134       0.620  -8.762 -17.830  1.00  0.00      R00  O  
ATOM   2094  OD2 ASP 0 134       0.592 -10.512 -19.025  1.00  0.00      R00  O1-
ATOM   2095  H   ASP 0 134       3.055 -11.186 -15.043  1.00  0.00      R00  H  
ATOM   2096  HA  ASP 0 134       2.616 -12.368 -17.356  1.00  0.00           H  
ATOM   2097  HB3 ASP 0 134       1.259 -10.269 -15.826  1.00  0.00           H  
ATOM   2098  HB2 ASP 0 134       0.657 -11.673 -16.774  1.00  0.00           H  
ATOM   2099  N   ARG 0 135       4.040  -9.466 -17.824  1.00  0.00      R00  N  
ATOM   2100  CA  ARG 0 135       4.730  -8.542 -18.766  1.00  0.00      R00  C  
ATOM   2101  C   ARG 0 135       6.133  -9.041 -19.097  1.00  0.00      R00  C  
ATOM   2102  O   ARG 0 135       6.619  -8.814 -20.260  1.00  0.00      R00  O  
ATOM   2103  CB  ARG 0 135       4.882  -7.161 -18.180  1.00  0.00      R00  C  
ATOM   2104  CG  ARG 0 135       3.535  -6.387 -17.947  1.00  0.00      R00  C  
ATOM   2105  CD  ARG 0 135       2.824  -6.082 -19.240  1.00  0.00      R00  C  
ATOM   2106  NE  ARG 0 135       1.958  -7.209 -19.622  1.00  0.00      R00  N  
ATOM   2107  CZ  ARG 0 135       1.586  -7.576 -20.857  1.00  0.00      R00  C  
ATOM   2108  NH1 ARG 0 135       1.884  -6.780 -21.869  1.00  0.00      R00  N  
ATOM   2109  NH2 ARG 0 135       1.050  -8.753 -21.086  1.00  0.00      R00  N1+
ATOM   2110  H   ARG 0 135       3.798  -8.999 -16.961  1.00  0.00      R00  H  
ATOM   2111  HE  ARG 0 135       1.620  -7.781 -18.861  1.00  0.00      R00  H  
ATOM   2112 HH11 ARG 0 135       1.472  -7.024 -22.758  1.00  0.00      R00  H  
ATOM   2113 HH12 ARG 0 135       2.310  -5.870 -21.764  1.00  0.00      R00  H  
ATOM   2114 HH21 ARG 0 135       0.718  -9.013 -22.003  1.00  0.00      R00  H  
ATOM   2115 HH22 ARG 0 135       0.893  -9.418 -20.342  1.00  0.00      R00  H  
ATOM   2116  HA  ARG 0 135       4.193  -8.517 -19.714  1.00  0.00           H  
ATOM   2117  HB3 ARG 0 135       5.451  -6.636 -18.947  1.00  0.00           H  
ATOM   2118  HB2 ARG 0 135       5.393  -7.317 -17.230  1.00  0.00           H  
ATOM   2119  HG3 ARG 0 135       3.531  -5.444 -17.400  1.00  0.00           H  
ATOM   2120  HG2 ARG 0 135       2.982  -7.047 -17.278  1.00  0.00           H  
ATOM   2121  HD3 ARG 0 135       3.578  -6.158 -20.023  1.00  0.00           H  
ATOM   2122  HD2 ARG 0 135       2.453  -5.057 -19.249  1.00  0.00           H  
ATOM   2123  N   TYR 0 136       6.798  -9.653 -18.106  1.00  0.00      R00  N  
ATOM   2124  CA  TYR 0 136       7.925 -10.422 -18.314  1.00  0.00      R00  C  
ATOM   2125  C   TYR 0 136       7.712 -11.514 -19.328  1.00  0.00      R00  C  
ATOM   2126  O   TYR 0 136       8.302 -11.396 -20.396  1.00  0.00      R00  O  
ATOM   2127  CB  TYR 0 136       8.461 -10.949 -17.047  1.00  0.00      R00  C  
ATOM   2128  CG  TYR 0 136       9.132 -12.348 -17.053  1.00  0.00      R00  C  
ATOM   2129  CD1 TYR 0 136      10.289 -12.604 -17.817  1.00  0.00      R00  C  
ATOM   2130  CE1 TYR 0 136      10.820 -13.934 -17.837  1.00  0.00      R00  C  
ATOM   2131  CD2 TYR 0 136       8.621 -13.439 -16.321  1.00  0.00      R00  C  
ATOM   2132  CE2 TYR 0 136       9.168 -14.756 -16.331  1.00  0.00      R00  C  
ATOM   2133  CZ  TYR 0 136      10.205 -15.040 -17.207  1.00  0.00      R00  C  
ATOM   2134  OH  TYR 0 136      10.757 -16.241 -17.257  1.00  0.00      R00  O  
ATOM   2135  H   TYR 0 136       6.419  -9.574 -17.173  1.00  0.00      R00  H  
ATOM   2136  HH  TYR 0 136      11.119 -16.373 -18.136  1.00  0.00      R00  H  
ATOM   2137  HA  TYR 0 136       8.718  -9.778 -18.694  1.00  0.00           H  
ATOM   2138  HB3 TYR 0 136       7.673 -11.082 -16.306  1.00  0.00           H  
ATOM   2139  HB2 TYR 0 136       9.147 -10.227 -16.604  1.00  0.00           H  
ATOM   2140  HD1 TYR 0 136      10.771 -11.829 -18.396  1.00  0.00           H  
ATOM   2141  HE1 TYR 0 136      11.713 -14.035 -18.436  1.00  0.00           H  
ATOM   2142  HD2 TYR 0 136       7.778 -13.273 -15.667  1.00  0.00           H  
ATOM   2143  HE2 TYR 0 136       8.761 -15.507 -15.671  1.00  0.00           H  
ATOM   2144  N   ILE 0 137       6.880 -12.546 -19.098  1.00  0.00      R00  N  
ATOM   2145  CA  ILE 0 137       6.781 -13.755 -19.946  1.00  0.00      R00  C  
ATOM   2146  C   ILE 0 137       6.359 -13.342 -21.370  1.00  0.00      R00  C  
ATOM   2147  O   ILE 0 137       6.868 -13.933 -22.271  1.00  0.00      R00  O  
ATOM   2148  CB  ILE 0 137       5.854 -14.885 -19.484  1.00  0.00      R00  C  
ATOM   2149  CG2 ILE 0 137       6.643 -15.592 -18.283  1.00  0.00      R00  C  
ATOM   2150  CG1 ILE 0 137       4.388 -14.550 -19.092  1.00  0.00      R00  C  
ATOM   2151  CD1 ILE 0 137       3.489 -15.759 -19.234  1.00  0.00      R00  C  
ATOM   2152  H   ILE 0 137       6.244 -12.549 -18.313  1.00  0.00      R00  H  
ATOM   2153  HA  ILE 0 137       7.752 -14.227 -20.094  1.00  0.00           H  
ATOM   2154  HB  ILE 0 137       5.877 -15.613 -20.296  1.00  0.00           H  
ATOM   2155 HG21 ILE 0 137       7.538 -15.968 -18.779  1.00  0.00           H  
ATOM   2156 HG22 ILE 0 137       6.718 -14.903 -17.442  1.00  0.00           H  
ATOM   2157 HG23 ILE 0 137       6.054 -16.462 -17.994  1.00  0.00           H  
ATOM   2158 HG13 ILE 0 137       3.875 -13.821 -19.720  1.00  0.00           H  
ATOM   2159 HG12 ILE 0 137       4.419 -14.059 -18.119  1.00  0.00           H  
ATOM   2160 HD11 ILE 0 137       3.554 -16.229 -20.215  1.00  0.00           H  
ATOM   2161 HD12 ILE 0 137       3.779 -16.559 -18.554  1.00  0.00           H  
ATOM   2162 HD13 ILE 0 137       2.444 -15.641 -18.947  1.00  0.00           H  
ATOM   2163  N   ALA 0 138       5.423 -12.384 -21.452  1.00  0.00      R00  N  
ATOM   2164  CA  ALA 0 138       4.854 -12.024 -22.733  1.00  0.00      R00  C  
ATOM   2165  C   ALA 0 138       5.907 -11.546 -23.778  1.00  0.00      R00  C  
ATOM   2166  O   ALA 0 138       5.822 -12.113 -24.905  1.00  0.00      R00  O  
ATOM   2167  CB  ALA 0 138       3.879 -10.930 -22.579  1.00  0.00      R00  C  
ATOM   2168  H   ALA 0 138       4.934 -12.001 -20.656  1.00  0.00      R00  H  
ATOM   2169  HA  ALA 0 138       4.372 -12.879 -23.207  1.00  0.00           H  
ATOM   2170  HB1 ALA 0 138       4.327 -10.206 -21.899  1.00  0.00           H  
ATOM   2171  HB2 ALA 0 138       3.401 -10.560 -23.486  1.00  0.00           H  
ATOM   2172  HB3 ALA 0 138       3.018 -11.289 -22.015  1.00  0.00           H  
ATOM   2173  N   VAL 0 139       6.897 -10.628 -23.476  1.00  0.00      R00  N  
ATOM   2174  CA  VAL 0 139       8.001 -10.311 -24.412  1.00  0.00      R00  C  
ATOM   2175  C   VAL 0 139       9.124 -11.413 -24.417  1.00  0.00      R00  C  
ATOM   2176  O   VAL 0 139       9.909 -11.510 -25.376  1.00  0.00      R00  O  
ATOM   2177  CB  VAL 0 139       8.697  -8.900 -24.363  1.00  0.00      R00  C  
ATOM   2178  CG1 VAL 0 139       7.820  -7.746 -24.860  1.00  0.00      R00  C  
ATOM   2179  CG2 VAL 0 139       9.202  -8.583 -22.885  1.00  0.00      R00  C  
ATOM   2180  H   VAL 0 139       6.967 -10.297 -22.525  1.00  0.00      R00  H  
ATOM   2181  HA  VAL 0 139       7.490 -10.391 -25.372  1.00  0.00           H  
ATOM   2182  HB  VAL 0 139       9.604  -8.840 -24.964  1.00  0.00           H  
ATOM   2183 HG11 VAL 0 139       8.378  -6.809 -24.852  1.00  0.00           H  
ATOM   2184 HG12 VAL 0 139       7.424  -7.957 -25.853  1.00  0.00           H  
ATOM   2185 HG13 VAL 0 139       7.034  -7.617 -24.116  1.00  0.00           H  
ATOM   2186 HG21 VAL 0 139       9.960  -9.237 -22.453  1.00  0.00           H  
ATOM   2187 HG22 VAL 0 139       9.759  -7.646 -22.884  1.00  0.00           H  
ATOM   2188 HG23 VAL 0 139       8.347  -8.633 -22.212  1.00  0.00           H  
ATOM   2189  N   CYS 0 140       9.292 -12.118 -23.299  1.00  0.00      R00  N  
ATOM   2190  CA  CYS 0 140      10.469 -12.971 -23.101  1.00  0.00      R00  C  
ATOM   2191  C   CYS 0 140      10.220 -14.334 -23.629  1.00  0.00      R00  C  
ATOM   2192  O   CYS 0 140      11.264 -14.794 -24.078  1.00  0.00      R00  O  
ATOM   2193  CB  CYS 0 140      10.926 -12.926 -21.605  1.00  0.00      R00  C  
ATOM   2194  SG  CYS 0 140      11.525 -11.247 -21.139  1.00  0.00      R00  S  
ATOM   2195  H   CYS 0 140       8.658 -11.943 -22.533  1.00  0.00      R00  H  
ATOM   2196  HA  CYS 0 140      11.334 -12.485 -23.554  1.00  0.00           H  
ATOM   2197  HB3 CYS 0 140      11.817 -13.507 -21.367  1.00  0.00           H  
ATOM   2198  HB2 CYS 0 140      10.213 -13.383 -20.918  1.00  0.00           H  
ATOM   2199  HG  CYS 0 140      10.303 -10.790 -20.851  1.00  0.00           H  
ATOM   2200  N   HIS 0 141       9.014 -14.817 -23.565  1.00  0.00      R00  N  
ATOM   2201  CA  HIS 0 141       8.669 -16.125 -23.916  1.00  0.00      R00  C  
ATOM   2202  C   HIS 0 141       7.352 -16.036 -24.847  1.00  0.00      R00  C  
ATOM   2203  O   HIS 0 141       6.243 -16.414 -24.416  1.00  0.00      R00  O  
ATOM   2204  CB  HIS 0 141       8.572 -16.944 -22.611  1.00  0.00      R00  C  
ATOM   2205  CG  HIS 0 141       9.838 -16.956 -21.816  1.00  0.00      R00  C  
ATOM   2206  ND1 HIS 0 141      10.833 -17.873 -22.010  1.00  0.00      R00  N  
ATOM   2207  CD2 HIS 0 141      10.235 -16.286 -20.681  1.00  0.00      R00  C  
ATOM   2208  NE2 HIS 0 141      11.460 -16.697 -20.231  1.00  0.00      R00  N  
ATOM   2209  CE1 HIS 0 141      11.774 -17.626 -21.079  1.00  0.00      R00  C  
ATOM   2210  H   HIS 0 141       8.273 -14.149 -23.406  1.00  0.00      R00  H  
ATOM   2211  HD1 HIS 0 141      10.910 -18.608 -22.698  1.00  0.00      R00  H  
ATOM   2212  HA  HIS 0 141       9.418 -16.625 -24.531  1.00  0.00           H  
ATOM   2213  HB3 HIS 0 141       8.367 -17.996 -22.807  1.00  0.00           H  
ATOM   2214  HB2 HIS 0 141       7.668 -16.672 -22.067  1.00  0.00           H  
ATOM   2215  HD2 HIS 0 141       9.770 -15.446 -20.187  1.00  0.00           H  
ATOM   2216  HE1 HIS 0 141      12.661 -18.234 -20.976  1.00  0.00           H  
ATOM   2217  N   PRO 0 142       7.510 -15.510 -26.041  1.00  0.00      R00  N  
ATOM   2218  CA  PRO 0 142       6.308 -14.981 -26.775  1.00  0.00      R00  C  
ATOM   2219  C   PRO 0 142       5.577 -16.135 -27.558  1.00  0.00      R00  C  
ATOM   2220  O   PRO 0 142       4.445 -15.868 -27.908  1.00  0.00      R00  O  
ATOM   2221  CD  PRO 0 142       8.723 -15.139 -26.748  1.00  0.00      R00  C  
ATOM   2222  CB  PRO 0 142       6.935 -13.888 -27.691  1.00  0.00      R00  C  
ATOM   2223  CG  PRO 0 142       8.240 -14.557 -28.083  1.00  0.00      R00  C  
ATOM   2224  HD2 PRO 0 142       9.430 -15.958 -26.881  1.00  0.00           H  
ATOM   2225  HD3 PRO 0 142       9.208 -14.358 -26.163  1.00  0.00           H  
ATOM   2226  HA  PRO 0 142       5.542 -14.586 -26.107  1.00  0.00           H  
ATOM   2227  HB3 PRO 0 142       7.147 -13.033 -27.050  1.00  0.00           H  
ATOM   2228  HB2 PRO 0 142       6.274 -13.650 -28.525  1.00  0.00           H  
ATOM   2229  HG2 PRO 0 142       8.016 -15.329 -28.819  1.00  0.00           H  
ATOM   2230  HG3 PRO 0 142       8.943 -13.844 -28.514  1.00  0.00           H  
ATOM   2231  N   ILE 0 143       6.191 -17.346 -27.787  1.00  0.00      R00  N  
ATOM   2232  CA  ILE 0 143       5.527 -18.579 -28.305  1.00  0.00      R00  C  
ATOM   2233  C   ILE 0 143       4.965 -19.329 -27.079  1.00  0.00      R00  C  
ATOM   2234  O   ILE 0 143       3.895 -19.921 -27.100  1.00  0.00      R00  O  
ATOM   2235  CB  ILE 0 143       6.446 -19.547 -29.076  1.00  0.00      R00  C  
ATOM   2236  CG2 ILE 0 143       5.528 -20.719 -29.642  1.00  0.00      R00  C  
ATOM   2237  CG1 ILE 0 143       7.090 -18.769 -30.274  1.00  0.00      R00  C  
ATOM   2238  CD1 ILE 0 143       8.002 -19.707 -31.091  1.00  0.00      R00  C  
ATOM   2239  H   ILE 0 143       7.106 -17.502 -27.389  1.00  0.00      R00  H  
ATOM   2240  HA  ILE 0 143       4.612 -18.289 -28.822  1.00  0.00           H  
ATOM   2241  HB  ILE 0 143       7.208 -19.977 -28.425  1.00  0.00           H  
ATOM   2242 HG21 ILE 0 143       6.224 -21.310 -30.238  1.00  0.00           H  
ATOM   2243 HG22 ILE 0 143       5.056 -21.338 -28.879  1.00  0.00           H  
ATOM   2244 HG23 ILE 0 143       4.848 -20.379 -30.423  1.00  0.00           H  
ATOM   2245 HG13 ILE 0 143       7.495 -17.849 -29.851  1.00  0.00           H  
ATOM   2246 HG12 ILE 0 143       6.350 -18.314 -30.933  1.00  0.00           H  
ATOM   2247 HD11 ILE 0 143       9.014 -19.331 -31.243  1.00  0.00           H  
ATOM   2248 HD12 ILE 0 143       8.128 -20.664 -30.584  1.00  0.00           H  
ATOM   2249 HD13 ILE 0 143       7.415 -19.903 -31.988  1.00  0.00           H  
ATOM   2250  N   ALA 0 144       5.636 -19.263 -25.879  1.00  0.00      R00  N  
ATOM   2251  CA  ALA 0 144       5.114 -19.839 -24.625  1.00  0.00      R00  C  
ATOM   2252  C   ALA 0 144       3.861 -19.123 -24.061  1.00  0.00      R00  C  
ATOM   2253  O   ALA 0 144       2.909 -19.724 -23.588  1.00  0.00      R00  O  
ATOM   2254  CB  ALA 0 144       6.248 -19.765 -23.505  1.00  0.00      R00  C  
ATOM   2255  H   ALA 0 144       6.585 -18.926 -25.955  1.00  0.00      R00  H  
ATOM   2256  HA  ALA 0 144       4.856 -20.871 -24.862  1.00  0.00           H  
ATOM   2257  HB1 ALA 0 144       6.540 -18.727 -23.347  1.00  0.00           H  
ATOM   2258  HB2 ALA 0 144       5.918 -20.187 -22.556  1.00  0.00           H  
ATOM   2259  HB3 ALA 0 144       7.063 -20.460 -23.708  1.00  0.00           H  
ATOM   2260  N   ALA 0 145       3.962 -17.759 -24.040  1.00  0.00      R00  N  
ATOM   2261  CA  ALA 0 145       2.927 -16.857 -23.481  1.00  0.00      R00  C  
ATOM   2262  C   ALA 0 145       1.423 -17.129 -23.787  1.00  0.00      R00  C  
ATOM   2263  O   ALA 0 145       0.675 -17.096 -22.840  1.00  0.00      R00  O  
ATOM   2264  CB  ALA 0 145       3.319 -15.354 -23.559  1.00  0.00      R00  C  
ATOM   2265  H   ALA 0 145       4.785 -17.292 -24.391  1.00  0.00      R00  H  
ATOM   2266  HA  ALA 0 145       2.990 -17.041 -22.409  1.00  0.00           H  
ATOM   2267  HB1 ALA 0 145       2.670 -14.616 -23.088  1.00  0.00           H  
ATOM   2268  HB2 ALA 0 145       4.316 -15.225 -23.138  1.00  0.00           H  
ATOM   2269  HB3 ALA 0 145       3.380 -15.129 -24.624  1.00  0.00           H  
ATOM   2270  N   PRO 0 146       1.054 -17.284 -25.129  1.00  0.00      R00  N  
ATOM   2271  CA  PRO 0 146      -0.330 -17.515 -25.506  1.00  0.00      R00  C  
ATOM   2272  C   PRO 0 146      -1.056 -18.651 -24.818  1.00  0.00      R00  C  
ATOM   2273  O   PRO 0 146      -2.331 -18.554 -24.807  1.00  0.00      R00  O  
ATOM   2274  CD  PRO 0 146       1.863 -17.045 -26.363  1.00  0.00      R00  C  
ATOM   2275  CB  PRO 0 146      -0.322 -17.771 -27.005  1.00  0.00      R00  C  
ATOM   2276  CG  PRO 0 146       1.162 -17.845 -27.463  1.00  0.00      R00  C  
ATOM   2277  HD2 PRO 0 146       2.926 -17.274 -26.285  1.00  0.00           H  
ATOM   2278  HD3 PRO 0 146       1.757 -15.975 -26.544  1.00  0.00           H  
ATOM   2279  HA  PRO 0 146      -0.797 -16.554 -25.293  1.00  0.00           H  
ATOM   2280  HB3 PRO 0 146      -0.888 -16.992 -27.517  1.00  0.00           H  
ATOM   2281  HB2 PRO 0 146      -0.774 -18.712 -27.320  1.00  0.00           H  
ATOM   2282  HG2 PRO 0 146       1.507 -18.878 -27.415  1.00  0.00           H  
ATOM   2283  HG3 PRO 0 146       1.391 -17.307 -28.383  1.00  0.00           H  
ATOM   2284  N   ARG 0 147      -0.289 -19.644 -24.448  1.00  0.00      R00  N  
ATOM   2285  CA  ARG 0 147      -0.690 -20.899 -23.862  1.00  0.00      R00  C  
ATOM   2286  C   ARG 0 147      -0.743 -20.723 -22.346  1.00  0.00      R00  C  
ATOM   2287  O   ARG 0 147      -1.191 -21.684 -21.684  1.00  0.00      R00  O  
ATOM   2288  CB  ARG 0 147       0.172 -22.061 -24.223  1.00  0.00      R00  C  
ATOM   2289  CG  ARG 0 147       0.619 -22.040 -25.681  1.00  0.00      R00  C  
ATOM   2290  CD  ARG 0 147       1.502 -23.142 -26.226  1.00  0.00      R00  C  
ATOM   2291  NE  ARG 0 147       0.818 -24.362 -26.348  1.00  0.00      R00  N  
ATOM   2292  CZ  ARG 0 147       1.347 -25.445 -26.967  1.00  0.00      R00  C  
ATOM   2293  NH1 ARG 0 147       0.552 -26.422 -27.302  1.00  0.00      R00  N  
ATOM   2294  NH2 ARG 0 147       2.703 -25.650 -27.054  1.00  0.00      R00  N1+
ATOM   2295  H   ARG 0 147       0.707 -19.569 -24.597  1.00  0.00      R00  H  
ATOM   2296  HE  ARG 0 147      -0.176 -24.182 -26.364  1.00  0.00      R00  H  
ATOM   2297 HH11 ARG 0 147       0.872 -27.309 -27.663  1.00  0.00      R00  H  
ATOM   2298 HH12 ARG 0 147      -0.397 -26.449 -26.956  1.00  0.00      R00  H  
ATOM   2299 HH21 ARG 0 147       3.074 -26.511 -27.428  1.00  0.00      R00  H  
ATOM   2300 HH22 ARG 0 147       3.377 -24.925 -26.856  1.00  0.00      R00  H  
ATOM   2301  HA  ARG 0 147      -1.692 -21.184 -24.186  1.00  0.00           H  
ATOM   2302  HB3 ARG 0 147      -0.384 -22.977 -24.025  1.00  0.00           H  
ATOM   2303  HB2 ARG 0 147       1.084 -21.988 -23.630  1.00  0.00           H  
ATOM   2304  HG3 ARG 0 147       1.156 -21.102 -25.827  1.00  0.00           H  
ATOM   2305  HG2 ARG 0 147      -0.261 -21.969 -26.320  1.00  0.00           H  
ATOM   2306  HD3 ARG 0 147       2.216 -23.439 -25.457  1.00  0.00           H  
ATOM   2307  HD2 ARG 0 147       2.048 -22.898 -27.138  1.00  0.00           H  
ATOM   2308  N   LEU 0 148      -0.201 -19.605 -21.786  1.00  0.00      R00  N  
ATOM   2309  CA  LEU 0 148      -0.172 -19.339 -20.356  1.00  0.00      R00  C  
ATOM   2310  C   LEU 0 148      -1.145 -18.186 -19.896  1.00  0.00      R00  C  
ATOM   2311  O   LEU 0 148      -1.759 -18.138 -18.822  1.00  0.00      R00  O  
ATOM   2312  CB  LEU 0 148       1.281 -18.954 -19.987  1.00  0.00      R00  C  
ATOM   2313  CG  LEU 0 148       2.270 -20.126 -20.140  1.00  0.00      R00  C  
ATOM   2314  CD1 LEU 0 148       3.766 -19.528 -20.085  1.00  0.00      R00  C  
ATOM   2315  CD2 LEU 0 148       2.035 -21.329 -19.157  1.00  0.00      R00  C  
ATOM   2316  H   LEU 0 148       0.161 -18.901 -22.414  1.00  0.00      R00  H  
ATOM   2317  HA  LEU 0 148      -0.511 -20.208 -19.790  1.00  0.00           H  
ATOM   2318  HB3 LEU 0 148       1.346 -18.704 -18.928  1.00  0.00           H  
ATOM   2319  HB2 LEU 0 148       1.595 -18.050 -20.509  1.00  0.00           H  
ATOM   2320  HG  LEU 0 148       2.156 -20.507 -21.155  1.00  0.00           H  
ATOM   2321 HD11 LEU 0 148       3.825 -18.483 -20.392  1.00  0.00           H  
ATOM   2322 HD12 LEU 0 148       4.226 -19.567 -19.097  1.00  0.00           H  
ATOM   2323 HD13 LEU 0 148       4.358 -19.965 -20.889  1.00  0.00           H  
ATOM   2324 HD21 LEU 0 148       1.554 -22.045 -19.824  1.00  0.00           H  
ATOM   2325 HD22 LEU 0 148       3.046 -21.654 -18.912  1.00  0.00           H  
ATOM   2326 HD23 LEU 0 148       1.331 -21.127 -18.349  1.00  0.00           H  
ATOM   2327  N   ARG 0 149      -1.167 -17.110 -20.721  1.00  0.00      R00  N  
ATOM   2328  CA  ARG 0 149      -1.947 -15.955 -20.547  1.00  0.00      R00  C  
ATOM   2329  C   ARG 0 149      -3.395 -16.243 -21.029  1.00  0.00      R00  C  
ATOM   2330  O   ARG 0 149      -3.697 -15.910 -22.160  1.00  0.00      R00  O  
ATOM   2331  CB  ARG 0 149      -1.298 -14.718 -21.241  1.00  0.00      R00  C  
ATOM   2332  CG  ARG 0 149       0.129 -14.534 -20.827  1.00  0.00      R00  C  
ATOM   2333  CD  ARG 0 149       0.721 -13.297 -21.437  1.00  0.00      R00  C  
ATOM   2334  NE  ARG 0 149      -0.080 -12.073 -21.126  1.00  0.00      R00  N  
ATOM   2335  CZ  ARG 0 149      -1.084 -11.563 -21.894  1.00  0.00      R00  C  
ATOM   2336  NH1 ARG 0 149      -1.878 -10.544 -21.505  1.00  0.00      R00  N  
ATOM   2337  NH2 ARG 0 149      -1.357 -12.098 -23.047  1.00  0.00      R00  N1+
ATOM   2338  H   ARG 0 149      -0.696 -17.202 -21.609  1.00  0.00      R00  H  
ATOM   2339  HE  ARG 0 149       0.080 -11.621 -20.237  1.00  0.00      R00  H  
ATOM   2340 HH11 ARG 0 149      -2.530 -10.073 -22.117  1.00  0.00      R00  H  
ATOM   2341 HH12 ARG 0 149      -1.821 -10.104 -20.598  1.00  0.00      R00  H  
ATOM   2342 HH21 ARG 0 149      -2.056 -11.724 -23.673  1.00  0.00      R00  H  
ATOM   2343 HH22 ARG 0 149      -0.871 -12.889 -23.445  1.00  0.00      R00  H  
ATOM   2344  HA  ARG 0 149      -2.023 -15.648 -19.504  1.00  0.00           H  
ATOM   2345  HB3 ARG 0 149      -1.923 -13.871 -20.957  1.00  0.00           H  
ATOM   2346  HB2 ARG 0 149      -1.338 -14.852 -22.322  1.00  0.00           H  
ATOM   2347  HG3 ARG 0 149       0.766 -15.381 -21.084  1.00  0.00           H  
ATOM   2348  HG2 ARG 0 149       0.331 -14.462 -19.758  1.00  0.00           H  
ATOM   2349  HD3 ARG 0 149       0.993 -13.458 -22.480  1.00  0.00           H  
ATOM   2350  HD2 ARG 0 149       1.701 -13.250 -20.963  1.00  0.00           H  
ATOM   2351  N   THR 0 150      -4.241 -16.801 -20.214  1.00  0.00      R00  N  
ATOM   2352  CA  THR 0 150      -5.619 -17.019 -20.536  1.00  0.00      R00  C  
ATOM   2353  C   THR 0 150      -6.292 -16.737 -19.219  1.00  0.00      R00  C  
ATOM   2354  O   THR 0 150      -5.797 -17.011 -18.151  1.00  0.00      R00  O  
ATOM   2355  CB  THR 0 150      -5.727 -18.458 -21.070  1.00  0.00      R00  C  
ATOM   2356  OG1 THR 0 150      -7.078 -18.823 -21.257  1.00  0.00      R00  O  
ATOM   2357  CG2 THR 0 150      -5.187 -19.551 -20.055  1.00  0.00      R00  C  
ATOM   2358  H   THR 0 150      -4.011 -16.993 -19.249  1.00  0.00      R00  H  
ATOM   2359  HG1 THR 0 150      -7.382 -18.303 -22.005  1.00  0.00      R00  H  
ATOM   2360  HA  THR 0 150      -6.021 -16.339 -21.287  1.00  0.00           H  
ATOM   2361  HB  THR 0 150      -5.295 -18.656 -22.051  1.00  0.00           H  
ATOM   2362 HG21 THR 0 150      -5.137 -20.513 -20.567  1.00  0.00           H  
ATOM   2363 HG22 THR 0 150      -4.146 -19.352 -19.800  1.00  0.00           H  
ATOM   2364 HG23 THR 0 150      -5.807 -19.670 -19.167  1.00  0.00           H  
ATOM   2365  N   PRO 0 151      -7.444 -16.004 -19.250  1.00  0.00      R00  N  
ATOM   2366  CA  PRO 0 151      -8.327 -15.916 -18.048  1.00  0.00      R00  C  
ATOM   2367  C   PRO 0 151      -8.495 -17.138 -17.081  1.00  0.00      R00  C  
ATOM   2368  O   PRO 0 151      -8.485 -17.008 -15.853  1.00  0.00      R00  O  
ATOM   2369  CD  PRO 0 151      -7.997 -15.359 -20.407  1.00  0.00      R00  C  
ATOM   2370  CB  PRO 0 151      -9.705 -15.327 -18.616  1.00  0.00      R00  C  
ATOM   2371  CG  PRO 0 151      -9.288 -14.718 -19.933  1.00  0.00      R00  C  
ATOM   2372  HD2 PRO 0 151      -8.253 -16.123 -21.140  1.00  0.00           H  
ATOM   2373  HD3 PRO 0 151      -7.310 -14.622 -20.823  1.00  0.00           H  
ATOM   2374  HA  PRO 0 151      -7.890 -15.096 -17.479  1.00  0.00           H  
ATOM   2375  HB3 PRO 0 151     -10.196 -14.599 -17.971  1.00  0.00           H  
ATOM   2376  HB2 PRO 0 151     -10.291 -16.216 -18.850  1.00  0.00           H  
ATOM   2377  HG2 PRO 0 151     -10.067 -14.752 -20.694  1.00  0.00           H  
ATOM   2378  HG3 PRO 0 151      -9.026 -13.674 -19.761  1.00  0.00           H  
ATOM   2379  N   PHE 0 152      -8.513 -18.319 -17.625  1.00  0.00      R00  N  
ATOM   2380  CA  PHE 0 152      -8.413 -19.617 -16.946  1.00  0.00      R00  C  
ATOM   2381  C   PHE 0 152      -7.297 -19.779 -16.020  1.00  0.00      R00  C  
ATOM   2382  O   PHE 0 152      -7.512 -20.074 -14.795  1.00  0.00      R00  O  
ATOM   2383  CB  PHE 0 152      -8.633 -20.738 -18.056  1.00  0.00      R00  C  
ATOM   2384  CG  PHE 0 152      -8.262 -22.131 -17.668  1.00  0.00      R00  C  
ATOM   2385  CD1 PHE 0 152      -9.155 -22.869 -16.909  1.00  0.00      R00  C  
ATOM   2386  CD2 PHE 0 152      -7.097 -22.816 -18.157  1.00  0.00      R00  C  
ATOM   2387  CE1 PHE 0 152      -8.837 -24.101 -16.320  1.00  0.00      R00  C  
ATOM   2388  CE2 PHE 0 152      -6.824 -24.093 -17.720  1.00  0.00      R00  C  
ATOM   2389  CZ  PHE 0 152      -7.674 -24.707 -16.768  1.00  0.00      R00  C  
ATOM   2390  H   PHE 0 152      -8.594 -18.273 -18.631  1.00  0.00      R00  H  
ATOM   2391  HA  PHE 0 152      -9.315 -19.670 -16.336  1.00  0.00           H  
ATOM   2392  HB3 PHE 0 152      -7.977 -20.607 -18.916  1.00  0.00           H  
ATOM   2393  HB2 PHE 0 152      -9.691 -20.824 -18.304  1.00  0.00           H  
ATOM   2394  HD1 PHE 0 152     -10.091 -22.387 -16.666  1.00  0.00           H  
ATOM   2395  HD2 PHE 0 152      -6.501 -22.338 -18.920  1.00  0.00           H  
ATOM   2396  HE1 PHE 0 152      -9.496 -24.664 -15.675  1.00  0.00           H  
ATOM   2397  HE2 PHE 0 152      -5.996 -24.649 -18.134  1.00  0.00           H  
ATOM   2398  HZ  PHE 0 152      -7.378 -25.657 -16.350  1.00  0.00           H  
ATOM   2399  N   VAL 0 153      -6.064 -19.633 -16.483  1.00  0.00      R00  N  
ATOM   2400  CA  VAL 0 153      -4.850 -19.700 -15.691  1.00  0.00      R00  C  
ATOM   2401  C   VAL 0 153      -4.832 -18.605 -14.605  1.00  0.00      R00  C  
ATOM   2402  O   VAL 0 153      -4.519 -18.841 -13.426  1.00  0.00      R00  O  
ATOM   2403  CB  VAL 0 153      -3.632 -19.700 -16.560  1.00  0.00      R00  C  
ATOM   2404  CG1 VAL 0 153      -2.276 -19.297 -15.735  1.00  0.00      R00  C  
ATOM   2405  CG2 VAL 0 153      -3.418 -20.974 -17.371  1.00  0.00      R00  C  
ATOM   2406  H   VAL 0 153      -5.981 -19.498 -17.480  1.00  0.00      R00  H  
ATOM   2407  HA  VAL 0 153      -4.923 -20.622 -15.114  1.00  0.00           H  
ATOM   2408  HB  VAL 0 153      -3.767 -18.856 -17.237  1.00  0.00           H  
ATOM   2409 HG11 VAL 0 153      -1.410 -19.283 -16.396  1.00  0.00           H  
ATOM   2410 HG12 VAL 0 153      -2.387 -18.272 -15.381  1.00  0.00           H  
ATOM   2411 HG13 VAL 0 153      -2.021 -19.950 -14.900  1.00  0.00           H  
ATOM   2412 HG21 VAL 0 153      -2.790 -21.660 -16.801  1.00  0.00           H  
ATOM   2413 HG22 VAL 0 153      -4.324 -21.463 -17.726  1.00  0.00           H  
ATOM   2414 HG23 VAL 0 153      -2.713 -20.797 -18.183  1.00  0.00           H  
ATOM   2415  N   SER 0 154      -5.290 -17.444 -14.963  1.00  0.00      R00  N  
ATOM   2416  CA  SER 0 154      -5.467 -16.236 -14.132  1.00  0.00      R00  C  
ATOM   2417  C   SER 0 154      -6.407 -16.468 -12.928  1.00  0.00      R00  C  
ATOM   2418  O   SER 0 154      -6.071 -15.845 -11.910  1.00  0.00      R00  O  
ATOM   2419  CB  SER 0 154      -5.819 -15.143 -15.072  1.00  0.00      R00  C  
ATOM   2420  OG  SER 0 154      -5.787 -13.776 -14.528  1.00  0.00      R00  O  
ATOM   2421  H   SER 0 154      -5.847 -17.488 -15.804  1.00  0.00      R00  H  
ATOM   2422  HG  SER 0 154      -5.935 -13.120 -15.213  1.00  0.00      R00  H  
ATOM   2423  HA  SER 0 154      -4.467 -15.972 -13.788  1.00  0.00           H  
ATOM   2424  HB3 SER 0 154      -6.817 -15.275 -15.491  1.00  0.00           H  
ATOM   2425  HB2 SER 0 154      -5.116 -15.126 -15.905  1.00  0.00           H  
ATOM   2426  N   ARG 0 155      -7.442 -17.318 -13.077  1.00  0.00      R00  N  
ATOM   2427  CA  ARG 0 155      -8.234 -17.638 -11.878  1.00  0.00      R00  C  
ATOM   2428  C   ARG 0 155      -7.526 -18.700 -10.879  1.00  0.00      R00  C  
ATOM   2429  O   ARG 0 155      -7.860 -18.620  -9.679  1.00  0.00      R00  O  
ATOM   2430  CB  ARG 0 155      -9.655 -18.121 -12.229  1.00  0.00      R00  C  
ATOM   2431  CG  ARG 0 155     -10.569 -17.153 -12.977  1.00  0.00      R00  C  
ATOM   2432  CD  ARG 0 155     -11.970 -17.885 -13.152  1.00  0.00      R00  C  
ATOM   2433  NE  ARG 0 155     -12.994 -16.931 -13.617  1.00  0.00      R00  N  
ATOM   2434  CZ  ARG 0 155     -14.093 -17.247 -14.267  1.00  0.00      R00  C  
ATOM   2435  NH1 ARG 0 155     -15.001 -16.297 -14.466  1.00  0.00      R00  N  
ATOM   2436  NH2 ARG 0 155     -14.345 -18.447 -14.760  1.00  0.00      R00  N1+
ATOM   2437  H   ARG 0 155      -7.644 -17.641 -14.013  1.00  0.00      R00  H  
ATOM   2438  HE  ARG 0 155     -13.037 -16.071 -13.090  1.00  0.00      R00  H  
ATOM   2439 HH11 ARG 0 155     -15.904 -16.530 -14.854  1.00  0.00      R00  H  
ATOM   2440 HH12 ARG 0 155     -14.841 -15.329 -14.227  1.00  0.00      R00  H  
ATOM   2441 HH21 ARG 0 155     -15.035 -18.640 -15.472  1.00  0.00      R00  H  
ATOM   2442 HH22 ARG 0 155     -13.776 -19.246 -14.522  1.00  0.00      R00  H  
ATOM   2443  HA  ARG 0 155      -8.485 -16.764 -11.275  1.00  0.00           H  
ATOM   2444  HB3 ARG 0 155     -10.155 -18.361 -11.291  1.00  0.00           H  
ATOM   2445  HB2 ARG 0 155      -9.667 -19.095 -12.718  1.00  0.00           H  
ATOM   2446  HG3 ARG 0 155     -10.135 -16.941 -13.954  1.00  0.00           H  
ATOM   2447  HG2 ARG 0 155     -10.535 -16.167 -12.512  1.00  0.00           H  
ATOM   2448  HD3 ARG 0 155     -12.117 -18.580 -12.325  1.00  0.00           H  
ATOM   2449  HD2 ARG 0 155     -11.804 -18.585 -13.970  1.00  0.00           H  
ATOM   2450  N   ILE 0 156      -6.716 -19.625 -11.424  1.00  0.00      R00  N  
ATOM   2451  CA  ILE 0 156      -6.038 -20.681 -10.692  1.00  0.00      R00  C  
ATOM   2452  C   ILE 0 156      -4.926 -20.063  -9.824  1.00  0.00      R00  C  
ATOM   2453  O   ILE 0 156      -4.909 -20.291  -8.647  1.00  0.00      R00  O  
ATOM   2454  CB  ILE 0 156      -5.413 -21.737 -11.661  1.00  0.00      R00  C  
ATOM   2455  CG2 ILE 0 156      -4.642 -22.853 -11.006  1.00  0.00      R00  C  
ATOM   2456  CG1 ILE 0 156      -6.510 -22.519 -12.476  1.00  0.00      R00  C  
ATOM   2457  CD1 ILE 0 156      -5.942 -23.114 -13.761  1.00  0.00      R00  C  
ATOM   2458  H   ILE 0 156      -6.304 -19.554 -12.344  1.00  0.00      R00  H  
ATOM   2459  HA  ILE 0 156      -6.675 -21.191  -9.968  1.00  0.00           H  
ATOM   2460  HB  ILE 0 156      -4.671 -21.182 -12.235  1.00  0.00           H  
ATOM   2461 HG21 ILE 0 156      -5.360 -23.561 -10.592  1.00  0.00           H  
ATOM   2462 HG22 ILE 0 156      -4.041 -23.399 -11.734  1.00  0.00           H  
ATOM   2463 HG23 ILE 0 156      -3.812 -22.476 -10.408  1.00  0.00           H  
ATOM   2464 HG13 ILE 0 156      -7.313 -21.875 -12.834  1.00  0.00           H  
ATOM   2465 HG12 ILE 0 156      -7.111 -23.229 -11.909  1.00  0.00           H  
ATOM   2466 HD11 ILE 0 156      -4.921 -22.819 -14.005  1.00  0.00           H  
ATOM   2467 HD12 ILE 0 156      -5.877 -24.200 -13.839  1.00  0.00           H  
ATOM   2468 HD13 ILE 0 156      -6.615 -22.816 -14.565  1.00  0.00           H  
ATOM   2469  N   VAL 0 157      -4.086 -19.249 -10.450  1.00  0.00      R00  N  
ATOM   2470  CA  VAL 0 157      -3.047 -18.559  -9.761  1.00  0.00      R00  C  
ATOM   2471  C   VAL 0 157      -3.507 -17.484  -8.766  1.00  0.00      R00  C  
ATOM   2472  O   VAL 0 157      -2.843 -17.354  -7.718  1.00  0.00      R00  O  
ATOM   2473  CB  VAL 0 157      -1.982 -17.965 -10.740  1.00  0.00      R00  C  
ATOM   2474  CG1 VAL 0 157      -1.322 -19.058 -11.577  1.00  0.00      R00  C  
ATOM   2475  CG2 VAL 0 157      -2.408 -16.794 -11.610  1.00  0.00      R00  C  
ATOM   2476  H   VAL 0 157      -4.234 -19.146 -11.444  1.00  0.00      R00  H  
ATOM   2477  HA  VAL 0 157      -2.510 -19.256  -9.119  1.00  0.00           H  
ATOM   2478  HB  VAL 0 157      -1.126 -17.596 -10.175  1.00  0.00           H  
ATOM   2479 HG11 VAL 0 157      -1.017 -19.893 -10.946  1.00  0.00           H  
ATOM   2480 HG12 VAL 0 157      -2.023 -19.580 -12.228  1.00  0.00           H  
ATOM   2481 HG13 VAL 0 157      -0.550 -18.690 -12.251  1.00  0.00           H  
ATOM   2482 HG21 VAL 0 157      -3.339 -17.095 -12.091  1.00  0.00           H  
ATOM   2483 HG22 VAL 0 157      -2.627 -15.876 -11.064  1.00  0.00           H  
ATOM   2484 HG23 VAL 0 157      -1.742 -16.490 -12.417  1.00  0.00           H  
ATOM   2485  N   SER 0 158      -4.639 -16.881  -8.915  1.00  0.00      R00  N  
ATOM   2486  CA  SER 0 158      -5.355 -15.947  -8.018  1.00  0.00      R00  C  
ATOM   2487  C   SER 0 158      -5.948 -16.670  -6.829  1.00  0.00      R00  C  
ATOM   2488  O   SER 0 158      -5.547 -16.304  -5.741  1.00  0.00      R00  O  
ATOM   2489  CB  SER 0 158      -6.519 -15.310  -8.903  1.00  0.00      R00  C  
ATOM   2490  OG  SER 0 158      -7.347 -14.352  -8.258  1.00  0.00      R00  O  
ATOM   2491  H   SER 0 158      -5.053 -16.924  -9.836  1.00  0.00      R00  H  
ATOM   2492  HG  SER 0 158      -6.799 -13.597  -8.031  1.00  0.00      R00  H  
ATOM   2493  HA  SER 0 158      -4.750 -15.082  -7.747  1.00  0.00           H  
ATOM   2494  HB3 SER 0 158      -7.179 -16.090  -9.284  1.00  0.00           H  
ATOM   2495  HB2 SER 0 158      -6.224 -14.749  -9.789  1.00  0.00           H  
ATOM   2496  N   ALA 0 159      -6.498 -17.882  -7.057  1.00  0.00      R00  N  
ATOM   2497  CA  ALA 0 159      -6.846 -18.809  -5.949  1.00  0.00      R00  C  
ATOM   2498  C   ALA 0 159      -5.553 -19.311  -5.250  1.00  0.00      R00  C  
ATOM   2499  O   ALA 0 159      -5.588 -19.707  -4.047  1.00  0.00      R00  O  
ATOM   2500  CB  ALA 0 159      -7.798 -19.961  -6.272  1.00  0.00      R00  C  
ATOM   2501  H   ALA 0 159      -6.747 -18.209  -7.980  1.00  0.00      R00  H  
ATOM   2502  HA  ALA 0 159      -7.340 -18.227  -5.171  1.00  0.00           H  
ATOM   2503  HB1 ALA 0 159      -8.818 -19.660  -6.511  1.00  0.00           H  
ATOM   2504  HB2 ALA 0 159      -7.327 -20.435  -7.133  1.00  0.00           H  
ATOM   2505  HB3 ALA 0 159      -7.938 -20.659  -5.447  1.00  0.00           H  
ATOM   2506  N   ALA 0 160      -4.433 -19.439  -6.054  1.00  0.00      R00  N  
ATOM   2507  CA  ALA 0 160      -3.141 -19.976  -5.504  1.00  0.00      R00  C  
ATOM   2508  C   ALA 0 160      -2.457 -19.054  -4.471  1.00  0.00      R00  C  
ATOM   2509  O   ALA 0 160      -1.851 -19.359  -3.504  1.00  0.00      R00  O  
ATOM   2510  CB  ALA 0 160      -2.084 -20.244  -6.612  1.00  0.00      R00  C  
ATOM   2511  H   ALA 0 160      -4.430 -19.298  -7.054  1.00  0.00      R00  H  
ATOM   2512  HA  ALA 0 160      -3.403 -20.899  -4.986  1.00  0.00           H  
ATOM   2513  HB1 ALA 0 160      -2.558 -20.745  -7.455  1.00  0.00           H  
ATOM   2514  HB2 ALA 0 160      -1.676 -19.374  -7.126  1.00  0.00           H  
ATOM   2515  HB3 ALA 0 160      -1.216 -20.758  -6.200  1.00  0.00           H  
ATOM   2516  N   ALA 0 161      -2.635 -17.737  -4.755  1.00  0.00      R00  N  
ATOM   2517  CA  ALA 0 161      -2.015 -16.602  -4.088  1.00  0.00      R00  C  
ATOM   2518  C   ALA 0 161      -2.781 -16.443  -2.717  1.00  0.00      R00  C  
ATOM   2519  O   ALA 0 161      -2.161 -16.213  -1.713  1.00  0.00      R00  O  
ATOM   2520  CB  ALA 0 161      -2.127 -15.337  -5.050  1.00  0.00      R00  C  
ATOM   2521  H   ALA 0 161      -3.132 -17.517  -5.606  1.00  0.00      R00  H  
ATOM   2522  HA  ALA 0 161      -0.996 -16.850  -3.792  1.00  0.00           H  
ATOM   2523  HB1 ALA 0 161      -3.158 -15.148  -5.347  1.00  0.00           H  
ATOM   2524  HB2 ALA 0 161      -1.819 -14.428  -4.534  1.00  0.00           H  
ATOM   2525  HB3 ALA 0 161      -1.477 -15.444  -5.919  1.00  0.00           H  
ATOM   2526  N   TRP 0 162      -4.118 -16.454  -2.800  1.00  0.00      R00  N  
ATOM   2527  CA  TRP 0 162      -5.008 -16.567  -1.653  1.00  0.00      R00  C  
ATOM   2528  C   TRP 0 162      -4.658 -17.711  -0.745  1.00  0.00      R00  C  
ATOM   2529  O   TRP 0 162      -4.566 -17.548   0.497  1.00  0.00      R00  O  
ATOM   2530  CB  TRP 0 162      -6.451 -16.775  -2.218  1.00  0.00      R00  C  
ATOM   2531  CG  TRP 0 162      -7.528 -15.843  -1.706  1.00  0.00      R00  C  
ATOM   2532  CD2 TRP 0 162      -8.103 -15.950  -0.352  1.00  0.00      R00  C  
ATOM   2533  CE2 TRP 0 162      -8.853 -14.826  -0.069  1.00  0.00      R00  C  
ATOM   2534  CE3 TRP 0 162      -8.012 -16.970   0.681  1.00  0.00      R00  C  
ATOM   2535  CD1 TRP 0 162      -7.966 -14.703  -2.181  1.00  0.00      R00  C  
ATOM   2536  NE1 TRP 0 162      -8.684 -14.036  -1.228  1.00  0.00      R00  N  
ATOM   2537  CZ2 TRP 0 162      -9.521 -14.612   1.142  1.00  0.00      R00  C  
ATOM   2538  CZ3 TRP 0 162      -8.730 -16.780   1.854  1.00  0.00      R00  C  
ATOM   2539  CH2 TRP 0 162      -9.537 -15.638   2.104  1.00  0.00      R00  C  
ATOM   2540  H   TRP 0 162      -4.557 -16.393  -3.707  1.00  0.00      R00  H  
ATOM   2541  HE1 TRP 0 162      -9.097 -13.127  -1.384  1.00  0.00      R00  H  
ATOM   2542  HA  TRP 0 162      -4.953 -15.603  -1.146  1.00  0.00           H  
ATOM   2543  HB3 TRP 0 162      -6.786 -17.805  -2.099  1.00  0.00           H  
ATOM   2544  HB2 TRP 0 162      -6.446 -16.648  -3.300  1.00  0.00           H  
ATOM   2545  HE3 TRP 0 162      -7.461 -17.899   0.693  1.00  0.00           H  
ATOM   2546  HD1 TRP 0 162      -7.656 -14.342  -3.151  1.00  0.00           H  
ATOM   2547  HZ2 TRP 0 162     -10.140 -13.751   1.348  1.00  0.00           H  
ATOM   2548  HZ3 TRP 0 162      -8.776 -17.553   2.607  1.00  0.00           H  
ATOM   2549  HH2 TRP 0 162      -9.980 -15.516   3.081  1.00  0.00           H  
ATOM   2550  N   THR 0 163      -4.481 -18.915  -1.282  1.00  0.00      R00  N  
ATOM   2551  CA  THR 0 163      -3.938 -20.096  -0.507  1.00  0.00      R00  C  
ATOM   2552  C   THR 0 163      -2.544 -19.906  -0.005  1.00  0.00      R00  C  
ATOM   2553  O   THR 0 163      -2.285 -20.324   1.096  1.00  0.00      R00  O  
ATOM   2554  CB  THR 0 163      -4.102 -21.455  -1.265  1.00  0.00      R00  C  
ATOM   2555  OG1 THR 0 163      -5.309 -21.471  -1.932  1.00  0.00      R00  O  
ATOM   2556  CG2 THR 0 163      -4.046 -22.692  -0.423  1.00  0.00      R00  C  
ATOM   2557  H   THR 0 163      -4.958 -19.017  -2.166  1.00  0.00      R00  H  
ATOM   2558  HG1 THR 0 163      -5.300 -20.903  -2.706  1.00  0.00      R00  H  
ATOM   2559  HA  THR 0 163      -4.617 -20.167   0.343  1.00  0.00           H  
ATOM   2560  HB  THR 0 163      -3.365 -21.506  -2.066  1.00  0.00           H  
ATOM   2561 HG21 THR 0 163      -4.605 -22.553   0.503  1.00  0.00           H  
ATOM   2562 HG22 THR 0 163      -4.329 -23.609  -0.941  1.00  0.00           H  
ATOM   2563 HG23 THR 0 163      -2.982 -22.858  -0.250  1.00  0.00           H  
ATOM   2564  N   ALA 0 164      -1.649 -19.166  -0.700  1.00  0.00      R00  N  
ATOM   2565  CA  ALA 0 164      -0.449 -18.782  -0.123  1.00  0.00      R00  C  
ATOM   2566  C   ALA 0 164      -0.490 -17.924   1.044  1.00  0.00      R00  C  
ATOM   2567  O   ALA 0 164       0.166 -18.296   2.025  1.00  0.00      R00  O  
ATOM   2568  CB  ALA 0 164       0.495 -18.136  -1.157  1.00  0.00      R00  C  
ATOM   2569  H   ALA 0 164      -1.741 -19.060  -1.700  1.00  0.00      R00  H  
ATOM   2570  HA  ALA 0 164       0.002 -19.655   0.350  1.00  0.00           H  
ATOM   2571  HB1 ALA 0 164       1.540 -18.200  -0.853  1.00  0.00           H  
ATOM   2572  HB2 ALA 0 164       0.410 -18.445  -2.199  1.00  0.00           H  
ATOM   2573  HB3 ALA 0 164       0.276 -17.068  -1.169  1.00  0.00           H  
ATOM   2574  N   SER 0 165      -1.276 -16.850   0.965  1.00  0.00      R00  N  
ATOM   2575  CA  SER 0 165      -1.537 -15.862   2.016  1.00  0.00      R00  C  
ATOM   2576  C   SER 0 165      -2.283 -16.385   3.216  1.00  0.00      R00  C  
ATOM   2577  O   SER 0 165      -1.969 -16.091   4.404  1.00  0.00      R00  O  
ATOM   2578  CB  SER 0 165      -2.245 -14.603   1.464  1.00  0.00      R00  C  
ATOM   2579  OG  SER 0 165      -1.510 -14.128   0.375  1.00  0.00      R00  O  
ATOM   2580  H   SER 0 165      -1.579 -16.680   0.017  1.00  0.00      R00  H  
ATOM   2581  HG  SER 0 165      -2.087 -13.626  -0.205  1.00  0.00      R00  H  
ATOM   2582  HA  SER 0 165      -0.545 -15.516   2.306  1.00  0.00           H  
ATOM   2583  HB3 SER 0 165      -2.254 -13.864   2.266  1.00  0.00           H  
ATOM   2584  HB2 SER 0 165      -3.251 -14.856   1.131  1.00  0.00           H  
ATOM   2585  N   ALA 0 166      -3.305 -17.257   2.956  1.00  0.00      R00  N  
ATOM   2586  CA  ALA 0 166      -4.045 -17.946   4.046  1.00  0.00      R00  C  
ATOM   2587  C   ALA 0 166      -3.173 -18.967   4.774  1.00  0.00      R00  C  
ATOM   2588  O   ALA 0 166      -3.426 -19.027   5.954  1.00  0.00      R00  O  
ATOM   2589  CB  ALA 0 166      -5.330 -18.599   3.553  1.00  0.00      R00  C  
ATOM   2590  H   ALA 0 166      -3.594 -17.329   1.991  1.00  0.00      R00  H  
ATOM   2591  HA  ALA 0 166      -4.349 -17.170   4.749  1.00  0.00           H  
ATOM   2592  HB1 ALA 0 166      -5.042 -19.502   3.015  1.00  0.00           H  
ATOM   2593  HB2 ALA 0 166      -5.877 -18.853   4.461  1.00  0.00           H  
ATOM   2594  HB3 ALA 0 166      -6.001 -17.851   3.130  1.00  0.00           H  
ATOM   2595  N   LEU 0 167      -2.097 -19.579   4.194  1.00  0.00      R00  N  
ATOM   2596  CA  LEU 0 167      -1.187 -20.495   4.901  1.00  0.00      R00  C  
ATOM   2597  C   LEU 0 167      -0.523 -19.820   6.125  1.00  0.00      R00  C  
ATOM   2598  O   LEU 0 167      -0.310 -20.347   7.193  1.00  0.00      R00  O  
ATOM   2599  CB  LEU 0 167      -0.150 -21.066   3.846  1.00  0.00      R00  C  
ATOM   2600  CG  LEU 0 167       0.880 -22.099   4.422  1.00  0.00      R00  C  
ATOM   2601  CD1 LEU 0 167       0.374 -23.074   5.460  1.00  0.00      R00  C  
ATOM   2602  CD2 LEU 0 167       1.395 -22.897   3.257  1.00  0.00      R00  C  
ATOM   2603  H   LEU 0 167      -1.654 -19.374   3.310  1.00  0.00      R00  H  
ATOM   2604  HA  LEU 0 167      -1.837 -21.264   5.318  1.00  0.00           H  
ATOM   2605  HB3 LEU 0 167       0.381 -20.275   3.315  1.00  0.00           H  
ATOM   2606  HB2 LEU 0 167      -0.689 -21.640   3.093  1.00  0.00           H  
ATOM   2607  HG  LEU 0 167       1.683 -21.564   4.928  1.00  0.00           H  
ATOM   2608 HD11 LEU 0 167       0.652 -24.110   5.264  1.00  0.00           H  
ATOM   2609 HD12 LEU 0 167       0.634 -22.594   6.404  1.00  0.00           H  
ATOM   2610 HD13 LEU 0 167      -0.715 -23.041   5.452  1.00  0.00           H  
ATOM   2611 HD21 LEU 0 167       0.817 -23.802   3.072  1.00  0.00           H  
ATOM   2612 HD22 LEU 0 167       1.410 -22.392   2.291  1.00  0.00           H  
ATOM   2613 HD23 LEU 0 167       2.441 -22.989   3.549  1.00  0.00           H  
ATOM   2614  N   VAL 0 168      -0.138 -18.556   5.952  1.00  0.00      R00  N  
ATOM   2615  CA  VAL 0 168       0.455 -17.698   6.939  1.00  0.00      R00  C  
ATOM   2616  C   VAL 0 168      -0.523 -16.957   7.811  1.00  0.00      R00  C  
ATOM   2617  O   VAL 0 168      -0.083 -16.601   8.902  1.00  0.00      R00  O  
ATOM   2618  CB  VAL 0 168       1.554 -16.817   6.280  1.00  0.00      R00  C  
ATOM   2619  CG1 VAL 0 168       2.761 -17.620   5.699  1.00  0.00      R00  C  
ATOM   2620  CG2 VAL 0 168       1.055 -15.766   5.279  1.00  0.00      R00  C  
ATOM   2621  H   VAL 0 168      -0.295 -18.184   5.026  1.00  0.00      R00  H  
ATOM   2622  HA  VAL 0 168       1.011 -18.305   7.653  1.00  0.00           H  
ATOM   2623  HB  VAL 0 168       2.009 -16.325   7.140  1.00  0.00           H  
ATOM   2624 HG11 VAL 0 168       3.656 -17.059   5.428  1.00  0.00           H  
ATOM   2625 HG12 VAL 0 168       3.028 -18.390   6.423  1.00  0.00           H  
ATOM   2626 HG13 VAL 0 168       2.571 -18.074   4.726  1.00  0.00           H  
ATOM   2627 HG21 VAL 0 168       0.416 -15.049   5.795  1.00  0.00           H  
ATOM   2628 HG22 VAL 0 168       1.957 -15.370   4.814  1.00  0.00           H  
ATOM   2629 HG23 VAL 0 168       0.613 -16.257   4.412  1.00  0.00           H  
ATOM   2630  N   MET 0 169      -1.765 -16.663   7.347  1.00  0.00      R00  N  
ATOM   2631  CA  MET 0 169      -2.716 -15.851   8.076  1.00  0.00      R00  C  
ATOM   2632  C   MET 0 169      -3.585 -16.765   8.996  1.00  0.00      R00  C  
ATOM   2633  O   MET 0 169      -4.091 -16.350  10.082  1.00  0.00      R00  O  
ATOM   2634  CB  MET 0 169      -3.504 -14.931   7.179  1.00  0.00      R00  C  
ATOM   2635  CG  MET 0 169      -2.713 -13.760   6.537  1.00  0.00      R00  C  
ATOM   2636  SD  MET 0 169      -2.253 -12.593   7.898  1.00  0.00      R00  S  
ATOM   2637  CE  MET 0 169      -3.699 -11.543   7.909  1.00  0.00      R00  C  
ATOM   2638  H   MET 0 169      -2.013 -16.961   6.415  1.00  0.00      R00  H  
ATOM   2639  HA  MET 0 169      -2.111 -15.209   8.716  1.00  0.00           H  
ATOM   2640  HB3 MET 0 169      -4.316 -14.509   7.771  1.00  0.00           H  
ATOM   2641  HB2 MET 0 169      -4.063 -15.341   6.337  1.00  0.00           H  
ATOM   2642  HG3 MET 0 169      -3.276 -13.197   5.793  1.00  0.00           H  
ATOM   2643  HG2 MET 0 169      -1.805 -14.091   6.034  1.00  0.00           H  
ATOM   2644  HE1 MET 0 169      -4.648 -12.077   7.857  1.00  0.00           H  
ATOM   2645  HE2 MET 0 169      -3.595 -10.961   8.825  1.00  0.00           H  
ATOM   2646  HE3 MET 0 169      -3.710 -10.752   7.159  1.00  0.00           H  
ATOM   2647  N   THR 0 170      -3.751 -18.091   8.689  1.00  0.00      R00  N  
ATOM   2648  CA  THR 0 170      -4.475 -18.958   9.599  1.00  0.00      R00  C  
ATOM   2649  C   THR 0 170      -3.985 -19.215  11.022  1.00  0.00      R00  C  
ATOM   2650  O   THR 0 170      -4.828 -19.015  11.935  1.00  0.00      R00  O  
ATOM   2651  CB  THR 0 170      -4.983 -20.270   8.913  1.00  0.00      R00  C  
ATOM   2652  OG1 THR 0 170      -5.527 -20.004   7.703  1.00  0.00      R00  O  
ATOM   2653  CG2 THR 0 170      -6.019 -21.130   9.708  1.00  0.00      R00  C  
ATOM   2654  H   THR 0 170      -3.335 -18.562   7.899  1.00  0.00      R00  H  
ATOM   2655  HG1 THR 0 170      -4.913 -19.502   7.164  1.00  0.00      R00  H  
ATOM   2656  HA  THR 0 170      -5.404 -18.410   9.754  1.00  0.00           H  
ATOM   2657  HB  THR 0 170      -4.125 -20.901   8.681  1.00  0.00           H  
ATOM   2658 HG21 THR 0 170      -6.668 -20.416  10.215  1.00  0.00           H  
ATOM   2659 HG22 THR 0 170      -6.552 -21.805   9.039  1.00  0.00           H  
ATOM   2660 HG23 THR 0 170      -5.493 -21.715  10.462  1.00  0.00           H  
ATOM   2661  N   PRO 0 171      -2.689 -19.380  11.278  1.00  0.00      R00  N  
ATOM   2662  CA  PRO 0 171      -2.099 -19.268  12.640  1.00  0.00      R00  C  
ATOM   2663  C   PRO 0 171      -2.359 -17.982  13.453  1.00  0.00      R00  C  
ATOM   2664  O   PRO 0 171      -2.610 -18.022  14.631  1.00  0.00      R00  O  
ATOM   2665  CD  PRO 0 171      -1.631 -19.947  10.419  1.00  0.00      R00  C  
ATOM   2666  CB  PRO 0 171      -0.661 -19.585  12.498  1.00  0.00      R00  C  
ATOM   2667  CG  PRO 0 171      -0.530 -20.503  11.297  1.00  0.00      R00  C  
ATOM   2668  HD2 PRO 0 171      -1.118 -19.196   9.817  1.00  0.00           H  
ATOM   2669  HD3 PRO 0 171      -2.009 -20.763   9.804  1.00  0.00           H  
ATOM   2670  HA  PRO 0 171      -2.582 -20.075  13.191  1.00  0.00           H  
ATOM   2671  HB3 PRO 0 171      -0.178 -20.079  13.341  1.00  0.00           H  
ATOM   2672  HB2 PRO 0 171      -0.081 -18.667  12.397  1.00  0.00           H  
ATOM   2673  HG2 PRO 0 171       0.461 -20.514  10.844  1.00  0.00           H  
ATOM   2674  HG3 PRO 0 171      -0.735 -21.523  11.625  1.00  0.00           H  
ATOM   2675  N   ILE 0 172      -2.400 -16.811  12.698  1.00  0.00      R00  N  
ATOM   2676  CA  ILE 0 172      -2.608 -15.478  13.327  1.00  0.00      R00  C  
ATOM   2677  C   ILE 0 172      -4.096 -15.382  13.649  1.00  0.00      R00  C  
ATOM   2678  O   ILE 0 172      -4.323 -14.820  14.735  1.00  0.00      R00  O  
ATOM   2679  CB  ILE 0 172      -2.161 -14.300  12.450  1.00  0.00      R00  C  
ATOM   2680  CG2 ILE 0 172      -2.438 -12.922  13.140  1.00  0.00      R00  C  
ATOM   2681  CG1 ILE 0 172      -0.678 -14.550  12.081  1.00  0.00      R00  C  
ATOM   2682  CD1 ILE 0 172      -0.206 -13.515  11.120  1.00  0.00      R00  C  
ATOM   2683  H   ILE 0 172      -2.246 -16.820  11.700  1.00  0.00      R00  H  
ATOM   2684  HA  ILE 0 172      -2.070 -15.552  14.272  1.00  0.00           H  
ATOM   2685  HB  ILE 0 172      -2.839 -14.403  11.602  1.00  0.00           H  
ATOM   2686 HG21 ILE 0 172      -1.894 -12.063  12.747  1.00  0.00           H  
ATOM   2687 HG22 ILE 0 172      -3.515 -12.770  13.079  1.00  0.00           H  
ATOM   2688 HG23 ILE 0 172      -2.075 -13.096  14.153  1.00  0.00           H  
ATOM   2689 HG13 ILE 0 172      -0.481 -15.509  11.602  1.00  0.00           H  
ATOM   2690 HG12 ILE 0 172      -0.080 -14.673  12.984  1.00  0.00           H  
ATOM   2691 HD11 ILE 0 172      -0.898 -13.525  10.278  1.00  0.00           H  
ATOM   2692 HD12 ILE 0 172      -0.338 -12.481  11.439  1.00  0.00           H  
ATOM   2693 HD13 ILE 0 172       0.810 -13.687  10.767  1.00  0.00           H  
ATOM   2694  N   PHE 0 173      -4.991 -16.001  12.962  1.00  0.00      R00  N  
ATOM   2695  CA  PHE 0 173      -6.447 -15.936  13.162  1.00  0.00      R00  C  
ATOM   2696  C   PHE 0 173      -6.924 -16.923  14.256  1.00  0.00      R00  C  
ATOM   2697  O   PHE 0 173      -8.013 -16.745  14.764  1.00  0.00      R00  O  
ATOM   2698  CB  PHE 0 173      -7.190 -16.226  11.806  1.00  0.00      R00  C  
ATOM   2699  CG  PHE 0 173      -8.698 -15.989  11.738  1.00  0.00      R00  C  
ATOM   2700  CD1 PHE 0 173      -9.240 -14.699  11.558  1.00  0.00      R00  C  
ATOM   2701  CD2 PHE 0 173      -9.568 -17.066  11.738  1.00  0.00      R00  C  
ATOM   2702  CE1 PHE 0 173     -10.582 -14.512  11.535  1.00  0.00      R00  C  
ATOM   2703  CE2 PHE 0 173     -10.938 -16.915  11.568  1.00  0.00      R00  C  
ATOM   2704  CZ  PHE 0 173     -11.472 -15.630  11.488  1.00  0.00      R00  C  
ATOM   2705  H   PHE 0 173      -4.670 -16.266  12.042  1.00  0.00      R00  H  
ATOM   2706  HA  PHE 0 173      -6.772 -14.918  13.377  1.00  0.00           H  
ATOM   2707  HB3 PHE 0 173      -6.962 -17.190  11.350  1.00  0.00           H  
ATOM   2708  HB2 PHE 0 173      -6.770 -15.501  11.109  1.00  0.00           H  
ATOM   2709  HD1 PHE 0 173      -8.619 -13.815  11.530  1.00  0.00           H  
ATOM   2710  HD2 PHE 0 173      -9.211 -18.070  11.919  1.00  0.00           H  
ATOM   2711  HE1 PHE 0 173     -11.000 -13.532  11.356  1.00  0.00           H  
ATOM   2712  HE2 PHE 0 173     -11.654 -17.717  11.468  1.00  0.00           H  
ATOM   2713  HZ  PHE 0 173     -12.525 -15.433  11.353  1.00  0.00           H  
ATOM   2714  N   MET 0 174      -6.132 -17.904  14.580  1.00  0.00      R00  N  
ATOM   2715  CA  MET 0 174      -6.292 -18.866  15.643  1.00  0.00      R00  C  
ATOM   2716  C   MET 0 174      -5.568 -18.406  16.920  1.00  0.00      R00  C  
ATOM   2717  O   MET 0 174      -6.299 -18.247  17.898  1.00  0.00      R00  O  
ATOM   2718  CB  MET 0 174      -5.901 -20.292  15.121  1.00  0.00      R00  C  
ATOM   2719  CG  MET 0 174      -5.719 -21.313  16.225  1.00  0.00      R00  C  
ATOM   2720  SD  MET 0 174      -5.819 -22.981  15.482  1.00  0.00      R00  S  
ATOM   2721  CE  MET 0 174      -4.643 -22.831  14.060  1.00  0.00      R00  C  
ATOM   2722  H   MET 0 174      -5.331 -17.995  13.971  1.00  0.00      R00  H  
ATOM   2723  HA  MET 0 174      -7.337 -19.026  15.910  1.00  0.00           H  
ATOM   2724  HB3 MET 0 174      -5.074 -20.170  14.422  1.00  0.00           H  
ATOM   2725  HB2 MET 0 174      -6.749 -20.643  14.534  1.00  0.00           H  
ATOM   2726  HG3 MET 0 174      -6.338 -21.135  17.105  1.00  0.00           H  
ATOM   2727  HG2 MET 0 174      -4.684 -21.146  16.524  1.00  0.00           H  
ATOM   2728  HE1 MET 0 174      -4.398 -23.868  13.827  1.00  0.00           H  
ATOM   2729  HE2 MET 0 174      -5.109 -22.286  13.239  1.00  0.00           H  
ATOM   2730  HE3 MET 0 174      -3.683 -22.340  14.217  1.00  0.00           H  
ATOM   2731  N   TYR 0 175      -4.182 -18.225  16.848  1.00  0.00      R00  N  
ATOM   2732  CA  TYR 0 175      -3.172 -17.754  17.836  1.00  0.00      R00  C  
ATOM   2733  C   TYR 0 175      -3.092 -16.247  17.841  1.00  0.00      R00  C  
ATOM   2734  O   TYR 0 175      -2.093 -15.712  17.296  1.00  0.00      R00  O  
ATOM   2735  CB  TYR 0 175      -1.805 -18.539  17.608  1.00  0.00      R00  C  
ATOM   2736  CG  TYR 0 175      -1.991 -20.056  17.774  1.00  0.00      R00  C  
ATOM   2737  CD1 TYR 0 175      -1.860 -20.879  16.637  1.00  0.00      R00  C  
ATOM   2738  CE1 TYR 0 175      -1.873 -22.299  16.766  1.00  0.00      R00  C  
ATOM   2739  CD2 TYR 0 175      -2.152 -20.656  19.033  1.00  0.00      R00  C  
ATOM   2740  CE2 TYR 0 175      -2.088 -22.069  19.129  1.00  0.00      R00  C  
ATOM   2741  CZ  TYR 0 175      -1.959 -22.873  18.002  1.00  0.00      R00  C  
ATOM   2742  OH  TYR 0 175      -2.026 -24.248  18.063  1.00  0.00      R00  O  
ATOM   2743  H   TYR 0 175      -3.715 -18.478  15.989  1.00  0.00      R00  H  
ATOM   2744  HH  TYR 0 175      -2.030 -24.589  17.166  1.00  0.00      R00  H  
ATOM   2745  HA  TYR 0 175      -3.551 -18.043  18.816  1.00  0.00           H  
ATOM   2746  HB3 TYR 0 175      -1.194 -18.141  18.418  1.00  0.00           H  
ATOM   2747  HB2 TYR 0 175      -1.385 -18.262  16.641  1.00  0.00           H  
ATOM   2748  HD1 TYR 0 175      -1.668 -20.468  15.656  1.00  0.00           H  
ATOM   2749  HE1 TYR 0 175      -1.790 -22.965  15.920  1.00  0.00           H  
ATOM   2750  HD2 TYR 0 175      -2.095 -20.133  19.976  1.00  0.00           H  
ATOM   2751  HE2 TYR 0 175      -2.473 -22.535  20.024  1.00  0.00           H  
ATOM   2752  N   THR 0 176      -4.085 -15.609  18.537  1.00  0.00      R00  N  
ATOM   2753  CA  THR 0 176      -4.385 -14.230  18.382  1.00  0.00      R00  C  
ATOM   2754  C   THR 0 176      -3.935 -13.503  19.698  1.00  0.00      R00  C  
ATOM   2755  O   THR 0 176      -4.679 -13.428  20.644  1.00  0.00      R00  O  
ATOM   2756  CB  THR 0 176      -5.921 -14.069  18.139  1.00  0.00      R00  C  
ATOM   2757  OG1 THR 0 176      -6.199 -14.694  16.868  1.00  0.00      R00  O  
ATOM   2758  CG2 THR 0 176      -6.486 -12.568  18.257  1.00  0.00      R00  C  
ATOM   2759  H   THR 0 176      -4.837 -16.214  18.831  1.00  0.00      R00  H  
ATOM   2760  HG1 THR 0 176      -5.743 -14.243  16.153  1.00  0.00      R00  H  
ATOM   2761  HA  THR 0 176      -3.938 -13.776  17.498  1.00  0.00           H  
ATOM   2762  HB  THR 0 176      -6.408 -14.650  18.922  1.00  0.00           H  
ATOM   2763 HG21 THR 0 176      -5.892 -11.890  17.645  1.00  0.00           H  
ATOM   2764 HG22 THR 0 176      -7.535 -12.597  17.963  1.00  0.00           H  
ATOM   2765 HG23 THR 0 176      -6.433 -12.134  19.256  1.00  0.00           H  
ATOM   2766  N   THR 0 177      -2.793 -12.872  19.647  1.00  0.00      R00  N  
ATOM   2767  CA  THR 0 177      -2.211 -12.029  20.764  1.00  0.00      R00  C  
ATOM   2768  C   THR 0 177      -3.179 -10.877  21.135  1.00  0.00      R00  C  
ATOM   2769  O   THR 0 177      -3.085 -10.375  22.249  1.00  0.00      R00  O  
ATOM   2770  CB  THR 0 177      -0.837 -11.466  20.277  1.00  0.00      R00  C  
ATOM   2771  OG1 THR 0 177      -1.070 -10.947  18.931  1.00  0.00      R00  O  
ATOM   2772  CG2 THR 0 177       0.185 -12.639  20.273  1.00  0.00      R00  C  
ATOM   2773  H   THR 0 177      -2.415 -12.766  18.717  1.00  0.00      R00  H  
ATOM   2774  HG1 THR 0 177      -0.959 -11.684  18.326  1.00  0.00      R00  H  
ATOM   2775  HA  THR 0 177      -2.040 -12.552  21.705  1.00  0.00           H  
ATOM   2776  HB  THR 0 177      -0.317 -10.733  20.895  1.00  0.00           H  
ATOM   2777 HG21 THR 0 177       1.156 -12.212  20.025  1.00  0.00           H  
ATOM   2778 HG22 THR 0 177       0.349 -12.913  21.315  1.00  0.00           H  
ATOM   2779 HG23 THR 0 177      -0.097 -13.439  19.590  1.00  0.00           H  
ATOM   2780  N   LEU 0 178      -4.031 -10.426  20.228  1.00  0.00      R00  N  
ATOM   2781  CA  LEU 0 178      -4.710  -9.133  20.191  1.00  0.00      R00  C  
ATOM   2782  C   LEU 0 178      -5.988  -9.081  21.043  1.00  0.00      R00  C  
ATOM   2783  O   LEU 0 178      -6.634  -8.030  21.273  1.00  0.00      R00  O  
ATOM   2784  CB  LEU 0 178      -5.061  -8.835  18.765  1.00  0.00      R00  C  
ATOM   2785  CG  LEU 0 178      -3.950  -8.502  17.664  1.00  0.00      R00  C  
ATOM   2786  CD1 LEU 0 178      -4.634  -8.288  16.306  1.00  0.00      R00  C  
ATOM   2787  CD2 LEU 0 178      -2.810  -7.482  17.992  1.00  0.00      R00  C  
ATOM   2788  H   LEU 0 178      -3.931 -10.729  19.270  1.00  0.00      R00  H  
ATOM   2789  HA  LEU 0 178      -4.173  -8.273  20.592  1.00  0.00           H  
ATOM   2790  HB3 LEU 0 178      -5.703  -7.958  18.680  1.00  0.00           H  
ATOM   2791  HB2 LEU 0 178      -5.641  -9.691  18.420  1.00  0.00           H  
ATOM   2792  HG  LEU 0 178      -3.369  -9.402  17.463  1.00  0.00           H  
ATOM   2793 HD11 LEU 0 178      -4.366  -9.114  15.647  1.00  0.00           H  
ATOM   2794 HD12 LEU 0 178      -5.717  -8.215  16.413  1.00  0.00           H  
ATOM   2795 HD13 LEU 0 178      -4.142  -7.467  15.785  1.00  0.00           H  
ATOM   2796 HD21 LEU 0 178      -2.876  -7.078  19.003  1.00  0.00           H  
ATOM   2797 HD22 LEU 0 178      -1.842  -7.970  17.879  1.00  0.00           H  
ATOM   2798 HD23 LEU 0 178      -2.704  -6.670  17.273  1.00  0.00           H  
ATOM   2799  N   ILE 0 179      -6.412 -10.179  21.618  1.00  0.00      R00  N  
ATOM   2800  CA  ILE 0 179      -7.485 -10.475  22.500  1.00  0.00      R00  C  
ATOM   2801  C   ILE 0 179      -7.159 -10.222  24.019  1.00  0.00      R00  C  
ATOM   2802  O   ILE 0 179      -7.991 -10.248  24.936  1.00  0.00      R00  O  
ATOM   2803  CB  ILE 0 179      -7.943 -11.989  22.330  1.00  0.00      R00  C  
ATOM   2804  CG2 ILE 0 179      -6.861 -12.967  22.919  1.00  0.00      R00  C  
ATOM   2805  CG1 ILE 0 179      -9.290 -12.203  22.961  1.00  0.00      R00  C  
ATOM   2806  CD1 ILE 0 179      -9.821 -13.556  22.549  1.00  0.00      R00  C  
ATOM   2807  H   ILE 0 179      -5.817 -10.971  21.423  1.00  0.00      R00  H  
ATOM   2808  HA  ILE 0 179      -8.327  -9.820  22.279  1.00  0.00           H  
ATOM   2809  HB  ILE 0 179      -7.994 -12.205  21.263  1.00  0.00           H  
ATOM   2810 HG21 ILE 0 179      -5.847 -12.577  22.823  1.00  0.00           H  
ATOM   2811 HG22 ILE 0 179      -6.904 -13.063  24.004  1.00  0.00           H  
ATOM   2812 HG23 ILE 0 179      -6.915 -13.981  22.522  1.00  0.00           H  
ATOM   2813 HG13 ILE 0 179      -9.942 -11.461  22.501  1.00  0.00           H  
ATOM   2814 HG12 ILE 0 179      -9.280 -12.126  24.048  1.00  0.00           H  
ATOM   2815 HD11 ILE 0 179      -9.791 -13.689  21.467  1.00  0.00           H  
ATOM   2816 HD12 ILE 0 179      -9.394 -14.431  23.039  1.00  0.00           H  
ATOM   2817 HD13 ILE 0 179     -10.882 -13.609  22.795  1.00  0.00           H  
ATOM   2818  N   VAL 0 180      -5.868  -9.968  24.338  1.00  0.00      R00  N  
ATOM   2819  CA  VAL 0 180      -5.385  -9.575  25.651  1.00  0.00      R00  C  
ATOM   2820  C   VAL 0 180      -5.511  -8.071  25.733  1.00  0.00      R00  C  
ATOM   2821  O   VAL 0 180      -5.085  -7.406  24.806  1.00  0.00      R00  O  
ATOM   2822  CB  VAL 0 180      -3.845  -9.862  25.730  1.00  0.00      R00  C  
ATOM   2823  CG1 VAL 0 180      -2.966  -9.192  26.856  1.00  0.00      R00  C  
ATOM   2824  CG2 VAL 0 180      -3.574 -11.409  25.618  1.00  0.00      R00  C  
ATOM   2825  H   VAL 0 180      -5.173  -9.867  23.612  1.00  0.00      R00  H  
ATOM   2826  HA  VAL 0 180      -5.904 -10.020  26.501  1.00  0.00           H  
ATOM   2827  HB  VAL 0 180      -3.461  -9.608  24.741  1.00  0.00           H  
ATOM   2828 HG11 VAL 0 180      -3.471  -9.211  27.822  1.00  0.00           H  
ATOM   2829 HG12 VAL 0 180      -1.935  -9.523  26.979  1.00  0.00           H  
ATOM   2830 HG13 VAL 0 180      -2.851  -8.133  26.627  1.00  0.00           H  
ATOM   2831 HG21 VAL 0 180      -2.583 -11.722  25.291  1.00  0.00           H  
ATOM   2832 HG22 VAL 0 180      -3.828 -11.829  26.591  1.00  0.00           H  
ATOM   2833 HG23 VAL 0 180      -4.269 -11.843  24.899  1.00  0.00           H  
ATOM   2834  N   ASP 0 181      -6.076  -7.502  26.834  1.00  0.00      R00  N  
ATOM   2835  CA  ASP 0 181      -6.340  -6.104  27.153  1.00  0.00      R00  C  
ATOM   2836  C   ASP 0 181      -5.303  -5.016  26.732  1.00  0.00      R00  C  
ATOM   2837  O   ASP 0 181      -5.722  -4.070  26.018  1.00  0.00      R00  O  
ATOM   2838  CB  ASP 0 181      -6.706  -5.841  28.666  1.00  0.00      R00  C  
ATOM   2839  CG  ASP 0 181      -5.641  -6.197  29.726  1.00  0.00      R00  C  
ATOM   2840  OD1 ASP 0 181      -6.089  -6.139  30.935  1.00  0.00      R00  O  
ATOM   2841  OD2 ASP 0 181      -4.477  -6.584  29.338  1.00  0.00      R00  O1-
ATOM   2842  H   ASP 0 181      -6.470  -8.138  27.512  1.00  0.00      R00  H  
ATOM   2843  HA  ASP 0 181      -7.150  -5.856  26.467  1.00  0.00           H  
ATOM   2844  HB3 ASP 0 181      -7.626  -6.426  28.706  1.00  0.00           H  
ATOM   2845  HB2 ASP 0 181      -6.955  -4.801  28.875  1.00  0.00           H  
ATOM   2846  N   ASN 0 182      -4.044  -5.235  27.067  1.00  0.00      R00  N  
ATOM   2847  CA  ASN 0 182      -2.933  -4.329  26.796  1.00  0.00      R00  C  
ATOM   2848  C   ASN 0 182      -2.484  -4.324  25.309  1.00  0.00      R00  C  
ATOM   2849  O   ASN 0 182      -1.741  -3.453  24.834  1.00  0.00      R00  O  
ATOM   2850  CB  ASN 0 182      -1.805  -4.643  27.738  1.00  0.00      R00  C  
ATOM   2851  CG  ASN 0 182      -2.004  -4.379  29.282  1.00  0.00      R00  C  
ATOM   2852  OD1 ASN 0 182      -3.101  -3.898  29.752  1.00  0.00      R00  O  
ATOM   2853  ND2 ASN 0 182      -0.963  -4.600  30.016  1.00  0.00      R00  N  
ATOM   2854  H   ASN 0 182      -3.823  -6.002  27.685  1.00  0.00      R00  H  
ATOM   2855 HD21 ASN 0 182      -0.907  -4.647  31.023  1.00  0.00      R00  H  
ATOM   2856 HD22 ASN 0 182      -0.116  -4.833  29.516  1.00  0.00      R00  H  
ATOM   2857  HA  ASN 0 182      -3.294  -3.304  26.874  1.00  0.00           H  
ATOM   2858  HB3 ASN 0 182      -1.153  -3.832  27.415  1.00  0.00           H  
ATOM   2859  HB2 ASN 0 182      -1.367  -5.617  27.519  1.00  0.00           H  
ATOM   2860  N   ASN 0 183      -2.894  -5.320  24.516  1.00  0.00      R00  N  
ATOM   2861  CA  ASN 0 183      -2.536  -5.412  23.115  1.00  0.00      R00  C  
ATOM   2862  C   ASN 0 183      -3.758  -4.956  22.290  1.00  0.00      R00  C  
ATOM   2863  O   ASN 0 183      -3.569  -4.450  21.207  1.00  0.00      R00  O  
ATOM   2864  CB  ASN 0 183      -2.374  -6.840  22.792  1.00  0.00      R00  C  
ATOM   2865  CG  ASN 0 183      -1.213  -7.597  23.457  1.00  0.00      R00  C  
ATOM   2866  OD1 ASN 0 183      -0.221  -7.014  23.865  1.00  0.00      R00  O  
ATOM   2867  ND2 ASN 0 183      -1.219  -8.946  23.361  1.00  0.00      R00  N  
ATOM   2868  H   ASN 0 183      -3.519  -5.983  24.954  1.00  0.00      R00  H  
ATOM   2869 HD21 ASN 0 183      -0.504  -9.545  23.747  1.00  0.00      R00  H  
ATOM   2870 HD22 ASN 0 183      -1.982  -9.396  22.876  1.00  0.00      R00  H  
ATOM   2871  HA  ASN 0 183      -1.641  -4.856  22.837  1.00  0.00           H  
ATOM   2872  HB3 ASN 0 183      -2.161  -6.880  21.724  1.00  0.00           H  
ATOM   2873  HB2 ASN 0 183      -3.264  -7.428  23.016  1.00  0.00           H  
ATOM   2874  N   GLY 0 184      -4.945  -5.070  22.817  1.00  0.00      R00  N  
ATOM   2875  CA  GLY 0 184      -6.284  -4.742  22.275  1.00  0.00      R00  C  
ATOM   2876  C   GLY 0 184      -6.522  -3.454  21.470  1.00  0.00      R00  C  
ATOM   2877  O   GLY 0 184      -7.175  -3.546  20.430  1.00  0.00      R00  O  
ATOM   2878  H   GLY 0 184      -4.975  -5.634  23.655  1.00  0.00      R00  H  
ATOM   2879  HA3 GLY 0 184      -6.919  -4.703  23.160  1.00  0.00           H  
ATOM   2880  HA2 GLY 0 184      -6.615  -5.547  21.619  1.00  0.00           H  
ATOM   2881  N   PRO 0 185      -5.925  -2.308  21.947  1.00  0.00      R00  N  
ATOM   2882  CA  PRO 0 185      -5.928  -1.039  21.136  1.00  0.00      R00  C  
ATOM   2883  C   PRO 0 185      -5.464  -0.998  19.640  1.00  0.00      R00  C  
ATOM   2884  O   PRO 0 185      -5.369   0.157  19.118  1.00  0.00      R00  O  
ATOM   2885  CD  PRO 0 185      -5.412  -2.102  23.296  1.00  0.00      R00  C  
ATOM   2886  CB  PRO 0 185      -5.074  -0.108  22.005  1.00  0.00      R00  C  
ATOM   2887  CG  PRO 0 185      -5.290  -0.598  23.401  1.00  0.00      R00  C  
ATOM   2888  HD2 PRO 0 185      -4.351  -2.356  23.299  1.00  0.00           H  
ATOM   2889  HD3 PRO 0 185      -5.942  -2.590  24.114  1.00  0.00           H  
ATOM   2890  HA  PRO 0 185      -6.960  -0.690  21.176  1.00  0.00           H  
ATOM   2891  HB3 PRO 0 185      -5.368   0.939  21.933  1.00  0.00           H  
ATOM   2892  HB2 PRO 0 185      -4.029  -0.118  21.693  1.00  0.00           H  
ATOM   2893  HG2 PRO 0 185      -4.518  -0.152  24.029  1.00  0.00           H  
ATOM   2894  HG3 PRO 0 185      -6.211  -0.202  23.830  1.00  0.00           H  
ATOM   2895  N   SER 0 186      -5.203  -2.123  18.926  1.00  0.00      R00  N  
ATOM   2896  CA  SER 0 186      -4.939  -2.103  17.450  1.00  0.00      R00  C  
ATOM   2897  C   SER 0 186      -5.245  -3.453  16.858  1.00  0.00      R00  C  
ATOM   2898  O   SER 0 186      -5.591  -4.375  17.558  1.00  0.00      R00  O  
ATOM   2899  CB  SER 0 186      -3.437  -1.594  17.225  1.00  0.00      R00  C  
ATOM   2900  OG  SER 0 186      -3.097  -1.107  15.954  1.00  0.00      R00  O  
ATOM   2901  H   SER 0 186      -5.256  -3.021  19.386  1.00  0.00      R00  H  
ATOM   2902  HG  SER 0 186      -3.435  -0.218  15.826  1.00  0.00      R00  H  
ATOM   2903  HA  SER 0 186      -5.777  -1.481  17.138  1.00  0.00           H  
ATOM   2904  HB3 SER 0 186      -2.768  -2.437  17.395  1.00  0.00           H  
ATOM   2905  HB2 SER 0 186      -3.193  -0.858  17.991  1.00  0.00           H  
ATOM   2906  N   CYS 0 187      -5.160  -3.488  15.557  1.00  0.00      R00  N  
ATOM   2907  CA  CYS 0 187      -5.209  -4.754  14.823  1.00  0.00      R00  C  
ATOM   2908  C   CYS 0 187      -4.202  -4.639  13.709  1.00  0.00      R00  C  
ATOM   2909  O   CYS 0 187      -4.205  -3.606  12.980  1.00  0.00      R00  O  
ATOM   2910  SG  CYS 0 187      -7.118  -6.340  13.418  1.00  0.00      R00  S  
ATOM   2911  CB  CYS 0 187      -6.631  -4.823  14.278  1.00  0.00      R00  C  
ATOM   2912  H   CYS 0 187      -4.830  -2.639  15.122  1.00  0.00      R00  H  
ATOM   2913  HB2 CYS 0 187      -7.332  -4.705  15.104  1.00  0.00           H  
ATOM   2914  HB3 CYS 0 187      -6.874  -4.081  13.518  1.00  0.00           H  
ATOM   2915  HA  CYS 0 187      -4.942  -5.579  15.484  1.00  0.00           H  
ATOM   2916  N   ASN 0 188      -3.356  -5.670  13.575  1.00  0.00      R00  N  
ATOM   2917  CA  ASN 0 188      -2.301  -5.814  12.625  1.00  0.00      R00  C  
ATOM   2918  C   ASN 0 188      -1.946  -7.259  12.432  1.00  0.00      R00  C  
ATOM   2919  O   ASN 0 188      -2.501  -8.098  13.216  1.00  0.00      R00  O  
ATOM   2920  CB  ASN 0 188      -1.106  -5.069  13.230  1.00  0.00      R00  C  
ATOM   2921  CG  ASN 0 188      -1.138  -3.532  13.254  1.00  0.00      R00  C  
ATOM   2922  OD1 ASN 0 188      -1.195  -2.908  12.185  1.00  0.00      R00  O  
ATOM   2923  ND2 ASN 0 188      -1.194  -2.876  14.403  1.00  0.00      R00  N  
ATOM   2924  H   ASN 0 188      -3.588  -6.485  14.125  1.00  0.00      R00  H  
ATOM   2925 HD21 ASN 0 188      -1.324  -1.900  14.629  1.00  0.00      R00  H  
ATOM   2926 HD22 ASN 0 188      -1.328  -3.376  15.270  1.00  0.00      R00  H  
ATOM   2927  HA  ASN 0 188      -2.559  -5.368  11.665  1.00  0.00           H  
ATOM   2928  HB3 ASN 0 188      -0.235  -5.351  12.639  1.00  0.00           H  
ATOM   2929  HB2 ASN 0 188      -0.868  -5.374  14.249  1.00  0.00           H  
ATOM   2930  N   ILE 0 189      -1.238  -7.502  11.363  1.00  0.00      R00  N  
ATOM   2931  CA  ILE 0 189      -0.565  -8.738  10.979  1.00  0.00      R00  C  
ATOM   2932  C   ILE 0 189       0.548  -9.065  12.019  1.00  0.00      R00  C  
ATOM   2933  O   ILE 0 189       1.547  -8.334  12.098  1.00  0.00      R00  O  
ATOM   2934  CB  ILE 0 189       0.082  -8.716   9.535  1.00  0.00      R00  C  
ATOM   2935  CG2 ILE 0 189       0.999  -9.906   9.127  1.00  0.00      R00  C  
ATOM   2936  CG1 ILE 0 189      -1.031  -8.697   8.440  1.00  0.00      R00  C  
ATOM   2937  CD1 ILE 0 189      -0.626  -8.125   7.073  1.00  0.00      R00  C  
ATOM   2938  H   ILE 0 189      -0.922  -6.743  10.776  1.00  0.00      R00  H  
ATOM   2939  HA  ILE 0 189      -1.309  -9.534  11.022  1.00  0.00           H  
ATOM   2940  HB  ILE 0 189       0.632  -7.775   9.507  1.00  0.00           H  
ATOM   2941 HG21 ILE 0 189       0.490 -10.863   9.245  1.00  0.00           H  
ATOM   2942 HG22 ILE 0 189       1.492  -9.739   8.169  1.00  0.00           H  
ATOM   2943 HG23 ILE 0 189       1.835  -9.911   9.825  1.00  0.00           H  
ATOM   2944 HG13 ILE 0 189      -1.776  -8.014   8.850  1.00  0.00           H  
ATOM   2945 HG12 ILE 0 189      -1.729  -9.532   8.479  1.00  0.00           H  
ATOM   2946 HD11 ILE 0 189      -0.925  -8.851   6.317  1.00  0.00           H  
ATOM   2947 HD12 ILE 0 189      -1.034  -7.153   6.794  1.00  0.00           H  
ATOM   2948 HD13 ILE 0 189       0.458  -8.015   7.043  1.00  0.00           H  
ATOM   2949  N   VAL 0 190       0.369 -10.123  12.851  1.00  0.00      R00  N  
ATOM   2950  CA  VAL 0 190       1.209 -10.226  14.093  1.00  0.00      R00  C  
ATOM   2951  C   VAL 0 190       1.679 -11.650  14.393  1.00  0.00      R00  C  
ATOM   2952  O   VAL 0 190       1.001 -12.635  14.009  1.00  0.00      R00  O  
ATOM   2953  CB  VAL 0 190       0.539  -9.542  15.340  1.00  0.00      R00  C  
ATOM   2954  CG1 VAL 0 190       0.501  -7.909  15.262  1.00  0.00      R00  C  
ATOM   2955  CG2 VAL 0 190      -0.904 -10.127  15.758  1.00  0.00      R00  C  
ATOM   2956  H   VAL 0 190      -0.433 -10.713  12.680  1.00  0.00      R00  H  
ATOM   2957  HA  VAL 0 190       2.116  -9.652  13.902  1.00  0.00           H  
ATOM   2958  HB  VAL 0 190       1.217  -9.796  16.155  1.00  0.00           H  
ATOM   2959 HG11 VAL 0 190       1.536  -7.567  15.227  1.00  0.00           H  
ATOM   2960 HG12 VAL 0 190       0.047  -7.512  14.354  1.00  0.00           H  
ATOM   2961 HG13 VAL 0 190      -0.014  -7.366  16.055  1.00  0.00           H  
ATOM   2962 HG21 VAL 0 190      -0.931 -11.216  15.699  1.00  0.00           H  
ATOM   2963 HG22 VAL 0 190      -1.122  -9.818  16.780  1.00  0.00           H  
ATOM   2964 HG23 VAL 0 190      -1.686  -9.694  15.134  1.00  0.00           H  
ATOM   2965  N   TRP 0 191       2.706 -11.783  15.230  1.00  0.00      R00  N  
ATOM   2966  CA  TRP 0 191       3.236 -13.065  15.740  1.00  0.00      R00  C  
ATOM   2967  C   TRP 0 191       2.112 -14.148  16.161  1.00  0.00      R00  C  
ATOM   2968  O   TRP 0 191       1.343 -13.858  17.089  1.00  0.00      R00  O  
ATOM   2969  CB  TRP 0 191       4.247 -12.829  16.902  1.00  0.00      R00  C  
ATOM   2970  CG  TRP 0 191       4.892 -13.923  17.761  1.00  0.00      R00  C  
ATOM   2971  CD2 TRP 0 191       4.850 -14.093  19.192  1.00  0.00      R00  C  
ATOM   2972  CE2 TRP 0 191       5.516 -15.336  19.500  1.00  0.00      R00  C  
ATOM   2973  CE3 TRP 0 191       4.239 -13.384  20.264  1.00  0.00      R00  C  
ATOM   2974  CD1 TRP 0 191       5.542 -15.032  17.282  1.00  0.00      R00  C  
ATOM   2975  NE1 TRP 0 191       6.096 -15.753  18.322  1.00  0.00      R00  N  
ATOM   2976  CZ2 TRP 0 191       5.656 -15.832  20.813  1.00  0.00      R00  C  
ATOM   2977  CZ3 TRP 0 191       4.434 -13.815  21.575  1.00  0.00      R00  C  
ATOM   2978  CH2 TRP 0 191       5.079 -15.024  21.854  1.00  0.00      R00  C  
ATOM   2979  H   TRP 0 191       3.156 -10.900  15.428  1.00  0.00      R00  H  
ATOM   2980  HE1 TRP 0 191       6.516 -16.670  18.265  1.00  0.00      R00  H  
ATOM   2981  HA  TRP 0 191       3.969 -13.427  15.019  1.00  0.00           H  
ATOM   2982  HB3 TRP 0 191       3.946 -12.115  17.669  1.00  0.00           H  
ATOM   2983  HB2 TRP 0 191       5.214 -12.505  16.516  1.00  0.00           H  
ATOM   2984  HE3 TRP 0 191       3.743 -12.437  20.106  1.00  0.00           H  
ATOM   2985  HD1 TRP 0 191       5.825 -15.267  16.267  1.00  0.00           H  
ATOM   2986  HZ2 TRP 0 191       6.248 -16.726  20.941  1.00  0.00           H  
ATOM   2987  HZ3 TRP 0 191       4.140 -13.247  22.446  1.00  0.00           H  
ATOM   2988  HH2 TRP 0 191       5.152 -15.356  22.879  1.00  0.00           H  
ATOM   2989  N   PRO 0 192       2.089 -15.337  15.522  1.00  0.00      R00  N  
ATOM   2990  CA  PRO 0 192       1.263 -16.469  16.030  1.00  0.00      R00  C  
ATOM   2991  C   PRO 0 192       2.066 -17.134  17.191  1.00  0.00      R00  C  
ATOM   2992  O   PRO 0 192       3.245 -17.447  17.055  1.00  0.00      R00  O  
ATOM   2993  CD  PRO 0 192       2.898 -15.776  14.370  1.00  0.00      R00  C  
ATOM   2994  CB  PRO 0 192       1.218 -17.401  14.814  1.00  0.00      R00  C  
ATOM   2995  CG  PRO 0 192       2.451 -17.265  14.009  1.00  0.00      R00  C  
ATOM   2996  HD2 PRO 0 192       3.971 -15.790  14.560  1.00  0.00           H  
ATOM   2997  HD3 PRO 0 192       2.806 -15.038  13.573  1.00  0.00           H  
ATOM   2998  HA  PRO 0 192       0.294 -16.114  16.378  1.00  0.00           H  
ATOM   2999  HB3 PRO 0 192       0.230 -17.285  14.368  1.00  0.00           H  
ATOM   3000  HB2 PRO 0 192       1.108 -18.420  15.184  1.00  0.00           H  
ATOM   3001  HG2 PRO 0 192       3.229 -17.913  14.412  1.00  0.00           H  
ATOM   3002  HG3 PRO 0 192       2.478 -17.535  12.954  1.00  0.00           H  
ATOM   3003  N   GLU 0 193       1.481 -17.195  18.382  1.00  0.00      R00  N  
ATOM   3004  CA  GLU 0 193       2.056 -17.652  19.669  1.00  0.00      R00  C  
ATOM   3005  C   GLU 0 193       2.444 -19.119  19.709  1.00  0.00      R00  C  
ATOM   3006  O   GLU 0 193       3.014 -19.565  20.726  1.00  0.00      R00  O  
ATOM   3007  CB  GLU 0 193       0.918 -17.355  20.718  1.00  0.00      R00  C  
ATOM   3008  CG  GLU 0 193       0.166 -15.961  20.778  1.00  0.00      R00  C  
ATOM   3009  CD  GLU 0 193      -0.988 -16.040  21.741  1.00  0.00      R00  C  
ATOM   3010  OE1 GLU 0 193      -2.143 -16.179  21.322  1.00  0.00      R00  O  
ATOM   3011  OE2 GLU 0 193      -0.711 -15.897  22.950  1.00  0.00      R00  O1-
ATOM   3012  H   GLU 0 193       0.566 -16.777  18.467  1.00  0.00      R00  H  
ATOM   3013  HA  GLU 0 193       2.932 -17.107  20.021  1.00  0.00           H  
ATOM   3014  HB3 GLU 0 193       1.238 -17.639  21.720  1.00  0.00           H  
ATOM   3015  HB2 GLU 0 193       0.148 -18.076  20.443  1.00  0.00           H  
ATOM   3016  HG3 GLU 0 193      -0.218 -15.642  19.810  1.00  0.00           H  
ATOM   3017  HG2 GLU 0 193       0.909 -15.245  21.129  1.00  0.00           H  
ATOM   3018  N   LYS 0 194       2.088 -19.877  18.634  1.00  0.00      R00  N  
ATOM   3019  CA  LYS 0 194       2.541 -21.279  18.566  1.00  0.00      R00  C  
ATOM   3020  C   LYS 0 194       4.104 -21.278  18.478  1.00  0.00      R00  C  
ATOM   3021  O   LYS 0 194       4.753 -22.313  18.836  1.00  0.00      R00  O  
ATOM   3022  CB  LYS 0 194       1.786 -21.873  17.327  1.00  0.00      R00  C  
ATOM   3023  CG  LYS 0 194       2.250 -21.432  15.878  1.00  0.00      R00  C  
ATOM   3024  CD  LYS 0 194       1.599 -22.072  14.643  1.00  0.00      R00  C  
ATOM   3025  CE  LYS 0 194       2.288 -21.526  13.399  1.00  0.00      R00  C  
ATOM   3026  NZ  LYS 0 194       3.699 -21.817  13.169  1.00  0.00      R00  N1+
ATOM   3027  H   LYS 0 194       1.727 -19.427  17.806  1.00  0.00      R00  H  
ATOM   3028  HZ1 LYS 0 194       3.835 -22.815  13.245  1.00  0.00      R00  H  
ATOM   3029  HZ2 LYS 0 194       3.938 -21.685  12.197  1.00  0.00      R00  H  
ATOM   3030  HZ3 LYS 0 194       4.322 -21.262  13.739  1.00  0.00      R00  H  
ATOM   3031  HA  LYS 0 194       2.401 -21.938  19.423  1.00  0.00           H  
ATOM   3032  HB3 LYS 0 194       0.730 -21.660  17.495  1.00  0.00           H  
ATOM   3033  HB2 LYS 0 194       1.974 -22.917  17.574  1.00  0.00           H  
ATOM   3034  HG3 LYS 0 194       3.327 -21.603  15.885  1.00  0.00           H  
ATOM   3035  HG2 LYS 0 194       2.162 -20.363  15.682  1.00  0.00           H  
ATOM   3036  HD3 LYS 0 194       0.571 -21.715  14.579  1.00  0.00           H  
ATOM   3037  HD2 LYS 0 194       1.359 -23.135  14.631  1.00  0.00           H  
ATOM   3038  HE3 LYS 0 194       2.151 -20.447  13.331  1.00  0.00           H  
ATOM   3039  HE2 LYS 0 194       1.710 -21.977  12.593  1.00  0.00           H  
ATOM   3040  N   ASP 0 195       4.719 -20.264  17.792  1.00  0.00      R00  N  
ATOM   3041  CA  ASP 0 195       6.112 -20.208  17.576  1.00  0.00      R00  C  
ATOM   3042  C   ASP 0 195       6.770 -19.415  18.695  1.00  0.00      R00  C  
ATOM   3043  O   ASP 0 195       7.078 -18.227  18.546  1.00  0.00      R00  O  
ATOM   3044  CB  ASP 0 195       6.486 -19.720  16.137  1.00  0.00      R00  C  
ATOM   3045  CG  ASP 0 195       5.825 -20.505  14.956  1.00  0.00      R00  C  
ATOM   3046  OD1 ASP 0 195       5.278 -19.924  14.023  1.00  0.00      R00  O  
ATOM   3047  OD2 ASP 0 195       5.782 -21.707  15.027  1.00  0.00      R00  O1-
ATOM   3048  H   ASP 0 195       4.277 -19.430  17.434  1.00  0.00      R00  H  
ATOM   3049  HA  ASP 0 195       6.614 -21.176  17.555  1.00  0.00           H  
ATOM   3050  HB3 ASP 0 195       7.562 -19.865  16.037  1.00  0.00           H  
ATOM   3051  HB2 ASP 0 195       6.412 -18.638  16.025  1.00  0.00           H  
ATOM   3052  N   LEU 0 196       7.038 -20.095  19.754  1.00  0.00      R00  N  
ATOM   3053  CA  LEU 0 196       7.684 -19.555  20.931  1.00  0.00      R00  C  
ATOM   3054  C   LEU 0 196       9.037 -18.928  20.635  1.00  0.00      R00  C  
ATOM   3055  O   LEU 0 196       9.144 -17.788  21.061  1.00  0.00      R00  O  
ATOM   3056  CB  LEU 0 196       7.652 -20.498  22.195  1.00  0.00      R00  C  
ATOM   3057  CG  LEU 0 196       6.198 -20.725  22.776  1.00  0.00      R00  C  
ATOM   3058  CD1 LEU 0 196       6.048 -22.013  23.717  1.00  0.00      R00  C  
ATOM   3059  CD2 LEU 0 196       5.669 -19.487  23.471  1.00  0.00      R00  C  
ATOM   3060  H   LEU 0 196       6.524 -20.964  19.777  1.00  0.00      R00  H  
ATOM   3061  HA  LEU 0 196       7.039 -18.707  21.160  1.00  0.00           H  
ATOM   3062  HB3 LEU 0 196       8.195 -20.071  23.039  1.00  0.00           H  
ATOM   3063  HB2 LEU 0 196       8.122 -21.439  21.908  1.00  0.00           H  
ATOM   3064  HG  LEU 0 196       5.521 -20.960  21.955  1.00  0.00           H  
ATOM   3065 HD11 LEU 0 196       5.415 -22.753  23.227  1.00  0.00           H  
ATOM   3066 HD12 LEU 0 196       6.937 -22.627  23.863  1.00  0.00           H  
ATOM   3067 HD13 LEU 0 196       5.632 -21.758  24.691  1.00  0.00           H  
ATOM   3068 HD21 LEU 0 196       6.272 -18.619  23.205  1.00  0.00           H  
ATOM   3069 HD22 LEU 0 196       4.615 -19.303  23.263  1.00  0.00           H  
ATOM   3070 HD23 LEU 0 196       5.589 -19.501  24.558  1.00  0.00           H  
ATOM   3071  N   ASN 0 197       9.975 -19.476  19.838  1.00  0.00      R00  N  
ATOM   3072  CA  ASN 0 197      11.341 -18.895  19.641  1.00  0.00      R00  C  
ATOM   3073  C   ASN 0 197      11.322 -17.943  18.431  1.00  0.00      R00  C  
ATOM   3074  O   ASN 0 197      12.403 -17.499  18.063  1.00  0.00      R00  O  
ATOM   3075  CB  ASN 0 197      12.359 -20.081  19.437  1.00  0.00      R00  C  
ATOM   3076  CG  ASN 0 197      12.872 -20.689  20.726  1.00  0.00      R00  C  
ATOM   3077  OD1 ASN 0 197      12.198 -20.638  21.728  1.00  0.00      R00  O  
ATOM   3078  ND2 ASN 0 197      14.024 -21.409  20.603  1.00  0.00      R00  N  
ATOM   3079  H   ASN 0 197       9.788 -20.303  19.288  1.00  0.00      R00  H  
ATOM   3080 HD21 ASN 0 197      14.439 -22.012  21.299  1.00  0.00      R00  H  
ATOM   3081 HD22 ASN 0 197      14.390 -21.495  19.666  1.00  0.00      R00  H  
ATOM   3082  HA  ASN 0 197      11.663 -18.364  20.537  1.00  0.00           H  
ATOM   3083  HB3 ASN 0 197      13.251 -19.743  18.910  1.00  0.00           H  
ATOM   3084  HB2 ASN 0 197      11.938 -20.751  18.687  1.00  0.00           H  
ATOM   3085  N   LYS 0 198      10.101 -17.541  17.917  1.00  0.00      R00  N  
ATOM   3086  CA  LYS 0 198       9.901 -16.503  16.941  1.00  0.00      R00  C  
ATOM   3087  C   LYS 0 198       9.862 -15.080  17.484  1.00  0.00      R00  C  
ATOM   3088  O   LYS 0 198      10.711 -14.267  17.167  1.00  0.00      R00  O  
ATOM   3089  CB  LYS 0 198       8.775 -16.828  16.056  1.00  0.00      R00  C  
ATOM   3090  CG  LYS 0 198       8.333 -15.964  14.844  1.00  0.00      R00  C  
ATOM   3091  CD  LYS 0 198       7.164 -16.575  14.013  1.00  0.00      R00  C  
ATOM   3092  CE  LYS 0 198       7.822 -17.509  12.955  1.00  0.00      R00  C  
ATOM   3093  NZ  LYS 0 198       6.753 -18.352  12.336  1.00  0.00      R00  N1+
ATOM   3094  H   LYS 0 198       9.264 -17.976  18.278  1.00  0.00      R00  H  
ATOM   3095  HZ1 LYS 0 198       7.187 -18.896  11.604  1.00  0.00      R00  H  
ATOM   3096  HZ2 LYS 0 198       6.186 -18.963  12.906  1.00  0.00      R00  H  
ATOM   3097  HZ3 LYS 0 198       6.037 -17.752  11.953  1.00  0.00      R00  H  
ATOM   3098  HA  LYS 0 198      10.759 -16.616  16.277  1.00  0.00           H  
ATOM   3099  HB3 LYS 0 198       7.936 -16.957  16.739  1.00  0.00           H  
ATOM   3100  HB2 LYS 0 198       9.023 -17.747  15.525  1.00  0.00           H  
ATOM   3101  HG3 LYS 0 198       9.146 -15.700  14.167  1.00  0.00           H  
ATOM   3102  HG2 LYS 0 198       8.013 -15.014  15.271  1.00  0.00           H  
ATOM   3103  HD3 LYS 0 198       6.677 -15.799  13.423  1.00  0.00           H  
ATOM   3104  HD2 LYS 0 198       6.419 -16.947  14.717  1.00  0.00           H  
ATOM   3105  HE3 LYS 0 198       8.395 -18.276  13.475  1.00  0.00           H  
ATOM   3106  HE2 LYS 0 198       8.412 -16.887  12.281  1.00  0.00           H  
ATOM   3107  N   GLY 0 199       8.825 -14.728  18.292  1.00  0.00      R00  N  
ATOM   3108  CA  GLY 0 199       8.546 -13.366  18.934  1.00  0.00      R00  C  
ATOM   3109  C   GLY 0 199       8.223 -12.291  17.797  1.00  0.00      R00  C  
ATOM   3110  O   GLY 0 199       8.577 -12.390  16.627  1.00  0.00      R00  O  
ATOM   3111  H   GLY 0 199       8.117 -15.443  18.382  1.00  0.00      R00  H  
ATOM   3112  HA3 GLY 0 199       9.178 -12.976  19.732  1.00  0.00           H  
ATOM   3113  HA2 GLY 0 199       7.582 -13.413  19.441  1.00  0.00           H  
ATOM   3114  N   GLN 0 200       7.569 -11.203  18.210  1.00  0.00      R00  N  
ATOM   3115  CA  GLN 0 200       7.099 -10.123  17.374  1.00  0.00      R00  C  
ATOM   3116  C   GLN 0 200       8.216  -9.193  16.809  1.00  0.00      R00  C  
ATOM   3117  O   GLN 0 200       8.036  -8.694  15.696  1.00  0.00      R00  O  
ATOM   3118  CB  GLN 0 200       5.947  -9.395  18.219  1.00  0.00      R00  C  
ATOM   3119  CG  GLN 0 200       5.322  -8.186  17.484  1.00  0.00      R00  C  
ATOM   3120  CD  GLN 0 200       4.752  -8.465  16.085  1.00  0.00      R00  C  
ATOM   3121  OE1 GLN 0 200       4.229  -9.563  15.865  1.00  0.00      R00  O  
ATOM   3122  NE2 GLN 0 200       4.876  -7.571  15.103  1.00  0.00      R00  N  
ATOM   3123  H   GLN 0 200       7.138 -11.240  19.122  1.00  0.00      R00  H  
ATOM   3124 HE21 GLN 0 200       4.758  -7.819  14.131  1.00  0.00      R00  H  
ATOM   3125 HE22 GLN 0 200       5.402  -6.753  15.374  1.00  0.00      R00  H  
ATOM   3126  HA  GLN 0 200       6.572 -10.597  16.546  1.00  0.00           H  
ATOM   3127  HB3 GLN 0 200       6.417  -9.032  19.133  1.00  0.00           H  
ATOM   3128  HB2 GLN 0 200       5.161 -10.109  18.465  1.00  0.00           H  
ATOM   3129  HG3 GLN 0 200       6.119  -7.447  17.401  1.00  0.00           H  
ATOM   3130  HG2 GLN 0 200       4.489  -7.801  18.073  1.00  0.00           H  
ATOM   3131  N   THR 0 201       9.262  -8.948  17.619  1.00  0.00      R00  N  
ATOM   3132  CA  THR 0 201      10.370  -8.122  17.241  1.00  0.00      R00  C  
ATOM   3133  C   THR 0 201      11.028  -8.608  15.994  1.00  0.00      R00  C  
ATOM   3134  O   THR 0 201      11.329  -7.926  15.028  1.00  0.00      R00  O  
ATOM   3135  CB  THR 0 201      11.418  -8.052  18.358  1.00  0.00      R00  C  
ATOM   3136  OG1 THR 0 201      10.700  -7.887  19.570  1.00  0.00      R00  O  
ATOM   3137  CG2 THR 0 201      12.195  -6.841  18.318  1.00  0.00      R00  C  
ATOM   3138  H   THR 0 201       9.168  -9.394  18.520  1.00  0.00      R00  H  
ATOM   3139  HG1 THR 0 201      10.361  -8.757  19.794  1.00  0.00      R00  H  
ATOM   3140  HA  THR 0 201       9.974  -7.125  17.047  1.00  0.00           H  
ATOM   3141  HB  THR 0 201      12.012  -8.951  18.522  1.00  0.00           H  
ATOM   3142 HG21 THR 0 201      13.024  -6.800  19.025  1.00  0.00           H  
ATOM   3143 HG22 THR 0 201      12.578  -6.689  17.308  1.00  0.00           H  
ATOM   3144 HG23 THR 0 201      11.537  -5.979  18.431  1.00  0.00           H  
ATOM   3145  N   THR 0 202      11.332  -9.866  15.953  1.00  0.00      R00  N  
ATOM   3146  CA  THR 0 202      11.891 -10.605  14.832  1.00  0.00      R00  C  
ATOM   3147  C   THR 0 202      10.858 -10.998  13.701  1.00  0.00      R00  C  
ATOM   3148  O   THR 0 202      11.255 -10.734  12.596  1.00  0.00      R00  O  
ATOM   3149  CB  THR 0 202      12.629 -11.819  15.355  1.00  0.00      R00  C  
ATOM   3150  OG1 THR 0 202      13.873 -11.448  15.981  1.00  0.00      R00  O  
ATOM   3151  CG2 THR 0 202      12.906 -12.930  14.369  1.00  0.00      R00  C  
ATOM   3152  H   THR 0 202      11.243 -10.399  16.806  1.00  0.00      R00  H  
ATOM   3153  HG1 THR 0 202      13.697 -11.176  16.885  1.00  0.00      R00  H  
ATOM   3154  HA  THR 0 202      12.679 -10.026  14.350  1.00  0.00           H  
ATOM   3155  HB  THR 0 202      12.112 -12.304  16.183  1.00  0.00           H  
ATOM   3156 HG21 THR 0 202      13.732 -13.496  14.800  1.00  0.00           H  
ATOM   3157 HG22 THR 0 202      11.974 -13.493  14.312  1.00  0.00           H  
ATOM   3158 HG23 THR 0 202      13.358 -12.576  13.443  1.00  0.00           H  
ATOM   3159  N   PHE 0 203       9.600 -11.311  13.994  1.00  0.00      R00  N  
ATOM   3160  CA  PHE 0 203       8.550 -11.509  12.947  1.00  0.00      R00  C  
ATOM   3161  C   PHE 0 203       8.220 -10.325  12.092  1.00  0.00      R00  C  
ATOM   3162  O   PHE 0 203       7.770 -10.532  10.944  1.00  0.00      R00  O  
ATOM   3163  CB  PHE 0 203       7.303 -12.265  13.524  1.00  0.00      R00  C  
ATOM   3164  CG  PHE 0 203       6.055 -12.441  12.632  1.00  0.00      R00  C  
ATOM   3165  CD1 PHE 0 203       6.044 -13.344  11.502  1.00  0.00      R00  C  
ATOM   3166  CD2 PHE 0 203       4.929 -11.553  12.712  1.00  0.00      R00  C  
ATOM   3167  CE1 PHE 0 203       4.994 -13.410  10.574  1.00  0.00      R00  C  
ATOM   3168  CE2 PHE 0 203       3.873 -11.703  11.751  1.00  0.00      R00  C  
ATOM   3169  CZ  PHE 0 203       3.871 -12.629  10.705  1.00  0.00      R00  C  
ATOM   3170  H   PHE 0 203       9.438 -11.505  14.972  1.00  0.00      R00  H  
ATOM   3171  HA  PHE 0 203       9.016 -12.206  12.251  1.00  0.00           H  
ATOM   3172  HB3 PHE 0 203       7.030 -11.946  14.529  1.00  0.00           H  
ATOM   3173  HB2 PHE 0 203       7.672 -13.274  13.712  1.00  0.00           H  
ATOM   3174  HD1 PHE 0 203       6.855 -14.055  11.448  1.00  0.00           H  
ATOM   3175  HD2 PHE 0 203       4.989 -10.823  13.506  1.00  0.00           H  
ATOM   3176  HE1 PHE 0 203       5.128 -14.163   9.811  1.00  0.00           H  
ATOM   3177  HE2 PHE 0 203       3.011 -11.060  11.853  1.00  0.00           H  
ATOM   3178  HZ  PHE 0 203       2.961 -12.719  10.130  1.00  0.00           H  
ATOM   3179  N   THR 0 204       8.586  -9.107  12.604  1.00  0.00      R00  N  
ATOM   3180  CA  THR 0 204       8.596  -7.823  11.928  1.00  0.00      R00  C  
ATOM   3181  C   THR 0 204       9.572  -7.813  10.697  1.00  0.00      R00  C  
ATOM   3182  O   THR 0 204       9.233  -7.354   9.655  1.00  0.00      R00  O  
ATOM   3183  CB  THR 0 204       8.715  -6.552  12.873  1.00  0.00      R00  C  
ATOM   3184  OG1 THR 0 204       7.883  -6.688  14.067  1.00  0.00      R00  O  
ATOM   3185  CG2 THR 0 204       8.601  -5.207  12.093  1.00  0.00      R00  C  
ATOM   3186  H   THR 0 204       8.964  -9.135  13.540  1.00  0.00      R00  H  
ATOM   3187  HG1 THR 0 204       7.893  -7.588  14.402  1.00  0.00      R00  H  
ATOM   3188  HA  THR 0 204       7.632  -7.501  11.533  1.00  0.00           H  
ATOM   3189  HB  THR 0 204       9.752  -6.676  13.187  1.00  0.00           H  
ATOM   3190 HG21 THR 0 204       8.602  -5.116  11.007  1.00  0.00           H  
ATOM   3191 HG22 THR 0 204       7.606  -4.782  12.228  1.00  0.00           H  
ATOM   3192 HG23 THR 0 204       9.278  -4.434  12.455  1.00  0.00           H  
ATOM   3193  N   LEU 0 205      10.703  -8.537  10.824  1.00  0.00      R00  N  
ATOM   3194  CA  LEU 0 205      11.588  -8.786   9.680  1.00  0.00      R00  C  
ATOM   3195  C   LEU 0 205      10.963  -9.705   8.623  1.00  0.00      R00  C  
ATOM   3196  O   LEU 0 205      11.207  -9.522   7.404  1.00  0.00      R00  O  
ATOM   3197  CB  LEU 0 205      12.966  -9.359  10.192  1.00  0.00      R00  C  
ATOM   3198  CG  LEU 0 205      13.762  -8.526  11.240  1.00  0.00      R00  C  
ATOM   3199  CD1 LEU 0 205      15.234  -9.030  11.457  1.00  0.00      R00  C  
ATOM   3200  CD2 LEU 0 205      13.574  -6.942  11.071  1.00  0.00      R00  C  
ATOM   3201  H   LEU 0 205      10.837  -9.161  11.607  1.00  0.00      R00  H  
ATOM   3202  HA  LEU 0 205      11.801  -7.863   9.142  1.00  0.00           H  
ATOM   3203  HB3 LEU 0 205      13.594  -9.482   9.310  1.00  0.00           H  
ATOM   3204  HB2 LEU 0 205      12.879 -10.404  10.489  1.00  0.00           H  
ATOM   3205  HG  LEU 0 205      13.154  -8.863  12.080  1.00  0.00           H  
ATOM   3206 HD11 LEU 0 205      15.802  -8.445  10.733  1.00  0.00           H  
ATOM   3207 HD12 LEU 0 205      15.663  -8.766  12.423  1.00  0.00           H  
ATOM   3208 HD13 LEU 0 205      15.425 -10.093  11.307  1.00  0.00           H  
ATOM   3209 HD21 LEU 0 205      13.208  -6.466  11.980  1.00  0.00           H  
ATOM   3210 HD22 LEU 0 205      14.484  -6.353  10.949  1.00  0.00           H  
ATOM   3211 HD23 LEU 0 205      12.937  -6.592  10.258  1.00  0.00           H  
ATOM   3212  N   TYR 0 206      10.284 -10.778   8.994  1.00  0.00      R00  N  
ATOM   3213  CA  TYR 0 206       9.935 -11.935   8.168  1.00  0.00      R00  C  
ATOM   3214  C   TYR 0 206       8.634 -11.562   7.382  1.00  0.00      R00  C  
ATOM   3215  O   TYR 0 206       8.536 -11.752   6.180  1.00  0.00      R00  O  
ATOM   3216  CB  TYR 0 206       9.670 -13.139   9.043  1.00  0.00      R00  C  
ATOM   3217  CG  TYR 0 206      10.809 -13.698   9.980  1.00  0.00      R00  C  
ATOM   3218  CD1 TYR 0 206      12.190 -13.333   9.873  1.00  0.00      R00  C  
ATOM   3219  CE1 TYR 0 206      13.129 -14.014  10.729  1.00  0.00      R00  C  
ATOM   3220  CD2 TYR 0 206      10.397 -14.622  10.982  1.00  0.00      R00  C  
ATOM   3221  CE2 TYR 0 206      11.299 -15.299  11.813  1.00  0.00      R00  C  
ATOM   3222  CZ  TYR 0 206      12.662 -15.051  11.623  1.00  0.00      R00  C  
ATOM   3223  OH  TYR 0 206      13.581 -15.797  12.252  1.00  0.00      R00  O  
ATOM   3224  H   TYR 0 206      10.021 -10.780   9.970  1.00  0.00      R00  H  
ATOM   3225  HH  TYR 0 206      14.423 -15.339  12.196  1.00  0.00      R00  H  
ATOM   3226  HA  TYR 0 206      10.696 -12.138   7.414  1.00  0.00           H  
ATOM   3227  HB3 TYR 0 206       9.439 -13.968   8.373  1.00  0.00           H  
ATOM   3228  HB2 TYR 0 206       8.732 -13.045   9.591  1.00  0.00           H  
ATOM   3229  HD1 TYR 0 206      12.526 -12.582   9.174  1.00  0.00           H  
ATOM   3230  HE1 TYR 0 206      14.173 -13.745  10.791  1.00  0.00           H  
ATOM   3231  HD2 TYR 0 206       9.361 -14.907  11.087  1.00  0.00           H  
ATOM   3232  HE2 TYR 0 206      10.964 -16.024  12.540  1.00  0.00           H  
ATOM   3233  N   SER 0 207       7.696 -10.917   8.058  1.00  0.00      R00  N  
ATOM   3234  CA  SER 0 207       6.430 -10.356   7.572  1.00  0.00      R00  C  
ATOM   3235  C   SER 0 207       6.626  -9.400   6.408  1.00  0.00      R00  C  
ATOM   3236  O   SER 0 207       6.070  -9.563   5.310  1.00  0.00      R00  O  
ATOM   3237  CB  SER 0 207       5.558  -9.758   8.732  1.00  0.00      R00  C  
ATOM   3238  OG  SER 0 207       6.137  -8.583   9.293  1.00  0.00      R00  O  
ATOM   3239  H   SER 0 207       7.956 -10.593   8.979  1.00  0.00      R00  H  
ATOM   3240  HG  SER 0 207       5.990  -8.619  10.241  1.00  0.00      R00  H  
ATOM   3241  HA  SER 0 207       5.973 -11.164   6.999  1.00  0.00           H  
ATOM   3242  HB3 SER 0 207       5.627 -10.543   9.484  1.00  0.00           H  
ATOM   3243  HB2 SER 0 207       4.526  -9.725   8.382  1.00  0.00           H  
ATOM   3244  N   PHE 0 208       7.683  -8.605   6.563  1.00  0.00      R00  N  
ATOM   3245  CA  PHE 0 208       8.170  -7.661   5.593  1.00  0.00      R00  C  
ATOM   3246  C   PHE 0 208       9.018  -8.315   4.424  1.00  0.00      R00  C  
ATOM   3247  O   PHE 0 208       9.160  -7.677   3.377  1.00  0.00      R00  O  
ATOM   3248  CB  PHE 0 208       9.006  -6.625   6.355  1.00  0.00      R00  C  
ATOM   3249  CG  PHE 0 208       9.660  -5.510   5.597  1.00  0.00      R00  C  
ATOM   3250  CD1 PHE 0 208      11.005  -5.657   5.216  1.00  0.00      R00  C  
ATOM   3251  CD2 PHE 0 208       8.969  -4.404   5.204  1.00  0.00      R00  C  
ATOM   3252  CE1 PHE 0 208      11.716  -4.710   4.499  1.00  0.00      R00  C  
ATOM   3253  CE2 PHE 0 208       9.688  -3.379   4.544  1.00  0.00      R00  C  
ATOM   3254  CZ  PHE 0 208      11.033  -3.528   4.195  1.00  0.00      R00  C  
ATOM   3255  H   PHE 0 208       7.977  -8.603   7.529  1.00  0.00      R00  H  
ATOM   3256  HA  PHE 0 208       7.334  -7.148   5.118  1.00  0.00           H  
ATOM   3257  HB3 PHE 0 208       9.672  -7.110   7.070  1.00  0.00           H  
ATOM   3258  HB2 PHE 0 208       8.387  -6.087   7.074  1.00  0.00           H  
ATOM   3259  HD1 PHE 0 208      11.551  -6.543   5.505  1.00  0.00           H  
ATOM   3260  HD2 PHE 0 208       7.958  -4.293   5.568  1.00  0.00           H  
ATOM   3261  HE1 PHE 0 208      12.721  -4.903   4.156  1.00  0.00           H  
ATOM   3262  HE2 PHE 0 208       9.072  -2.557   4.208  1.00  0.00           H  
ATOM   3263  HZ  PHE 0 208      11.679  -2.765   3.787  1.00  0.00           H  
ATOM   3264  N   ALA 0 209       9.568  -9.556   4.644  1.00  0.00      R00  N  
ATOM   3265  CA  ALA 0 209      10.119 -10.444   3.541  1.00  0.00      R00  C  
ATOM   3266  C   ALA 0 209       9.023 -10.840   2.575  1.00  0.00      R00  C  
ATOM   3267  O   ALA 0 209       8.994 -10.452   1.360  1.00  0.00      R00  O  
ATOM   3268  CB  ALA 0 209      10.737 -11.761   4.154  1.00  0.00      R00  C  
ATOM   3269  H   ALA 0 209       9.427  -9.929   5.572  1.00  0.00      R00  H  
ATOM   3270  HA  ALA 0 209      10.920  -9.937   3.004  1.00  0.00           H  
ATOM   3271  HB1 ALA 0 209       9.964 -12.511   4.318  1.00  0.00           H  
ATOM   3272  HB2 ALA 0 209      11.560 -12.189   3.581  1.00  0.00           H  
ATOM   3273  HB3 ALA 0 209      11.038 -11.389   5.133  1.00  0.00           H  
ATOM   3274  N   LEU 0 210       7.984 -11.425   3.149  1.00  0.00      R00  N  
ATOM   3275  CA  LEU 0 210       6.871 -12.162   2.436  1.00  0.00      R00  C  
ATOM   3276  C   LEU 0 210       5.857 -11.208   1.821  1.00  0.00      R00  C  
ATOM   3277  O   LEU 0 210       5.291 -11.520   0.781  1.00  0.00      R00  O  
ATOM   3278  CB  LEU 0 210       6.211 -13.262   3.335  1.00  0.00      R00  C  
ATOM   3279  CG  LEU 0 210       7.055 -14.510   3.748  1.00  0.00      R00  C  
ATOM   3280  CD1 LEU 0 210       6.200 -15.406   4.658  1.00  0.00      R00  C  
ATOM   3281  CD2 LEU 0 210       7.541 -15.430   2.591  1.00  0.00      R00  C  
ATOM   3282  H   LEU 0 210       8.110 -11.578   4.139  1.00  0.00      R00  H  
ATOM   3283  HA  LEU 0 210       7.287 -12.660   1.560  1.00  0.00           H  
ATOM   3284  HB3 LEU 0 210       5.306 -13.505   2.778  1.00  0.00           H  
ATOM   3285  HB2 LEU 0 210       5.910 -12.850   4.298  1.00  0.00           H  
ATOM   3286  HG  LEU 0 210       7.940 -14.075   4.211  1.00  0.00           H  
ATOM   3287 HD11 LEU 0 210       6.827 -15.745   5.482  1.00  0.00           H  
ATOM   3288 HD12 LEU 0 210       5.287 -14.924   5.008  1.00  0.00           H  
ATOM   3289 HD13 LEU 0 210       5.921 -16.358   4.206  1.00  0.00           H  
ATOM   3290 HD21 LEU 0 210       8.585 -15.733   2.674  1.00  0.00           H  
ATOM   3291 HD22 LEU 0 210       7.066 -16.405   2.487  1.00  0.00           H  
ATOM   3292 HD23 LEU 0 210       7.421 -14.854   1.673  1.00  0.00           H  
ATOM   3293  N   GLY 0 211       5.547 -10.132   2.558  1.00  0.00      R00  N  
ATOM   3294  CA  GLY 0 211       4.500  -9.271   2.223  1.00  0.00      R00  C  
ATOM   3295  C   GLY 0 211       4.978  -7.961   1.594  1.00  0.00      R00  C  
ATOM   3296  O   GLY 0 211       4.118  -7.096   1.319  1.00  0.00      R00  O  
ATOM   3297  H   GLY 0 211       5.976 -10.105   3.472  1.00  0.00      R00  H  
ATOM   3298  HA3 GLY 0 211       3.900  -8.968   3.081  1.00  0.00           H  
ATOM   3299  HA2 GLY 0 211       3.754  -9.749   1.588  1.00  0.00           H  
ATOM   3300  N   PHE 0 212       6.260  -7.721   1.400  1.00  0.00      R00  N  
ATOM   3301  CA  PHE 0 212       6.777  -6.463   0.822  1.00  0.00      R00  C  
ATOM   3302  C   PHE 0 212       8.088  -6.682  -0.004  1.00  0.00      R00  C  
ATOM   3303  O   PHE 0 212       8.267  -6.584  -1.237  1.00  0.00      R00  O  
ATOM   3304  CB  PHE 0 212       7.060  -5.437   1.939  1.00  0.00      R00  C  
ATOM   3305  CG  PHE 0 212       7.385  -3.992   1.434  1.00  0.00      R00  C  
ATOM   3306  CD1 PHE 0 212       8.691  -3.633   1.121  1.00  0.00      R00  C  
ATOM   3307  CD2 PHE 0 212       6.379  -3.030   1.365  1.00  0.00      R00  C  
ATOM   3308  CE1 PHE 0 212       9.048  -2.306   0.972  1.00  0.00      R00  C  
ATOM   3309  CE2 PHE 0 212       6.785  -1.659   1.219  1.00  0.00      R00  C  
ATOM   3310  CZ  PHE 0 212       8.090  -1.286   1.118  1.00  0.00      R00  C  
ATOM   3311  H   PHE 0 212       6.929  -8.468   1.519  1.00  0.00      R00  H  
ATOM   3312  HA  PHE 0 212       6.052  -6.032   0.132  1.00  0.00           H  
ATOM   3313  HB3 PHE 0 212       7.845  -5.761   2.622  1.00  0.00           H  
ATOM   3314  HB2 PHE 0 212       6.106  -5.333   2.456  1.00  0.00           H  
ATOM   3315  HD1 PHE 0 212       9.474  -4.364   1.261  1.00  0.00           H  
ATOM   3316  HD2 PHE 0 212       5.311  -3.151   1.471  1.00  0.00           H  
ATOM   3317  HE1 PHE 0 212      10.111  -2.150   0.862  1.00  0.00           H  
ATOM   3318  HE2 PHE 0 212       6.095  -0.831   1.154  1.00  0.00           H  
ATOM   3319  HZ  PHE 0 212       8.379  -0.253   0.993  1.00  0.00           H  
ATOM   3320  N   ALA 0 213       9.197  -6.959   0.739  1.00  0.00      R00  N  
ATOM   3321  CA  ALA 0 213      10.576  -7.013   0.242  1.00  0.00      R00  C  
ATOM   3322  C   ALA 0 213      10.874  -8.038  -0.893  1.00  0.00      R00  C  
ATOM   3323  O   ALA 0 213      11.397  -7.673  -1.926  1.00  0.00      R00  O  
ATOM   3324  CB  ALA 0 213      11.612  -7.015   1.406  1.00  0.00      R00  C  
ATOM   3325  H   ALA 0 213       9.104  -7.242   1.704  1.00  0.00      R00  H  
ATOM   3326  HA  ALA 0 213      10.611  -6.069  -0.303  1.00  0.00           H  
ATOM   3327  HB1 ALA 0 213      11.609  -7.976   1.919  1.00  0.00           H  
ATOM   3328  HB2 ALA 0 213      12.629  -6.863   1.043  1.00  0.00           H  
ATOM   3329  HB3 ALA 0 213      11.419  -6.366   2.259  1.00  0.00           H  
ATOM   3330  N   ALA 0 214      10.620  -9.309  -0.530  1.00  0.00      R00  N  
ATOM   3331  CA  ALA 0 214      10.804 -10.446  -1.480  1.00  0.00      R00  C  
ATOM   3332  C   ALA 0 214       9.843 -10.456  -2.668  1.00  0.00      R00  C  
ATOM   3333  O   ALA 0 214      10.168 -10.866  -3.779  1.00  0.00      R00  O  
ATOM   3334  CB  ALA 0 214      10.765 -11.798  -0.716  1.00  0.00      R00  C  
ATOM   3335  H   ALA 0 214      10.143  -9.478   0.344  1.00  0.00      R00  H  
ATOM   3336  HA  ALA 0 214      11.794 -10.222  -1.877  1.00  0.00           H  
ATOM   3337  HB1 ALA 0 214      11.185 -12.468  -1.465  1.00  0.00           H  
ATOM   3338  HB2 ALA 0 214      11.380 -11.631   0.169  1.00  0.00           H  
ATOM   3339  HB3 ALA 0 214       9.781 -12.161  -0.419  1.00  0.00           H  
ATOM   3340  N   PRO 0 215       8.576 -10.016  -2.529  1.00  0.00      R00  N  
ATOM   3341  CA  PRO 0 215       7.775  -9.553  -3.623  1.00  0.00      R00  C  
ATOM   3342  C   PRO 0 215       8.401  -8.482  -4.604  1.00  0.00      R00  C  
ATOM   3343  O   PRO 0 215       8.485  -8.723  -5.792  1.00  0.00      R00  O  
ATOM   3344  CD  PRO 0 215       7.715 -10.049  -1.339  1.00  0.00      R00  C  
ATOM   3345  CB  PRO 0 215       6.408  -9.053  -3.031  1.00  0.00      R00  C  
ATOM   3346  CG  PRO 0 215       6.292  -9.882  -1.767  1.00  0.00      R00  C  
ATOM   3347  HD2 PRO 0 215       7.955  -9.308  -0.576  1.00  0.00           H  
ATOM   3348  HD3 PRO 0 215       7.725 -11.007  -0.819  1.00  0.00           H  
ATOM   3349  HA  PRO 0 215       7.609 -10.357  -4.340  1.00  0.00           H  
ATOM   3350  HB3 PRO 0 215       5.556  -9.214  -3.692  1.00  0.00           H  
ATOM   3351  HB2 PRO 0 215       6.396  -7.992  -2.783  1.00  0.00           H  
ATOM   3352  HG2 PRO 0 215       5.580  -9.469  -1.053  1.00  0.00           H  
ATOM   3353  HG3 PRO 0 215       5.927 -10.850  -2.112  1.00  0.00           H  
ATOM   3354  N   LEU 0 216       8.843  -7.365  -4.053  1.00  0.00      R00  N  
ATOM   3355  CA  LEU 0 216       9.353  -6.234  -4.898  1.00  0.00      R00  C  
ATOM   3356  C   LEU 0 216      10.733  -6.536  -5.508  1.00  0.00      R00  C  
ATOM   3357  O   LEU 0 216      11.042  -5.907  -6.514  1.00  0.00      R00  O  
ATOM   3358  CB  LEU 0 216       9.430  -5.034  -3.957  1.00  0.00      R00  C  
ATOM   3359  CG  LEU 0 216       9.732  -3.598  -4.509  1.00  0.00      R00  C  
ATOM   3360  CD1 LEU 0 216       8.729  -3.103  -5.579  1.00  0.00      R00  C  
ATOM   3361  CD2 LEU 0 216       9.752  -2.660  -3.253  1.00  0.00      R00  C  
ATOM   3362  H   LEU 0 216       8.477  -7.120  -3.144  1.00  0.00      R00  H  
ATOM   3363  HA  LEU 0 216       8.621  -5.983  -5.665  1.00  0.00           H  
ATOM   3364  HB3 LEU 0 216      10.140  -5.226  -3.153  1.00  0.00           H  
ATOM   3365  HB2 LEU 0 216       8.439  -5.020  -3.502  1.00  0.00           H  
ATOM   3366  HG  LEU 0 216      10.734  -3.652  -4.936  1.00  0.00           H  
ATOM   3367 HD11 LEU 0 216       7.734  -3.549  -5.596  1.00  0.00           H  
ATOM   3368 HD12 LEU 0 216       8.464  -2.046  -5.568  1.00  0.00           H  
ATOM   3369 HD13 LEU 0 216       9.133  -3.174  -6.588  1.00  0.00           H  
ATOM   3370 HD21 LEU 0 216      10.168  -3.128  -2.361  1.00  0.00           H  
ATOM   3371 HD22 LEU 0 216      10.352  -1.773  -3.458  1.00  0.00           H  
ATOM   3372 HD23 LEU 0 216       8.751  -2.295  -3.022  1.00  0.00           H  
ATOM   3373  N   THR 0 217      11.459  -7.503  -4.935  1.00  0.00      R00  N  
ATOM   3374  CA  THR 0 217      12.669  -7.973  -5.454  1.00  0.00      R00  C  
ATOM   3375  C   THR 0 217      12.473  -8.854  -6.689  1.00  0.00      R00  C  
ATOM   3376  O   THR 0 217      13.284  -8.826  -7.650  1.00  0.00      R00  O  
ATOM   3377  CB  THR 0 217      13.512  -8.812  -4.453  1.00  0.00      R00  C  
ATOM   3378  OG1 THR 0 217      13.788  -8.050  -3.279  1.00  0.00      R00  O  
ATOM   3379  CG2 THR 0 217      14.886  -9.295  -4.967  1.00  0.00      R00  C  
ATOM   3380  H   THR 0 217      11.012  -7.976  -4.163  1.00  0.00      R00  H  
ATOM   3381  HG1 THR 0 217      13.026  -7.605  -2.902  1.00  0.00      R00  H  
ATOM   3382  HA  THR 0 217      13.115  -7.066  -5.863  1.00  0.00           H  
ATOM   3383  HB  THR 0 217      12.998  -9.709  -4.110  1.00  0.00           H  
ATOM   3384 HG21 THR 0 217      15.355  -8.416  -5.408  1.00  0.00           H  
ATOM   3385 HG22 THR 0 217      15.419  -9.590  -4.063  1.00  0.00           H  
ATOM   3386 HG23 THR 0 217      14.818 -10.051  -5.750  1.00  0.00           H  
ATOM   3387  N   LEU 0 218      11.316  -9.543  -6.798  1.00  0.00      R00  N  
ATOM   3388  CA  LEU 0 218      10.828 -10.280  -7.986  1.00  0.00      R00  C  
ATOM   3389  C   LEU 0 218      10.329  -9.289  -9.029  1.00  0.00      R00  C  
ATOM   3390  O   LEU 0 218      10.764  -9.463 -10.138  1.00  0.00      R00  O  
ATOM   3391  CB  LEU 0 218       9.771 -11.320  -7.613  1.00  0.00      R00  C  
ATOM   3392  CG  LEU 0 218      10.330 -12.455  -6.743  1.00  0.00      R00  C  
ATOM   3393  CD1 LEU 0 218       9.242 -13.141  -5.956  1.00  0.00      R00  C  
ATOM   3394  CD2 LEU 0 218      11.153 -13.432  -7.591  1.00  0.00      R00  C  
ATOM   3395  H   LEU 0 218      10.648  -9.601  -6.043  1.00  0.00      R00  H  
ATOM   3396  HA  LEU 0 218      11.681 -10.768  -8.457  1.00  0.00           H  
ATOM   3397  HB3 LEU 0 218       9.321 -11.796  -8.484  1.00  0.00           H  
ATOM   3398  HB2 LEU 0 218       8.892 -10.890  -7.134  1.00  0.00           H  
ATOM   3399  HG  LEU 0 218      10.952 -12.088  -5.926  1.00  0.00           H  
ATOM   3400 HD11 LEU 0 218       9.516 -13.206  -4.903  1.00  0.00           H  
ATOM   3401 HD12 LEU 0 218       8.319 -12.581  -6.107  1.00  0.00           H  
ATOM   3402 HD13 LEU 0 218       9.004 -14.089  -6.439  1.00  0.00           H  
ATOM   3403 HD21 LEU 0 218      10.775 -14.443  -7.446  1.00  0.00           H  
ATOM   3404 HD22 LEU 0 218      10.954 -13.258  -8.649  1.00  0.00           H  
ATOM   3405 HD23 LEU 0 218      12.230 -13.379  -7.433  1.00  0.00           H  
ATOM   3406  N   ILE 0 219       9.497  -8.259  -8.580  1.00  0.00      R00  N  
ATOM   3407  CA  ILE 0 219       9.002  -7.215  -9.488  1.00  0.00      R00  C  
ATOM   3408  C   ILE 0 219      10.145  -6.549 -10.242  1.00  0.00      R00  C  
ATOM   3409  O   ILE 0 219       9.936  -6.334 -11.447  1.00  0.00      R00  O  
ATOM   3410  CB  ILE 0 219       8.169  -6.070  -8.755  1.00  0.00      R00  C  
ATOM   3411  CG2 ILE 0 219       7.863  -4.782  -9.523  1.00  0.00      R00  C  
ATOM   3412  CG1 ILE 0 219       6.851  -6.633  -8.235  1.00  0.00      R00  C  
ATOM   3413  CD1 ILE 0 219       6.174  -5.724  -7.184  1.00  0.00      R00  C  
ATOM   3414  H   ILE 0 219       9.192  -8.246  -7.617  1.00  0.00      R00  H  
ATOM   3415  HA  ILE 0 219       8.400  -7.715 -10.246  1.00  0.00           H  
ATOM   3416  HB  ILE 0 219       8.803  -5.797  -7.912  1.00  0.00           H  
ATOM   3417 HG21 ILE 0 219       7.000  -4.901 -10.179  1.00  0.00           H  
ATOM   3418 HG22 ILE 0 219       7.767  -3.907  -8.880  1.00  0.00           H  
ATOM   3419 HG23 ILE 0 219       8.627  -4.359 -10.175  1.00  0.00           H  
ATOM   3420 HG13 ILE 0 219       6.954  -7.621  -7.787  1.00  0.00           H  
ATOM   3421 HG12 ILE 0 219       6.187  -6.754  -9.091  1.00  0.00           H  
ATOM   3422 HD11 ILE 0 219       5.876  -4.842  -7.750  1.00  0.00           H  
ATOM   3423 HD12 ILE 0 219       5.341  -6.212  -6.678  1.00  0.00           H  
ATOM   3424 HD13 ILE 0 219       6.778  -5.434  -6.324  1.00  0.00           H  
ATOM   3425  N   PHE 0 220      11.226  -6.119  -9.506  1.00  0.00      R00  N  
ATOM   3426  CA  PHE 0 220      12.441  -5.530 -10.020  1.00  0.00      R00  C  
ATOM   3427  C   PHE 0 220      13.211  -6.419 -11.100  1.00  0.00      R00  C  
ATOM   3428  O   PHE 0 220      13.618  -5.884 -12.136  1.00  0.00      R00  O  
ATOM   3429  CB  PHE 0 220      13.244  -4.859  -8.874  1.00  0.00      R00  C  
ATOM   3430  CG  PHE 0 220      14.584  -4.270  -9.276  1.00  0.00      R00  C  
ATOM   3431  CD1 PHE 0 220      14.571  -3.168 -10.115  1.00  0.00      R00  C  
ATOM   3432  CD2 PHE 0 220      15.868  -4.574  -8.666  1.00  0.00      R00  C  
ATOM   3433  CE1 PHE 0 220      15.696  -2.364 -10.379  1.00  0.00      R00  C  
ATOM   3434  CE2 PHE 0 220      16.957  -3.725  -8.835  1.00  0.00      R00  C  
ATOM   3435  CZ  PHE 0 220      16.869  -2.624  -9.727  1.00  0.00      R00  C  
ATOM   3436  H   PHE 0 220      11.144  -6.242  -8.507  1.00  0.00      R00  H  
ATOM   3437  HA  PHE 0 220      12.058  -4.708 -10.625  1.00  0.00           H  
ATOM   3438  HB3 PHE 0 220      13.360  -5.567  -8.054  1.00  0.00           H  
ATOM   3439  HB2 PHE 0 220      12.634  -4.091  -8.399  1.00  0.00           H  
ATOM   3440  HD1 PHE 0 220      13.659  -2.923 -10.639  1.00  0.00           H  
ATOM   3441  HD2 PHE 0 220      15.916  -5.403  -7.975  1.00  0.00           H  
ATOM   3442  HE1 PHE 0 220      15.598  -1.557 -11.089  1.00  0.00           H  
ATOM   3443  HE2 PHE 0 220      17.857  -3.893  -8.263  1.00  0.00           H  
ATOM   3444  HZ  PHE 0 220      17.682  -1.933  -9.893  1.00  0.00           H  
ATOM   3445  N   VAL 0 221      13.257  -7.749 -10.904  1.00  0.00      R00  N  
ATOM   3446  CA  VAL 0 221      13.945  -8.695 -11.761  1.00  0.00      R00  C  
ATOM   3447  C   VAL 0 221      13.108  -8.862 -13.052  1.00  0.00      R00  C  
ATOM   3448  O   VAL 0 221      13.641  -8.885 -14.134  1.00  0.00      R00  O  
ATOM   3449  CB  VAL 0 221      14.179 -10.061 -11.056  1.00  0.00      R00  C  
ATOM   3450  CG1 VAL 0 221      14.503 -11.275 -12.070  1.00  0.00      R00  C  
ATOM   3451  CG2 VAL 0 221      15.253  -9.941 -10.020  1.00  0.00      R00  C  
ATOM   3452  H   VAL 0 221      12.997  -8.046  -9.975  1.00  0.00      R00  H  
ATOM   3453  HA  VAL 0 221      14.927  -8.352 -12.086  1.00  0.00           H  
ATOM   3454  HB  VAL 0 221      13.328 -10.444 -10.493  1.00  0.00           H  
ATOM   3455 HG11 VAL 0 221      14.616 -12.171 -11.460  1.00  0.00           H  
ATOM   3456 HG12 VAL 0 221      13.602 -11.519 -12.633  1.00  0.00           H  
ATOM   3457 HG13 VAL 0 221      15.435 -11.268 -12.634  1.00  0.00           H  
ATOM   3458 HG21 VAL 0 221      16.243 -10.032 -10.466  1.00  0.00           H  
ATOM   3459 HG22 VAL 0 221      15.174  -9.005  -9.467  1.00  0.00           H  
ATOM   3460 HG23 VAL 0 221      15.121 -10.642  -9.196  1.00  0.00           H  
ATOM   3461  N   PHE 0 222      11.757  -9.115 -12.935  1.00  0.00      R00  N  
ATOM   3462  CA  PHE 0 222      10.733  -9.233 -14.016  1.00  0.00      R00  C  
ATOM   3463  C   PHE 0 222      10.841  -8.029 -14.877  1.00  0.00      R00  C  
ATOM   3464  O   PHE 0 222      10.853  -8.192 -16.073  1.00  0.00      R00  O  
ATOM   3465  CB  PHE 0 222       9.316  -9.435 -13.452  1.00  0.00      R00  C  
ATOM   3466  CG  PHE 0 222       9.019 -10.705 -12.731  1.00  0.00      R00  C  
ATOM   3467  CD1 PHE 0 222       9.461 -11.953 -13.234  1.00  0.00      R00  C  
ATOM   3468  CD2 PHE 0 222       8.169 -10.742 -11.659  1.00  0.00      R00  C  
ATOM   3469  CE1 PHE 0 222       9.038 -13.123 -12.706  1.00  0.00      R00  C  
ATOM   3470  CE2 PHE 0 222       7.951 -11.933 -10.961  1.00  0.00      R00  C  
ATOM   3471  CZ  PHE 0 222       8.294 -13.169 -11.568  1.00  0.00      R00  C  
ATOM   3472  H   PHE 0 222      11.423  -9.259 -11.993  1.00  0.00      R00  H  
ATOM   3473  HA  PHE 0 222      10.974 -10.064 -14.680  1.00  0.00           H  
ATOM   3474  HB3 PHE 0 222       8.640  -9.366 -14.304  1.00  0.00           H  
ATOM   3475  HB2 PHE 0 222       9.105  -8.542 -12.865  1.00  0.00           H  
ATOM   3476  HD1 PHE 0 222       9.963 -11.924 -14.190  1.00  0.00           H  
ATOM   3477  HD2 PHE 0 222       7.834  -9.806 -11.236  1.00  0.00           H  
ATOM   3478  HE1 PHE 0 222       9.138 -14.019 -13.301  1.00  0.00           H  
ATOM   3479  HE2 PHE 0 222       7.254 -11.814 -10.144  1.00  0.00           H  
ATOM   3480  HZ  PHE 0 222       7.865 -14.048 -11.110  1.00  0.00           H  
ATOM   3481  N   TYR 0 223      10.903  -6.819 -14.308  1.00  0.00      R00  N  
ATOM   3482  CA  TYR 0 223      10.836  -5.630 -15.160  1.00  0.00      R00  C  
ATOM   3483  C   TYR 0 223      12.139  -5.306 -15.905  1.00  0.00      R00  C  
ATOM   3484  O   TYR 0 223      11.990  -4.846 -17.050  1.00  0.00      R00  O  
ATOM   3485  CB  TYR 0 223      10.310  -4.408 -14.332  1.00  0.00      R00  C  
ATOM   3486  CG  TYR 0 223       8.875  -4.305 -14.024  1.00  0.00      R00  C  
ATOM   3487  CD1 TYR 0 223       7.890  -4.605 -14.990  1.00  0.00      R00  C  
ATOM   3488  CE1 TYR 0 223       6.529  -4.592 -14.635  1.00  0.00      R00  C  
ATOM   3489  CD2 TYR 0 223       8.494  -3.719 -12.806  1.00  0.00      R00  C  
ATOM   3490  CE2 TYR 0 223       7.138  -3.502 -12.572  1.00  0.00      R00  C  
ATOM   3491  CZ  TYR 0 223       6.172  -3.946 -13.462  1.00  0.00      R00  C  
ATOM   3492  OH  TYR 0 223       4.830  -3.680 -13.267  1.00  0.00      R00  O  
ATOM   3493  H   TYR 0 223      10.841  -6.725 -13.304  1.00  0.00      R00  H  
ATOM   3494  HH  TYR 0 223       4.275  -4.155 -13.889  1.00  0.00      R00  H  
ATOM   3495  HA  TYR 0 223      10.032  -5.774 -15.883  1.00  0.00           H  
ATOM   3496  HB3 TYR 0 223      10.414  -3.543 -14.986  1.00  0.00           H  
ATOM   3497  HB2 TYR 0 223      10.849  -4.198 -13.408  1.00  0.00           H  
ATOM   3498  HD1 TYR 0 223       8.137  -5.101 -15.917  1.00  0.00           H  
ATOM   3499  HE1 TYR 0 223       5.823  -4.873 -15.403  1.00  0.00           H  
ATOM   3500  HD2 TYR 0 223       9.148  -3.209 -12.115  1.00  0.00           H  
ATOM   3501  HE2 TYR 0 223       6.905  -2.799 -11.787  1.00  0.00           H  
ATOM   3502  N   CYS 0 224      13.279  -5.530 -15.304  1.00  0.00      R00  N  
ATOM   3503  CA  CYS 0 224      14.639  -5.504 -15.808  1.00  0.00      R00  C  
ATOM   3504  C   CYS 0 224      14.850  -6.496 -16.974  1.00  0.00      R00  C  
ATOM   3505  O   CYS 0 224      15.461  -6.125 -17.972  1.00  0.00      R00  O  
ATOM   3506  CB  CYS 0 224      15.639  -5.622 -14.707  1.00  0.00      R00  C  
ATOM   3507  SG  CYS 0 224      15.721  -4.023 -13.804  1.00  0.00      R00  S  
ATOM   3508  H   CYS 0 224      13.263  -5.964 -14.392  1.00  0.00      R00  H  
ATOM   3509  HA  CYS 0 224      14.971  -4.536 -16.183  1.00  0.00           H  
ATOM   3510  HB3 CYS 0 224      16.677  -5.836 -14.961  1.00  0.00           H  
ATOM   3511  HB2 CYS 0 224      15.268  -6.385 -14.023  1.00  0.00           H  
ATOM   3512  HG  CYS 0 224      16.023  -4.407 -12.561  1.00  0.00           H  
ATOM   3513  N   LEU 0 225      14.184  -7.706 -16.970  1.00  0.00      R00  N  
ATOM   3514  CA  LEU 0 225      14.080  -8.494 -18.209  1.00  0.00      R00  C  
ATOM   3515  C   LEU 0 225      13.325  -7.859 -19.338  1.00  0.00      R00  C  
ATOM   3516  O   LEU 0 225      13.767  -8.075 -20.455  1.00  0.00      R00  O  
ATOM   3517  CB  LEU 0 225      13.492  -9.896 -17.924  1.00  0.00      R00  C  
ATOM   3518  CG  LEU 0 225      14.502 -10.809 -17.028  1.00  0.00      R00  C  
ATOM   3519  CD1 LEU 0 225      13.882 -11.977 -16.325  1.00  0.00      R00  C  
ATOM   3520  CD2 LEU 0 225      15.681 -11.388 -17.840  1.00  0.00      R00  C  
ATOM   3521  H   LEU 0 225      13.761  -8.075 -16.130  1.00  0.00      R00  H  
ATOM   3522  HA  LEU 0 225      15.087  -8.556 -18.622  1.00  0.00           H  
ATOM   3523  HB3 LEU 0 225      13.145 -10.296 -18.876  1.00  0.00           H  
ATOM   3524  HB2 LEU 0 225      12.587  -9.865 -17.317  1.00  0.00           H  
ATOM   3525  HG  LEU 0 225      14.861 -10.278 -16.147  1.00  0.00           H  
ATOM   3526 HD11 LEU 0 225      13.774 -12.745 -17.090  1.00  0.00           H  
ATOM   3527 HD12 LEU 0 225      14.593 -12.338 -15.582  1.00  0.00           H  
ATOM   3528 HD13 LEU 0 225      12.942 -11.741 -15.826  1.00  0.00           H  
ATOM   3529 HD21 LEU 0 225      16.206 -10.489 -18.162  1.00  0.00           H  
ATOM   3530 HD22 LEU 0 225      16.373 -11.910 -17.179  1.00  0.00           H  
ATOM   3531 HD23 LEU 0 225      15.366 -11.956 -18.715  1.00  0.00           H  
ATOM   3532  N   VAL 0 226      12.205  -7.212 -19.078  1.00  0.00      R00  N  
ATOM   3533  CA  VAL 0 226      11.385  -6.491 -20.042  1.00  0.00      R00  C  
ATOM   3534  C   VAL 0 226      12.126  -5.227 -20.643  1.00  0.00      R00  C  
ATOM   3535  O   VAL 0 226      12.207  -5.109 -21.902  1.00  0.00      R00  O  
ATOM   3536  CB  VAL 0 226      10.025  -5.962 -19.438  1.00  0.00      R00  C  
ATOM   3537  CG1 VAL 0 226       9.125  -4.999 -20.277  1.00  0.00      R00  C  
ATOM   3538  CG2 VAL 0 226       9.139  -7.071 -18.868  1.00  0.00      R00  C  
ATOM   3539  H   VAL 0 226      11.994  -7.015 -18.110  1.00  0.00      R00  H  
ATOM   3540  HA  VAL 0 226      11.165  -6.983 -20.989  1.00  0.00           H  
ATOM   3541  HB  VAL 0 226      10.339  -5.320 -18.615  1.00  0.00           H  
ATOM   3542 HG11 VAL 0 226       8.372  -4.435 -19.726  1.00  0.00           H  
ATOM   3543 HG12 VAL 0 226       9.613  -4.253 -20.904  1.00  0.00           H  
ATOM   3544 HG13 VAL 0 226       8.655  -5.495 -21.126  1.00  0.00           H  
ATOM   3545 HG21 VAL 0 226       8.252  -6.724 -18.338  1.00  0.00           H  
ATOM   3546 HG22 VAL 0 226       8.849  -7.841 -19.584  1.00  0.00           H  
ATOM   3547 HG23 VAL 0 226       9.821  -7.614 -18.214  1.00  0.00           H  
ATOM   3548  N   ILE 0 227      12.846  -4.518 -19.698  1.00  0.00      R00  N  
ATOM   3549  CA  ILE 0 227      13.748  -3.415 -19.973  1.00  0.00      R00  C  
ATOM   3550  C   ILE 0 227      14.909  -3.869 -20.912  1.00  0.00      R00  C  
ATOM   3551  O   ILE 0 227      15.100  -3.209 -21.960  1.00  0.00      R00  O  
ATOM   3552  CB  ILE 0 227      14.366  -2.803 -18.635  1.00  0.00      R00  C  
ATOM   3553  CG2 ILE 0 227      15.697  -1.949 -18.852  1.00  0.00      R00  C  
ATOM   3554  CG1 ILE 0 227      13.316  -1.936 -17.942  1.00  0.00      R00  C  
ATOM   3555  CD1 ILE 0 227      13.679  -1.537 -16.537  1.00  0.00      R00  C  
ATOM   3556  H   ILE 0 227      12.520  -4.794 -18.783  1.00  0.00      R00  H  
ATOM   3557  HA  ILE 0 227      13.227  -2.660 -20.563  1.00  0.00           H  
ATOM   3558  HB  ILE 0 227      14.645  -3.643 -18.000  1.00  0.00           H  
ATOM   3559 HG21 ILE 0 227      16.070  -1.366 -18.010  1.00  0.00           H  
ATOM   3560 HG22 ILE 0 227      16.512  -2.481 -19.343  1.00  0.00           H  
ATOM   3561 HG23 ILE 0 227      15.635  -1.174 -19.616  1.00  0.00           H  
ATOM   3562 HG13 ILE 0 227      12.273  -2.245 -18.012  1.00  0.00           H  
ATOM   3563 HG12 ILE 0 227      13.363  -0.975 -18.454  1.00  0.00           H  
ATOM   3564 HD11 ILE 0 227      13.990  -0.493 -16.515  1.00  0.00           H  
ATOM   3565 HD12 ILE 0 227      12.840  -1.615 -15.846  1.00  0.00           H  
ATOM   3566 HD13 ILE 0 227      14.558  -2.056 -16.155  1.00  0.00           H  
ATOM   3567  N   ARG 0 228      15.593  -5.000 -20.561  1.00  0.00      R00  N  
ATOM   3568  CA  ARG 0 228      16.650  -5.630 -21.330  1.00  0.00      R00  C  
ATOM   3569  C   ARG 0 228      16.172  -5.817 -22.849  1.00  0.00      R00  C  
ATOM   3570  O   ARG 0 228      16.853  -5.404 -23.801  1.00  0.00      R00  O  
ATOM   3571  CB  ARG 0 228      17.087  -6.942 -20.591  1.00  0.00      R00  C  
ATOM   3572  CG  ARG 0 228      18.384  -7.551 -21.148  1.00  0.00      R00  C  
ATOM   3573  CD  ARG 0 228      18.537  -9.060 -20.992  1.00  0.00      R00  C  
ATOM   3574  NE  ARG 0 228      17.842  -9.744 -22.071  1.00  0.00      R00  N  
ATOM   3575  CZ  ARG 0 228      18.161  -9.935 -23.375  1.00  0.00      R00  C  
ATOM   3576  NH1 ARG 0 228      17.339 -10.648 -24.151  1.00  0.00      R00  N  
ATOM   3577  NH2 ARG 0 228      19.334  -9.492 -23.818  1.00  0.00      R00  N1+
ATOM   3578  H   ARG 0 228      15.280  -5.516 -19.751  1.00  0.00      R00  H  
ATOM   3579  HE  ARG 0 228      17.000 -10.149 -21.686  1.00  0.00      R00  H  
ATOM   3580 HH11 ARG 0 228      17.582 -10.784 -25.122  1.00  0.00      R00  H  
ATOM   3581 HH12 ARG 0 228      16.521 -11.044 -23.711  1.00  0.00      R00  H  
ATOM   3582 HH21 ARG 0 228      19.486  -9.555 -24.815  1.00  0.00      R00  H  
ATOM   3583 HH22 ARG 0 228      19.972  -8.847 -23.372  1.00  0.00      R00  H  
ATOM   3584  HA  ARG 0 228      17.519  -4.986 -21.462  1.00  0.00           H  
ATOM   3585  HB3 ARG 0 228      16.342  -7.677 -20.895  1.00  0.00           H  
ATOM   3586  HB2 ARG 0 228      17.130  -6.831 -19.507  1.00  0.00           H  
ATOM   3587  HG3 ARG 0 228      19.287  -7.065 -20.781  1.00  0.00           H  
ATOM   3588  HG2 ARG 0 228      18.430  -7.371 -22.222  1.00  0.00           H  
ATOM   3589  HD3 ARG 0 228      17.989  -9.455 -20.136  1.00  0.00           H  
ATOM   3590  HD2 ARG 0 228      19.581  -9.372 -20.939  1.00  0.00           H  
ATOM   3591  N   LYS 0 229      15.076  -6.589 -23.048  1.00  0.00      R00  N  
ATOM   3592  CA  LYS 0 229      14.682  -7.043 -24.434  1.00  0.00      R00  C  
ATOM   3593  C   LYS 0 229      14.082  -5.814 -25.196  1.00  0.00      R00  C  
ATOM   3594  O   LYS 0 229      14.256  -5.807 -26.431  1.00  0.00      R00  O  
ATOM   3595  CB  LYS 0 229      13.777  -8.327 -24.407  1.00  0.00      R00  C  
ATOM   3596  CG  LYS 0 229      13.749  -9.059 -25.787  1.00  0.00      R00  C  
ATOM   3597  CD  LYS 0 229      12.756 -10.300 -25.665  1.00  0.00      R00  C  
ATOM   3598  CE  LYS 0 229      12.721 -11.191 -27.013  1.00  0.00      R00  C  
ATOM   3599  NZ  LYS 0 229      12.184 -12.424 -26.807  1.00  0.00      R00  N1+
ATOM   3600  H   LYS 0 229      14.549  -6.993 -22.287  1.00  0.00      R00  H  
ATOM   3601  HZ1 LYS 0 229      11.428 -12.293 -26.150  1.00  0.00      R00  H  
ATOM   3602  HZ2 LYS 0 229      11.882 -12.803 -27.693  1.00  0.00      R00  H  
ATOM   3603  HZ3 LYS 0 229      12.843 -12.997 -26.300  1.00  0.00      R00  H  
ATOM   3604  HA  LYS 0 229      15.646  -7.318 -24.861  1.00  0.00           H  
ATOM   3605  HB3 LYS 0 229      12.826  -8.021 -23.971  1.00  0.00           H  
ATOM   3606  HB2 LYS 0 229      14.108  -9.112 -23.726  1.00  0.00           H  
ATOM   3607  HG3 LYS 0 229      14.723  -9.446 -26.084  1.00  0.00           H  
ATOM   3608  HG2 LYS 0 229      13.517  -8.382 -26.609  1.00  0.00           H  
ATOM   3609  HD3 LYS 0 229      11.772  -9.988 -25.315  1.00  0.00           H  
ATOM   3610  HD2 LYS 0 229      13.163 -10.976 -24.913  1.00  0.00           H  
ATOM   3611  HE3 LYS 0 229      13.722 -11.449 -27.361  1.00  0.00           H  
ATOM   3612  HE2 LYS 0 229      12.225 -10.634 -27.807  1.00  0.00           H  
ATOM   3613  N   LEU 0 230      13.470  -4.771 -24.595  1.00  0.00      R00  N  
ATOM   3614  CA  LEU 0 230      13.139  -3.526 -25.293  1.00  0.00      R00  C  
ATOM   3615  C   LEU 0 230      14.459  -2.684 -25.595  1.00  0.00      R00  C  
ATOM   3616  O   LEU 0 230      14.552  -2.138 -26.728  1.00  0.00      R00  O  
ATOM   3617  CB  LEU 0 230      12.037  -2.750 -24.585  1.00  0.00      R00  C  
ATOM   3618  CG  LEU 0 230      10.714  -3.521 -24.443  1.00  0.00      R00  C  
ATOM   3619  CD1 LEU 0 230       9.540  -2.809 -23.741  1.00  0.00      R00  C  
ATOM   3620  CD2 LEU 0 230      10.135  -4.055 -25.760  1.00  0.00      R00  C  
ATOM   3621  H   LEU 0 230      13.062  -4.951 -23.689  1.00  0.00      R00  H  
ATOM   3622  HA  LEU 0 230      12.808  -3.769 -26.303  1.00  0.00           H  
ATOM   3623  HB3 LEU 0 230      11.901  -1.793 -25.088  1.00  0.00           H  
ATOM   3624  HB2 LEU 0 230      12.356  -2.518 -23.569  1.00  0.00           H  
ATOM   3625  HG  LEU 0 230      10.891  -4.394 -23.815  1.00  0.00           H  
ATOM   3626 HD11 LEU 0 230       8.955  -3.425 -23.057  1.00  0.00           H  
ATOM   3627 HD12 LEU 0 230      10.039  -2.073 -23.110  1.00  0.00           H  
ATOM   3628 HD13 LEU 0 230       8.883  -2.330 -24.467  1.00  0.00           H  
ATOM   3629 HD21 LEU 0 230       9.055  -3.981 -25.884  1.00  0.00           H  
ATOM   3630 HD22 LEU 0 230      10.525  -3.774 -26.738  1.00  0.00           H  
ATOM   3631 HD23 LEU 0 230      10.430  -5.102 -25.836  1.00  0.00           H  
ATOM   3632  N   LYS 0 231      15.468  -2.723 -24.669  1.00  0.00      R00  N  
ATOM   3633  CA  LYS 0 231      16.727  -1.955 -24.877  1.00  0.00      R00  C  
ATOM   3634  C   LYS 0 231      17.588  -2.474 -25.993  1.00  0.00      R00  C  
ATOM   3635  O   LYS 0 231      18.251  -1.730 -26.666  1.00  0.00      R00  O  
ATOM   3636  CB  LYS 0 231      17.482  -1.846 -23.546  1.00  0.00      R00  C  
ATOM   3637  CG  LYS 0 231      18.809  -1.108 -23.622  1.00  0.00      R00  C  
ATOM   3638  CD  LYS 0 231      19.218  -0.531 -22.253  1.00  0.00      R00  C  
ATOM   3639  CE  LYS 0 231      19.230  -1.671 -21.208  1.00  0.00      R00  C  
ATOM   3640  NZ  LYS 0 231      19.545  -1.124 -19.862  1.00  0.00      R00  N1+
ATOM   3641  H   LYS 0 231      15.200  -2.965 -23.726  1.00  0.00      R00  H  
ATOM   3642  HZ1 LYS 0 231      20.444  -0.667 -19.815  1.00  0.00      R00  H  
ATOM   3643  HZ2 LYS 0 231      18.966  -0.308 -19.729  1.00  0.00      R00  H  
ATOM   3644  HZ3 LYS 0 231      19.444  -1.856 -19.173  1.00  0.00      R00  H  
ATOM   3645  HA  LYS 0 231      16.383  -1.020 -25.320  1.00  0.00           H  
ATOM   3646  HB3 LYS 0 231      17.721  -2.855 -23.209  1.00  0.00           H  
ATOM   3647  HB2 LYS 0 231      16.744  -1.495 -22.825  1.00  0.00           H  
ATOM   3648  HG3 LYS 0 231      18.761  -0.343 -24.397  1.00  0.00           H  
ATOM   3649  HG2 LYS 0 231      19.546  -1.853 -23.921  1.00  0.00           H  
ATOM   3650  HD3 LYS 0 231      18.476   0.240 -22.047  1.00  0.00           H  
ATOM   3651  HD2 LYS 0 231      20.169   0.002 -22.278  1.00  0.00           H  
ATOM   3652  HE3 LYS 0 231      19.926  -2.487 -21.398  1.00  0.00           H  
ATOM   3653  HE2 LYS 0 231      18.286  -2.164 -20.975  1.00  0.00           H  
ATOM   3654  N   THR 0 232      17.415  -3.751 -26.282  1.00  0.00      R00  N  
ATOM   3655  CA  THR 0 232      18.177  -4.492 -27.281  1.00  0.00      R00  C  
ATOM   3656  C   THR 0 232      17.687  -4.333 -28.741  1.00  0.00      R00  C  
ATOM   3657  O   THR 0 232      18.556  -4.031 -29.527  1.00  0.00      R00  O  
ATOM   3658  CB  THR 0 232      18.333  -5.980 -26.805  1.00  0.00      R00  C  
ATOM   3659  OG1 THR 0 232      18.963  -5.844 -25.506  1.00  0.00      R00  O  
ATOM   3660  CG2 THR 0 232      19.331  -6.787 -27.624  1.00  0.00      R00  C  
ATOM   3661  H   THR 0 232      16.903  -4.317 -25.621  1.00  0.00      R00  H  
ATOM   3662  HG1 THR 0 232      18.226  -6.012 -24.914  1.00  0.00      R00  H  
ATOM   3663  HA  THR 0 232      19.224  -4.188 -27.273  1.00  0.00           H  
ATOM   3664  HB  THR 0 232      17.330  -6.361 -26.615  1.00  0.00           H  
ATOM   3665 HG21 THR 0 232      19.487  -7.818 -27.306  1.00  0.00           H  
ATOM   3666 HG22 THR 0 232      19.018  -6.893 -28.663  1.00  0.00           H  
ATOM   3667 HG23 THR 0 232      20.268  -6.254 -27.786  1.00  0.00           H  
ATOM   3668  N   VAL 0 233      16.406  -4.285 -29.035  1.00  0.00      R00  N  
ATOM   3669  CA  VAL 0 233      15.884  -3.799 -30.335  1.00  0.00      R00  C  
ATOM   3670  C   VAL 0 233      16.047  -2.224 -30.581  1.00  0.00      R00  C  
ATOM   3671  O   VAL 0 233      16.009  -1.785 -31.717  1.00  0.00      R00  O  
ATOM   3672  CB  VAL 0 233      14.413  -4.132 -30.619  1.00  0.00      R00  C  
ATOM   3673  CG1 VAL 0 233      14.242  -5.616 -30.939  1.00  0.00      R00  C  
ATOM   3674  CG2 VAL 0 233      13.346  -3.697 -29.484  1.00  0.00      R00  C  
ATOM   3675  H   VAL 0 233      15.693  -4.433 -28.335  1.00  0.00      R00  H  
ATOM   3676  HA  VAL 0 233      16.459  -4.366 -31.066  1.00  0.00           H  
ATOM   3677  HB  VAL 0 233      14.087  -3.509 -31.451  1.00  0.00           H  
ATOM   3678 HG11 VAL 0 233      14.795  -6.286 -30.281  1.00  0.00           H  
ATOM   3679 HG12 VAL 0 233      13.172  -5.824 -30.930  1.00  0.00           H  
ATOM   3680 HG13 VAL 0 233      14.552  -5.824 -31.963  1.00  0.00           H  
ATOM   3681 HG21 VAL 0 233      13.244  -2.613 -29.421  1.00  0.00           H  
ATOM   3682 HG22 VAL 0 233      12.366  -4.128 -29.689  1.00  0.00           H  
ATOM   3683 HG23 VAL 0 233      13.571  -4.208 -28.548  1.00  0.00           H  
ATOM   3684  N   GLY 0 234      16.063  -1.494 -29.450  1.00  0.00      R00  N  
ATOM   3685  CA  GLY 0 234      16.411  -0.127 -29.058  1.00  0.00      R00  C  
ATOM   3686  C   GLY 0 234      17.184   0.682 -30.077  1.00  0.00      R00  C  
ATOM   3687  O   GLY 0 234      16.507   1.559 -30.641  1.00  0.00      R00  O  
ATOM   3688  H   GLY 0 234      15.838  -2.109 -28.680  1.00  0.00      R00  H  
ATOM   3689  HA3 GLY 0 234      16.747  -0.115 -28.021  1.00  0.00           H  
ATOM   3690  HA2 GLY 0 234      15.415   0.314 -29.080  1.00  0.00           H  
ATOM   3691  N   PRO 0 235      18.448   0.398 -30.475  1.00  0.00      R00  N  
ATOM   3692  CA  PRO 0 235      19.111   0.815 -31.719  1.00  0.00      R00  C  
ATOM   3693  C   PRO 0 235      18.275   0.832 -33.059  1.00  0.00      R00  C  
ATOM   3694  O   PRO 0 235      18.464   1.719 -33.898  1.00  0.00      R00  O  
ATOM   3695  CD  PRO 0 235      19.310  -0.487 -29.719  1.00  0.00      R00  C  
ATOM   3696  CB  PRO 0 235      20.276  -0.151 -31.756  1.00  0.00      R00  C  
ATOM   3697  CG  PRO 0 235      20.681  -0.437 -30.325  1.00  0.00      R00  C  
ATOM   3698  HD2 PRO 0 235      18.883  -1.485 -29.825  1.00  0.00           H  
ATOM   3699  HD3 PRO 0 235      19.456  -0.145 -28.694  1.00  0.00           H  
ATOM   3700  HA  PRO 0 235      19.531   1.798 -31.504  1.00  0.00           H  
ATOM   3701  HB3 PRO 0 235      21.052   0.484 -32.182  1.00  0.00           H  
ATOM   3702  HB2 PRO 0 235      20.073  -1.073 -32.301  1.00  0.00           H  
ATOM   3703  HG2 PRO 0 235      21.265  -1.350 -30.210  1.00  0.00           H  
ATOM   3704  HG3 PRO 0 235      21.255   0.448 -30.052  1.00  0.00           H  
ATOM   3705  N   LYS 0 236      17.628  -0.291 -33.350  1.00  0.00      R00  N  
ATOM   3706  CA  LYS 0 236      17.123  -0.663 -34.675  1.00  0.00      R00  C  
ATOM   3707  C   LYS 0 236      15.760  -0.090 -34.972  1.00  0.00      R00  C  
ATOM   3708  O   LYS 0 236      15.405   0.010 -36.127  1.00  0.00      R00  O  
ATOM   3709  CB  LYS 0 236      17.106  -2.272 -34.741  1.00  0.00      R00  C  
ATOM   3710  CG  LYS 0 236      18.416  -2.970 -34.444  1.00  0.00      R00  C  
ATOM   3711  CD  LYS 0 236      19.477  -2.669 -35.507  1.00  0.00      R00  C  
ATOM   3712  CE  LYS 0 236      20.672  -3.681 -35.534  1.00  0.00      R00  C  
ATOM   3713  NZ  LYS 0 236      20.205  -4.909 -36.186  1.00  0.00      R00  N1+
ATOM   3714  H   LYS 0 236      17.638  -0.993 -32.624  1.00  0.00      R00  H  
ATOM   3715  HZ1 LYS 0 236      20.921  -5.611 -36.304  1.00  0.00      R00  H  
ATOM   3716  HZ2 LYS 0 236      19.506  -5.418 -35.664  1.00  0.00      R00  H  
ATOM   3717  HZ3 LYS 0 236      19.717  -4.725 -37.050  1.00  0.00      R00  H  
ATOM   3718  HA  LYS 0 236      17.833  -0.289 -35.413  1.00  0.00           H  
ATOM   3719  HB3 LYS 0 236      16.766  -2.510 -35.749  1.00  0.00           H  
ATOM   3720  HB2 LYS 0 236      16.363  -2.693 -34.064  1.00  0.00           H  
ATOM   3721  HG3 LYS 0 236      18.185  -4.032 -34.350  1.00  0.00           H  
ATOM   3722  HG2 LYS 0 236      18.809  -2.744 -33.453  1.00  0.00           H  
ATOM   3723  HD3 LYS 0 236      19.932  -1.723 -35.214  1.00  0.00           H  
ATOM   3724  HD2 LYS 0 236      19.024  -2.506 -36.485  1.00  0.00           H  
ATOM   3725  HE3 LYS 0 236      21.114  -3.864 -34.554  1.00  0.00           H  
ATOM   3726  HE2 LYS 0 236      21.394  -3.143 -36.149  1.00  0.00           H  
ATOM   3727  N   ASN 0 237      15.095   0.265 -33.844  1.00  0.00      R00  N  
ATOM   3728  CA  ASN 0 237      13.852   0.947 -33.907  1.00  0.00      R00  C  
ATOM   3729  C   ASN 0 237      14.046   2.378 -34.276  1.00  0.00      R00  C  
ATOM   3730  O   ASN 0 237      15.024   3.010 -33.900  1.00  0.00      R00  O  
ATOM   3731  CB  ASN 0 237      13.245   0.693 -32.569  1.00  0.00      R00  C  
ATOM   3732  CG  ASN 0 237      12.567  -0.684 -32.421  1.00  0.00      R00  C  
ATOM   3733  OD1 ASN 0 237      12.685  -1.641 -33.240  1.00  0.00      R00  O  
ATOM   3734  ND2 ASN 0 237      11.937  -0.939 -31.319  1.00  0.00      R00  N  
ATOM   3735  H   ASN 0 237      15.547   0.189 -32.944  1.00  0.00      R00  H  
ATOM   3736 HD21 ASN 0 237      11.435  -1.816 -31.309  1.00  0.00      R00  H  
ATOM   3737 HD22 ASN 0 237      11.811  -0.333 -30.521  1.00  0.00      R00  H  
ATOM   3738  HA  ASN 0 237      13.286   0.385 -34.650  1.00  0.00           H  
ATOM   3739  HB3 ASN 0 237      12.459   1.402 -32.307  1.00  0.00           H  
ATOM   3740  HB2 ASN 0 237      13.986   0.777 -31.773  1.00  0.00           H  
ATOM   3741  N   LYS 0 238      13.262   2.869 -35.261  1.00  0.00      R00  N  
ATOM   3742  CA  LYS 0 238      13.351   4.180 -35.834  1.00  0.00      R00  C  
ATOM   3743  C   LYS 0 238      12.095   4.975 -35.572  1.00  0.00      R00  C  
ATOM   3744  O   LYS 0 238      11.857   5.909 -36.316  1.00  0.00      R00  O  
ATOM   3745  CB  LYS 0 238      13.491   4.014 -37.365  1.00  0.00      R00  C  
ATOM   3746  CG  LYS 0 238      14.697   3.175 -37.892  1.00  0.00      R00  C  
ATOM   3747  CD  LYS 0 238      14.589   3.135 -39.446  1.00  0.00      R00  C  
ATOM   3748  CE  LYS 0 238      15.708   4.075 -40.300  1.00  0.00      R00  C  
ATOM   3749  NZ  LYS 0 238      15.468   3.936 -41.725  1.00  0.00      R00  N1+
ATOM   3750  H   LYS 0 238      12.461   2.305 -35.509  1.00  0.00      R00  H  
ATOM   3751  HZ1 LYS 0 238      16.273   4.132 -42.302  1.00  0.00      R00  H  
ATOM   3752  HZ2 LYS 0 238      15.444   2.943 -41.906  1.00  0.00      R00  H  
ATOM   3753  HZ3 LYS 0 238      14.647   4.315 -42.175  1.00  0.00      R00  H  
ATOM   3754  HA  LYS 0 238      14.097   4.805 -35.343  1.00  0.00           H  
ATOM   3755  HB3 LYS 0 238      13.639   4.974 -37.859  1.00  0.00           H  
ATOM   3756  HB2 LYS 0 238      12.642   3.468 -37.776  1.00  0.00           H  
ATOM   3757  HG3 LYS 0 238      14.500   2.166 -37.533  1.00  0.00           H  
ATOM   3758  HG2 LYS 0 238      15.679   3.513 -37.561  1.00  0.00           H  
ATOM   3759  HD3 LYS 0 238      13.570   3.354 -39.764  1.00  0.00           H  
ATOM   3760  HD2 LYS 0 238      14.662   2.103 -39.789  1.00  0.00           H  
ATOM   3761  HE3 LYS 0 238      16.763   3.880 -40.105  1.00  0.00           H  
ATOM   3762  HE2 LYS 0 238      15.634   5.120 -39.999  1.00  0.00           H  
ATOM   3763  N   SER 0 239      11.265   4.716 -34.573  1.00  0.00      R00  N  
ATOM   3764  CA  SER 0 239       9.980   5.357 -34.330  1.00  0.00      R00  C  
ATOM   3765  C   SER 0 239       9.911   5.640 -32.821  1.00  0.00      R00  C  
ATOM   3766  O   SER 0 239      10.313   4.759 -32.047  1.00  0.00      R00  O  
ATOM   3767  CB  SER 0 239       8.773   4.505 -34.824  1.00  0.00      R00  C  
ATOM   3768  OG  SER 0 239       8.906   4.195 -36.242  1.00  0.00      R00  O  
ATOM   3769  H   SER 0 239      11.451   3.841 -34.105  1.00  0.00      R00  H  
ATOM   3770  HG  SER 0 239       8.967   5.025 -36.719  1.00  0.00      R00  H  
ATOM   3771  HA  SER 0 239       9.895   6.342 -34.789  1.00  0.00           H  
ATOM   3772  HB3 SER 0 239       7.865   5.107 -34.857  1.00  0.00           H  
ATOM   3773  HB2 SER 0 239       8.527   3.666 -34.171  1.00  0.00           H  
ATOM   3774  N   LYS 0 240       9.366   6.787 -32.319  1.00  0.00      R00  N  
ATOM   3775  CA  LYS 0 240       9.417   7.363 -30.970  1.00  0.00      R00  C  
ATOM   3776  C   LYS 0 240       9.300   6.407 -29.797  1.00  0.00      R00  C  
ATOM   3777  O   LYS 0 240      10.290   6.113 -29.170  1.00  0.00      R00  O  
ATOM   3778  CB  LYS 0 240       8.690   8.696 -30.848  1.00  0.00      R00  C  
ATOM   3779  CG  LYS 0 240       8.643   9.234 -29.355  1.00  0.00      R00  C  
ATOM   3780  CD  LYS 0 240       8.325  10.732 -29.113  1.00  0.00      R00  C  
ATOM   3781  CE  LYS 0 240       7.958  11.028 -27.595  1.00  0.00      R00  C  
ATOM   3782  NZ  LYS 0 240       6.896  10.157 -26.962  1.00  0.00      R00  N1+
ATOM   3783  H   LYS 0 240       9.132   7.530 -32.962  1.00  0.00      R00  H  
ATOM   3784  HZ1 LYS 0 240       6.525  10.537 -26.102  1.00  0.00      R00  H  
ATOM   3785  HZ2 LYS 0 240       6.144  10.223 -27.633  1.00  0.00      R00  H  
ATOM   3786  HZ3 LYS 0 240       7.084   9.167 -26.904  1.00  0.00      R00  H  
ATOM   3787  HA  LYS 0 240      10.470   7.644 -30.968  1.00  0.00           H  
ATOM   3788  HB3 LYS 0 240       7.721   8.501 -31.308  1.00  0.00           H  
ATOM   3789  HB2 LYS 0 240       9.170   9.366 -31.562  1.00  0.00           H  
ATOM   3790  HG3 LYS 0 240       9.482   9.050 -28.683  1.00  0.00           H  
ATOM   3791  HG2 LYS 0 240       7.768   8.739 -28.934  1.00  0.00           H  
ATOM   3792  HD3 LYS 0 240       7.528  11.074 -29.775  1.00  0.00           H  
ATOM   3793  HD2 LYS 0 240       9.181  11.314 -29.453  1.00  0.00           H  
ATOM   3794  HE3 LYS 0 240       7.812  12.092 -27.408  1.00  0.00           H  
ATOM   3795  HE2 LYS 0 240       8.759  10.758 -26.906  1.00  0.00           H  
ATOM   3796  N   GLU 0 241       8.100   5.767 -29.552  1.00  0.00      R00  N  
ATOM   3797  CA  GLU 0 241       7.886   4.904 -28.408  1.00  0.00      R00  C  
ATOM   3798  C   GLU 0 241       8.401   3.441 -28.672  1.00  0.00      R00  C  
ATOM   3799  O   GLU 0 241       8.558   2.646 -27.725  1.00  0.00      R00  O  
ATOM   3800  CB  GLU 0 241       6.386   4.870 -28.164  1.00  0.00      R00  C  
ATOM   3801  CG  GLU 0 241       5.723   6.262 -27.998  1.00  0.00      R00  C  
ATOM   3802  CD  GLU 0 241       6.254   6.830 -26.704  1.00  0.00      R00  C  
ATOM   3803  OE1 GLU 0 241       5.777   6.462 -25.591  1.00  0.00      R00  O  
ATOM   3804  OE2 GLU 0 241       7.274   7.576 -26.775  1.00  0.00      R00  O1-
ATOM   3805  H   GLU 0 241       7.387   5.825 -30.265  1.00  0.00      R00  H  
ATOM   3806  HA  GLU 0 241       8.403   5.329 -27.547  1.00  0.00           H  
ATOM   3807  HB3 GLU 0 241       6.228   4.311 -27.241  1.00  0.00           H  
ATOM   3808  HB2 GLU 0 241       5.860   4.312 -28.938  1.00  0.00           H  
ATOM   3809  HG3 GLU 0 241       4.637   6.217 -27.916  1.00  0.00           H  
ATOM   3810  HG2 GLU 0 241       5.978   7.042 -28.715  1.00  0.00           H  
ATOM   3811  N   LYS 0 242       8.672   3.111 -29.916  1.00  0.00      R00  N  
ATOM   3812  CA  LYS 0 242       9.391   1.977 -30.405  1.00  0.00      R00  C  
ATOM   3813  C   LYS 0 242      10.888   2.023 -30.014  1.00  0.00      R00  C  
ATOM   3814  O   LYS 0 242      11.315   1.037 -29.439  1.00  0.00      R00  O  
ATOM   3815  CB  LYS 0 242       9.301   1.592 -31.934  1.00  0.00      R00  C  
ATOM   3816  CG  LYS 0 242       7.856   1.444 -32.485  1.00  0.00      R00  C  
ATOM   3817  CD  LYS 0 242       7.830   0.709 -33.881  1.00  0.00      R00  C  
ATOM   3818  CE  LYS 0 242       8.423  -0.766 -33.791  1.00  0.00      R00  C  
ATOM   3819  NZ  LYS 0 242       8.097  -1.527 -34.984  1.00  0.00      R00  N1+
ATOM   3820  H   LYS 0 242       8.413   3.858 -30.544  1.00  0.00      R00  H  
ATOM   3821  HZ1 LYS 0 242       7.098  -1.655 -35.057  1.00  0.00      R00  H  
ATOM   3822  HZ2 LYS 0 242       8.546  -1.267 -35.851  1.00  0.00      R00  H  
ATOM   3823  HZ3 LYS 0 242       8.383  -2.477 -34.798  1.00  0.00      R00  H  
ATOM   3824  HA  LYS 0 242       8.914   1.191 -29.820  1.00  0.00           H  
ATOM   3825  HB3 LYS 0 242       9.917   0.720 -32.154  1.00  0.00           H  
ATOM   3826  HB2 LYS 0 242       9.945   2.310 -32.441  1.00  0.00           H  
ATOM   3827  HG3 LYS 0 242       7.462   2.457 -32.553  1.00  0.00           H  
ATOM   3828  HG2 LYS 0 242       7.226   0.949 -31.746  1.00  0.00           H  
ATOM   3829  HD3 LYS 0 242       8.249   1.374 -34.636  1.00  0.00           H  
ATOM   3830  HD2 LYS 0 242       6.788   0.666 -34.198  1.00  0.00           H  
ATOM   3831  HE3 LYS 0 242       8.128  -1.308 -32.892  1.00  0.00           H  
ATOM   3832  HE2 LYS 0 242       9.512  -0.754 -33.771  1.00  0.00           H  
ATOM   3833  N   LYS 0 243      11.681   3.118 -30.222  1.00  0.00      R00  N  
ATOM   3834  CA  LYS 0 243      13.074   3.215 -29.827  1.00  0.00      R00  C  
ATOM   3835  C   LYS 0 243      13.156   3.473 -28.254  1.00  0.00      R00  C  
ATOM   3836  O   LYS 0 243      14.148   3.062 -27.643  1.00  0.00      R00  O  
ATOM   3837  CB  LYS 0 243      13.821   4.367 -30.583  1.00  0.00      R00  C  
ATOM   3838  CG  LYS 0 243      13.245   5.776 -30.659  1.00  0.00      R00  C  
ATOM   3839  CD  LYS 0 243      13.960   6.783 -31.541  1.00  0.00      R00  C  
ATOM   3840  CE  LYS 0 243      14.882   7.708 -30.755  1.00  0.00      R00  C  
ATOM   3841  NZ  LYS 0 243      15.797   8.496 -31.596  1.00  0.00      R00  N1+
ATOM   3842  H   LYS 0 243      11.230   3.928 -30.624  1.00  0.00      R00  H  
ATOM   3843  HZ1 LYS 0 243      16.269   9.214 -31.065  1.00  0.00      R00  H  
ATOM   3844  HZ2 LYS 0 243      16.515   8.002 -32.107  1.00  0.00      R00  H  
ATOM   3845  HZ3 LYS 0 243      15.214   8.880 -32.326  1.00  0.00      R00  H  
ATOM   3846  HA  LYS 0 243      13.552   2.250 -29.998  1.00  0.00           H  
ATOM   3847  HB3 LYS 0 243      14.010   4.057 -31.611  1.00  0.00           H  
ATOM   3848  HB2 LYS 0 243      14.807   4.511 -30.143  1.00  0.00           H  
ATOM   3849  HG3 LYS 0 243      13.111   6.169 -29.651  1.00  0.00           H  
ATOM   3850  HG2 LYS 0 243      12.212   5.766 -31.004  1.00  0.00           H  
ATOM   3851  HD3 LYS 0 243      13.362   7.498 -32.105  1.00  0.00           H  
ATOM   3852  HD2 LYS 0 243      14.441   6.242 -32.356  1.00  0.00           H  
ATOM   3853  HE3 LYS 0 243      15.454   7.123 -30.035  1.00  0.00           H  
ATOM   3854  HE2 LYS 0 243      14.341   8.416 -30.126  1.00  0.00           H  
ATOM   3855  N   ARG 0 244      12.216   4.218 -27.671  1.00  0.00      R00  N  
ATOM   3856  CA  ARG 0 244      12.163   4.678 -26.223  1.00  0.00      R00  C  
ATOM   3857  C   ARG 0 244      11.553   3.622 -25.276  1.00  0.00      R00  C  
ATOM   3858  O   ARG 0 244      11.316   3.890 -24.123  1.00  0.00      R00  O  
ATOM   3859  CB  ARG 0 244      11.487   6.050 -26.190  1.00  0.00      R00  C  
ATOM   3860  CG  ARG 0 244      11.253   6.813 -24.864  1.00  0.00      R00  C  
ATOM   3861  CD  ARG 0 244      10.392   8.143 -24.998  1.00  0.00      R00  C  
ATOM   3862  NE  ARG 0 244       8.884   7.991 -24.871  1.00  0.00      R00  N  
ATOM   3863  CZ  ARG 0 244       8.233   8.085 -23.669  1.00  0.00      R00  C  
ATOM   3864  NH1 ARG 0 244       6.929   7.846 -23.580  1.00  0.00      R00  N  
ATOM   3865  NH2 ARG 0 244       8.859   8.623 -22.577  1.00  0.00      R00  N1+
ATOM   3866  H   ARG 0 244      11.524   4.566 -28.319  1.00  0.00      R00  H  
ATOM   3867  HE  ARG 0 244       8.403   7.667 -25.697  1.00  0.00      R00  H  
ATOM   3868 HH11 ARG 0 244       6.465   7.819 -22.683  1.00  0.00      R00  H  
ATOM   3869 HH12 ARG 0 244       6.489   7.421 -24.383  1.00  0.00      R00  H  
ATOM   3870 HH21 ARG 0 244       8.403   8.696 -21.678  1.00  0.00      R00  H  
ATOM   3871 HH22 ARG 0 244       9.778   9.042 -22.583  1.00  0.00      R00  H  
ATOM   3872  HA  ARG 0 244      13.138   4.824 -25.756  1.00  0.00           H  
ATOM   3873  HB3 ARG 0 244      10.605   5.947 -26.822  1.00  0.00           H  
ATOM   3874  HB2 ARG 0 244      12.078   6.769 -26.756  1.00  0.00           H  
ATOM   3875  HG3 ARG 0 244      12.192   6.985 -24.338  1.00  0.00           H  
ATOM   3876  HG2 ARG 0 244      10.675   6.241 -24.138  1.00  0.00           H  
ATOM   3877  HD3 ARG 0 244      10.566   8.428 -26.035  1.00  0.00           H  
ATOM   3878  HD2 ARG 0 244      10.796   9.019 -24.490  1.00  0.00           H  
ATOM   3879  N   SER 0 245      11.157   2.506 -25.880  1.00  0.00      R00  N  
ATOM   3880  CA  SER 0 245      10.372   1.475 -25.370  1.00  0.00      R00  C  
ATOM   3881  C   SER 0 245      10.819   1.016 -23.997  1.00  0.00      R00  C  
ATOM   3882  O   SER 0 245       9.994   0.774 -23.141  1.00  0.00      R00  O  
ATOM   3883  CB  SER 0 245      10.493   0.210 -26.310  1.00  0.00      R00  C  
ATOM   3884  OG  SER 0 245      11.809   0.003 -26.693  1.00  0.00      R00  O  
ATOM   3885  H   SER 0 245      11.453   2.274 -26.817  1.00  0.00      R00  H  
ATOM   3886  HG  SER 0 245      11.836   0.069 -27.651  1.00  0.00      R00  H  
ATOM   3887  HA  SER 0 245       9.344   1.816 -25.253  1.00  0.00           H  
ATOM   3888  HB3 SER 0 245       9.917   0.508 -27.187  1.00  0.00           H  
ATOM   3889  HB2 SER 0 245       9.953  -0.690 -26.016  1.00  0.00           H  
ATOM   3890  N   HIS 0 246      12.090   0.794 -23.711  1.00  0.00      R00  N  
ATOM   3891  CA  HIS 0 246      12.604   0.407 -22.406  1.00  0.00      R00  C  
ATOM   3892  C   HIS 0 246      12.505   1.474 -21.290  1.00  0.00      R00  C  
ATOM   3893  O   HIS 0 246      12.331   1.108 -20.179  1.00  0.00      R00  O  
ATOM   3894  CB  HIS 0 246      14.074  -0.012 -22.597  1.00  0.00      R00  C  
ATOM   3895  CG  HIS 0 246      15.162   0.916 -23.023  1.00  0.00      R00  C  
ATOM   3896  ND1 HIS 0 246      15.883   1.705 -22.158  1.00  0.00      R00  N  
ATOM   3897  CD2 HIS 0 246      15.607   1.223 -24.288  1.00  0.00      R00  C  
ATOM   3898  NE2 HIS 0 246      16.608   2.184 -24.204  1.00  0.00      R00  N  
ATOM   3899  CE1 HIS 0 246      16.775   2.359 -22.902  1.00  0.00      R00  C  
ATOM   3900  H   HIS 0 246      12.728   0.801 -24.494  1.00  0.00      R00  H  
ATOM   3901  HD1 HIS 0 246      15.758   1.833 -21.164  1.00  0.00      R00  H  
ATOM   3902  HA  HIS 0 246      12.067  -0.488 -22.094  1.00  0.00           H  
ATOM   3903  HB3 HIS 0 246      14.139  -0.790 -23.358  1.00  0.00           H  
ATOM   3904  HB2 HIS 0 246      14.337  -0.417 -21.620  1.00  0.00           H  
ATOM   3905  HD2 HIS 0 246      15.222   0.811 -25.209  1.00  0.00           H  
ATOM   3906  HE1 HIS 0 246      17.222   3.265 -22.521  1.00  0.00           H  
ATOM   3907  N   ARG 0 247      12.679   2.712 -21.705  1.00  0.00      R00  N  
ATOM   3908  CA  ARG 0 247      12.689   3.744 -20.705  1.00  0.00      R00  C  
ATOM   3909  C   ARG 0 247      11.345   4.104 -20.082  1.00  0.00      R00  C  
ATOM   3910  O   ARG 0 247      11.327   4.557 -18.927  1.00  0.00      R00  O  
ATOM   3911  CB  ARG 0 247      13.395   5.071 -21.346  1.00  0.00      R00  C  
ATOM   3912  CG  ARG 0 247      13.556   6.242 -20.353  1.00  0.00      R00  C  
ATOM   3913  CD  ARG 0 247      14.176   7.500 -20.944  1.00  0.00      R00  C  
ATOM   3914  NE  ARG 0 247      15.485   7.219 -21.483  1.00  0.00      R00  N  
ATOM   3915  CZ  ARG 0 247      16.685   7.193 -20.801  1.00  0.00      R00  C  
ATOM   3916  NH1 ARG 0 247      16.734   7.522 -19.476  1.00  0.00      R00  N  
ATOM   3917  NH2 ARG 0 247      17.881   7.038 -21.389  1.00  0.00      R00  N1+
ATOM   3918  H   ARG 0 247      12.474   2.931 -22.669  1.00  0.00      R00  H  
ATOM   3919  HE  ARG 0 247      15.517   7.043 -22.477  1.00  0.00      R00  H  
ATOM   3920 HH11 ARG 0 247      17.634   7.530 -19.018  1.00  0.00      R00  H  
ATOM   3921 HH12 ARG 0 247      15.931   7.860 -18.963  1.00  0.00      R00  H  
ATOM   3922 HH21 ARG 0 247      18.740   6.827 -20.900  1.00  0.00      R00  H  
ATOM   3923 HH22 ARG 0 247      17.899   6.832 -22.377  1.00  0.00      R00  H  
ATOM   3924  HA  ARG 0 247      13.338   3.423 -19.890  1.00  0.00           H  
ATOM   3925  HB3 ARG 0 247      12.821   5.535 -22.148  1.00  0.00           H  
ATOM   3926  HB2 ARG 0 247      14.347   4.749 -21.766  1.00  0.00           H  
ATOM   3927  HG3 ARG 0 247      14.250   5.755 -19.669  1.00  0.00           H  
ATOM   3928  HG2 ARG 0 247      12.661   6.469 -19.773  1.00  0.00           H  
ATOM   3929  HD3 ARG 0 247      14.049   8.373 -20.303  1.00  0.00           H  
ATOM   3930  HD2 ARG 0 247      13.558   7.710 -21.817  1.00  0.00           H  
ATOM   3931  N   LYS 0 248      10.233   3.850 -20.811  1.00  0.00      R00  N  
ATOM   3932  CA  LYS 0 248       8.853   3.807 -20.246  1.00  0.00      R00  C  
ATOM   3933  C   LYS 0 248       8.669   2.749 -19.103  1.00  0.00      R00  C  
ATOM   3934  O   LYS 0 248       8.058   3.104 -18.097  1.00  0.00      R00  O  
ATOM   3935  CB  LYS 0 248       7.842   3.520 -21.382  1.00  0.00      R00  C  
ATOM   3936  CG  LYS 0 248       7.840   4.577 -22.474  1.00  0.00      R00  C  
ATOM   3937  CD  LYS 0 248       7.764   4.017 -23.919  1.00  0.00      R00  C  
ATOM   3938  CE  LYS 0 248       6.491   3.209 -24.365  1.00  0.00      R00  C  
ATOM   3939  NZ  LYS 0 248       5.334   4.025 -24.572  1.00  0.00      R00  N1+
ATOM   3940  H   LYS 0 248      10.389   3.630 -21.785  1.00  0.00      R00  H  
ATOM   3941  HZ1 LYS 0 248       5.496   4.865 -25.108  1.00  0.00      R00  H  
ATOM   3942  HZ2 LYS 0 248       4.679   3.429 -25.058  1.00  0.00      R00  H  
ATOM   3943  HZ3 LYS 0 248       4.861   4.269 -23.714  1.00  0.00      R00  H  
ATOM   3944  HA  LYS 0 248       8.524   4.720 -19.751  1.00  0.00           H  
ATOM   3945  HB3 LYS 0 248       6.844   3.589 -20.950  1.00  0.00           H  
ATOM   3946  HB2 LYS 0 248       7.756   2.488 -21.721  1.00  0.00           H  
ATOM   3947  HG3 LYS 0 248       8.787   5.116 -22.461  1.00  0.00           H  
ATOM   3948  HG2 LYS 0 248       7.139   5.389 -22.279  1.00  0.00           H  
ATOM   3949  HD3 LYS 0 248       8.634   3.410 -24.172  1.00  0.00           H  
ATOM   3950  HD2 LYS 0 248       7.968   4.794 -24.655  1.00  0.00           H  
ATOM   3951  HE3 LYS 0 248       6.213   2.505 -23.581  1.00  0.00           H  
ATOM   3952  HE2 LYS 0 248       6.746   2.658 -25.270  1.00  0.00           H  
ATOM   3953  N   VAL 0 249       9.129   1.486 -19.375  1.00  0.00      R00  N  
ATOM   3954  CA  VAL 0 249       9.041   0.361 -18.514  1.00  0.00      R00  C  
ATOM   3955  C   VAL 0 249       9.906   0.610 -17.197  1.00  0.00      R00  C  
ATOM   3956  O   VAL 0 249       9.466   0.178 -16.123  1.00  0.00      R00  O  
ATOM   3957  CB  VAL 0 249       9.476  -1.007 -19.197  1.00  0.00      R00  C  
ATOM   3958  CG1 VAL 0 249       9.294  -2.257 -18.240  1.00  0.00      R00  C  
ATOM   3959  CG2 VAL 0 249       8.870  -1.425 -20.548  1.00  0.00      R00  C  
ATOM   3960  H   VAL 0 249       9.425   1.258 -20.313  1.00  0.00      R00  H  
ATOM   3961  HA  VAL 0 249       7.987   0.184 -18.299  1.00  0.00           H  
ATOM   3962  HB  VAL 0 249      10.539  -1.002 -19.439  1.00  0.00           H  
ATOM   3963 HG11 VAL 0 249       9.886  -2.186 -17.328  1.00  0.00           H  
ATOM   3964 HG12 VAL 0 249       8.284  -2.287 -17.831  1.00  0.00           H  
ATOM   3965 HG13 VAL 0 249       9.698  -3.228 -18.527  1.00  0.00           H  
ATOM   3966 HG21 VAL 0 249       8.913  -0.493 -21.112  1.00  0.00           H  
ATOM   3967 HG22 VAL 0 249       9.535  -2.112 -21.072  1.00  0.00           H  
ATOM   3968 HG23 VAL 0 249       7.836  -1.719 -20.370  1.00  0.00           H  
ATOM   3969  N   THR 0 250      11.056   1.361 -17.391  1.00  0.00      R00  N  
ATOM   3970  CA  THR 0 250      11.909   1.919 -16.333  1.00  0.00      R00  C  
ATOM   3971  C   THR 0 250      11.157   2.880 -15.429  1.00  0.00      R00  C  
ATOM   3972  O   THR 0 250      11.264   2.727 -14.201  1.00  0.00      R00  O  
ATOM   3973  CB  THR 0 250      13.159   2.532 -16.851  1.00  0.00      R00  C  
ATOM   3974  OG1 THR 0 250      13.731   1.576 -17.738  1.00  0.00      R00  O  
ATOM   3975  CG2 THR 0 250      14.245   2.750 -15.730  1.00  0.00      R00  C  
ATOM   3976  H   THR 0 250      11.413   1.514 -18.324  1.00  0.00      R00  H  
ATOM   3977  HG1 THR 0 250      12.971   1.297 -18.254  1.00  0.00      R00  H  
ATOM   3978  HA  THR 0 250      12.150   1.024 -15.759  1.00  0.00           H  
ATOM   3979  HB  THR 0 250      12.893   3.507 -17.261  1.00  0.00           H  
ATOM   3980 HG21 THR 0 250      14.234   1.864 -15.094  1.00  0.00           H  
ATOM   3981 HG22 THR 0 250      15.178   2.886 -16.277  1.00  0.00           H  
ATOM   3982 HG23 THR 0 250      14.212   3.564 -15.006  1.00  0.00           H  
ATOM   3983  N   LYS 0 251      10.421   3.819 -16.053  1.00  0.00      R00  N  
ATOM   3984  CA  LYS 0 251       9.456   4.703 -15.349  1.00  0.00      R00  C  
ATOM   3985  C   LYS 0 251       8.404   3.860 -14.574  1.00  0.00      R00  C  
ATOM   3986  O   LYS 0 251       8.081   4.254 -13.469  1.00  0.00      R00  O  
ATOM   3987  CB  LYS 0 251       8.963   5.791 -16.283  1.00  0.00      R00  C  
ATOM   3988  CG  LYS 0 251       9.985   6.914 -16.677  1.00  0.00      R00  C  
ATOM   3989  CD  LYS 0 251       9.452   8.052 -17.609  1.00  0.00      R00  C  
ATOM   3990  CE  LYS 0 251      10.636   8.975 -18.005  1.00  0.00      R00  C  
ATOM   3991  NZ  LYS 0 251      11.358   9.411 -16.804  1.00  0.00      R00  N1+
ATOM   3992  H   LYS 0 251      10.363   3.841 -17.061  1.00  0.00      R00  H  
ATOM   3993  HZ1 LYS 0 251      10.836  10.075 -16.251  1.00  0.00      R00  H  
ATOM   3994  HZ2 LYS 0 251      11.738   8.622 -16.301  1.00  0.00      R00  H  
ATOM   3995  HZ3 LYS 0 251      12.088  10.044 -17.100  1.00  0.00      R00  H  
ATOM   3996  HA  LYS 0 251      10.055   5.212 -14.594  1.00  0.00           H  
ATOM   3997  HB3 LYS 0 251       8.192   6.288 -15.694  1.00  0.00           H  
ATOM   3998  HB2 LYS 0 251       8.366   5.417 -17.114  1.00  0.00           H  
ATOM   3999  HG3 LYS 0 251      10.946   6.617 -17.099  1.00  0.00           H  
ATOM   4000  HG2 LYS 0 251      10.207   7.368 -15.711  1.00  0.00           H  
ATOM   4001  HD3 LYS 0 251       8.540   8.494 -17.210  1.00  0.00           H  
ATOM   4002  HD2 LYS 0 251       9.078   7.475 -18.455  1.00  0.00           H  
ATOM   4003  HE3 LYS 0 251      10.096   9.857 -18.351  1.00  0.00           H  
ATOM   4004  HE2 LYS 0 251      11.357   8.537 -18.695  1.00  0.00           H  
ATOM   4005  N   LEU 0 252       7.904   2.775 -15.194  1.00  0.00      R00  N  
ATOM   4006  CA  LEU 0 252       6.991   1.797 -14.595  1.00  0.00      R00  C  
ATOM   4007  C   LEU 0 252       7.545   1.071 -13.289  1.00  0.00      R00  C  
ATOM   4008  O   LEU 0 252       6.926   1.190 -12.199  1.00  0.00      R00  O  
ATOM   4009  CB  LEU 0 252       6.350   0.926 -15.622  1.00  0.00      R00  C  
ATOM   4010  CG  LEU 0 252       4.998   0.367 -15.231  1.00  0.00      R00  C  
ATOM   4011  CD1 LEU 0 252       4.205  -0.003 -16.481  1.00  0.00      R00  C  
ATOM   4012  CD2 LEU 0 252       5.109  -0.899 -14.350  1.00  0.00      R00  C  
ATOM   4013  H   LEU 0 252       8.226   2.560 -16.127  1.00  0.00      R00  H  
ATOM   4014  HA  LEU 0 252       6.272   2.469 -14.126  1.00  0.00           H  
ATOM   4015  HB3 LEU 0 252       6.973   0.116 -16.001  1.00  0.00           H  
ATOM   4016  HB2 LEU 0 252       6.133   1.607 -16.445  1.00  0.00           H  
ATOM   4017  HG  LEU 0 252       4.420   1.125 -14.701  1.00  0.00           H  
ATOM   4018 HD11 LEU 0 252       4.921  -0.207 -17.277  1.00  0.00           H  
ATOM   4019 HD12 LEU 0 252       3.607  -0.901 -16.326  1.00  0.00           H  
ATOM   4020 HD13 LEU 0 252       3.660   0.886 -16.799  1.00  0.00           H  
ATOM   4021 HD21 LEU 0 252       4.219  -1.309 -13.872  1.00  0.00           H  
ATOM   4022 HD22 LEU 0 252       5.794  -1.635 -14.772  1.00  0.00           H  
ATOM   4023 HD23 LEU 0 252       5.769  -0.637 -13.523  1.00  0.00           H  
ATOM   4024  N   VAL 0 253       8.796   0.644 -13.327  1.00  0.00      R00  N  
ATOM   4025  CA  VAL 0 253       9.609   0.179 -12.082  1.00  0.00      R00  C  
ATOM   4026  C   VAL 0 253       9.555   1.239 -10.946  1.00  0.00      R00  C  
ATOM   4027  O   VAL 0 253       9.232   0.808  -9.752  1.00  0.00      R00  O  
ATOM   4028  CB  VAL 0 253      11.138  -0.131 -12.229  1.00  0.00      R00  C  
ATOM   4029  CG1 VAL 0 253      11.856  -0.678 -10.941  1.00  0.00      R00  C  
ATOM   4030  CG2 VAL 0 253      11.473  -1.112 -13.356  1.00  0.00      R00  C  
ATOM   4031  H   VAL 0 253       9.233   0.452 -14.217  1.00  0.00      R00  H  
ATOM   4032  HA  VAL 0 253       9.105  -0.734 -11.764  1.00  0.00           H  
ATOM   4033  HB  VAL 0 253      11.661   0.783 -12.511  1.00  0.00           H  
ATOM   4034 HG11 VAL 0 253      12.935  -0.835 -10.960  1.00  0.00           H  
ATOM   4035 HG12 VAL 0 253      11.812  -0.189  -9.968  1.00  0.00           H  
ATOM   4036 HG13 VAL 0 253      11.433  -1.665 -10.756  1.00  0.00           H  
ATOM   4037 HG21 VAL 0 253      10.772  -1.933 -13.204  1.00  0.00           H  
ATOM   4038 HG22 VAL 0 253      11.213  -0.762 -14.355  1.00  0.00           H  
ATOM   4039 HG23 VAL 0 253      12.497  -1.477 -13.278  1.00  0.00           H  
ATOM   4040  N   LEU 0 254       9.718   2.545 -11.300  1.00  0.00      R00  N  
ATOM   4041  CA  LEU 0 254       9.883   3.579 -10.332  1.00  0.00      R00  C  
ATOM   4042  C   LEU 0 254       8.540   4.165  -9.845  1.00  0.00      R00  C  
ATOM   4043  O   LEU 0 254       8.503   4.627  -8.699  1.00  0.00      R00  O  
ATOM   4044  CB  LEU 0 254      10.784   4.689 -11.025  1.00  0.00      R00  C  
ATOM   4045  CG  LEU 0 254      12.285   4.305 -11.265  1.00  0.00      R00  C  
ATOM   4046  CD1 LEU 0 254      12.863   5.443 -12.163  1.00  0.00      R00  C  
ATOM   4047  CD2 LEU 0 254      13.117   3.989 -10.076  1.00  0.00      R00  C  
ATOM   4048  H   LEU 0 254       9.716   2.898 -12.247  1.00  0.00      R00  H  
ATOM   4049  HA  LEU 0 254      10.414   3.260  -9.435  1.00  0.00           H  
ATOM   4050  HB3 LEU 0 254      10.782   5.648 -10.507  1.00  0.00           H  
ATOM   4051  HB2 LEU 0 254      10.312   5.065 -11.933  1.00  0.00           H  
ATOM   4052  HG  LEU 0 254      12.243   3.348 -11.784  1.00  0.00           H  
ATOM   4053 HD11 LEU 0 254      12.050   5.902 -12.726  1.00  0.00           H  
ATOM   4054 HD12 LEU 0 254      13.485   6.206 -11.694  1.00  0.00           H  
ATOM   4055 HD13 LEU 0 254      13.451   4.939 -12.929  1.00  0.00           H  
ATOM   4056 HD21 LEU 0 254      13.245   2.918 -10.235  1.00  0.00           H  
ATOM   4057 HD22 LEU 0 254      14.125   4.404 -10.080  1.00  0.00           H  
ATOM   4058 HD23 LEU 0 254      12.821   4.221  -9.053  1.00  0.00           H  
ATOM   4059  N   THR 0 255       7.440   3.952 -10.638  1.00  0.00      R00  N  
ATOM   4060  CA  THR 0 255       6.081   4.142 -10.090  1.00  0.00      R00  C  
ATOM   4061  C   THR 0 255       5.901   3.019  -9.057  1.00  0.00      R00  C  
ATOM   4062  O   THR 0 255       5.256   3.243  -8.004  1.00  0.00      R00  O  
ATOM   4063  CB  THR 0 255       5.057   4.036 -11.163  1.00  0.00      R00  C  
ATOM   4064  OG1 THR 0 255       5.141   4.813 -12.274  1.00  0.00      R00  O  
ATOM   4065  CG2 THR 0 255       3.639   3.929 -10.750  1.00  0.00      R00  C  
ATOM   4066  H   THR 0 255       7.613   3.443 -11.493  1.00  0.00      R00  H  
ATOM   4067  HG1 THR 0 255       6.064   4.753 -12.529  1.00  0.00      R00  H  
ATOM   4068  HA  THR 0 255       6.077   5.105  -9.579  1.00  0.00           H  
ATOM   4069  HB  THR 0 255       5.188   3.045 -11.597  1.00  0.00           H  
ATOM   4070 HG21 THR 0 255       3.195   4.786 -10.244  1.00  0.00           H  
ATOM   4071 HG22 THR 0 255       3.053   3.766 -11.655  1.00  0.00           H  
ATOM   4072 HG23 THR 0 255       3.513   3.019 -10.163  1.00  0.00           H  
ATOM   4073  N   VAL 0 256       6.361   1.782  -9.326  1.00  0.00      R00  N  
ATOM   4074  CA  VAL 0 256       6.048   0.685  -8.379  1.00  0.00      R00  C  
ATOM   4075  C   VAL 0 256       6.747   0.755  -7.011  1.00  0.00      R00  C  
ATOM   4076  O   VAL 0 256       6.099   0.622  -5.953  1.00  0.00      R00  O  
ATOM   4077  CB  VAL 0 256       6.175  -0.725  -9.097  1.00  0.00      R00  C  
ATOM   4078  CG1 VAL 0 256       5.783  -1.930  -8.159  1.00  0.00      R00  C  
ATOM   4079  CG2 VAL 0 256       5.131  -0.783 -10.245  1.00  0.00      R00  C  
ATOM   4080  H   VAL 0 256       6.823   1.497 -10.178  1.00  0.00      R00  H  
ATOM   4081  HA  VAL 0 256       4.986   0.762  -8.145  1.00  0.00           H  
ATOM   4082  HB  VAL 0 256       7.137  -0.967  -9.547  1.00  0.00           H  
ATOM   4083 HG11 VAL 0 256       5.805  -2.875  -8.701  1.00  0.00           H  
ATOM   4084 HG12 VAL 0 256       6.597  -2.016  -7.438  1.00  0.00           H  
ATOM   4085 HG13 VAL 0 256       4.854  -1.817  -7.601  1.00  0.00           H  
ATOM   4086 HG21 VAL 0 256       5.124  -1.738 -10.769  1.00  0.00           H  
ATOM   4087 HG22 VAL 0 256       4.144  -0.605  -9.817  1.00  0.00           H  
ATOM   4088 HG23 VAL 0 256       5.210  -0.006 -11.005  1.00  0.00           H  
ATOM   4089  N   ILE 0 257       8.096   0.990  -7.118  1.00  0.00      R00  N  
ATOM   4090  CA  ILE 0 257       8.807   1.446  -5.940  1.00  0.00      R00  C  
ATOM   4091  C   ILE 0 257       8.126   2.583  -5.202  1.00  0.00      R00  C  
ATOM   4092  O   ILE 0 257       8.130   2.446  -3.997  1.00  0.00      R00  O  
ATOM   4093  CB  ILE 0 257      10.373   1.632  -6.248  1.00  0.00      R00  C  
ATOM   4094  CG2 ILE 0 257      11.063   2.092  -4.908  1.00  0.00      R00  C  
ATOM   4095  CG1 ILE 0 257      11.034   0.316  -6.792  1.00  0.00      R00  C  
ATOM   4096  CD1 ILE 0 257      12.557   0.513  -7.301  1.00  0.00      R00  C  
ATOM   4097  H   ILE 0 257       8.492   1.052  -8.044  1.00  0.00      R00  H  
ATOM   4098  HA  ILE 0 257       8.760   0.566  -5.298  1.00  0.00           H  
ATOM   4099  HB  ILE 0 257      10.512   2.391  -7.018  1.00  0.00           H  
ATOM   4100 HG21 ILE 0 257      12.143   1.977  -4.995  1.00  0.00           H  
ATOM   4101 HG22 ILE 0 257      11.063   3.180  -4.853  1.00  0.00           H  
ATOM   4102 HG23 ILE 0 257      10.711   1.672  -3.965  1.00  0.00           H  
ATOM   4103 HG13 ILE 0 257      10.530  -0.191  -7.615  1.00  0.00           H  
ATOM   4104 HG12 ILE 0 257      11.092  -0.418  -5.989  1.00  0.00           H  
ATOM   4105 HD11 ILE 0 257      12.562   1.243  -8.111  1.00  0.00           H  
ATOM   4106 HD12 ILE 0 257      13.326   0.656  -6.543  1.00  0.00           H  
ATOM   4107 HD13 ILE 0 257      12.813  -0.460  -7.720  1.00  0.00           H  
ATOM   4108  N   ALA 0 258       7.602   3.605  -5.865  1.00  0.00      R00  N  
ATOM   4109  CA  ALA 0 258       6.757   4.671  -5.264  1.00  0.00      R00  C  
ATOM   4110  C   ALA 0 258       5.484   4.268  -4.645  1.00  0.00      R00  C  
ATOM   4111  O   ALA 0 258       5.179   4.714  -3.563  1.00  0.00      R00  O  
ATOM   4112  CB  ALA 0 258       6.678   5.860  -6.233  1.00  0.00      R00  C  
ATOM   4113  H   ALA 0 258       7.868   3.748  -6.829  1.00  0.00      R00  H  
ATOM   4114  HA  ALA 0 258       7.437   5.029  -4.491  1.00  0.00           H  
ATOM   4115  HB1 ALA 0 258       6.000   6.641  -5.892  1.00  0.00           H  
ATOM   4116  HB2 ALA 0 258       7.683   6.141  -6.551  1.00  0.00           H  
ATOM   4117  HB3 ALA 0 258       6.230   5.581  -7.187  1.00  0.00           H  
ATOM   4118  N   VAL 0 259       4.779   3.376  -5.363  1.00  0.00      R00  N  
ATOM   4119  CA  VAL 0 259       3.522   2.716  -4.885  1.00  0.00      R00  C  
ATOM   4120  C   VAL 0 259       3.701   2.052  -3.518  1.00  0.00      R00  C  
ATOM   4121  O   VAL 0 259       2.850   2.171  -2.647  1.00  0.00      R00  O  
ATOM   4122  CB  VAL 0 259       2.927   1.582  -5.833  1.00  0.00      R00  C  
ATOM   4123  CG1 VAL 0 259       1.860   0.652  -5.237  1.00  0.00      R00  C  
ATOM   4124  CG2 VAL 0 259       2.324   2.139  -7.138  1.00  0.00      R00  C  
ATOM   4125  H   VAL 0 259       5.144   3.073  -6.255  1.00  0.00      R00  H  
ATOM   4126  HA  VAL 0 259       2.742   3.478  -4.883  1.00  0.00           H  
ATOM   4127  HB  VAL 0 259       3.750   0.933  -6.133  1.00  0.00           H  
ATOM   4128 HG11 VAL 0 259       0.888   1.143  -5.285  1.00  0.00           H  
ATOM   4129 HG12 VAL 0 259       1.755  -0.181  -5.932  1.00  0.00           H  
ATOM   4130 HG13 VAL 0 259       2.122   0.204  -4.278  1.00  0.00           H  
ATOM   4131 HG21 VAL 0 259       1.758   3.049  -6.943  1.00  0.00           H  
ATOM   4132 HG22 VAL 0 259       3.004   2.411  -7.946  1.00  0.00           H  
ATOM   4133 HG23 VAL 0 259       1.721   1.350  -7.587  1.00  0.00           H  
ATOM   4134  N   TYR 0 260       4.837   1.355  -3.302  1.00  0.00      R00  N  
ATOM   4135  CA  TYR 0 260       5.147   0.527  -2.084  1.00  0.00      R00  C  
ATOM   4136  C   TYR 0 260       5.582   1.491  -1.001  1.00  0.00      R00  C  
ATOM   4137  O   TYR 0 260       5.240   1.305   0.140  1.00  0.00      R00  O  
ATOM   4138  CB  TYR 0 260       6.188  -0.532  -2.463  1.00  0.00      R00  C  
ATOM   4139  CG  TYR 0 260       5.682  -1.885  -2.912  1.00  0.00      R00  C  
ATOM   4140  CD1 TYR 0 260       5.138  -2.106  -4.226  1.00  0.00      R00  C  
ATOM   4141  CE1 TYR 0 260       4.797  -3.395  -4.675  1.00  0.00      R00  C  
ATOM   4142  CD2 TYR 0 260       5.984  -2.969  -2.113  1.00  0.00      R00  C  
ATOM   4143  CE2 TYR 0 260       5.727  -4.296  -2.569  1.00  0.00      R00  C  
ATOM   4144  CZ  TYR 0 260       5.145  -4.454  -3.844  1.00  0.00      R00  C  
ATOM   4145  OH  TYR 0 260       4.755  -5.712  -4.181  1.00  0.00      R00  O  
ATOM   4146  H   TYR 0 260       5.550   1.337  -4.017  1.00  0.00      R00  H  
ATOM   4147  HH  TYR 0 260       4.891  -6.325  -3.454  1.00  0.00      R00  H  
ATOM   4148  HA  TYR 0 260       4.214   0.044  -1.796  1.00  0.00           H  
ATOM   4149  HB3 TYR 0 260       6.660  -0.798  -1.517  1.00  0.00           H  
ATOM   4150  HB2 TYR 0 260       6.893  -0.144  -3.199  1.00  0.00           H  
ATOM   4151  HD1 TYR 0 260       4.945  -1.191  -4.767  1.00  0.00           H  
ATOM   4152  HE1 TYR 0 260       4.384  -3.486  -5.669  1.00  0.00           H  
ATOM   4153  HD2 TYR 0 260       6.416  -2.963  -1.123  1.00  0.00           H  
ATOM   4154  HE2 TYR 0 260       6.000  -5.158  -1.978  1.00  0.00           H  
ATOM   4155  N   VAL 0 261       6.373   2.513  -1.417  1.00  0.00      R00  N  
ATOM   4156  CA  VAL 0 261       6.637   3.622  -0.553  1.00  0.00      R00  C  
ATOM   4157  C   VAL 0 261       5.384   4.420  -0.021  1.00  0.00      R00  C  
ATOM   4158  O   VAL 0 261       5.238   4.544   1.236  1.00  0.00      R00  O  
ATOM   4159  CB  VAL 0 261       7.755   4.527  -1.089  1.00  0.00      R00  C  
ATOM   4160  CG1 VAL 0 261       7.909   5.893  -0.376  1.00  0.00      R00  C  
ATOM   4161  CG2 VAL 0 261       9.141   3.852  -1.150  1.00  0.00      R00  C  
ATOM   4162  H   VAL 0 261       6.645   2.695  -2.373  1.00  0.00      R00  H  
ATOM   4163  HA  VAL 0 261       7.082   3.259   0.374  1.00  0.00           H  
ATOM   4164  HB  VAL 0 261       7.382   4.630  -2.108  1.00  0.00           H  
ATOM   4165 HG11 VAL 0 261       7.934   5.877   0.714  1.00  0.00           H  
ATOM   4166 HG12 VAL 0 261       8.839   6.334  -0.734  1.00  0.00           H  
ATOM   4167 HG13 VAL 0 261       7.120   6.578  -0.687  1.00  0.00           H  
ATOM   4168 HG21 VAL 0 261       9.030   3.000  -1.821  1.00  0.00           H  
ATOM   4169 HG22 VAL 0 261      10.005   4.416  -1.499  1.00  0.00           H  
ATOM   4170 HG23 VAL 0 261       9.453   3.491  -0.169  1.00  0.00           H  
ATOM   4171  N   LEU 0 262       4.545   4.937  -0.948  1.00  0.00      R00  N  
ATOM   4172  CA  LEU 0 262       3.476   5.905  -0.687  1.00  0.00      R00  C  
ATOM   4173  C   LEU 0 262       2.409   5.218   0.158  1.00  0.00      R00  C  
ATOM   4174  O   LEU 0 262       1.784   5.890   1.008  1.00  0.00      R00  O  
ATOM   4175  CB  LEU 0 262       2.939   6.397  -2.055  1.00  0.00      R00  C  
ATOM   4176  CG  LEU 0 262       3.855   7.470  -2.780  1.00  0.00      R00  C  
ATOM   4177  CD1 LEU 0 262       3.521   7.578  -4.284  1.00  0.00      R00  C  
ATOM   4178  CD2 LEU 0 262       3.977   8.872  -2.105  1.00  0.00      R00  C  
ATOM   4179  H   LEU 0 262       4.733   4.649  -1.898  1.00  0.00      R00  H  
ATOM   4180  HA  LEU 0 262       3.968   6.745  -0.194  1.00  0.00           H  
ATOM   4181  HB3 LEU 0 262       1.937   6.820  -1.988  1.00  0.00           H  
ATOM   4182  HB2 LEU 0 262       2.699   5.594  -2.751  1.00  0.00           H  
ATOM   4183  HG  LEU 0 262       4.875   7.114  -2.636  1.00  0.00           H  
ATOM   4184 HD11 LEU 0 262       2.936   6.690  -4.525  1.00  0.00           H  
ATOM   4185 HD12 LEU 0 262       3.047   8.513  -4.584  1.00  0.00           H  
ATOM   4186 HD13 LEU 0 262       4.415   7.397  -4.880  1.00  0.00           H  
ATOM   4187 HD21 LEU 0 262       4.029   9.721  -2.787  1.00  0.00           H  
ATOM   4188 HD22 LEU 0 262       3.135   9.027  -1.431  1.00  0.00           H  
ATOM   4189 HD23 LEU 0 262       4.935   9.103  -1.639  1.00  0.00           H  
ATOM   4190  N   CYS 0 263       2.087   3.914  -0.107  1.00  0.00      R00  N  
ATOM   4191  CA  CYS 0 263       0.987   3.086   0.412  1.00  0.00      R00  C  
ATOM   4192  C   CYS 0 263       1.338   2.234   1.635  1.00  0.00      R00  C  
ATOM   4193  O   CYS 0 263       0.615   2.256   2.667  1.00  0.00      R00  O  
ATOM   4194  CB  CYS 0 263       0.172   2.260  -0.586  1.00  0.00      R00  C  
ATOM   4195  SG  CYS 0 263      -0.486   3.194  -1.983  1.00  0.00      R00  S  
ATOM   4196  H   CYS 0 263       2.635   3.365  -0.753  1.00  0.00      R00  H  
ATOM   4197  HA  CYS 0 263       0.323   3.846   0.825  1.00  0.00           H  
ATOM   4198  HB3 CYS 0 263      -0.581   1.624  -0.121  1.00  0.00           H  
ATOM   4199  HB2 CYS 0 263       0.802   1.474  -1.001  1.00  0.00           H  
ATOM   4200  HG  CYS 0 263      -1.661   3.499  -1.425  1.00  0.00           H  
ATOM   4201  N   TRP 0 264       2.406   1.411   1.554  1.00  0.00      R00  N  
ATOM   4202  CA  TRP 0 264       2.625   0.367   2.627  1.00  0.00      R00  C  
ATOM   4203  C   TRP 0 264       3.843   0.654   3.587  1.00  0.00      R00  C  
ATOM   4204  O   TRP 0 264       3.931   0.115   4.706  1.00  0.00      R00  O  
ATOM   4205  CB  TRP 0 264       2.787  -0.987   2.016  1.00  0.00      R00  C  
ATOM   4206  CG  TRP 0 264       1.524  -1.370   1.210  1.00  0.00      R00  C  
ATOM   4207  CD2 TRP 0 264       1.495  -2.244   0.057  1.00  0.00      R00  C  
ATOM   4208  CE2 TRP 0 264       0.128  -2.622  -0.091  1.00  0.00      R00  C  
ATOM   4209  CE3 TRP 0 264       2.467  -2.865  -0.776  1.00  0.00      R00  C  
ATOM   4210  CD1 TRP 0 264       0.255  -1.136   1.637  1.00  0.00      R00  C  
ATOM   4211  NE1 TRP 0 264      -0.584  -1.783   0.771  1.00  0.00      R00  N  
ATOM   4212  CZ2 TRP 0 264      -0.229  -3.607  -1.007  1.00  0.00      R00  C  
ATOM   4213  CZ3 TRP 0 264       2.089  -3.849  -1.704  1.00  0.00      R00  C  
ATOM   4214  CH2 TRP 0 264       0.770  -4.252  -1.735  1.00  0.00      R00  C  
ATOM   4215  H   TRP 0 264       2.982   1.303   0.732  1.00  0.00      R00  H  
ATOM   4216  HE1 TRP 0 264      -1.591  -1.794   0.842  1.00  0.00      R00  H  
ATOM   4217  HA  TRP 0 264       1.766   0.350   3.299  1.00  0.00           H  
ATOM   4218  HB3 TRP 0 264       2.711  -1.704   2.834  1.00  0.00           H  
ATOM   4219  HB2 TRP 0 264       3.695  -1.077   1.421  1.00  0.00           H  
ATOM   4220  HE3 TRP 0 264       3.438  -2.393  -0.754  1.00  0.00           H  
ATOM   4221  HD1 TRP 0 264       0.021  -0.632   2.563  1.00  0.00           H  
ATOM   4222  HZ2 TRP 0 264      -1.271  -3.838  -1.171  1.00  0.00           H  
ATOM   4223  HZ3 TRP 0 264       2.716  -4.398  -2.392  1.00  0.00           H  
ATOM   4224  HH2 TRP 0 264       0.477  -5.020  -2.435  1.00  0.00           H  
ATOM   4225  N   LEU 0 265       4.767   1.535   3.258  1.00  0.00      R00  N  
ATOM   4226  CA  LEU 0 265       5.953   1.921   4.095  1.00  0.00      R00  C  
ATOM   4227  C   LEU 0 265       5.545   2.688   5.427  1.00  0.00      R00  C  
ATOM   4228  O   LEU 0 265       6.002   2.216   6.437  1.00  0.00      R00  O  
ATOM   4229  CB  LEU 0 265       7.023   2.693   3.286  1.00  0.00      R00  C  
ATOM   4230  CG  LEU 0 265       8.199   3.262   4.062  1.00  0.00      R00  C  
ATOM   4231  CD1 LEU 0 265       8.979   2.294   5.012  1.00  0.00      R00  C  
ATOM   4232  CD2 LEU 0 265       9.212   3.941   3.111  1.00  0.00      R00  C  
ATOM   4233  H   LEU 0 265       4.665   1.978   2.357  1.00  0.00      R00  H  
ATOM   4234  HA  LEU 0 265       6.427   0.998   4.429  1.00  0.00           H  
ATOM   4235  HB3 LEU 0 265       6.397   3.566   3.098  1.00  0.00           H  
ATOM   4236  HB2 LEU 0 265       7.202   2.161   2.352  1.00  0.00           H  
ATOM   4237  HG  LEU 0 265       7.732   3.959   4.759  1.00  0.00           H  
ATOM   4238 HD11 LEU 0 265       8.247   1.876   5.704  1.00  0.00           H  
ATOM   4239 HD12 LEU 0 265       9.480   1.507   4.449  1.00  0.00           H  
ATOM   4240 HD13 LEU 0 265       9.745   2.771   5.623  1.00  0.00           H  
ATOM   4241 HD21 LEU 0 265      10.206   3.501   3.194  1.00  0.00           H  
ATOM   4242 HD22 LEU 0 265       8.986   3.904   2.046  1.00  0.00           H  
ATOM   4243 HD23 LEU 0 265       9.374   4.978   3.407  1.00  0.00           H  
ATOM   4244  N   PRO 0 266       4.543   3.570   5.367  1.00  0.00      R00  N  
ATOM   4245  CA  PRO 0 266       3.845   3.899   6.665  1.00  0.00      R00  C  
ATOM   4246  C   PRO 0 266       3.440   2.731   7.570  1.00  0.00      R00  C  
ATOM   4247  O   PRO 0 266       3.636   2.950   8.781  1.00  0.00      R00  O  
ATOM   4248  CD  PRO 0 266       4.059   4.462   4.282  1.00  0.00      R00  C  
ATOM   4249  CB  PRO 0 266       2.635   4.689   6.140  1.00  0.00      R00  C  
ATOM   4250  CG  PRO 0 266       3.113   5.425   4.915  1.00  0.00      R00  C  
ATOM   4251  HD2 PRO 0 266       3.626   3.862   3.482  1.00  0.00           H  
ATOM   4252  HD3 PRO 0 266       4.919   4.975   3.853  1.00  0.00           H  
ATOM   4253  HA  PRO 0 266       4.578   4.492   7.212  1.00  0.00           H  
ATOM   4254  HB3 PRO 0 266       2.086   5.386   6.774  1.00  0.00           H  
ATOM   4255  HB2 PRO 0 266       1.874   4.008   5.760  1.00  0.00           H  
ATOM   4256  HG2 PRO 0 266       2.286   5.656   4.243  1.00  0.00           H  
ATOM   4257  HG3 PRO 0 266       3.570   6.393   5.121  1.00  0.00           H  
ATOM   4258  N   TYR 0 267       2.892   1.571   7.172  1.00  0.00      R00  N  
ATOM   4259  CA  TYR 0 267       2.359   0.476   8.003  1.00  0.00      R00  C  
ATOM   4260  C   TYR 0 267       3.455  -0.210   8.771  1.00  0.00      R00  C  
ATOM   4261  O   TYR 0 267       3.403  -0.457   9.935  1.00  0.00      R00  O  
ATOM   4262  CB  TYR 0 267       1.444  -0.534   7.191  1.00  0.00      R00  C  
ATOM   4263  CG  TYR 0 267       0.697  -1.691   7.904  1.00  0.00      R00  C  
ATOM   4264  CD1 TYR 0 267       1.385  -2.904   8.234  1.00  0.00      R00  C  
ATOM   4265  CE1 TYR 0 267       0.657  -3.997   8.636  1.00  0.00      R00  C  
ATOM   4266  CD2 TYR 0 267      -0.605  -1.519   8.331  1.00  0.00      R00  C  
ATOM   4267  CE2 TYR 0 267      -1.348  -2.657   8.819  1.00  0.00      R00  C  
ATOM   4268  CZ  TYR 0 267      -0.740  -3.868   8.952  1.00  0.00      R00  C  
ATOM   4269  OH  TYR 0 267      -1.369  -4.922   9.526  1.00  0.00      R00  O  
ATOM   4270  H   TYR 0 267       2.952   1.187   6.239  1.00  0.00      R00  H  
ATOM   4271  HH  TYR 0 267      -2.298  -4.934   9.283  1.00  0.00      R00  H  
ATOM   4272  HA  TYR 0 267       1.626   0.845   8.720  1.00  0.00           H  
ATOM   4273  HB3 TYR 0 267       2.111  -0.963   6.443  1.00  0.00           H  
ATOM   4274  HB2 TYR 0 267       0.730  -0.043   6.530  1.00  0.00           H  
ATOM   4275  HD1 TYR 0 267       2.432  -3.070   8.026  1.00  0.00           H  
ATOM   4276  HE1 TYR 0 267       1.284  -4.868   8.762  1.00  0.00           H  
ATOM   4277  HD2 TYR 0 267      -1.123  -0.573   8.270  1.00  0.00           H  
ATOM   4278  HE2 TYR 0 267      -2.412  -2.576   8.989  1.00  0.00           H  
ATOM   4279  N   TRP 0 268       4.567  -0.448   8.028  1.00  0.00      R00  N  
ATOM   4280  CA  TRP 0 268       5.795  -1.110   8.551  1.00  0.00      R00  C  
ATOM   4281  C   TRP 0 268       6.639  -0.170   9.450  1.00  0.00      R00  C  
ATOM   4282  O   TRP 0 268       7.076  -0.575  10.506  1.00  0.00      R00  O  
ATOM   4283  CB  TRP 0 268       6.566  -1.699   7.375  1.00  0.00      R00  C  
ATOM   4284  CG  TRP 0 268       5.810  -2.740   6.538  1.00  0.00      R00  C  
ATOM   4285  CD2 TRP 0 268       5.220  -4.031   7.050  1.00  0.00      R00  C  
ATOM   4286  CE2 TRP 0 268       4.414  -4.648   6.046  1.00  0.00      R00  C  
ATOM   4287  CE3 TRP 0 268       5.247  -4.725   8.291  1.00  0.00      R00  C  
ATOM   4288  CD1 TRP 0 268       5.325  -2.653   5.276  1.00  0.00      R00  C  
ATOM   4289  NE1 TRP 0 268       4.561  -3.707   5.045  1.00  0.00      R00  N  
ATOM   4290  CZ2 TRP 0 268       3.789  -5.869   6.257  1.00  0.00      R00  C  
ATOM   4291  CZ3 TRP 0 268       4.586  -5.918   8.591  1.00  0.00      R00  C  
ATOM   4292  CH2 TRP 0 268       3.822  -6.496   7.516  1.00  0.00      R00  C  
ATOM   4293  H   TRP 0 268       4.506  -0.218   7.046  1.00  0.00      R00  H  
ATOM   4294  HE1 TRP 0 268       4.082  -3.743   4.156  1.00  0.00      R00  H  
ATOM   4295  HA  TRP 0 268       5.445  -2.013   9.050  1.00  0.00           H  
ATOM   4296  HB3 TRP 0 268       7.464  -2.189   7.750  1.00  0.00           H  
ATOM   4297  HB2 TRP 0 268       6.812  -0.844   6.745  1.00  0.00           H  
ATOM   4298  HE3 TRP 0 268       5.909  -4.355   9.059  1.00  0.00           H  
ATOM   4299  HD1 TRP 0 268       5.551  -1.919   4.516  1.00  0.00           H  
ATOM   4300  HZ2 TRP 0 268       3.347  -6.399   5.426  1.00  0.00           H  
ATOM   4301  HZ3 TRP 0 268       4.714  -6.398   9.550  1.00  0.00           H  
ATOM   4302  HH2 TRP 0 268       3.247  -7.406   7.606  1.00  0.00           H  
ATOM   4303  N   ALA 0 269       6.648   1.131   9.084  1.00  0.00      R00  N  
ATOM   4304  CA  ALA 0 269       7.220   2.182   9.845  1.00  0.00      R00  C  
ATOM   4305  C   ALA 0 269       6.565   2.304  11.282  1.00  0.00      R00  C  
ATOM   4306  O   ALA 0 269       7.251   2.586  12.225  1.00  0.00      R00  O  
ATOM   4307  CB  ALA 0 269       7.084   3.617   9.134  1.00  0.00      R00  C  
ATOM   4308  H   ALA 0 269       6.377   1.472   8.173  1.00  0.00      R00  H  
ATOM   4309  HA  ALA 0 269       8.247   1.955  10.133  1.00  0.00           H  
ATOM   4310  HB1 ALA 0 269       6.097   4.074   9.057  1.00  0.00           H  
ATOM   4311  HB2 ALA 0 269       7.771   4.198   9.749  1.00  0.00           H  
ATOM   4312  HB3 ALA 0 269       7.551   3.756   8.159  1.00  0.00           H  
ATOM   4313  N   CYS 0 270       5.227   1.962  11.361  1.00  0.00      R00  N  
ATOM   4314  CA  CYS 0 270       4.477   1.850  12.615  1.00  0.00      R00  C  
ATOM   4315  C   CYS 0 270       5.028   0.686  13.474  1.00  0.00      R00  C  
ATOM   4316  O   CYS 0 270       5.288   0.877  14.657  1.00  0.00      R00  O  
ATOM   4317  CB  CYS 0 270       3.018   1.830  12.293  1.00  0.00      R00  C  
ATOM   4318  SG  CYS 0 270       2.393   3.320  11.554  1.00  0.00      R00  S  
ATOM   4319  H   CYS 0 270       4.650   1.714  10.570  1.00  0.00      R00  H  
ATOM   4320  HA  CYS 0 270       4.643   2.794  13.135  1.00  0.00           H  
ATOM   4321  HB3 CYS 0 270       2.550   1.731  13.272  1.00  0.00           H  
ATOM   4322  HB2 CYS 0 270       2.665   0.943  11.766  1.00  0.00           H  
ATOM   4323  HG  CYS 0 270       3.324   3.545  10.623  1.00  0.00           H  
ATOM   4324  N   GLN 0 271       5.287  -0.460  12.806  1.00  0.00      R00  N  
ATOM   4325  CA  GLN 0 271       5.794  -1.657  13.406  1.00  0.00      R00  C  
ATOM   4326  C   GLN 0 271       7.268  -1.586  13.951  1.00  0.00      R00  C  
ATOM   4327  O   GLN 0 271       7.568  -2.197  14.969  1.00  0.00      R00  O  
ATOM   4328  CB  GLN 0 271       5.437  -2.796  12.603  1.00  0.00      R00  C  
ATOM   4329  CG  GLN 0 271       3.893  -3.163  12.449  1.00  0.00      R00  C  
ATOM   4330  CD  GLN 0 271       3.722  -4.660  12.314  1.00  0.00      R00  C  
ATOM   4331  OE1 GLN 0 271       4.656  -5.418  12.175  1.00  0.00      R00  O  
ATOM   4332  NE2 GLN 0 271       2.454  -5.157  12.438  1.00  0.00      R00  N  
ATOM   4333  H   GLN 0 271       5.112  -0.490  11.812  1.00  0.00      R00  H  
ATOM   4334 HE21 GLN 0 271       2.343  -6.118  12.147  1.00  0.00      R00  H  
ATOM   4335 HE22 GLN 0 271       1.724  -4.470  12.557  1.00  0.00      R00  H  
ATOM   4336  HA  GLN 0 271       5.194  -1.722  14.314  1.00  0.00           H  
ATOM   4337  HB3 GLN 0 271       6.030  -3.594  13.049  1.00  0.00           H  
ATOM   4338  HB2 GLN 0 271       5.866  -2.564  11.628  1.00  0.00           H  
ATOM   4339  HG3 GLN 0 271       3.354  -2.623  11.670  1.00  0.00           H  
ATOM   4340  HG2 GLN 0 271       3.451  -2.908  13.412  1.00  0.00           H  
ATOM   4341  N   VAL 0 272       8.011  -0.724  13.153  1.00  0.00      R00  N  
ATOM   4342  CA  VAL 0 272       9.337  -0.388  13.616  1.00  0.00      R00  C  
ATOM   4343  C   VAL 0 272       9.306   0.660  14.821  1.00  0.00      R00  C  
ATOM   4344  O   VAL 0 272      10.189   0.596  15.654  1.00  0.00      R00  O  
ATOM   4345  CB  VAL 0 272      10.215   0.104  12.391  1.00  0.00      R00  C  
ATOM   4346  CG1 VAL 0 272      11.448   1.022  12.703  1.00  0.00      R00  C  
ATOM   4347  CG2 VAL 0 272      10.657  -1.155  11.623  1.00  0.00      R00  C  
ATOM   4348  H   VAL 0 272       7.557  -0.376  12.321  1.00  0.00      R00  H  
ATOM   4349  HA  VAL 0 272       9.760  -1.314  14.005  1.00  0.00           H  
ATOM   4350  HB  VAL 0 272       9.540   0.710  11.787  1.00  0.00           H  
ATOM   4351 HG11 VAL 0 272      11.844   1.445  11.780  1.00  0.00           H  
ATOM   4352 HG12 VAL 0 272      11.225   1.931  13.260  1.00  0.00           H  
ATOM   4353 HG13 VAL 0 272      12.144   0.290  13.113  1.00  0.00           H  
ATOM   4354 HG21 VAL 0 272       9.902  -1.630  10.997  1.00  0.00           H  
ATOM   4355 HG22 VAL 0 272      11.509  -0.923  10.984  1.00  0.00           H  
ATOM   4356 HG23 VAL 0 272      10.918  -1.922  12.352  1.00  0.00           H  
ATOM   4357  N   ALA 0 273       8.283   1.521  14.898  1.00  0.00      R00  N  
ATOM   4358  CA  ALA 0 273       8.119   2.511  16.041  1.00  0.00      R00  C  
ATOM   4359  C   ALA 0 273       7.972   1.832  17.414  1.00  0.00      R00  C  
ATOM   4360  O   ALA 0 273       8.383   2.474  18.367  1.00  0.00      R00  O  
ATOM   4361  CB  ALA 0 273       6.931   3.468  15.719  1.00  0.00      R00  C  
ATOM   4362  H   ALA 0 273       7.784   1.672  14.033  1.00  0.00      R00  H  
ATOM   4363  HA  ALA 0 273       8.975   3.183  16.104  1.00  0.00           H  
ATOM   4364  HB1 ALA 0 273       6.845   3.828  14.694  1.00  0.00           H  
ATOM   4365  HB2 ALA 0 273       6.006   2.956  15.981  1.00  0.00           H  
ATOM   4366  HB3 ALA 0 273       6.856   4.354  16.349  1.00  0.00           H  
ATOM   4367  N   LEU 0 274       7.455   0.618  17.490  1.00  0.00      R00  N  
ATOM   4368  CA  LEU 0 274       7.280  -0.180  18.729  1.00  0.00      R00  C  
ATOM   4369  C   LEU 0 274       8.622  -0.837  19.105  1.00  0.00      R00  C  
ATOM   4370  O   LEU 0 274       8.830  -0.989  20.282  1.00  0.00      R00  O  
ATOM   4371  CB  LEU 0 274       6.055  -1.169  18.719  1.00  0.00      R00  C  
ATOM   4372  CG  LEU 0 274       4.546  -0.724  18.552  1.00  0.00      R00  C  
ATOM   4373  CD1 LEU 0 274       3.492  -1.885  18.604  1.00  0.00      R00  C  
ATOM   4374  CD2 LEU 0 274       4.136   0.312  19.584  1.00  0.00      R00  C  
ATOM   4375  H   LEU 0 274       7.284   0.244  16.567  1.00  0.00      R00  H  
ATOM   4376  HA  LEU 0 274       7.080   0.614  19.448  1.00  0.00           H  
ATOM   4377  HB3 LEU 0 274       6.045  -1.807  19.604  1.00  0.00           H  
ATOM   4378  HB2 LEU 0 274       6.236  -1.855  17.891  1.00  0.00           H  
ATOM   4379  HG  LEU 0 274       4.544  -0.301  17.547  1.00  0.00           H  
ATOM   4380 HD11 LEU 0 274       3.907  -2.892  18.649  1.00  0.00           H  
ATOM   4381 HD12 LEU 0 274       2.822  -1.717  19.447  1.00  0.00           H  
ATOM   4382 HD13 LEU 0 274       2.854  -1.986  17.726  1.00  0.00           H  
ATOM   4383 HD21 LEU 0 274       3.920  -0.086  20.576  1.00  0.00           H  
ATOM   4384 HD22 LEU 0 274       4.928   1.061  19.581  1.00  0.00           H  
ATOM   4385 HD23 LEU 0 274       3.173   0.734  19.298  1.00  0.00           H  
ATOM   4386  N   ILE 0 275       9.519  -1.144  18.152  1.00  0.00      R00  N  
ATOM   4387  CA  ILE 0 275      10.978  -1.530  18.243  1.00  0.00      R00  C  
ATOM   4388  C   ILE 0 275      11.843  -0.400  18.765  1.00  0.00      R00  C  
ATOM   4389  O   ILE 0 275      12.600  -0.628  19.658  1.00  0.00      R00  O  
ATOM   4390  CB  ILE 0 275      11.591  -2.189  16.980  1.00  0.00      R00  C  
ATOM   4391  CG2 ILE 0 275      13.041  -2.648  17.287  1.00  0.00      R00  C  
ATOM   4392  CG1 ILE 0 275      10.740  -3.364  16.371  1.00  0.00      R00  C  
ATOM   4393  CD1 ILE 0 275      11.111  -3.771  14.942  1.00  0.00      R00  C  
ATOM   4394  H   ILE 0 275       9.168  -0.842  17.255  1.00  0.00      R00  H  
ATOM   4395  HA  ILE 0 275      11.035  -2.281  19.031  1.00  0.00           H  
ATOM   4396  HB  ILE 0 275      11.717  -1.452  16.187  1.00  0.00           H  
ATOM   4397 HG21 ILE 0 275      13.038  -3.327  18.140  1.00  0.00           H  
ATOM   4398 HG22 ILE 0 275      13.583  -3.128  16.472  1.00  0.00           H  
ATOM   4399 HG23 ILE 0 275      13.747  -1.840  17.481  1.00  0.00           H  
ATOM   4400 HG13 ILE 0 275       9.722  -2.975  16.392  1.00  0.00           H  
ATOM   4401 HG12 ILE 0 275      10.728  -4.210  17.058  1.00  0.00           H  
ATOM   4402 HD11 ILE 0 275      11.159  -2.866  14.337  1.00  0.00           H  
ATOM   4403 HD12 ILE 0 275      12.100  -4.228  14.974  1.00  0.00           H  
ATOM   4404 HD13 ILE 0 275      10.410  -4.436  14.437  1.00  0.00           H  
ATOM   4405  N   TYR 0 276      11.722   0.760  18.130  1.00  0.00      R00  N  
ATOM   4406  CA  TYR 0 276      12.282   1.987  18.634  1.00  0.00      R00  C  
ATOM   4407  C   TYR 0 276      11.924   2.371  20.096  1.00  0.00      R00  C  
ATOM   4408  O   TYR 0 276      12.837   2.706  20.852  1.00  0.00      R00  O  
ATOM   4409  CB  TYR 0 276      11.916   3.207  17.698  1.00  0.00      R00  C  
ATOM   4410  CG  TYR 0 276      12.543   4.528  18.001  1.00  0.00      R00  C  
ATOM   4411  CD1 TYR 0 276      11.865   5.496  18.807  1.00  0.00      R00  C  
ATOM   4412  CE1 TYR 0 276      12.380   6.779  19.043  1.00  0.00      R00  C  
ATOM   4413  CD2 TYR 0 276      13.752   4.903  17.320  1.00  0.00      R00  C  
ATOM   4414  CE2 TYR 0 276      14.351   6.117  17.643  1.00  0.00      R00  C  
ATOM   4415  CZ  TYR 0 276      13.655   7.043  18.479  1.00  0.00      R00  C  
ATOM   4416  OH  TYR 0 276      14.253   8.246  18.746  1.00  0.00      R00  O  
ATOM   4417  H   TYR 0 276      11.226   0.908  17.263  1.00  0.00      R00  H  
ATOM   4418  HH  TYR 0 276      13.608   8.767  19.230  1.00  0.00      R00  H  
ATOM   4419  HA  TYR 0 276      13.367   1.885  18.606  1.00  0.00           H  
ATOM   4420  HB3 TYR 0 276      10.834   3.317  17.768  1.00  0.00           H  
ATOM   4421  HB2 TYR 0 276      12.111   3.016  16.642  1.00  0.00           H  
ATOM   4422  HD1 TYR 0 276      10.881   5.250  19.177  1.00  0.00           H  
ATOM   4423  HE1 TYR 0 276      12.006   7.357  19.875  1.00  0.00           H  
ATOM   4424  HD2 TYR 0 276      14.166   4.195  16.617  1.00  0.00           H  
ATOM   4425  HE2 TYR 0 276      15.269   6.449  17.180  1.00  0.00           H  
ATOM   4426  N   SER 0 277      10.634   2.327  20.477  1.00  0.00      R00  N  
ATOM   4427  CA  SER 0 277      10.061   2.707  21.710  1.00  0.00      R00  C  
ATOM   4428  C   SER 0 277      10.344   1.654  22.902  1.00  0.00      R00  C  
ATOM   4429  O   SER 0 277      10.513   2.129  23.961  1.00  0.00      R00  O  
ATOM   4430  CB  SER 0 277       8.579   3.132  21.507  1.00  0.00      R00  C  
ATOM   4431  OG  SER 0 277       8.043   3.959  22.494  1.00  0.00      R00  O  
ATOM   4432  H   SER 0 277       9.959   2.203  19.736  1.00  0.00      R00  H  
ATOM   4433  HG  SER 0 277       7.800   4.769  22.039  1.00  0.00      R00  H  
ATOM   4434  HA  SER 0 277      10.489   3.656  22.032  1.00  0.00           H  
ATOM   4435  HB3 SER 0 277       7.975   2.225  21.537  1.00  0.00           H  
ATOM   4436  HB2 SER 0 277       8.388   3.607  20.544  1.00  0.00           H  
ATOM   4437  N   GLN 0 278      10.388   0.297  22.556  1.00  0.00      R00  N  
ATOM   4438  CA  GLN 0 278      10.515  -0.834  23.511  1.00  0.00      R00  C  
ATOM   4439  C   GLN 0 278       9.419  -0.716  24.603  1.00  0.00      R00  C  
ATOM   4440  O   GLN 0 278       9.645  -0.928  25.781  1.00  0.00      R00  O  
ATOM   4441  CB  GLN 0 278      11.925  -0.723  24.171  1.00  0.00      R00  C  
ATOM   4442  CG  GLN 0 278      13.204  -1.069  23.292  1.00  0.00      R00  C  
ATOM   4443  CD  GLN 0 278      13.185  -2.385  22.507  1.00  0.00      R00  C  
ATOM   4444  OE1 GLN 0 278      12.402  -3.313  22.582  1.00  0.00      R00  O  
ATOM   4445  NE2 GLN 0 278      14.231  -2.481  21.714  1.00  0.00      R00  N  
ATOM   4446  H   GLN 0 278      10.309  -0.049  21.610  1.00  0.00      R00  H  
ATOM   4447 HE21 GLN 0 278      14.279  -3.295  21.118  1.00  0.00      R00  H  
ATOM   4448 HE22 GLN 0 278      14.910  -1.733  21.689  1.00  0.00      R00  H  
ATOM   4449  HA  GLN 0 278      10.373  -1.782  22.992  1.00  0.00           H  
ATOM   4450  HB3 GLN 0 278      12.012  -1.455  24.974  1.00  0.00           H  
ATOM   4451  HB2 GLN 0 278      12.114   0.196  24.726  1.00  0.00           H  
ATOM   4452  HG3 GLN 0 278      14.042  -1.227  23.970  1.00  0.00           H  
ATOM   4453  HG2 GLN 0 278      13.424  -0.248  22.610  1.00  0.00           H  
ATOM   4454  N   ALA 0 279       8.188  -0.375  24.101  1.00  0.00      R00  N  
ATOM   4455  CA  ALA 0 279       6.958  -0.079  24.863  1.00  0.00      R00  C  
ATOM   4456  C   ALA 0 279       5.827  -0.138  23.820  1.00  0.00      R00  C  
ATOM   4457  O   ALA 0 279       5.847   0.632  22.832  1.00  0.00      R00  O  
ATOM   4458  CB  ALA 0 279       7.134   1.334  25.432  1.00  0.00      R00  C  
ATOM   4459  H   ALA 0 279       7.993  -0.085  23.154  1.00  0.00      R00  H  
ATOM   4460  HA  ALA 0 279       6.800  -0.802  25.663  1.00  0.00           H  
ATOM   4461  HB1 ALA 0 279       6.213   1.601  25.951  1.00  0.00           H  
ATOM   4462  HB2 ALA 0 279       7.976   1.492  26.107  1.00  0.00           H  
ATOM   4463  HB3 ALA 0 279       7.254   2.087  24.653  1.00  0.00           H  
ATOM   4464  N   THR 0 280       4.845  -0.987  24.234  1.00  0.00      R00  N  
ATOM   4465  CA  THR 0 280       3.546  -1.288  23.611  1.00  0.00      R00  C  
ATOM   4466  C   THR 0 280       2.344  -1.144  24.562  1.00  0.00      R00  C  
ATOM   4467  O   THR 0 280       1.497  -0.239  24.282  1.00  0.00      R00  O  
ATOM   4468  CB  THR 0 280       3.561  -2.662  22.813  1.00  0.00      R00  C  
ATOM   4469  OG1 THR 0 280       3.302  -3.825  23.632  1.00  0.00      R00  O  
ATOM   4470  CG2 THR 0 280       4.780  -2.736  21.878  1.00  0.00      R00  C  
ATOM   4471  H   THR 0 280       5.047  -1.445  25.111  1.00  0.00      R00  H  
ATOM   4472  HG1 THR 0 280       2.360  -3.996  23.697  1.00  0.00      R00  H  
ATOM   4473  HA  THR 0 280       3.385  -0.570  22.807  1.00  0.00           H  
ATOM   4474  HB  THR 0 280       2.647  -2.569  22.225  1.00  0.00           H  
ATOM   4475 HG21 THR 0 280       5.668  -3.169  22.339  1.00  0.00           H  
ATOM   4476 HG22 THR 0 280       4.575  -3.355  21.005  1.00  0.00           H  
ATOM   4477 HG23 THR 0 280       5.113  -1.813  21.402  1.00  0.00           H  
ATOM   4478  N   GLU 0 281       2.384  -1.872  25.707  1.00  0.00      R00  N  
ATOM   4479  CA  GLU 0 281       1.368  -1.792  26.734  1.00  0.00      R00  C  
ATOM   4480  C   GLU 0 281       1.146  -0.385  27.293  1.00  0.00      R00  C  
ATOM   4481  O   GLU 0 281       0.049   0.102  27.409  1.00  0.00      R00  O  
ATOM   4482  CB  GLU 0 281       1.794  -2.721  27.910  1.00  0.00      R00  C  
ATOM   4483  CG  GLU 0 281       1.910  -4.226  27.433  1.00  0.00      R00  C  
ATOM   4484  CD  GLU 0 281       2.401  -5.232  28.455  1.00  0.00      R00  C  
ATOM   4485  OE1 GLU 0 281       1.665  -6.109  28.983  1.00  0.00      R00  O  
ATOM   4486  OE2 GLU 0 281       3.629  -5.174  28.717  1.00  0.00      R00  O1-
ATOM   4487  H   GLU 0 281       2.773  -2.804  25.668  1.00  0.00      R00  H  
ATOM   4488  HA  GLU 0 281       0.390  -2.110  26.373  1.00  0.00           H  
ATOM   4489  HB3 GLU 0 281       1.092  -2.747  28.744  1.00  0.00           H  
ATOM   4490  HB2 GLU 0 281       2.779  -2.376  28.223  1.00  0.00           H  
ATOM   4491  HG3 GLU 0 281       2.755  -4.307  26.750  1.00  0.00           H  
ATOM   4492  HG2 GLU 0 281       1.033  -4.679  26.970  1.00  0.00           H  
ATOM   4493  N   CYS 0 282       2.275   0.246  27.479  1.00  0.00      R00  N  
ATOM   4494  CA  CYS 0 282       2.530   1.564  28.134  1.00  0.00      R00  C  
ATOM   4495  C   CYS 0 282       2.981   2.606  27.167  1.00  0.00      R00  C  
ATOM   4496  O   CYS 0 282       3.293   3.677  27.659  1.00  0.00      R00  O  
ATOM   4497  CB  CYS 0 282       3.543   1.338  29.290  1.00  0.00      R00  C  
ATOM   4498  SG  CYS 0 282       2.992   0.061  30.466  1.00  0.00      R00  S  
ATOM   4499  H   CYS 0 282       3.051  -0.398  27.431  1.00  0.00      R00  H  
ATOM   4500  HA  CYS 0 282       1.583   2.011  28.436  1.00  0.00           H  
ATOM   4501  HB3 CYS 0 282       3.551   2.269  29.856  1.00  0.00           H  
ATOM   4502  HB2 CYS 0 282       4.578   1.068  29.080  1.00  0.00           H  
ATOM   4503  HG  CYS 0 282       3.701  -0.977  30.013  1.00  0.00           H  
ATOM   4504  N   ALA 0 283       3.018   2.360  25.809  1.00  0.00      R00  N  
ATOM   4505  CA  ALA 0 283       3.346   3.252  24.774  1.00  0.00      R00  C  
ATOM   4506  C   ALA 0 283       2.564   4.608  24.883  1.00  0.00      R00  C  
ATOM   4507  O   ALA 0 283       1.357   4.626  25.130  1.00  0.00      R00  O  
ATOM   4508  CB  ALA 0 283       3.176   2.518  23.381  1.00  0.00      R00  C  
ATOM   4509  H   ALA 0 283       2.724   1.444  25.502  1.00  0.00      R00  H  
ATOM   4510  HA  ALA 0 283       4.363   3.529  25.049  1.00  0.00           H  
ATOM   4511  HB1 ALA 0 283       3.580   3.149  22.590  1.00  0.00           H  
ATOM   4512  HB2 ALA 0 283       3.868   1.678  23.448  1.00  0.00           H  
ATOM   4513  HB3 ALA 0 283       2.223   2.076  23.094  1.00  0.00           H  
ATOM   4514  N   SER 0 284       3.315   5.744  24.610  1.00  0.00      R00  N  
ATOM   4515  CA  SER 0 284       2.708   7.046  24.495  1.00  0.00      R00  C  
ATOM   4516  C   SER 0 284       1.690   7.148  23.336  1.00  0.00      R00  C  
ATOM   4517  O   SER 0 284       1.923   6.444  22.337  1.00  0.00      R00  O  
ATOM   4518  CB  SER 0 284       3.886   7.971  24.196  1.00  0.00      R00  C  
ATOM   4519  OG  SER 0 284       4.656   7.617  23.074  1.00  0.00      R00  O  
ATOM   4520  H   SER 0 284       4.311   5.666  24.461  1.00  0.00      R00  H  
ATOM   4521  HG  SER 0 284       5.329   8.298  23.145  1.00  0.00      R00  H  
ATOM   4522  HA  SER 0 284       2.135   7.413  25.346  1.00  0.00           H  
ATOM   4523  HB3 SER 0 284       4.572   7.861  25.036  1.00  0.00           H  
ATOM   4524  HB2 SER 0 284       3.637   9.027  24.095  1.00  0.00           H  
ATOM   4525  N   HIS 0 285       0.651   7.904  23.346  1.00  0.00      R00  N  
ATOM   4526  CA  HIS 0 285      -0.374   7.806  22.332  1.00  0.00      R00  C  
ATOM   4527  C   HIS 0 285       0.077   8.263  20.851  1.00  0.00      R00  C  
ATOM   4528  O   HIS 0 285      -0.536   7.751  19.909  1.00  0.00      R00  O  
ATOM   4529  CB  HIS 0 285      -1.616   8.585  22.900  1.00  0.00      R00  C  
ATOM   4530  CG  HIS 0 285      -1.446  10.030  23.462  1.00  0.00      R00  C  
ATOM   4531  ND1 HIS 0 285      -1.163  11.116  22.674  1.00  0.00      R00  N  
ATOM   4532  CD2 HIS 0 285      -1.544  10.540  24.718  1.00  0.00      R00  C  
ATOM   4533  NE2 HIS 0 285      -1.251  11.912  24.689  1.00  0.00      R00  N  
ATOM   4534  CE1 HIS 0 285      -1.036  12.175  23.459  1.00  0.00      R00  C  
ATOM   4535  H   HIS 0 285       0.500   8.358  24.236  1.00  0.00      R00  H  
ATOM   4536  HD1 HIS 0 285      -0.994  11.128  21.678  1.00  0.00      R00  H  
ATOM   4537  HA  HIS 0 285      -0.615   6.765  22.117  1.00  0.00           H  
ATOM   4538  HB3 HIS 0 285      -2.161   7.985  23.629  1.00  0.00           H  
ATOM   4539  HB2 HIS 0 285      -2.387   8.698  22.137  1.00  0.00           H  
ATOM   4540  HD2 HIS 0 285      -1.735   9.950  25.602  1.00  0.00           H  
ATOM   4541  HE1 HIS 0 285      -0.957  13.175  23.059  1.00  0.00           H  
ATOM   4542  N   VAL 0 286       1.171   9.022  20.737  1.00  0.00      R00  N  
ATOM   4543  CA  VAL 0 286       1.906   9.308  19.439  1.00  0.00      R00  C  
ATOM   4544  C   VAL 0 286       2.628   8.128  18.705  1.00  0.00      R00  C  
ATOM   4545  O   VAL 0 286       3.039   8.274  17.549  1.00  0.00      R00  O  
ATOM   4546  CB  VAL 0 286       3.058  10.375  19.780  1.00  0.00      R00  C  
ATOM   4547  CG1 VAL 0 286       2.596  11.837  20.110  1.00  0.00      R00  C  
ATOM   4548  CG2 VAL 0 286       4.123   9.771  20.794  1.00  0.00      R00  C  
ATOM   4549  H   VAL 0 286       1.546   9.300  21.632  1.00  0.00      R00  H  
ATOM   4550  HA  VAL 0 286       1.227   9.873  18.799  1.00  0.00           H  
ATOM   4551  HB  VAL 0 286       3.484  10.444  18.780  1.00  0.00           H  
ATOM   4552 HG11 VAL 0 286       3.354  12.569  19.834  1.00  0.00           H  
ATOM   4553 HG12 VAL 0 286       1.838  12.099  19.371  1.00  0.00           H  
ATOM   4554 HG13 VAL 0 286       2.254  12.029  21.127  1.00  0.00           H  
ATOM   4555 HG21 VAL 0 286       5.002  10.404  20.668  1.00  0.00           H  
ATOM   4556 HG22 VAL 0 286       3.840   9.771  21.847  1.00  0.00           H  
ATOM   4557 HG23 VAL 0 286       4.482   8.770  20.557  1.00  0.00           H  
ATOM   4558  N   THR 0 287       2.621   6.975  19.414  1.00  0.00      R00  N  
ATOM   4559  CA  THR 0 287       3.149   5.661  18.924  1.00  0.00      R00  C  
ATOM   4560  C   THR 0 287       1.977   4.654  18.697  1.00  0.00      R00  C  
ATOM   4561  O   THR 0 287       2.201   3.596  18.054  1.00  0.00      R00  O  
ATOM   4562  CB  THR 0 287       4.098   5.028  19.962  1.00  0.00      R00  C  
ATOM   4563  OG1 THR 0 287       4.982   6.095  20.487  1.00  0.00      R00  O  
ATOM   4564  CG2 THR 0 287       5.161   4.007  19.596  1.00  0.00      R00  C  
ATOM   4565  H   THR 0 287       2.155   7.134  20.295  1.00  0.00      R00  H  
ATOM   4566  HG1 THR 0 287       4.508   6.560  21.180  1.00  0.00      R00  H  
ATOM   4567  HA  THR 0 287       3.728   5.830  18.017  1.00  0.00           H  
ATOM   4568  HB  THR 0 287       3.537   4.587  20.787  1.00  0.00           H  
ATOM   4569 HG21 THR 0 287       5.828   3.735  20.413  1.00  0.00           H  
ATOM   4570 HG22 THR 0 287       4.540   3.146  19.345  1.00  0.00           H  
ATOM   4571 HG23 THR 0 287       5.815   4.293  18.772  1.00  0.00           H  
ATOM   4572  N   ILE 0 288       0.791   4.926  19.274  1.00  0.00      R00  N  
ATOM   4573  CA  ILE 0 288      -0.392   4.097  19.201  1.00  0.00      R00  C  
ATOM   4574  C   ILE 0 288      -1.202   4.522  17.995  1.00  0.00      R00  C  
ATOM   4575  O   ILE 0 288      -1.527   3.687  17.181  1.00  0.00      R00  O  
ATOM   4576  CB  ILE 0 288      -1.333   4.015  20.466  1.00  0.00      R00  C  
ATOM   4577  CG2 ILE 0 288      -2.664   3.197  20.245  1.00  0.00      R00  C  
ATOM   4578  CG1 ILE 0 288      -0.574   3.298  21.607  1.00  0.00      R00  C  
ATOM   4579  CD1 ILE 0 288      -1.221   3.571  23.017  1.00  0.00      R00  C  
ATOM   4580  H   ILE 0 288       0.645   5.714  19.890  1.00  0.00      R00  H  
ATOM   4581  HA  ILE 0 288      -0.058   3.116  18.864  1.00  0.00           H  
ATOM   4582  HB  ILE 0 288      -1.528   5.021  20.837  1.00  0.00           H  
ATOM   4583 HG21 ILE 0 288      -2.455   2.166  19.960  1.00  0.00           H  
ATOM   4584 HG22 ILE 0 288      -3.116   3.151  21.236  1.00  0.00           H  
ATOM   4585 HG23 ILE 0 288      -3.273   3.581  19.427  1.00  0.00           H  
ATOM   4586 HG13 ILE 0 288       0.456   3.625  21.743  1.00  0.00           H  
ATOM   4587 HG12 ILE 0 288      -0.531   2.233  21.376  1.00  0.00           H  
ATOM   4588 HD11 ILE 0 288      -1.082   4.555  23.464  1.00  0.00           H  
ATOM   4589 HD12 ILE 0 288      -2.279   3.311  23.041  1.00  0.00           H  
ATOM   4590 HD13 ILE 0 288      -0.844   2.867  23.759  1.00  0.00           H  
ATOM   4591  N   THR 0 289      -1.696   5.774  17.967  1.00  0.00      R00  N  
ATOM   4592  CA  THR 0 289      -2.611   6.406  17.047  1.00  0.00      R00  C  
ATOM   4593  C   THR 0 289      -2.346   6.092  15.538  1.00  0.00      R00  C  
ATOM   4594  O   THR 0 289      -3.270   5.878  14.726  1.00  0.00      R00  O  
ATOM   4595  CB  THR 0 289      -2.670   7.922  17.276  1.00  0.00      R00  C  
ATOM   4596  OG1 THR 0 289      -1.285   8.427  17.498  1.00  0.00      R00  O  
ATOM   4597  CG2 THR 0 289      -3.517   8.370  18.470  1.00  0.00      R00  C  
ATOM   4598  H   THR 0 289      -1.457   6.456  18.673  1.00  0.00      R00  H  
ATOM   4599  HG1 THR 0 289      -1.087   8.232  18.417  1.00  0.00      R00  H  
ATOM   4600  HA  THR 0 289      -3.615   6.055  17.285  1.00  0.00           H  
ATOM   4601  HB  THR 0 289      -3.044   8.425  16.384  1.00  0.00           H  
ATOM   4602 HG21 THR 0 289      -3.576   9.458  18.505  1.00  0.00           H  
ATOM   4603 HG22 THR 0 289      -4.529   8.062  18.210  1.00  0.00           H  
ATOM   4604 HG23 THR 0 289      -3.184   7.980  19.432  1.00  0.00           H  
ATOM   4605  N   VAL 0 290      -1.036   6.141  15.270  1.00  0.00      R00  N  
ATOM   4606  CA  VAL 0 290      -0.432   6.193  13.938  1.00  0.00      R00  C  
ATOM   4607  C   VAL 0 290      -0.637   5.000  13.008  1.00  0.00      R00  C  
ATOM   4608  O   VAL 0 290      -0.464   5.116  11.818  1.00  0.00      R00  O  
ATOM   4609  CB  VAL 0 290       1.107   6.520  14.127  1.00  0.00      R00  C  
ATOM   4610  CG1 VAL 0 290       1.269   7.961  14.580  1.00  0.00      R00  C  
ATOM   4611  CG2 VAL 0 290       1.813   5.437  14.967  1.00  0.00      R00  C  
ATOM   4612  H   VAL 0 290      -0.511   6.504  16.053  1.00  0.00      R00  H  
ATOM   4613  HA  VAL 0 290      -0.881   7.008  13.369  1.00  0.00           H  
ATOM   4614  HB  VAL 0 290       1.550   6.511  13.132  1.00  0.00           H  
ATOM   4615 HG11 VAL 0 290       0.702   8.585  13.888  1.00  0.00           H  
ATOM   4616 HG12 VAL 0 290       0.745   8.080  15.529  1.00  0.00           H  
ATOM   4617 HG13 VAL 0 290       2.293   8.332  14.606  1.00  0.00           H  
ATOM   4618 HG21 VAL 0 290       1.179   5.056  15.768  1.00  0.00           H  
ATOM   4619 HG22 VAL 0 290       2.189   4.537  14.480  1.00  0.00           H  
ATOM   4620 HG23 VAL 0 290       2.699   5.855  15.444  1.00  0.00           H  
ATOM   4621  N   PHE 0 291      -1.023   3.821  13.647  1.00  0.00      R00  N  
ATOM   4622  CA  PHE 0 291      -1.413   2.662  12.769  1.00  0.00      R00  C  
ATOM   4623  C   PHE 0 291      -2.755   3.071  12.006  1.00  0.00      R00  C  
ATOM   4624  O   PHE 0 291      -2.892   2.777  10.802  1.00  0.00      R00  O  
ATOM   4625  CB  PHE 0 291      -1.717   1.449  13.600  1.00  0.00      R00  C  
ATOM   4626  CG  PHE 0 291      -0.544   0.815  14.333  1.00  0.00      R00  C  
ATOM   4627  CD1 PHE 0 291       0.105  -0.292  13.781  1.00  0.00      R00  C  
ATOM   4628  CD2 PHE 0 291       0.108   1.404  15.463  1.00  0.00      R00  C  
ATOM   4629  CE1 PHE 0 291       1.167  -0.917  14.380  1.00  0.00      R00  C  
ATOM   4630  CE2 PHE 0 291       1.314   0.865  15.980  1.00  0.00      R00  C  
ATOM   4631  CZ  PHE 0 291       1.782  -0.314  15.465  1.00  0.00      R00  C  
ATOM   4632  H   PHE 0 291      -1.014   3.733  14.653  1.00  0.00      R00  H  
ATOM   4633  HA  PHE 0 291      -0.612   2.398  12.078  1.00  0.00           H  
ATOM   4634  HB3 PHE 0 291      -2.175   0.746  12.905  1.00  0.00           H  
ATOM   4635  HB2 PHE 0 291      -2.540   1.635  14.291  1.00  0.00           H  
ATOM   4636  HD1 PHE 0 291      -0.389  -0.777  12.952  1.00  0.00           H  
ATOM   4637  HD2 PHE 0 291      -0.287   2.290  15.938  1.00  0.00           H  
ATOM   4638  HE1 PHE 0 291       1.497  -1.824  13.895  1.00  0.00           H  
ATOM   4639  HE2 PHE 0 291       1.829   1.372  16.783  1.00  0.00           H  
ATOM   4640  HZ  PHE 0 291       2.765  -0.646  15.763  1.00  0.00           H  
ATOM   4641  N   LEU 0 292      -3.725   3.809  12.629  1.00  0.00      R00  N  
ATOM   4642  CA  LEU 0 292      -4.995   4.175  11.890  1.00  0.00      R00  C  
ATOM   4643  C   LEU 0 292      -4.599   5.206  10.765  1.00  0.00      R00  C  
ATOM   4644  O   LEU 0 292      -5.283   5.323   9.756  1.00  0.00      R00  O  
ATOM   4645  CB  LEU 0 292      -6.067   4.811  12.778  1.00  0.00      R00  C  
ATOM   4646  CG  LEU 0 292      -6.849   3.765  13.608  1.00  0.00      R00  C  
ATOM   4647  CD1 LEU 0 292      -7.219   4.382  14.974  1.00  0.00      R00  C  
ATOM   4648  CD2 LEU 0 292      -8.067   3.120  12.852  1.00  0.00      R00  C  
ATOM   4649  H   LEU 0 292      -3.543   4.252  13.518  1.00  0.00      R00  H  
ATOM   4650  HA  LEU 0 292      -5.390   3.255  11.461  1.00  0.00           H  
ATOM   4651  HB3 LEU 0 292      -6.823   5.395  12.253  1.00  0.00           H  
ATOM   4652  HB2 LEU 0 292      -5.629   5.645  13.326  1.00  0.00           H  
ATOM   4653  HG  LEU 0 292      -6.068   3.039  13.835  1.00  0.00           H  
ATOM   4654 HD11 LEU 0 292      -7.993   5.147  14.915  1.00  0.00           H  
ATOM   4655 HD12 LEU 0 292      -7.566   3.801  15.829  1.00  0.00           H  
ATOM   4656 HD13 LEU 0 292      -6.369   4.782  15.527  1.00  0.00           H  
ATOM   4657 HD21 LEU 0 292      -8.948   3.150  13.494  1.00  0.00           H  
ATOM   4658 HD22 LEU 0 292      -8.236   3.654  11.917  1.00  0.00           H  
ATOM   4659 HD23 LEU 0 292      -7.931   2.062  12.628  1.00  0.00           H  
ATOM   4660  N   VAL 0 293      -3.594   6.068  10.979  1.00  0.00      R00  N  
ATOM   4661  CA  VAL 0 293      -3.159   7.113  10.039  1.00  0.00      R00  C  
ATOM   4662  C   VAL 0 293      -2.534   6.390   8.839  1.00  0.00      R00  C  
ATOM   4663  O   VAL 0 293      -2.896   6.738   7.794  1.00  0.00      R00  O  
ATOM   4664  CB  VAL 0 293      -2.071   8.052  10.624  1.00  0.00      R00  C  
ATOM   4665  CG1 VAL 0 293      -1.412   9.022   9.639  1.00  0.00      R00  C  
ATOM   4666  CG2 VAL 0 293      -2.586   8.776  11.799  1.00  0.00      R00  C  
ATOM   4667  H   VAL 0 293      -3.040   6.003  11.821  1.00  0.00      R00  H  
ATOM   4668  HA  VAL 0 293      -4.037   7.699   9.766  1.00  0.00           H  
ATOM   4669  HB  VAL 0 293      -1.344   7.399  11.108  1.00  0.00           H  
ATOM   4670 HG11 VAL 0 293      -0.650   8.530   9.034  1.00  0.00           H  
ATOM   4671 HG12 VAL 0 293      -2.067   9.369   8.840  1.00  0.00           H  
ATOM   4672 HG13 VAL 0 293      -0.882   9.837  10.132  1.00  0.00           H  
ATOM   4673 HG21 VAL 0 293      -3.212   8.084  12.362  1.00  0.00           H  
ATOM   4674 HG22 VAL 0 293      -1.814   9.316  12.348  1.00  0.00           H  
ATOM   4675 HG23 VAL 0 293      -3.276   9.572  11.522  1.00  0.00           H  
ATOM   4676  N   ALA 0 294      -1.577   5.445   9.091  1.00  0.00      R00  N  
ATOM   4677  CA  ALA 0 294      -0.825   4.689   8.057  1.00  0.00      R00  C  
ATOM   4678  C   ALA 0 294      -1.778   3.663   7.237  1.00  0.00      R00  C  
ATOM   4679  O   ALA 0 294      -1.615   3.603   6.041  1.00  0.00      R00  O  
ATOM   4680  CB  ALA 0 294       0.234   3.834   8.753  1.00  0.00      R00  C  
ATOM   4681  H   ALA 0 294      -1.309   5.272  10.049  1.00  0.00      R00  H  
ATOM   4682  HA  ALA 0 294      -0.313   5.407   7.417  1.00  0.00           H  
ATOM   4683  HB1 ALA 0 294       0.843   3.287   8.033  1.00  0.00           H  
ATOM   4684  HB2 ALA 0 294       0.909   4.444   9.353  1.00  0.00           H  
ATOM   4685  HB3 ALA 0 294      -0.374   3.195   9.393  1.00  0.00           H  
ATOM   4686  N   ALA 0 295      -2.693   3.032   7.953  1.00  0.00      R00  N  
ATOM   4687  CA  ALA 0 295      -3.728   2.157   7.323  1.00  0.00      R00  C  
ATOM   4688  C   ALA 0 295      -4.550   2.824   6.177  1.00  0.00      R00  C  
ATOM   4689  O   ALA 0 295      -4.910   2.203   5.221  1.00  0.00      R00  O  
ATOM   4690  CB  ALA 0 295      -4.699   1.663   8.296  1.00  0.00      R00  C  
ATOM   4691  H   ALA 0 295      -2.699   2.978   8.962  1.00  0.00      R00  H  
ATOM   4692  HA  ALA 0 295      -3.270   1.316   6.803  1.00  0.00           H  
ATOM   4693  HB1 ALA 0 295      -4.291   1.028   9.081  1.00  0.00           H  
ATOM   4694  HB2 ALA 0 295      -5.336   2.418   8.756  1.00  0.00           H  
ATOM   4695  HB3 ALA 0 295      -5.394   1.058   7.713  1.00  0.00           H  
ATOM   4696  N   CYS 0 296      -4.778   4.152   6.226  1.00  0.00      R00  N  
ATOM   4697  CA  CYS 0 296      -5.503   4.915   5.213  1.00  0.00      R00  C  
ATOM   4698  C   CYS 0 296      -4.832   4.840   3.836  1.00  0.00      R00  C  
ATOM   4699  O   CYS 0 296      -5.483   4.567   2.812  1.00  0.00      R00  O  
ATOM   4700  CB  CYS 0 296      -5.489   6.377   5.682  1.00  0.00      R00  C  
ATOM   4701  SG  CYS 0 296      -6.255   6.636   7.317  1.00  0.00      R00  S  
ATOM   4702  H   CYS 0 296      -4.442   4.692   7.010  1.00  0.00      R00  H  
ATOM   4703  HA  CYS 0 296      -6.508   4.496   5.150  1.00  0.00           H  
ATOM   4704  HB3 CYS 0 296      -6.004   7.008   4.958  1.00  0.00           H  
ATOM   4705  HB2 CYS 0 296      -4.452   6.711   5.659  1.00  0.00           H  
ATOM   4706  HG  CYS 0 296      -5.275   6.045   8.006  1.00  0.00           H  
ATOM   4707  N   PHE 0 297      -3.515   5.022   3.844  1.00  0.00      R00  N  
ATOM   4708  CA  PHE 0 297      -2.607   4.906   2.699  1.00  0.00      R00  C  
ATOM   4709  C   PHE 0 297      -2.529   3.473   2.123  1.00  0.00      R00  C  
ATOM   4710  O   PHE 0 297      -2.686   3.351   0.917  1.00  0.00      R00  O  
ATOM   4711  CB  PHE 0 297      -1.168   5.335   3.123  1.00  0.00      R00  C  
ATOM   4712  CG  PHE 0 297      -0.946   6.768   3.576  1.00  0.00      R00  C  
ATOM   4713  CD1 PHE 0 297      -0.511   7.672   2.574  1.00  0.00      R00  C  
ATOM   4714  CD2 PHE 0 297      -1.089   7.238   4.896  1.00  0.00      R00  C  
ATOM   4715  CE1 PHE 0 297      -0.274   9.066   2.848  1.00  0.00      R00  C  
ATOM   4716  CE2 PHE 0 297      -0.969   8.616   5.056  1.00  0.00      R00  C  
ATOM   4717  CZ  PHE 0 297      -0.445   9.486   4.120  1.00  0.00      R00  C  
ATOM   4718  H   PHE 0 297      -2.976   5.249   4.668  1.00  0.00      R00  H  
ATOM   4719  HA  PHE 0 297      -3.005   5.578   1.939  1.00  0.00           H  
ATOM   4720  HB3 PHE 0 297      -0.396   4.982   2.440  1.00  0.00           H  
ATOM   4721  HB2 PHE 0 297      -0.855   4.747   3.986  1.00  0.00           H  
ATOM   4722  HD1 PHE 0 297      -0.316   7.267   1.592  1.00  0.00           H  
ATOM   4723  HD2 PHE 0 297      -1.272   6.581   5.733  1.00  0.00           H  
ATOM   4724  HE1 PHE 0 297       0.060   9.725   2.060  1.00  0.00           H  
ATOM   4725  HE2 PHE 0 297      -0.946   8.938   6.087  1.00  0.00           H  
ATOM   4726  HZ  PHE 0 297      -0.150  10.483   4.413  1.00  0.00           H  
ATOM   4727  N   SER 0 298      -2.354   2.455   3.044  1.00  0.00      R00  N  
ATOM   4728  CA  SER 0 298      -2.198   1.044   2.839  1.00  0.00      R00  C  
ATOM   4729  C   SER 0 298      -3.258   0.342   1.996  1.00  0.00      R00  C  
ATOM   4730  O   SER 0 298      -3.011  -0.713   1.472  1.00  0.00      R00  O  
ATOM   4731  CB  SER 0 298      -2.231   0.233   4.213  1.00  0.00      R00  C  
ATOM   4732  OG  SER 0 298      -1.159   0.693   5.086  1.00  0.00      R00  O  
ATOM   4733  H   SER 0 298      -2.336   2.681   4.029  1.00  0.00      R00  H  
ATOM   4734  HG  SER 0 298      -1.206   1.649   5.157  1.00  0.00      R00  H  
ATOM   4735  HA  SER 0 298      -1.246   0.841   2.349  1.00  0.00           H  
ATOM   4736  HB3 SER 0 298      -2.118  -0.834   4.017  1.00  0.00           H  
ATOM   4737  HB2 SER 0 298      -3.161   0.336   4.772  1.00  0.00           H  
ATOM   4738  N   TYR 0 299      -4.422   0.947   1.945  1.00  0.00      R00  N  
ATOM   4739  CA  TYR 0 299      -5.593   0.361   1.321  1.00  0.00      R00  C  
ATOM   4740  C   TYR 0 299      -6.124   1.311   0.221  1.00  0.00      R00  C  
ATOM   4741  O   TYR 0 299      -7.200   1.096  -0.331  1.00  0.00      R00  O  
ATOM   4742  CB  TYR 0 299      -6.551  -0.096   2.514  1.00  0.00      R00  C  
ATOM   4743  CG  TYR 0 299      -5.989  -1.016   3.584  1.00  0.00      R00  C  
ATOM   4744  CD1 TYR 0 299      -6.041  -0.661   4.970  1.00  0.00      R00  C  
ATOM   4745  CE1 TYR 0 299      -5.216  -1.374   5.944  1.00  0.00      R00  C  
ATOM   4746  CD2 TYR 0 299      -5.280  -2.143   3.180  1.00  0.00      R00  C  
ATOM   4747  CE2 TYR 0 299      -4.378  -2.808   4.109  1.00  0.00      R00  C  
ATOM   4748  CZ  TYR 0 299      -4.425  -2.397   5.482  1.00  0.00      R00  C  
ATOM   4749  OH  TYR 0 299      -3.690  -3.082   6.428  1.00  0.00      R00  O  
ATOM   4750  H   TYR 0 299      -4.578   1.822   2.425  1.00  0.00      R00  H  
ATOM   4751  HH  TYR 0 299      -2.764  -3.160   6.187  1.00  0.00      R00  H  
ATOM   4752  HA  TYR 0 299      -5.322  -0.516   0.732  1.00  0.00           H  
ATOM   4753  HB3 TYR 0 299      -7.403  -0.674   2.156  1.00  0.00           H  
ATOM   4754  HB2 TYR 0 299      -6.868   0.820   3.012  1.00  0.00           H  
ATOM   4755  HD1 TYR 0 299      -6.631   0.170   5.326  1.00  0.00           H  
ATOM   4756  HE1 TYR 0 299      -5.175  -1.063   6.977  1.00  0.00           H  
ATOM   4757  HD2 TYR 0 299      -5.276  -2.375   2.125  1.00  0.00           H  
ATOM   4758  HE2 TYR 0 299      -3.800  -3.679   3.841  1.00  0.00           H  
ATOM   4759  N   SER 0 300      -5.459   2.415  -0.135  1.00  0.00      R00  N  
ATOM   4760  CA  SER 0 300      -5.879   3.516  -1.146  1.00  0.00      R00  C  
ATOM   4761  C   SER 0 300      -5.035   3.365  -2.481  1.00  0.00      R00  C  
ATOM   4762  O   SER 0 300      -5.078   4.267  -3.331  1.00  0.00      R00  O  
ATOM   4763  CB  SER 0 300      -5.664   4.901  -0.578  1.00  0.00      R00  C  
ATOM   4764  OG  SER 0 300      -6.568   5.228   0.416  1.00  0.00      R00  O  
ATOM   4765  H   SER 0 300      -4.514   2.495   0.213  1.00  0.00      R00  H  
ATOM   4766  HG  SER 0 300      -6.298   4.790   1.227  1.00  0.00      R00  H  
ATOM   4767  HA  SER 0 300      -6.918   3.325  -1.415  1.00  0.00           H  
ATOM   4768  HB3 SER 0 300      -5.710   5.723  -1.293  1.00  0.00           H  
ATOM   4769  HB2 SER 0 300      -4.668   5.026  -0.153  1.00  0.00           H  
ATOM   4770  N   ASN 0 301      -4.468   2.192  -2.730  1.00  0.00      R00  N  
ATOM   4771  CA  ASN 0 301      -3.533   1.692  -3.849  1.00  0.00      R00  C  
ATOM   4772  C   ASN 0 301      -4.148   1.899  -5.237  1.00  0.00      R00  C  
ATOM   4773  O   ASN 0 301      -3.372   1.989  -6.176  1.00  0.00      R00  O  
ATOM   4774  CB  ASN 0 301      -2.855   0.374  -3.432  1.00  0.00      R00  C  
ATOM   4775  CG  ASN 0 301      -2.417   0.086  -1.954  1.00  0.00      R00  C  
ATOM   4776  OD1 ASN 0 301      -2.857   0.728  -1.046  1.00  0.00      R00  O  
ATOM   4777  ND2 ASN 0 301      -1.478  -0.838  -1.792  1.00  0.00      R00  N  
ATOM   4778  H   ASN 0 301      -4.491   1.616  -1.900  1.00  0.00      R00  H  
ATOM   4779 HD21 ASN 0 301      -1.111  -1.127  -0.896  1.00  0.00      R00  H  
ATOM   4780 HD22 ASN 0 301      -1.056  -1.267  -2.603  1.00  0.00      R00  H  
ATOM   4781  HA  ASN 0 301      -2.657   2.326  -3.986  1.00  0.00           H  
ATOM   4782  HB3 ASN 0 301      -2.058   0.101  -4.123  1.00  0.00           H  
ATOM   4783  HB2 ASN 0 301      -3.633  -0.380  -3.560  1.00  0.00           H  
ATOM   4784  N   SER 0 302      -5.499   1.815  -5.333  1.00  0.00      R00  N  
ATOM   4785  CA  SER 0 302      -6.342   2.047  -6.481  1.00  0.00      R00  C  
ATOM   4786  C   SER 0 302      -6.021   3.408  -7.201  1.00  0.00      R00  C  
ATOM   4787  O   SER 0 302      -5.990   3.366  -8.384  1.00  0.00      R00  O  
ATOM   4788  CB  SER 0 302      -7.845   2.079  -6.010  1.00  0.00      R00  C  
ATOM   4789  OG  SER 0 302      -8.035   2.721  -4.780  1.00  0.00      R00  O  
ATOM   4790  H   SER 0 302      -6.047   1.606  -4.511  1.00  0.00      R00  H  
ATOM   4791  HG  SER 0 302      -8.506   3.524  -5.014  1.00  0.00      R00  H  
ATOM   4792  HA  SER 0 302      -6.078   1.261  -7.189  1.00  0.00           H  
ATOM   4793  HB3 SER 0 302      -8.279   1.083  -6.098  1.00  0.00           H  
ATOM   4794  HB2 SER 0 302      -8.374   2.685  -6.745  1.00  0.00           H  
ATOM   4795  N   ALA 0 303      -5.639   4.467  -6.405  1.00  0.00      R00  N  
ATOM   4796  CA  ALA 0 303      -5.153   5.790  -6.904  1.00  0.00      R00  C  
ATOM   4797  C   ALA 0 303      -4.010   5.591  -7.941  1.00  0.00      R00  C  
ATOM   4798  O   ALA 0 303      -3.716   6.407  -8.777  1.00  0.00      R00  O  
ATOM   4799  CB  ALA 0 303      -4.601   6.567  -5.634  1.00  0.00      R00  C  
ATOM   4800  H   ALA 0 303      -5.628   4.326  -5.405  1.00  0.00      R00  H  
ATOM   4801  HA  ALA 0 303      -5.963   6.303  -7.423  1.00  0.00           H  
ATOM   4802  HB1 ALA 0 303      -4.254   7.556  -5.931  1.00  0.00           H  
ATOM   4803  HB2 ALA 0 303      -5.367   6.812  -4.899  1.00  0.00           H  
ATOM   4804  HB3 ALA 0 303      -3.772   5.996  -5.215  1.00  0.00           H  
ATOM   4805  N   MET 0 304      -3.235   4.516  -7.790  1.00  0.00      R00  N  
ATOM   4806  CA  MET 0 304      -2.084   4.276  -8.654  1.00  0.00      R00  C  
ATOM   4807  C   MET 0 304      -2.452   3.695 -10.079  1.00  0.00      R00  C  
ATOM   4808  O   MET 0 304      -1.820   4.001 -11.080  1.00  0.00      R00  O  
ATOM   4809  CB  MET 0 304      -1.061   3.465  -7.783  1.00  0.00      R00  C  
ATOM   4810  CG  MET 0 304      -0.797   3.986  -6.339  1.00  0.00      R00  C  
ATOM   4811  SD  MET 0 304       0.048   5.516  -6.178  1.00  0.00      R00  S  
ATOM   4812  CE  MET 0 304      -0.141   5.912  -4.439  1.00  0.00      R00  C  
ATOM   4813  H   MET 0 304      -3.515   3.709  -7.251  1.00  0.00      R00  H  
ATOM   4814  HA  MET 0 304      -1.641   5.255  -8.839  1.00  0.00           H  
ATOM   4815  HB3 MET 0 304      -0.078   3.410  -8.251  1.00  0.00           H  
ATOM   4816  HB2 MET 0 304      -1.408   2.432  -7.753  1.00  0.00           H  
ATOM   4817  HG3 MET 0 304      -0.172   3.218  -5.881  1.00  0.00           H  
ATOM   4818  HG2 MET 0 304      -1.675   3.914  -5.697  1.00  0.00           H  
ATOM   4819  HE1 MET 0 304      -1.108   6.328  -4.156  1.00  0.00           H  
ATOM   4820  HE2 MET 0 304      -0.053   5.071  -3.752  1.00  0.00           H  
ATOM   4821  HE3 MET 0 304       0.584   6.691  -4.202  1.00  0.00           H  
ATOM   4822  N   ASN 0 305      -3.488   2.858 -10.195  1.00  0.00      R00  N  
ATOM   4823  CA  ASN 0 305      -4.039   2.143 -11.349  1.00  0.00      R00  C  
ATOM   4824  C   ASN 0 305      -4.050   2.963 -12.688  1.00  0.00      R00  C  
ATOM   4825  O   ASN 0 305      -3.516   2.461 -13.624  1.00  0.00      R00  O  
ATOM   4826  CB  ASN 0 305      -5.480   1.584 -11.193  1.00  0.00      R00  C  
ATOM   4827  CG  ASN 0 305      -5.689   0.584 -10.043  1.00  0.00      R00  C  
ATOM   4828  OD1 ASN 0 305      -4.768   0.179  -9.346  1.00  0.00      R00  O  
ATOM   4829  ND2 ASN 0 305      -6.934   0.220  -9.845  1.00  0.00      R00  N  
ATOM   4830  H   ASN 0 305      -4.118   2.927  -9.408  1.00  0.00      R00  H  
ATOM   4831 HD21 ASN 0 305      -7.282  -0.485  -9.211  1.00  0.00      R00  H  
ATOM   4832 HD22 ASN 0 305      -7.594   0.610 -10.503  1.00  0.00      R00  H  
ATOM   4833  HA  ASN 0 305      -3.357   1.303 -11.481  1.00  0.00           H  
ATOM   4834  HB3 ASN 0 305      -5.567   0.925 -12.057  1.00  0.00           H  
ATOM   4835  HB2 ASN 0 305      -6.163   2.420 -11.041  1.00  0.00           H  
ATOM   4836  N   PRO 0 306      -4.629   4.202 -12.684  1.00  0.00      R00  N  
ATOM   4837  CA  PRO 0 306      -4.474   5.209 -13.793  1.00  0.00      R00  C  
ATOM   4838  C   PRO 0 306      -3.038   5.469 -14.256  1.00  0.00      R00  C  
ATOM   4839  O   PRO 0 306      -2.856   5.573 -15.430  1.00  0.00      R00  O  
ATOM   4840  CD  PRO 0 306      -5.373   4.808 -11.573  1.00  0.00      R00  C  
ATOM   4841  CB  PRO 0 306      -5.201   6.507 -13.317  1.00  0.00      R00  C  
ATOM   4842  CG  PRO 0 306      -5.214   6.337 -11.792  1.00  0.00      R00  C  
ATOM   4843  HD2 PRO 0 306      -5.192   4.515 -10.539  1.00  0.00           H  
ATOM   4844  HD3 PRO 0 306      -6.379   4.439 -11.771  1.00  0.00           H  
ATOM   4845  HA  PRO 0 306      -4.891   4.705 -14.664  1.00  0.00           H  
ATOM   4846  HB3 PRO 0 306      -6.218   6.553 -13.705  1.00  0.00           H  
ATOM   4847  HB2 PRO 0 306      -4.576   7.355 -13.597  1.00  0.00           H  
ATOM   4848  HG2 PRO 0 306      -4.291   6.693 -11.334  1.00  0.00           H  
ATOM   4849  HG3 PRO 0 306      -6.089   6.803 -11.338  1.00  0.00           H  
ATOM   4850  N   ILE 0 307      -2.130   5.675 -13.280  1.00  0.00      R00  N  
ATOM   4851  CA  ILE 0 307      -0.747   6.071 -13.485  1.00  0.00      R00  C  
ATOM   4852  C   ILE 0 307       0.095   4.923 -14.153  1.00  0.00      R00  C  
ATOM   4853  O   ILE 0 307       0.876   5.251 -15.138  1.00  0.00      R00  O  
ATOM   4854  CB  ILE 0 307      -0.092   6.501 -12.116  1.00  0.00      R00  C  
ATOM   4855  CG2 ILE 0 307       1.350   6.861 -12.254  1.00  0.00      R00  C  
ATOM   4856  CG1 ILE 0 307      -0.941   7.730 -11.518  1.00  0.00      R00  C  
ATOM   4857  CD1 ILE 0 307      -0.353   8.337 -10.226  1.00  0.00      R00  C  
ATOM   4858  H   ILE 0 307      -2.308   5.620 -12.287  1.00  0.00      R00  H  
ATOM   4859  HA  ILE 0 307      -0.694   6.891 -14.200  1.00  0.00           H  
ATOM   4860  HB  ILE 0 307      -0.241   5.715 -11.377  1.00  0.00           H  
ATOM   4861 HG21 ILE 0 307       1.867   7.146 -11.337  1.00  0.00           H  
ATOM   4862 HG22 ILE 0 307       2.005   6.099 -12.677  1.00  0.00           H  
ATOM   4863 HG23 ILE 0 307       1.546   7.659 -12.970  1.00  0.00           H  
ATOM   4864 HG13 ILE 0 307      -2.020   7.592 -11.447  1.00  0.00           H  
ATOM   4865 HG12 ILE 0 307      -0.747   8.461 -12.303  1.00  0.00           H  
ATOM   4866 HD11 ILE 0 307      -1.066   8.712  -9.493  1.00  0.00           H  
ATOM   4867 HD12 ILE 0 307       0.325   7.666  -9.698  1.00  0.00           H  
ATOM   4868 HD13 ILE 0 307       0.349   9.118 -10.519  1.00  0.00           H  
ATOM   4869  N   LEU 0 308      -0.186   3.708 -13.689  1.00  0.00      R00  N  
ATOM   4870  CA  LEU 0 308       0.328   2.460 -14.219  1.00  0.00      R00  C  
ATOM   4871  C   LEU 0 308      -0.204   2.263 -15.611  1.00  0.00      R00  C  
ATOM   4872  O   LEU 0 308       0.570   1.849 -16.540  1.00  0.00      R00  O  
ATOM   4873  CB  LEU 0 308      -0.081   1.301 -13.241  1.00  0.00      R00  C  
ATOM   4874  CG  LEU 0 308       0.853   1.136 -12.093  1.00  0.00      R00  C  
ATOM   4875  CD1 LEU 0 308       0.003   0.595 -10.965  1.00  0.00      R00  C  
ATOM   4876  CD2 LEU 0 308       2.040   0.229 -12.395  1.00  0.00      R00  C  
ATOM   4877  H   LEU 0 308      -0.833   3.619 -12.919  1.00  0.00      R00  H  
ATOM   4878  HA  LEU 0 308       1.404   2.615 -14.288  1.00  0.00           H  
ATOM   4879  HB3 LEU 0 308      -0.199   0.404 -13.849  1.00  0.00           H  
ATOM   4880  HB2 LEU 0 308      -1.120   1.503 -12.981  1.00  0.00           H  
ATOM   4881  HG  LEU 0 308       1.247   2.125 -11.857  1.00  0.00           H  
ATOM   4882 HD11 LEU 0 308      -0.705   1.273 -10.489  1.00  0.00           H  
ATOM   4883 HD12 LEU 0 308      -0.416  -0.390 -11.171  1.00  0.00           H  
ATOM   4884 HD13 LEU 0 308       0.624   0.421 -10.086  1.00  0.00           H  
ATOM   4885 HD21 LEU 0 308       2.977   0.785 -12.358  1.00  0.00           H  
ATOM   4886 HD22 LEU 0 308       2.100  -0.574 -11.660  1.00  0.00           H  
ATOM   4887 HD23 LEU 0 308       2.063  -0.262 -13.368  1.00  0.00           H  
ATOM   4888  N   TYR 0 309      -1.526   2.370 -15.818  1.00  0.00      R00  N  
ATOM   4889  CA  TYR 0 309      -2.100   2.229 -17.149  1.00  0.00      R00  C  
ATOM   4890  C   TYR 0 309      -1.545   3.273 -18.163  1.00  0.00      R00  C  
ATOM   4891  O   TYR 0 309      -1.143   2.925 -19.279  1.00  0.00      R00  O  
ATOM   4892  CB  TYR 0 309      -3.583   2.146 -17.075  1.00  0.00      R00  C  
ATOM   4893  CG  TYR 0 309      -4.144   1.039 -16.163  1.00  0.00      R00  C  
ATOM   4894  CD1 TYR 0 309      -3.384  -0.055 -15.613  1.00  0.00      R00  C  
ATOM   4895  CE1 TYR 0 309      -3.981  -1.021 -14.717  1.00  0.00      R00  C  
ATOM   4896  CD2 TYR 0 309      -5.528   1.057 -15.816  1.00  0.00      R00  C  
ATOM   4897  CE2 TYR 0 309      -6.048   0.220 -14.764  1.00  0.00      R00  C  
ATOM   4898  CZ  TYR 0 309      -5.277  -0.846 -14.259  1.00  0.00      R00  C  
ATOM   4899  OH  TYR 0 309      -5.790  -1.606 -13.274  1.00  0.00      R00  O  
ATOM   4900  H   TYR 0 309      -2.114   2.594 -15.028  1.00  0.00      R00  H  
ATOM   4901  HH  TYR 0 309      -6.749  -1.640 -13.260  1.00  0.00      R00  H  
ATOM   4902  HA  TYR 0 309      -1.766   1.268 -17.540  1.00  0.00           H  
ATOM   4903  HB3 TYR 0 309      -3.914   2.040 -18.108  1.00  0.00           H  
ATOM   4904  HB2 TYR 0 309      -3.975   3.082 -16.679  1.00  0.00           H  
ATOM   4905  HD1 TYR 0 309      -2.339  -0.137 -15.873  1.00  0.00           H  
ATOM   4906  HE1 TYR 0 309      -3.431  -1.899 -14.410  1.00  0.00           H  
ATOM   4907  HD2 TYR 0 309      -6.183   1.750 -16.324  1.00  0.00           H  
ATOM   4908  HE2 TYR 0 309      -7.069   0.317 -14.426  1.00  0.00           H  
ATOM   4909  N   ALA 0 310      -1.473   4.530 -17.753  1.00  0.00      R00  N  
ATOM   4910  CA  ALA 0 310      -0.780   5.600 -18.499  1.00  0.00      R00  C  
ATOM   4911  C   ALA 0 310       0.595   5.254 -19.091  1.00  0.00      R00  C  
ATOM   4912  O   ALA 0 310       0.850   5.402 -20.248  1.00  0.00      R00  O  
ATOM   4913  CB  ALA 0 310      -0.917   6.962 -17.806  1.00  0.00      R00  C  
ATOM   4914  H   ALA 0 310      -1.986   4.767 -16.915  1.00  0.00      R00  H  
ATOM   4915  HA  ALA 0 310      -1.389   5.675 -19.399  1.00  0.00           H  
ATOM   4916  HB1 ALA 0 310      -0.053   7.586 -18.034  1.00  0.00           H  
ATOM   4917  HB2 ALA 0 310      -1.762   7.526 -18.202  1.00  0.00           H  
ATOM   4918  HB3 ALA 0 310      -0.944   6.891 -16.719  1.00  0.00           H  
ATOM   4919  N   PHE 0 311       1.315   4.568 -18.163  1.00  0.00      R00  N  
ATOM   4920  CA  PHE 0 311       2.672   4.089 -18.461  1.00  0.00      R00  C  
ATOM   4921  C   PHE 0 311       2.684   2.895 -19.471  1.00  0.00      R00  C  
ATOM   4922  O   PHE 0 311       3.795   2.533 -19.932  1.00  0.00      R00  O  
ATOM   4923  CB  PHE 0 311       3.621   3.797 -17.227  1.00  0.00      R00  C  
ATOM   4924  CG  PHE 0 311       4.355   4.996 -16.696  1.00  0.00      R00  C  
ATOM   4925  CD1 PHE 0 311       4.110   5.520 -15.394  1.00  0.00      R00  C  
ATOM   4926  CD2 PHE 0 311       5.039   5.759 -17.540  1.00  0.00      R00  C  
ATOM   4927  CE1 PHE 0 311       4.579   6.693 -14.933  1.00  0.00      R00  C  
ATOM   4928  CE2 PHE 0 311       5.439   7.042 -17.177  1.00  0.00      R00  C  
ATOM   4929  CZ  PHE 0 311       5.235   7.507 -15.877  1.00  0.00      R00  C  
ATOM   4930  H   PHE 0 311       0.989   4.389 -17.224  1.00  0.00      R00  H  
ATOM   4931  HA  PHE 0 311       3.229   4.762 -19.112  1.00  0.00           H  
ATOM   4932  HB3 PHE 0 311       4.370   3.062 -17.522  1.00  0.00           H  
ATOM   4933  HB2 PHE 0 311       3.065   3.357 -16.399  1.00  0.00           H  
ATOM   4934  HD1 PHE 0 311       3.620   4.958 -14.612  1.00  0.00           H  
ATOM   4935  HD2 PHE 0 311       5.087   5.502 -18.588  1.00  0.00           H  
ATOM   4936  HE1 PHE 0 311       4.440   7.087 -13.937  1.00  0.00           H
[truncated: 17,082 more chars]
