# Supplementary material for: Discovering allatostatin type-C receptor specific agonists
Source: Nat Commun. 2024 May 10;15:3965. doi: 10.1038/s41467-024-48156-w (PMC11087482; doi:10.1038/s41467-024-48156-w)
Supplement: Supplementary file 5 — Source Data [file 41467_2024_48156_MOESM5_ESM.zip › source-data/Source_Data/md_structures/D074-0034_0.pdb]

REMARK   4      COMPLIES WITH FORMAT V. 3.0, 1-DEC-2006
REMARK 888
REMARK 888 WRITTEN BY MAESTRO (A PRODUCT OF SCHRODINGER, LLC)
TITLE     D074-0034_0
MODEL        1
ATOM      1  N   MET 0   1       7.316  27.889  21.785  1.00  0.00      R00  N1+
ATOM      2  CA  MET 0   1       7.280  29.296  21.212  1.00  0.00      R00  C  
ATOM      3  C   MET 0   1       7.845  30.133  22.403  1.00  0.00      R00  C  
ATOM      4  O   MET 0   1       7.303  30.337  23.404  1.00  0.00      R00  O  
ATOM      5  CB  MET 0   1       5.900  29.831  20.795  1.00  0.00      R00  C  
ATOM      6  CG  MET 0   1       5.892  31.109  19.936  1.00  0.00      R00  C  
ATOM      7  SD  MET 0   1       4.433  32.150  20.042  1.00  0.00      R00  S  
ATOM      8  CE  MET 0   1       4.970  33.159  21.497  1.00  0.00      R00  C  
ATOM      9  H   MET 0   1       7.106  27.213  21.064  1.00  0.00      R00  H  
ATOM     10  H1  MET 0   1       8.261  27.629  22.026  1.00  0.00           H  
ATOM     11  H2  MET 0   1       6.678  27.907  22.568  1.00  0.00           H  
ATOM     12  HA  MET 0   1       7.891  29.379  20.313  1.00  0.00           H  
ATOM     13  HB3 MET 0   1       5.269  29.982  21.671  1.00  0.00           H  
ATOM     14  HB2 MET 0   1       5.288  29.028  20.385  1.00  0.00           H  
ATOM     15  HG3 MET 0   1       6.016  30.872  18.879  1.00  0.00           H  
ATOM     16  HG2 MET 0   1       6.778  31.657  20.259  1.00  0.00           H  
ATOM     17  HE1 MET 0   1       5.390  32.524  22.278  1.00  0.00           H  
ATOM     18  HE2 MET 0   1       5.830  33.711  21.117  1.00  0.00           H  
ATOM     19  HE3 MET 0   1       4.123  33.673  21.949  1.00  0.00           H  
ATOM     20  N   GLU 0   2       9.108  30.623  22.268  1.00  0.00      R00  N  
ATOM     21  CA  GLU 0   2       9.744  31.584  23.151  1.00  0.00      R00  C  
ATOM     22  C   GLU 0   2       8.974  32.904  23.175  1.00  0.00      R00  C  
ATOM     23  O   GLU 0   2       8.492  33.217  22.111  1.00  0.00      R00  O  
ATOM     24  CB  GLU 0   2      11.260  31.707  22.729  1.00  0.00      R00  C  
ATOM     25  CG  GLU 0   2      12.062  32.793  23.483  1.00  0.00      R00  C  
ATOM     26  CD  GLU 0   2      12.246  32.590  25.011  1.00  0.00      R00  C  
ATOM     27  OE1 GLU 0   2      13.006  31.692  25.481  1.00  0.00      R00  O  
ATOM     28  OE2 GLU 0   2      11.693  33.508  25.713  1.00  0.00      R00  O1-
ATOM     29  H   GLU 0   2       9.745  30.466  21.501  1.00  0.00      R00  H  
ATOM     30  HA  GLU 0   2       9.749  31.150  24.151  1.00  0.00           H  
ATOM     31  HB3 GLU 0   2      11.430  31.951  21.681  1.00  0.00           H  
ATOM     32  HB2 GLU 0   2      11.740  30.741  22.887  1.00  0.00           H  
ATOM     33  HG3 GLU 0   2      11.608  33.767  23.300  1.00  0.00           H  
ATOM     34  HG2 GLU 0   2      13.088  32.825  23.115  1.00  0.00           H  
ATOM     35  N   LEU 0   3       8.747  33.513  24.330  1.00  0.00      R00  N  
ATOM     36  CA  LEU 0   3       7.956  34.833  24.446  1.00  0.00      R00  C  
ATOM     37  C   LEU 0   3       8.903  36.105  24.287  1.00  0.00      R00  C  
ATOM     38  O   LEU 0   3       8.785  36.992  25.140  1.00  0.00      R00  O  
ATOM     39  CB  LEU 0   3       7.189  34.758  25.759  1.00  0.00      R00  C  
ATOM     40  CG  LEU 0   3       6.093  33.664  25.713  1.00  0.00      R00  C  
ATOM     41  CD1 LEU 0   3       5.691  33.402  27.157  1.00  0.00      R00  C  
ATOM     42  CD2 LEU 0   3       4.774  34.043  24.955  1.00  0.00      R00  C  
ATOM     43  H   LEU 0   3       9.207  33.139  25.148  1.00  0.00      R00  H  
ATOM     44  HA  LEU 0   3       7.155  34.873  23.708  1.00  0.00           H  
ATOM     45  HB3 LEU 0   3       6.786  35.762  25.895  1.00  0.00           H  
ATOM     46  HB2 LEU 0   3       7.864  34.580  26.596  1.00  0.00           H  
ATOM     47  HG  LEU 0   3       6.526  32.755  25.295  1.00  0.00           H  
ATOM     48 HD11 LEU 0   3       5.311  32.405  27.377  1.00  0.00           H  
ATOM     49 HD12 LEU 0   3       6.383  33.633  27.967  1.00  0.00           H  
ATOM     50 HD13 LEU 0   3       4.900  34.067  27.502  1.00  0.00           H  
ATOM     51 HD21 LEU 0   3       3.907  34.370  25.529  1.00  0.00           H  
ATOM     52 HD22 LEU 0   3       4.976  34.934  24.360  1.00  0.00           H  
ATOM     53 HD23 LEU 0   3       4.499  33.168  24.366  1.00  0.00           H  
ATOM     54  N   GLU 0   4       9.780  36.095  23.268  1.00  0.00      R00  N  
ATOM     55  CA  GLU 0   4      10.740  37.174  23.065  1.00  0.00      R00  C  
ATOM     56  C   GLU 0   4      10.058  38.418  22.525  1.00  0.00      R00  C  
ATOM     57  O   GLU 0   4       9.018  38.349  21.864  1.00  0.00      R00  O  
ATOM     58  CB  GLU 0   4      12.031  36.700  22.253  1.00  0.00      R00  C  
ATOM     59  CG  GLU 0   4      13.208  37.825  22.129  1.00  0.00      R00  C  
ATOM     60  CD  GLU 0   4      13.678  38.289  23.494  1.00  0.00      R00  C  
ATOM     61  OE1 GLU 0   4      13.139  39.184  24.146  1.00  0.00      R00  O  
ATOM     62  OE2 GLU 0   4      14.766  37.852  23.904  1.00  0.00      R00  O1-
ATOM     63  H   GLU 0   4       9.918  35.322  22.632  1.00  0.00      R00  H  
ATOM     64  HA  GLU 0   4      10.969  37.361  24.115  1.00  0.00           H  
ATOM     65  HB3 GLU 0   4      11.694  36.359  21.274  1.00  0.00           H  
ATOM     66  HB2 GLU 0   4      12.430  35.868  22.834  1.00  0.00           H  
ATOM     67  HG3 GLU 0   4      12.975  38.744  21.591  1.00  0.00           H  
ATOM     68  HG2 GLU 0   4      14.172  37.447  21.790  1.00  0.00           H  
ATOM     69  N   ASP 0   5      10.713  39.547  22.778  1.00  0.00      R00  N  
ATOM     70  CA  ASP 0   5      10.169  40.838  22.257  1.00  0.00      R00  C  
ATOM     71  C   ASP 0   5      11.343  41.496  21.440  1.00  0.00      R00  C  
ATOM     72  O   ASP 0   5      12.500  41.111  21.501  1.00  0.00      R00  O  
ATOM     73  CB  ASP 0   5       9.760  41.905  23.332  1.00  0.00      R00  C  
ATOM     74  CG  ASP 0   5      10.777  42.302  24.364  1.00  0.00      R00  C  
ATOM     75  OD1 ASP 0   5      11.773  43.003  24.121  1.00  0.00      R00  O  
ATOM     76  OD2 ASP 0   5      10.463  41.931  25.567  1.00  0.00      R00  O1-
ATOM     77  H   ASP 0   5      11.640  39.594  23.175  1.00  0.00      R00  H  
ATOM     78  HA  ASP 0   5       9.339  40.793  21.552  1.00  0.00           H  
ATOM     79  HB3 ASP 0   5       8.890  41.384  23.731  1.00  0.00           H  
ATOM     80  HB2 ASP 0   5       9.269  42.747  22.843  1.00  0.00           H  
ATOM     81  N   VAL 0   6      10.944  42.541  20.763  1.00  0.00      R00  N  
ATOM     82  CA  VAL 0   6      11.750  43.487  19.992  1.00  0.00      R00  C  
ATOM     83  C   VAL 0   6      11.574  44.860  20.638  1.00  0.00      R00  C  
ATOM     84  O   VAL 0   6      11.534  45.815  19.857  1.00  0.00      R00  O  
ATOM     85  CB  VAL 0   6      11.487  43.425  18.497  1.00  0.00      R00  C  
ATOM     86  CG1 VAL 0   6      11.990  42.102  17.869  1.00  0.00      R00  C  
ATOM     87  CG2 VAL 0   6      10.025  43.780  18.071  1.00  0.00      R00  C  
ATOM     88  H   VAL 0   6       9.999  42.870  20.896  1.00  0.00      R00  H  
ATOM     89  HA  VAL 0   6      12.802  43.276  20.185  1.00  0.00           H  
ATOM     90  HB  VAL 0   6      12.165  44.181  18.101  1.00  0.00           H  
ATOM     91 HG11 VAL 0   6      13.052  42.055  18.110  1.00  0.00           H  
ATOM     92 HG12 VAL 0   6      11.530  41.217  18.308  1.00  0.00           H  
ATOM     93 HG13 VAL 0   6      11.844  42.120  16.789  1.00  0.00           H  
ATOM     94 HG21 VAL 0   6       9.664  44.764  18.372  1.00  0.00           H  
ATOM     95 HG22 VAL 0   6       9.949  43.680  16.989  1.00  0.00           H  
ATOM     96 HG23 VAL 0   6       9.379  43.060  18.574  1.00  0.00           H  
ATOM     97  N   GLU 0   7      11.233  44.923  21.905  1.00  0.00      R00  N  
ATOM     98  CA  GLU 0   7      10.896  46.067  22.772  1.00  0.00      R00  C  
ATOM     99  C   GLU 0   7       9.579  46.841  22.392  1.00  0.00      R00  C  
ATOM    100  O   GLU 0   7       8.745  46.907  23.279  1.00  0.00      R00  O  
ATOM    101  CB  GLU 0   7      12.198  46.993  22.881  1.00  0.00      R00  C  
ATOM    102  CG  GLU 0   7      12.085  48.186  23.904  1.00  0.00      R00  C  
ATOM    103  CD  GLU 0   7      12.014  47.891  25.366  1.00  0.00      R00  C  
ATOM    104  OE1 GLU 0   7      12.591  46.908  25.841  1.00  0.00      R00  O  
ATOM    105  OE2 GLU 0   7      11.431  48.758  26.059  1.00  0.00      R00  O1-
ATOM    106  H   GLU 0   7      11.371  44.066  22.421  1.00  0.00      R00  H  
ATOM    107  HA  GLU 0   7      10.774  45.613  23.756  1.00  0.00           H  
ATOM    108  HB3 GLU 0   7      12.547  47.364  21.917  1.00  0.00           H  
ATOM    109  HB2 GLU 0   7      13.109  46.508  23.232  1.00  0.00           H  
ATOM    110  HG3 GLU 0   7      11.165  48.647  23.544  1.00  0.00           H  
ATOM    111  HG2 GLU 0   7      12.931  48.839  23.692  1.00  0.00           H  
ATOM    112  N   MET 0   8       9.481  47.410  21.142  1.00  0.00      R00  N  
ATOM    113  CA  MET 0   8       8.310  48.150  20.622  1.00  0.00      R00  C  
ATOM    114  C   MET 0   8       7.049  47.218  20.715  1.00  0.00      R00  C  
ATOM    115  O   MET 0   8       6.000  47.678  21.228  1.00  0.00      R00  O  
ATOM    116  CB  MET 0   8       8.635  48.668  19.226  1.00  0.00      R00  C  
ATOM    117  CG  MET 0   8       7.652  49.734  18.789  1.00  0.00      R00  C  
ATOM    118  SD  MET 0   8       7.473  51.106  19.968  1.00  0.00      R00  S  
ATOM    119  CE  MET 0   8       9.071  51.987  19.791  1.00  0.00      R00  C  
ATOM    120  H   MET 0   8      10.239  47.242  20.496  1.00  0.00      R00  H  
ATOM    121  HA  MET 0   8       8.154  48.945  21.352  1.00  0.00           H  
ATOM    122  HB3 MET 0   8       8.380  47.933  18.462  1.00  0.00           H  
ATOM    123  HB2 MET 0   8       9.680  48.948  19.093  1.00  0.00           H  
ATOM    124  HG3 MET 0   8       6.623  49.381  18.720  1.00  0.00           H  
ATOM    125  HG2 MET 0   8       7.989  50.209  17.868  1.00  0.00           H  
ATOM    126  HE1 MET 0   8       8.946  52.917  20.345  1.00  0.00           H  
ATOM    127  HE2 MET 0   8       9.878  51.387  20.212  1.00  0.00           H  
ATOM    128  HE3 MET 0   8       9.253  52.331  18.773  1.00  0.00           H  
ATOM    129  N   PHE 0   9       7.247  46.003  20.237  1.00  0.00      R00  N  
ATOM    130  CA  PHE 0   9       6.257  44.990  20.405  1.00  0.00      R00  C  
ATOM    131  C   PHE 0   9       6.947  43.614  20.768  1.00  0.00      R00  C  
ATOM    132  O   PHE 0   9       8.169  43.490  20.770  1.00  0.00      R00  O  
ATOM    133  CB  PHE 0   9       5.390  45.051  19.157  1.00  0.00      R00  C  
ATOM    134  CG  PHE 0   9       6.026  44.907  17.743  1.00  0.00      R00  C  
ATOM    135  CD1 PHE 0   9       6.115  46.028  16.955  1.00  0.00      R00  C  
ATOM    136  CD2 PHE 0   9       6.643  43.708  17.403  1.00  0.00      R00  C  
ATOM    137  CE1 PHE 0   9       6.793  46.021  15.760  1.00  0.00      R00  C  
ATOM    138  CE2 PHE 0   9       7.377  43.705  16.215  1.00  0.00      R00  C  
ATOM    139  CZ  PHE 0   9       7.492  44.817  15.429  1.00  0.00      R00  C  
ATOM    140  H   PHE 0   9       8.177  45.691  19.998  1.00  0.00      R00  H  
ATOM    141  HA  PHE 0   9       5.618  45.149  21.274  1.00  0.00           H  
ATOM    142  HB3 PHE 0   9       4.674  45.859  19.306  1.00  0.00           H  
ATOM    143  HB2 PHE 0   9       4.715  44.194  19.153  1.00  0.00           H  
ATOM    144  HD1 PHE 0   9       5.716  46.995  17.221  1.00  0.00           H  
ATOM    145  HD2 PHE 0   9       6.532  42.753  17.894  1.00  0.00           H  
ATOM    146  HE1 PHE 0   9       6.873  46.973  15.257  1.00  0.00           H  
ATOM    147  HE2 PHE 0   9       7.760  42.789  15.791  1.00  0.00           H  
ATOM    148  HZ  PHE 0   9       8.172  44.677  14.601  1.00  0.00           H  
ATOM    149  N   GLY 0  10       6.051  42.618  21.110  1.00  0.00      R00  N  
ATOM    150  CA  GLY 0  10       6.368  41.379  21.847  1.00  0.00      R00  C  
ATOM    151  C   GLY 0  10       5.636  40.259  21.214  1.00  0.00      R00  C  
ATOM    152  O   GLY 0  10       5.165  40.327  20.088  1.00  0.00      R00  O  
ATOM    153  H   GLY 0  10       5.092  42.789  20.841  1.00  0.00      R00  H  
ATOM    154  HA3 GLY 0  10       5.976  41.435  22.862  1.00  0.00           H  
ATOM    155  HA2 GLY 0  10       7.425  41.130  21.940  1.00  0.00           H  
ATOM    156  N   SER 0  11       5.535  39.150  21.967  1.00  0.00      R00  N  
ATOM    157  CA  SER 0  11       4.952  37.875  21.446  1.00  0.00      R00  C  
ATOM    158  C   SER 0  11       4.142  37.200  22.562  1.00  0.00      R00  C  
ATOM    159  O   SER 0  11       3.552  36.185  22.289  1.00  0.00      R00  O  
ATOM    160  CB  SER 0  11       6.041  36.992  20.744  1.00  0.00      R00  C  
ATOM    161  OG  SER 0  11       7.137  36.635  21.605  1.00  0.00      R00  O  
ATOM    162  H   SER 0  11       5.947  38.968  22.871  1.00  0.00      R00  H  
ATOM    163  HG  SER 0  11       7.613  37.415  21.900  1.00  0.00      R00  H  
ATOM    164  HA  SER 0  11       4.273  38.061  20.614  1.00  0.00           H  
ATOM    165  HB3 SER 0  11       6.453  37.504  19.874  1.00  0.00           H  
ATOM    166  HB2 SER 0  11       5.549  36.131  20.291  1.00  0.00           H  
ATOM    167  N   ASP 0  12       4.059  37.855  23.725  1.00  0.00      R00  N  
ATOM    168  CA  ASP 0  12       3.396  37.421  25.005  1.00  0.00      R00  C  
ATOM    169  C   ASP 0  12       1.879  37.169  24.962  1.00  0.00      R00  C  
ATOM    170  O   ASP 0  12       1.451  36.526  25.962  1.00  0.00      R00  O  
ATOM    171  CB  ASP 0  12       3.805  38.278  26.314  1.00  0.00      R00  C  
ATOM    172  CG  ASP 0  12       3.637  39.792  26.266  1.00  0.00      R00  C  
ATOM    173  OD1 ASP 0  12       3.167  40.335  25.210  1.00  0.00      R00  O  
ATOM    174  OD2 ASP 0  12       3.927  40.419  27.370  1.00  0.00      R00  O1-
ATOM    175  H   ASP 0  12       4.494  38.758  23.847  1.00  0.00      R00  H  
ATOM    176  HA  ASP 0  12       3.722  36.399  25.193  1.00  0.00           H  
ATOM    177  HB3 ASP 0  12       4.849  37.998  26.458  1.00  0.00           H  
ATOM    178  HB2 ASP 0  12       3.130  37.968  27.112  1.00  0.00           H  
ATOM    179  N   ASN 0  13       1.221  37.413  23.803  1.00  0.00      R00  N  
ATOM    180  CA  ASN 0  13      -0.197  37.003  23.551  1.00  0.00      R00  C  
ATOM    181  C   ASN 0  13      -0.353  35.817  22.583  1.00  0.00      R00  C  
ATOM    182  O   ASN 0  13      -1.477  35.256  22.483  1.00  0.00      R00  O  
ATOM    183  CB  ASN 0  13      -1.014  38.240  23.142  1.00  0.00      R00  C  
ATOM    184  CG  ASN 0  13      -1.097  38.624  21.651  1.00  0.00      R00  C  
ATOM    185  OD1 ASN 0  13      -2.069  38.405  21.020  1.00  0.00      R00  O  
ATOM    186  ND2 ASN 0  13      -0.148  39.292  21.207  1.00  0.00      R00  N  
ATOM    187  H   ASN 0  13       1.632  38.067  23.151  1.00  0.00      R00  H  
ATOM    188 HD21 ASN 0  13      -0.094  39.423  20.207  1.00  0.00      R00  H  
ATOM    189 HD22 ASN 0  13       0.659  39.540  21.763  1.00  0.00      R00  H  
ATOM    190  HA  ASN 0  13      -0.597  36.566  24.466  1.00  0.00           H  
ATOM    191  HB3 ASN 0  13      -0.557  39.123  23.588  1.00  0.00           H  
ATOM    192  HB2 ASN 0  13      -2.055  38.220  23.466  1.00  0.00           H  
ATOM    193  N   ILE 0  14       0.753  35.540  21.834  1.00  0.00      R00  N  
ATOM    194  CA  ILE 0  14       0.695  34.641  20.669  1.00  0.00      R00  C  
ATOM    195  C   ILE 0  14       0.598  33.279  21.180  1.00  0.00      R00  C  
ATOM    196  O   ILE 0  14       0.081  32.485  20.419  1.00  0.00      R00  O  
ATOM    197  CB  ILE 0  14       1.891  34.722  19.791  1.00  0.00      R00  C  
ATOM    198  CG2 ILE 0  14       1.828  33.782  18.465  1.00  0.00      R00  C  
ATOM    199  CG1 ILE 0  14       2.098  36.157  19.296  1.00  0.00      R00  C  
ATOM    200  CD1 ILE 0  14       3.201  36.423  18.316  1.00  0.00      R00  C  
ATOM    201  H   ILE 0  14       1.618  35.979  22.117  1.00  0.00      R00  H  
ATOM    202  HA  ILE 0  14      -0.249  34.869  20.174  1.00  0.00           H  
ATOM    203  HB  ILE 0  14       2.797  34.437  20.325  1.00  0.00           H  
ATOM    204 HG21 ILE 0  14       2.755  33.923  17.910  1.00  0.00           H  
ATOM    205 HG22 ILE 0  14       1.820  32.711  18.671  1.00  0.00           H  
ATOM    206 HG23 ILE 0  14       1.021  34.011  17.769  1.00  0.00           H  
ATOM    207 HG13 ILE 0  14       2.404  36.811  20.112  1.00  0.00           H  
ATOM    208 HG12 ILE 0  14       1.180  36.474  18.801  1.00  0.00           H  
ATOM    209 HD11 ILE 0  14       2.802  36.118  17.349  1.00  0.00           H  
ATOM    210 HD12 ILE 0  14       3.503  37.466  18.222  1.00  0.00           H  
ATOM    211 HD13 ILE 0  14       4.148  35.904  18.459  1.00  0.00           H  
ATOM    212  N   SER 0  15       1.132  32.987  22.397  1.00  0.00      R00  N  
ATOM    213  CA  SER 0  15       1.002  31.698  23.119  1.00  0.00      R00  C  
ATOM    214  C   SER 0  15       0.978  32.050  24.630  1.00  0.00      R00  C  
ATOM    215  O   SER 0  15       1.270  33.150  24.964  1.00  0.00      R00  O  
ATOM    216  CB  SER 0  15       2.163  30.724  22.843  1.00  0.00      R00  C  
ATOM    217  OG  SER 0  15       2.235  30.398  21.532  1.00  0.00      R00  O  
ATOM    218  H   SER 0  15       1.425  33.749  22.992  1.00  0.00      R00  H  
ATOM    219  HG  SER 0  15       2.697  31.063  21.015  1.00  0.00      R00  H  
ATOM    220  HA  SER 0  15       0.040  31.222  22.927  1.00  0.00           H  
ATOM    221  HB3 SER 0  15       2.295  29.887  23.529  1.00  0.00           H  
ATOM    222  HB2 SER 0  15       3.130  31.223  22.886  1.00  0.00           H  
ATOM    223  N   TYR 0  16       0.620  31.052  25.473  1.00  0.00      R00  N  
ATOM    224  CA  TYR 0  16       0.595  31.198  26.912  1.00  0.00      R00  C  
ATOM    225  C   TYR 0  16       2.040  30.914  27.442  1.00  0.00      R00  C  
ATOM    226  O   TYR 0  16       2.883  30.416  26.681  1.00  0.00      R00  O  
ATOM    227  CB  TYR 0  16      -0.424  30.321  27.541  1.00  0.00      R00  C  
ATOM    228  CG  TYR 0  16      -1.786  30.317  26.837  1.00  0.00      R00  C  
ATOM    229  CD1 TYR 0  16      -2.283  29.169  26.278  1.00  0.00      R00  C  
ATOM    230  CE1 TYR 0  16      -3.587  29.144  25.757  1.00  0.00      R00  C  
ATOM    231  CD2 TYR 0  16      -2.536  31.489  26.800  1.00  0.00      R00  C  
ATOM    232  CE2 TYR 0  16      -3.762  31.531  26.070  1.00  0.00      R00  C  
ATOM    233  CZ  TYR 0  16      -4.353  30.348  25.613  1.00  0.00      R00  C  
ATOM    234  OH  TYR 0  16      -5.552  30.285  25.001  1.00  0.00      R00  O  
ATOM    235  H   TYR 0  16       0.310  30.152  25.136  1.00  0.00      R00  H  
ATOM    236  HH  TYR 0  16      -5.987  31.135  25.106  1.00  0.00      R00  H  
ATOM    237  HA  TYR 0  16       0.419  32.230  27.216  1.00  0.00           H  
ATOM    238  HB3 TYR 0  16      -0.412  30.712  28.559  1.00  0.00           H  
ATOM    239  HB2 TYR 0  16      -0.109  29.278  27.509  1.00  0.00           H  
ATOM    240  HD1 TYR 0  16      -1.906  28.188  26.527  1.00  0.00           H  
ATOM    241  HE1 TYR 0  16      -4.047  28.254  25.355  1.00  0.00           H  
ATOM    242  HD2 TYR 0  16      -2.252  32.482  27.116  1.00  0.00           H  
ATOM    243  HE2 TYR 0  16      -4.209  32.503  25.915  1.00  0.00           H  
ATOM    244  N   ASP 0  17       2.200  31.045  28.794  1.00  0.00      R00  N  
ATOM    245  CA  ASP 0  17       3.461  30.878  29.545  1.00  0.00      R00  C  
ATOM    246  C   ASP 0  17       4.051  29.504  29.388  1.00  0.00      R00  C  
ATOM    247  O   ASP 0  17       5.246  29.384  29.024  1.00  0.00      R00  O  
ATOM    248  CB  ASP 0  17       3.407  31.118  31.092  1.00  0.00      R00  C  
ATOM    249  CG  ASP 0  17       2.492  32.195  31.603  1.00  0.00      R00  C  
ATOM    250  OD1 ASP 0  17       1.305  32.236  31.193  1.00  0.00      R00  O  
ATOM    251  OD2 ASP 0  17       2.829  32.770  32.651  1.00  0.00      R00  O1-
ATOM    252  H   ASP 0  17       1.479  31.352  29.430  1.00  0.00      R00  H  
ATOM    253  HA  ASP 0  17       4.014  31.691  29.074  1.00  0.00           H  
ATOM    254  HB3 ASP 0  17       4.434  31.324  31.394  1.00  0.00           H  
ATOM    255  HB2 ASP 0  17       3.037  30.266  31.662  1.00  0.00           H  
ATOM    256  N   TYR 0  18       3.285  28.452  29.686  1.00  0.00      R00  N  
ATOM    257  CA  TYR 0  18       3.840  27.046  29.848  1.00  0.00      R00  C  
ATOM    258  C   TYR 0  18       4.141  26.294  28.540  1.00  0.00      R00  C  
ATOM    259  O   TYR 0  18       4.324  25.033  28.590  1.00  0.00      R00  O  
ATOM    260  CB  TYR 0  18       3.072  26.173  30.880  1.00  0.00      R00  C  
ATOM    261  CG  TYR 0  18       2.794  26.788  32.273  1.00  0.00      R00  C  
ATOM    262  CD1 TYR 0  18       3.888  27.258  32.984  1.00  0.00      R00  C  
ATOM    263  CE1 TYR 0  18       3.742  27.950  34.240  1.00  0.00      R00  C  
ATOM    264  CD2 TYR 0  18       1.524  27.096  32.782  1.00  0.00      R00  C  
ATOM    265  CE2 TYR 0  18       1.315  27.726  34.047  1.00  0.00      R00  C  
ATOM    266  CZ  TYR 0  18       2.466  28.052  34.795  1.00  0.00      R00  C  
ATOM    267  OH  TYR 0  18       2.356  28.699  35.975  1.00  0.00      R00  O  
ATOM    268  H   TYR 0  18       2.286  28.596  29.703  1.00  0.00      R00  H  
ATOM    269  HH  TYR 0  18       3.205  28.825  36.404  1.00  0.00      R00  H  
ATOM    270  HA  TYR 0  18       4.839  27.103  30.280  1.00  0.00           H  
ATOM    271  HB3 TYR 0  18       3.404  25.158  31.100  1.00  0.00           H  
ATOM    272  HB2 TYR 0  18       2.110  25.904  30.442  1.00  0.00           H  
ATOM    273  HD1 TYR 0  18       4.826  27.037  32.497  1.00  0.00           H  
ATOM    274  HE1 TYR 0  18       4.625  28.181  34.817  1.00  0.00           H  
ATOM    275  HD2 TYR 0  18       0.640  26.969  32.174  1.00  0.00           H  
ATOM    276  HE2 TYR 0  18       0.306  27.955  34.358  1.00  0.00           H  
ATOM    277  N   ASN 0  19       4.058  26.967  27.394  1.00  0.00      R00  N  
ATOM    278  CA  ASN 0  19       3.844  26.427  26.046  1.00  0.00      R00  C  
ATOM    279  C   ASN 0  19       4.871  25.413  25.575  1.00  0.00      R00  C  
ATOM    280  O   ASN 0  19       4.440  24.564  24.765  1.00  0.00      R00  O  
ATOM    281  CB  ASN 0  19       3.661  27.574  25.004  1.00  0.00      R00  C  
ATOM    282  CG  ASN 0  19       4.904  28.368  24.579  1.00  0.00      R00  C  
ATOM    283  OD1 ASN 0  19       5.626  27.970  23.688  1.00  0.00      R00  O  
ATOM    284  ND2 ASN 0  19       5.257  29.436  25.159  1.00  0.00      R00  N  
ATOM    285  H   ASN 0  19       4.113  27.974  27.354  1.00  0.00      R00  H  
ATOM    286 HD21 ASN 0  19       6.104  29.867  24.817  1.00  0.00      R00  H  
ATOM    287 HD22 ASN 0  19       4.886  29.740  26.047  1.00  0.00      R00  H  
ATOM    288  HA  ASN 0  19       2.936  25.832  26.150  1.00  0.00           H  
ATOM    289  HB3 ASN 0  19       2.906  28.256  25.395  1.00  0.00           H  
ATOM    290  HB2 ASN 0  19       3.157  27.135  24.144  1.00  0.00           H  
ATOM    291  N   GLY 0  20       6.164  25.457  26.032  1.00  0.00      R00  N  
ATOM    292  CA  GLY 0  20       7.216  24.643  25.399  1.00  0.00      R00  C  
ATOM    293  C   GLY 0  20       7.365  23.268  26.092  1.00  0.00      R00  C  
ATOM    294  O   GLY 0  20       8.126  22.417  25.567  1.00  0.00      R00  O  
ATOM    295  H   GLY 0  20       6.517  26.196  26.624  1.00  0.00      R00  H  
ATOM    296  HA3 GLY 0  20       8.190  25.132  25.402  1.00  0.00           H  
ATOM    297  HA2 GLY 0  20       6.911  24.481  24.366  1.00  0.00           H  
ATOM    298  N   THR 0  21       6.578  22.961  27.159  1.00  0.00      R00  N  
ATOM    299  CA  THR 0  21       6.468  21.667  27.821  1.00  0.00      R00  C  
ATOM    300  C   THR 0  21       5.154  20.898  27.353  1.00  0.00      R00  C  
ATOM    301  O   THR 0  21       4.655  20.031  28.041  1.00  0.00      R00  O  
ATOM    302  CB  THR 0  21       6.258  21.967  29.349  1.00  0.00      R00  C  
ATOM    303  OG1 THR 0  21       4.993  22.607  29.653  1.00  0.00      R00  O  
ATOM    304  CG2 THR 0  21       7.307  22.844  29.981  1.00  0.00      R00  C  
ATOM    305  H   THR 0  21       6.004  23.712  27.515  1.00  0.00      R00  H  
ATOM    306  HG1 THR 0  21       4.995  23.503  29.309  1.00  0.00      R00  H  
ATOM    307  HA  THR 0  21       7.404  21.108  27.836  1.00  0.00           H  
ATOM    308  HB  THR 0  21       6.287  21.106  30.017  1.00  0.00           H  
ATOM    309 HG21 THR 0  21       7.355  23.804  29.466  1.00  0.00           H  
ATOM    310 HG22 THR 0  21       7.159  22.964  31.054  1.00  0.00           H  
ATOM    311 HG23 THR 0  21       8.288  22.378  29.892  1.00  0.00           H  
ATOM    312  N   VAL 0  22       4.672  21.271  26.188  1.00  0.00      R00  N  
ATOM    313  CA  VAL 0  22       3.487  20.745  25.594  1.00  0.00      R00  C  
ATOM    314  C   VAL 0  22       3.833  20.044  24.269  1.00  0.00      R00  C  
ATOM    315  O   VAL 0  22       4.740  20.497  23.537  1.00  0.00      R00  O  
ATOM    316  CB  VAL 0  22       2.411  21.826  25.270  1.00  0.00      R00  C  
ATOM    317  CG1 VAL 0  22       1.255  21.413  24.338  1.00  0.00      R00  C  
ATOM    318  CG2 VAL 0  22       1.720  22.431  26.513  1.00  0.00      R00  C  
ATOM    319  H   VAL 0  22       5.169  21.878  25.552  1.00  0.00      R00  H  
ATOM    320  HA  VAL 0  22       3.064  20.028  26.298  1.00  0.00           H  
ATOM    321  HB  VAL 0  22       2.971  22.536  24.662  1.00  0.00           H  
ATOM    322 HG11 VAL 0  22       0.685  22.326  24.167  1.00  0.00           H  
ATOM    323 HG12 VAL 0  22       1.479  20.932  23.386  1.00  0.00           H  
ATOM    324 HG13 VAL 0  22       0.697  20.621  24.838  1.00  0.00           H  
ATOM    325 HG21 VAL 0  22       2.445  22.669  27.291  1.00  0.00           H  
ATOM    326 HG22 VAL 0  22       1.176  23.328  26.218  1.00  0.00           H  
ATOM    327 HG23 VAL 0  22       0.875  21.815  26.819  1.00  0.00           H  
ATOM    328  N   ASN 0  23       3.172  18.879  24.024  1.00  0.00      R00  N  
ATOM    329  CA  ASN 0  23       3.351  18.053  22.803  1.00  0.00      R00  C  
ATOM    330  C   ASN 0  23       2.783  18.829  21.616  1.00  0.00      R00  C  
ATOM    331  O   ASN 0  23       1.563  19.053  21.513  1.00  0.00      R00  O  
ATOM    332  CB  ASN 0  23       2.735  16.650  23.024  1.00  0.00      R00  C  
ATOM    333  CG  ASN 0  23       3.183  15.669  24.108  1.00  0.00      R00  C  
ATOM    334  OD1 ASN 0  23       4.224  15.814  24.794  1.00  0.00      R00  O  
ATOM    335  ND2 ASN 0  23       2.352  14.701  24.419  1.00  0.00      R00  N  
ATOM    336  H   ASN 0  23       2.427  18.708  24.684  1.00  0.00      R00  H  
ATOM    337 HD21 ASN 0  23       2.454  14.125  25.242  1.00  0.00      R00  H  
ATOM    338 HD22 ASN 0  23       1.520  14.643  23.850  1.00  0.00      R00  H  
ATOM    339  HA  ASN 0  23       4.419  18.041  22.582  1.00  0.00           H  
ATOM    340  HB3 ASN 0  23       2.697  16.152  22.055  1.00  0.00           H  
ATOM    341  HB2 ASN 0  23       1.658  16.789  23.127  1.00  0.00           H  
ATOM    342  N   GLY 0  24       3.683  19.359  20.789  1.00  0.00      R00  N  
ATOM    343  CA  GLY 0  24       3.172  20.123  19.591  1.00  0.00      R00  C  
ATOM    344  C   GLY 0  24       3.308  21.643  19.995  1.00  0.00      R00  C  
ATOM    345  O   GLY 0  24       3.343  22.455  19.085  1.00  0.00      R00  O  
ATOM    346  H   GLY 0  24       4.680  19.239  20.893  1.00  0.00      R00  H  
ATOM    347  HA3 GLY 0  24       2.145  19.861  19.333  1.00  0.00           H  
ATOM    348  HA2 GLY 0  24       3.800  19.798  18.762  1.00  0.00           H  
ATOM    349  N   THR 0  25       3.498  22.018  21.279  1.00  0.00      R00  N  
ATOM    350  CA  THR 0  25       3.564  23.393  21.747  1.00  0.00      R00  C  
ATOM    351  C   THR 0  25       2.201  24.114  21.530  1.00  0.00      R00  C  
ATOM    352  O   THR 0  25       2.280  25.280  21.285  1.00  0.00      R00  O  
ATOM    353  CB  THR 0  25       4.797  24.157  21.107  1.00  0.00      R00  C  
ATOM    354  OG1 THR 0  25       4.648  24.528  19.743  1.00  0.00      R00  O  
ATOM    355  CG2 THR 0  25       6.132  23.401  21.261  1.00  0.00      R00  C  
ATOM    356  H   THR 0  25       3.780  21.352  21.984  1.00  0.00      R00  H  
ATOM    357  HG1 THR 0  25       4.278  23.752  19.315  1.00  0.00      R00  H  
ATOM    358  HA  THR 0  25       3.640  23.427  22.834  1.00  0.00           H  
ATOM    359  HB  THR 0  25       4.861  25.092  21.663  1.00  0.00           H  
ATOM    360 HG21 THR 0  25       7.002  24.037  21.100  1.00  0.00           H  
ATOM    361 HG22 THR 0  25       6.158  23.177  22.328  1.00  0.00           H  
ATOM    362 HG23 THR 0  25       6.110  22.505  20.640  1.00  0.00           H  
ATOM    363  N   TYR 0  26       0.991  23.477  21.659  1.00  0.00      R00  N  
ATOM    364  CA  TYR 0  26      -0.343  24.049  21.323  1.00  0.00      R00  C  
ATOM    365  C   TYR 0  26      -1.409  23.282  22.147  1.00  0.00      R00  C  
ATOM    366  O   TYR 0  26      -1.305  22.102  22.407  1.00  0.00      R00  O  
ATOM    367  CB  TYR 0  26      -0.599  23.854  19.781  1.00  0.00      R00  C  
ATOM    368  CG  TYR 0  26      -1.039  22.482  19.281  1.00  0.00      R00  C  
ATOM    369  CD1 TYR 0  26      -0.156  21.609  18.658  1.00  0.00      R00  C  
ATOM    370  CE1 TYR 0  26      -0.488  20.300  18.383  1.00  0.00      R00  C  
ATOM    371  CD2 TYR 0  26      -2.437  22.156  19.240  1.00  0.00      R00  C  
ATOM    372  CE2 TYR 0  26      -2.802  20.908  18.770  1.00  0.00      R00  C  
ATOM    373  CZ  TYR 0  26      -1.845  19.968  18.339  1.00  0.00      R00  C  
ATOM    374  OH  TYR 0  26      -2.262  18.706  18.230  1.00  0.00      R00  O  
ATOM    375  H   TYR 0  26       0.888  22.635  22.207  1.00  0.00      R00  H  
ATOM    376  HH  TYR 0  26      -1.611  18.016  18.376  1.00  0.00      R00  H  
ATOM    377  HA  TYR 0  26      -0.295  25.098  21.615  1.00  0.00           H  
ATOM    378  HB3 TYR 0  26       0.344  24.073  19.281  1.00  0.00           H  
ATOM    379  HB2 TYR 0  26      -1.288  24.554  19.307  1.00  0.00           H  
ATOM    380  HD1 TYR 0  26       0.894  21.825  18.789  1.00  0.00           H  
ATOM    381  HE1 TYR 0  26       0.250  19.546  18.148  1.00  0.00           H  
ATOM    382  HD2 TYR 0  26      -3.189  22.878  19.521  1.00  0.00           H  
ATOM    383  HE2 TYR 0  26      -3.852  20.660  18.791  1.00  0.00           H  
ATOM    384  N   GLU 0  27      -2.416  24.054  22.644  1.00  0.00      R00  N  
ATOM    385  CA  GLU 0  27      -3.609  23.488  23.403  1.00  0.00      R00  C  
ATOM    386  C   GLU 0  27      -4.422  22.527  22.479  1.00  0.00      R00  C  
ATOM    387  O   GLU 0  27      -4.737  22.878  21.327  1.00  0.00      R00  O  
ATOM    388  CB  GLU 0  27      -4.540  24.531  24.046  1.00  0.00      R00  C  
ATOM    389  CG  GLU 0  27      -5.471  24.013  25.184  1.00  0.00      R00  C  
ATOM    390  CD  GLU 0  27      -4.707  23.221  26.268  1.00  0.00      R00  C  
ATOM    391  OE1 GLU 0  27      -4.683  21.999  26.165  1.00  0.00      R00  O  
ATOM    392  OE2 GLU 0  27      -4.020  23.827  27.135  1.00  0.00      R00  O1-
ATOM    393  H   GLU 0  27      -2.526  25.026  22.392  1.00  0.00      R00  H  
ATOM    394  HA  GLU 0  27      -3.074  22.877  24.130  1.00  0.00           H  
ATOM    395  HB3 GLU 0  27      -4.969  25.083  23.209  1.00  0.00           H  
ATOM    396  HB2 GLU 0  27      -3.942  25.282  24.564  1.00  0.00           H  
ATOM    397  HG3 GLU 0  27      -6.303  23.477  24.727  1.00  0.00           H  
ATOM    398  HG2 GLU 0  27      -6.031  24.869  25.560  1.00  0.00           H  
ATOM    399  N   ARG 0  28      -4.848  21.398  23.067  1.00  0.00      R00  N  
ATOM    400  CA  ARG 0  28      -5.868  20.452  22.580  1.00  0.00      R00  C  
ATOM    401  C   ARG 0  28      -5.107  19.383  21.781  1.00  0.00      R00  C  
ATOM    402  O   ARG 0  28      -5.734  18.713  20.939  1.00  0.00      R00  O  
ATOM    403  CB  ARG 0  28      -6.957  21.041  21.695  1.00  0.00      R00  C  
ATOM    404  CG  ARG 0  28      -7.789  22.119  22.364  1.00  0.00      R00  C  
ATOM    405  CD  ARG 0  28      -8.919  22.685  21.430  1.00  0.00      R00  C  
ATOM    406  NE  ARG 0  28      -9.904  23.561  22.158  1.00  0.00      R00  N  
ATOM    407  CZ  ARG 0  28     -10.676  23.275  23.197  1.00  0.00      R00  C  
ATOM    408  NH1 ARG 0  28     -10.635  22.109  23.846  1.00  0.00      R00  N  
ATOM    409  NH2 ARG 0  28     -11.586  24.163  23.624  1.00  0.00      R00  N1+
ATOM    410  H   ARG 0  28      -4.609  21.178  24.024  1.00  0.00      R00  H  
ATOM    411  HE  ARG 0  28      -9.685  24.533  21.995  1.00  0.00      R00  H  
ATOM    412 HH11 ARG 0  28     -11.262  22.040  24.634  1.00  0.00      R00  H  
ATOM    413 HH12 ARG 0  28     -10.190  21.310  23.418  1.00  0.00      R00  H  
ATOM    414 HH21 ARG 0  28     -12.254  23.897  24.333  1.00  0.00      R00  H  
ATOM    415 HH22 ARG 0  28     -11.765  25.048  23.170  1.00  0.00      R00  H  
ATOM    416  HA  ARG 0  28      -6.335  20.007  23.459  1.00  0.00           H  
ATOM    417  HB3 ARG 0  28      -7.681  20.273  21.422  1.00  0.00           H  
ATOM    418  HB2 ARG 0  28      -6.459  21.400  20.795  1.00  0.00           H  
ATOM    419  HG3 ARG 0  28      -7.066  22.923  22.504  1.00  0.00           H  
ATOM    420  HG2 ARG 0  28      -8.139  21.857  23.362  1.00  0.00           H  
ATOM    421  HD3 ARG 0  28      -9.282  21.942  20.721  1.00  0.00           H  
ATOM    422  HD2 ARG 0  28      -8.554  23.393  20.686  1.00  0.00           H  
ATOM    423  N   CYS 0  29      -3.838  19.155  22.095  1.00  0.00      R00  N  
ATOM    424  CA  CYS 0  29      -2.995  18.132  21.544  1.00  0.00      R00  C  
ATOM    425  C   CYS 0  29      -3.438  16.660  21.633  1.00  0.00      R00  C  
ATOM    426  O   CYS 0  29      -3.161  15.834  20.767  1.00  0.00      R00  O  
ATOM    427  CB  CYS 0  29      -1.492  18.300  21.591  1.00  0.00      R00  C  
ATOM    428  SG  CYS 0  29      -0.988  17.770  23.277  1.00  0.00      R00  S  
ATOM    429  H   CYS 0  29      -3.386  19.782  22.745  1.00  0.00      R00  H  
ATOM    430  HA  CYS 0  29      -3.167  18.219  20.471  1.00  0.00           H  
ATOM    431  HB3 CYS 0  29      -1.158  19.320  21.397  1.00  0.00           H  
ATOM    432  HB2 CYS 0  29      -1.016  17.655  20.853  1.00  0.00           H  
ATOM    433  HG  CYS 0  29      -1.216  18.779  24.124  1.00  0.00           H  
ATOM    434  N   PRO 0  30      -4.248  16.246  22.633  1.00  0.00      R00  N  
ATOM    435  CA  PRO 0  30      -4.618  14.833  22.764  1.00  0.00      R00  C  
ATOM    436  C   PRO 0  30      -5.608  14.431  21.699  1.00  0.00      R00  C  
ATOM    437  O   PRO 0  30      -5.518  13.294  21.285  1.00  0.00      R00  O  
ATOM    438  CD  PRO 0  30      -4.560  16.898  23.897  1.00  0.00      R00  C  
ATOM    439  CB  PRO 0  30      -5.236  14.717  24.160  1.00  0.00      R00  C  
ATOM    440  CG  PRO 0  30      -4.717  15.827  24.983  1.00  0.00      R00  C  
ATOM    441  HD2 PRO 0  30      -5.472  17.490  23.816  1.00  0.00           H  
ATOM    442  HD3 PRO 0  30      -3.751  17.562  24.202  1.00  0.00           H  
ATOM    443  HA  PRO 0  30      -3.799  14.115  22.726  1.00  0.00           H  
ATOM    444  HB3 PRO 0  30      -5.183  13.710  24.575  1.00  0.00           H  
ATOM    445  HB2 PRO 0  30      -6.307  14.859  24.018  1.00  0.00           H  
ATOM    446  HG2 PRO 0  30      -5.419  15.956  25.807  1.00  0.00           H  
ATOM    447  HG3 PRO 0  30      -3.762  15.486  25.384  1.00  0.00           H  
ATOM    448  N   ASN 0  31      -6.551  15.336  21.337  1.00  0.00      R00  N  
ATOM    449  CA  ASN 0  31      -7.577  14.949  20.328  1.00  0.00      R00  C  
ATOM    450  C   ASN 0  31      -7.284  15.384  18.940  1.00  0.00      R00  C  
ATOM    451  O   ASN 0  31      -7.434  14.501  18.041  1.00  0.00      R00  O  
ATOM    452  CB  ASN 0  31      -8.833  15.623  20.832  1.00  0.00      R00  C  
ATOM    453  CG  ASN 0  31      -9.655  14.827  21.814  1.00  0.00      R00  C  
ATOM    454  OD1 ASN 0  31      -9.149  14.226  22.710  1.00  0.00      R00  O  
ATOM    455  ND2 ASN 0  31     -10.997  14.859  21.725  1.00  0.00      R00  N  
ATOM    456  H   ASN 0  31      -6.563  16.293  21.659  1.00  0.00      R00  H  
ATOM    457 HD21 ASN 0  31     -11.456  14.455  22.530  1.00  0.00      R00  H  
ATOM    458 HD22 ASN 0  31     -11.508  15.377  21.025  1.00  0.00      R00  H  
ATOM    459  HA  ASN 0  31      -7.761  13.876  20.267  1.00  0.00           H  
ATOM    460  HB3 ASN 0  31      -9.519  15.852  20.016  1.00  0.00           H  
ATOM    461  HB2 ASN 0  31      -8.556  16.628  21.148  1.00  0.00           H  
ATOM    462  N   VAL 0  32      -6.679  16.515  18.779  1.00  0.00      R00  N  
ATOM    463  CA  VAL 0  32      -6.170  16.981  17.514  1.00  0.00      R00  C  
ATOM    464  C   VAL 0  32      -4.971  16.206  16.986  1.00  0.00      R00  C  
ATOM    465  O   VAL 0  32      -4.975  15.808  15.896  1.00  0.00      R00  O  
ATOM    466  CB  VAL 0  32      -5.857  18.543  17.559  1.00  0.00      R00  C  
ATOM    467  CG1 VAL 0  32      -5.002  19.211  16.508  1.00  0.00      R00  C  
ATOM    468  CG2 VAL 0  32      -7.127  19.352  17.755  1.00  0.00      R00  C  
ATOM    469  H   VAL 0  32      -6.380  17.121  19.529  1.00  0.00      R00  H  
ATOM    470  HA  VAL 0  32      -6.989  16.724  16.841  1.00  0.00           H  
ATOM    471  HB  VAL 0  32      -5.254  18.691  18.454  1.00  0.00           H  
ATOM    472 HG11 VAL 0  32      -5.428  19.352  15.515  1.00  0.00           H  
ATOM    473 HG12 VAL 0  32      -4.622  20.145  16.922  1.00  0.00           H  
ATOM    474 HG13 VAL 0  32      -4.037  18.723  16.366  1.00  0.00           H  
ATOM    475 HG21 VAL 0  32      -7.504  19.151  18.758  1.00  0.00           H  
ATOM    476 HG22 VAL 0  32      -6.856  20.406  17.814  1.00  0.00           H  
ATOM    477 HG23 VAL 0  32      -7.964  19.253  17.065  1.00  0.00           H  
ATOM    478  N   ASN 0  33      -4.043  15.948  17.878  1.00  0.00      R00  N  
ATOM    479  CA  ASN 0  33      -3.198  14.731  17.792  1.00  0.00      R00  C  
ATOM    480  C   ASN 0  33      -2.326  14.606  16.521  1.00  0.00      R00  C  
ATOM    481  O   ASN 0  33      -1.998  13.497  16.151  1.00  0.00      R00  O  
ATOM    482  CB  ASN 0  33      -4.129  13.439  17.961  1.00  0.00      R00  C  
ATOM    483  CG  ASN 0  33      -3.408  12.226  18.491  1.00  0.00      R00  C  
ATOM    484  OD1 ASN 0  33      -2.538  12.352  19.397  1.00  0.00      R00  O  
ATOM    485  ND2 ASN 0  33      -3.835  11.059  18.002  1.00  0.00      R00  N  
ATOM    486  H   ASN 0  33      -3.936  16.492  18.722  1.00  0.00      R00  H  
ATOM    487 HD21 ASN 0  33      -3.460  10.231  18.442  1.00  0.00      R00  H  
ATOM    488 HD22 ASN 0  33      -4.350  10.906  17.147  1.00  0.00      R00  H  
ATOM    489  HA  ASN 0  33      -2.454  14.795  18.585  1.00  0.00           H  
ATOM    490  HB3 ASN 0  33      -4.520  13.146  16.987  1.00  0.00           H  
ATOM    491  HB2 ASN 0  33      -4.866  13.636  18.739  1.00  0.00           H  
ATOM    492  N   LEU 0  34      -1.940  15.714  15.920  1.00  0.00      R00  N  
ATOM    493  CA  LEU 0  34      -0.788  15.930  15.003  1.00  0.00      R00  C  
ATOM    494  C   LEU 0  34       0.432  15.134  15.480  1.00  0.00      R00  C  
ATOM    495  O   LEU 0  34       0.845  15.230  16.669  1.00  0.00      R00  O  
ATOM    496  CB  LEU 0  34      -0.497  17.496  15.083  1.00  0.00      R00  C  
ATOM    497  CG  LEU 0  34      -1.617  18.270  14.241  1.00  0.00      R00  C  
ATOM    498  CD1 LEU 0  34      -1.596  19.782  14.437  1.00  0.00      R00  C  
ATOM    499  CD2 LEU 0  34      -1.736  17.976  12.728  1.00  0.00      R00  C  
ATOM    500  H   LEU 0  34      -2.206  16.481  16.521  1.00  0.00      R00  H  
ATOM    501  HA  LEU 0  34      -1.181  15.686  14.016  1.00  0.00           H  
ATOM    502  HB3 LEU 0  34       0.387  17.787  14.516  1.00  0.00           H  
ATOM    503  HB2 LEU 0  34      -0.336  17.777  16.124  1.00  0.00           H  
ATOM    504  HG  LEU 0  34      -2.544  18.031  14.763  1.00  0.00           H  
ATOM    505 HD11 LEU 0  34      -1.429  20.456  13.596  1.00  0.00           H  
ATOM    506 HD12 LEU 0  34      -2.572  20.079  14.821  1.00  0.00           H  
ATOM    507 HD13 LEU 0  34      -0.950  20.045  15.275  1.00  0.00           H  
ATOM    508 HD21 LEU 0  34      -1.019  17.238  12.368  1.00  0.00           H  
ATOM    509 HD22 LEU 0  34      -2.720  17.580  12.478  1.00  0.00           H  
ATOM    510 HD23 LEU 0  34      -1.579  18.847  12.093  1.00  0.00           H  
ATOM    511  N   PRO 0  35       1.034  14.379  14.535  1.00  0.00      R00  N  
ATOM    512  CA  PRO 0  35       0.596  14.144  13.141  1.00  0.00      R00  C  
ATOM    513  C   PRO 0  35      -0.671  13.250  12.936  1.00  0.00      R00  C  
ATOM    514  O   PRO 0  35      -1.307  13.520  11.907  1.00  0.00      R00  O  
ATOM    515  CD  PRO 0  35       2.207  13.561  14.851  1.00  0.00      R00  C  
ATOM    516  CB  PRO 0  35       1.872  13.520  12.527  1.00  0.00      R00  C  
ATOM    517  CG  PRO 0  35       2.412  12.685  13.600  1.00  0.00      R00  C  
ATOM    518  HD2 PRO 0  35       2.065  12.868  15.680  1.00  0.00           H  
ATOM    519  HD3 PRO 0  35       3.092  14.120  15.157  1.00  0.00           H  
ATOM    520  HA  PRO 0  35       0.371  15.016  12.526  1.00  0.00           H  
ATOM    521  HB3 PRO 0  35       2.582  14.309  12.277  1.00  0.00           H  
ATOM    522  HB2 PRO 0  35       1.743  12.920  11.626  1.00  0.00           H  
ATOM    523  HG2 PRO 0  35       1.779  11.827  13.826  1.00  0.00           H  
ATOM    524  HG3 PRO 0  35       3.428  12.308  13.484  1.00  0.00           H  
ATOM    525  N   VAL 0  36      -0.907  12.182  13.722  1.00  0.00      R00  N  
ATOM    526  CA  VAL 0  36      -1.930  11.108  13.572  1.00  0.00      R00  C  
ATOM    527  C   VAL 0  36      -3.266  11.551  14.087  1.00  0.00      R00  C  
ATOM    528  O   VAL 0  36      -3.831  11.056  15.063  1.00  0.00      R00  O  
ATOM    529  CB  VAL 0  36      -1.410   9.725  14.176  1.00  0.00      R00  C  
ATOM    530  CG1 VAL 0  36      -0.231   9.255  13.328  1.00  0.00      R00  C  
ATOM    531  CG2 VAL 0  36      -0.937   9.860  15.685  1.00  0.00      R00  C  
ATOM    532  H   VAL 0  36      -0.225  11.938  14.426  1.00  0.00      R00  H  
ATOM    533  HA  VAL 0  36      -2.087  10.913  12.511  1.00  0.00           H  
ATOM    534  HB  VAL 0  36      -2.189   8.963  14.140  1.00  0.00           H  
ATOM    535 HG11 VAL 0  36      -0.512   9.392  12.284  1.00  0.00           H  
ATOM    536 HG12 VAL 0  36       0.604   9.945  13.447  1.00  0.00           H  
ATOM    537 HG13 VAL 0  36       0.184   8.252  13.429  1.00  0.00           H  
ATOM    538 HG21 VAL 0  36      -1.804  10.160  16.275  1.00  0.00           H  
ATOM    539 HG22 VAL 0  36      -0.502   8.970  16.139  1.00  0.00           H  
ATOM    540 HG23 VAL 0  36      -0.206  10.666  15.750  1.00  0.00           H  
ATOM    541  N   VAL 0  37      -3.851  12.520  13.310  1.00  0.00      R00  N  
ATOM    542  CA  VAL 0  37      -5.216  12.960  13.367  1.00  0.00      R00  C  
ATOM    543  C   VAL 0  37      -6.184  11.716  13.250  1.00  0.00      R00  C  
ATOM    544  O   VAL 0  37      -6.039  10.931  12.376  1.00  0.00      R00  O  
ATOM    545  CB  VAL 0  37      -5.387  14.007  12.307  1.00  0.00      R00  C  
ATOM    546  CG1 VAL 0  37      -4.552  15.307  12.576  1.00  0.00      R00  C  
ATOM    547  CG2 VAL 0  37      -5.080  13.516  10.873  1.00  0.00      R00  C  
ATOM    548  H   VAL 0  37      -3.200  12.749  12.572  1.00  0.00      R00  H  
ATOM    549  HA  VAL 0  37      -5.239  13.366  14.378  1.00  0.00           H  
ATOM    550  HB  VAL 0  37      -6.450  14.246  12.305  1.00  0.00           H  
ATOM    551 HG11 VAL 0  37      -4.725  16.048  11.795  1.00  0.00           H  
ATOM    552 HG12 VAL 0  37      -4.914  15.796  13.481  1.00  0.00           H  
ATOM    553 HG13 VAL 0  37      -3.489  15.110  12.715  1.00  0.00           H  
ATOM    554 HG21 VAL 0  37      -5.692  12.768  10.368  1.00  0.00           H  
ATOM    555 HG22 VAL 0  37      -5.400  14.293  10.179  1.00  0.00           H  
ATOM    556 HG23 VAL 0  37      -3.992  13.475  10.838  1.00  0.00           H  
ATOM    557  N   TYR 0  38      -7.259  11.734  13.999  1.00  0.00      R00  N  
ATOM    558  CA  TYR 0  38      -8.211  10.649  14.107  1.00  0.00      R00  C  
ATOM    559  C   TYR 0  38      -9.658  11.189  14.269  1.00  0.00      R00  C  
ATOM    560  O   TYR 0  38     -10.250  11.378  13.217  1.00  0.00      R00  O  
ATOM    561  CB  TYR 0  38      -7.560   9.626  15.044  1.00  0.00      R00  C  
ATOM    562  CG  TYR 0  38      -7.718   9.829  16.505  1.00  0.00      R00  C  
ATOM    563  CD1 TYR 0  38      -8.530   8.988  17.323  1.00  0.00      R00  C  
ATOM    564  CE1 TYR 0  38      -8.471   9.175  18.716  1.00  0.00      R00  C  
ATOM    565  CD2 TYR 0  38      -7.010  10.841  17.100  1.00  0.00      R00  C  
ATOM    566  CE2 TYR 0  38      -7.027  11.108  18.441  1.00  0.00      R00  C  
ATOM    567  CZ  TYR 0  38      -7.817  10.257  19.273  1.00  0.00      R00  C  
ATOM    568  OH  TYR 0  38      -7.816  10.426  20.571  1.00  0.00      R00  O  
ATOM    569  H   TYR 0  38      -7.218  12.446  14.714  1.00  0.00      R00  H  
ATOM    570  HH  TYR 0  38      -8.292   9.812  21.136  1.00  0.00      R00  H  
ATOM    571  HA  TYR 0  38      -8.333  10.205  13.119  1.00  0.00           H  
ATOM    572  HB3 TYR 0  38      -6.528   9.429  14.752  1.00  0.00           H  
ATOM    573  HB2 TYR 0  38      -8.216   8.779  14.842  1.00  0.00           H  
ATOM    574  HD1 TYR 0  38      -9.082   8.144  16.937  1.00  0.00           H  
ATOM    575  HE1 TYR 0  38      -9.023   8.406  19.235  1.00  0.00           H  
ATOM    576  HD2 TYR 0  38      -6.356  11.493  16.541  1.00  0.00           H  
ATOM    577  HE2 TYR 0  38      -6.513  11.928  18.919  1.00  0.00           H  
ATOM    578  N   VAL 0  39     -10.064  11.484  15.483  1.00  0.00      R00  N  
ATOM    579  CA  VAL 0  39     -11.424  12.012  15.854  1.00  0.00      R00  C  
ATOM    580  C   VAL 0  39     -11.831  13.347  15.281  1.00  0.00      R00  C  
ATOM    581  O   VAL 0  39     -13.028  13.711  15.415  1.00  0.00      R00  O  
ATOM    582  CB  VAL 0  39     -11.632  12.061  17.364  1.00  0.00      R00  C  
ATOM    583  CG1 VAL 0  39     -11.933  10.638  17.873  1.00  0.00      R00  C  
ATOM    584  CG2 VAL 0  39     -10.473  12.704  18.133  1.00  0.00      R00  C  
ATOM    585  H   VAL 0  39      -9.535  11.231  16.306  1.00  0.00      R00  H  
ATOM    586  HA  VAL 0  39     -12.192  11.317  15.514  1.00  0.00           H  
ATOM    587  HB  VAL 0  39     -12.492  12.697  17.574  1.00  0.00           H  
ATOM    588 HG11 VAL 0  39     -12.939  10.358  17.561  1.00  0.00           H  
ATOM    589 HG12 VAL 0  39     -11.174   9.919  17.565  1.00  0.00           H  
ATOM    590 HG13 VAL 0  39     -11.902  10.721  18.959  1.00  0.00           H  
ATOM    591 HG21 VAL 0  39     -10.557  13.779  17.971  1.00  0.00           H  
ATOM    592 HG22 VAL 0  39     -10.452  12.439  19.190  1.00  0.00           H  
ATOM    593 HG23 VAL 0  39      -9.516  12.495  17.653  1.00  0.00           H  
ATOM    594  N   VAL 0  40     -10.844  14.135  14.741  1.00  0.00      R00  N  
ATOM    595  CA  VAL 0  40     -11.091  15.365  14.036  1.00  0.00      R00  C  
ATOM    596  C   VAL 0  40     -11.204  15.204  12.502  1.00  0.00      R00  C  
ATOM    597  O   VAL 0  40     -11.720  16.119  11.912  1.00  0.00      R00  O  
ATOM    598  CB  VAL 0  40     -10.019  16.405  14.294  1.00  0.00      R00  C  
ATOM    599  CG1 VAL 0  40      -9.923  16.941  15.731  1.00  0.00      R00  C  
ATOM    600  CG2 VAL 0  40      -8.675  16.037  13.678  1.00  0.00      R00  C  
ATOM    601  H   VAL 0  40      -9.886  13.842  14.610  1.00  0.00      R00  H  
ATOM    602  HA  VAL 0  40     -12.072  15.783  14.263  1.00  0.00           H  
ATOM    603  HB  VAL 0  40     -10.308  17.367  13.870  1.00  0.00           H  
ATOM    604 HG11 VAL 0  40     -10.925  17.092  16.133  1.00  0.00           H  
ATOM    605 HG12 VAL 0  40      -9.418  16.215  16.369  1.00  0.00           H  
ATOM    606 HG13 VAL 0  40      -9.337  17.859  15.702  1.00  0.00           H  
ATOM    607 HG21 VAL 0  40      -8.640  16.216  12.604  1.00  0.00           H  
ATOM    608 HG22 VAL 0  40      -7.833  16.465  14.221  1.00  0.00           H  
ATOM    609 HG23 VAL 0  40      -8.472  14.968  13.732  1.00  0.00           H  
ATOM    610  N   ALA 0  41     -10.764  14.141  11.940  1.00  0.00      R00  N  
ATOM    611  CA  ALA 0  41     -10.537  13.954  10.512  1.00  0.00      R00  C  
ATOM    612  C   ALA 0  41     -11.538  13.034   9.903  1.00  0.00      R00  C  
ATOM    613  O   ALA 0  41     -11.478  12.667   8.655  1.00  0.00      R00  O  
ATOM    614  CB  ALA 0  41      -9.117  13.386  10.399  1.00  0.00      R00  C  
ATOM    615  H   ALA 0  41     -10.505  13.382  12.553  1.00  0.00      R00  H  
ATOM    616  HA  ALA 0  41     -10.519  14.898   9.967  1.00  0.00           H  
ATOM    617  HB1 ALA 0  41      -8.390  13.968  10.966  1.00  0.00           H  
ATOM    618  HB2 ALA 0  41      -9.059  12.336  10.685  1.00  0.00           H  
ATOM    619  HB3 ALA 0  41      -8.695  13.423   9.395  1.00  0.00           H  
ATOM    620  N   GLN 0  42     -12.582  12.639  10.628  1.00  0.00      R00  N  
ATOM    621  CA  GLN 0  42     -13.511  11.515  10.276  1.00  0.00      R00  C  
ATOM    622  C   GLN 0  42     -14.211  11.676   8.903  1.00  0.00      R00  C  
ATOM    623  O   GLN 0  42     -14.092  10.822   8.098  1.00  0.00      R00  O  
ATOM    624  CB  GLN 0  42     -14.292  10.991  11.449  1.00  0.00      R00  C  
ATOM    625  CG  GLN 0  42     -13.450  10.317  12.458  1.00  0.00      R00  C  
ATOM    626  CD  GLN 0  42     -14.127  10.321  13.814  1.00  0.00      R00  C  
ATOM    627  OE1 GLN 0  42     -14.453  11.373  14.369  1.00  0.00      R00  O  
ATOM    628  NE2 GLN 0  42     -14.418   9.144  14.327  1.00  0.00      R00  N  
ATOM    629  H   GLN 0  42     -12.708  12.928  11.588  1.00  0.00      R00  H  
ATOM    630 HE21 GLN 0  42     -15.086   9.033  15.076  1.00  0.00      R00  H  
ATOM    631 HE22 GLN 0  42     -14.109   8.323  13.826  1.00  0.00      R00  H  
ATOM    632  HA  GLN 0  42     -12.755  10.755  10.079  1.00  0.00           H  
ATOM    633  HB3 GLN 0  42     -15.029  10.244  11.152  1.00  0.00           H  
ATOM    634  HB2 GLN 0  42     -14.798  11.828  11.930  1.00  0.00           H  
ATOM    635  HG3 GLN 0  42     -12.594  10.985  12.553  1.00  0.00           H  
ATOM    636  HG2 GLN 0  42     -12.982   9.360  12.230  1.00  0.00           H  
ATOM    637  N   VAL 0  43     -14.930  12.832   8.663  1.00  0.00      R00  N  
ATOM    638  CA  VAL 0  43     -15.568  13.175   7.406  1.00  0.00      R00  C  
ATOM    639  C   VAL 0  43     -14.566  13.211   6.213  1.00  0.00      R00  C  
ATOM    640  O   VAL 0  43     -15.126  12.837   5.158  1.00  0.00      R00  O  
ATOM    641  CB  VAL 0  43     -16.307  14.525   7.390  1.00  0.00      R00  C  
ATOM    642  CG1 VAL 0  43     -17.227  14.588   8.595  1.00  0.00      R00  C  
ATOM    643  CG2 VAL 0  43     -15.327  15.767   7.481  1.00  0.00      R00  C  
ATOM    644  H   VAL 0  43     -15.109  13.487   9.410  1.00  0.00      R00  H  
ATOM    645  HA  VAL 0  43     -16.349  12.426   7.274  1.00  0.00           H  
ATOM    646  HB  VAL 0  43     -16.856  14.683   6.462  1.00  0.00           H  
ATOM    647 HG11 VAL 0  43     -17.983  13.880   8.256  1.00  0.00           H  
ATOM    648 HG12 VAL 0  43     -16.952  14.198   9.575  1.00  0.00           H  
ATOM    649 HG13 VAL 0  43     -17.806  15.494   8.768  1.00  0.00           H  
ATOM    650 HG21 VAL 0  43     -14.523  15.685   8.213  1.00  0.00           H  
ATOM    651 HG22 VAL 0  43     -14.817  15.975   6.541  1.00  0.00           H  
ATOM    652 HG23 VAL 0  43     -15.882  16.681   7.696  1.00  0.00           H  
ATOM    653  N   LEU 0  44     -13.307  13.488   6.481  1.00  0.00      R00  N  
ATOM    654  CA  LEU 0  44     -12.218  13.449   5.489  1.00  0.00      R00  C  
ATOM    655  C   LEU 0  44     -11.898  11.973   5.164  1.00  0.00      R00  C  
ATOM    656  O   LEU 0  44     -11.735  11.680   3.909  1.00  0.00      R00  O  
ATOM    657  CB  LEU 0  44     -11.072  14.380   5.993  1.00  0.00      R00  C  
ATOM    658  CG  LEU 0  44     -11.441  15.846   6.297  1.00  0.00      R00  C  
ATOM    659  CD1 LEU 0  44     -10.177  16.659   6.777  1.00  0.00      R00  C  
ATOM    660  CD2 LEU 0  44     -12.065  16.539   5.052  1.00  0.00      R00  C  
ATOM    661  H   LEU 0  44     -12.960  13.567   7.426  1.00  0.00      R00  H  
ATOM    662  HA  LEU 0  44     -12.621  13.936   4.601  1.00  0.00           H  
ATOM    663  HB3 LEU 0  44     -10.219  14.419   5.316  1.00  0.00           H  
ATOM    664  HB2 LEU 0  44     -10.630  14.067   6.938  1.00  0.00           H  
ATOM    665  HG  LEU 0  44     -12.284  15.842   6.987  1.00  0.00           H  
ATOM    666 HD11 LEU 0  44      -9.320  15.988   6.841  1.00  0.00           H  
ATOM    667 HD12 LEU 0  44      -9.882  17.461   6.101  1.00  0.00           H  
ATOM    668 HD13 LEU 0  44     -10.334  17.164   7.731  1.00  0.00           H  
ATOM    669 HD21 LEU 0  44     -11.426  16.414   4.178  1.00  0.00           H  
ATOM    670 HD22 LEU 0  44     -13.006  16.024   4.854  1.00  0.00           H  
ATOM    671 HD23 LEU 0  44     -12.340  17.591   5.125  1.00  0.00           H  
ATOM    672  N   TYR 0  45     -11.864  11.077   6.144  1.00  0.00      R00  N  
ATOM    673  CA  TYR 0  45     -11.499   9.714   5.879  1.00  0.00      R00  C  
ATOM    674  C   TYR 0  45     -12.638   8.946   5.070  1.00  0.00      R00  C  
ATOM    675  O   TYR 0  45     -12.324   8.048   4.306  1.00  0.00      R00  O  
ATOM    676  CB  TYR 0  45     -11.030   8.970   7.182  1.00  0.00      R00  C  
ATOM    677  CG  TYR 0  45      -9.736   9.408   7.905  1.00  0.00      R00  C  
ATOM    678  CD1 TYR 0  45      -9.677   9.648   9.286  1.00  0.00      R00  C  
ATOM    679  CE1 TYR 0  45      -8.479  10.017   9.905  1.00  0.00      R00  C  
ATOM    680  CD2 TYR 0  45      -8.532   9.466   7.142  1.00  0.00      R00  C  
ATOM    681  CE2 TYR 0  45      -7.283   9.731   7.737  1.00  0.00      R00  C  
ATOM    682  CZ  TYR 0  45      -7.290  10.055   9.127  1.00  0.00      R00  C  
ATOM    683  OH  TYR 0  45      -6.097  10.256   9.709  1.00  0.00      R00  O  
ATOM    684  H   TYR 0  45     -12.034  11.391   7.089  1.00  0.00      R00  H  
ATOM    685  HH  TYR 0  45      -6.112  10.223  10.669  1.00  0.00      R00  H  
ATOM    686  HA  TYR 0  45     -10.610   9.791   5.253  1.00  0.00           H  
ATOM    687  HB3 TYR 0  45     -10.814   7.962   6.827  1.00  0.00           H  
ATOM    688  HB2 TYR 0  45     -11.832   8.959   7.921  1.00  0.00           H  
ATOM    689  HD1 TYR 0  45     -10.582   9.474   9.849  1.00  0.00           H  
ATOM    690  HE1 TYR 0  45      -8.454  10.010  10.984  1.00  0.00           H  
ATOM    691  HD2 TYR 0  45      -8.544   9.244   6.085  1.00  0.00           H  
ATOM    692  HE2 TYR 0  45      -6.360   9.580   7.196  1.00  0.00           H  
ATOM    693  N   ALA 0  46     -13.894   9.387   5.180  1.00  0.00      R00  N  
ATOM    694  CA  ALA 0  46     -15.019   9.004   4.247  1.00  0.00      R00  C  
ATOM    695  C   ALA 0  46     -14.711   9.431   2.780  1.00  0.00      R00  C  
ATOM    696  O   ALA 0  46     -15.201   8.677   1.947  1.00  0.00      R00  O  
ATOM    697  CB  ALA 0  46     -16.342   9.637   4.783  1.00  0.00      R00  C  
ATOM    698  H   ALA 0  46     -14.160  10.051   5.893  1.00  0.00      R00  H  
ATOM    699  HA  ALA 0  46     -15.077   7.922   4.371  1.00  0.00           H  
ATOM    700  HB1 ALA 0  46     -16.243  10.625   5.232  1.00  0.00           H  
ATOM    701  HB2 ALA 0  46     -16.935   9.755   3.877  1.00  0.00           H  
ATOM    702  HB3 ALA 0  46     -16.850   8.936   5.445  1.00  0.00           H  
ATOM    703  N   ILE 0  47     -14.042  10.552   2.543  1.00  0.00      R00  N  
ATOM    704  CA  ILE 0  47     -13.831  10.988   1.109  1.00  0.00      R00  C  
ATOM    705  C   ILE 0  47     -12.681  10.235   0.538  1.00  0.00      R00  C  
ATOM    706  O   ILE 0  47     -12.690  10.079  -0.702  1.00  0.00      R00  O  
ATOM    707  CB  ILE 0  47     -13.535  12.525   0.911  1.00  0.00      R00  C  
ATOM    708  CG2 ILE 0  47     -13.357  13.035  -0.566  1.00  0.00      R00  C  
ATOM    709  CG1 ILE 0  47     -14.645  13.360   1.555  1.00  0.00      R00  C  
ATOM    710  CD1 ILE 0  47     -14.201  14.777   1.920  1.00  0.00      R00  C  
ATOM    711  H   ILE 0  47     -13.412  10.939   3.231  1.00  0.00      R00  H  
ATOM    712  HA  ILE 0  47     -14.784  10.795   0.616  1.00  0.00           H  
ATOM    713  HB  ILE 0  47     -12.553  12.700   1.348  1.00  0.00           H  
ATOM    714 HG21 ILE 0  47     -13.251  14.117  -0.493  1.00  0.00           H  
ATOM    715 HG22 ILE 0  47     -12.460  12.670  -1.067  1.00  0.00           H  
ATOM    716 HG23 ILE 0  47     -14.236  12.805  -1.168  1.00  0.00           H  
ATOM    717 HG13 ILE 0  47     -15.122  12.839   2.385  1.00  0.00           H  
ATOM    718 HG12 ILE 0  47     -15.414  13.528   0.802  1.00  0.00           H  
ATOM    719 HD11 ILE 0  47     -13.130  14.860   1.736  1.00  0.00           H  
ATOM    720 HD12 ILE 0  47     -14.695  15.559   1.343  1.00  0.00           H  
ATOM    721 HD13 ILE 0  47     -14.313  15.056   2.967  1.00  0.00           H  
ATOM    722  N   VAL 0  48     -11.772   9.639   1.320  1.00  0.00      R00  N  
ATOM    723  CA  VAL 0  48     -10.766   8.713   0.756  1.00  0.00      R00  C  
ATOM    724  C   VAL 0  48     -11.278   7.317   0.414  1.00  0.00      R00  C  
ATOM    725  O   VAL 0  48     -10.693   6.607  -0.382  1.00  0.00      R00  O  
ATOM    726  CB  VAL 0  48      -9.419   8.709   1.495  1.00  0.00      R00  C  
ATOM    727  CG1 VAL 0  48      -8.986  10.228   1.765  1.00  0.00      R00  C  
ATOM    728  CG2 VAL 0  48      -9.403   7.989   2.823  1.00  0.00      R00  C  
ATOM    729  H   VAL 0  48     -11.695   9.820   2.311  1.00  0.00      R00  H  
ATOM    730  HA  VAL 0  48     -10.507   9.122  -0.221  1.00  0.00           H  
ATOM    731  HB  VAL 0  48      -8.669   8.297   0.820  1.00  0.00           H  
ATOM    732 HG11 VAL 0  48      -9.807  10.832   2.152  1.00  0.00           H  
ATOM    733 HG12 VAL 0  48      -8.169  10.398   2.466  1.00  0.00           H  
ATOM    734 HG13 VAL 0  48      -8.788  10.581   0.753  1.00  0.00           H  
ATOM    735 HG21 VAL 0  48      -8.484   7.477   3.106  1.00  0.00           H  
ATOM    736 HG22 VAL 0  48      -9.781   8.603   3.641  1.00  0.00           H  
ATOM    737 HG23 VAL 0  48     -10.060   7.120   2.777  1.00  0.00           H  
ATOM    738  N   CYS 0  49     -12.394   6.937   0.997  1.00  0.00      R00  N  
ATOM    739  CA  CYS 0  49     -13.277   5.917   0.396  1.00  0.00      R00  C  
ATOM    740  C   CYS 0  49     -14.021   6.346  -0.844  1.00  0.00      R00  C  
ATOM    741  O   CYS 0  49     -14.140   5.532  -1.745  1.00  0.00      R00  O  
ATOM    742  CB  CYS 0  49     -14.279   5.461   1.457  1.00  0.00      R00  C  
ATOM    743  SG  CYS 0  49     -14.990   3.739   1.160  1.00  0.00      R00  S  
ATOM    744  H   CYS 0  49     -12.727   7.666   1.612  1.00  0.00      R00  H  
ATOM    745  HA  CYS 0  49     -12.702   5.062   0.039  1.00  0.00           H  
ATOM    746  HB3 CYS 0  49     -15.044   6.221   1.617  1.00  0.00           H  
ATOM    747  HB2 CYS 0  49     -13.713   5.284   2.371  1.00  0.00           H  
ATOM    748  HG  CYS 0  49     -13.939   2.915   1.165  1.00  0.00           H  
ATOM    749  N   VAL 0  50     -14.445   7.614  -0.985  1.00  0.00      R00  N  
ATOM    750  CA  VAL 0  50     -15.171   8.122  -2.162  1.00  0.00      R00  C  
ATOM    751  C   VAL 0  50     -14.268   8.193  -3.409  1.00  0.00      R00  C  
ATOM    752  O   VAL 0  50     -14.580   7.445  -4.352  1.00  0.00      R00  O  
ATOM    753  CB  VAL 0  50     -15.867   9.517  -1.938  1.00  0.00      R00  C  
ATOM    754  CG1 VAL 0  50     -16.255  10.451  -3.129  1.00  0.00      R00  C  
ATOM    755  CG2 VAL 0  50     -17.023   9.661  -0.877  1.00  0.00      R00  C  
ATOM    756  H   VAL 0  50     -14.315   8.303  -0.258  1.00  0.00      R00  H  
ATOM    757  HA  VAL 0  50     -15.999   7.458  -2.410  1.00  0.00           H  
ATOM    758  HB  VAL 0  50     -15.019  10.019  -1.472  1.00  0.00           H  
ATOM    759 HG11 VAL 0  50     -16.576  11.479  -2.962  1.00  0.00           H  
ATOM    760 HG12 VAL 0  50     -15.540  10.694  -3.916  1.00  0.00           H  
ATOM    761 HG13 VAL 0  50     -16.948   9.910  -3.773  1.00  0.00           H  
ATOM    762 HG21 VAL 0  50     -17.035  10.623  -0.366  1.00  0.00           H  
ATOM    763 HG22 VAL 0  50     -17.999   9.412  -1.292  1.00  0.00           H  
ATOM    764 HG23 VAL 0  50     -16.917   9.003  -0.015  1.00  0.00           H  
ATOM    765  N   VAL 0  51     -13.198   8.979  -3.422  1.00  0.00      R00  N  
ATOM    766  CA  VAL 0  51     -12.136   8.946  -4.451  1.00  0.00      R00  C  
ATOM    767  C   VAL 0  51     -11.322   7.635  -4.486  1.00  0.00      R00  C  
ATOM    768  O   VAL 0  51     -10.671   7.358  -5.545  1.00  0.00      R00  O  
ATOM    769  CB  VAL 0  51     -11.167  10.187  -4.356  1.00  0.00      R00  C  
ATOM    770  CG1 VAL 0  51     -12.000  11.460  -4.348  1.00  0.00      R00  C  
ATOM    771  CG2 VAL 0  51     -10.143  10.192  -3.200  1.00  0.00      R00  C  
ATOM    772  H   VAL 0  51     -12.939   9.405  -2.543  1.00  0.00      R00  H  
ATOM    773  HA  VAL 0  51     -12.665   8.996  -5.402  1.00  0.00           H  
ATOM    774  HB  VAL 0  51     -10.638  10.203  -5.309  1.00  0.00           H  
ATOM    775 HG11 VAL 0  51     -12.553  11.624  -3.422  1.00  0.00           H  
ATOM    776 HG12 VAL 0  51     -11.227  12.227  -4.400  1.00  0.00           H  
ATOM    777 HG13 VAL 0  51     -12.636  11.472  -5.233  1.00  0.00           H  
ATOM    778 HG21 VAL 0  51     -10.681  10.100  -2.257  1.00  0.00           H  
ATOM    779 HG22 VAL 0  51      -9.535   9.290  -3.270  1.00  0.00           H  
ATOM    780 HG23 VAL 0  51      -9.476  11.052  -3.138  1.00  0.00           H  
ATOM    781  N   GLY 0  52     -11.499   6.816  -3.459  1.00  0.00      R00  N  
ATOM    782  CA  GLY 0  52     -11.066   5.408  -3.448  1.00  0.00      R00  C  
ATOM    783  C   GLY 0  52     -11.952   4.760  -4.497  1.00  0.00      R00  C  
ATOM    784  O   GLY 0  52     -11.447   4.026  -5.332  1.00  0.00      R00  O  
ATOM    785  H   GLY 0  52     -12.078   7.062  -2.669  1.00  0.00      R00  H  
ATOM    786  HA3 GLY 0  52     -11.294   4.946  -2.487  1.00  0.00           H  
ATOM    787  HA2 GLY 0  52     -10.027   5.174  -3.683  1.00  0.00           H  
ATOM    788  N   LEU 0  53     -13.275   4.791  -4.347  1.00  0.00      R00  N  
ATOM    789  CA  LEU 0  53     -14.103   4.062  -5.324  1.00  0.00      R00  C  
ATOM    790  C   LEU 0  53     -13.965   4.542  -6.751  1.00  0.00      R00  C  
ATOM    791  O   LEU 0  53     -13.935   3.745  -7.698  1.00  0.00      R00  O  
ATOM    792  CB  LEU 0  53     -15.589   3.997  -4.842  1.00  0.00      R00  C  
ATOM    793  CG  LEU 0  53     -15.895   3.042  -3.610  1.00  0.00      R00  C  
ATOM    794  CD1 LEU 0  53     -17.260   3.471  -2.997  1.00  0.00      R00  C  
ATOM    795  CD2 LEU 0  53     -15.761   1.541  -3.966  1.00  0.00      R00  C  
ATOM    796  H   LEU 0  53     -13.680   5.181  -3.508  1.00  0.00      R00  H  
ATOM    797  HA  LEU 0  53     -13.896   2.994  -5.395  1.00  0.00           H  
ATOM    798  HB3 LEU 0  53     -16.139   3.603  -5.697  1.00  0.00           H  
ATOM    799  HB2 LEU 0  53     -15.911   5.005  -4.582  1.00  0.00           H  
ATOM    800  HG  LEU 0  53     -15.238   3.238  -2.763  1.00  0.00           H  
ATOM    801 HD11 LEU 0  53     -17.899   2.596  -2.879  1.00  0.00           H  
ATOM    802 HD12 LEU 0  53     -17.174   3.984  -2.039  1.00  0.00           H  
ATOM    803 HD13 LEU 0  53     -17.862   4.186  -3.559  1.00  0.00           H  
ATOM    804 HD21 LEU 0  53     -15.718   1.398  -5.046  1.00  0.00           H  
ATOM    805 HD22 LEU 0  53     -14.911   1.023  -3.523  1.00  0.00           H  
ATOM    806 HD23 LEU 0  53     -16.525   0.880  -3.557  1.00  0.00           H  
ATOM    807  N   LEU 0  54     -13.751   5.858  -6.935  1.00  0.00      R00  N  
ATOM    808  CA  LEU 0  54     -13.303   6.589  -8.221  1.00  0.00      R00  C  
ATOM    809  C   LEU 0  54     -12.006   6.040  -8.806  1.00  0.00      R00  C  
ATOM    810  O   LEU 0  54     -11.903   5.868 -10.014  1.00  0.00      R00  O  
ATOM    811  CB  LEU 0  54     -13.204   8.135  -8.070  1.00  0.00      R00  C  
ATOM    812  CG  LEU 0  54     -14.591   8.850  -7.723  1.00  0.00      R00  C  
ATOM    813  CD1 LEU 0  54     -14.334  10.311  -7.285  1.00  0.00      R00  C  
ATOM    814  CD2 LEU 0  54     -15.602   8.830  -8.930  1.00  0.00      R00  C  
ATOM    815  H   LEU 0  54     -13.873   6.475  -6.145  1.00  0.00      R00  H  
ATOM    816  HA  LEU 0  54     -14.048   6.423  -8.999  1.00  0.00           H  
ATOM    817  HB3 LEU 0  54     -12.993   8.582  -9.042  1.00  0.00           H  
ATOM    818  HB2 LEU 0  54     -12.418   8.427  -7.373  1.00  0.00           H  
ATOM    819  HG  LEU 0  54     -14.980   8.318  -6.854  1.00  0.00           H  
ATOM    820 HD11 LEU 0  54     -14.656  10.506  -6.262  1.00  0.00           H  
ATOM    821 HD12 LEU 0  54     -13.266  10.529  -7.304  1.00  0.00           H  
ATOM    822 HD13 LEU 0  54     -14.732  11.034  -7.998  1.00  0.00           H  
ATOM    823 HD21 LEU 0  54     -16.523   8.279  -8.738  1.00  0.00           H  
ATOM    824 HD22 LEU 0  54     -15.922   9.811  -9.280  1.00  0.00           H  
ATOM    825 HD23 LEU 0  54     -15.202   8.334  -9.815  1.00  0.00           H  
ATOM    826  N   GLY 0  55     -11.050   5.782  -7.956  1.00  0.00      R00  N  
ATOM    827  CA  GLY 0  55      -9.812   5.157  -8.354  1.00  0.00      R00  C  
ATOM    828  C   GLY 0  55     -10.053   3.625  -8.683  1.00  0.00      R00  C  
ATOM    829  O   GLY 0  55      -9.705   3.188  -9.778  1.00  0.00      R00  O  
ATOM    830  H   GLY 0  55     -11.112   6.058  -6.986  1.00  0.00      R00  H  
ATOM    831  HA3 GLY 0  55      -9.083   5.242  -7.548  1.00  0.00           H  
ATOM    832  HA2 GLY 0  55      -9.460   5.627  -9.272  1.00  0.00           H  
ATOM    833  N   ASN 0  56     -10.720   2.929  -7.787  1.00  0.00      R00  N  
ATOM    834  CA  ASN 0  56     -11.163   1.538  -7.870  1.00  0.00      R00  C  
ATOM    835  C   ASN 0  56     -11.965   1.249  -9.174  1.00  0.00      R00  C  
ATOM    836  O   ASN 0  56     -11.468   0.332  -9.916  1.00  0.00      R00  O  
ATOM    837  CB  ASN 0  56     -11.945   1.068  -6.584  1.00  0.00      R00  C  
ATOM    838  CG  ASN 0  56     -12.573  -0.263  -6.661  1.00  0.00      R00  C  
ATOM    839  OD1 ASN 0  56     -13.701  -0.430  -7.055  1.00  0.00      R00  O  
ATOM    840  ND2 ASN 0  56     -11.927  -1.255  -6.219  1.00  0.00      R00  N  
ATOM    841  H   ASN 0  56     -11.008   3.477  -6.990  1.00  0.00      R00  H  
ATOM    842 HD21 ASN 0  56     -12.240  -2.212  -6.300  1.00  0.00      R00  H  
ATOM    843 HD22 ASN 0  56     -11.043  -1.126  -5.749  1.00  0.00      R00  H  
ATOM    844  HA  ASN 0  56     -10.384   0.782  -7.962  1.00  0.00           H  
ATOM    845  HB3 ASN 0  56     -12.807   1.729  -6.496  1.00  0.00           H  
ATOM    846  HB2 ASN 0  56     -11.331   1.186  -5.691  1.00  0.00           H  
ATOM    847  N   THR 0  57     -13.095   1.852  -9.460  1.00  0.00      R00  N  
ATOM    848  CA  THR 0  57     -13.872   1.529 -10.733  1.00  0.00      R00  C  
ATOM    849  C   THR 0  57     -13.299   1.985 -12.080  1.00  0.00      R00  C  
ATOM    850  O   THR 0  57     -13.764   1.638 -13.143  1.00  0.00      R00  O  
ATOM    851  CB  THR 0  57     -15.368   2.080 -10.613  1.00  0.00      R00  C  
ATOM    852  OG1 THR 0  57     -15.490   3.488 -10.179  1.00  0.00      R00  O  
ATOM    853  CG2 THR 0  57     -16.102   1.238  -9.543  1.00  0.00      R00  C  
ATOM    854  H   THR 0  57     -13.397   2.527  -8.772  1.00  0.00      R00  H  
ATOM    855  HG1 THR 0  57     -15.109   3.556  -9.301  1.00  0.00      R00  H  
ATOM    856  HA  THR 0  57     -13.947   0.445 -10.820  1.00  0.00           H  
ATOM    857  HB  THR 0  57     -15.841   2.066 -11.595  1.00  0.00           H  
ATOM    858 HG21 THR 0  57     -16.644   0.441 -10.053  1.00  0.00           H  
ATOM    859 HG22 THR 0  57     -15.506   0.790  -8.748  1.00  0.00           H  
ATOM    860 HG23 THR 0  57     -16.878   1.818  -9.045  1.00  0.00           H  
ATOM    861  N   LEU 0  58     -12.360   2.955 -12.004  1.00  0.00      R00  N  
ATOM    862  CA  LEU 0  58     -11.753   3.606 -13.231  1.00  0.00      R00  C  
ATOM    863  C   LEU 0  58     -10.840   2.596 -13.986  1.00  0.00      R00  C  
ATOM    864  O   LEU 0  58     -10.796   2.626 -15.194  1.00  0.00      R00  O  
ATOM    865  CB  LEU 0  58     -11.018   4.986 -12.942  1.00  0.00      R00  C  
ATOM    866  CG  LEU 0  58     -10.384   5.801 -14.160  1.00  0.00      R00  C  
ATOM    867  CD1 LEU 0  58     -11.584   6.096 -14.967  1.00  0.00      R00  C  
ATOM    868  CD2 LEU 0  58      -9.603   7.124 -13.717  1.00  0.00      R00  C  
ATOM    869  H   LEU 0  58     -11.966   3.360 -11.166  1.00  0.00      R00  H  
ATOM    870  HA  LEU 0  58     -12.688   3.771 -13.768  1.00  0.00           H  
ATOM    871  HB3 LEU 0  58     -10.188   4.785 -12.266  1.00  0.00           H  
ATOM    872  HB2 LEU 0  58     -11.832   5.602 -12.559  1.00  0.00           H  
ATOM    873  HG  LEU 0  58      -9.691   5.161 -14.706  1.00  0.00           H  
ATOM    874 HD11 LEU 0  58     -12.119   5.253 -15.402  1.00  0.00           H  
ATOM    875 HD12 LEU 0  58     -12.246   6.798 -14.459  1.00  0.00           H  
ATOM    876 HD13 LEU 0  58     -11.430   6.635 -15.902  1.00  0.00           H  
ATOM    877 HD21 LEU 0  58     -10.013   8.072 -14.064  1.00  0.00           H  
ATOM    878 HD22 LEU 0  58      -9.566   7.055 -12.630  1.00  0.00           H  
ATOM    879 HD23 LEU 0  58      -8.621   7.161 -14.189  1.00  0.00           H  
ATOM    880  N   VAL 0  59     -10.243   1.656 -13.213  1.00  0.00      R00  N  
ATOM    881  CA  VAL 0  59      -9.462   0.521 -13.807  1.00  0.00      R00  C  
ATOM    882  C   VAL 0  59     -10.371  -0.553 -14.465  1.00  0.00      R00  C  
ATOM    883  O   VAL 0  59      -9.895  -1.323 -15.290  1.00  0.00      R00  O  
ATOM    884  CB  VAL 0  59      -8.310  -0.067 -12.821  1.00  0.00      R00  C  
ATOM    885  CG1 VAL 0  59      -7.089   0.843 -12.696  1.00  0.00      R00  C  
ATOM    886  CG2 VAL 0  59      -8.893  -0.462 -11.498  1.00  0.00      R00  C  
ATOM    887  H   VAL 0  59     -10.256   1.677 -12.203  1.00  0.00      R00  H  
ATOM    888  HA  VAL 0  59      -8.925   0.921 -14.668  1.00  0.00           H  
ATOM    889  HB  VAL 0  59      -7.946  -1.012 -13.226  1.00  0.00           H  
ATOM    890 HG11 VAL 0  59      -6.701   1.403 -13.547  1.00  0.00           H  
ATOM    891 HG12 VAL 0  59      -7.284   1.644 -11.983  1.00  0.00           H  
ATOM    892 HG13 VAL 0  59      -6.302   0.212 -12.284  1.00  0.00           H  
ATOM    893 HG21 VAL 0  59      -9.833  -1.013 -11.525  1.00  0.00           H  
ATOM    894 HG22 VAL 0  59      -8.142  -1.108 -11.043  1.00  0.00           H  
ATOM    895 HG23 VAL 0  59      -8.885   0.453 -10.905  1.00  0.00           H  
ATOM    896  N   ILE 0  60     -11.686  -0.526 -14.140  1.00  0.00      R00  N  
ATOM    897  CA  ILE 0  60     -12.727  -1.110 -14.942  1.00  0.00      R00  C  
ATOM    898  C   ILE 0  60     -13.173  -0.221 -16.155  1.00  0.00      R00  C  
ATOM    899  O   ILE 0  60     -12.991  -0.556 -17.295  1.00  0.00      R00  O  
ATOM    900  CB  ILE 0  60     -14.052  -1.615 -14.264  1.00  0.00      R00  C  
ATOM    901  CG2 ILE 0  60     -15.235  -1.968 -15.186  1.00  0.00      R00  C  
ATOM    902  CG1 ILE 0  60     -13.674  -2.867 -13.455  1.00  0.00      R00  C  
ATOM    903  CD1 ILE 0  60     -14.323  -3.098 -12.105  1.00  0.00      R00  C  
ATOM    904  H   ILE 0  60     -11.871   0.142 -13.407  1.00  0.00      R00  H  
ATOM    905  HA  ILE 0  60     -12.190  -1.944 -15.394  1.00  0.00           H  
ATOM    906  HB  ILE 0  60     -14.380  -0.803 -13.615  1.00  0.00           H  
ATOM    907 HG21 ILE 0  60     -15.711  -1.037 -15.494  1.00  0.00           H  
ATOM    908 HG22 ILE 0  60     -14.949  -2.391 -16.150  1.00  0.00           H  
ATOM    909 HG23 ILE 0  60     -15.879  -2.612 -14.587  1.00  0.00           H  
ATOM    910 HG13 ILE 0  60     -12.589  -2.928 -13.370  1.00  0.00           H  
ATOM    911 HG12 ILE 0  60     -13.822  -3.788 -14.019  1.00  0.00           H  
ATOM    912 HD11 ILE 0  60     -13.880  -2.364 -11.432  1.00  0.00           H  
ATOM    913 HD12 ILE 0  60     -15.371  -2.814 -12.201  1.00  0.00           H  
ATOM    914 HD13 ILE 0  60     -14.189  -4.098 -11.693  1.00  0.00           H  
ATOM    915  N   TYR 0  61     -13.563   1.020 -15.855  1.00  0.00      R00  N  
ATOM    916  CA  TYR 0  61     -14.207   1.899 -16.816  1.00  0.00      R00  C  
ATOM    917  C   TYR 0  61     -13.193   2.434 -17.884  1.00  0.00      R00  C  
ATOM    918  O   TYR 0  61     -13.596   2.954 -18.917  1.00  0.00      R00  O  
ATOM    919  CB  TYR 0  61     -14.878   3.078 -16.212  1.00  0.00      R00  C  
ATOM    920  CG  TYR 0  61     -15.815   2.829 -15.109  1.00  0.00      R00  C  
ATOM    921  CD1 TYR 0  61     -16.128   3.830 -14.168  1.00  0.00      R00  C  
ATOM    922  CE1 TYR 0  61     -17.181   3.628 -13.252  1.00  0.00      R00  C  
ATOM    923  CD2 TYR 0  61     -16.583   1.619 -15.139  1.00  0.00      R00  C  
ATOM    924  CE2 TYR 0  61     -17.681   1.405 -14.236  1.00  0.00      R00  C  
ATOM    925  CZ  TYR 0  61     -17.920   2.435 -13.309  1.00  0.00      R00  C  
ATOM    926  OH  TYR 0  61     -18.925   2.339 -12.340  1.00  0.00      R00  O  
ATOM    927  H   TYR 0  61     -13.620   1.189 -14.861  1.00  0.00      R00  H  
ATOM    928  HH  TYR 0  61     -19.255   1.439 -12.302  1.00  0.00      R00  H  
ATOM    929  HA  TYR 0  61     -14.998   1.374 -17.352  1.00  0.00           H  
ATOM    930  HB3 TYR 0  61     -15.571   3.464 -16.959  1.00  0.00           H  
ATOM    931  HB2 TYR 0  61     -14.132   3.764 -15.809  1.00  0.00           H  
ATOM    932  HD1 TYR 0  61     -15.611   4.778 -14.165  1.00  0.00           H  
ATOM    933  HE1 TYR 0  61     -17.347   4.369 -12.485  1.00  0.00           H  
ATOM    934  HD2 TYR 0  61     -16.418   0.789 -15.811  1.00  0.00           H  
ATOM    935  HE2 TYR 0  61     -18.304   0.531 -14.362  1.00  0.00           H  
ATOM    936  N   VAL 0  62     -11.865   2.230 -17.749  1.00  0.00      R00  N  
ATOM    937  CA  VAL 0  62     -10.889   2.364 -18.824  1.00  0.00      R00  C  
ATOM    938  C   VAL 0  62     -11.198   1.398 -19.966  1.00  0.00      R00  C  
ATOM    939  O   VAL 0  62     -10.866   1.702 -21.095  1.00  0.00      R00  O  
ATOM    940  CB  VAL 0  62      -9.459   2.132 -18.350  1.00  0.00      R00  C  
ATOM    941  CG1 VAL 0  62      -9.170   0.633 -17.931  1.00  0.00      R00  C  
ATOM    942  CG2 VAL 0  62      -8.290   2.593 -19.221  1.00  0.00      R00  C  
ATOM    943  H   VAL 0  62     -11.515   1.847 -16.882  1.00  0.00      R00  H  
ATOM    944  HA  VAL 0  62     -10.889   3.405 -19.149  1.00  0.00           H  
ATOM    945  HB  VAL 0  62      -9.361   2.748 -17.456  1.00  0.00           H  
ATOM    946 HG11 VAL 0  62     -10.034   0.187 -17.438  1.00  0.00           H  
ATOM    947 HG12 VAL 0  62      -8.835  -0.064 -18.700  1.00  0.00           H  
ATOM    948 HG13 VAL 0  62      -8.438   0.665 -17.124  1.00  0.00           H  
ATOM    949 HG21 VAL 0  62      -8.292   3.670 -19.391  1.00  0.00           H  
ATOM    950 HG22 VAL 0  62      -7.335   2.339 -18.762  1.00  0.00           H  
ATOM    951 HG23 VAL 0  62      -8.246   2.228 -20.247  1.00  0.00           H  
ATOM    952  N   VAL 0  63     -11.817   0.254 -19.758  1.00  0.00      R00  N  
ATOM    953  CA  VAL 0  63     -12.265  -0.600 -20.882  1.00  0.00      R00  C  
ATOM    954  C   VAL 0  63     -13.493   0.060 -21.647  1.00  0.00      R00  C  
ATOM    955  O   VAL 0  63     -13.813  -0.419 -22.691  1.00  0.00      R00  O  
ATOM    956  CB  VAL 0  63     -12.610  -2.054 -20.513  1.00  0.00      R00  C  
ATOM    957  CG1 VAL 0  63     -11.349  -2.738 -19.909  1.00  0.00      R00  C  
ATOM    958  CG2 VAL 0  63     -13.898  -2.449 -19.893  1.00  0.00      R00  C  
ATOM    959  H   VAL 0  63     -12.383   0.099 -18.936  1.00  0.00      R00  H  
ATOM    960  HA  VAL 0  63     -11.500  -0.673 -21.654  1.00  0.00           H  
ATOM    961  HB  VAL 0  63     -12.582  -2.507 -21.505  1.00  0.00           H  
ATOM    962 HG11 VAL 0  63     -10.534  -2.477 -20.584  1.00  0.00           H  
ATOM    963 HG12 VAL 0  63     -10.955  -2.340 -18.974  1.00  0.00           H  
ATOM    964 HG13 VAL 0  63     -11.442  -3.809 -19.732  1.00  0.00           H  
ATOM    965 HG21 VAL 0  63     -13.913  -2.355 -18.807  1.00  0.00           H  
ATOM    966 HG22 VAL 0  63     -14.831  -1.990 -20.219  1.00  0.00           H  
ATOM    967 HG23 VAL 0  63     -13.949  -3.510 -20.135  1.00  0.00           H  
ATOM    968  N   LEU 0  64     -13.988   1.201 -21.161  1.00  0.00      R00  N  
ATOM    969  CA  LEU 0  64     -15.084   1.988 -21.772  1.00  0.00      R00  C  
ATOM    970  C   LEU 0  64     -14.630   3.401 -22.245  1.00  0.00      R00  C  
ATOM    971  O   LEU 0  64     -14.672   3.716 -23.379  1.00  0.00      R00  O  
ATOM    972  CB  LEU 0  64     -16.262   2.037 -20.813  1.00  0.00      R00  C  
ATOM    973  CG  LEU 0  64     -16.716   0.816 -20.041  1.00  0.00      R00  C  
ATOM    974  CD1 LEU 0  64     -17.741   1.090 -19.011  1.00  0.00      R00  C  
ATOM    975  CD2 LEU 0  64     -17.182  -0.363 -20.892  1.00  0.00      R00  C  
ATOM    976  H   LEU 0  64     -13.493   1.663 -20.411  1.00  0.00      R00  H  
ATOM    977  HA  LEU 0  64     -15.456   1.420 -22.625  1.00  0.00           H  
ATOM    978  HB3 LEU 0  64     -17.140   2.459 -21.304  1.00  0.00           H  
ATOM    979  HB2 LEU 0  64     -15.958   2.728 -20.027  1.00  0.00           H  
ATOM    980  HG  LEU 0  64     -15.830   0.374 -19.584  1.00  0.00           H  
ATOM    981 HD11 LEU 0  64     -18.018   2.121 -18.790  1.00  0.00           H  
ATOM    982 HD12 LEU 0  64     -18.647   0.486 -18.960  1.00  0.00           H  
ATOM    983 HD13 LEU 0  64     -17.254   0.839 -18.069  1.00  0.00           H  
ATOM    984 HD21 LEU 0  64     -16.568  -0.550 -21.773  1.00  0.00           H  
ATOM    985 HD22 LEU 0  64     -17.097  -1.352 -20.442  1.00  0.00           H  
ATOM    986 HD23 LEU 0  64     -18.211  -0.183 -21.204  1.00  0.00           H  
ATOM    987  N   ARG 0  65     -14.101   4.138 -21.295  1.00  0.00      R00  N  
ATOM    988  CA  ARG 0  65     -14.021   5.617 -21.426  1.00  0.00      R00  C  
ATOM    989  C   ARG 0  65     -12.918   6.198 -22.380  1.00  0.00      R00  C  
ATOM    990  O   ARG 0  65     -13.138   7.275 -22.924  1.00  0.00      R00  O  
ATOM    991  CB  ARG 0  65     -13.975   6.279 -19.985  1.00  0.00      R00  C  
ATOM    992  CG  ARG 0  65     -15.197   5.895 -19.070  1.00  0.00      R00  C  
ATOM    993  CD  ARG 0  65     -15.224   6.832 -17.764  1.00  0.00      R00  C  
ATOM    994  NE  ARG 0  65     -16.337   6.585 -16.814  1.00  0.00      R00  N  
ATOM    995  CZ  ARG 0  65     -16.485   7.120 -15.567  1.00  0.00      R00  C  
ATOM    996  NH1 ARG 0  65     -17.594   6.987 -14.861  1.00  0.00      R00  N  
ATOM    997  NH2 ARG 0  65     -15.514   7.920 -15.026  1.00  0.00      R00  N1+
ATOM    998  H   ARG 0  65     -13.901   3.798 -20.365  1.00  0.00      R00  H  
ATOM    999  HE  ARG 0  65     -16.970   5.974 -17.311  1.00  0.00      R00  H  
ATOM   1000 HH11 ARG 0  65     -17.694   7.415 -13.951  1.00  0.00      R00  H  
ATOM   1001 HH12 ARG 0  65     -18.362   6.535 -15.336  1.00  0.00      R00  H  
ATOM   1002 HH21 ARG 0  65     -15.477   8.415 -14.147  1.00  0.00      R00  H  
ATOM   1003 HH22 ARG 0  65     -14.669   8.116 -15.543  1.00  0.00      R00  H  
ATOM   1004  HA  ARG 0  65     -14.972   6.004 -21.790  1.00  0.00           H  
ATOM   1005  HB3 ARG 0  65     -13.850   7.360 -20.040  1.00  0.00           H  
ATOM   1006  HB2 ARG 0  65     -13.131   5.776 -19.514  1.00  0.00           H  
ATOM   1007  HG3 ARG 0  65     -15.305   4.866 -18.725  1.00  0.00           H  
ATOM   1008  HG2 ARG 0  65     -16.066   6.118 -19.687  1.00  0.00           H  
ATOM   1009  HD3 ARG 0  65     -15.287   7.900 -17.970  1.00  0.00           H  
ATOM   1010  HD2 ARG 0  65     -14.329   6.689 -17.158  1.00  0.00           H  
ATOM   1011  N   TYR 0  66     -11.733   5.532 -22.477  1.00  0.00      R00  N  
ATOM   1012  CA  TYR 0  66     -10.550   6.050 -23.199  1.00  0.00      R00  C  
ATOM   1013  C   TYR 0  66      -9.657   4.813 -23.600  1.00  0.00      R00  C  
ATOM   1014  O   TYR 0  66      -8.517   4.789 -23.182  1.00  0.00      R00  O  
ATOM   1015  CB  TYR 0  66      -9.854   7.215 -22.500  1.00  0.00      R00  C  
ATOM   1016  CG  TYR 0  66      -9.356   7.052 -21.074  1.00  0.00      R00  C  
ATOM   1017  CD1 TYR 0  66      -8.096   6.448 -20.807  1.00  0.00      R00  C  
ATOM   1018  CE1 TYR 0  66      -7.619   6.573 -19.473  1.00  0.00      R00  C  
ATOM   1019  CD2 TYR 0  66     -10.079   7.658 -20.022  1.00  0.00      R00  C  
ATOM   1020  CE2 TYR 0  66      -9.556   7.813 -18.728  1.00  0.00      R00  C  
ATOM   1021  CZ  TYR 0  66      -8.289   7.226 -18.449  1.00  0.00      R00  C  
ATOM   1022  OH  TYR 0  66      -7.719   7.526 -17.251  1.00  0.00      R00  O  
ATOM   1023  H   TYR 0  66     -11.653   4.599 -22.098  1.00  0.00      R00  H  
ATOM   1024  HH  TYR 0  66      -8.322   8.129 -16.810  1.00  0.00      R00  H  
ATOM   1025  HA  TYR 0  66     -10.966   6.433 -24.131  1.00  0.00           H  
ATOM   1026  HB3 TYR 0  66     -10.633   7.975 -22.460  1.00  0.00           H  
ATOM   1027  HB2 TYR 0  66      -9.058   7.451 -23.207  1.00  0.00           H  
ATOM   1028  HD1 TYR 0  66      -7.388   6.020 -21.501  1.00  0.00           H  
ATOM   1029  HE1 TYR 0  66      -6.622   6.166 -19.389  1.00  0.00           H  
ATOM   1030  HD2 TYR 0  66     -11.055   8.087 -20.195  1.00  0.00           H  
ATOM   1031  HE2 TYR 0  66     -10.181   8.278 -17.980  1.00  0.00           H  
ATOM   1032  N   SER 0  67     -10.175   3.866 -24.327  1.00  0.00      R00  N  
ATOM   1033  CA  SER 0  67      -9.518   2.757 -25.004  1.00  0.00      R00  C  
ATOM   1034  C   SER 0  67     -10.342   2.265 -26.249  1.00  0.00      R00  C  
ATOM   1035  O   SER 0  67     -11.436   2.746 -26.470  1.00  0.00      R00  O  
ATOM   1036  CB  SER 0  67      -8.929   1.773 -23.966  1.00  0.00      R00  C  
ATOM   1037  OG  SER 0  67      -9.951   0.898 -23.539  1.00  0.00      R00  O  
ATOM   1038  H   SER 0  67     -11.067   4.111 -24.732  1.00  0.00      R00  H  
ATOM   1039  HG  SER 0  67     -10.232   1.335 -22.732  1.00  0.00      R00  H  
ATOM   1040  HA  SER 0  67      -8.623   3.183 -25.457  1.00  0.00           H  
ATOM   1041  HB3 SER 0  67      -8.549   2.318 -23.102  1.00  0.00           H  
ATOM   1042  HB2 SER 0  67      -8.234   1.092 -24.459  1.00  0.00           H  
ATOM   1043  N   LYS 0  68      -9.740   1.260 -26.959  1.00  0.00      R00  N  
ATOM   1044  CA  LYS 0  68     -10.331   0.642 -28.096  1.00  0.00      R00  C  
ATOM   1045  C   LYS 0  68     -11.081  -0.641 -27.631  1.00  0.00      R00  C  
ATOM   1046  O   LYS 0  68     -11.175  -1.692 -28.312  1.00  0.00      R00  O  
ATOM   1047  CB  LYS 0  68      -9.260   0.494 -29.188  1.00  0.00      R00  C  
ATOM   1048  CG  LYS 0  68      -8.093  -0.509 -28.773  1.00  0.00      R00  C  
ATOM   1049  CD  LYS 0  68      -7.188  -0.891 -29.951  1.00  0.00      R00  C  
ATOM   1050  CE  LYS 0  68      -6.441   0.333 -30.563  1.00  0.00      R00  C  
ATOM   1051  NZ  LYS 0  68      -5.414  -0.123 -31.465  1.00  0.00      R00  N1+
ATOM   1052  H   LYS 0  68      -8.798   1.029 -26.679  1.00  0.00      R00  H  
ATOM   1053  HZ1 LYS 0  68      -4.703  -0.663 -30.993  1.00  0.00      R00  H  
ATOM   1054  HZ2 LYS 0  68      -5.761  -0.674 -32.237  1.00  0.00      R00  H  
ATOM   1055  HZ3 LYS 0  68      -5.034   0.691 -31.928  1.00  0.00      R00  H  
ATOM   1056  HA  LYS 0  68     -11.099   1.248 -28.576  1.00  0.00           H  
ATOM   1057  HB3 LYS 0  68      -8.888   1.501 -29.373  1.00  0.00           H  
ATOM   1058  HB2 LYS 0  68      -9.748   0.174 -30.108  1.00  0.00           H  
ATOM   1059  HG3 LYS 0  68      -8.577  -1.412 -28.400  1.00  0.00           H  
ATOM   1060  HG2 LYS 0  68      -7.596  -0.003 -27.946  1.00  0.00           H  
ATOM   1061  HD3 LYS 0  68      -7.820  -1.213 -30.779  1.00  0.00           H  
ATOM   1062  HD2 LYS 0  68      -6.443  -1.631 -29.660  1.00  0.00           H  
ATOM   1063  HE3 LYS 0  68      -5.965   0.945 -29.796  1.00  0.00           H  
ATOM   1064  HE2 LYS 0  68      -7.061   0.982 -31.182  1.00  0.00           H  
ATOM   1065  N   MET 0  69     -11.551  -0.598 -26.378  1.00  0.00      R00  N  
ATOM   1066  CA  MET 0  69     -12.094  -1.599 -25.581  1.00  0.00      R00  C  
ATOM   1067  C   MET 0  69     -11.097  -2.561 -24.924  1.00  0.00      R00  C  
ATOM   1068  O   MET 0  69     -11.083  -2.741 -23.709  1.00  0.00      R00  O  
ATOM   1069  CB  MET 0  69     -13.275  -2.332 -26.264  1.00  0.00      R00  C  
ATOM   1070  CG  MET 0  69     -14.137  -3.079 -25.214  1.00  0.00      R00  C  
ATOM   1071  SD  MET 0  69     -15.774  -3.569 -25.850  1.00  0.00      R00  S  
ATOM   1072  CE  MET 0  69     -16.820  -2.067 -25.445  1.00  0.00      R00  C  
ATOM   1073  H   MET 0  69     -11.433   0.269 -25.873  1.00  0.00      R00  H  
ATOM   1074  HA  MET 0  69     -12.409  -1.133 -24.647  1.00  0.00           H  
ATOM   1075  HB3 MET 0  69     -12.976  -3.077 -27.001  1.00  0.00           H  
ATOM   1076  HB2 MET 0  69     -13.875  -1.584 -26.783  1.00  0.00           H  
ATOM   1077  HG3 MET 0  69     -14.340  -2.515 -24.303  1.00  0.00           H  
ATOM   1078  HG2 MET 0  69     -13.562  -3.977 -24.987  1.00  0.00           H  
ATOM   1079  HE1 MET 0  69     -17.805  -2.447 -25.174  1.00  0.00           H  
ATOM   1080  HE2 MET 0  69     -16.425  -1.486 -24.611  1.00  0.00           H  
ATOM   1081  HE3 MET 0  69     -16.819  -1.409 -26.314  1.00  0.00           H  
ATOM   1082  N   GLN 0  70     -10.152  -3.051 -25.750  1.00  0.00      R00  N  
ATOM   1083  CA  GLN 0  70      -8.885  -3.746 -25.369  1.00  0.00      R00  C  
ATOM   1084  C   GLN 0  70      -7.824  -2.704 -24.904  1.00  0.00      R00  C  
ATOM   1085  O   GLN 0  70      -7.486  -1.777 -25.684  1.00  0.00      R00  O  
ATOM   1086  CB  GLN 0  70      -8.241  -4.486 -26.552  1.00  0.00      R00  C  
ATOM   1087  CG  GLN 0  70      -9.296  -5.037 -27.555  1.00  0.00      R00  C  
ATOM   1088  CD  GLN 0  70     -10.347  -5.958 -26.989  1.00  0.00      R00  C  
ATOM   1089  OE1 GLN 0  70     -10.033  -7.126 -26.630  1.00  0.00      R00  O  
ATOM   1090  NE2 GLN 0  70     -11.590  -5.540 -26.920  1.00  0.00      R00  N  
ATOM   1091  H   GLN 0  70     -10.214  -2.754 -26.713  1.00  0.00      R00  H  
ATOM   1092 HE21 GLN 0  70     -12.282  -6.256 -26.751  1.00  0.00      R00  H  
ATOM   1093 HE22 GLN 0  70     -11.814  -4.654 -27.350  1.00  0.00      R00  H  
ATOM   1094  HA  GLN 0  70      -8.995  -4.562 -24.655  1.00  0.00           H  
ATOM   1095  HB3 GLN 0  70      -7.490  -5.154 -26.128  1.00  0.00           H  
ATOM   1096  HB2 GLN 0  70      -7.467  -3.933 -27.084  1.00  0.00           H  
ATOM   1097  HG3 GLN 0  70      -8.796  -5.540 -28.383  1.00  0.00           H  
ATOM   1098  HG2 GLN 0  70      -9.825  -4.197 -28.005  1.00  0.00           H  
ATOM   1099  N   THR 0  71      -7.324  -2.931 -23.711  1.00  0.00      R00  N  
ATOM   1100  CA  THR 0  71      -6.411  -2.108 -22.864  1.00  0.00      R00  C  
ATOM   1101  C   THR 0  71      -5.628  -2.960 -21.864  1.00  0.00      R00  C  
ATOM   1102  O   THR 0  71      -5.475  -4.220 -22.082  1.00  0.00      R00  O  
ATOM   1103  CB  THR 0  71      -7.330  -0.999 -22.187  1.00  0.00      R00  C  
ATOM   1104  OG1 THR 0  71      -6.606  -0.004 -21.432  1.00  0.00      R00  O  
ATOM   1105  CG2 THR 0  71      -8.507  -1.505 -21.404  1.00  0.00      R00  C  
ATOM   1106  H   THR 0  71      -7.633  -3.713 -23.152  1.00  0.00      R00  H  
ATOM   1107  HG1 THR 0  71      -6.014   0.498 -21.997  1.00  0.00      R00  H  
ATOM   1108  HA  THR 0  71      -5.702  -1.622 -23.534  1.00  0.00           H  
ATOM   1109  HB  THR 0  71      -7.698  -0.353 -22.983  1.00  0.00           H  
ATOM   1110 HG21 THR 0  71      -9.015  -0.687 -20.894  1.00  0.00           H  
ATOM   1111 HG22 THR 0  71      -9.146  -1.891 -22.199  1.00  0.00           H  
ATOM   1112 HG23 THR 0  71      -8.088  -2.305 -20.793  1.00  0.00           H  
ATOM   1113  N   VAL 0  72      -5.138  -2.348 -20.776  1.00  0.00      R00  N  
ATOM   1114  CA  VAL 0  72      -4.123  -3.049 -19.863  1.00  0.00      R00  C  
ATOM   1115  C   VAL 0  72      -4.851  -3.469 -18.563  1.00  0.00      R00  C  
ATOM   1116  O   VAL 0  72      -4.189  -3.575 -17.545  1.00  0.00      R00  O  
ATOM   1117  CB  VAL 0  72      -3.013  -2.067 -19.573  1.00  0.00      R00  C  
ATOM   1118  CG1 VAL 0  72      -2.237  -1.640 -20.834  1.00  0.00      R00  C  
ATOM   1119  CG2 VAL 0  72      -3.501  -0.898 -18.643  1.00  0.00      R00  C  
ATOM   1120  H   VAL 0  72      -5.326  -1.358 -20.844  1.00  0.00      R00  H  
ATOM   1121  HA  VAL 0  72      -3.736  -3.949 -20.340  1.00  0.00           H  
ATOM   1122  HB  VAL 0  72      -2.336  -2.563 -18.877  1.00  0.00           H  
ATOM   1123 HG11 VAL 0  72      -2.934  -1.145 -21.511  1.00  0.00           H  
ATOM   1124 HG12 VAL 0  72      -1.332  -1.051 -20.690  1.00  0.00           H  
ATOM   1125 HG13 VAL 0  72      -1.953  -2.478 -21.471  1.00  0.00           H  
ATOM   1126 HG21 VAL 0  72      -2.580  -0.399 -18.343  1.00  0.00           H  
ATOM   1127 HG22 VAL 0  72      -4.189  -0.281 -19.222  1.00  0.00           H  
ATOM   1128 HG23 VAL 0  72      -3.945  -1.230 -17.705  1.00  0.00           H  
ATOM   1129  N   THR 0  73      -6.169  -3.637 -18.565  1.00  0.00      R00  N  
ATOM   1130  CA  THR 0  73      -6.812  -4.151 -17.380  1.00  0.00      R00  C  
ATOM   1131  C   THR 0  73      -7.855  -5.262 -17.656  1.00  0.00      R00  C  
ATOM   1132  O   THR 0  73      -8.350  -5.919 -16.713  1.00  0.00      R00  O  
ATOM   1133  CB  THR 0  73      -7.563  -2.985 -16.564  1.00  0.00      R00  C  
ATOM   1134  OG1 THR 0  73      -8.550  -2.388 -17.406  1.00  0.00      R00  O  
ATOM   1135  CG2 THR 0  73      -6.627  -1.815 -16.223  1.00  0.00      R00  C  
ATOM   1136  H   THR 0  73      -6.785  -3.533 -19.359  1.00  0.00      R00  H  
ATOM   1137  HG1 THR 0  73      -9.309  -2.111 -16.888  1.00  0.00      R00  H  
ATOM   1138  HA  THR 0  73      -6.073  -4.653 -16.755  1.00  0.00           H  
ATOM   1139  HB  THR 0  73      -7.894  -3.329 -15.584  1.00  0.00           H  
ATOM   1140 HG21 THR 0  73      -5.740  -2.195 -15.718  1.00  0.00           H  
ATOM   1141 HG22 THR 0  73      -6.389  -1.359 -17.185  1.00  0.00           H  
ATOM   1142 HG23 THR 0  73      -7.118  -1.026 -15.653  1.00  0.00           H  
ATOM   1143  N   ASN 0  74      -8.095  -5.501 -18.967  1.00  0.00      R00  N  
ATOM   1144  CA  ASN 0  74      -9.059  -6.505 -19.404  1.00  0.00      R00  C  
ATOM   1145  C   ASN 0  74      -8.925  -7.858 -18.704  1.00  0.00      R00  C  
ATOM   1146  O   ASN 0  74      -9.847  -8.430 -18.080  1.00  0.00      R00  O  
ATOM   1147  CB  ASN 0  74      -9.119  -6.735 -20.936  1.00  0.00      R00  C  
ATOM   1148  CG  ASN 0  74      -9.341  -5.469 -21.794  1.00  0.00      R00  C  
ATOM   1149  OD1 ASN 0  74      -8.389  -4.692 -21.839  1.00  0.00      R00  O  
ATOM   1150  ND2 ASN 0  74     -10.510  -5.240 -22.385  1.00  0.00      R00  N  
ATOM   1151  H   ASN 0  74      -7.590  -5.120 -19.755  1.00  0.00      R00  H  
ATOM   1152 HD21 ASN 0  74     -10.676  -4.294 -22.699  1.00  0.00      R00  H  
ATOM   1153 HD22 ASN 0  74     -11.342  -5.708 -22.055  1.00  0.00      R00  H  
ATOM   1154  HA  ASN 0  74     -10.072  -6.150 -19.218  1.00  0.00           H  
ATOM   1155  HB3 ASN 0  74      -9.948  -7.418 -21.119  1.00  0.00           H  
ATOM   1156  HB2 ASN 0  74      -8.214  -7.235 -21.282  1.00  0.00           H  
ATOM   1157  N   MET 0  75      -7.743  -8.490 -18.807  1.00  0.00      R00  N  
ATOM   1158  CA  MET 0  75      -7.510  -9.802 -18.194  1.00  0.00      R00  C  
ATOM   1159  C   MET 0  75      -7.406  -9.895 -16.664  1.00  0.00      R00  C  
ATOM   1160  O   MET 0  75      -6.970 -10.903 -16.147  1.00  0.00      R00  O  
ATOM   1161  CB  MET 0  75      -6.175 -10.329 -18.796  1.00  0.00      R00  C  
ATOM   1162  CG  MET 0  75      -6.015 -10.399 -20.328  1.00  0.00      R00  C  
ATOM   1163  SD  MET 0  75      -4.576 -11.337 -20.865  1.00  0.00      R00  S  
ATOM   1164  CE  MET 0  75      -4.755 -11.205 -22.656  1.00  0.00      R00  C  
ATOM   1165  H   MET 0  75      -6.913  -8.088 -19.219  1.00  0.00      R00  H  
ATOM   1166  HA  MET 0  75      -8.328 -10.506 -18.350  1.00  0.00           H  
ATOM   1167  HB3 MET 0  75      -6.230 -11.371 -18.483  1.00  0.00           H  
ATOM   1168  HB2 MET 0  75      -5.323  -9.895 -18.274  1.00  0.00           H  
ATOM   1169  HG3 MET 0  75      -6.015  -9.422 -20.810  1.00  0.00           H  
ATOM   1170  HG2 MET 0  75      -6.822 -11.000 -20.747  1.00  0.00           H  
ATOM   1171  HE1 MET 0  75      -5.700 -11.614 -23.015  1.00  0.00           H  
ATOM   1172  HE2 MET 0  75      -4.650 -10.197 -23.055  1.00  0.00           H  
ATOM   1173  HE3 MET 0  75      -4.053 -11.765 -23.273  1.00  0.00           H  
ATOM   1174  N   TYR 0  76      -7.773  -8.828 -15.975  1.00  0.00      R00  N  
ATOM   1175  CA  TYR 0  76      -7.588  -8.707 -14.531  1.00  0.00      R00  C  
ATOM   1176  C   TYR 0  76      -8.881  -8.323 -13.737  1.00  0.00      R00  C  
ATOM   1177  O   TYR 0  76      -9.097  -8.814 -12.602  1.00  0.00      R00  O  
ATOM   1178  CB  TYR 0  76      -6.507  -7.606 -14.238  1.00  0.00      R00  C  
ATOM   1179  CG  TYR 0  76      -5.186  -8.022 -14.864  1.00  0.00      R00  C  
ATOM   1180  CD1 TYR 0  76      -4.799  -7.521 -16.104  1.00  0.00      R00  C  
ATOM   1181  CE1 TYR 0  76      -3.530  -7.968 -16.583  1.00  0.00      R00  C  
ATOM   1182  CD2 TYR 0  76      -4.391  -8.878 -14.055  1.00  0.00      R00  C  
ATOM   1183  CE2 TYR 0  76      -3.223  -9.431 -14.651  1.00  0.00      R00  C  
ATOM   1184  CZ  TYR 0  76      -2.840  -9.000 -15.933  1.00  0.00      R00  C  
ATOM   1185  OH  TYR 0  76      -1.694  -9.509 -16.469  1.00  0.00      R00  O  
ATOM   1186  H   TYR 0  76      -8.306  -8.122 -16.463  1.00  0.00      R00  H  
ATOM   1187  HH  TYR 0  76      -1.387  -9.017 -17.234  1.00  0.00      R00  H  
ATOM   1188  HA  TYR 0  76      -7.311  -9.657 -14.074  1.00  0.00           H  
ATOM   1189  HB3 TYR 0  76      -6.433  -7.559 -13.151  1.00  0.00           H  
ATOM   1190  HB2 TYR 0  76      -6.764  -6.657 -14.709  1.00  0.00           H  
ATOM   1191  HD1 TYR 0  76      -5.355  -6.784 -16.665  1.00  0.00           H  
ATOM   1192  HE1 TYR 0  76      -3.211  -7.565 -17.533  1.00  0.00           H  
ATOM   1193  HD2 TYR 0  76      -4.750  -9.164 -13.078  1.00  0.00           H  
ATOM   1194  HE2 TYR 0  76      -2.721 -10.228 -14.124  1.00  0.00           H  
ATOM   1195  N   ILE 0  77      -9.810  -7.626 -14.390  1.00  0.00      R00  N  
ATOM   1196  CA  ILE 0  77     -11.191  -7.327 -13.984  1.00  0.00      R00  C  
ATOM   1197  C   ILE 0  77     -12.109  -8.513 -13.829  1.00  0.00      R00  C  
ATOM   1198  O   ILE 0  77     -13.203  -8.388 -13.254  1.00  0.00      R00  O  
ATOM   1199  CB  ILE 0  77     -11.885  -6.256 -14.844  1.00  0.00      R00  C  
ATOM   1200  CG2 ILE 0  77     -10.980  -4.982 -14.695  1.00  0.00      R00  C  
ATOM   1201  CG1 ILE 0  77     -12.103  -6.662 -16.360  1.00  0.00      R00  C  
ATOM   1202  CD1 ILE 0  77     -13.131  -5.814 -17.026  1.00  0.00      R00  C  
ATOM   1203  H   ILE 0  77      -9.510  -7.070 -15.178  1.00  0.00      R00  H  
ATOM   1204  HA  ILE 0  77     -11.040  -6.986 -12.960  1.00  0.00           H  
ATOM   1205  HB  ILE 0  77     -12.820  -5.933 -14.387  1.00  0.00           H  
ATOM   1206 HG21 ILE 0  77     -10.885  -4.475 -13.735  1.00  0.00           H  
ATOM   1207 HG22 ILE 0  77      -9.970  -5.030 -15.102  1.00  0.00           H  
ATOM   1208 HG23 ILE 0  77     -11.460  -4.145 -15.201  1.00  0.00           H  
ATOM   1209 HG13 ILE 0  77     -12.259  -7.741 -16.366  1.00  0.00           H  
ATOM   1210 HG12 ILE 0  77     -11.153  -6.529 -16.878  1.00  0.00           H  
ATOM   1211 HD11 ILE 0  77     -13.134  -4.912 -16.414  1.00  0.00           H  
ATOM   1212 HD12 ILE 0  77     -12.723  -5.510 -17.990  1.00  0.00           H  
ATOM   1213 HD13 ILE 0  77     -14.092  -6.321 -17.117  1.00  0.00           H  
ATOM   1214  N   VAL 0  78     -11.503  -9.671 -14.244  1.00  0.00      R00  N  
ATOM   1215  CA  VAL 0  78     -12.177 -10.911 -14.055  1.00  0.00      R00  C  
ATOM   1216  C   VAL 0  78     -11.914 -11.532 -12.710  1.00  0.00      R00  C  
ATOM   1217  O   VAL 0  78     -12.515 -12.547 -12.406  1.00  0.00      R00  O  
ATOM   1218  CB  VAL 0  78     -11.783 -11.905 -15.153  1.00  0.00      R00  C  
ATOM   1219  CG1 VAL 0  78     -11.963 -11.394 -16.604  1.00  0.00      R00  C  
ATOM   1220  CG2 VAL 0  78     -10.286 -12.286 -15.054  1.00  0.00      R00  C  
ATOM   1221  H   VAL 0  78     -10.536  -9.738 -14.531  1.00  0.00      R00  H  
ATOM   1222  HA  VAL 0  78     -13.258 -10.784 -14.120  1.00  0.00           H  
ATOM   1223  HB  VAL 0  78     -12.336 -12.842 -15.082  1.00  0.00           H  
ATOM   1224 HG11 VAL 0  78     -13.028 -11.278 -16.804  1.00  0.00           H  
ATOM   1225 HG12 VAL 0  78     -11.457 -10.465 -16.864  1.00  0.00           H  
ATOM   1226 HG13 VAL 0  78     -11.475 -12.070 -17.307  1.00  0.00           H  
ATOM   1227 HG21 VAL 0  78     -10.137 -12.902 -14.167  1.00  0.00           H  
ATOM   1228 HG22 VAL 0  78      -9.907 -12.927 -15.851  1.00  0.00           H  
ATOM   1229 HG23 VAL 0  78      -9.598 -11.447 -14.950  1.00  0.00           H  
ATOM   1230  N   ASN 0  79     -11.051 -10.928 -11.858  1.00  0.00      R00  N  
ATOM   1231  CA  ASN 0  79     -10.877 -11.429 -10.517  1.00  0.00      R00  C  
ATOM   1232  C   ASN 0  79     -11.673 -10.605  -9.489  1.00  0.00      R00  C  
ATOM   1233  O   ASN 0  79     -11.734  -9.424  -9.702  1.00  0.00      R00  O  
ATOM   1234  CB  ASN 0  79      -9.386 -11.404 -10.082  1.00  0.00      R00  C  
ATOM   1235  CG  ASN 0  79      -8.271 -11.983 -10.958  1.00  0.00      R00  C  
ATOM   1236  OD1 ASN 0  79      -8.044 -13.202 -10.971  1.00  0.00      R00  O  
ATOM   1237  ND2 ASN 0  79      -7.703 -11.171 -11.823  1.00  0.00      R00  N  
ATOM   1238  H   ASN 0  79     -10.624 -10.056 -12.139  1.00  0.00      R00  H  
ATOM   1239 HD21 ASN 0  79      -6.903 -11.473 -12.360  1.00  0.00      R00  H  
ATOM   1240 HD22 ASN 0  79      -8.042 -10.221 -11.870  1.00  0.00      R00  H  
ATOM   1241  HA  ASN 0  79     -11.069 -12.490 -10.360  1.00  0.00           H  
ATOM   1242  HB3 ASN 0  79      -9.287 -11.946  -9.141  1.00  0.00           H  
ATOM   1243  HB2 ASN 0  79      -9.085 -10.392  -9.812  1.00  0.00           H  
ATOM   1244  N   LEU 0  80     -12.131 -11.231  -8.349  1.00  0.00      R00  N  
ATOM   1245  CA  LEU 0  80     -12.831 -10.479  -7.302  1.00  0.00      R00  C  
ATOM   1246  C   LEU 0  80     -12.022 -10.766  -6.025  1.00  0.00      R00  C  
ATOM   1247  O   LEU 0  80     -11.476 -11.857  -5.715  1.00  0.00      R00  O  
ATOM   1248  CB  LEU 0  80     -14.284 -10.911  -7.133  1.00  0.00      R00  C  
ATOM   1249  CG  LEU 0  80     -15.189 -10.206  -6.131  1.00  0.00      R00  C  
ATOM   1250  CD1 LEU 0  80     -15.379  -8.718  -6.602  1.00  0.00      R00  C  
ATOM   1251  CD2 LEU 0  80     -16.542 -10.885  -5.897  1.00  0.00      R00  C  
ATOM   1252  H   LEU 0  80     -12.062 -12.224  -8.182  1.00  0.00      R00  H  
ATOM   1253  HA  LEU 0  80     -12.727  -9.463  -7.682  1.00  0.00           H  
ATOM   1254  HB3 LEU 0  80     -14.281 -11.997  -7.038  1.00  0.00           H  
ATOM   1255  HB2 LEU 0  80     -14.751 -10.648  -8.082  1.00  0.00           H  
ATOM   1256  HG  LEU 0  80     -14.619 -10.120  -5.205  1.00  0.00           H  
ATOM   1257 HD11 LEU 0  80     -15.065  -8.451  -7.611  1.00  0.00           H  
ATOM   1258 HD12 LEU 0  80     -16.350  -8.250  -6.440  1.00  0.00           H  
ATOM   1259 HD13 LEU 0  80     -14.801  -8.012  -6.006  1.00  0.00           H  
ATOM   1260 HD21 LEU 0  80     -17.320 -10.166  -6.155  1.00  0.00           H  
ATOM   1261 HD22 LEU 0  80     -16.554 -11.760  -6.547  1.00  0.00           H  
ATOM   1262 HD23 LEU 0  80     -16.441 -11.199  -4.858  1.00  0.00           H  
ATOM   1263  N   ALA 0  81     -12.027  -9.650  -5.274  1.00  0.00      R00  N  
ATOM   1264  CA  ALA 0  81     -11.550  -9.567  -3.813  1.00  0.00      R00  C  
ATOM   1265  C   ALA 0  81     -10.042  -9.841  -3.718  1.00  0.00      R00  C  
ATOM   1266  O   ALA 0  81      -9.653 -10.531  -2.840  1.00  0.00      R00  O  
ATOM   1267  CB  ALA 0  81     -12.492 -10.389  -2.901  1.00  0.00      R00  C  
ATOM   1268  H   ALA 0  81     -12.399  -8.781  -5.631  1.00  0.00      R00  H  
ATOM   1269  HA  ALA 0  81     -11.675  -8.532  -3.496  1.00  0.00           H  
ATOM   1270  HB1 ALA 0  81     -12.627 -11.393  -3.302  1.00  0.00           H  
ATOM   1271  HB2 ALA 0  81     -12.224 -10.489  -1.849  1.00  0.00           H  
ATOM   1272  HB3 ALA 0  81     -13.456  -9.884  -2.842  1.00  0.00           H  
ATOM   1273  N   ILE 0  82      -9.215  -9.391  -4.631  1.00  0.00      R00  N  
ATOM   1274  CA  ILE 0  82      -7.767  -9.655  -4.737  1.00  0.00      R00  C  
ATOM   1275  C   ILE 0  82      -7.003  -8.293  -4.821  1.00  0.00      R00  C  
ATOM   1276  O   ILE 0  82      -5.846  -8.314  -4.366  1.00  0.00      R00  O  
ATOM   1277  CB  ILE 0  82      -7.473 -10.449  -6.088  1.00  0.00      R00  C  
ATOM   1278  CG2 ILE 0  82      -6.109 -10.360  -6.809  1.00  0.00      R00  C  
ATOM   1279  CG1 ILE 0  82      -7.936 -11.914  -5.870  1.00  0.00      R00  C  
ATOM   1280  CD1 ILE 0  82      -7.111 -12.720  -4.862  1.00  0.00      R00  C  
ATOM   1281  H   ILE 0  82      -9.570  -9.035  -5.506  1.00  0.00      R00  H  
ATOM   1282  HA  ILE 0  82      -7.433 -10.279  -3.908  1.00  0.00           H  
ATOM   1283  HB  ILE 0  82      -8.082  -9.986  -6.864  1.00  0.00           H  
ATOM   1284 HG21 ILE 0  82      -6.286 -10.955  -7.705  1.00  0.00           H  
ATOM   1285 HG22 ILE 0  82      -5.882  -9.318  -7.035  1.00  0.00           H  
ATOM   1286 HG23 ILE 0  82      -5.262 -10.845  -6.325  1.00  0.00           H  
ATOM   1287 HG13 ILE 0  82      -8.003 -12.452  -6.815  1.00  0.00           H  
ATOM   1288 HG12 ILE 0  82      -8.933 -11.812  -5.440  1.00  0.00           H  
ATOM   1289 HD11 ILE 0  82      -7.022 -13.746  -5.217  1.00  0.00           H  
ATOM   1290 HD12 ILE 0  82      -6.069 -12.405  -4.813  1.00  0.00           H  
ATOM   1291 HD13 ILE 0  82      -7.591 -12.774  -3.884  1.00  0.00           H  
ATOM   1292  N   ALA 0  83      -7.579  -7.238  -5.412  1.00  0.00      R00  N  
ATOM   1293  CA  ALA 0  83      -7.000  -5.955  -5.539  1.00  0.00      R00  C  
ATOM   1294  C   ALA 0  83      -7.139  -5.098  -4.285  1.00  0.00      R00  C  
ATOM   1295  O   ALA 0  83      -6.065  -4.729  -3.716  1.00  0.00      R00  O  
ATOM   1296  CB  ALA 0  83      -7.621  -5.216  -6.767  1.00  0.00      R00  C  
ATOM   1297  H   ALA 0  83      -8.416  -7.381  -5.959  1.00  0.00      R00  H  
ATOM   1298  HA  ALA 0  83      -5.952  -6.077  -5.815  1.00  0.00           H  
ATOM   1299  HB1 ALA 0  83      -6.972  -4.459  -7.206  1.00  0.00           H  
ATOM   1300  HB2 ALA 0  83      -7.732  -5.895  -7.612  1.00  0.00           H  
ATOM   1301  HB3 ALA 0  83      -8.619  -4.840  -6.540  1.00  0.00           H  
ATOM   1302  N   ASP 0  84      -8.339  -4.611  -4.067  1.00  0.00      R00  N  
ATOM   1303  CA  ASP 0  84      -8.526  -3.492  -3.119  1.00  0.00      R00  C  
ATOM   1304  C   ASP 0  84     -10.003  -3.294  -2.579  1.00  0.00      R00  C  
ATOM   1305  O   ASP 0  84     -10.262  -2.356  -1.764  1.00  0.00      R00  O  
ATOM   1306  CB  ASP 0  84      -7.994  -2.176  -3.587  1.00  0.00      R00  C  
ATOM   1307  CG  ASP 0  84      -8.409  -1.750  -4.969  1.00  0.00      R00  C  
ATOM   1308  OD1 ASP 0  84      -9.512  -1.237  -5.138  1.00  0.00      R00  O  
ATOM   1309  OD2 ASP 0  84      -7.555  -1.815  -5.871  1.00  0.00      R00  O1-
ATOM   1310  H   ASP 0  84      -9.140  -5.087  -4.456  1.00  0.00      R00  H  
ATOM   1311  HA  ASP 0  84      -8.060  -3.749  -2.168  1.00  0.00           H  
ATOM   1312  HB3 ASP 0  84      -6.911  -2.289  -3.633  1.00  0.00           H  
ATOM   1313  HB2 ASP 0  84      -8.218  -1.434  -2.821  1.00  0.00           H  
ATOM   1314  N   GLU 0  85     -10.968  -4.082  -3.036  1.00  0.00      R00  N  
ATOM   1315  CA  GLU 0  85     -12.348  -3.995  -2.651  1.00  0.00      R00  C  
ATOM   1316  C   GLU 0  85     -12.608  -4.153  -1.107  1.00  0.00      R00  C  
ATOM   1317  O   GLU 0  85     -13.394  -3.331  -0.596  1.00  0.00      R00  O  
ATOM   1318  CB  GLU 0  85     -13.181  -5.022  -3.396  1.00  0.00      R00  C  
ATOM   1319  CG  GLU 0  85     -12.934  -5.111  -4.903  1.00  0.00      R00  C  
ATOM   1320  CD  GLU 0  85     -12.060  -6.313  -5.303  1.00  0.00      R00  C  
ATOM   1321  OE1 GLU 0  85     -12.533  -7.021  -6.205  1.00  0.00      R00  O  
ATOM   1322  OE2 GLU 0  85     -10.902  -6.490  -4.782  1.00  0.00      R00  O1-
ATOM   1323  H   GLU 0  85     -10.813  -4.758  -3.770  1.00  0.00      R00  H  
ATOM   1324  HA  GLU 0  85     -12.715  -2.990  -2.858  1.00  0.00           H  
ATOM   1325  HB3 GLU 0  85     -14.244  -4.867  -3.206  1.00  0.00           H  
ATOM   1326  HB2 GLU 0  85     -12.975  -6.015  -2.997  1.00  0.00           H  
ATOM   1327  HG3 GLU 0  85     -12.522  -4.185  -5.302  1.00  0.00           H  
ATOM   1328  HG2 GLU 0  85     -13.925  -5.198  -5.349  1.00  0.00           H  
ATOM   1329  N   CYS 0  86     -11.919  -5.093  -0.459  1.00  0.00      R00  N  
ATOM   1330  CA  CYS 0  86     -12.226  -5.429   0.977  1.00  0.00      R00  C  
ATOM   1331  C   CYS 0  86     -11.542  -4.327   1.912  1.00  0.00      R00  C  
ATOM   1332  O   CYS 0  86     -11.932  -4.136   3.049  1.00  0.00      R00  O  
ATOM   1333  CB  CYS 0  86     -11.835  -6.894   1.342  1.00  0.00      R00  C  
ATOM   1334  SG  CYS 0  86      -9.984  -7.267   1.672  1.00  0.00      R00  S  
ATOM   1335  H   CYS 0  86     -11.345  -5.770  -0.942  1.00  0.00      R00  H  
ATOM   1336  HA  CYS 0  86     -13.307  -5.481   1.104  1.00  0.00           H  
ATOM   1337  HB3 CYS 0  86     -12.153  -7.609   0.583  1.00  0.00           H  
ATOM   1338  HB2 CYS 0  86     -12.406  -7.300   2.178  1.00  0.00           H  
ATOM   1339  HG  CYS 0  86      -9.667  -7.233   0.375  1.00  0.00           H  
ATOM   1340  N   PHE 0  87     -10.534  -3.628   1.392  1.00  0.00      R00  N  
ATOM   1341  CA  PHE 0  87      -9.875  -2.494   2.001  1.00  0.00      R00  C  
ATOM   1342  C   PHE 0  87     -10.767  -1.201   2.105  1.00  0.00      R00  C  
ATOM   1343  O   PHE 0  87     -10.699  -0.506   3.138  1.00  0.00      R00  O  
ATOM   1344  CB  PHE 0  87      -8.667  -2.034   1.182  1.00  0.00      R00  C  
ATOM   1345  CG  PHE 0  87      -7.544  -2.955   1.056  1.00  0.00      R00  C  
ATOM   1346  CD1 PHE 0  87      -7.048  -3.767   2.144  1.00  0.00      R00  C  
ATOM   1347  CD2 PHE 0  87      -6.721  -2.784  -0.055  1.00  0.00      R00  C  
ATOM   1348  CE1 PHE 0  87      -5.824  -4.364   2.027  1.00  0.00      R00  C  
ATOM   1349  CE2 PHE 0  87      -5.456  -3.379  -0.177  1.00  0.00      R00  C  
ATOM   1350  CZ  PHE 0  87      -5.052  -4.239   0.887  1.00  0.00      R00  C  
ATOM   1351  H   PHE 0  87     -10.256  -3.805   0.437  1.00  0.00      R00  H  
ATOM   1352  HA  PHE 0  87      -9.606  -2.914   2.970  1.00  0.00           H  
ATOM   1353  HB3 PHE 0  87      -8.241  -1.088   1.517  1.00  0.00           H  
ATOM   1354  HB2 PHE 0  87      -8.997  -1.747   0.183  1.00  0.00           H  
ATOM   1355  HD1 PHE 0  87      -7.686  -3.879   3.008  1.00  0.00           H  
ATOM   1356  HD2 PHE 0  87      -7.016  -2.052  -0.793  1.00  0.00           H  
ATOM   1357  HE1 PHE 0  87      -5.448  -5.107   2.715  1.00  0.00           H  
ATOM   1358  HE2 PHE 0  87      -5.025  -3.280  -1.162  1.00  0.00           H  
ATOM   1359  HZ  PHE 0  87      -4.148  -4.827   0.829  1.00  0.00           H  
ATOM   1360  N   LEU 0  88     -11.624  -0.962   1.039  1.00  0.00      R00  N  
ATOM   1361  CA  LEU 0  88     -12.537   0.174   1.082  1.00  0.00      R00  C  
ATOM   1362  C   LEU 0  88     -13.620  -0.036   2.185  1.00  0.00      R00  C  
ATOM   1363  O   LEU 0  88     -14.008   1.006   2.712  1.00  0.00      R00  O  
ATOM   1364  CB  LEU 0  88     -13.175   0.189  -0.339  1.00  0.00      R00  C  
ATOM   1365  CG  LEU 0  88     -12.321   0.852  -1.432  1.00  0.00      R00  C  
ATOM   1366  CD1 LEU 0  88     -12.342   0.310  -2.875  1.00  0.00      R00  C  
ATOM   1367  CD2 LEU 0  88     -12.313   2.374  -1.394  1.00  0.00      R00  C  
ATOM   1368  H   LEU 0  88     -11.625  -1.475   0.169  1.00  0.00      R00  H  
ATOM   1369  HA  LEU 0  88     -12.032   1.125   1.253  1.00  0.00           H  
ATOM   1370  HB3 LEU 0  88     -14.138   0.694  -0.253  1.00  0.00           H  
ATOM   1371  HB2 LEU 0  88     -13.452  -0.823  -0.635  1.00  0.00           H  
ATOM   1372  HG  LEU 0  88     -11.331   0.510  -1.131  1.00  0.00           H  
ATOM   1373 HD11 LEU 0  88     -13.114  -0.414  -3.138  1.00  0.00           H  
ATOM   1374 HD12 LEU 0  88     -12.453   1.073  -3.645  1.00  0.00           H  
ATOM   1375 HD13 LEU 0  88     -11.415  -0.141  -3.227  1.00  0.00           H  
ATOM   1376 HD21 LEU 0  88     -12.936   2.735  -0.575  1.00  0.00           H  
ATOM   1377 HD22 LEU 0  88     -11.350   2.854  -1.221  1.00  0.00           H  
ATOM   1378 HD23 LEU 0  88     -12.816   2.854  -2.233  1.00  0.00           H  
ATOM   1379  N   ILE 0  89     -14.034  -1.300   2.483  1.00  0.00      R00  N  
ATOM   1380  CA  ILE 0  89     -14.936  -1.619   3.579  1.00  0.00      R00  C  
ATOM   1381  C   ILE 0  89     -14.139  -1.541   4.941  1.00  0.00      R00  C  
ATOM   1382  O   ILE 0  89     -14.864  -1.443   6.000  1.00  0.00      R00  O  
ATOM   1383  CB  ILE 0  89     -15.468  -3.108   3.473  1.00  0.00      R00  C  
ATOM   1384  CG2 ILE 0  89     -16.419  -3.602   4.562  1.00  0.00      R00  C  
ATOM   1385  CG1 ILE 0  89     -16.111  -3.464   2.111  1.00  0.00      R00  C  
ATOM   1386  CD1 ILE 0  89     -17.539  -2.791   2.053  1.00  0.00      R00  C  
ATOM   1387  H   ILE 0  89     -13.742  -2.012   1.829  1.00  0.00      R00  H  
ATOM   1388  HA  ILE 0  89     -15.754  -0.902   3.645  1.00  0.00           H  
ATOM   1389  HB  ILE 0  89     -14.586  -3.739   3.582  1.00  0.00           H  
ATOM   1390 HG21 ILE 0  89     -15.875  -3.781   5.489  1.00  0.00           H  
ATOM   1391 HG22 ILE 0  89     -17.190  -2.846   4.714  1.00  0.00           H  
ATOM   1392 HG23 ILE 0  89     -16.949  -4.503   4.253  1.00  0.00           H  
ATOM   1393 HG13 ILE 0  89     -16.052  -4.551   2.056  1.00  0.00           H  
ATOM   1394 HG12 ILE 0  89     -15.514  -3.034   1.307  1.00  0.00           H  
ATOM   1395 HD11 ILE 0  89     -18.418  -3.291   2.461  1.00  0.00           H  
ATOM   1396 HD12 ILE 0  89     -17.452  -1.843   2.583  1.00  0.00           H  
ATOM   1397 HD13 ILE 0  89     -17.723  -2.437   1.039  1.00  0.00           H  
ATOM   1398  N   GLY 0  90     -12.837  -1.728   5.041  1.00  0.00      R00  N  
ATOM   1399  CA  GLY 0  90     -12.034  -1.598   6.188  1.00  0.00      R00  C  
ATOM   1400  C   GLY 0  90     -11.887  -0.154   6.608  1.00  0.00      R00  C  
ATOM   1401  O   GLY 0  90     -12.002   0.073   7.774  1.00  0.00      R00  O  
ATOM   1402  H   GLY 0  90     -12.332  -1.811   4.170  1.00  0.00      R00  H  
ATOM   1403  HA3 GLY 0  90     -11.063  -2.058   6.002  1.00  0.00           H  
ATOM   1404  HA2 GLY 0  90     -12.475  -2.211   6.974  1.00  0.00           H  
ATOM   1405  N   ILE 0  91     -11.806   0.810   5.589  1.00  0.00      R00  N  
ATOM   1406  CA  ILE 0  91     -12.002   2.216   5.897  1.00  0.00      R00  C  
ATOM   1407  C   ILE 0  91     -13.100   2.604   6.883  1.00  0.00      R00  C  
ATOM   1408  O   ILE 0  91     -12.782   3.230   7.871  1.00  0.00      R00  O  
ATOM   1409  CB  ILE 0  91     -11.872   3.230   4.669  1.00  0.00      R00  C  
ATOM   1410  CG2 ILE 0  91     -11.956   4.697   5.014  1.00  0.00      R00  C  
ATOM   1411  CG1 ILE 0  91     -10.507   3.051   4.037  1.00  0.00      R00  C  
ATOM   1412  CD1 ILE 0  91     -10.281   3.777   2.687  1.00  0.00      R00  C  
ATOM   1413  H   ILE 0  91     -11.864   0.465   4.641  1.00  0.00      R00  H  
ATOM   1414  HA  ILE 0  91     -11.124   2.522   6.467  1.00  0.00           H  
ATOM   1415  HB  ILE 0  91     -12.631   2.957   3.936  1.00  0.00           H  
ATOM   1416 HG21 ILE 0  91     -11.347   4.928   5.888  1.00  0.00           H  
ATOM   1417 HG22 ILE 0  91     -11.616   5.351   4.211  1.00  0.00           H  
ATOM   1418 HG23 ILE 0  91     -12.997   4.920   5.248  1.00  0.00           H  
ATOM   1419 HG13 ILE 0  91     -10.284   1.991   3.917  1.00  0.00           H  
ATOM   1420 HG12 ILE 0  91      -9.722   3.411   4.702  1.00  0.00           H  
ATOM   1421 HD11 ILE 0  91      -9.369   3.308   2.317  1.00  0.00           H  
ATOM   1422 HD12 ILE 0  91     -11.077   3.689   1.948  1.00  0.00           H  
ATOM   1423 HD13 ILE 0  91     -10.070   4.816   2.940  1.00  0.00           H  
ATOM   1424  N   PRO 0  92     -14.385   2.203   6.682  1.00  0.00      R00  N  
ATOM   1425  CA  PRO 0  92     -15.489   2.416   7.678  1.00  0.00      R00  C  
ATOM   1426  C   PRO 0  92     -15.225   1.883   9.078  1.00  0.00      R00  C  
ATOM   1427  O   PRO 0  92     -15.591   2.498  10.060  1.00  0.00      R00  O  
ATOM   1428  CD  PRO 0  92     -14.972   2.068   5.332  1.00  0.00      R00  C  
ATOM   1429  CB  PRO 0  92     -16.677   1.658   7.033  1.00  0.00      R00  C  
ATOM   1430  CG  PRO 0  92     -16.480   2.075   5.596  1.00  0.00      R00  C  
ATOM   1431  HD2 PRO 0  92     -14.670   1.151   4.826  1.00  0.00           H  
ATOM   1432  HD3 PRO 0  92     -14.597   2.902   4.740  1.00  0.00           H  
ATOM   1433  HA  PRO 0  92     -15.697   3.485   7.654  1.00  0.00           H  
ATOM   1434  HB3 PRO 0  92     -17.667   1.952   7.380  1.00  0.00           H  
ATOM   1435  HB2 PRO 0  92     -16.565   0.589   7.215  1.00  0.00           H  
ATOM   1436  HG2 PRO 0  92     -17.115   1.449   4.970  1.00  0.00           H  
ATOM   1437  HG3 PRO 0  92     -16.870   3.089   5.507  1.00  0.00           H  
ATOM   1438  N   PHE 0  93     -14.607   0.728   9.163  1.00  0.00      R00  N  
ATOM   1439  CA  PHE 0  93     -14.549   0.052  10.471  1.00  0.00      R00  C  
ATOM   1440  C   PHE 0  93     -13.500   0.761  11.286  1.00  0.00      R00  C  
ATOM   1441  O   PHE 0  93     -13.668   0.955  12.510  1.00  0.00      R00  O  
ATOM   1442  CB  PHE 0  93     -14.240  -1.429  10.299  1.00  0.00      R00  C  
ATOM   1443  CG  PHE 0  93     -15.246  -2.423   9.817  1.00  0.00      R00  C  
ATOM   1444  CD1 PHE 0  93     -15.009  -3.835  10.035  1.00  0.00      R00  C  
ATOM   1445  CD2 PHE 0  93     -16.264  -2.096   8.928  1.00  0.00      R00  C  
ATOM   1446  CE1 PHE 0  93     -15.841  -4.792   9.512  1.00  0.00      R00  C  
ATOM   1447  CE2 PHE 0  93     -17.008  -3.112   8.315  1.00  0.00      R00  C  
ATOM   1448  CZ  PHE 0  93     -16.820  -4.456   8.627  1.00  0.00      R00  C  
ATOM   1449  H   PHE 0  93     -14.260   0.217   8.364  1.00  0.00      R00  H  
ATOM   1450  HA  PHE 0  93     -15.544   0.110  10.915  1.00  0.00           H  
ATOM   1451  HB3 PHE 0  93     -13.725  -1.648  11.234  1.00  0.00           H  
ATOM   1452  HB2 PHE 0  93     -13.476  -1.610   9.543  1.00  0.00           H  
ATOM   1453  HD1 PHE 0  93     -14.214  -4.161  10.689  1.00  0.00           H  
ATOM   1454  HD2 PHE 0  93     -16.423  -1.068   8.639  1.00  0.00           H  
ATOM   1455  HE1 PHE 0  93     -15.541  -5.828   9.578  1.00  0.00           H  
ATOM   1456  HE2 PHE 0  93     -17.766  -2.784   7.619  1.00  0.00           H  
ATOM   1457  HZ  PHE 0  93     -17.312  -5.206   8.026  1.00  0.00           H  
ATOM   1458  N   LEU 0  94     -12.489   1.263  10.678  1.00  0.00      R00  N  
ATOM   1459  CA  LEU 0  94     -11.455   2.028  11.305  1.00  0.00      R00  C  
ATOM   1460  C   LEU 0  94     -11.986   3.356  11.889  1.00  0.00      R00  C  
ATOM   1461  O   LEU 0  94     -11.679   3.667  13.066  1.00  0.00      R00  O  
ATOM   1462  CB  LEU 0  94     -10.160   2.249  10.404  1.00  0.00      R00  C  
ATOM   1463  CG  LEU 0  94      -9.407   0.970   9.977  1.00  0.00      R00  C  
ATOM   1464  CD1 LEU 0  94      -8.281   1.320   9.000  1.00  0.00      R00  C  
ATOM   1465  CD2 LEU 0  94      -8.860   0.130  11.207  1.00  0.00      R00  C  
ATOM   1466  H   LEU 0  94     -12.467   1.166   9.673  1.00  0.00      R00  H  
ATOM   1467  HA  LEU 0  94     -11.162   1.541  12.235  1.00  0.00           H  
ATOM   1468  HB3 LEU 0  94      -9.450   2.880  10.938  1.00  0.00           H  
ATOM   1469  HB2 LEU 0  94     -10.318   2.842   9.503  1.00  0.00           H  
ATOM   1470  HG  LEU 0  94     -10.185   0.469   9.401  1.00  0.00           H  
ATOM   1471 HD11 LEU 0  94      -8.618   1.704   8.037  1.00  0.00           H  
ATOM   1472 HD12 LEU 0  94      -7.470   1.942   9.380  1.00  0.00           H  
ATOM   1473 HD13 LEU 0  94      -7.891   0.372   8.630  1.00  0.00           H  
ATOM   1474 HD21 LEU 0  94      -8.661   0.770  12.066  1.00  0.00           H  
ATOM   1475 HD22 LEU 0  94      -9.603  -0.600  11.530  1.00  0.00           H  
ATOM   1476 HD23 LEU 0  94      -7.976  -0.428  10.897  1.00  0.00           H  
ATOM   1477  N   ILE 0  95     -12.619   4.192  11.030  1.00  0.00      R00  N  
ATOM   1478  CA  ILE 0  95     -13.374   5.385  11.337  1.00  0.00      R00  C  
ATOM   1479  C   ILE 0  95     -14.301   5.194  12.578  1.00  0.00      R00  C  
ATOM   1480  O   ILE 0  95     -14.297   6.060  13.501  1.00  0.00      R00  O  
ATOM   1481  CB  ILE 0  95     -14.179   5.934  10.139  1.00  0.00      R00  C  
ATOM   1482  CG2 ILE 0  95     -15.318   6.946  10.495  1.00  0.00      R00  C  
ATOM   1483  CG1 ILE 0  95     -13.307   6.601   9.072  1.00  0.00      R00  C  
ATOM   1484  CD1 ILE 0  95     -13.996   6.798   7.717  1.00  0.00      R00  C  
ATOM   1485  H   ILE 0  95     -12.574   3.873  10.073  1.00  0.00      R00  H  
ATOM   1486  HA  ILE 0  95     -12.646   6.078  11.759  1.00  0.00           H  
ATOM   1487  HB  ILE 0  95     -14.763   5.098   9.755  1.00  0.00           H  
ATOM   1488 HG21 ILE 0  95     -14.843   7.802  10.974  1.00  0.00           H  
ATOM   1489 HG22 ILE 0  95     -16.068   7.199   9.746  1.00  0.00           H  
ATOM   1490 HG23 ILE 0  95     -15.908   6.475  11.282  1.00  0.00           H  
ATOM   1491 HG13 ILE 0  95     -12.454   5.957   8.861  1.00  0.00           H  
ATOM   1492 HG12 ILE 0  95     -12.913   7.551   9.433  1.00  0.00           H  
ATOM   1493 HD11 ILE 0  95     -14.831   7.498   7.671  1.00  0.00           H  
ATOM   1494 HD12 ILE 0  95     -13.238   7.157   7.021  1.00  0.00           H  
ATOM   1495 HD13 ILE 0  95     -14.448   5.865   7.382  1.00  0.00           H  
ATOM   1496  N   ILE 0  96     -15.081   4.068  12.623  1.00  0.00      R00  N  
ATOM   1497  CA  ILE 0  96     -15.856   3.626  13.797  1.00  0.00      R00  C  
ATOM   1498  C   ILE 0  96     -14.948   3.364  15.026  1.00  0.00      R00  C  
ATOM   1499  O   ILE 0  96     -15.276   3.944  16.063  1.00  0.00      R00  O  
ATOM   1500  CB  ILE 0  96     -16.757   2.364  13.340  1.00  0.00      R00  C  
ATOM   1501  CG2 ILE 0  96     -17.116   1.328  14.378  1.00  0.00      R00  C  
ATOM   1502  CG1 ILE 0  96     -18.007   2.840  12.525  1.00  0.00      R00  C  
ATOM   1503  CD1 ILE 0  96     -18.576   1.708  11.623  1.00  0.00      R00  C  
ATOM   1504  H   ILE 0  96     -15.303   3.475  11.836  1.00  0.00      R00  H  
ATOM   1505  HA  ILE 0  96     -16.563   4.382  14.139  1.00  0.00           H  
ATOM   1506  HB  ILE 0  96     -16.155   1.916  12.549  1.00  0.00           H  
ATOM   1507 HG21 ILE 0  96     -16.292   0.885  14.939  1.00  0.00           H  
ATOM   1508 HG22 ILE 0  96     -17.645   1.866  15.165  1.00  0.00           H  
ATOM   1509 HG23 ILE 0  96     -17.752   0.488  14.099  1.00  0.00           H  
ATOM   1510 HG13 ILE 0  96     -17.777   3.702  11.898  1.00  0.00           H  
ATOM   1511 HG12 ILE 0  96     -18.869   3.149  13.116  1.00  0.00           H  
ATOM   1512 HD11 ILE 0  96     -19.585   1.487  11.972  1.00  0.00           H  
ATOM   1513 HD12 ILE 0  96     -18.690   1.934  10.563  1.00  0.00           H  
ATOM   1514 HD13 ILE 0  96     -17.991   0.789  11.628  1.00  0.00           H  
ATOM   1515  N   THR 0  97     -13.841   2.566  14.968  1.00  0.00      R00  N  
ATOM   1516  CA  THR 0  97     -12.892   2.379  16.011  1.00  0.00      R00  C  
ATOM   1517  C   THR 0  97     -12.132   3.681  16.537  1.00  0.00      R00  C  
ATOM   1518  O   THR 0  97     -11.818   3.743  17.709  1.00  0.00      R00  O  
ATOM   1519  CB  THR 0  97     -11.826   1.240  15.595  1.00  0.00      R00  C  
ATOM   1520  OG1 THR 0  97     -12.454  -0.047  15.445  1.00  0.00      R00  O  
ATOM   1521  CG2 THR 0  97     -10.740   1.028  16.608  1.00  0.00      R00  C  
ATOM   1522  H   THR 0  97     -13.516   2.138  14.113  1.00  0.00      R00  H  
ATOM   1523  HG1 THR 0  97     -13.211   0.088  14.870  1.00  0.00      R00  H  
ATOM   1524  HA  THR 0  97     -13.460   1.906  16.812  1.00  0.00           H  
ATOM   1525  HB  THR 0  97     -11.549   1.412  14.555  1.00  0.00           H  
ATOM   1526 HG21 THR 0  97     -10.124   0.179  16.312  1.00  0.00           H  
ATOM   1527 HG22 THR 0  97     -10.059   1.856  16.801  1.00  0.00           H  
ATOM   1528 HG23 THR 0  97     -11.271   0.779  17.527  1.00  0.00           H  
ATOM   1529  N   MET 0  98     -11.830   4.684  15.663  1.00  0.00      R00  N  
ATOM   1530  CA  MET 0  98     -11.200   5.992  16.107  1.00  0.00      R00  C  
ATOM   1531  C   MET 0  98     -11.954   6.714  17.263  1.00  0.00      R00  C  
ATOM   1532  O   MET 0  98     -11.345   7.220  18.209  1.00  0.00      R00  O  
ATOM   1533  CB  MET 0  98     -10.934   6.902  14.881  1.00  0.00      R00  C  
ATOM   1534  CG  MET 0  98      -9.689   6.631  14.064  1.00  0.00      R00  C  
ATOM   1535  SD  MET 0  98      -9.461   7.606  12.609  1.00  0.00      R00  S  
ATOM   1536  CE  MET 0  98      -8.461   6.441  11.634  1.00  0.00      R00  C  
ATOM   1537  H   MET 0  98     -12.122   4.499  14.714  1.00  0.00      R00  H  
ATOM   1538  HA  MET 0  98     -10.261   5.802  16.626  1.00  0.00           H  
ATOM   1539  HB3 MET 0  98     -10.966   7.950  15.178  1.00  0.00           H  
ATOM   1540  HB2 MET 0  98     -11.799   6.743  14.237  1.00  0.00           H  
ATOM   1541  HG3 MET 0  98      -9.810   5.590  13.764  1.00  0.00           H  
ATOM   1542  HG2 MET 0  98      -8.962   6.484  14.862  1.00  0.00           H  
ATOM   1543  HE1 MET 0  98      -7.506   6.379  12.155  1.00  0.00           H  
ATOM   1544  HE2 MET 0  98      -8.954   5.523  11.315  1.00  0.00           H  
ATOM   1545  HE3 MET 0  98      -8.341   6.943  10.674  1.00  0.00           H  
ATOM   1546  N   SER 0  99     -13.254   6.749  17.197  1.00  0.00      R00  N  
ATOM   1547  CA  SER 0  99     -14.123   7.089  18.305  1.00  0.00      R00  C  
ATOM   1548  C   SER 0  99     -13.935   6.423  19.695  1.00  0.00      R00  C  
ATOM   1549  O   SER 0  99     -14.278   7.162  20.631  1.00  0.00      R00  O  
ATOM   1550  CB  SER 0  99     -15.599   7.205  17.845  1.00  0.00      R00  C  
ATOM   1551  OG  SER 0  99     -15.934   8.299  16.966  1.00  0.00      R00  O  
ATOM   1552  H   SER 0  99     -13.711   6.211  16.474  1.00  0.00      R00  H  
ATOM   1553  HG  SER 0  99     -15.939   9.098  17.497  1.00  0.00      R00  H  
ATOM   1554  HA  SER 0  99     -13.718   8.053  18.613  1.00  0.00           H  
ATOM   1555  HB3 SER 0  99     -16.254   7.268  18.714  1.00  0.00           H  
ATOM   1556  HB2 SER 0  99     -15.943   6.340  17.278  1.00  0.00           H  
ATOM   1557  N   VAL 0 100     -13.455   5.150  19.787  1.00  0.00      R00  N  
ATOM   1558  CA  VAL 0 100     -13.214   4.572  21.063  1.00  0.00      R00  C  
ATOM   1559  C   VAL 0 100     -11.722   4.226  21.292  1.00  0.00      R00  C  
ATOM   1560  O   VAL 0 100     -11.321   4.222  22.434  1.00  0.00      R00  O  
ATOM   1561  CB  VAL 0 100     -14.054   3.291  21.307  1.00  0.00      R00  C  
ATOM   1562  CG1 VAL 0 100     -15.565   3.605  21.700  1.00  0.00      R00  C  
ATOM   1563  CG2 VAL 0 100     -14.083   2.164  20.225  1.00  0.00      R00  C  
ATOM   1564  H   VAL 0 100     -13.309   4.591  18.958  1.00  0.00      R00  H  
ATOM   1565  HA  VAL 0 100     -13.385   5.306  21.850  1.00  0.00           H  
ATOM   1566  HB  VAL 0 100     -13.637   2.784  22.177  1.00  0.00           H  
ATOM   1567 HG11 VAL 0 100     -15.581   4.314  22.527  1.00  0.00           H  
ATOM   1568 HG12 VAL 0 100     -16.023   4.076  20.830  1.00  0.00           H  
ATOM   1569 HG13 VAL 0 100     -16.094   2.726  22.071  1.00  0.00           H  
ATOM   1570 HG21 VAL 0 100     -13.032   2.020  19.976  1.00  0.00           H  
ATOM   1571 HG22 VAL 0 100     -14.483   1.237  20.637  1.00  0.00           H  
ATOM   1572 HG23 VAL 0 100     -14.696   2.477  19.379  1.00  0.00           H  
ATOM   1573  N   ARG 0 101     -10.866   4.142  20.272  1.00  0.00      R00  N  
ATOM   1574  CA  ARG 0 101      -9.454   3.922  20.466  1.00  0.00      R00  C  
ATOM   1575  C   ARG 0 101      -9.017   2.417  20.459  1.00  0.00      R00  C  
ATOM   1576  O   ARG 0 101      -8.015   2.088  19.796  1.00  0.00      R00  O  
ATOM   1577  CB  ARG 0 101      -8.776   4.862  21.492  1.00  0.00      R00  C  
ATOM   1578  CG  ARG 0 101      -7.248   5.026  21.222  1.00  0.00      R00  C  
ATOM   1579  CD  ARG 0 101      -6.405   5.808  22.302  1.00  0.00      R00  C  
ATOM   1580  NE  ARG 0 101      -6.433   5.306  23.655  1.00  0.00      R00  N  
ATOM   1581  CZ  ARG 0 101      -5.494   5.601  24.604  1.00  0.00      R00  C  
ATOM   1582  NH1 ARG 0 101      -5.548   4.997  25.804  1.00  0.00      R00  N  
ATOM   1583  NH2 ARG 0 101      -4.540   6.503  24.311  1.00  0.00      R00  N1+
ATOM   1584  H   ARG 0 101     -11.232   4.127  19.331  1.00  0.00      R00  H  
ATOM   1585  HE  ARG 0 101      -7.042   4.508  23.766  1.00  0.00      R00  H  
ATOM   1586 HH11 ARG 0 101      -4.801   5.141  26.468  1.00  0.00      R00  H  
ATOM   1587 HH12 ARG 0 101      -6.270   4.344  26.076  1.00  0.00      R00  H  
ATOM   1588 HH21 ARG 0 101      -3.966   6.768  25.099  1.00  0.00      R00  H  
ATOM   1589 HH22 ARG 0 101      -4.545   7.023  23.446  1.00  0.00      R00  H  
ATOM   1590  HA  ARG 0 101      -9.065   4.390  19.561  1.00  0.00           H  
ATOM   1591  HB3 ARG 0 101      -8.995   4.433  22.470  1.00  0.00           H  
ATOM   1592  HB2 ARG 0 101      -9.184   5.866  21.378  1.00  0.00           H  
ATOM   1593  HG3 ARG 0 101      -7.210   5.508  20.246  1.00  0.00           H  
ATOM   1594  HG2 ARG 0 101      -6.804   4.046  21.044  1.00  0.00           H  
ATOM   1595  HD3 ARG 0 101      -6.414   6.897  22.265  1.00  0.00           H  
ATOM   1596  HD2 ARG 0 101      -5.385   5.589  21.985  1.00  0.00           H  
ATOM   1597  N   SER 0 102      -9.747   1.586  21.164  1.00  0.00      R00  N  
ATOM   1598  CA  SER 0 102      -9.566   0.103  21.089  1.00  0.00      R00  C  
ATOM   1599  C   SER 0 102     -10.631  -0.543  20.228  1.00  0.00      R00  C  
ATOM   1600  O   SER 0 102     -11.771  -0.023  20.260  1.00  0.00      R00  O  
ATOM   1601  CB  SER 0 102      -9.497  -0.446  22.527  1.00  0.00      R00  C  
ATOM   1602  OG  SER 0 102     -10.556   0.011  23.315  1.00  0.00      R00  O  
ATOM   1603  H   SER 0 102     -10.539   1.938  21.683  1.00  0.00      R00  H  
ATOM   1604  HG  SER 0 102     -10.174   0.634  23.937  1.00  0.00      R00  H  
ATOM   1605  HA  SER 0 102      -8.626  -0.238  20.655  1.00  0.00           H  
ATOM   1606  HB3 SER 0 102      -8.504  -0.168  22.880  1.00  0.00           H  
ATOM   1607  HB2 SER 0 102      -9.456  -1.526  22.385  1.00  0.00           H  
ATOM   1608  N   TRP 0 103     -10.297  -1.595  19.468  1.00  0.00      R00  N  
ATOM   1609  CA  TRP 0 103     -11.145  -2.223  18.447  1.00  0.00      R00  C  
ATOM   1610  C   TRP 0 103     -12.262  -2.997  19.239  1.00  0.00      R00  C  
ATOM   1611  O   TRP 0 103     -11.996  -3.912  19.999  1.00  0.00      R00  O  
ATOM   1612  CB  TRP 0 103     -10.447  -3.342  17.660  1.00  0.00      R00  C  
ATOM   1613  CG  TRP 0 103      -9.650  -2.981  16.469  1.00  0.00      R00  C  
ATOM   1614  CD2 TRP 0 103      -8.463  -2.124  16.355  1.00  0.00      R00  C  
ATOM   1615  CE2 TRP 0 103      -7.969  -2.219  15.037  1.00  0.00      R00  C  
ATOM   1616  CE3 TRP 0 103      -7.691  -1.296  17.263  1.00  0.00      R00  C  
ATOM   1617  CD1 TRP 0 103      -9.934  -3.417  15.225  1.00  0.00      R00  C  
ATOM   1618  NE1 TRP 0 103      -8.923  -2.999  14.343  1.00  0.00      R00  N  
ATOM   1619  CZ2 TRP 0 103      -6.841  -1.558  14.585  1.00  0.00      R00  C  
ATOM   1620  CZ3 TRP 0 103      -6.462  -0.758  16.828  1.00  0.00      R00  C  
ATOM   1621  CH2 TRP 0 103      -6.044  -0.883  15.489  1.00  0.00      R00  C  
ATOM   1622  H   TRP 0 103      -9.455  -2.072  19.758  1.00  0.00      R00  H  
ATOM   1623  HE1 TRP 0 103      -8.800  -3.148  13.351  1.00  0.00      R00  H  
ATOM   1624  HA  TRP 0 103     -11.506  -1.477  17.739  1.00  0.00           H  
ATOM   1625  HB3 TRP 0 103     -11.296  -3.967  17.384  1.00  0.00           H  
ATOM   1626  HB2 TRP 0 103      -9.795  -3.946  18.292  1.00  0.00           H  
ATOM   1627  HE3 TRP 0 103      -7.997  -1.192  18.293  1.00  0.00           H  
ATOM   1628  HD1 TRP 0 103     -10.802  -3.963  14.883  1.00  0.00           H  
ATOM   1629  HZ2 TRP 0 103      -6.715  -1.574  13.513  1.00  0.00           H  
ATOM   1630  HZ3 TRP 0 103      -5.780  -0.269  17.507  1.00  0.00           H  
ATOM   1631  HH2 TRP 0 103      -5.137  -0.401  15.156  1.00  0.00           H  
ATOM   1632  N   PRO 0 104     -13.518  -2.622  19.011  1.00  0.00      R00  N  
ATOM   1633  CA  PRO 0 104     -14.660  -3.096  19.920  1.00  0.00      R00  C  
ATOM   1634  C   PRO 0 104     -15.361  -4.507  19.775  1.00  0.00      R00  C  
ATOM   1635  O   PRO 0 104     -16.202  -4.953  20.576  1.00  0.00      R00  O  
ATOM   1636  CD  PRO 0 104     -14.080  -1.481  18.258  1.00  0.00      R00  C  
ATOM   1637  CB  PRO 0 104     -15.732  -2.025  19.747  1.00  0.00      R00  C  
ATOM   1638  CG  PRO 0 104     -15.529  -1.616  18.348  1.00  0.00      R00  C  
ATOM   1639  HD2 PRO 0 104     -13.755  -1.362  17.225  1.00  0.00           H  
ATOM   1640  HD3 PRO 0 104     -13.853  -0.567  18.807  1.00  0.00           H  
ATOM   1641  HA  PRO 0 104     -14.380  -3.054  20.973  1.00  0.00           H  
ATOM   1642  HB3 PRO 0 104     -15.737  -1.131  20.370  1.00  0.00           H  
ATOM   1643  HB2 PRO 0 104     -16.753  -2.407  19.753  1.00  0.00           H  
ATOM   1644  HG2 PRO 0 104     -15.924  -2.395  17.696  1.00  0.00           H  
ATOM   1645  HG3 PRO 0 104     -16.014  -0.641  18.301  1.00  0.00           H  
ATOM   1646  N   PHE 0 105     -14.909  -5.349  18.878  1.00  0.00      R00  N  
ATOM   1647  CA  PHE 0 105     -15.352  -6.689  18.574  1.00  0.00      R00  C  
ATOM   1648  C   PHE 0 105     -14.476  -7.760  19.107  1.00  0.00      R00  C  
ATOM   1649  O   PHE 0 105     -13.354  -7.496  19.666  1.00  0.00      R00  O  
ATOM   1650  CB  PHE 0 105     -15.614  -6.818  17.092  1.00  0.00      R00  C  
ATOM   1651  CG  PHE 0 105     -17.024  -6.450  16.655  1.00  0.00      R00  C  
ATOM   1652  CD1 PHE 0 105     -17.678  -7.062  15.560  1.00  0.00      R00  C  
ATOM   1653  CD2 PHE 0 105     -17.639  -5.310  17.218  1.00  0.00      R00  C  
ATOM   1654  CE1 PHE 0 105     -18.883  -6.538  15.200  1.00  0.00      R00  C  
ATOM   1655  CE2 PHE 0 105     -18.823  -4.817  16.817  1.00  0.00      R00  C  
ATOM   1656  CZ  PHE 0 105     -19.473  -5.371  15.759  1.00  0.00      R00  C  
ATOM   1657  H   PHE 0 105     -13.988  -5.013  18.637  1.00  0.00      R00  H  
ATOM   1658  HA  PHE 0 105     -16.253  -6.917  19.143  1.00  0.00           H  
ATOM   1659  HB3 PHE 0 105     -15.604  -7.848  16.735  1.00  0.00           H  
ATOM   1660  HB2 PHE 0 105     -14.913  -6.283  16.452  1.00  0.00           H  
ATOM   1661  HD1 PHE 0 105     -17.304  -8.013  15.210  1.00  0.00           H  
ATOM   1662  HD2 PHE 0 105     -17.251  -4.806  18.091  1.00  0.00           H  
ATOM   1663  HE1 PHE 0 105     -19.365  -7.043  14.377  1.00  0.00           H  
ATOM   1664  HE2 PHE 0 105     -19.027  -3.855  17.264  1.00  0.00           H  
ATOM   1665  HZ  PHE 0 105     -20.480  -5.131  15.452  1.00  0.00           H  
ATOM   1666  N   GLY 0 106     -14.916  -9.037  19.002  1.00  0.00      R00  N  
ATOM   1667  CA  GLY 0 106     -14.127 -10.126  19.509  1.00  0.00      R00  C  
ATOM   1668  C   GLY 0 106     -13.098 -10.565  18.512  1.00  0.00      R00  C  
ATOM   1669  O   GLY 0 106     -13.139 -10.160  17.366  1.00  0.00      R00  O  
ATOM   1670  H   GLY 0 106     -15.738  -9.319  18.488  1.00  0.00      R00  H  
ATOM   1671  HA3 GLY 0 106     -14.716 -11.028  19.671  1.00  0.00           H  
ATOM   1672  HA2 GLY 0 106     -13.638  -9.840  20.440  1.00  0.00           H  
ATOM   1673  N   SER 0 107     -12.182 -11.452  18.939  1.00  0.00      R00  N  
ATOM   1674  CA  SER 0 107     -11.133 -12.035  18.206  1.00  0.00      R00  C  
ATOM   1675  C   SER 0 107     -11.482 -12.919  16.987  1.00  0.00      R00  C  
ATOM   1676  O   SER 0 107     -10.605 -13.204  16.167  1.00  0.00      R00  O  
ATOM   1677  CB  SER 0 107     -10.175 -12.783  19.180  1.00  0.00      R00  C  
ATOM   1678  OG  SER 0 107     -10.690 -13.860  19.876  1.00  0.00      R00  O  
ATOM   1679  H   SER 0 107     -12.364 -11.731  19.893  1.00  0.00      R00  H  
ATOM   1680  HG  SER 0 107     -11.094 -13.507  20.671  1.00  0.00      R00  H  
ATOM   1681  HA  SER 0 107     -10.725 -11.164  17.693  1.00  0.00           H  
ATOM   1682  HB3 SER 0 107      -9.600 -12.121  19.827  1.00  0.00           H  
ATOM   1683  HB2 SER 0 107      -9.357 -13.193  18.587  1.00  0.00           H  
ATOM   1684  N   PHE 0 108     -12.713 -13.443  16.934  1.00  0.00      R00  N  
ATOM   1685  CA  PHE 0 108     -13.082 -14.377  15.848  1.00  0.00      R00  C  
ATOM   1686  C   PHE 0 108     -13.308 -13.452  14.649  1.00  0.00      R00  C  
ATOM   1687  O   PHE 0 108     -12.805 -13.772  13.583  1.00  0.00      R00  O  
ATOM   1688  CB  PHE 0 108     -14.247 -15.225  16.252  1.00  0.00      R00  C  
ATOM   1689  CG  PHE 0 108     -13.916 -16.272  17.263  1.00  0.00      R00  C  
ATOM   1690  CD1 PHE 0 108     -14.072 -15.986  18.672  1.00  0.00      R00  C  
ATOM   1691  CD2 PHE 0 108     -13.396 -17.520  16.843  1.00  0.00      R00  C  
ATOM   1692  CE1 PHE 0 108     -13.735 -17.004  19.584  1.00  0.00      R00  C  
ATOM   1693  CE2 PHE 0 108     -13.020 -18.478  17.805  1.00  0.00      R00  C  
ATOM   1694  CZ  PHE 0 108     -13.261 -18.202  19.159  1.00  0.00      R00  C  
ATOM   1695  H   PHE 0 108     -13.394 -13.219  17.646  1.00  0.00      R00  H  
ATOM   1696  HA  PHE 0 108     -12.242 -15.021  15.592  1.00  0.00           H  
ATOM   1697  HB3 PHE 0 108     -14.472 -15.774  15.338  1.00  0.00           H  
ATOM   1698  HB2 PHE 0 108     -15.124 -14.616  16.469  1.00  0.00           H  
ATOM   1699  HD1 PHE 0 108     -14.271 -14.962  18.951  1.00  0.00           H  
ATOM   1700  HD2 PHE 0 108     -13.178 -17.789  15.820  1.00  0.00           H  
ATOM   1701  HE1 PHE 0 108     -13.935 -16.825  20.630  1.00  0.00           H  
ATOM   1702  HE2 PHE 0 108     -12.585 -19.444  17.596  1.00  0.00           H  
ATOM   1703  HZ  PHE 0 108     -12.992 -18.970  19.869  1.00  0.00           H  
ATOM   1704  N   PHE 0 109     -14.024 -12.307  14.815  1.00  0.00      R00  N  
ATOM   1705  CA  PHE 0 109     -14.078 -11.201  13.812  1.00  0.00      R00  C  
ATOM   1706  C   PHE 0 109     -12.780 -10.497  13.548  1.00  0.00      R00  C  
ATOM   1707  O   PHE 0 109     -12.742  -9.924  12.470  1.00  0.00      R00  O  
ATOM   1708  CB  PHE 0 109     -15.273 -10.357  14.361  1.00  0.00      R00  C  
ATOM   1709  CG  PHE 0 109     -16.063  -9.422  13.371  1.00  0.00      R00  C  
ATOM   1710  CD1 PHE 0 109     -15.597  -8.178  13.015  1.00  0.00      R00  C  
ATOM   1711  CD2 PHE 0 109     -17.245  -9.836  12.637  1.00  0.00      R00  C  
ATOM   1712  CE1 PHE 0 109     -16.187  -7.361  11.975  1.00  0.00      R00  C  
ATOM   1713  CE2 PHE 0 109     -17.978  -8.995  11.793  1.00  0.00      R00  C  
ATOM   1714  CZ  PHE 0 109     -17.346  -7.792  11.403  1.00  0.00      R00  C  
ATOM   1715  H   PHE 0 109     -14.406 -12.101  15.727  1.00  0.00      R00  H  
ATOM   1716  HA  PHE 0 109     -14.288 -11.666  12.848  1.00  0.00           H  
ATOM   1717  HB3 PHE 0 109     -14.916  -9.842  15.253  1.00  0.00           H  
ATOM   1718  HB2 PHE 0 109     -16.100 -11.017  14.626  1.00  0.00           H  
ATOM   1719  HD1 PHE 0 109     -14.693  -7.907  13.539  1.00  0.00           H  
ATOM   1720  HD2 PHE 0 109     -17.636 -10.828  12.810  1.00  0.00           H  
ATOM   1721  HE1 PHE 0 109     -15.818  -6.352  11.865  1.00  0.00           H  
ATOM   1722  HE2 PHE 0 109     -18.838  -9.270  11.200  1.00  0.00           H  
ATOM   1723  HZ  PHE 0 109     -17.871  -7.126  10.733  1.00  0.00           H  
ATOM   1724  N   CYS 0 110     -11.752 -10.670  14.450  1.00  0.00      R00  N  
ATOM   1725  CA  CYS 0 110     -10.337 -10.255  14.192  1.00  0.00      R00  C  
ATOM   1726  C   CYS 0 110      -9.730 -11.199  13.199  1.00  0.00      R00  C  
ATOM   1727  O   CYS 0 110      -9.180 -10.742  12.185  1.00  0.00      R00  O  
ATOM   1728  CB  CYS 0 110      -9.514 -10.213  15.476  1.00  0.00      R00  C  
ATOM   1729  SG  CYS 0 110      -7.752  -9.700  15.471  1.00  0.00      R00  S  
ATOM   1730  H   CYS 0 110     -11.870 -11.283  15.243  1.00  0.00      R00  H  
ATOM   1731  HB2 CYS 0 110     -10.021  -9.664  16.270  1.00  0.00           H  
ATOM   1732  HB3 CYS 0 110      -9.492 -11.245  15.825  1.00  0.00           H  
ATOM   1733  HA  CYS 0 110     -10.332  -9.302  13.662  1.00  0.00           H  
ATOM   1734  N   LYS 0 111      -9.751 -12.461  13.465  1.00  0.00      R00  N  
ATOM   1735  CA  LYS 0 111      -9.207 -13.458  12.616  1.00  0.00      R00  C  
ATOM   1736  C   LYS 0 111      -9.947 -13.489  11.237  1.00  0.00      R00  C  
ATOM   1737  O   LYS 0 111      -9.311 -13.466  10.226  1.00  0.00      R00  O  
ATOM   1738  CB  LYS 0 111      -9.485 -14.737  13.334  1.00  0.00      R00  C  
ATOM   1739  CG  LYS 0 111      -8.594 -14.858  14.517  1.00  0.00      R00  C  
ATOM   1740  CD  LYS 0 111      -8.891 -16.048  15.393  1.00  0.00      R00  C  
ATOM   1741  CE  LYS 0 111      -8.010 -16.090  16.594  1.00  0.00      R00  C  
ATOM   1742  NZ  LYS 0 111      -8.440 -17.091  17.535  1.00  0.00      R00  N1+
ATOM   1743  H   LYS 0 111     -10.431 -12.782  14.140  1.00  0.00      R00  H  
ATOM   1744  HZ1 LYS 0 111      -9.295 -16.929  18.046  1.00  0.00      R00  H  
ATOM   1745  HZ2 LYS 0 111      -8.458 -17.993  17.081  1.00  0.00      R00  H  
ATOM   1746  HZ3 LYS 0 111      -7.674 -17.130  18.193  1.00  0.00      R00  H  
ATOM   1747  HA  LYS 0 111      -8.143 -13.337  12.415  1.00  0.00           H  
ATOM   1748  HB3 LYS 0 111      -9.420 -15.611  12.686  1.00  0.00           H  
ATOM   1749  HB2 LYS 0 111     -10.507 -14.706  13.711  1.00  0.00           H  
ATOM   1750  HG3 LYS 0 111      -8.570 -13.972  15.151  1.00  0.00           H  
ATOM   1751  HG2 LYS 0 111      -7.566 -14.827  14.157  1.00  0.00           H  
ATOM   1752  HD3 LYS 0 111      -8.844 -16.947  14.778  1.00  0.00           H  
ATOM   1753  HD2 LYS 0 111      -9.910 -15.988  15.775  1.00  0.00           H  
ATOM   1754  HE3 LYS 0 111      -8.064 -15.146  17.136  1.00  0.00           H  
ATOM   1755  HE2 LYS 0 111      -6.996 -16.212  16.212  1.00  0.00           H  
ATOM   1756  N   ALA 0 112     -11.261 -13.246  11.154  1.00  0.00      R00  N  
ATOM   1757  CA  ALA 0 112     -11.939 -12.987   9.852  1.00  0.00      R00  C  
ATOM   1758  C   ALA 0 112     -11.435 -11.682   9.118  1.00  0.00      R00  C  
ATOM   1759  O   ALA 0 112     -11.181 -11.711   7.904  1.00  0.00      R00  O  
ATOM   1760  CB  ALA 0 112     -13.454 -12.994  10.039  1.00  0.00      R00  C  
ATOM   1761  H   ALA 0 112     -11.760 -12.944  11.979  1.00  0.00      R00  H  
ATOM   1762  HA  ALA 0 112     -11.667 -13.849   9.242  1.00  0.00           H  
ATOM   1763  HB1 ALA 0 112     -13.729 -13.590  10.909  1.00  0.00           H  
ATOM   1764  HB2 ALA 0 112     -13.757 -11.965  10.229  1.00  0.00           H  
ATOM   1765  HB3 ALA 0 112     -14.044 -13.400   9.217  1.00  0.00           H  
ATOM   1766  N   TYR 0 113     -11.034 -10.628   9.917  1.00  0.00      R00  N  
ATOM   1767  CA  TYR 0 113     -10.421  -9.431   9.374  1.00  0.00      R00  C  
ATOM   1768  C   TYR 0 113      -9.045  -9.615   8.764  1.00  0.00      R00  C  
ATOM   1769  O   TYR 0 113      -8.662  -8.851   7.872  1.00  0.00      R00  O  
ATOM   1770  CB  TYR 0 113     -10.634  -8.422  10.474  1.00  0.00      R00  C  
ATOM   1771  CG  TYR 0 113     -10.107  -6.994  10.282  1.00  0.00      R00  C  
ATOM   1772  CD1 TYR 0 113     -10.606  -6.188   9.201  1.00  0.00      R00  C  
ATOM   1773  CE1 TYR 0 113     -10.212  -4.827   9.110  1.00  0.00      R00  C  
ATOM   1774  CD2 TYR 0 113      -9.301  -6.376  11.240  1.00  0.00      R00  C  
ATOM   1775  CE2 TYR 0 113      -8.776  -5.065  11.025  1.00  0.00      R00  C  
ATOM   1776  CZ  TYR 0 113      -9.236  -4.333   9.989  1.00  0.00      R00  C  
ATOM   1777  OH  TYR 0 113      -8.649  -3.108   9.762  1.00  0.00      R00  O  
ATOM   1778  H   TYR 0 113     -11.177 -10.672  10.916  1.00  0.00      R00  H  
ATOM   1779  HH  TYR 0 113      -8.233  -2.915   8.919  1.00  0.00      R00  H  
ATOM   1780  HA  TYR 0 113     -11.136  -9.182   8.589  1.00  0.00           H  
ATOM   1781  HB3 TYR 0 113     -10.177  -8.777  11.397  1.00  0.00           H  
ATOM   1782  HB2 TYR 0 113     -11.691  -8.259  10.685  1.00  0.00           H  
ATOM   1783  HD1 TYR 0 113     -11.339  -6.556   8.499  1.00  0.00           H  
ATOM   1784  HE1 TYR 0 113     -10.580  -4.180   8.328  1.00  0.00           H  
ATOM   1785  HD2 TYR 0 113      -8.912  -6.968  12.055  1.00  0.00           H  
ATOM   1786  HE2 TYR 0 113      -7.993  -4.761  11.704  1.00  0.00           H  
ATOM   1787  N   MET 0 114      -8.406 -10.655   9.266  1.00  0.00      R00  N  
ATOM   1788  CA  MET 0 114      -7.010 -11.010   8.921  1.00  0.00      R00  C  
ATOM   1789  C   MET 0 114      -7.117 -11.898   7.674  1.00  0.00      R00  C  
ATOM   1790  O   MET 0 114      -6.474 -11.704   6.623  1.00  0.00      R00  O  
ATOM   1791  CB  MET 0 114      -6.329 -11.696  10.138  1.00  0.00      R00  C  
ATOM   1792  CG  MET 0 114      -5.741 -10.675  11.143  1.00  0.00      R00  C  
ATOM   1793  SD  MET 0 114      -4.882 -11.615  12.441  1.00  0.00      R00  S  
ATOM   1794  CE  MET 0 114      -4.421 -10.213  13.437  1.00  0.00      R00  C  
ATOM   1795  H   MET 0 114      -8.975 -11.318   9.772  1.00  0.00      R00  H  
ATOM   1796  HA  MET 0 114      -6.537 -10.061   8.667  1.00  0.00           H  
ATOM   1797  HB3 MET 0 114      -5.566 -12.340   9.701  1.00  0.00           H  
ATOM   1798  HB2 MET 0 114      -7.027 -12.339  10.675  1.00  0.00           H  
ATOM   1799  HG3 MET 0 114      -6.570 -10.144  11.611  1.00  0.00           H  
ATOM   1800  HG2 MET 0 114      -5.123  -9.983  10.570  1.00  0.00           H  
ATOM   1801  HE1 MET 0 114      -3.799  -9.544  12.841  1.00  0.00           H  
ATOM   1802  HE2 MET 0 114      -5.129  -9.522  13.895  1.00  0.00           H  
ATOM   1803  HE3 MET 0 114      -3.662 -10.388  14.199  1.00  0.00           H  
ATOM   1804  N   ILE 0 115      -8.083 -12.885   7.653  1.00  0.00      R00  N  
ATOM   1805  CA  ILE 0 115      -8.409 -13.804   6.535  1.00  0.00      R00  C  
ATOM   1806  C   ILE 0 115      -8.977 -13.016   5.290  1.00  0.00      R00  C  
ATOM   1807  O   ILE 0 115      -8.870 -13.593   4.237  1.00  0.00      R00  O  
ATOM   1808  CB  ILE 0 115      -9.457 -14.874   7.043  1.00  0.00      R00  C  
ATOM   1809  CG2 ILE 0 115     -10.395 -15.446   5.984  1.00  0.00      R00  C  
ATOM   1810  CG1 ILE 0 115      -8.652 -15.968   7.849  1.00  0.00      R00  C  
ATOM   1811  CD1 ILE 0 115      -9.749 -16.941   8.308  1.00  0.00      R00  C  
ATOM   1812  H   ILE 0 115      -8.571 -13.090   8.513  1.00  0.00      R00  H  
ATOM   1813  HA  ILE 0 115      -7.454 -14.259   6.273  1.00  0.00           H  
ATOM   1814  HB  ILE 0 115     -10.073 -14.420   7.819  1.00  0.00           H  
ATOM   1815 HG21 ILE 0 115     -11.176 -16.094   6.383  1.00  0.00           H  
ATOM   1816 HG22 ILE 0 115     -10.920 -14.648   5.460  1.00  0.00           H  
ATOM   1817 HG23 ILE 0 115      -9.899 -16.016   5.199  1.00  0.00           H  
ATOM   1818 HG13 ILE 0 115      -8.310 -15.446   8.743  1.00  0.00           H  
ATOM   1819 HG12 ILE 0 115      -7.906 -16.422   7.197  1.00  0.00           H  
ATOM   1820 HD11 ILE 0 115     -10.008 -17.624   7.499  1.00  0.00           H  
ATOM   1821 HD12 ILE 0 115      -9.307 -17.658   9.000  1.00  0.00           H  
ATOM   1822 HD13 ILE 0 115     -10.564 -16.438   8.829  1.00  0.00           H  
ATOM   1823  N   SER 0 116      -9.614 -11.817   5.479  1.00  0.00      R00  N  
ATOM   1824  CA  SER 0 116      -9.745 -10.774   4.385  1.00  0.00      R00  C  
ATOM   1825  C   SER 0 116      -8.509  -9.829   4.191  1.00  0.00      R00  C  
ATOM   1826  O   SER 0 116      -7.655 -10.072   3.338  1.00  0.00      R00  O  
ATOM   1827  CB  SER 0 116     -11.064 -10.002   4.496  1.00  0.00      R00  C  
ATOM   1828  OG  SER 0 116     -11.100  -9.476   5.826  1.00  0.00      R00  O  
ATOM   1829  H   SER 0 116      -9.647 -11.456   6.422  1.00  0.00      R00  H  
ATOM   1830  HG  SER 0 116     -11.357 -10.105   6.503  1.00  0.00      R00  H  
ATOM   1831  HA  SER 0 116      -9.896 -11.341   3.467  1.00  0.00           H  
ATOM   1832  HB3 SER 0 116     -11.957 -10.557   4.208  1.00  0.00           H  
ATOM   1833  HB2 SER 0 116     -11.145  -9.120   3.861  1.00  0.00           H  
ATOM   1834  N   THR 0 117      -8.509  -8.749   4.968  1.00  0.00      R00  N  
ATOM   1835  CA  THR 0 117      -7.696  -7.529   4.660  1.00  0.00      R00  C  
ATOM   1836  C   THR 0 117      -6.204  -7.783   4.725  1.00  0.00      R00  C  
ATOM   1837  O   THR 0 117      -5.336  -7.108   4.148  1.00  0.00      R00  O  
ATOM   1838  CB  THR 0 117      -8.019  -6.201   5.482  1.00  0.00      R00  C  
ATOM   1839  OG1 THR 0 117      -7.700  -6.326   6.792  1.00  0.00      R00  O  
ATOM   1840  CG2 THR 0 117      -9.442  -5.728   5.306  1.00  0.00      R00  C  
ATOM   1841  H   THR 0 117      -9.172  -8.639   5.723  1.00  0.00      R00  H  
ATOM   1842  HG1 THR 0 117      -8.360  -6.911   7.172  1.00  0.00      R00  H  
ATOM   1843  HA  THR 0 117      -7.790  -7.250   3.610  1.00  0.00           H  
ATOM   1844  HB  THR 0 117      -7.306  -5.433   5.183  1.00  0.00           H  
ATOM   1845 HG21 THR 0 117      -9.772  -5.739   4.267  1.00  0.00           H  
ATOM   1846 HG22 THR 0 117     -10.130  -6.263   5.961  1.00  0.00           H  
ATOM   1847 HG23 THR 0 117      -9.429  -4.711   5.699  1.00  0.00           H  
ATOM   1848  N   GLY 0 118      -5.790  -8.833   5.602  1.00  0.00      R00  N  
ATOM   1849  CA  GLY 0 118      -4.414  -9.037   5.936  1.00  0.00      R00  C  
ATOM   1850  C   GLY 0 118      -3.710  -9.681   4.769  1.00  0.00      R00  C  
ATOM   1851  O   GLY 0 118      -2.628  -9.194   4.376  1.00  0.00      R00  O  
ATOM   1852  H   GLY 0 118      -6.449  -9.393   6.124  1.00  0.00      R00  H  
ATOM   1853  HA3 GLY 0 118      -4.379  -9.748   6.762  1.00  0.00           H  
ATOM   1854  HA2 GLY 0 118      -3.928  -8.112   6.246  1.00  0.00           H  
ATOM   1855  N   ILE 0 119      -4.371 -10.794   4.287  1.00  0.00      R00  N  
ATOM   1856  CA  ILE 0 119      -3.864 -11.580   3.107  1.00  0.00      R00  C  
ATOM   1857  C   ILE 0 119      -3.839 -10.695   1.847  1.00  0.00      R00  C  
ATOM   1858  O   ILE 0 119      -2.853 -10.693   1.102  1.00  0.00      R00  O  
ATOM   1859  CB  ILE 0 119      -4.741 -12.858   2.962  1.00  0.00      R00  C  
ATOM   1860  CG2 ILE 0 119      -4.359 -13.685   1.699  1.00  0.00      R00  C  
ATOM   1861  CG1 ILE 0 119      -4.873 -13.746   4.140  1.00  0.00      R00  C  
ATOM   1862  CD1 ILE 0 119      -5.746 -15.013   3.906  1.00  0.00      R00  C  
ATOM   1863  H   ILE 0 119      -5.259 -10.977   4.731  1.00  0.00      R00  H  
ATOM   1864  HA  ILE 0 119      -2.806 -11.825   3.203  1.00  0.00           H  
ATOM   1865  HB  ILE 0 119      -5.709 -12.404   2.753  1.00  0.00           H  
ATOM   1866 HG21 ILE 0 119      -5.073 -14.481   1.490  1.00  0.00           H  
ATOM   1867 HG22 ILE 0 119      -4.259 -13.178   0.739  1.00  0.00           H  
ATOM   1868 HG23 ILE 0 119      -3.395 -14.087   2.012  1.00  0.00           H  
ATOM   1869 HG13 ILE 0 119      -5.368 -13.205   4.947  1.00  0.00           H  
ATOM   1870 HG12 ILE 0 119      -3.852 -14.003   4.421  1.00  0.00           H  
ATOM   1871 HD11 ILE 0 119      -6.561 -14.896   3.192  1.00  0.00           H  
ATOM   1872 HD12 ILE 0 119      -5.122 -15.797   3.477  1.00  0.00           H  
ATOM   1873 HD13 ILE 0 119      -6.112 -15.470   4.825  1.00  0.00           H  
ATOM   1874  N   ASN 0 120      -4.910  -9.928   1.645  1.00  0.00      R00  N  
ATOM   1875  CA  ASN 0 120      -5.038  -8.916   0.599  1.00  0.00      R00  C  
ATOM   1876  C   ASN 0 120      -3.778  -8.078   0.468  1.00  0.00      R00  C  
ATOM   1877  O   ASN 0 120      -3.254  -8.010  -0.613  1.00  0.00      R00  O  
ATOM   1878  CB  ASN 0 120      -6.239  -8.001   0.887  1.00  0.00      R00  C  
ATOM   1879  CG  ASN 0 120      -6.924  -7.429  -0.361  1.00  0.00      R00  C  
ATOM   1880  OD1 ASN 0 120      -8.073  -7.708  -0.669  1.00  0.00      R00  O  
ATOM   1881  ND2 ASN 0 120      -6.321  -6.497  -1.098  1.00  0.00      R00  N  
ATOM   1882  H   ASN 0 120      -5.783 -10.170   2.092  1.00  0.00      R00  H  
ATOM   1883 HD21 ASN 0 120      -6.893  -6.063  -1.808  1.00  0.00      R00  H  
ATOM   1884 HD22 ASN 0 120      -5.326  -6.338  -1.035  1.00  0.00      R00  H  
ATOM   1885  HA  ASN 0 120      -5.110  -9.398  -0.376  1.00  0.00           H  
ATOM   1886  HB3 ASN 0 120      -5.851  -7.190   1.503  1.00  0.00           H  
ATOM   1887  HB2 ASN 0 120      -7.021  -8.633   1.306  1.00  0.00           H  
ATOM   1888  N   GLN 0 121      -3.242  -7.491   1.578  1.00  0.00      R00  N  
ATOM   1889  CA  GLN 0 121      -2.067  -6.627   1.638  1.00  0.00      R00  C  
ATOM   1890  C   GLN 0 121      -0.783  -7.133   0.876  1.00  0.00      R00  C  
ATOM   1891  O   GLN 0 121      -0.021  -6.450   0.244  1.00  0.00      R00  O  
ATOM   1892  CB  GLN 0 121      -1.700  -6.275   3.099  1.00  0.00      R00  C  
ATOM   1893  CG  GLN 0 121      -0.531  -5.292   3.321  1.00  0.00      R00  C  
ATOM   1894  CD  GLN 0 121      -0.274  -5.004   4.815  1.00  0.00      R00  C  
ATOM   1895  OE1 GLN 0 121       0.388  -5.759   5.474  1.00  0.00      R00  O  
ATOM   1896  NE2 GLN 0 121      -0.641  -3.875   5.335  1.00  0.00      R00  N  
ATOM   1897  H   GLN 0 121      -3.563  -7.666   2.519  1.00  0.00      R00  H  
ATOM   1898 HE21 GLN 0 121      -0.404  -3.757   6.310  1.00  0.00      R00  H  
ATOM   1899 HE22 GLN 0 121      -1.093  -3.107   4.858  1.00  0.00      R00  H  
ATOM   1900  HA  GLN 0 121      -2.312  -5.659   1.201  1.00  0.00           H  
ATOM   1901  HB3 GLN 0 121      -1.388  -7.150   3.669  1.00  0.00           H  
ATOM   1902  HB2 GLN 0 121      -2.634  -5.904   3.521  1.00  0.00           H  
ATOM   1903  HG3 GLN 0 121      -0.916  -4.457   2.735  1.00  0.00           H  
ATOM   1904  HG2 GLN 0 121       0.336  -5.681   2.786  1.00  0.00           H  
ATOM   1905  N   PHE 0 122      -0.488  -8.424   1.021  1.00  0.00      R00  N  
ATOM   1906  CA  PHE 0 122       0.583  -9.137   0.302  1.00  0.00      R00  C  
ATOM   1907  C   PHE 0 122       0.165  -9.645  -1.087  1.00  0.00      R00  C  
ATOM   1908  O   PHE 0 122       1.028  -9.697  -2.000  1.00  0.00      R00  O  
ATOM   1909  CB  PHE 0 122       1.027 -10.382   1.128  1.00  0.00      R00  C  
ATOM   1910  CG  PHE 0 122       1.863 -10.145   2.385  1.00  0.00      R00  C  
ATOM   1911  CD1 PHE 0 122       1.400  -9.202   3.322  1.00  0.00      R00  C  
ATOM   1912  CD2 PHE 0 122       2.936 -10.985   2.648  1.00  0.00      R00  C  
ATOM   1913  CE1 PHE 0 122       2.129  -9.049   4.556  1.00  0.00      R00  C  
ATOM   1914  CE2 PHE 0 122       3.635 -10.892   3.849  1.00  0.00      R00  C  
ATOM   1915  CZ  PHE 0 122       3.231  -9.883   4.789  1.00  0.00      R00  C  
ATOM   1916  H   PHE 0 122      -1.116  -9.053   1.501  1.00  0.00      R00  H  
ATOM   1917  HA  PHE 0 122       1.388  -8.459   0.016  1.00  0.00           H  
ATOM   1918  HB3 PHE 0 122       1.613 -11.079   0.528  1.00  0.00           H  
ATOM   1919  HB2 PHE 0 122       0.200 -11.043   1.388  1.00  0.00           H  
ATOM   1920  HD1 PHE 0 122       0.449  -8.692   3.358  1.00  0.00           H  
ATOM   1921  HD2 PHE 0 122       3.260 -11.657   1.866  1.00  0.00           H  
ATOM   1922  HE1 PHE 0 122       1.676  -8.495   5.366  1.00  0.00           H  
ATOM   1923  HE2 PHE 0 122       4.513 -11.440   4.156  1.00  0.00           H  
ATOM   1924  HZ  PHE 0 122       3.756  -9.806   5.730  1.00  0.00           H  
ATOM   1925  N   THR 0 123      -1.080 -10.042  -1.284  1.00  0.00      R00  N  
ATOM   1926  CA  THR 0 123      -1.619 -10.384  -2.626  1.00  0.00      R00  C  
ATOM   1927  C   THR 0 123      -1.685  -9.158  -3.611  1.00  0.00      R00  C  
ATOM   1928  O   THR 0 123      -1.423  -9.230  -4.838  1.00  0.00      R00  O  
ATOM   1929  CB  THR 0 123      -3.141 -11.022  -2.524  1.00  0.00      R00  C  
ATOM   1930  OG1 THR 0 123      -3.157 -11.769  -1.320  1.00  0.00      R00  O  
ATOM   1931  CG2 THR 0 123      -3.345 -11.953  -3.665  1.00  0.00      R00  C  
ATOM   1932  H   THR 0 123      -1.710  -9.919  -0.504  1.00  0.00      R00  H  
ATOM   1933  HG1 THR 0 123      -2.763 -11.272  -0.600  1.00  0.00      R00  H  
ATOM   1934  HA  THR 0 123      -0.877 -11.091  -2.998  1.00  0.00           H  
ATOM   1935  HB  THR 0 123      -3.918 -10.268  -2.398  1.00  0.00           H  
ATOM   1936 HG21 THR 0 123      -2.442 -12.564  -3.672  1.00  0.00           H  
ATOM   1937 HG22 THR 0 123      -4.200 -12.598  -3.462  1.00  0.00           H  
ATOM   1938 HG23 THR 0 123      -3.483 -11.338  -4.554  1.00  0.00           H  
ATOM   1939  N   SER 0 124      -1.940  -7.987  -2.924  1.00  0.00      R00  N  
ATOM   1940  CA  SER 0 124      -2.089  -6.664  -3.524  1.00  0.00      R00  C  
ATOM   1941  C   SER 0 124      -0.913  -6.281  -4.276  1.00  0.00      R00  C  
ATOM   1942  O   SER 0 124      -0.948  -6.146  -5.481  1.00  0.00      R00  O  
ATOM   1943  CB  SER 0 124      -2.489  -5.565  -2.435  1.00  0.00      R00  C  
ATOM   1944  OG  SER 0 124      -3.866  -5.624  -2.205  1.00  0.00      R00  O  
ATOM   1945  H   SER 0 124      -2.269  -8.081  -1.974  1.00  0.00      R00  H  
ATOM   1946  HG  SER 0 124      -4.202  -5.246  -3.021  1.00  0.00      R00  H  
ATOM   1947  HA  SER 0 124      -2.860  -6.719  -4.292  1.00  0.00           H  
ATOM   1948  HB3 SER 0 124      -2.463  -4.534  -2.788  1.00  0.00           H  
ATOM   1949  HB2 SER 0 124      -2.064  -5.727  -1.444  1.00  0.00           H  
ATOM   1950  N   SER 0 125       0.238  -6.253  -3.569  1.00  0.00      R00  N  
ATOM   1951  CA  SER 0 125       1.618  -6.002  -4.130  1.00  0.00      R00  C  
ATOM   1952  C   SER 0 125       2.034  -6.964  -5.231  1.00  0.00      R00  C  
ATOM   1953  O   SER 0 125       2.525  -6.459  -6.256  1.00  0.00      R00  O  
ATOM   1954  CB  SER 0 125       2.647  -5.853  -3.022  1.00  0.00      R00  C  
ATOM   1955  OG  SER 0 125       2.573  -6.977  -2.233  1.00  0.00      R00  O  
ATOM   1956  H   SER 0 125       0.275  -6.522  -2.596  1.00  0.00      R00  H  
ATOM   1957  HG  SER 0 125       2.826  -6.713  -1.346  1.00  0.00      R00  H  
ATOM   1958  HA  SER 0 125       1.475  -5.016  -4.571  1.00  0.00           H  
ATOM   1959  HB3 SER 0 125       2.342  -5.030  -2.376  1.00  0.00           H  
ATOM   1960  HB2 SER 0 125       3.696  -5.860  -3.316  1.00  0.00           H  
ATOM   1961  N   ILE 0 126       1.809  -8.278  -5.007  1.00  0.00      R00  N  
ATOM   1962  CA  ILE 0 126       2.132  -9.327  -5.962  1.00  0.00      R00  C  
ATOM   1963  C   ILE 0 126       1.271  -9.303  -7.239  1.00  0.00      R00  C  
ATOM   1964  O   ILE 0 126       1.840  -9.446  -8.348  1.00  0.00      R00  O  
ATOM   1965  CB  ILE 0 126       2.017 -10.797  -5.353  1.00  0.00      R00  C  
ATOM   1966  CG2 ILE 0 126       2.091 -12.077  -6.356  1.00  0.00      R00  C  
ATOM   1967  CG1 ILE 0 126       3.183 -11.016  -4.275  1.00  0.00      R00  C  
ATOM   1968  CD1 ILE 0 126       2.979 -12.264  -3.378  1.00  0.00      R00  C  
ATOM   1969  H   ILE 0 126       1.467  -8.675  -4.143  1.00  0.00      R00  H  
ATOM   1970  HA  ILE 0 126       3.138  -9.223  -6.368  1.00  0.00           H  
ATOM   1971  HB  ILE 0 126       1.106 -11.000  -4.790  1.00  0.00           H  
ATOM   1972 HG21 ILE 0 126       1.389 -12.077  -7.189  1.00  0.00           H  
ATOM   1973 HG22 ILE 0 126       3.102 -12.382  -6.629  1.00  0.00           H  
ATOM   1974 HG23 ILE 0 126       1.867 -12.952  -5.745  1.00  0.00           H  
ATOM   1975 HG13 ILE 0 126       3.233 -10.196  -3.560  1.00  0.00           H  
ATOM   1976 HG12 ILE 0 126       4.132 -11.103  -4.804  1.00  0.00           H  
ATOM   1977 HD11 ILE 0 126       3.982 -12.562  -3.074  1.00  0.00           H  
ATOM   1978 HD12 ILE 0 126       2.396 -11.993  -2.498  1.00  0.00           H  
ATOM   1979 HD13 ILE 0 126       2.477 -13.131  -3.807  1.00  0.00           H  
ATOM   1980  N   PHE 0 127      -0.006  -9.107  -7.117  1.00  0.00      R00  N  
ATOM   1981  CA  PHE 0 127      -0.970  -8.853  -8.218  1.00  0.00      R00  C  
ATOM   1982  C   PHE 0 127      -0.546  -7.769  -9.283  1.00  0.00      R00  C  
ATOM   1983  O   PHE 0 127      -0.658  -7.978 -10.496  1.00  0.00      R00  O  
ATOM   1984  CB  PHE 0 127      -2.376  -8.575  -7.689  1.00  0.00      R00  C  
ATOM   1985  CG  PHE 0 127      -3.500  -8.219  -8.666  1.00  0.00      R00  C  
ATOM   1986  CD1 PHE 0 127      -3.862  -6.870  -8.842  1.00  0.00      R00  C  
ATOM   1987  CD2 PHE 0 127      -4.209  -9.232  -9.386  1.00  0.00      R00  C  
ATOM   1988  CE1 PHE 0 127      -4.979  -6.528  -9.600  1.00  0.00      R00  C  
ATOM   1989  CE2 PHE 0 127      -5.281  -8.823 -10.165  1.00  0.00      R00  C  
ATOM   1990  CZ  PHE 0 127      -5.646  -7.515 -10.306  1.00  0.00      R00  C  
ATOM   1991  H   PHE 0 127      -0.322  -9.078  -6.158  1.00  0.00      R00  H  
ATOM   1992  HA  PHE 0 127      -1.024  -9.741  -8.848  1.00  0.00           H  
ATOM   1993  HB3 PHE 0 127      -2.208  -7.775  -6.968  1.00  0.00           H  
ATOM   1994  HB2 PHE 0 127      -2.736  -9.510  -7.258  1.00  0.00           H  
ATOM   1995  HD1 PHE 0 127      -3.325  -6.116  -8.285  1.00  0.00           H  
ATOM   1996  HD2 PHE 0 127      -3.955 -10.281  -9.362  1.00  0.00           H  
ATOM   1997  HE1 PHE 0 127      -5.358  -5.523  -9.710  1.00  0.00           H  
ATOM   1998  HE2 PHE 0 127      -5.903  -9.542 -10.678  1.00  0.00           H  
ATOM   1999  HZ  PHE 0 127      -6.428  -7.244 -10.999  1.00  0.00           H  
ATOM   2000  N   LEU 0 128       0.119  -6.733  -8.769  1.00  0.00      R00  N  
ATOM   2001  CA  LEU 0 128       0.794  -5.675  -9.608  1.00  0.00      R00  C  
ATOM   2002  C   LEU 0 128       2.026  -6.188 -10.364  1.00  0.00      R00  C  
ATOM   2003  O   LEU 0 128       2.269  -5.619 -11.431  1.00  0.00      R00  O  
ATOM   2004  CB  LEU 0 128       1.126  -4.491  -8.681  1.00  0.00      R00  C  
ATOM   2005  CG  LEU 0 128       0.026  -3.767  -7.894  1.00  0.00      R00  C  
ATOM   2006  CD1 LEU 0 128       0.569  -2.598  -7.042  1.00  0.00      R00  C  
ATOM   2007  CD2 LEU 0 128      -1.212  -3.464  -8.830  1.00  0.00      R00  C  
ATOM   2008  H   LEU 0 128      -0.043  -6.487  -7.803  1.00  0.00      R00  H  
ATOM   2009  HA  LEU 0 128       0.089  -5.383 -10.387  1.00  0.00           H  
ATOM   2010  HB3 LEU 0 128       1.443  -3.723  -9.386  1.00  0.00           H  
ATOM   2011  HB2 LEU 0 128       1.882  -4.830  -7.972  1.00  0.00           H  
ATOM   2012  HG  LEU 0 128      -0.216  -4.537  -7.162  1.00  0.00           H  
ATOM   2013 HD11 LEU 0 128       0.461  -1.651  -7.570  1.00  0.00           H  
ATOM   2014 HD12 LEU 0 128      -0.032  -2.433  -6.147  1.00  0.00           H  
ATOM   2015 HD13 LEU 0 128       1.539  -2.777  -6.578  1.00  0.00           H  
ATOM   2016 HD21 LEU 0 128      -1.819  -2.677  -8.383  1.00  0.00           H  
ATOM   2017 HD22 LEU 0 128      -0.807  -3.190  -9.804  1.00  0.00           H  
ATOM   2018 HD23 LEU 0 128      -1.856  -4.342  -8.782  1.00  0.00           H  
ATOM   2019  N   CYS 0 129       2.767  -7.133  -9.792  1.00  0.00      R00  N  
ATOM   2020  CA  CYS 0 129       3.913  -7.806 -10.329  1.00  0.00      R00  C  
ATOM   2021  C   CYS 0 129       3.497  -8.776 -11.408  1.00  0.00      R00  C  
ATOM   2022  O   CYS 0 129       4.118  -8.797 -12.474  1.00  0.00      R00  O  
ATOM   2023  CB  CYS 0 129       4.940  -8.227  -9.252  1.00  0.00      R00  C  
ATOM   2024  SG  CYS 0 129       5.254 -10.000  -9.092  1.00  0.00      R00  S  
ATOM   2025  H   CYS 0 129       2.648  -7.473  -8.848  1.00  0.00      R00  H  
ATOM   2026  HA  CYS 0 129       4.422  -7.009 -10.871  1.00  0.00           H  
ATOM   2027  HB3 CYS 0 129       4.953  -7.609  -8.355  1.00  0.00           H  
ATOM   2028  HB2 CYS 0 129       5.901  -7.897  -9.646  1.00  0.00           H  
ATOM   2029  HG  CYS 0 129       3.999 -10.450  -9.184  1.00  0.00           H  
ATOM   2030  N   ILE 0 130       2.367  -9.457 -11.172  1.00  0.00      R00  N  
ATOM   2031  CA  ILE 0 130       1.811 -10.455 -12.156  1.00  0.00      R00  C  
ATOM   2032  C   ILE 0 130       1.382  -9.727 -13.418  1.00  0.00      R00  C  
ATOM   2033  O   ILE 0 130       1.667 -10.126 -14.580  1.00  0.00      R00  O  
ATOM   2034  CB  ILE 0 130       0.588 -11.162 -11.500  1.00  0.00      R00  C  
ATOM   2035  CG2 ILE 0 130      -0.385 -11.803 -12.480  1.00  0.00      R00  C  
ATOM   2036  CG1 ILE 0 130       1.034 -12.288 -10.569  1.00  0.00      R00  C  
ATOM   2037  CD1 ILE 0 130      -0.025 -12.723  -9.627  1.00  0.00      R00  C  
ATOM   2038  H   ILE 0 130       2.034  -9.480 -10.219  1.00  0.00      R00  H  
ATOM   2039  HA  ILE 0 130       2.476 -11.255 -12.481  1.00  0.00           H  
ATOM   2040  HB  ILE 0 130       0.072 -10.385 -10.936  1.00  0.00           H  
ATOM   2041 HG21 ILE 0 130      -0.134 -12.709 -13.031  1.00  0.00           H  
ATOM   2042 HG22 ILE 0 130      -1.238 -12.239 -11.960  1.00  0.00           H  
ATOM   2043 HG23 ILE 0 130      -0.788 -11.079 -13.188  1.00  0.00           H  
ATOM   2044 HG13 ILE 0 130       1.836 -11.921  -9.928  1.00  0.00           H  
ATOM   2045 HG12 ILE 0 130       1.276 -13.171 -11.161  1.00  0.00           H  
ATOM   2046 HD11 ILE 0 130      -0.902 -13.235 -10.024  1.00  0.00           H  
ATOM   2047 HD12 ILE 0 130       0.365 -13.314  -8.798  1.00  0.00           H  
ATOM   2048 HD13 ILE 0 130      -0.418 -11.834  -9.134  1.00  0.00           H  
ATOM   2049  N   MET 0 131       0.771  -8.523 -13.251  1.00  0.00      R00  N  
ATOM   2050  CA  MET 0 131       0.553  -7.743 -14.440  1.00  0.00      R00  C  
ATOM   2051  C   MET 0 131       1.673  -7.135 -15.183  1.00  0.00      R00  C  
ATOM   2052  O   MET 0 131       1.563  -7.123 -16.417  1.00  0.00      R00  O  
ATOM   2053  CB  MET 0 131      -0.555  -6.723 -14.362  1.00  0.00      R00  C  
ATOM   2054  CG  MET 0 131      -0.290  -5.388 -13.708  1.00  0.00      R00  C  
ATOM   2055  SD  MET 0 131      -1.759  -4.411 -13.448  1.00  0.00      R00  S  
ATOM   2056  CE  MET 0 131      -2.386  -5.369 -11.993  1.00  0.00      R00  C  
ATOM   2057  H   MET 0 131       0.802  -8.177 -12.302  1.00  0.00      R00  H  
ATOM   2058  HA  MET 0 131       0.116  -8.432 -15.162  1.00  0.00           H  
ATOM   2059  HB3 MET 0 131      -1.377  -7.178 -13.809  1.00  0.00           H  
ATOM   2060  HB2 MET 0 131      -0.906  -6.495 -15.368  1.00  0.00           H  
ATOM   2061  HG3 MET 0 131       0.391  -4.745 -14.266  1.00  0.00           H  
ATOM   2062  HG2 MET 0 131       0.160  -5.476 -12.719  1.00  0.00           H  
ATOM   2063  HE1 MET 0 131      -2.829  -4.753 -11.210  1.00  0.00           H  
ATOM   2064  HE2 MET 0 131      -3.202  -5.963 -12.405  1.00  0.00           H  
ATOM   2065  HE3 MET 0 131      -1.686  -6.090 -11.571  1.00  0.00           H  
ATOM   2066  N   SER 0 132       2.772  -6.727 -14.479  1.00  0.00      R00  N  
ATOM   2067  CA  SER 0 132       4.031  -6.186 -15.124  1.00  0.00      R00  C  
ATOM   2068  C   SER 0 132       4.803  -7.337 -15.851  1.00  0.00      R00  C  
ATOM   2069  O   SER 0 132       5.484  -7.211 -16.894  1.00  0.00      R00  O  
ATOM   2070  CB  SER 0 132       4.985  -5.621 -14.016  1.00  0.00      R00  C  
ATOM   2071  OG  SER 0 132       4.247  -4.687 -13.213  1.00  0.00      R00  O  
ATOM   2072  H   SER 0 132       2.671  -6.927 -13.494  1.00  0.00      R00  H  
ATOM   2073  HG  SER 0 132       3.533  -5.137 -12.755  1.00  0.00      R00  H  
ATOM   2074  HA  SER 0 132       3.813  -5.384 -15.829  1.00  0.00           H  
ATOM   2075  HB3 SER 0 132       5.872  -5.244 -14.526  1.00  0.00           H  
ATOM   2076  HB2 SER 0 132       5.251  -6.436 -13.343  1.00  0.00           H  
ATOM   2077  N   ALA 0 133       4.690  -8.538 -15.252  1.00  0.00      R00  N  
ATOM   2078  CA  ALA 0 133       5.310  -9.692 -15.764  1.00  0.00      R00  C  
ATOM   2079  C   ALA 0 133       4.673 -10.103 -17.185  1.00  0.00      R00  C  
ATOM   2080  O   ALA 0 133       5.360 -10.414 -18.137  1.00  0.00      R00  O  
ATOM   2081  CB  ALA 0 133       5.087 -10.674 -14.704  1.00  0.00      R00  C  
ATOM   2082  H   ALA 0 133       4.170  -8.604 -14.389  1.00  0.00      R00  H  
ATOM   2083  HA  ALA 0 133       6.387  -9.560 -15.865  1.00  0.00           H  
ATOM   2084  HB1 ALA 0 133       5.635 -11.601 -14.871  1.00  0.00           H  
ATOM   2085  HB2 ALA 0 133       5.449 -10.263 -13.762  1.00  0.00           H  
ATOM   2086  HB3 ALA 0 133       4.009 -10.832 -14.732  1.00  0.00           H  
ATOM   2087  N   ASP 0 134       3.350  -9.867 -17.289  1.00  0.00      R00  N  
ATOM   2088  CA  ASP 0 134       2.532  -9.830 -18.537  1.00  0.00      R00  C  
ATOM   2089  C   ASP 0 134       3.260  -9.240 -19.748  1.00  0.00      R00  C  
ATOM   2090  O   ASP 0 134       3.365  -9.943 -20.721  1.00  0.00      R00  O  
ATOM   2091  CB  ASP 0 134       0.969  -9.598 -18.275  1.00  0.00      R00  C  
ATOM   2092  CG  ASP 0 134       0.200  -8.595 -19.154  1.00  0.00      R00  C  
ATOM   2093  OD1 ASP 0 134      -0.860  -8.133 -18.668  1.00  0.00      R00  O  
ATOM   2094  OD2 ASP 0 134       0.592  -8.138 -20.226  1.00  0.00      R00  O1-
ATOM   2095  H   ASP 0 134       2.970  -9.371 -16.495  1.00  0.00      R00  H  
ATOM   2096  HA  ASP 0 134       2.535 -10.900 -18.741  1.00  0.00           H  
ATOM   2097  HB3 ASP 0 134       0.862  -9.275 -17.240  1.00  0.00           H  
ATOM   2098  HB2 ASP 0 134       0.518 -10.588 -18.339  1.00  0.00           H  
ATOM   2099  N   ARG 0 135       3.719  -8.021 -19.541  1.00  0.00      R00  N  
ATOM   2100  CA  ARG 0 135       4.442  -7.276 -20.559  1.00  0.00      R00  C  
ATOM   2101  C   ARG 0 135       5.821  -7.994 -20.929  1.00  0.00      R00  C  
ATOM   2102  O   ARG 0 135       6.225  -7.962 -22.082  1.00  0.00      R00  O  
ATOM   2103  CB  ARG 0 135       4.676  -5.755 -20.162  1.00  0.00      R00  C  
ATOM   2104  CG  ARG 0 135       3.451  -4.878 -19.706  1.00  0.00      R00  C  
ATOM   2105  CD  ARG 0 135       2.237  -4.764 -20.671  1.00  0.00      R00  C  
ATOM   2106  NE  ARG 0 135       0.974  -5.387 -20.070  1.00  0.00      R00  N  
ATOM   2107  CZ  ARG 0 135       0.051  -4.810 -19.294  1.00  0.00      R00  C  
ATOM   2108  NH1 ARG 0 135       0.166  -3.600 -18.768  1.00  0.00      R00  N  
ATOM   2109  NH2 ARG 0 135      -1.009  -5.476 -18.906  1.00  0.00      R00  N1+
ATOM   2110  H   ARG 0 135       3.660  -7.658 -18.600  1.00  0.00      R00  H  
ATOM   2111  HE  ARG 0 135       1.003  -6.396 -20.112  1.00  0.00      R00  H  
ATOM   2112 HH11 ARG 0 135      -0.555  -3.316 -18.121  1.00  0.00      R00  H  
ATOM   2113 HH12 ARG 0 135       0.943  -2.960 -18.851  1.00  0.00      R00  H  
ATOM   2114 HH21 ARG 0 135      -1.517  -5.171 -18.088  1.00  0.00      R00  H  
ATOM   2115 HH22 ARG 0 135      -1.069  -6.478 -19.022  1.00  0.00      R00  H  
ATOM   2116  HA  ARG 0 135       3.812  -7.227 -21.447  1.00  0.00           H  
ATOM   2117  HB3 ARG 0 135       5.225  -5.205 -20.926  1.00  0.00           H  
ATOM   2118  HB2 ARG 0 135       5.396  -5.711 -19.346  1.00  0.00           H  
ATOM   2119  HG3 ARG 0 135       3.884  -3.890 -19.551  1.00  0.00           H  
ATOM   2120  HG2 ARG 0 135       3.119  -5.204 -18.720  1.00  0.00           H  
ATOM   2121  HD3 ARG 0 135       2.425  -5.363 -21.562  1.00  0.00           H  
ATOM   2122  HD2 ARG 0 135       2.139  -3.705 -20.907  1.00  0.00           H  
ATOM   2123  N   TYR 0 136       6.495  -8.668 -20.013  1.00  0.00      R00  N  
ATOM   2124  CA  TYR 0 136       7.709  -9.445 -20.251  1.00  0.00      R00  C  
ATOM   2125  C   TYR 0 136       7.345 -10.658 -21.116  1.00  0.00      R00  C  
ATOM   2126  O   TYR 0 136       8.112 -11.036 -22.020  1.00  0.00      R00  O  
ATOM   2127  CB  TYR 0 136       8.493  -9.811 -18.968  1.00  0.00      R00  C  
ATOM   2128  CG  TYR 0 136       9.609 -10.818 -19.040  1.00  0.00      R00  C  
ATOM   2129  CD1 TYR 0 136      10.753 -10.448 -19.869  1.00  0.00      R00  C  
ATOM   2130  CE1 TYR 0 136      11.783 -11.351 -19.932  1.00  0.00      R00  C  
ATOM   2131  CD2 TYR 0 136       9.609 -12.031 -18.296  1.00  0.00      R00  C  
ATOM   2132  CE2 TYR 0 136      10.660 -12.919 -18.389  1.00  0.00      R00  C  
ATOM   2133  CZ  TYR 0 136      11.810 -12.532 -19.111  1.00  0.00      R00  C  
ATOM   2134  OH  TYR 0 136      12.860 -13.343 -19.217  1.00  0.00      R00  O  
ATOM   2135  H   TYR 0 136       6.021  -8.792 -19.129  1.00  0.00      R00  H  
ATOM   2136  HH  TYR 0 136      12.644 -14.176 -18.790  1.00  0.00      R00  H  
ATOM   2137  HA  TYR 0 136       8.315  -8.818 -20.905  1.00  0.00           H  
ATOM   2138  HB3 TYR 0 136       7.856 -10.228 -18.189  1.00  0.00           H  
ATOM   2139  HB2 TYR 0 136       8.848  -8.921 -18.448  1.00  0.00           H  
ATOM   2140  HD1 TYR 0 136      10.619  -9.550 -20.455  1.00  0.00           H  
ATOM   2141  HE1 TYR 0 136      12.657 -11.342 -20.566  1.00  0.00           H  
ATOM   2142  HD2 TYR 0 136       8.753 -12.350 -17.720  1.00  0.00           H  
ATOM   2143  HE2 TYR 0 136      10.525 -13.812 -17.796  1.00  0.00           H  
ATOM   2144  N   ILE 0 137       6.271 -11.383 -20.918  1.00  0.00      R00  N  
ATOM   2145  CA  ILE 0 137       5.981 -12.599 -21.528  1.00  0.00      R00  C  
ATOM   2146  C   ILE 0 137       5.456 -12.361 -23.011  1.00  0.00      R00  C  
ATOM   2147  O   ILE 0 137       5.857 -13.069 -23.947  1.00  0.00      R00  O  
ATOM   2148  CB  ILE 0 137       4.727 -13.376 -20.852  1.00  0.00      R00  C  
ATOM   2149  CG2 ILE 0 137       4.093 -14.457 -21.813  1.00  0.00      R00  C  
ATOM   2150  CG1 ILE 0 137       5.120 -14.013 -19.512  1.00  0.00      R00  C  
ATOM   2151  CD1 ILE 0 137       3.897 -14.252 -18.585  1.00  0.00      R00  C  
ATOM   2152  H   ILE 0 137       5.706 -11.169 -20.109  1.00  0.00      R00  H  
ATOM   2153  HA  ILE 0 137       6.790 -13.328 -21.577  1.00  0.00           H  
ATOM   2154  HB  ILE 0 137       4.018 -12.625 -20.504  1.00  0.00           H  
ATOM   2155 HG21 ILE 0 137       3.435 -13.981 -22.540  1.00  0.00           H  
ATOM   2156 HG22 ILE 0 137       4.787 -15.200 -22.206  1.00  0.00           H  
ATOM   2157 HG23 ILE 0 137       3.379 -15.057 -21.250  1.00  0.00           H  
ATOM   2158 HG13 ILE 0 137       5.783 -13.328 -18.982  1.00  0.00           H  
ATOM   2159 HG12 ILE 0 137       5.709 -14.891 -19.778  1.00  0.00           H  
ATOM   2160 HD11 ILE 0 137       2.946 -14.699 -18.874  1.00  0.00           H  
ATOM   2161 HD12 ILE 0 137       4.060 -15.008 -17.816  1.00  0.00           H  
ATOM   2162 HD13 ILE 0 137       3.753 -13.359 -17.977  1.00  0.00           H  
ATOM   2163  N   ALA 0 138       4.777 -11.202 -23.253  1.00  0.00      R00  N  
ATOM   2164  CA  ALA 0 138       4.599 -10.657 -24.633  1.00  0.00      R00  C  
ATOM   2165  C   ALA 0 138       5.907 -10.200 -25.378  1.00  0.00      R00  C  
ATOM   2166  O   ALA 0 138       5.823 -10.084 -26.605  1.00  0.00      R00  O  
ATOM   2167  CB  ALA 0 138       3.640  -9.413 -24.605  1.00  0.00      R00  C  
ATOM   2168  H   ALA 0 138       4.442 -10.649 -22.477  1.00  0.00      R00  H  
ATOM   2169  HA  ALA 0 138       4.083 -11.358 -25.290  1.00  0.00           H  
ATOM   2170  HB1 ALA 0 138       4.084  -8.509 -25.020  1.00  0.00           H  
ATOM   2171  HB2 ALA 0 138       2.713  -9.693 -25.106  1.00  0.00           H  
ATOM   2172  HB3 ALA 0 138       3.476  -9.052 -23.590  1.00  0.00           H  
ATOM   2173  N   VAL 0 139       6.983 -10.079 -24.678  1.00  0.00      R00  N  
ATOM   2174  CA  VAL 0 139       8.396  -9.774 -25.194  1.00  0.00      R00  C  
ATOM   2175  C   VAL 0 139       9.233 -11.021 -25.412  1.00  0.00      R00  C  
ATOM   2176  O   VAL 0 139       9.853 -11.125 -26.477  1.00  0.00      R00  O  
ATOM   2177  CB  VAL 0 139       9.041  -8.685 -24.158  1.00  0.00      R00  C  
ATOM   2178  CG1 VAL 0 139      10.481  -8.964 -23.754  1.00  0.00      R00  C  
ATOM   2179  CG2 VAL 0 139       8.810  -7.224 -24.691  1.00  0.00      R00  C  
ATOM   2180  H   VAL 0 139       6.862 -10.265 -23.693  1.00  0.00      R00  H  
ATOM   2181  HA  VAL 0 139       8.402  -9.272 -26.161  1.00  0.00           H  
ATOM   2182  HB  VAL 0 139       8.601  -8.650 -23.161  1.00  0.00           H  
ATOM   2183 HG11 VAL 0 139      11.036  -9.271 -24.641  1.00  0.00           H  
ATOM   2184 HG12 VAL 0 139      10.987  -8.093 -23.338  1.00  0.00           H  
ATOM   2185 HG13 VAL 0 139      10.539  -9.813 -23.072  1.00  0.00           H  
ATOM   2186 HG21 VAL 0 139       9.394  -6.483 -24.146  1.00  0.00           H  
ATOM   2187 HG22 VAL 0 139       9.263  -7.196 -25.683  1.00  0.00           H  
ATOM   2188 HG23 VAL 0 139       7.771  -6.994 -24.929  1.00  0.00           H  
ATOM   2189  N   CYS 0 140       9.341 -11.923 -24.388  1.00  0.00      R00  N  
ATOM   2190  CA  CYS 0 140      10.174 -13.155 -24.452  1.00  0.00      R00  C  
ATOM   2191  C   CYS 0 140       9.435 -14.413 -24.971  1.00  0.00      R00  C  
ATOM   2192  O   CYS 0 140      10.093 -15.456 -25.025  1.00  0.00      R00  O  
ATOM   2193  CB  CYS 0 140      10.740 -13.391 -23.025  1.00  0.00      R00  C  
ATOM   2194  SG  CYS 0 140       9.551 -13.912 -21.668  1.00  0.00      R00  S  
ATOM   2195  H   CYS 0 140       8.990 -11.688 -23.471  1.00  0.00      R00  H  
ATOM   2196  HA  CYS 0 140      11.004 -12.936 -25.124  1.00  0.00           H  
ATOM   2197  HB3 CYS 0 140      11.297 -12.522 -22.673  1.00  0.00           H  
ATOM   2198  HB2 CYS 0 140      11.377 -14.275 -23.058  1.00  0.00           H  
ATOM   2199  HG  CYS 0 140       8.688 -12.906 -21.505  1.00  0.00           H  
ATOM   2200  N   HIS 0 141       8.175 -14.305 -25.390  1.00  0.00      R00  N  
ATOM   2201  CA  HIS 0 141       7.324 -15.411 -25.725  1.00  0.00      R00  C  
ATOM   2202  C   HIS 0 141       6.133 -15.189 -26.618  1.00  0.00      R00  C  
ATOM   2203  O   HIS 0 141       5.125 -15.794 -26.274  1.00  0.00      R00  O  
ATOM   2204  CB  HIS 0 141       7.006 -16.149 -24.357  1.00  0.00      R00  C  
ATOM   2205  CG  HIS 0 141       7.437 -17.587 -24.276  1.00  0.00      R00  C  
ATOM   2206  ND1 HIS 0 141       8.503 -18.218 -25.026  1.00  0.00      R00  N  
ATOM   2207  CD2 HIS 0 141       6.918 -18.580 -23.545  1.00  0.00      R00  C  
ATOM   2208  NE2 HIS 0 141       7.454 -19.791 -23.897  1.00  0.00      R00  N  
ATOM   2209  CE1 HIS 0 141       8.395 -19.554 -24.794  1.00  0.00      R00  C  
ATOM   2210  H   HIS 0 141       7.709 -13.418 -25.266  1.00  0.00      R00  H  
ATOM   2211  HD1 HIS 0 141       9.136 -17.882 -25.737  1.00  0.00      R00  H  
ATOM   2212  HA  HIS 0 141       7.845 -16.053 -26.435  1.00  0.00           H  
ATOM   2213  HB3 HIS 0 141       5.972 -16.052 -24.026  1.00  0.00           H  
ATOM   2214  HB2 HIS 0 141       7.668 -15.658 -23.644  1.00  0.00           H  
ATOM   2215  HD2 HIS 0 141       6.120 -18.518 -22.821  1.00  0.00           H  
ATOM   2216  HE1 HIS 0 141       9.021 -20.257 -25.324  1.00  0.00           H  
ATOM   2217  N   PRO 0 142       6.105 -14.188 -27.567  1.00  0.00      R00  N  
ATOM   2218  CA  PRO 0 142       4.981 -13.642 -28.346  1.00  0.00      R00  C  
ATOM   2219  C   PRO 0 142       4.012 -14.675 -28.965  1.00  0.00      R00  C  
ATOM   2220  O   PRO 0 142       2.785 -14.442 -28.957  1.00  0.00      R00  O  
ATOM   2221  CD  PRO 0 142       7.313 -13.621 -28.103  1.00  0.00      R00  C  
ATOM   2222  CB  PRO 0 142       5.573 -12.604 -29.312  1.00  0.00      R00  C  
ATOM   2223  CG  PRO 0 142       6.994 -13.190 -29.536  1.00  0.00      R00  C  
ATOM   2224  HD2 PRO 0 142       8.169 -14.271 -27.923  1.00  0.00           H  
ATOM   2225  HD3 PRO 0 142       7.342 -12.769 -27.424  1.00  0.00           H  
ATOM   2226  HA  PRO 0 142       4.392 -13.062 -27.636  1.00  0.00           H  
ATOM   2227  HB3 PRO 0 142       5.466 -11.592 -28.923  1.00  0.00           H  
ATOM   2228  HB2 PRO 0 142       4.963 -12.530 -30.212  1.00  0.00           H  
ATOM   2229  HG2 PRO 0 142       6.825 -14.061 -30.169  1.00  0.00           H  
ATOM   2230  HG3 PRO 0 142       7.656 -12.523 -30.089  1.00  0.00           H  
ATOM   2231  N   ILE 0 143       4.536 -15.737 -29.591  1.00  0.00      R00  N  
ATOM   2232  CA  ILE 0 143       3.816 -16.848 -30.142  1.00  0.00      R00  C  
ATOM   2233  C   ILE 0 143       3.011 -17.658 -29.123  1.00  0.00      R00  C  
ATOM   2234  O   ILE 0 143       1.811 -17.881 -29.264  1.00  0.00      R00  O  
ATOM   2235  CB  ILE 0 143       4.667 -17.746 -31.083  1.00  0.00      R00  C  
ATOM   2236  CG2 ILE 0 143       3.923 -18.936 -31.573  1.00  0.00      R00  C  
ATOM   2237  CG1 ILE 0 143       5.250 -16.894 -32.274  1.00  0.00      R00  C  
ATOM   2238  CD1 ILE 0 143       6.230 -17.689 -33.211  1.00  0.00      R00  C  
ATOM   2239  H   ILE 0 143       5.535 -15.885 -29.580  1.00  0.00      R00  H  
ATOM   2240  HA  ILE 0 143       3.036 -16.454 -30.793  1.00  0.00           H  
ATOM   2241  HB  ILE 0 143       5.557 -17.925 -30.480  1.00  0.00           H  
ATOM   2242 HG21 ILE 0 143       4.418 -19.334 -32.458  1.00  0.00           H  
ATOM   2243 HG22 ILE 0 143       3.830 -19.644 -30.749  1.00  0.00           H  
ATOM   2244 HG23 ILE 0 143       2.999 -18.615 -32.054  1.00  0.00           H  
ATOM   2245 HG13 ILE 0 143       5.803 -16.041 -31.881  1.00  0.00           H  
ATOM   2246 HG12 ILE 0 143       4.564 -16.423 -32.978  1.00  0.00           H  
ATOM   2247 HD11 ILE 0 143       5.784 -18.219 -34.053  1.00  0.00           H  
ATOM   2248 HD12 ILE 0 143       6.921 -16.996 -33.691  1.00  0.00           H  
ATOM   2249 HD13 ILE 0 143       6.856 -18.413 -32.691  1.00  0.00           H  
ATOM   2250  N   ALA 0 144       3.695 -18.068 -28.088  1.00  0.00      R00  N  
ATOM   2251  CA  ALA 0 144       3.221 -19.080 -27.077  1.00  0.00      R00  C  
ATOM   2252  C   ALA 0 144       2.287 -18.367 -26.039  1.00  0.00      R00  C  
ATOM   2253  O   ALA 0 144       1.535 -18.933 -25.267  1.00  0.00      R00  O  
ATOM   2254  CB  ALA 0 144       4.379 -19.743 -26.269  1.00  0.00      R00  C  
ATOM   2255  H   ALA 0 144       4.687 -17.886 -28.024  1.00  0.00      R00  H  
ATOM   2256  HA  ALA 0 144       2.599 -19.867 -27.502  1.00  0.00           H  
ATOM   2257  HB1 ALA 0 144       5.273 -19.127 -26.170  1.00  0.00           H  
ATOM   2258  HB2 ALA 0 144       4.029 -19.959 -25.260  1.00  0.00           H  
ATOM   2259  HB3 ALA 0 144       4.733 -20.626 -26.801  1.00  0.00           H  
ATOM   2260  N   ALA 0 145       2.489 -17.044 -25.975  1.00  0.00      R00  N  
ATOM   2261  CA  ALA 0 145       1.991 -16.133 -24.962  1.00  0.00      R00  C  
ATOM   2262  C   ALA 0 145       0.462 -16.049 -24.600  1.00  0.00      R00  C  
ATOM   2263  O   ALA 0 145       0.121 -15.996 -23.433  1.00  0.00      R00  O  
ATOM   2264  CB  ALA 0 145       2.512 -14.657 -25.056  1.00  0.00      R00  C  
ATOM   2265  H   ALA 0 145       3.218 -16.663 -26.560  1.00  0.00      R00  H  
ATOM   2266  HA  ALA 0 145       2.453 -16.524 -24.056  1.00  0.00           H  
ATOM   2267  HB1 ALA 0 145       1.890 -13.920 -24.548  1.00  0.00           H  
ATOM   2268  HB2 ALA 0 145       3.529 -14.569 -24.674  1.00  0.00           H  
ATOM   2269  HB3 ALA 0 145       2.547 -14.317 -26.091  1.00  0.00           H  
ATOM   2270  N   PRO 0 146      -0.386 -16.294 -25.637  1.00  0.00      R00  N  
ATOM   2271  CA  PRO 0 146      -1.860 -16.496 -25.438  1.00  0.00      R00  C  
ATOM   2272  C   PRO 0 146      -2.155 -17.649 -24.435  1.00  0.00      R00  C  
ATOM   2273  O   PRO 0 146      -3.272 -17.811 -23.982  1.00  0.00      R00  O  
ATOM   2274  CD  PRO 0 146      -0.074 -16.295 -27.027  1.00  0.00      R00  C  
ATOM   2275  CB  PRO 0 146      -2.416 -16.602 -26.853  1.00  0.00      R00  C  
ATOM   2276  CG  PRO 0 146      -1.372 -15.951 -27.697  1.00  0.00      R00  C  
ATOM   2277  HD2 PRO 0 146       0.126 -17.304 -27.386  1.00  0.00           H  
ATOM   2278  HD3 PRO 0 146       0.828 -15.739 -27.283  1.00  0.00           H  
ATOM   2279  HA  PRO 0 146      -2.332 -15.694 -24.871  1.00  0.00           H  
ATOM   2280  HB3 PRO 0 146      -3.403 -16.143 -26.909  1.00  0.00           H  
ATOM   2281  HB2 PRO 0 146      -2.493 -17.670 -27.056  1.00  0.00           H  
ATOM   2282  HG2 PRO 0 146      -1.257 -16.212 -28.749  1.00  0.00           H  
ATOM   2283  HG3 PRO 0 146      -1.482 -14.868 -27.758  1.00  0.00           H  
ATOM   2284  N   ARG 0 147      -1.118 -18.464 -24.087  1.00  0.00      R00  N  
ATOM   2285  CA  ARG 0 147      -1.238 -19.551 -23.061  1.00  0.00      R00  C  
ATOM   2286  C   ARG 0 147      -0.765 -19.151 -21.725  1.00  0.00      R00  C  
ATOM   2287  O   ARG 0 147      -0.751 -19.950 -20.797  1.00  0.00      R00  O  
ATOM   2288  CB  ARG 0 147      -0.440 -20.782 -23.602  1.00  0.00      R00  C  
ATOM   2289  CG  ARG 0 147      -0.976 -21.283 -24.977  1.00  0.00      R00  C  
ATOM   2290  CD  ARG 0 147      -0.149 -22.487 -25.432  1.00  0.00      R00  C  
ATOM   2291  NE  ARG 0 147      -0.761 -23.169 -26.572  1.00  0.00      R00  N  
ATOM   2292  CZ  ARG 0 147      -0.321 -24.307 -27.238  1.00  0.00      R00  C  
ATOM   2293  NH1 ARG 0 147      -0.988 -24.913 -28.250  1.00  0.00      R00  N  
ATOM   2294  NH2 ARG 0 147       0.843 -24.818 -26.959  1.00  0.00      R00  N1+
ATOM   2295  H   ARG 0 147      -0.176 -18.416 -24.447  1.00  0.00      R00  H  
ATOM   2296  HE  ARG 0 147      -1.691 -22.858 -26.812  1.00  0.00      R00  H  
ATOM   2297 HH11 ARG 0 147      -0.499 -25.557 -28.854  1.00  0.00      R00  H  
ATOM   2298 HH12 ARG 0 147      -1.949 -24.677 -28.455  1.00  0.00      R00  H  
ATOM   2299 HH21 ARG 0 147       1.502 -25.380 -27.479  1.00  0.00      R00  H  
ATOM   2300 HH22 ARG 0 147       1.333 -24.564 -26.114  1.00  0.00      R00  H  
ATOM   2301  HA  ARG 0 147      -2.304 -19.749 -22.949  1.00  0.00           H  
ATOM   2302  HB3 ARG 0 147      -0.558 -21.540 -22.828  1.00  0.00           H  
ATOM   2303  HB2 ARG 0 147       0.635 -20.604 -23.633  1.00  0.00           H  
ATOM   2304  HG3 ARG 0 147      -0.848 -20.495 -25.720  1.00  0.00           H  
ATOM   2305  HG2 ARG 0 147      -2.034 -21.546 -24.981  1.00  0.00           H  
ATOM   2306  HD3 ARG 0 147       0.097 -23.163 -24.613  1.00  0.00           H  
ATOM   2307  HD2 ARG 0 147       0.787 -22.113 -25.847  1.00  0.00           H  
ATOM   2308  N   LEU 0 148      -0.408 -17.843 -21.554  1.00  0.00      R00  N  
ATOM   2309  CA  LEU 0 148       0.298 -17.395 -20.285  1.00  0.00      R00  C  
ATOM   2310  C   LEU 0 148      -0.411 -16.061 -19.926  1.00  0.00      R00  C  
ATOM   2311  O   LEU 0 148      -0.714 -15.747 -18.749  1.00  0.00      R00  O  
ATOM   2312  CB  LEU 0 148       1.759 -17.213 -20.733  1.00  0.00      R00  C  
ATOM   2313  CG  LEU 0 148       2.499 -18.497 -20.487  1.00  0.00      R00  C  
ATOM   2314  CD1 LEU 0 148       3.924 -18.438 -21.022  1.00  0.00      R00  C  
ATOM   2315  CD2 LEU 0 148       2.494 -18.770 -18.937  1.00  0.00      R00  C  
ATOM   2316  H   LEU 0 148      -0.489 -17.148 -22.282  1.00  0.00      R00  H  
ATOM   2317  HA  LEU 0 148       0.144 -18.033 -19.416  1.00  0.00           H  
ATOM   2318  HB3 LEU 0 148       2.249 -16.387 -20.218  1.00  0.00           H  
ATOM   2319  HB2 LEU 0 148       1.863 -16.945 -21.785  1.00  0.00           H  
ATOM   2320  HG  LEU 0 148       1.899 -19.282 -20.946  1.00  0.00           H  
ATOM   2321 HD11 LEU 0 148       4.316 -17.440 -20.826  1.00  0.00           H  
ATOM   2322 HD12 LEU 0 148       4.548 -19.100 -20.423  1.00  0.00           H  
ATOM   2323 HD13 LEU 0 148       3.927 -18.617 -22.097  1.00  0.00           H  
ATOM   2324 HD21 LEU 0 148       2.059 -17.958 -18.356  1.00  0.00           H  
ATOM   2325 HD22 LEU 0 148       1.925 -19.678 -18.734  1.00  0.00           H  
ATOM   2326 HD23 LEU 0 148       3.359 -18.946 -18.298  1.00  0.00           H  
ATOM   2327  N   ARG 0 149      -0.549 -15.226 -20.989  1.00  0.00      R00  N  
ATOM   2328  CA  ARG 0 149      -1.242 -13.996 -20.941  1.00  0.00      R00  C  
ATOM   2329  C   ARG 0 149      -2.681 -14.165 -21.567  1.00  0.00      R00  C  
ATOM   2330  O   ARG 0 149      -2.796 -14.160 -22.803  1.00  0.00      R00  O  
ATOM   2331  CB  ARG 0 149      -0.519 -12.908 -21.752  1.00  0.00      R00  C  
ATOM   2332  CG  ARG 0 149       0.983 -12.857 -21.466  1.00  0.00      R00  C  
ATOM   2333  CD  ARG 0 149       1.553 -11.714 -22.412  1.00  0.00      R00  C  
ATOM   2334  NE  ARG 0 149       1.102 -10.387 -22.260  1.00  0.00      R00  N  
ATOM   2335  CZ  ARG 0 149       0.301  -9.709 -23.058  1.00  0.00      R00  C  
ATOM   2336  NH1 ARG 0 149      -0.024  -8.442 -22.664  1.00  0.00      R00  N  
ATOM   2337  NH2 ARG 0 149      -0.210 -10.242 -24.214  1.00  0.00      R00  N1+
ATOM   2338  H   ARG 0 149      -0.263 -15.489 -21.922  1.00  0.00      R00  H  
ATOM   2339  HE  ARG 0 149       1.510  -9.768 -21.573  1.00  0.00      R00  H  
ATOM   2340 HH11 ARG 0 149      -0.575  -7.835 -23.255  1.00  0.00      R00  H  
ATOM   2341 HH12 ARG 0 149       0.137  -8.151 -21.711  1.00  0.00      R00  H  
ATOM   2342 HH21 ARG 0 149      -0.862  -9.679 -24.740  1.00  0.00      R00  H  
ATOM   2343 HH22 ARG 0 149       0.153 -11.111 -24.578  1.00  0.00      R00  H  
ATOM   2344  HA  ARG 0 149      -1.300 -13.547 -19.949  1.00  0.00           H  
ATOM   2345  HB3 ARG 0 149      -0.781 -11.878 -21.507  1.00  0.00           H  
ATOM   2346  HB2 ARG 0 149      -0.613 -13.090 -22.823  1.00  0.00           H  
ATOM   2347  HG3 ARG 0 149       1.499 -13.809 -21.592  1.00  0.00           H  
ATOM   2348  HG2 ARG 0 149       1.128 -12.603 -20.416  1.00  0.00           H  
ATOM   2349  HD3 ARG 0 149       1.405 -12.024 -23.446  1.00  0.00           H  
ATOM   2350  HD2 ARG 0 149       2.642 -11.711 -22.363  1.00  0.00           H  
ATOM   2351  N   THR 0 150      -3.634 -14.568 -20.663  1.00  0.00      R00  N  
ATOM   2352  CA  THR 0 150      -4.998 -14.840 -20.891  1.00  0.00      R00  C  
ATOM   2353  C   THR 0 150      -5.794 -14.630 -19.546  1.00  0.00      R00  C  
ATOM   2354  O   THR 0 150      -5.231 -14.941 -18.491  1.00  0.00      R00  O  
ATOM   2355  CB  THR 0 150      -5.178 -16.320 -21.348  1.00  0.00      R00  C  
ATOM   2356  OG1 THR 0 150      -6.488 -16.828 -21.167  1.00  0.00      R00  O  
ATOM   2357  CG2 THR 0 150      -4.362 -17.394 -20.575  1.00  0.00      R00  C  
ATOM   2358  H   THR 0 150      -3.387 -14.517 -19.685  1.00  0.00      R00  H  
ATOM   2359  HG1 THR 0 150      -6.883 -16.575 -22.005  1.00  0.00      R00  H  
ATOM   2360  HA  THR 0 150      -5.287 -14.130 -21.666  1.00  0.00           H  
ATOM   2361  HB  THR 0 150      -4.997 -16.495 -22.408  1.00  0.00           H  
ATOM   2362 HG21 THR 0 150      -4.413 -18.429 -20.913  1.00  0.00           H  
ATOM   2363 HG22 THR 0 150      -3.289 -17.202 -20.534  1.00  0.00           H  
ATOM   2364 HG23 THR 0 150      -4.762 -17.472 -19.565  1.00  0.00           H  
ATOM   2365  N   PRO 0 151      -7.039 -14.143 -19.676  1.00  0.00      R00  N  
ATOM   2366  CA  PRO 0 151      -7.892 -14.091 -18.501  1.00  0.00      R00  C  
ATOM   2367  C   PRO 0 151      -7.872 -15.287 -17.581  1.00  0.00      R00  C  
ATOM   2368  O   PRO 0 151      -7.884 -15.084 -16.401  1.00  0.00      R00  O  
ATOM   2369  CD  PRO 0 151      -7.701 -13.748 -20.928  1.00  0.00      R00  C  
ATOM   2370  CB  PRO 0 151      -9.314 -13.840 -19.116  1.00  0.00      R00  C  
ATOM   2371  CG  PRO 0 151      -9.068 -13.210 -20.482  1.00  0.00      R00  C  
ATOM   2372  HD2 PRO 0 151      -7.839 -14.674 -21.485  1.00  0.00           H  
ATOM   2373  HD3 PRO 0 151      -7.264 -12.986 -21.574  1.00  0.00           H  
ATOM   2374  HA  PRO 0 151      -7.605 -13.156 -18.021  1.00  0.00           H  
ATOM   2375  HB3 PRO 0 151      -9.895 -13.245 -18.412  1.00  0.00           H  
ATOM   2376  HB2 PRO 0 151      -9.849 -14.790 -19.113  1.00  0.00           H  
ATOM   2377  HG2 PRO 0 151      -9.872 -13.296 -21.213  1.00  0.00           H  
ATOM   2378  HG3 PRO 0 151      -8.885 -12.151 -20.296  1.00  0.00           H  
ATOM   2379  N   PHE 0 152      -7.875 -16.493 -18.087  1.00  0.00      R00  N  
ATOM   2380  CA  PHE 0 152      -7.985 -17.668 -17.316  1.00  0.00      R00  C  
ATOM   2381  C   PHE 0 152      -6.730 -17.889 -16.421  1.00  0.00      R00  C  
ATOM   2382  O   PHE 0 152      -6.889 -18.202 -15.297  1.00  0.00      R00  O  
ATOM   2383  CB  PHE 0 152      -8.312 -18.813 -18.247  1.00  0.00      R00  C  
ATOM   2384  CG  PHE 0 152      -8.494 -20.135 -17.486  1.00  0.00      R00  C  
ATOM   2385  CD1 PHE 0 152      -7.309 -20.842 -17.136  1.00  0.00      R00  C  
ATOM   2386  CD2 PHE 0 152      -9.728 -20.496 -17.019  1.00  0.00      R00  C  
ATOM   2387  CE1 PHE 0 152      -7.441 -21.973 -16.349  1.00  0.00      R00  C  
ATOM   2388  CE2 PHE 0 152      -9.852 -21.667 -16.242  1.00  0.00      R00  C  
ATOM   2389  CZ  PHE 0 152      -8.702 -22.379 -15.903  1.00  0.00      R00  C  
ATOM   2390  H   PHE 0 152      -7.922 -16.635 -19.086  1.00  0.00      R00  H  
ATOM   2391  HA  PHE 0 152      -8.855 -17.540 -16.672  1.00  0.00           H  
ATOM   2392  HB3 PHE 0 152      -7.582 -18.924 -19.049  1.00  0.00           H  
ATOM   2393  HB2 PHE 0 152      -9.328 -18.653 -18.608  1.00  0.00           H  
ATOM   2394  HD1 PHE 0 152      -6.318 -20.522 -17.420  1.00  0.00           H  
ATOM   2395  HD2 PHE 0 152     -10.669 -20.026 -17.266  1.00  0.00           H  
ATOM   2396  HE1 PHE 0 152      -6.531 -22.415 -15.971  1.00  0.00           H  
ATOM   2397  HE2 PHE 0 152     -10.791 -22.108 -15.942  1.00  0.00           H  
ATOM   2398  HZ  PHE 0 152      -8.833 -23.200 -15.214  1.00  0.00           H  
ATOM   2399  N   VAL 0 153      -5.567 -17.657 -16.923  1.00  0.00      R00  N  
ATOM   2400  CA  VAL 0 153      -4.326 -17.612 -16.136  1.00  0.00      R00  C  
ATOM   2401  C   VAL 0 153      -4.346 -16.701 -14.952  1.00  0.00      R00  C  
ATOM   2402  O   VAL 0 153      -3.808 -17.026 -13.912  1.00  0.00      R00  O  
ATOM   2403  CB  VAL 0 153      -3.028 -17.497 -16.974  1.00  0.00      R00  C  
ATOM   2404  CG1 VAL 0 153      -1.694 -17.430 -16.176  1.00  0.00      R00  C  
ATOM   2405  CG2 VAL 0 153      -2.840 -18.720 -17.980  1.00  0.00      R00  C  
ATOM   2406  H   VAL 0 153      -5.389 -17.192 -17.801  1.00  0.00      R00  H  
ATOM   2407  HA  VAL 0 153      -4.185 -18.612 -15.727  1.00  0.00           H  
ATOM   2408  HB  VAL 0 153      -3.046 -16.554 -17.520  1.00  0.00           H  
ATOM   2409 HG11 VAL 0 153      -0.821 -17.423 -16.829  1.00  0.00           H  
ATOM   2410 HG12 VAL 0 153      -1.578 -16.551 -15.541  1.00  0.00           H  
ATOM   2411 HG13 VAL 0 153      -1.694 -18.334 -15.566  1.00  0.00           H  
ATOM   2412 HG21 VAL 0 153      -2.500 -19.624 -17.474  1.00  0.00           H  
ATOM   2413 HG22 VAL 0 153      -3.736 -19.045 -18.510  1.00  0.00           H  
ATOM   2414 HG23 VAL 0 153      -2.125 -18.300 -18.687  1.00  0.00           H  
ATOM   2415  N   SER 0 154      -4.947 -15.501 -15.113  1.00  0.00      R00  N  
ATOM   2416  CA  SER 0 154      -5.162 -14.430 -14.098  1.00  0.00      R00  C  
ATOM   2417  C   SER 0 154      -5.884 -15.000 -12.903  1.00  0.00      R00  C  
ATOM   2418  O   SER 0 154      -5.328 -14.879 -11.804  1.00  0.00      R00  O  
ATOM   2419  CB  SER 0 154      -5.870 -13.259 -14.803  1.00  0.00      R00  C  
ATOM   2420  OG  SER 0 154      -5.966 -12.014 -14.052  1.00  0.00      R00  O  
ATOM   2421  H   SER 0 154      -5.485 -15.368 -15.957  1.00  0.00      R00  H  
ATOM   2422  HG  SER 0 154      -6.289 -11.389 -14.704  1.00  0.00      R00  H  
ATOM   2423  HA  SER 0 154      -4.174 -14.100 -13.776  1.00  0.00           H  
ATOM   2424  HB3 SER 0 154      -6.926 -13.492 -14.938  1.00  0.00           H  
ATOM   2425  HB2 SER 0 154      -5.479 -13.015 -15.790  1.00  0.00           H  
ATOM   2426  N   ARG 0 155      -7.013 -15.716 -13.192  1.00  0.00      R00  N  
ATOM   2427  CA  ARG 0 155      -7.864 -16.353 -12.112  1.00  0.00      R00  C  
ATOM   2428  C   ARG 0 155      -7.108 -17.567 -11.365  1.00  0.00      R00  C  
ATOM   2429  O   ARG 0 155      -7.537 -18.002 -10.330  1.00  0.00      R00  O  
ATOM   2430  CB  ARG 0 155      -9.158 -16.898 -12.794  1.00  0.00      R00  C  
ATOM   2431  CG  ARG 0 155     -10.161 -15.799 -13.258  1.00  0.00      R00  C  
ATOM   2432  CD  ARG 0 155     -11.203 -16.338 -14.178  1.00  0.00      R00  C  
ATOM   2433  NE  ARG 0 155     -12.058 -17.308 -13.460  1.00  0.00      R00  N  
ATOM   2434  CZ  ARG 0 155     -12.932 -18.121 -14.099  1.00  0.00      R00  C  
ATOM   2435  NH1 ARG 0 155     -13.593 -19.030 -13.374  1.00  0.00      R00  N  
ATOM   2436  NH2 ARG 0 155     -13.078 -17.995 -15.391  1.00  0.00      R00  N1+
ATOM   2437  H   ARG 0 155      -7.465 -15.636 -14.092  1.00  0.00      R00  H  
ATOM   2438  HE  ARG 0 155     -11.877 -17.489 -12.482  1.00  0.00      R00  H  
ATOM   2439 HH11 ARG 0 155     -14.205 -19.752 -13.726  1.00  0.00      R00  H  
ATOM   2440 HH12 ARG 0 155     -13.105 -19.430 -12.585  1.00  0.00      R00  H  
ATOM   2441 HH21 ARG 0 155     -13.742 -18.564 -15.896  1.00  0.00      R00  H  
ATOM   2442 HH22 ARG 0 155     -12.370 -17.629 -16.011  1.00  0.00      R00  H  
ATOM   2443  HA  ARG 0 155      -8.087 -15.480 -11.499  1.00  0.00           H  
ATOM   2444  HB3 ARG 0 155      -9.597 -17.567 -12.053  1.00  0.00           H  
ATOM   2445  HB2 ARG 0 155      -8.728 -17.508 -13.588  1.00  0.00           H  
ATOM   2446  HG3 ARG 0 155      -9.611 -15.042 -13.817  1.00  0.00           H  
ATOM   2447  HG2 ARG 0 155     -10.573 -15.336 -12.362  1.00  0.00           H  
ATOM   2448  HD3 ARG 0 155     -10.649 -16.843 -14.969  1.00  0.00           H  
ATOM   2449  HD2 ARG 0 155     -11.793 -15.563 -14.667  1.00  0.00           H  
ATOM   2450  N   ILE 0 156      -6.004 -18.107 -11.876  1.00  0.00      R00  N  
ATOM   2451  CA  ILE 0 156      -5.110 -19.096 -11.223  1.00  0.00      R00  C  
ATOM   2452  C   ILE 0 156      -4.178 -18.465 -10.296  1.00  0.00      R00  C  
ATOM   2453  O   ILE 0 156      -4.210 -18.809  -9.081  1.00  0.00      R00  O  
ATOM   2454  CB  ILE 0 156      -4.276 -19.860 -12.240  1.00  0.00      R00  C  
ATOM   2455  CG2 ILE 0 156      -2.968 -20.650 -11.735  1.00  0.00      R00  C  
ATOM   2456  CG1 ILE 0 156      -5.131 -20.815 -13.208  1.00  0.00      R00  C  
ATOM   2457  CD1 ILE 0 156      -5.688 -22.079 -12.495  1.00  0.00      R00  C  
ATOM   2458  H   ILE 0 156      -5.654 -17.727 -12.744  1.00  0.00      R00  H  
ATOM   2459  HA  ILE 0 156      -5.738 -19.748 -10.617  1.00  0.00           H  
ATOM   2460  HB  ILE 0 156      -3.968 -19.112 -12.971  1.00  0.00           H  
ATOM   2461 HG21 ILE 0 156      -2.185 -20.040 -11.285  1.00  0.00           H  
ATOM   2462 HG22 ILE 0 156      -3.174 -21.411 -10.981  1.00  0.00           H  
ATOM   2463 HG23 ILE 0 156      -2.478 -21.061 -12.617  1.00  0.00           H  
ATOM   2464 HG13 ILE 0 156      -4.487 -21.160 -14.017  1.00  0.00           H  
ATOM   2465 HG12 ILE 0 156      -5.950 -20.262 -13.669  1.00  0.00           H  
ATOM   2466 HD11 ILE 0 156      -5.974 -22.017 -11.445  1.00  0.00           H  
ATOM   2467 HD12 ILE 0 156      -6.585 -22.406 -13.022  1.00  0.00           H  
ATOM   2468 HD13 ILE 0 156      -4.906 -22.833 -12.584  1.00  0.00           H  
ATOM   2469  N   VAL 0 157      -3.413 -17.538 -10.746  1.00  0.00      R00  N  
ATOM   2470  CA  VAL 0 157      -2.247 -16.988 -10.061  1.00  0.00      R00  C  
ATOM   2471  C   VAL 0 157      -2.604 -16.017  -8.851  1.00  0.00      R00  C  
ATOM   2472  O   VAL 0 157      -1.869 -15.919  -7.868  1.00  0.00      R00  O  
ATOM   2473  CB  VAL 0 157      -1.411 -16.136 -11.016  1.00  0.00      R00  C  
ATOM   2474  CG1 VAL 0 157      -0.709 -16.926 -12.066  1.00  0.00      R00  C  
ATOM   2475  CG2 VAL 0 157      -2.200 -14.994 -11.756  1.00  0.00      R00  C  
ATOM   2476  H   VAL 0 157      -3.513 -17.328 -11.729  1.00  0.00      R00  H  
ATOM   2477  HA  VAL 0 157      -1.625 -17.798  -9.679  1.00  0.00           H  
ATOM   2478  HB  VAL 0 157      -0.642 -15.578 -10.482  1.00  0.00           H  
ATOM   2479 HG11 VAL 0 157      -0.329 -16.329 -12.895  1.00  0.00           H  
ATOM   2480 HG12 VAL 0 157       0.099 -17.450 -11.555  1.00  0.00           H  
ATOM   2481 HG13 VAL 0 157      -1.342 -17.757 -12.378  1.00  0.00           H  
ATOM   2482 HG21 VAL 0 157      -2.627 -14.278 -11.054  1.00  0.00           H  
ATOM   2483 HG22 VAL 0 157      -1.607 -14.381 -12.434  1.00  0.00           H  
ATOM   2484 HG23 VAL 0 157      -2.927 -15.404 -12.456  1.00  0.00           H  
ATOM   2485  N   SER 0 158      -3.740 -15.420  -8.934  1.00  0.00      R00  N  
ATOM   2486  CA  SER 0 158      -4.294 -14.616  -7.849  1.00  0.00      R00  C  
ATOM   2487  C   SER 0 158      -4.686 -15.527  -6.603  1.00  0.00      R00  C  
ATOM   2488  O   SER 0 158      -4.437 -15.188  -5.445  1.00  0.00      R00  O  
ATOM   2489  CB  SER 0 158      -5.456 -13.778  -8.352  1.00  0.00      R00  C  
ATOM   2490  OG  SER 0 158      -6.559 -14.556  -8.857  1.00  0.00      R00  O  
ATOM   2491  H   SER 0 158      -4.293 -15.347  -9.776  1.00  0.00      R00  H  
ATOM   2492  HG  SER 0 158      -6.883 -14.266  -9.712  1.00  0.00      R00  H  
ATOM   2493  HA  SER 0 158      -3.426 -14.016  -7.574  1.00  0.00           H  
ATOM   2494  HB3 SER 0 158      -5.041 -13.095  -9.093  1.00  0.00           H  
ATOM   2495  HB2 SER 0 158      -5.905 -13.153  -7.579  1.00  0.00           H  
ATOM   2496  N   ALA 0 159      -5.326 -16.628  -6.894  1.00  0.00      R00  N  
ATOM   2497  CA  ALA 0 159      -5.647 -17.632  -5.948  1.00  0.00      R00  C  
ATOM   2498  C   ALA 0 159      -4.386 -18.312  -5.351  1.00  0.00      R00  C  
ATOM   2499  O   ALA 0 159      -4.273 -18.328  -4.102  1.00  0.00      R00  O  
ATOM   2500  CB  ALA 0 159      -6.438 -18.757  -6.549  1.00  0.00      R00  C  
ATOM   2501  H   ALA 0 159      -5.538 -16.832  -7.861  1.00  0.00      R00  H  
ATOM   2502  HA  ALA 0 159      -6.287 -17.177  -5.192  1.00  0.00           H  
ATOM   2503  HB1 ALA 0 159      -5.974 -19.179  -7.440  1.00  0.00           H  
ATOM   2504  HB2 ALA 0 159      -6.702 -19.551  -5.850  1.00  0.00           H  
ATOM   2505  HB3 ALA 0 159      -7.408 -18.413  -6.906  1.00  0.00           H  
ATOM   2506  N   ALA 0 160      -3.470 -18.781  -6.214  1.00  0.00      R00  N  
ATOM   2507  CA  ALA 0 160      -2.135 -19.193  -5.807  1.00  0.00      R00  C  
ATOM   2508  C   ALA 0 160      -1.362 -18.122  -4.996  1.00  0.00      R00  C  
ATOM   2509  O   ALA 0 160      -0.789 -18.510  -3.935  1.00  0.00      R00  O  
ATOM   2510  CB  ALA 0 160      -1.413 -19.702  -7.066  1.00  0.00      R00  C  
ATOM   2511  H   ALA 0 160      -3.673 -18.712  -7.200  1.00  0.00      R00  H  
ATOM   2512  HA  ALA 0 160      -2.200 -20.087  -5.186  1.00  0.00           H  
ATOM   2513  HB1 ALA 0 160      -1.915 -20.563  -7.507  1.00  0.00           H  
ATOM   2514  HB2 ALA 0 160      -1.280 -19.012  -7.899  1.00  0.00           H  
ATOM   2515  HB3 ALA 0 160      -0.432 -20.138  -6.881  1.00  0.00           H  
ATOM   2516  N   ALA 0 161      -1.439 -16.835  -5.368  1.00  0.00      R00  N  
ATOM   2517  CA  ALA 0 161      -0.917 -15.718  -4.543  1.00  0.00      R00  C  
ATOM   2518  C   ALA 0 161      -1.602 -15.572  -3.177  1.00  0.00      R00  C  
ATOM   2519  O   ALA 0 161      -0.870 -15.345  -2.180  1.00  0.00      R00  O  
ATOM   2520  CB  ALA 0 161      -0.961 -14.436  -5.297  1.00  0.00      R00  C  
ATOM   2521  H   ALA 0 161      -1.876 -16.547  -6.232  1.00  0.00      R00  H  
ATOM   2522  HA  ALA 0 161       0.116 -15.917  -4.256  1.00  0.00           H  
ATOM   2523  HB1 ALA 0 161      -0.437 -14.402  -6.252  1.00  0.00           H  
ATOM   2524  HB2 ALA 0 161      -2.031 -14.294  -5.452  1.00  0.00           H  
ATOM   2525  HB3 ALA 0 161      -0.692 -13.600  -4.651  1.00  0.00           H  
ATOM   2526  N   TRP 0 162      -2.926 -15.767  -3.104  1.00  0.00      R00  N  
ATOM   2527  CA  TRP 0 162      -3.736 -15.786  -1.849  1.00  0.00      R00  C  
ATOM   2528  C   TRP 0 162      -3.435 -16.995  -0.944  1.00  0.00      R00  C  
ATOM   2529  O   TRP 0 162      -3.493 -16.891   0.242  1.00  0.00      R00  O  
ATOM   2530  CB  TRP 0 162      -5.232 -15.711  -2.227  1.00  0.00      R00  C  
ATOM   2531  CG  TRP 0 162      -6.224 -15.373  -1.099  1.00  0.00      R00  C  
ATOM   2532  CD2 TRP 0 162      -6.855 -14.099  -0.769  1.00  0.00      R00  C  
ATOM   2533  CE2 TRP 0 162      -7.862 -14.329   0.270  1.00  0.00      R00  C  
ATOM   2534  CE3 TRP 0 162      -6.754 -12.734  -1.267  1.00  0.00      R00  C  
ATOM   2535  CD1 TRP 0 162      -6.764 -16.276  -0.245  1.00  0.00      R00  C  
ATOM   2536  NE1 TRP 0 162      -7.752 -15.673   0.495  1.00  0.00      R00  N  
ATOM   2537  CZ2 TRP 0 162      -8.662 -13.297   0.796  1.00  0.00      R00  C  
ATOM   2538  CZ3 TRP 0 162      -7.461 -11.660  -0.572  1.00  0.00      R00  C  
ATOM   2539  CH2 TRP 0 162      -8.449 -11.940   0.443  1.00  0.00      R00  C  
ATOM   2540  H   TRP 0 162      -3.403 -16.187  -3.889  1.00  0.00      R00  H  
ATOM   2541  HE1 TRP 0 162      -8.472 -16.128   1.037  1.00  0.00      R00  H  
ATOM   2542  HA  TRP 0 162      -3.492 -14.909  -1.249  1.00  0.00           H  
ATOM   2543  HB3 TRP 0 162      -5.496 -16.656  -2.702  1.00  0.00           H  
ATOM   2544  HB2 TRP 0 162      -5.340 -15.061  -3.094  1.00  0.00           H  
ATOM   2545  HE3 TRP 0 162      -5.972 -12.605  -2.000  1.00  0.00           H  
ATOM   2546  HD1 TRP 0 162      -6.437 -17.302  -0.324  1.00  0.00           H  
ATOM   2547  HZ2 TRP 0 162      -9.449 -13.424   1.526  1.00  0.00           H  
ATOM   2548  HZ3 TRP 0 162      -7.297 -10.654  -0.928  1.00  0.00           H  
ATOM   2549  HH2 TRP 0 162      -8.967 -11.114   0.908  1.00  0.00           H  
ATOM   2550  N   THR 0 163      -3.113 -18.135  -1.471  1.00  0.00      R00  N  
ATOM   2551  CA  THR 0 163      -2.785 -19.381  -0.727  1.00  0.00      R00  C  
ATOM   2552  C   THR 0 163      -1.337 -19.394  -0.168  1.00  0.00      R00  C  
ATOM   2553  O   THR 0 163      -1.027 -19.898   0.913  1.00  0.00      R00  O  
ATOM   2554  CB  THR 0 163      -3.009 -20.710  -1.582  1.00  0.00      R00  C  
ATOM   2555  OG1 THR 0 163      -2.216 -20.857  -2.734  1.00  0.00      R00  O  
ATOM   2556  CG2 THR 0 163      -4.490 -20.686  -2.127  1.00  0.00      R00  C  
ATOM   2557  H   THR 0 163      -3.236 -18.208  -2.471  1.00  0.00      R00  H  
ATOM   2558  HG1 THR 0 163      -1.999 -19.953  -2.974  1.00  0.00      R00  H  
ATOM   2559  HA  THR 0 163      -3.423 -19.450   0.154  1.00  0.00           H  
ATOM   2560  HB  THR 0 163      -2.676 -21.504  -0.913  1.00  0.00           H  
ATOM   2561 HG21 THR 0 163      -4.830 -21.702  -1.925  1.00  0.00           H  
ATOM   2562 HG22 THR 0 163      -5.198 -20.002  -1.659  1.00  0.00           H  
ATOM   2563 HG23 THR 0 163      -4.504 -20.483  -3.198  1.00  0.00           H  
ATOM   2564  N   ALA 0 164      -0.440 -18.751  -0.899  1.00  0.00      R00  N  
ATOM   2565  CA  ALA 0 164       0.945 -18.468  -0.591  1.00  0.00      R00  C  
ATOM   2566  C   ALA 0 164       0.966 -17.361   0.440  1.00  0.00      R00  C  
ATOM   2567  O   ALA 0 164       1.742 -17.461   1.371  1.00  0.00      R00  O  
ATOM   2568  CB  ALA 0 164       1.656 -17.916  -1.945  1.00  0.00      R00  C  
ATOM   2569  H   ALA 0 164      -0.828 -18.361  -1.746  1.00  0.00      R00  H  
ATOM   2570  HA  ALA 0 164       1.384 -19.373  -0.170  1.00  0.00           H  
ATOM   2571  HB1 ALA 0 164       1.371 -18.481  -2.834  1.00  0.00           H  
ATOM   2572  HB2 ALA 0 164       1.403 -16.872  -2.127  1.00  0.00           H  
ATOM   2573  HB3 ALA 0 164       2.671 -18.049  -1.573  1.00  0.00           H  
ATOM   2574  N   SER 0 165       0.097 -16.370   0.404  1.00  0.00      R00  N  
ATOM   2575  CA  SER 0 165      -0.010 -15.319   1.389  1.00  0.00      R00  C  
ATOM   2576  C   SER 0 165      -0.629 -15.948   2.645  1.00  0.00      R00  C  
ATOM   2577  O   SER 0 165      -0.308 -15.675   3.794  1.00  0.00      R00  O  
ATOM   2578  CB  SER 0 165      -0.735 -14.046   0.803  1.00  0.00      R00  C  
ATOM   2579  OG  SER 0 165       0.018 -13.459  -0.217  1.00  0.00      R00  O  
ATOM   2580  H   SER 0 165      -0.407 -16.251  -0.463  1.00  0.00      R00  H  
ATOM   2581  HG  SER 0 165      -0.351 -13.858  -1.008  1.00  0.00      R00  H  
ATOM   2582  HA  SER 0 165       1.011 -15.173   1.741  1.00  0.00           H  
ATOM   2583  HB3 SER 0 165      -0.831 -13.343   1.630  1.00  0.00           H  
ATOM   2584  HB2 SER 0 165      -1.690 -14.264   0.324  1.00  0.00           H  
ATOM   2585  N   ALA 0 166      -1.650 -16.818   2.503  1.00  0.00      R00  N  
ATOM   2586  CA  ALA 0 166      -2.340 -17.550   3.602  1.00  0.00      R00  C  
ATOM   2587  C   ALA 0 166      -1.475 -18.462   4.440  1.00  0.00      R00  C  
ATOM   2588  O   ALA 0 166      -1.443 -18.367   5.655  1.00  0.00      R00  O  
ATOM   2589  CB  ALA 0 166      -3.552 -18.436   3.059  1.00  0.00      R00  C  
ATOM   2590  H   ALA 0 166      -2.133 -16.986   1.632  1.00  0.00      R00  H  
ATOM   2591  HA  ALA 0 166      -2.780 -16.758   4.207  1.00  0.00           H  
ATOM   2592  HB1 ALA 0 166      -4.045 -18.969   3.872  1.00  0.00           H  
ATOM   2593  HB2 ALA 0 166      -4.295 -17.685   2.792  1.00  0.00           H  
ATOM   2594  HB3 ALA 0 166      -3.310 -19.173   2.294  1.00  0.00           H  
ATOM   2595  N   LEU 0 167      -0.658 -19.277   3.735  1.00  0.00      R00  N  
ATOM   2596  CA  LEU 0 167       0.272 -20.311   4.203  1.00  0.00      R00  C  
ATOM   2597  C   LEU 0 167       1.140 -19.760   5.375  1.00  0.00      R00  C  
ATOM   2598  O   LEU 0 167       1.127 -20.325   6.509  1.00  0.00      R00  O  
ATOM   2599  CB  LEU 0 167       1.176 -20.816   3.085  1.00  0.00      R00  C  
ATOM   2600  CG  LEU 0 167       2.327 -21.828   3.417  1.00  0.00      R00  C  
ATOM   2601  CD1 LEU 0 167       1.912 -23.122   4.103  1.00  0.00      R00  C  
ATOM   2602  CD2 LEU 0 167       3.243 -22.030   2.216  1.00  0.00      R00  C  
ATOM   2603  H   LEU 0 167      -0.830 -19.213   2.742  1.00  0.00      R00  H  
ATOM   2604  HA  LEU 0 167      -0.263 -21.193   4.555  1.00  0.00           H  
ATOM   2605  HB3 LEU 0 167       1.540 -19.918   2.586  1.00  0.00           H  
ATOM   2606  HB2 LEU 0 167       0.569 -21.233   2.282  1.00  0.00           H  
ATOM   2607  HG  LEU 0 167       2.886 -21.275   4.171  1.00  0.00           H  
ATOM   2608 HD11 LEU 0 167       2.000 -24.072   3.574  1.00  0.00           H  
ATOM   2609 HD12 LEU 0 167       2.502 -23.317   4.999  1.00  0.00           H  
ATOM   2610 HD13 LEU 0 167       0.864 -23.024   4.387  1.00  0.00           H  
ATOM   2611 HD21 LEU 0 167       3.053 -22.968   1.694  1.00  0.00           H  
ATOM   2612 HD22 LEU 0 167       3.216 -21.206   1.504  1.00  0.00           H  
ATOM   2613 HD23 LEU 0 167       4.294 -22.140   2.486  1.00  0.00           H  
ATOM   2614  N   VAL 0 168       1.846 -18.634   5.167  1.00  0.00      R00  N  
ATOM   2615  CA  VAL 0 168       2.824 -17.999   6.077  1.00  0.00      R00  C  
ATOM   2616  C   VAL 0 168       2.246 -17.283   7.300  1.00  0.00      R00  C  
ATOM   2617  O   VAL 0 168       2.986 -16.904   8.215  1.00  0.00      R00  O  
ATOM   2618  CB  VAL 0 168       3.716 -16.942   5.273  1.00  0.00      R00  C  
ATOM   2619  CG1 VAL 0 168       4.631 -17.629   4.176  1.00  0.00      R00  C  
ATOM   2620  CG2 VAL 0 168       2.936 -15.837   4.654  1.00  0.00      R00  C  
ATOM   2621  H   VAL 0 168       1.682 -18.192   4.274  1.00  0.00      R00  H  
ATOM   2622  HA  VAL 0 168       3.495 -18.770   6.456  1.00  0.00           H  
ATOM   2623  HB  VAL 0 168       4.392 -16.498   6.004  1.00  0.00           H  
ATOM   2624 HG11 VAL 0 168       5.493 -18.067   4.680  1.00  0.00           H  
ATOM   2625 HG12 VAL 0 168       4.183 -18.379   3.525  1.00  0.00           H  
ATOM   2626 HG13 VAL 0 168       4.955 -16.920   3.414  1.00  0.00           H  
ATOM   2627 HG21 VAL 0 168       2.479 -15.217   5.426  1.00  0.00           H  
ATOM   2628 HG22 VAL 0 168       3.529 -15.118   4.088  1.00  0.00           H  
ATOM   2629 HG23 VAL 0 168       2.192 -16.378   4.070  1.00  0.00           H  
ATOM   2630  N   MET 0 169       0.924 -17.104   7.249  1.00  0.00      R00  N  
ATOM   2631  CA  MET 0 169       0.227 -16.426   8.341  1.00  0.00      R00  C  
ATOM   2632  C   MET 0 169      -0.713 -17.389   9.070  1.00  0.00      R00  C  
ATOM   2633  O   MET 0 169      -1.257 -17.052  10.089  1.00  0.00      R00  O  
ATOM   2634  CB  MET 0 169      -0.570 -15.191   7.792  1.00  0.00      R00  C  
ATOM   2635  CG  MET 0 169       0.130 -13.980   7.350  1.00  0.00      R00  C  
ATOM   2636  SD  MET 0 169      -0.885 -12.546   7.175  1.00  0.00      R00  S  
ATOM   2637  CE  MET 0 169       0.288 -11.462   6.281  1.00  0.00      R00  C  
ATOM   2638  H   MET 0 169       0.486 -17.634   6.509  1.00  0.00      R00  H  
ATOM   2639  HA  MET 0 169       0.849 -15.960   9.106  1.00  0.00           H  
ATOM   2640  HB3 MET 0 169      -1.275 -14.945   8.587  1.00  0.00           H  
ATOM   2641  HB2 MET 0 169      -1.146 -15.552   6.940  1.00  0.00           H  
ATOM   2642  HG3 MET 0 169       0.664 -14.177   6.421  1.00  0.00           H  
ATOM   2643  HG2 MET 0 169       0.926 -13.753   8.060  1.00  0.00           H  
ATOM   2644  HE1 MET 0 169       0.358 -11.877   5.276  1.00  0.00           H  
ATOM   2645  HE2 MET 0 169      -0.036 -10.450   6.036  1.00  0.00           H  
ATOM   2646  HE3 MET 0 169       1.263 -11.316   6.746  1.00  0.00           H  
ATOM   2647  N   THR 0 170      -0.843 -18.652   8.571  1.00  0.00      R00  N  
ATOM   2648  CA  THR 0 170      -1.667 -19.619   9.217  1.00  0.00      R00  C  
ATOM   2649  C   THR 0 170      -1.494 -20.020  10.742  1.00  0.00      R00  C  
ATOM   2650  O   THR 0 170      -2.473 -20.112  11.460  1.00  0.00      R00  O  
ATOM   2651  CB  THR 0 170      -1.887 -20.907   8.370  1.00  0.00      R00  C  
ATOM   2652  OG1 THR 0 170      -2.446 -20.595   7.114  1.00  0.00      R00  O  
ATOM   2653  CG2 THR 0 170      -2.909 -21.887   9.041  1.00  0.00      R00  C  
ATOM   2654  H   THR 0 170      -0.473 -18.878   7.659  1.00  0.00      R00  H  
ATOM   2655  HG1 THR 0 170      -2.109 -19.828   6.644  1.00  0.00      R00  H  
ATOM   2656  HA  THR 0 170      -2.672 -19.203   9.151  1.00  0.00           H  
ATOM   2657  HB  THR 0 170      -0.971 -21.493   8.295  1.00  0.00           H  
ATOM   2658 HG21 THR 0 170      -3.194 -22.670   8.338  1.00  0.00           H  
ATOM   2659 HG22 THR 0 170      -2.460 -22.338   9.925  1.00  0.00           H  
ATOM   2660 HG23 THR 0 170      -3.814 -21.436   9.447  1.00  0.00           H  
ATOM   2661  N   PRO 0 171      -0.258 -20.004  11.231  1.00  0.00      R00  N  
ATOM   2662  CA  PRO 0 171       0.059 -19.965  12.660  1.00  0.00      R00  C  
ATOM   2663  C   PRO 0 171      -0.671 -18.735  13.403  1.00  0.00      R00  C  
ATOM   2664  O   PRO 0 171      -1.208 -18.901  14.482  1.00  0.00      R00  O  
ATOM   2665  CD  PRO 0 171       0.977 -20.107  10.473  1.00  0.00      R00  C  
ATOM   2666  CB  PRO 0 171       1.543 -19.733  12.702  1.00  0.00      R00  C  
ATOM   2667  CG  PRO 0 171       2.057 -20.392  11.477  1.00  0.00      R00  C  
ATOM   2668  HD2 PRO 0 171       1.055 -19.118  10.020  1.00  0.00           H  
ATOM   2669  HD3 PRO 0 171       0.835 -20.829   9.669  1.00  0.00           H  
ATOM   2670  HA  PRO 0 171      -0.359 -20.906  13.018  1.00  0.00           H  
ATOM   2671  HB3 PRO 0 171       1.916 -20.206  13.611  1.00  0.00           H  
ATOM   2672  HB2 PRO 0 171       1.880 -18.696  12.733  1.00  0.00           H  
ATOM   2673  HG2 PRO 0 171       3.062 -20.095  11.179  1.00  0.00           H  
ATOM   2674  HG3 PRO 0 171       1.918 -21.436  11.757  1.00  0.00           H  
ATOM   2675  N   ILE 0 172      -0.576 -17.566  12.866  1.00  0.00      R00  N  
ATOM   2676  CA  ILE 0 172      -1.240 -16.371  13.463  1.00  0.00      R00  C  
ATOM   2677  C   ILE 0 172      -2.753 -16.450  13.629  1.00  0.00      R00  C  
ATOM   2678  O   ILE 0 172      -3.242 -16.056  14.657  1.00  0.00      R00  O  
ATOM   2679  CB  ILE 0 172      -1.052 -15.016  12.727  1.00  0.00      R00  C  
ATOM   2680  CG2 ILE 0 172      -1.451 -13.778  13.566  1.00  0.00      R00  C  
ATOM   2681  CG1 ILE 0 172       0.316 -14.865  12.139  1.00  0.00      R00  C  
ATOM   2682  CD1 ILE 0 172       0.378 -13.729  11.090  1.00  0.00      R00  C  
ATOM   2683  H   ILE 0 172      -0.183 -17.467  11.940  1.00  0.00      R00  H  
ATOM   2684  HA  ILE 0 172      -0.850 -16.146  14.456  1.00  0.00           H  
ATOM   2685  HB  ILE 0 172      -1.727 -14.890  11.880  1.00  0.00           H  
ATOM   2686 HG21 ILE 0 172      -2.534 -13.811  13.680  1.00  0.00           H  
ATOM   2687 HG22 ILE 0 172      -0.831 -13.753  14.462  1.00  0.00           H  
ATOM   2688 HG23 ILE 0 172      -1.380 -12.768  13.164  1.00  0.00           H  
ATOM   2689 HG13 ILE 0 172       0.649 -15.820  11.733  1.00  0.00           H  
ATOM   2690 HG12 ILE 0 172       0.998 -14.668  12.967  1.00  0.00           H  
ATOM   2691 HD11 ILE 0 172       1.221 -13.916  10.425  1.00  0.00           H  
ATOM   2692 HD12 ILE 0 172      -0.494 -13.714  10.435  1.00  0.00           H  
ATOM   2693 HD13 ILE 0 172       0.587 -12.727  11.464  1.00  0.00           H  
ATOM   2694  N   PHE 0 173      -3.381 -17.123  12.595  1.00  0.00      R00  N  
ATOM   2695  CA  PHE 0 173      -4.854 -17.501  12.603  1.00  0.00      R00  C  
ATOM   2696  C   PHE 0 173      -5.289 -18.452  13.715  1.00  0.00      R00  C  
ATOM   2697  O   PHE 0 173      -6.506 -18.438  14.020  1.00  0.00      R00  O  
ATOM   2698  CB  PHE 0 173      -5.260 -17.953  11.169  1.00  0.00      R00  C  
ATOM   2699  CG  PHE 0 173      -4.798 -17.200   9.949  1.00  0.00      R00  C  
ATOM   2700  CD1 PHE 0 173      -4.748 -17.843   8.685  1.00  0.00      R00  C  
ATOM   2701  CD2 PHE 0 173      -4.650 -15.857   9.963  1.00  0.00      R00  C  
ATOM   2702  CE1 PHE 0 173      -4.491 -17.136   7.557  1.00  0.00      R00  C  
ATOM   2703  CE2 PHE 0 173      -4.387 -15.097   8.798  1.00  0.00      R00  C  
ATOM   2704  CZ  PHE 0 173      -4.397 -15.700   7.532  1.00  0.00      R00  C  
ATOM   2705  H   PHE 0 173      -2.913 -17.451  11.762  1.00  0.00      R00  H  
ATOM   2706  HA  PHE 0 173      -5.271 -16.504  12.746  1.00  0.00           H  
ATOM   2707  HB3 PHE 0 173      -6.349 -17.994  11.151  1.00  0.00           H  
ATOM   2708  HB2 PHE 0 173      -4.840 -18.950  11.038  1.00  0.00           H  
ATOM   2709  HD1 PHE 0 173      -4.902 -18.909   8.605  1.00  0.00           H  
ATOM   2710  HD2 PHE 0 173      -4.742 -15.355  10.914  1.00  0.00           H  
ATOM   2711  HE1 PHE 0 173      -4.410 -17.610   6.590  1.00  0.00           H  
ATOM   2712  HE2 PHE 0 173      -4.310 -14.021   8.847  1.00  0.00           H  
ATOM   2713  HZ  PHE 0 173      -4.231 -15.099   6.650  1.00  0.00           H  
ATOM   2714  N   MET 0 174      -4.306 -19.210  14.228  1.00  0.00      R00  N  
ATOM   2715  CA  MET 0 174      -4.435 -20.148  15.353  1.00  0.00      R00  C  
ATOM   2716  C   MET 0 174      -4.138 -19.473  16.686  1.00  0.00      R00  C  
ATOM   2717  O   MET 0 174      -5.021 -19.571  17.534  1.00  0.00      R00  O  
ATOM   2718  CB  MET 0 174      -3.588 -21.323  15.091  1.00  0.00      R00  C  
ATOM   2719  CG  MET 0 174      -4.118 -22.156  13.962  1.00  0.00      R00  C  
ATOM   2720  SD  MET 0 174      -3.458 -23.828  14.065  1.00  0.00      R00  S  
ATOM   2721  CE  MET 0 174      -1.785 -23.420  13.484  1.00  0.00      R00  C  
ATOM   2722  H   MET 0 174      -3.394 -19.109  13.806  1.00  0.00      R00  H  
ATOM   2723  HA  MET 0 174      -5.459 -20.511  15.431  1.00  0.00           H  
ATOM   2724  HB3 MET 0 174      -3.458 -21.949  15.974  1.00  0.00           H  
ATOM   2725  HB2 MET 0 174      -2.599 -20.972  14.797  1.00  0.00           H  
ATOM   2726  HG3 MET 0 174      -3.919 -21.680  13.002  1.00  0.00           H  
ATOM   2727  HG2 MET 0 174      -5.185 -22.246  14.163  1.00  0.00           H  
ATOM   2728  HE1 MET 0 174      -1.342 -22.560  13.986  1.00  0.00           H  
ATOM   2729  HE2 MET 0 174      -1.171 -24.319  13.539  1.00  0.00           H  
ATOM   2730  HE3 MET 0 174      -1.694 -23.167  12.427  1.00  0.00           H  
ATOM   2731  N   TYR 0 175      -2.974 -18.841  16.837  1.00  0.00      R00  N  
ATOM   2732  CA  TYR 0 175      -2.455 -18.312  18.083  1.00  0.00      R00  C  
ATOM   2733  C   TYR 0 175      -1.836 -16.908  17.912  1.00  0.00      R00  C  
ATOM   2734  O   TYR 0 175      -0.609 -16.744  17.956  1.00  0.00      R00  O  
ATOM   2735  CB  TYR 0 175      -1.454 -19.340  18.737  1.00  0.00      R00  C  
ATOM   2736  CG  TYR 0 175      -0.550 -20.250  17.895  1.00  0.00      R00  C  
ATOM   2737  CD1 TYR 0 175       0.682 -19.753  17.360  1.00  0.00      R00  C  
ATOM   2738  CE1 TYR 0 175       1.293 -20.523  16.319  1.00  0.00      R00  C  
ATOM   2739  CD2 TYR 0 175      -1.128 -21.439  17.397  1.00  0.00      R00  C  
ATOM   2740  CE2 TYR 0 175      -0.462 -22.245  16.514  1.00  0.00      R00  C  
ATOM   2741  CZ  TYR 0 175       0.714 -21.762  15.914  1.00  0.00      R00  C  
ATOM   2742  OH  TYR 0 175       1.181 -22.520  14.925  1.00  0.00      R00  O  
ATOM   2743  H   TYR 0 175      -2.365 -18.679  16.048  1.00  0.00      R00  H  
ATOM   2744  HH  TYR 0 175       1.982 -22.154  14.543  1.00  0.00      R00  H  
ATOM   2745  HA  TYR 0 175      -3.325 -18.240  18.736  1.00  0.00           H  
ATOM   2746  HB3 TYR 0 175      -2.037 -19.999  19.380  1.00  0.00           H  
ATOM   2747  HB2 TYR 0 175      -0.787 -18.804  19.412  1.00  0.00           H  
ATOM   2748  HD1 TYR 0 175       1.118 -18.810  17.655  1.00  0.00           H  
ATOM   2749  HE1 TYR 0 175       2.105 -20.064  15.775  1.00  0.00           H  
ATOM   2750  HD2 TYR 0 175      -2.062 -21.837  17.765  1.00  0.00           H  
ATOM   2751  HE2 TYR 0 175      -0.913 -23.124  16.077  1.00  0.00           H  
ATOM   2752  N   THR 0 176      -2.665 -15.846  17.802  1.00  0.00      R00  N  
ATOM   2753  CA  THR 0 176      -2.111 -14.459  17.849  1.00  0.00      R00  C  
ATOM   2754  C   THR 0 176      -1.758 -13.995  19.297  1.00  0.00      R00  C  
ATOM   2755  O   THR 0 176      -2.553 -14.261  20.263  1.00  0.00      R00  O  
ATOM   2756  CB  THR 0 176      -3.135 -13.470  17.190  1.00  0.00      R00  C  
ATOM   2757  OG1 THR 0 176      -2.723 -12.105  17.199  1.00  0.00      R00  O  
ATOM   2758  CG2 THR 0 176      -4.649 -13.669  17.635  1.00  0.00      R00  C  
ATOM   2759  H   THR 0 176      -3.649 -15.932  17.593  1.00  0.00      R00  H  
ATOM   2760  HG1 THR 0 176      -2.030 -11.984  16.545  1.00  0.00      R00  H  
ATOM   2761  HA  THR 0 176      -1.219 -14.462  17.223  1.00  0.00           H  
ATOM   2762  HB  THR 0 176      -3.044 -13.772  16.147  1.00  0.00           H  
ATOM   2763 HG21 THR 0 176      -5.273 -12.812  17.380  1.00  0.00           H  
ATOM   2764 HG22 THR 0 176      -5.062 -14.548  17.140  1.00  0.00           H  
ATOM   2765 HG23 THR 0 176      -4.746 -13.726  18.719  1.00  0.00           H  
ATOM   2766  N   THR 0 177      -0.607 -13.310  19.441  1.00  0.00      R00  N  
ATOM   2767  CA  THR 0 177      -0.085 -12.787  20.756  1.00  0.00      R00  C  
ATOM   2768  C   THR 0 177      -0.915 -11.630  21.305  1.00  0.00      R00  C  
ATOM   2769  O   THR 0 177      -0.730 -11.225  22.465  1.00  0.00      R00  O  
ATOM   2770  CB  THR 0 177       1.422 -12.202  20.618  1.00  0.00      R00  C  
ATOM   2771  OG1 THR 0 177       1.490 -11.608  19.323  1.00  0.00      R00  O  
ATOM   2772  CG2 THR 0 177       2.478 -13.333  20.672  1.00  0.00      R00  C  
ATOM   2773  H   THR 0 177      -0.115 -13.108  18.583  1.00  0.00      R00  H  
ATOM   2774  HG1 THR 0 177       2.310 -11.857  18.889  1.00  0.00      R00  H  
ATOM   2775  HA  THR 0 177      -0.286 -13.562  21.495  1.00  0.00           H  
ATOM   2776  HB  THR 0 177       1.733 -11.416  21.305  1.00  0.00           H  
ATOM   2777 HG21 THR 0 177       3.049 -13.518  19.762  1.00  0.00           H  
ATOM   2778 HG22 THR 0 177       3.276 -13.054  21.361  1.00  0.00           H  
ATOM   2779 HG23 THR 0 177       2.121 -14.332  20.926  1.00  0.00           H  
ATOM   2780  N   LEU 0 178      -1.931 -11.168  20.605  1.00  0.00      R00  N  
ATOM   2781  CA  LEU 0 178      -2.985 -10.139  20.951  1.00  0.00      R00  C  
ATOM   2782  C   LEU 0 178      -4.177 -10.816  21.699  1.00  0.00      R00  C  
ATOM   2783  O   LEU 0 178      -5.365 -10.439  21.607  1.00  0.00      R00  O  
ATOM   2784  CB  LEU 0 178      -3.543  -9.446  19.677  1.00  0.00      R00  C  
ATOM   2785  CG  LEU 0 178      -2.345  -8.829  18.851  1.00  0.00      R00  C  
ATOM   2786  CD1 LEU 0 178      -2.726  -8.377  17.407  1.00  0.00      R00  C  
ATOM   2787  CD2 LEU 0 178      -1.724  -7.593  19.487  1.00  0.00      R00  C  
ATOM   2788  H   LEU 0 178      -1.994 -11.648  19.718  1.00  0.00      R00  H  
ATOM   2789  HA  LEU 0 178      -2.503  -9.432  21.626  1.00  0.00           H  
ATOM   2790  HB3 LEU 0 178      -4.241  -8.634  19.882  1.00  0.00           H  
ATOM   2791  HB2 LEU 0 178      -3.969 -10.263  19.095  1.00  0.00           H  
ATOM   2792  HG  LEU 0 178      -1.590  -9.610  18.759  1.00  0.00           H  
ATOM   2793 HD11 LEU 0 178      -3.171  -7.382  17.393  1.00  0.00           H  
ATOM   2794 HD12 LEU 0 178      -1.828  -8.199  16.815  1.00  0.00           H  
ATOM   2795 HD13 LEU 0 178      -3.465  -8.990  16.890  1.00  0.00           H  
ATOM   2796 HD21 LEU 0 178      -2.427  -6.884  19.926  1.00  0.00           H  
ATOM   2797 HD22 LEU 0 178      -1.078  -7.917  20.303  1.00  0.00           H  
ATOM   2798 HD23 LEU 0 178      -1.034  -7.078  18.819  1.00  0.00           H  
ATOM   2799  N   ILE 0 179      -3.742 -11.667  22.626  1.00  0.00      R00  N  
ATOM   2800  CA  ILE 0 179      -4.529 -12.071  23.796  1.00  0.00      R00  C  
ATOM   2801  C   ILE 0 179      -4.388 -11.125  25.069  1.00  0.00      R00  C  
ATOM   2802  O   ILE 0 179      -4.753 -11.449  26.127  1.00  0.00      R00  O  
ATOM   2803  CB  ILE 0 179      -4.187 -13.499  24.098  1.00  0.00      R00  C  
ATOM   2804  CG2 ILE 0 179      -4.701 -14.409  22.895  1.00  0.00      R00  C  
ATOM   2805  CG1 ILE 0 179      -2.726 -13.902  24.377  1.00  0.00      R00  C  
ATOM   2806  CD1 ILE 0 179      -2.420 -15.166  25.135  1.00  0.00      R00  C  
ATOM   2807  H   ILE 0 179      -2.733 -11.682  22.674  1.00  0.00      R00  H  
ATOM   2808  HA  ILE 0 179      -5.594 -12.077  23.561  1.00  0.00           H  
ATOM   2809  HB  ILE 0 179      -4.627 -13.826  25.041  1.00  0.00           H  
ATOM   2810 HG21 ILE 0 179      -4.164 -15.354  22.971  1.00  0.00           H  
ATOM   2811 HG22 ILE 0 179      -5.766 -14.638  22.932  1.00  0.00           H  
ATOM   2812 HG23 ILE 0 179      -4.580 -13.940  21.919  1.00  0.00           H  
ATOM   2813 HG13 ILE 0 179      -2.188 -13.102  24.886  1.00  0.00           H  
ATOM   2814 HG12 ILE 0 179      -2.156 -13.839  23.450  1.00  0.00           H  
ATOM   2815 HD11 ILE 0 179      -1.543 -15.661  24.719  1.00  0.00           H  
ATOM   2816 HD12 ILE 0 179      -2.090 -14.932  26.148  1.00  0.00           H  
ATOM   2817 HD13 ILE 0 179      -3.204 -15.919  25.063  1.00  0.00           H  
ATOM   2818  N   VAL 0 180      -3.736  -9.974  24.901  1.00  0.00      R00  N  
ATOM   2819  CA  VAL 0 180      -3.542  -8.872  25.878  1.00  0.00      R00  C  
ATOM   2820  C   VAL 0 180      -4.481  -7.637  25.715  1.00  0.00      R00  C  
ATOM   2821  O   VAL 0 180      -5.007  -7.466  24.600  1.00  0.00      R00  O  
ATOM   2822  CB  VAL 0 180      -2.131  -8.385  25.735  1.00  0.00      R00  C  
ATOM   2823  CG1 VAL 0 180      -1.191  -9.441  26.567  1.00  0.00      R00  C  
ATOM   2824  CG2 VAL 0 180      -1.545  -8.076  24.326  1.00  0.00      R00  C  
ATOM   2825  H   VAL 0 180      -3.670  -9.599  23.965  1.00  0.00      R00  H  
ATOM   2826  HA  VAL 0 180      -3.950  -9.219  26.827  1.00  0.00           H  
ATOM   2827  HB  VAL 0 180      -2.047  -7.436  26.266  1.00  0.00           H  
ATOM   2828 HG11 VAL 0 180      -0.183  -9.030  26.624  1.00  0.00           H  
ATOM   2829 HG12 VAL 0 180      -1.530  -9.649  27.582  1.00  0.00           H  
ATOM   2830 HG13 VAL 0 180      -1.152 -10.428  26.106  1.00  0.00           H  
ATOM   2831 HG21 VAL 0 180      -1.463  -8.976  23.717  1.00  0.00           H  
ATOM   2832 HG22 VAL 0 180      -2.054  -7.241  23.846  1.00  0.00           H  
ATOM   2833 HG23 VAL 0 180      -0.507  -7.746  24.350  1.00  0.00           H  
ATOM   2834  N   ASP 0 181      -4.558  -6.827  26.790  1.00  0.00      R00  N  
ATOM   2835  CA  ASP 0 181      -5.605  -5.785  26.923  1.00  0.00      R00  C  
ATOM   2836  C   ASP 0 181      -5.124  -4.594  27.736  1.00  0.00      R00  C  
ATOM   2837  O   ASP 0 181      -5.899  -3.648  28.023  1.00  0.00      R00  O  
ATOM   2838  CB  ASP 0 181      -6.966  -6.289  27.508  1.00  0.00      R00  C  
ATOM   2839  CG  ASP 0 181      -6.956  -7.258  28.754  1.00  0.00      R00  C  
ATOM   2840  OD1 ASP 0 181      -5.947  -7.313  29.459  1.00  0.00      R00  O  
ATOM   2841  OD2 ASP 0 181      -8.015  -7.814  28.991  1.00  0.00      R00  O1-
ATOM   2842  H   ASP 0 181      -4.082  -6.912  27.677  1.00  0.00      R00  H  
ATOM   2843  HA  ASP 0 181      -5.746  -5.294  25.960  1.00  0.00           H  
ATOM   2844  HB3 ASP 0 181      -7.485  -6.875  26.749  1.00  0.00           H  
ATOM   2845  HB2 ASP 0 181      -7.634  -5.469  27.772  1.00  0.00           H  
ATOM   2846  N   ASN 0 182      -3.827  -4.560  27.955  1.00  0.00      R00  N  
ATOM   2847  CA  ASN 0 182      -3.151  -3.518  28.721  1.00  0.00      R00  C  
ATOM   2848  C   ASN 0 182      -2.892  -2.225  27.873  1.00  0.00      R00  C  
ATOM   2849  O   ASN 0 182      -2.953  -1.109  28.406  1.00  0.00      R00  O  
ATOM   2850  CB  ASN 0 182      -1.986  -4.049  29.522  1.00  0.00      R00  C  
ATOM   2851  CG  ASN 0 182      -0.780  -4.464  28.721  1.00  0.00      R00  C  
ATOM   2852  OD1 ASN 0 182      -0.956  -5.372  27.845  1.00  0.00      R00  O  
ATOM   2853  ND2 ASN 0 182       0.432  -3.987  28.966  1.00  0.00      R00  N  
ATOM   2854  H   ASN 0 182      -3.246  -5.188  27.417  1.00  0.00      R00  H  
ATOM   2855 HD21 ASN 0 182       1.205  -4.361  28.434  1.00  0.00      R00  H  
ATOM   2856 HD22 ASN 0 182       0.580  -3.237  29.627  1.00  0.00      R00  H  
ATOM   2857  HA  ASN 0 182      -3.894  -3.079  29.386  1.00  0.00           H  
ATOM   2858  HB3 ASN 0 182      -2.311  -4.857  30.177  1.00  0.00           H  
ATOM   2859  HB2 ASN 0 182      -1.643  -3.250  30.179  1.00  0.00           H  
ATOM   2860  N   ASN 0 183      -2.559  -2.297  26.538  1.00  0.00      R00  N  
ATOM   2861  CA  ASN 0 183      -2.402  -1.137  25.634  1.00  0.00      R00  C  
ATOM   2862  C   ASN 0 183      -3.644  -1.031  24.696  1.00  0.00      R00  C  
ATOM   2863  O   ASN 0 183      -3.582  -0.507  23.568  1.00  0.00      R00  O  
ATOM   2864  CB  ASN 0 183      -1.033  -1.317  24.849  1.00  0.00      R00  C  
ATOM   2865  CG  ASN 0 183       0.180  -1.070  25.753  1.00  0.00      R00  C  
ATOM   2866  OD1 ASN 0 183       0.591   0.117  25.972  1.00  0.00      R00  O  
ATOM   2867  ND2 ASN 0 183       0.680  -2.121  26.404  1.00  0.00      R00  N  
ATOM   2868  H   ASN 0 183      -2.569  -3.190  26.066  1.00  0.00      R00  H  
ATOM   2869 HD21 ASN 0 183       1.435  -1.895  27.035  1.00  0.00      R00  H  
ATOM   2870 HD22 ASN 0 183       0.552  -3.069  26.080  1.00  0.00      R00  H  
ATOM   2871  HA  ASN 0 183      -2.433  -0.190  26.172  1.00  0.00           H  
ATOM   2872  HB3 ASN 0 183      -0.950  -0.529  24.101  1.00  0.00           H  
ATOM   2873  HB2 ASN 0 183      -1.071  -2.267  24.315  1.00  0.00           H  
ATOM   2874  N   GLY 0 184      -4.795  -1.377  25.383  1.00  0.00      R00  N  
ATOM   2875  CA  GLY 0 184      -6.178  -1.620  24.932  1.00  0.00      R00  C  
ATOM   2876  C   GLY 0 184      -6.290  -2.718  23.915  1.00  0.00      R00  C  
ATOM   2877  O   GLY 0 184      -5.272  -3.138  23.329  1.00  0.00      R00  O  
ATOM   2878  H   GLY 0 184      -4.576  -1.477  26.364  1.00  0.00      R00  H  
ATOM   2879  HA3 GLY 0 184      -6.780  -0.767  24.618  1.00  0.00           H  
ATOM   2880  HA2 GLY 0 184      -6.712  -1.938  25.828  1.00  0.00           H  
ATOM   2881  N   PRO 0 185      -7.514  -3.286  23.715  1.00  0.00      R00  N  
ATOM   2882  CA  PRO 0 185      -7.637  -4.473  22.792  1.00  0.00      R00  C  
ATOM   2883  C   PRO 0 185      -7.464  -3.986  21.249  1.00  0.00      R00  C  
ATOM   2884  O   PRO 0 185      -8.088  -3.027  20.765  1.00  0.00      R00  O  
ATOM   2885  CD  PRO 0 185      -8.658  -3.109  24.589  1.00  0.00      R00  C  
ATOM   2886  CB  PRO 0 185      -9.102  -4.994  23.086  1.00  0.00      R00  C  
ATOM   2887  CG  PRO 0 185      -9.746  -3.980  23.969  1.00  0.00      R00  C  
ATOM   2888  HD2 PRO 0 185      -8.982  -2.083  24.764  1.00  0.00           H  
ATOM   2889  HD3 PRO 0 185      -8.493  -3.681  25.502  1.00  0.00           H  
ATOM   2890  HA  PRO 0 185      -6.979  -5.310  23.023  1.00  0.00           H  
ATOM   2891  HB3 PRO 0 185      -8.949  -5.911  23.655  1.00  0.00           H  
ATOM   2892  HB2 PRO 0 185      -9.616  -5.346  22.192  1.00  0.00           H  
ATOM   2893  HG2 PRO 0 185     -10.388  -3.331  23.374  1.00  0.00           H  
ATOM   2894  HG3 PRO 0 185     -10.415  -4.429  24.702  1.00  0.00           H  
ATOM   2895  N   SER 0 186      -6.527  -4.644  20.584  1.00  0.00      R00  N  
ATOM   2896  CA  SER 0 186      -6.036  -4.250  19.242  1.00  0.00      R00  C  
ATOM   2897  C   SER 0 186      -6.252  -5.415  18.261  1.00  0.00      R00  C  
ATOM   2898  O   SER 0 186      -6.345  -6.576  18.691  1.00  0.00      R00  O  
ATOM   2899  CB  SER 0 186      -4.574  -3.960  19.262  1.00  0.00      R00  C  
ATOM   2900  OG  SER 0 186      -4.224  -3.067  18.191  1.00  0.00      R00  O  
ATOM   2901  H   SER 0 186      -5.961  -5.378  20.986  1.00  0.00      R00  H  
ATOM   2902  HG  SER 0 186      -3.295  -3.265  18.053  1.00  0.00      R00  H  
ATOM   2903  HA  SER 0 186      -6.660  -3.490  18.773  1.00  0.00           H  
ATOM   2904  HB3 SER 0 186      -4.020  -4.898  19.266  1.00  0.00           H  
ATOM   2905  HB2 SER 0 186      -4.368  -3.430  20.192  1.00  0.00           H  
ATOM   2906  N   CYS 0 187      -6.222  -5.134  16.951  1.00  0.00      R00  N  
ATOM   2907  CA  CYS 0 187      -6.224  -6.098  15.821  1.00  0.00      R00  C  
ATOM   2908  C   CYS 0 187      -5.301  -5.544  14.814  1.00  0.00      R00  C  
ATOM   2909  O   CYS 0 187      -5.781  -4.744  14.035  1.00  0.00      R00  O  
ATOM   2910  SG  CYS 0 187      -7.968  -7.933  14.365  1.00  0.00      R00  S  
ATOM   2911  CB  CYS 0 187      -7.684  -6.496  15.431  1.00  0.00      R00  C  
ATOM   2912  H   CYS 0 187      -6.089  -4.219  16.545  1.00  0.00      R00  H  
ATOM   2913  HB2 CYS 0 187      -8.065  -6.826  16.397  1.00  0.00           H  
ATOM   2914  HB3 CYS 0 187      -8.094  -5.566  15.036  1.00  0.00           H  
ATOM   2915  HA  CYS 0 187      -5.774  -6.972  16.292  1.00  0.00           H  
ATOM   2916  N   ASN 0 188      -4.023  -5.882  14.874  1.00  0.00      R00  N  
ATOM   2917  CA  ASN 0 188      -2.997  -5.471  13.889  1.00  0.00      R00  C  
ATOM   2918  C   ASN 0 188      -2.307  -6.723  13.306  1.00  0.00      R00  C  
ATOM   2919  O   ASN 0 188      -2.373  -7.747  14.006  1.00  0.00      R00  O  
ATOM   2920  CB  ASN 0 188      -2.020  -4.539  14.613  1.00  0.00      R00  C  
ATOM   2921  CG  ASN 0 188      -1.103  -3.666  13.855  1.00  0.00      R00  C  
ATOM   2922  OD1 ASN 0 188      -1.336  -3.384  12.673  1.00  0.00      R00  O  
ATOM   2923  ND2 ASN 0 188       0.131  -3.341  14.417  1.00  0.00      R00  N  
ATOM   2924  H   ASN 0 188      -3.767  -6.649  15.479  1.00  0.00      R00  H  
ATOM   2925 HD21 ASN 0 188       0.795  -2.921  13.783  1.00  0.00      R00  H  
ATOM   2926 HD22 ASN 0 188       0.420  -3.648  15.334  1.00  0.00      R00  H  
ATOM   2927  HA  ASN 0 188      -3.418  -4.793  13.146  1.00  0.00           H  
ATOM   2928  HB3 ASN 0 188      -1.381  -5.153  15.246  1.00  0.00           H  
ATOM   2929  HB2 ASN 0 188      -2.587  -3.990  15.365  1.00  0.00           H  
ATOM   2930  N   ILE 0 189      -1.546  -6.696  12.163  1.00  0.00      R00  N  
ATOM   2931  CA  ILE 0 189      -0.760  -7.822  11.728  1.00  0.00      R00  C  
ATOM   2932  C   ILE 0 189       0.427  -7.818  12.651  1.00  0.00      R00  C  
ATOM   2933  O   ILE 0 189       1.061  -6.740  12.732  1.00  0.00      R00  O  
ATOM   2934  CB  ILE 0 189      -0.242  -7.673  10.264  1.00  0.00      R00  C  
ATOM   2935  CG2 ILE 0 189       0.793  -8.704   9.728  1.00  0.00      R00  C  
ATOM   2936  CG1 ILE 0 189      -1.461  -7.668   9.359  1.00  0.00      R00  C  
ATOM   2937  CD1 ILE 0 189      -1.179  -6.979   8.060  1.00  0.00      R00  C  
ATOM   2938  H   ILE 0 189      -1.497  -5.860  11.598  1.00  0.00      R00  H  
ATOM   2939  HA  ILE 0 189      -1.367  -8.726  11.773  1.00  0.00           H  
ATOM   2940  HB  ILE 0 189       0.258  -6.706  10.309  1.00  0.00           H  
ATOM   2941 HG21 ILE 0 189       0.399  -9.708   9.572  1.00  0.00           H  
ATOM   2942 HG22 ILE 0 189       1.294  -8.396   8.810  1.00  0.00           H  
ATOM   2943 HG23 ILE 0 189       1.588  -8.839  10.461  1.00  0.00           H  
ATOM   2944 HG13 ILE 0 189      -2.238  -7.119   9.891  1.00  0.00           H  
ATOM   2945 HG12 ILE 0 189      -1.898  -8.652   9.186  1.00  0.00           H  
ATOM   2946 HD11 ILE 0 189      -2.015  -7.265   7.422  1.00  0.00           H  
ATOM   2947 HD12 ILE 0 189      -1.172  -5.889   8.061  1.00  0.00           H  
ATOM   2948 HD13 ILE 0 189      -0.224  -7.269   7.621  1.00  0.00           H  
ATOM   2949  N   VAL 0 190       0.685  -8.983  13.278  1.00  0.00      R00  N  
ATOM   2950  CA  VAL 0 190       1.772  -9.239  14.223  1.00  0.00      R00  C  
ATOM   2951  C   VAL 0 190       2.266 -10.674  14.144  1.00  0.00      R00  C  
ATOM   2952  O   VAL 0 190       1.569 -11.534  13.667  1.00  0.00      R00  O  
ATOM   2953  CB  VAL 0 190       1.372  -8.930  15.732  1.00  0.00      R00  C  
ATOM   2954  CG1 VAL 0 190       0.847  -7.541  15.768  1.00  0.00      R00  C  
ATOM   2955  CG2 VAL 0 190       0.362  -9.909  16.516  1.00  0.00      R00  C  
ATOM   2956  H   VAL 0 190       0.267  -9.832  12.926  1.00  0.00      R00  H  
ATOM   2957  HA  VAL 0 190       2.586  -8.553  13.986  1.00  0.00           H  
ATOM   2958  HB  VAL 0 190       2.223  -8.902  16.412  1.00  0.00           H  
ATOM   2959 HG11 VAL 0 190       1.532  -6.801  15.354  1.00  0.00           H  
ATOM   2960 HG12 VAL 0 190      -0.048  -7.346  15.176  1.00  0.00           H  
ATOM   2961 HG13 VAL 0 190       0.626  -7.120  16.749  1.00  0.00           H  
ATOM   2962 HG21 VAL 0 190       0.827 -10.893  16.585  1.00  0.00           H  
ATOM   2963 HG22 VAL 0 190       0.111  -9.609  17.534  1.00  0.00           H  
ATOM   2964 HG23 VAL 0 190      -0.501 -10.023  15.861  1.00  0.00           H  
ATOM   2965  N   TRP 0 191       3.450 -10.931  14.660  1.00  0.00      R00  N  
ATOM   2966  CA  TRP 0 191       3.991 -12.299  14.897  1.00  0.00      R00  C  
ATOM   2967  C   TRP 0 191       3.184 -13.145  15.912  1.00  0.00      R00  C  
ATOM   2968  O   TRP 0 191       2.631 -12.556  16.884  1.00  0.00      R00  O  
ATOM   2969  CB  TRP 0 191       5.455 -12.134  15.411  1.00  0.00      R00  C  
ATOM   2970  CG  TRP 0 191       5.911 -12.156  16.876  1.00  0.00      R00  C  
ATOM   2971  CD2 TRP 0 191       5.399 -11.315  17.992  1.00  0.00      R00  C  
ATOM   2972  CE2 TRP 0 191       6.127 -11.746  19.136  1.00  0.00      R00  C  
ATOM   2973  CE3 TRP 0 191       4.472 -10.226  18.070  1.00  0.00      R00  C  
ATOM   2974  CD1 TRP 0 191       6.676 -13.068  17.433  1.00  0.00      R00  C  
ATOM   2975  NE1 TRP 0 191       6.907 -12.755  18.724  1.00  0.00      R00  N  
ATOM   2976  CZ2 TRP 0 191       5.938 -11.152  20.412  1.00  0.00      R00  C  
ATOM   2977  CZ3 TRP 0 191       4.403  -9.565  19.305  1.00  0.00      R00  C  
ATOM   2978  CH2 TRP 0 191       5.064 -10.035  20.460  1.00  0.00      R00  C  
ATOM   2979  H   TRP 0 191       4.123 -10.267  15.016  1.00  0.00      R00  H  
ATOM   2980  HE1 TRP 0 191       7.560 -13.293  19.275  1.00  0.00      R00  H  
ATOM   2981  HA  TRP 0 191       3.974 -12.668  13.871  1.00  0.00           H  
ATOM   2982  HB3 TRP 0 191       5.892 -11.258  14.931  1.00  0.00           H  
ATOM   2983  HB2 TRP 0 191       6.034 -12.811  14.783  1.00  0.00           H  
ATOM   2984  HE3 TRP 0 191       4.011  -9.839  17.173  1.00  0.00           H  
ATOM   2985  HD1 TRP 0 191       7.044 -13.954  16.936  1.00  0.00           H  
ATOM   2986  HZ2 TRP 0 191       6.338 -11.615  21.301  1.00  0.00           H  
ATOM   2987  HZ3 TRP 0 191       3.804  -8.666  19.295  1.00  0.00           H  
ATOM   2988  HH2 TRP 0 191       4.841  -9.407  21.310  1.00  0.00           H  
ATOM   2989  N   PRO 0 192       3.131 -14.454  15.714  1.00  0.00      R00  N  
ATOM   2990  CA  PRO 0 192       2.514 -15.364  16.693  1.00  0.00      R00  C  
ATOM   2991  C   PRO 0 192       3.340 -15.560  17.961  1.00  0.00      R00  C  
ATOM   2992  O   PRO 0 192       4.503 -15.186  18.108  1.00  0.00      R00  O  
ATOM   2993  CD  PRO 0 192       3.797 -15.169  14.624  1.00  0.00      R00  C  
ATOM   2994  CB  PRO 0 192       2.455 -16.630  15.841  1.00  0.00      R00  C  
ATOM   2995  CG  PRO 0 192       3.712 -16.698  15.020  1.00  0.00      R00  C  
ATOM   2996  HD2 PRO 0 192       4.834 -14.849  14.525  1.00  0.00           H  
ATOM   2997  HD3 PRO 0 192       3.285 -14.982  13.680  1.00  0.00           H  
ATOM   2998  HA  PRO 0 192       1.519 -15.015  16.969  1.00  0.00           H  
ATOM   2999  HB3 PRO 0 192       1.565 -16.710  15.215  1.00  0.00           H  
ATOM   3000  HB2 PRO 0 192       2.392 -17.496  16.500  1.00  0.00           H  
ATOM   3001  HG2 PRO 0 192       4.554 -17.038  15.623  1.00  0.00           H  
ATOM   3002  HG3 PRO 0 192       3.455 -17.314  14.158  1.00  0.00           H  
ATOM   3003  N   GLU 0 193       2.750 -16.438  18.794  1.00  0.00      R00  N  
ATOM   3004  CA  GLU 0 193       3.372 -17.017  20.001  1.00  0.00      R00  C  
ATOM   3005  C   GLU 0 193       4.655 -17.853  19.613  1.00  0.00      R00  C  
ATOM   3006  O   GLU 0 193       4.417 -18.936  19.018  1.00  0.00      R00  O  
ATOM   3007  CB  GLU 0 193       2.330 -18.005  20.606  1.00  0.00      R00  C  
ATOM   3008  CG  GLU 0 193       1.008 -17.428  21.286  1.00  0.00      R00  C  
ATOM   3009  CD  GLU 0 193       1.218 -16.455  22.459  1.00  0.00      R00  C  
ATOM   3010  OE1 GLU 0 193       0.279 -15.801  22.996  1.00  0.00      R00  O  
ATOM   3011  OE2 GLU 0 193       2.357 -16.416  22.964  1.00  0.00      R00  O1-
ATOM   3012  H   GLU 0 193       1.783 -16.644  18.591  1.00  0.00      R00  H  
ATOM   3013  HA  GLU 0 193       3.701 -16.323  20.774  1.00  0.00           H  
ATOM   3014  HB3 GLU 0 193       2.808 -18.647  21.346  1.00  0.00           H  
ATOM   3015  HB2 GLU 0 193       2.097 -18.725  19.821  1.00  0.00           H  
ATOM   3016  HG3 GLU 0 193       0.394 -18.280  21.578  1.00  0.00           H  
ATOM   3017  HG2 GLU 0 193       0.524 -16.792  20.544  1.00  0.00           H  
ATOM   3018  N   LYS 0 194       5.892 -17.447  19.917  1.00  0.00      R00  N  
ATOM   3019  CA  LYS 0 194       7.094 -18.019  19.380  1.00  0.00      R00  C  
ATOM   3020  C   LYS 0 194       8.168 -17.545  20.365  1.00  0.00      R00  C  
ATOM   3021  O   LYS 0 194       8.399 -18.289  21.360  1.00  0.00      R00  O  
ATOM   3022  CB  LYS 0 194       7.250 -17.456  17.833  1.00  0.00      R00  C  
ATOM   3023  CG  LYS 0 194       8.198 -18.356  16.927  1.00  0.00      R00  C  
ATOM   3024  CD  LYS 0 194       9.746 -18.213  17.088  1.00  0.00      R00  C  
ATOM   3025  CE  LYS 0 194      10.441 -17.236  16.186  1.00  0.00      R00  C  
ATOM   3026  NZ  LYS 0 194      11.763 -17.021  16.650  1.00  0.00      R00  N1+
ATOM   3027  H   LYS 0 194       6.062 -16.541  20.331  1.00  0.00      R00  H  
ATOM   3028  HZ1 LYS 0 194      11.740 -16.569  17.553  1.00  0.00      R00  H  
ATOM   3029  HZ2 LYS 0 194      12.188 -17.934  16.576  1.00  0.00      R00  H  
ATOM   3030  HZ3 LYS 0 194      12.290 -16.401  16.051  1.00  0.00      R00  H  
ATOM   3031  HA  LYS 0 194       7.025 -19.104  19.305  1.00  0.00           H  
ATOM   3032  HB3 LYS 0 194       7.340 -16.373  17.759  1.00  0.00           H  
ATOM   3033  HB2 LYS 0 194       6.269 -17.578  17.374  1.00  0.00           H  
ATOM   3034  HG3 LYS 0 194       7.981 -17.934  15.945  1.00  0.00           H  
ATOM   3035  HG2 LYS 0 194       7.971 -19.421  16.978  1.00  0.00           H  
ATOM   3036  HD3 LYS 0 194      10.196 -19.140  16.732  1.00  0.00           H  
ATOM   3037  HD2 LYS 0 194      10.008 -17.960  18.115  1.00  0.00           H  
ATOM   3038  HE3 LYS 0 194       9.889 -16.297  16.184  1.00  0.00           H  
ATOM   3039  HE2 LYS 0 194      10.514 -17.637  15.175  1.00  0.00           H  
ATOM   3040  N   ASP 0 195       8.878 -16.460  20.178  1.00  0.00      R00  N  
ATOM   3041  CA  ASP 0 195       9.635 -15.766  21.180  1.00  0.00      R00  C  
ATOM   3042  C   ASP 0 195       9.439 -14.224  20.995  1.00  0.00      R00  C  
ATOM   3043  O   ASP 0 195       9.317 -13.782  19.847  1.00  0.00      R00  O  
ATOM   3044  CB  ASP 0 195      11.140 -16.161  21.342  1.00  0.00      R00  C  
ATOM   3045  CG  ASP 0 195      12.080 -15.793  20.175  1.00  0.00      R00  C  
ATOM   3046  OD1 ASP 0 195      13.132 -15.264  20.485  1.00  0.00      R00  O  
ATOM   3047  OD2 ASP 0 195      11.722 -15.907  18.980  1.00  0.00      R00  O1-
ATOM   3048  H   ASP 0 195       8.744 -15.934  19.327  1.00  0.00      R00  H  
ATOM   3049  HA  ASP 0 195       9.183 -16.062  22.127  1.00  0.00           H  
ATOM   3050  HB3 ASP 0 195      11.157 -17.218  21.608  1.00  0.00           H  
ATOM   3051  HB2 ASP 0 195      11.536 -15.654  22.222  1.00  0.00           H  
ATOM   3052  N   LEU 0 196       9.436 -13.464  22.080  1.00  0.00      R00  N  
ATOM   3053  CA  LEU 0 196       9.345 -12.027  22.088  1.00  0.00      R00  C  
ATOM   3054  C   LEU 0 196      10.746 -11.362  21.775  1.00  0.00      R00  C  
ATOM   3055  O   LEU 0 196      10.798 -10.205  21.359  1.00  0.00      R00  O  
ATOM   3056  CB  LEU 0 196       8.820 -11.513  23.465  1.00  0.00      R00  C  
ATOM   3057  CG  LEU 0 196       8.745  -9.969  23.685  1.00  0.00      R00  C  
ATOM   3058  CD1 LEU 0 196       7.871  -9.277  22.599  1.00  0.00      R00  C  
ATOM   3059  CD2 LEU 0 196       8.177  -9.605  25.075  1.00  0.00      R00  C  
ATOM   3060  H   LEU 0 196       9.596 -13.934  22.959  1.00  0.00      R00  H  
ATOM   3061  HA  LEU 0 196       8.561 -11.755  21.381  1.00  0.00           H  
ATOM   3062  HB3 LEU 0 196       9.440 -11.994  24.222  1.00  0.00           H  
ATOM   3063  HB2 LEU 0 196       7.870 -12.027  23.611  1.00  0.00           H  
ATOM   3064  HG  LEU 0 196       9.678  -9.406  23.666  1.00  0.00           H  
ATOM   3065 HD11 LEU 0 196       6.845  -9.627  22.483  1.00  0.00           H  
ATOM   3066 HD12 LEU 0 196       7.684  -8.214  22.754  1.00  0.00           H  
ATOM   3067 HD13 LEU 0 196       8.316  -9.513  21.632  1.00  0.00           H  
ATOM   3068 HD21 LEU 0 196       7.519  -8.736  25.089  1.00  0.00           H  
ATOM   3069 HD22 LEU 0 196       7.736 -10.438  25.621  1.00  0.00           H  
ATOM   3070 HD23 LEU 0 196       8.930  -9.310  25.806  1.00  0.00           H  
ATOM   3071  N   ASN 0 197      11.874 -12.040  22.146  1.00  0.00      R00  N  
ATOM   3072  CA  ASN 0 197      13.258 -11.447  22.246  1.00  0.00      R00  C  
ATOM   3073  C   ASN 0 197      13.885 -11.035  20.890  1.00  0.00      R00  C  
ATOM   3074  O   ASN 0 197      14.767 -10.209  20.840  1.00  0.00      R00  O  
ATOM   3075  CB  ASN 0 197      14.177 -12.491  22.860  1.00  0.00      R00  C  
ATOM   3076  CG  ASN 0 197      13.896 -12.964  24.306  1.00  0.00      R00  C  
ATOM   3077  OD1 ASN 0 197      13.247 -12.292  25.117  1.00  0.00      R00  O  
ATOM   3078  ND2 ASN 0 197      14.588 -14.037  24.653  1.00  0.00      R00  N  
ATOM   3079  H   ASN 0 197      11.725 -12.994  22.445  1.00  0.00      R00  H  
ATOM   3080 HD21 ASN 0 197      14.397 -14.381  25.583  1.00  0.00      R00  H  
ATOM   3081 HD22 ASN 0 197      15.141 -14.617  24.039  1.00  0.00      R00  H  
ATOM   3082  HA  ASN 0 197      13.155 -10.497  22.770  1.00  0.00           H  
ATOM   3083  HB3 ASN 0 197      15.208 -12.142  22.793  1.00  0.00           H  
ATOM   3084  HB2 ASN 0 197      14.361 -13.337  22.197  1.00  0.00           H  
ATOM   3085  N   LYS 0 198      13.354 -11.567  19.766  1.00  0.00      R00  N  
ATOM   3086  CA  LYS 0 198      13.618 -11.074  18.429  1.00  0.00      R00  C  
ATOM   3087  C   LYS 0 198      12.486 -11.397  17.418  1.00  0.00      R00  C  
ATOM   3088  O   LYS 0 198      12.793 -11.448  16.223  1.00  0.00      R00  O  
ATOM   3089  CB  LYS 0 198      15.014 -11.546  17.901  1.00  0.00      R00  C  
ATOM   3090  CG  LYS 0 198      15.273 -13.041  18.209  1.00  0.00      R00  C  
ATOM   3091  CD  LYS 0 198      14.360 -14.043  17.552  1.00  0.00      R00  C  
ATOM   3092  CE  LYS 0 198      14.935 -15.473  17.545  1.00  0.00      R00  C  
ATOM   3093  NZ  LYS 0 198      14.974 -16.125  18.869  1.00  0.00      R00  N1+
ATOM   3094  H   LYS 0 198      12.778 -12.384  19.912  1.00  0.00      R00  H  
ATOM   3095  HZ1 LYS 0 198      15.817 -15.880  19.369  1.00  0.00      R00  H  
ATOM   3096  HZ2 LYS 0 198      14.208 -15.783  19.431  1.00  0.00      R00  H  
ATOM   3097  HZ3 LYS 0 198      14.942 -17.134  18.853  1.00  0.00      R00  H  
ATOM   3098  HA  LYS 0 198      13.676  -9.986  18.457  1.00  0.00           H  
ATOM   3099  HB3 LYS 0 198      15.780 -10.944  18.391  1.00  0.00           H  
ATOM   3100  HB2 LYS 0 198      15.048 -11.232  16.858  1.00  0.00           H  
ATOM   3101  HG3 LYS 0 198      15.350 -13.312  19.262  1.00  0.00           H  
ATOM   3102  HG2 LYS 0 198      16.243 -13.246  17.757  1.00  0.00           H  
ATOM   3103  HD3 LYS 0 198      13.999 -13.772  16.560  1.00  0.00           H  
ATOM   3104  HD2 LYS 0 198      13.485 -14.091  18.200  1.00  0.00           H  
ATOM   3105  HE3 LYS 0 198      15.933 -15.550  17.113  1.00  0.00           H  
ATOM   3106  HE2 LYS 0 198      14.304 -16.116  16.932  1.00  0.00           H  
ATOM   3107  N   GLY 0 199      11.261 -11.775  17.912  1.00  0.00      R00  N  
ATOM   3108  CA  GLY 0 199      10.244 -12.441  17.070  1.00  0.00      R00  C  
ATOM   3109  C   GLY 0 199       9.516 -11.419  16.121  1.00  0.00      R00  C  
ATOM   3110  O   GLY 0 199       9.442 -11.599  14.952  1.00  0.00      R00  O  
ATOM   3111  H   GLY 0 199      10.967 -11.404  18.804  1.00  0.00      R00  H  
ATOM   3112  HA3 GLY 0 199       9.540 -12.974  17.709  1.00  0.00           H  
ATOM   3113  HA2 GLY 0 199      10.723 -13.289  16.581  1.00  0.00           H  
ATOM   3114  N   GLN 0 200       9.157 -10.242  16.758  1.00  0.00      R00  N  
ATOM   3115  CA  GLN 0 200       8.540  -9.164  16.088  1.00  0.00      R00  C  
ATOM   3116  C   GLN 0 200       9.515  -8.214  15.369  1.00  0.00      R00  C  
ATOM   3117  O   GLN 0 200       9.069  -7.655  14.332  1.00  0.00      R00  O  
ATOM   3118  CB  GLN 0 200       7.582  -8.437  16.952  1.00  0.00      R00  C  
ATOM   3119  CG  GLN 0 200       6.777  -7.162  16.476  1.00  0.00      R00  C  
ATOM   3120  CD  GLN 0 200       5.853  -7.314  15.315  1.00  0.00      R00  C  
ATOM   3121  OE1 GLN 0 200       5.422  -8.396  14.901  1.00  0.00      R00  O  
ATOM   3122  NE2 GLN 0 200       5.503  -6.199  14.745  1.00  0.00      R00  N  
ATOM   3123  H   GLN 0 200       9.328 -10.112  17.745  1.00  0.00      R00  H  
ATOM   3124 HE21 GLN 0 200       4.829  -6.197  13.993  1.00  0.00      R00  H  
ATOM   3125 HE22 GLN 0 200       5.694  -5.361  15.275  1.00  0.00      R00  H  
ATOM   3126  HA  GLN 0 200       7.974  -9.686  15.316  1.00  0.00           H  
ATOM   3127  HB3 GLN 0 200       8.118  -8.180  17.865  1.00  0.00           H  
ATOM   3128  HB2 GLN 0 200       6.880  -9.198  17.290  1.00  0.00           H  
ATOM   3129  HG3 GLN 0 200       7.421  -6.309  16.261  1.00  0.00           H  
ATOM   3130  HG2 GLN 0 200       6.112  -6.791  17.256  1.00  0.00           H  
ATOM   3131  N   THR 0 201      10.801  -8.156  15.786  1.00  0.00      R00  N  
ATOM   3132  CA  THR 0 201      11.822  -7.441  14.942  1.00  0.00      R00  C  
ATOM   3133  C   THR 0 201      11.848  -8.212  13.631  1.00  0.00      R00  C  
ATOM   3134  O   THR 0 201      11.590  -7.616  12.580  1.00  0.00      R00  O  
ATOM   3135  CB  THR 0 201      13.227  -7.460  15.581  1.00  0.00      R00  C  
ATOM   3136  OG1 THR 0 201      13.754  -8.705  15.918  1.00  0.00      R00  O  
ATOM   3137  CG2 THR 0 201      13.319  -6.553  16.812  1.00  0.00      R00  C  
ATOM   3138  H   THR 0 201      11.189  -8.497  16.653  1.00  0.00      R00  H  
ATOM   3139  HG1 THR 0 201      14.479  -8.363  16.447  1.00  0.00      R00  H  
ATOM   3140  HA  THR 0 201      11.433  -6.430  14.823  1.00  0.00           H  
ATOM   3141  HB  THR 0 201      13.933  -7.034  14.869  1.00  0.00           H  
ATOM   3142 HG21 THR 0 201      13.038  -5.526  16.582  1.00  0.00           H  
ATOM   3143 HG22 THR 0 201      12.589  -6.920  17.533  1.00  0.00           H  
ATOM   3144 HG23 THR 0 201      14.371  -6.610  17.093  1.00  0.00           H  
ATOM   3145  N   THR 0 202      12.205  -9.480  13.691  1.00  0.00      R00  N  
ATOM   3146  CA  THR 0 202      12.660 -10.149  12.462  1.00  0.00      R00  C  
ATOM   3147  C   THR 0 202      11.419 -10.523  11.554  1.00  0.00      R00  C  
ATOM   3148  O   THR 0 202      11.608 -10.700  10.326  1.00  0.00      R00  O  
ATOM   3149  CB  THR 0 202      13.322 -11.536  12.786  1.00  0.00      R00  C  
ATOM   3150  OG1 THR 0 202      12.551 -12.441  13.516  1.00  0.00      R00  O  
ATOM   3151  CG2 THR 0 202      14.713 -11.563  13.443  1.00  0.00      R00  C  
ATOM   3152  H   THR 0 202      12.311  -9.820  14.636  1.00  0.00      R00  H  
ATOM   3153  HG1 THR 0 202      12.668 -12.363  14.466  1.00  0.00      R00  H  
ATOM   3154  HA  THR 0 202      13.394  -9.469  12.029  1.00  0.00           H  
ATOM   3155  HB  THR 0 202      13.606 -11.875  11.790  1.00  0.00           H  
ATOM   3156 HG21 THR 0 202      15.316 -10.800  12.950  1.00  0.00           H  
ATOM   3157 HG22 THR 0 202      14.727 -11.513  14.532  1.00  0.00           H  
ATOM   3158 HG23 THR 0 202      15.251 -12.428  13.055  1.00  0.00           H  
ATOM   3159  N   PHE 0 203      10.216 -10.712  12.140  1.00  0.00      R00  N  
ATOM   3160  CA  PHE 0 203       8.962 -10.976  11.407  1.00  0.00      R00  C  
ATOM   3161  C   PHE 0 203       8.642  -9.781  10.486  1.00  0.00      R00  C  
ATOM   3162  O   PHE 0 203       8.217 -10.060   9.380  1.00  0.00      R00  O  
ATOM   3163  CB  PHE 0 203       7.758 -11.191  12.313  1.00  0.00      R00  C  
ATOM   3164  CG  PHE 0 203       6.384 -11.561  11.667  1.00  0.00      R00  C  
ATOM   3165  CD1 PHE 0 203       6.154 -12.806  11.034  1.00  0.00      R00  C  
ATOM   3166  CD2 PHE 0 203       5.418 -10.569  11.704  1.00  0.00      R00  C  
ATOM   3167  CE1 PHE 0 203       4.893 -13.050  10.578  1.00  0.00      R00  C  
ATOM   3168  CE2 PHE 0 203       4.149 -10.882  11.204  1.00  0.00      R00  C  
ATOM   3169  CZ  PHE 0 203       3.868 -12.143  10.682  1.00  0.00      R00  C  
ATOM   3170  H   PHE 0 203      10.133 -10.975  13.111  1.00  0.00      R00  H  
ATOM   3171  HA  PHE 0 203       9.161 -11.895  10.855  1.00  0.00           H  
ATOM   3172  HB3 PHE 0 203       7.470 -10.387  12.990  1.00  0.00           H  
ATOM   3173  HB2 PHE 0 203       8.051 -12.005  12.976  1.00  0.00           H  
ATOM   3174  HD1 PHE 0 203       7.007 -13.467  10.984  1.00  0.00           H  
ATOM   3175  HD2 PHE 0 203       5.641  -9.608  12.142  1.00  0.00           H  
ATOM   3176  HE1 PHE 0 203       4.808 -14.069  10.231  1.00  0.00           H  
ATOM   3177  HE2 PHE 0 203       3.413 -10.097  11.291  1.00  0.00           H  
ATOM   3178  HZ  PHE 0 203       2.823 -12.275  10.441  1.00  0.00           H  
ATOM   3179  N   THR 0 204       8.810  -8.571  11.010  1.00  0.00      R00  N  
ATOM   3180  CA  THR 0 204       8.632  -7.284  10.318  1.00  0.00      R00  C  
ATOM   3181  C   THR 0 204       9.595  -7.222   9.134  1.00  0.00      R00  C  
ATOM   3182  O   THR 0 204       9.149  -6.707   8.077  1.00  0.00      R00  O  
ATOM   3183  CB  THR 0 204       8.877  -6.012  11.209  1.00  0.00      R00  C  
ATOM   3184  OG1 THR 0 204       8.232  -6.142  12.424  1.00  0.00      R00  O  
ATOM   3185  CG2 THR 0 204       8.413  -4.690  10.528  1.00  0.00      R00  C  
ATOM   3186  H   THR 0 204       9.099  -8.446  11.970  1.00  0.00      R00  H  
ATOM   3187  HG1 THR 0 204       8.603  -6.789  13.029  1.00  0.00      R00  H  
ATOM   3188  HA  THR 0 204       7.603  -7.117   9.999  1.00  0.00           H  
ATOM   3189  HB  THR 0 204       9.900  -5.895  11.565  1.00  0.00           H  
ATOM   3190 HG21 THR 0 204       7.482  -4.908  10.004  1.00  0.00           H  
ATOM   3191 HG22 THR 0 204       8.299  -3.899  11.270  1.00  0.00           H  
ATOM   3192 HG23 THR 0 204       9.150  -4.472   9.755  1.00  0.00           H  
ATOM   3193  N   LEU 0 205      10.790  -7.797   9.182  1.00  0.00      R00  N  
ATOM   3194  CA  LEU 0 205      11.699  -7.686   8.004  1.00  0.00      R00  C  
ATOM   3195  C   LEU 0 205      11.388  -8.814   7.025  1.00  0.00      R00  C  
ATOM   3196  O   LEU 0 205      11.435  -8.646   5.794  1.00  0.00      R00  O  
ATOM   3197  CB  LEU 0 205      13.179  -7.728   8.589  1.00  0.00      R00  C  
ATOM   3198  CG  LEU 0 205      13.535  -6.562   9.524  1.00  0.00      R00  C  
ATOM   3199  CD1 LEU 0 205      14.956  -6.843  10.066  1.00  0.00      R00  C  
ATOM   3200  CD2 LEU 0 205      13.392  -5.198   8.880  1.00  0.00      R00  C  
ATOM   3201  H   LEU 0 205      11.062  -8.142  10.092  1.00  0.00      R00  H  
ATOM   3202  HA  LEU 0 205      11.550  -6.837   7.338  1.00  0.00           H  
ATOM   3203  HB3 LEU 0 205      13.872  -7.676   7.749  1.00  0.00           H  
ATOM   3204  HB2 LEU 0 205      13.357  -8.614   9.199  1.00  0.00           H  
ATOM   3205  HG  LEU 0 205      12.881  -6.810  10.360  1.00  0.00           H  
ATOM   3206 HD11 LEU 0 205      15.628  -6.653   9.229  1.00  0.00           H  
ATOM   3207 HD12 LEU 0 205      15.236  -6.128  10.839  1.00  0.00           H  
ATOM   3208 HD13 LEU 0 205      15.224  -7.820  10.469  1.00  0.00           H  
ATOM   3209 HD21 LEU 0 205      12.943  -5.155   7.888  1.00  0.00           H  
ATOM   3210 HD22 LEU 0 205      12.947  -4.407   9.485  1.00  0.00           H  
ATOM   3211 HD23 LEU 0 205      14.348  -4.812   8.527  1.00  0.00           H  
ATOM   3212  N   TYR 0 206      10.975  -9.928   7.565  1.00  0.00      R00  N  
ATOM   3213  CA  TYR 0 206      10.452 -11.112   6.789  1.00  0.00      R00  C  
ATOM   3214  C   TYR 0 206       9.205 -10.732   5.940  1.00  0.00      R00  C  
ATOM   3215  O   TYR 0 206       9.120 -11.115   4.770  1.00  0.00      R00  O  
ATOM   3216  CB  TYR 0 206      10.241 -12.251   7.820  1.00  0.00      R00  C  
ATOM   3217  CG  TYR 0 206       9.307 -13.311   7.484  1.00  0.00      R00  C  
ATOM   3218  CD1 TYR 0 206       9.729 -14.443   6.744  1.00  0.00      R00  C  
ATOM   3219  CE1 TYR 0 206       8.940 -15.574   6.518  1.00  0.00      R00  C  
ATOM   3220  CD2 TYR 0 206       8.024 -13.371   7.985  1.00  0.00      R00  C  
ATOM   3221  CE2 TYR 0 206       7.194 -14.487   7.671  1.00  0.00      R00  C  
ATOM   3222  CZ  TYR 0 206       7.669 -15.543   7.015  1.00  0.00      R00  C  
ATOM   3223  OH  TYR 0 206       6.985 -16.739   7.006  1.00  0.00      R00  O  
ATOM   3224  H   TYR 0 206      11.119 -10.129   8.544  1.00  0.00      R00  H  
ATOM   3225  HH  TYR 0 206       6.630 -17.059   7.838  1.00  0.00      R00  H  
ATOM   3226  HA  TYR 0 206      11.138 -11.466   6.020  1.00  0.00           H  
ATOM   3227  HB3 TYR 0 206      10.010 -11.889   8.822  1.00  0.00           H  
ATOM   3228  HB2 TYR 0 206      11.238 -12.678   7.931  1.00  0.00           H  
ATOM   3229  HD1 TYR 0 206      10.748 -14.525   6.394  1.00  0.00           H  
ATOM   3230  HE1 TYR 0 206       9.397 -16.419   6.025  1.00  0.00           H  
ATOM   3231  HD2 TYR 0 206       7.528 -12.568   8.510  1.00  0.00           H  
ATOM   3232  HE2 TYR 0 206       6.166 -14.536   7.999  1.00  0.00           H  
ATOM   3233  N   SER 0 207       8.299  -9.950   6.583  1.00  0.00      R00  N  
ATOM   3234  CA  SER 0 207       7.065  -9.407   6.049  1.00  0.00      R00  C  
ATOM   3235  C   SER 0 207       7.398  -8.353   5.004  1.00  0.00      R00  C  
ATOM   3236  O   SER 0 207       6.791  -8.242   3.937  1.00  0.00      R00  O  
ATOM   3237  CB  SER 0 207       6.213  -8.832   7.182  1.00  0.00      R00  C  
ATOM   3238  OG  SER 0 207       5.945  -9.785   8.188  1.00  0.00      R00  O  
ATOM   3239  H   SER 0 207       8.513  -9.732   7.545  1.00  0.00      R00  H  
ATOM   3240  HG  SER 0 207       6.745 -10.041   8.653  1.00  0.00      R00  H  
ATOM   3241  HA  SER 0 207       6.409 -10.189   5.668  1.00  0.00           H  
ATOM   3242  HB3 SER 0 207       5.303  -8.354   6.820  1.00  0.00           H  
ATOM   3243  HB2 SER 0 207       6.764  -8.021   7.660  1.00  0.00           H  
ATOM   3244  N   PHE 0 208       8.451  -7.625   5.201  1.00  0.00      R00  N  
ATOM   3245  CA  PHE 0 208       8.951  -6.638   4.248  1.00  0.00      R00  C  
ATOM   3246  C   PHE 0 208       9.553  -7.252   3.000  1.00  0.00      R00  C  
ATOM   3247  O   PHE 0 208       9.243  -6.881   1.851  1.00  0.00      R00  O  
ATOM   3248  CB  PHE 0 208       9.780  -5.562   5.012  1.00  0.00      R00  C  
ATOM   3249  CG  PHE 0 208      10.241  -4.382   4.193  1.00  0.00      R00  C  
ATOM   3250  CD1 PHE 0 208      11.220  -4.459   3.184  1.00  0.00      R00  C  
ATOM   3251  CD2 PHE 0 208       9.395  -3.229   4.256  1.00  0.00      R00  C  
ATOM   3252  CE1 PHE 0 208      11.493  -3.280   2.409  1.00  0.00      R00  C  
ATOM   3253  CE2 PHE 0 208       9.669  -2.111   3.500  1.00  0.00      R00  C  
ATOM   3254  CZ  PHE 0 208      10.795  -2.137   2.615  1.00  0.00      R00  C  
ATOM   3255  H   PHE 0 208       9.014  -7.700   6.037  1.00  0.00      R00  H  
ATOM   3256  HA  PHE 0 208       8.029  -6.151   3.928  1.00  0.00           H  
ATOM   3257  HB3 PHE 0 208      10.651  -6.006   5.494  1.00  0.00           H  
ATOM   3258  HB2 PHE 0 208       9.221  -5.178   5.866  1.00  0.00           H  
ATOM   3259  HD1 PHE 0 208      11.714  -5.387   2.940  1.00  0.00           H  
ATOM   3260  HD2 PHE 0 208       8.542  -3.315   4.912  1.00  0.00           H  
ATOM   3261  HE1 PHE 0 208      12.215  -3.315   1.606  1.00  0.00           H  
ATOM   3262  HE2 PHE 0 208       9.001  -1.263   3.494  1.00  0.00           H  
ATOM   3263  HZ  PHE 0 208      11.065  -1.286   2.007  1.00  0.00           H  
ATOM   3264  N   ALA 0 209      10.353  -8.311   3.176  1.00  0.00      R00  N  
ATOM   3265  CA  ALA 0 209      11.066  -9.097   2.123  1.00  0.00      R00  C  
ATOM   3266  C   ALA 0 209       9.953  -9.635   1.211  1.00  0.00      R00  C  
ATOM   3267  O   ALA 0 209      10.160  -9.544  -0.030  1.00  0.00      R00  O  
ATOM   3268  CB  ALA 0 209      11.855 -10.260   2.642  1.00  0.00      R00  C  
ATOM   3269  H   ALA 0 209      10.694  -8.571   4.090  1.00  0.00      R00  H  
ATOM   3270  HA  ALA 0 209      11.757  -8.485   1.544  1.00  0.00           H  
ATOM   3271  HB1 ALA 0 209      12.423 -10.024   3.542  1.00  0.00           H  
ATOM   3272  HB2 ALA 0 209      11.370 -11.206   2.884  1.00  0.00           H  
ATOM   3273  HB3 ALA 0 209      12.541 -10.504   1.831  1.00  0.00           H  
ATOM   3274  N   LEU 0 210       8.873 -10.179   1.832  1.00  0.00      R00  N  
ATOM   3275  CA  LEU 0 210       7.805 -10.920   1.111  1.00  0.00      R00  C  
ATOM   3276  C   LEU 0 210       6.831 -10.012   0.494  1.00  0.00      R00  C  
ATOM   3277  O   LEU 0 210       6.697 -10.092  -0.714  1.00  0.00      R00  O  
ATOM   3278  CB  LEU 0 210       7.125 -11.810   2.150  1.00  0.00      R00  C  
ATOM   3279  CG  LEU 0 210       7.910 -13.045   2.570  1.00  0.00      R00  C  
ATOM   3280  CD1 LEU 0 210       7.392 -13.706   3.845  1.00  0.00      R00  C  
ATOM   3281  CD2 LEU 0 210       8.008 -14.046   1.434  1.00  0.00      R00  C  
ATOM   3282  H   LEU 0 210       8.890 -10.223   2.841  1.00  0.00      R00  H  
ATOM   3283  HA  LEU 0 210       8.315 -11.489   0.334  1.00  0.00           H  
ATOM   3284  HB3 LEU 0 210       6.159 -12.097   1.734  1.00  0.00           H  
ATOM   3285  HB2 LEU 0 210       6.954 -11.156   3.004  1.00  0.00           H  
ATOM   3286  HG  LEU 0 210       8.889 -12.583   2.698  1.00  0.00           H  
ATOM   3287 HD11 LEU 0 210       7.923 -13.273   4.693  1.00  0.00           H  
ATOM   3288 HD12 LEU 0 210       6.314 -13.543   3.837  1.00  0.00           H  
ATOM   3289 HD13 LEU 0 210       7.703 -14.747   3.940  1.00  0.00           H  
ATOM   3290 HD21 LEU 0 210       9.065 -14.183   1.206  1.00  0.00           H  
ATOM   3291 HD22 LEU 0 210       7.753 -15.029   1.832  1.00  0.00           H  
ATOM   3292 HD23 LEU 0 210       7.533 -13.870   0.469  1.00  0.00           H  
ATOM   3293  N   GLY 0 211       6.065  -9.255   1.316  1.00  0.00      R00  N  
ATOM   3294  CA  GLY 0 211       4.809  -8.604   0.970  1.00  0.00      R00  C  
ATOM   3295  C   GLY 0 211       4.979  -7.217   0.197  1.00  0.00      R00  C  
ATOM   3296  O   GLY 0 211       3.936  -6.512   0.068  1.00  0.00      R00  O  
ATOM   3297  H   GLY 0 211       6.435  -9.071   2.237  1.00  0.00      R00  H  
ATOM   3298  HA3 GLY 0 211       4.247  -8.486   1.897  1.00  0.00           H  
ATOM   3299  HA2 GLY 0 211       4.114  -9.259   0.445  1.00  0.00           H  
ATOM   3300  N   PHE 0 212       6.207  -6.787  -0.114  1.00  0.00      R00  N  
ATOM   3301  CA  PHE 0 212       6.537  -5.435  -0.524  1.00  0.00      R00  C  
ATOM   3302  C   PHE 0 212       7.713  -5.604  -1.419  1.00  0.00      R00  C  
ATOM   3303  O   PHE 0 212       7.507  -5.559  -2.615  1.00  0.00      R00  O  
ATOM   3304  CB  PHE 0 212       6.875  -4.576   0.733  1.00  0.00      R00  C  
ATOM   3305  CG  PHE 0 212       7.152  -3.111   0.555  1.00  0.00      R00  C  
ATOM   3306  CD1 PHE 0 212       8.396  -2.513   0.142  1.00  0.00      R00  C  
ATOM   3307  CD2 PHE 0 212       6.102  -2.170   0.781  1.00  0.00      R00  C  
ATOM   3308  CE1 PHE 0 212       8.572  -1.165  -0.036  1.00  0.00      R00  C  
ATOM   3309  CE2 PHE 0 212       6.281  -0.788   0.634  1.00  0.00      R00  C  
ATOM   3310  CZ  PHE 0 212       7.553  -0.257   0.284  1.00  0.00      R00  C  
ATOM   3311  H   PHE 0 212       6.946  -7.475  -0.094  1.00  0.00      R00  H  
ATOM   3312  HA  PHE 0 212       5.694  -4.969  -1.034  1.00  0.00           H  
ATOM   3313  HB3 PHE 0 212       7.816  -4.906   1.173  1.00  0.00           H  
ATOM   3314  HB2 PHE 0 212       6.066  -4.753   1.441  1.00  0.00           H  
ATOM   3315  HD1 PHE 0 212       9.241  -3.143  -0.094  1.00  0.00           H  
ATOM   3316  HD2 PHE 0 212       5.095  -2.499   0.991  1.00  0.00           H  
ATOM   3317  HE1 PHE 0 212       9.556  -0.816  -0.312  1.00  0.00           H  
ATOM   3318  HE2 PHE 0 212       5.425  -0.162   0.838  1.00  0.00           H  
ATOM   3319  HZ  PHE 0 212       7.804   0.779   0.116  1.00  0.00           H  
ATOM   3320  N   ALA 0 213       8.894  -5.925  -0.836  1.00  0.00      R00  N  
ATOM   3321  CA  ALA 0 213      10.232  -5.782  -1.409  1.00  0.00      R00  C  
ATOM   3322  C   ALA 0 213      10.499  -6.577  -2.792  1.00  0.00      R00  C  
ATOM   3323  O   ALA 0 213      10.735  -5.981  -3.836  1.00  0.00      R00  O  
ATOM   3324  CB  ALA 0 213      11.174  -6.257  -0.384  1.00  0.00      R00  C  
ATOM   3325  H   ALA 0 213       8.887  -6.061   0.165  1.00  0.00      R00  H  
ATOM   3326  HA  ALA 0 213      10.318  -4.708  -1.576  1.00  0.00           H  
ATOM   3327  HB1 ALA 0 213      11.007  -5.700   0.538  1.00  0.00           H  
ATOM   3328  HB2 ALA 0 213      10.909  -7.274  -0.097  1.00  0.00           H  
ATOM   3329  HB3 ALA 0 213      12.224  -6.234  -0.677  1.00  0.00           H  
ATOM   3330  N   ALA 0 214      10.252  -7.880  -2.661  1.00  0.00      R00  N  
ATOM   3331  CA  ALA 0 214      10.056  -8.826  -3.734  1.00  0.00      R00  C  
ATOM   3332  C   ALA 0 214       9.248  -8.451  -4.950  1.00  0.00      R00  C  
ATOM   3333  O   ALA 0 214       9.792  -8.394  -6.075  1.00  0.00      R00  O  
ATOM   3334  CB  ALA 0 214       9.732 -10.220  -3.075  1.00  0.00      R00  C  
ATOM   3335  H   ALA 0 214      10.187  -8.198  -1.705  1.00  0.00      R00  H  
ATOM   3336  HA  ALA 0 214      10.990  -8.875  -4.294  1.00  0.00           H  
ATOM   3337  HB1 ALA 0 214       9.914 -10.926  -3.885  1.00  0.00           H  
ATOM   3338  HB2 ALA 0 214      10.436 -10.464  -2.279  1.00  0.00           H  
ATOM   3339  HB3 ALA 0 214       8.709 -10.349  -2.722  1.00  0.00           H  
ATOM   3340  N   PRO 0 215       7.903  -8.141  -4.759  1.00  0.00      R00  N  
ATOM   3341  CA  PRO 0 215       7.133  -7.479  -5.892  1.00  0.00      R00  C  
ATOM   3342  C   PRO 0 215       7.789  -6.185  -6.512  1.00  0.00      R00  C  
ATOM   3343  O   PRO 0 215       8.052  -6.155  -7.742  1.00  0.00      R00  O  
ATOM   3344  CD  PRO 0 215       6.997  -8.527  -3.664  1.00  0.00      R00  C  
ATOM   3345  CB  PRO 0 215       5.751  -7.203  -5.325  1.00  0.00      R00  C  
ATOM   3346  CG  PRO 0 215       5.547  -8.256  -4.240  1.00  0.00      R00  C  
ATOM   3347  HD2 PRO 0 215       7.258  -7.923  -2.795  1.00  0.00           H  
ATOM   3348  HD3 PRO 0 215       7.053  -9.558  -3.313  1.00  0.00           H  
ATOM   3349  HA  PRO 0 215       7.090  -8.184  -6.722  1.00  0.00           H  
ATOM   3350  HB3 PRO 0 215       5.073  -7.234  -6.178  1.00  0.00           H  
ATOM   3351  HB2 PRO 0 215       5.650  -6.223  -4.859  1.00  0.00           H  
ATOM   3352  HG2 PRO 0 215       4.781  -8.126  -3.475  1.00  0.00           H  
ATOM   3353  HG3 PRO 0 215       5.239  -9.159  -4.767  1.00  0.00           H  
ATOM   3354  N   LEU 0 216       8.119  -5.258  -5.648  1.00  0.00      R00  N  
ATOM   3355  CA  LEU 0 216       8.737  -4.005  -6.004  1.00  0.00      R00  C  
ATOM   3356  C   LEU 0 216      10.055  -4.133  -6.769  1.00  0.00      R00  C  
ATOM   3357  O   LEU 0 216      10.267  -3.439  -7.707  1.00  0.00      R00  O  
ATOM   3358  CB  LEU 0 216       8.807  -3.029  -4.811  1.00  0.00      R00  C  
ATOM   3359  CG  LEU 0 216       9.359  -1.623  -5.072  1.00  0.00      R00  C  
ATOM   3360  CD1 LEU 0 216       8.461  -0.837  -6.115  1.00  0.00      R00  C  
ATOM   3361  CD2 LEU 0 216       9.554  -0.825  -3.719  1.00  0.00      R00  C  
ATOM   3362  H   LEU 0 216       7.961  -5.424  -4.665  1.00  0.00      R00  H  
ATOM   3363  HA  LEU 0 216       8.040  -3.480  -6.658  1.00  0.00           H  
ATOM   3364  HB3 LEU 0 216       9.222  -3.660  -4.025  1.00  0.00           H  
ATOM   3365  HB2 LEU 0 216       7.777  -2.956  -4.461  1.00  0.00           H  
ATOM   3366  HG  LEU 0 216      10.358  -1.717  -5.499  1.00  0.00           H  
ATOM   3367 HD11 LEU 0 216       9.090  -0.698  -6.994  1.00  0.00           H  
ATOM   3368 HD12 LEU 0 216       7.512  -1.364  -6.216  1.00  0.00           H  
ATOM   3369 HD13 LEU 0 216       8.220   0.185  -5.821  1.00  0.00           H  
ATOM   3370 HD21 LEU 0 216       8.802  -1.189  -3.019  1.00  0.00           H  
ATOM   3371 HD22 LEU 0 216      10.487  -0.911  -3.162  1.00  0.00           H  
ATOM   3372 HD23 LEU 0 216       9.281   0.224  -3.829  1.00  0.00           H  
ATOM   3373  N   THR 0 217      10.932  -5.069  -6.283  1.00  0.00      R00  N  
ATOM   3374  CA  THR 0 217      12.186  -5.407  -7.010  1.00  0.00      R00  C  
ATOM   3375  C   THR 0 217      11.730  -5.958  -8.355  1.00  0.00      R00  C  
ATOM   3376  O   THR 0 217      12.199  -5.354  -9.287  1.00  0.00      R00  O  
ATOM   3377  CB  THR 0 217      13.083  -6.495  -6.316  1.00  0.00      R00  C  
ATOM   3378  OG1 THR 0 217      13.407  -6.066  -5.002  1.00  0.00      R00  O  
ATOM   3379  CG2 THR 0 217      14.349  -6.850  -7.041  1.00  0.00      R00  C  
ATOM   3380  H   THR 0 217      10.761  -5.518  -5.394  1.00  0.00      R00  H  
ATOM   3381  HG1 THR 0 217      12.709  -5.436  -4.811  1.00  0.00      R00  H  
ATOM   3382  HA  THR 0 217      12.770  -4.518  -7.249  1.00  0.00           H  
ATOM   3383  HB  THR 0 217      12.548  -7.430  -6.151  1.00  0.00           H  
ATOM   3384 HG21 THR 0 217      14.895  -5.948  -7.318  1.00  0.00           H  
ATOM   3385 HG22 THR 0 217      14.995  -7.449  -6.400  1.00  0.00           H  
ATOM   3386 HG23 THR 0 217      14.032  -7.451  -7.893  1.00  0.00           H  
ATOM   3387  N   LEU 0 218      10.914  -7.080  -8.491  1.00  0.00      R00  N  
ATOM   3388  CA  LEU 0 218      10.447  -7.728  -9.731  1.00  0.00      R00  C  
ATOM   3389  C   LEU 0 218       9.756  -6.791 -10.678  1.00  0.00      R00  C  
ATOM   3390  O   LEU 0 218       9.959  -6.995 -11.896  1.00  0.00      R00  O  
ATOM   3391  CB  LEU 0 218       9.523  -8.965  -9.464  1.00  0.00      R00  C  
ATOM   3392  CG  LEU 0 218      10.384 -10.139  -9.012  1.00  0.00      R00  C  
ATOM   3393  CD1 LEU 0 218       9.513 -11.331  -8.411  1.00  0.00      R00  C  
ATOM   3394  CD2 LEU 0 218      11.264 -10.607 -10.167  1.00  0.00      R00  C  
ATOM   3395  H   LEU 0 218      10.393  -7.275  -7.647  1.00  0.00      R00  H  
ATOM   3396  HA  LEU 0 218      11.385  -7.931 -10.248  1.00  0.00           H  
ATOM   3397  HB3 LEU 0 218       8.961  -9.176 -10.374  1.00  0.00           H  
ATOM   3398  HB2 LEU 0 218       8.820  -8.676  -8.684  1.00  0.00           H  
ATOM   3399  HG  LEU 0 218      10.925  -9.783  -8.135  1.00  0.00           H  
ATOM   3400 HD11 LEU 0 218       8.901 -11.010  -7.568  1.00  0.00           H  
ATOM   3401 HD12 LEU 0 218       8.742 -11.610  -9.130  1.00  0.00           H  
ATOM   3402 HD13 LEU 0 218      10.021 -12.278  -8.227  1.00  0.00           H  
ATOM   3403 HD21 LEU 0 218      10.794 -10.499 -11.144  1.00  0.00           H  
ATOM   3404 HD22 LEU 0 218      12.238 -10.116 -10.162  1.00  0.00           H  
ATOM   3405 HD23 LEU 0 218      11.422 -11.685 -10.201  1.00  0.00           H  
ATOM   3406  N   ILE 0 219       9.014  -5.777 -10.190  1.00  0.00      R00  N  
ATOM   3407  CA  ILE 0 219       8.503  -4.684 -11.025  1.00  0.00      R00  C  
ATOM   3408  C   ILE 0 219       9.582  -4.026 -11.853  1.00  0.00      R00  C  
ATOM   3409  O   ILE 0 219       9.487  -3.911 -13.056  1.00  0.00      R00  O  
ATOM   3410  CB  ILE 0 219       7.678  -3.623 -10.185  1.00  0.00      R00  C  
ATOM   3411  CG2 ILE 0 219       7.708  -2.174 -10.682  1.00  0.00      R00  C  
ATOM   3412  CG1 ILE 0 219       6.275  -4.078 -10.102  1.00  0.00      R00  C  
ATOM   3413  CD1 ILE 0 219       5.451  -3.363  -9.028  1.00  0.00      R00  C  
ATOM   3414  H   ILE 0 219       8.916  -5.735  -9.186  1.00  0.00      R00  H  
ATOM   3415  HA  ILE 0 219       7.818  -5.109 -11.758  1.00  0.00           H  
ATOM   3416  HB  ILE 0 219       8.108  -3.649  -9.184  1.00  0.00           H  
ATOM   3417 HG21 ILE 0 219       7.356  -2.012 -11.701  1.00  0.00           H  
ATOM   3418 HG22 ILE 0 219       7.155  -1.540  -9.989  1.00  0.00           H  
ATOM   3419 HG23 ILE 0 219       8.701  -1.745 -10.545  1.00  0.00           H  
ATOM   3420 HG13 ILE 0 219       6.127  -5.133  -9.869  1.00  0.00           H  
ATOM   3421 HG12 ILE 0 219       5.821  -4.027 -11.092  1.00  0.00           H  
ATOM   3422 HD11 ILE 0 219       5.149  -2.380  -9.390  1.00  0.00           H  
ATOM   3423 HD12 ILE 0 219       4.550  -3.909  -8.745  1.00  0.00           H  
ATOM   3424 HD13 ILE 0 219       6.065  -3.181  -8.146  1.00  0.00           H  
ATOM   3425  N   PHE 0 220      10.664  -3.678 -11.241  1.00  0.00      R00  N  
ATOM   3426  CA  PHE 0 220      11.905  -3.134 -11.824  1.00  0.00      R00  C  
ATOM   3427  C   PHE 0 220      12.544  -4.123 -12.812  1.00  0.00      R00  C  
ATOM   3428  O   PHE 0 220      12.918  -3.782 -13.931  1.00  0.00      R00  O  
ATOM   3429  CB  PHE 0 220      12.886  -2.447 -10.873  1.00  0.00      R00  C  
ATOM   3430  CG  PHE 0 220      12.378  -1.332 -10.015  1.00  0.00      R00  C  
ATOM   3431  CD1 PHE 0 220      13.022  -1.111  -8.740  1.00  0.00      R00  C  
ATOM   3432  CD2 PHE 0 220      11.410  -0.483 -10.484  1.00  0.00      R00  C  
ATOM   3433  CE1 PHE 0 220      12.579   0.023  -7.929  1.00  0.00      R00  C  
ATOM   3434  CE2 PHE 0 220      10.872   0.499  -9.641  1.00  0.00      R00  C  
ATOM   3435  CZ  PHE 0 220      11.446   0.766  -8.402  1.00  0.00      R00  C  
ATOM   3436  H   PHE 0 220      10.764  -3.919 -10.265  1.00  0.00      R00  H  
ATOM   3437  HA  PHE 0 220      11.650  -2.395 -12.584  1.00  0.00           H  
ATOM   3438  HB3 PHE 0 220      13.662  -1.873 -11.379  1.00  0.00           H  
ATOM   3439  HB2 PHE 0 220      13.438  -3.161 -10.261  1.00  0.00           H  
ATOM   3440  HD1 PHE 0 220      13.816  -1.725  -8.341  1.00  0.00           H  
ATOM   3441  HD2 PHE 0 220      11.047  -0.590 -11.496  1.00  0.00           H  
ATOM   3442  HE1 PHE 0 220      13.075   0.302  -7.011  1.00  0.00           H  
ATOM   3443  HE2 PHE 0 220      10.078   1.078 -10.088  1.00  0.00           H  
ATOM   3444  HZ  PHE 0 220      11.038   1.556  -7.789  1.00  0.00           H  
ATOM   3445  N   VAL 0 221      12.619  -5.390 -12.388  1.00  0.00      R00  N  
ATOM   3446  CA  VAL 0 221      13.336  -6.485 -13.139  1.00  0.00      R00  C  
ATOM   3447  C   VAL 0 221      12.606  -6.606 -14.499  1.00  0.00      R00  C  
ATOM   3448  O   VAL 0 221      13.174  -6.589 -15.498  1.00  0.00      R00  O  
ATOM   3449  CB  VAL 0 221      13.396  -7.879 -12.330  1.00  0.00      R00  C  
ATOM   3450  CG1 VAL 0 221      13.853  -9.201 -13.175  1.00  0.00      R00  C  
ATOM   3451  CG2 VAL 0 221      14.280  -7.771 -11.091  1.00  0.00      R00  C  
ATOM   3452  H   VAL 0 221      12.358  -5.588 -11.432  1.00  0.00      R00  H  
ATOM   3453  HA  VAL 0 221      14.367  -6.149 -13.247  1.00  0.00           H  
ATOM   3454  HB  VAL 0 221      12.417  -7.977 -11.859  1.00  0.00           H  
ATOM   3455 HG11 VAL 0 221      13.613 -10.171 -12.740  1.00  0.00           H  
ATOM   3456 HG12 VAL 0 221      13.229  -9.327 -14.059  1.00  0.00           H  
ATOM   3457 HG13 VAL 0 221      14.916  -9.109 -13.400  1.00  0.00           H  
ATOM   3458 HG21 VAL 0 221      14.122  -6.915 -10.435  1.00  0.00           H  
ATOM   3459 HG22 VAL 0 221      13.994  -8.577 -10.416  1.00  0.00           H  
ATOM   3460 HG23 VAL 0 221      15.341  -7.850 -11.331  1.00  0.00           H  
ATOM   3461  N   PHE 0 222      11.297  -6.835 -14.429  1.00  0.00      R00  N  
ATOM   3462  CA  PHE 0 222      10.512  -7.066 -15.707  1.00  0.00      R00  C  
ATOM   3463  C   PHE 0 222      10.546  -5.952 -16.662  1.00  0.00      R00  C  
ATOM   3464  O   PHE 0 222      10.812  -6.194 -17.860  1.00  0.00      R00  O  
ATOM   3465  CB  PHE 0 222       9.049  -7.546 -15.420  1.00  0.00      R00  C  
ATOM   3466  CG  PHE 0 222       8.957  -8.886 -14.765  1.00  0.00      R00  C  
ATOM   3467  CD1 PHE 0 222       9.553 -10.033 -15.335  1.00  0.00      R00  C  
ATOM   3468  CD2 PHE 0 222       8.168  -9.042 -13.587  1.00  0.00      R00  C  
ATOM   3469  CE1 PHE 0 222       9.270 -11.309 -14.759  1.00  0.00      R00  C  
ATOM   3470  CE2 PHE 0 222       7.878 -10.300 -13.088  1.00  0.00      R00  C  
ATOM   3471  CZ  PHE 0 222       8.440 -11.418 -13.672  1.00  0.00      R00  C  
ATOM   3472  H   PHE 0 222      10.749  -6.679 -13.595  1.00  0.00      R00  H  
ATOM   3473  HA  PHE 0 222      10.868  -7.843 -16.385  1.00  0.00           H  
ATOM   3474  HB3 PHE 0 222       8.491  -7.484 -16.354  1.00  0.00           H  
ATOM   3475  HB2 PHE 0 222       8.556  -6.753 -14.857  1.00  0.00           H  
ATOM   3476  HD1 PHE 0 222      10.237  -9.784 -16.132  1.00  0.00           H  
ATOM   3477  HD2 PHE 0 222       7.752  -8.103 -13.253  1.00  0.00           H  
ATOM   3478  HE1 PHE 0 222       9.722 -12.187 -15.195  1.00  0.00           H  
ATOM   3479  HE2 PHE 0 222       7.196 -10.404 -12.257  1.00  0.00           H  
ATOM   3480  HZ  PHE 0 222       8.107 -12.406 -13.390  1.00  0.00           H  
ATOM   3481  N   TYR 0 223      10.327  -4.720 -16.189  1.00  0.00      R00  N  
ATOM   3482  CA  TYR 0 223      10.344  -3.469 -17.041  1.00  0.00      R00  C  
ATOM   3483  C   TYR 0 223      11.800  -3.209 -17.577  1.00  0.00      R00  C  
ATOM   3484  O   TYR 0 223      11.898  -2.841 -18.766  1.00  0.00      R00  O  
ATOM   3485  CB  TYR 0 223       9.602  -2.313 -16.344  1.00  0.00      R00  C  
ATOM   3486  CG  TYR 0 223       8.131  -2.422 -16.228  1.00  0.00      R00  C  
ATOM   3487  CD1 TYR 0 223       7.365  -2.387 -17.384  1.00  0.00      R00  C  
ATOM   3488  CE1 TYR 0 223       6.007  -2.327 -17.350  1.00  0.00      R00  C  
ATOM   3489  CD2 TYR 0 223       7.428  -2.476 -15.004  1.00  0.00      R00  C  
ATOM   3490  CE2 TYR 0 223       6.052  -2.359 -14.861  1.00  0.00      R00  C  
ATOM   3491  CZ  TYR 0 223       5.366  -2.227 -16.114  1.00  0.00      R00  C  
ATOM   3492  OH  TYR 0 223       4.038  -2.074 -16.153  1.00  0.00      R00  O  
ATOM   3493  H   TYR 0 223      10.216  -4.693 -15.186  1.00  0.00      R00  H  
ATOM   3494  HH  TYR 0 223       3.665  -2.244 -15.285  1.00  0.00      R00  H  
ATOM   3495  HA  TYR 0 223       9.651  -3.723 -17.843  1.00  0.00           H  
ATOM   3496  HB3 TYR 0 223       9.758  -1.442 -16.981  1.00  0.00           H  
ATOM   3497  HB2 TYR 0 223      10.056  -2.059 -15.386  1.00  0.00           H  
ATOM   3498  HD1 TYR 0 223       7.873  -2.290 -18.332  1.00  0.00           H  
ATOM   3499  HE1 TYR 0 223       5.436  -2.150 -18.250  1.00  0.00           H  
ATOM   3500  HD2 TYR 0 223       8.057  -2.432 -14.127  1.00  0.00           H  
ATOM   3501  HE2 TYR 0 223       5.488  -2.393 -13.940  1.00  0.00           H  
ATOM   3502  N   CYS 0 224      12.879  -3.544 -16.844  1.00  0.00      R00  N  
ATOM   3503  CA  CYS 0 224      14.245  -3.540 -17.356  1.00  0.00      R00  C  
ATOM   3504  C   CYS 0 224      14.546  -4.650 -18.393  1.00  0.00      R00  C  
ATOM   3505  O   CYS 0 224      15.338  -4.395 -19.331  1.00  0.00      R00  O  
ATOM   3506  CB  CYS 0 224      15.340  -3.556 -16.352  1.00  0.00      R00  C  
ATOM   3507  SG  CYS 0 224      15.347  -1.962 -15.435  1.00  0.00      R00  S  
ATOM   3508  H   CYS 0 224      12.705  -3.898 -15.915  1.00  0.00      R00  H  
ATOM   3509  HA  CYS 0 224      14.248  -2.553 -17.817  1.00  0.00           H  
ATOM   3510  HB3 CYS 0 224      16.347  -3.724 -16.733  1.00  0.00           H  
ATOM   3511  HB2 CYS 0 224      15.215  -4.361 -15.628  1.00  0.00           H  
ATOM   3512  HG  CYS 0 224      14.472  -2.325 -14.493  1.00  0.00           H  
ATOM   3513  N   LEU 0 225      13.749  -5.714 -18.415  1.00  0.00      R00  N  
ATOM   3514  CA  LEU 0 225      13.875  -6.803 -19.413  1.00  0.00      R00  C  
ATOM   3515  C   LEU 0 225      13.110  -6.365 -20.702  1.00  0.00      R00  C  
ATOM   3516  O   LEU 0 225      13.543  -6.536 -21.772  1.00  0.00      R00  O  
ATOM   3517  CB  LEU 0 225      13.308  -8.172 -18.904  1.00  0.00      R00  C  
ATOM   3518  CG  LEU 0 225      14.125  -8.905 -17.824  1.00  0.00      R00  C  
ATOM   3519  CD1 LEU 0 225      13.253  -9.855 -17.051  1.00  0.00      R00  C  
ATOM   3520  CD2 LEU 0 225      15.308  -9.683 -18.500  1.00  0.00      R00  C  
ATOM   3521  H   LEU 0 225      13.134  -5.946 -17.649  1.00  0.00      R00  H  
ATOM   3522  HA  LEU 0 225      14.930  -7.019 -19.577  1.00  0.00           H  
ATOM   3523  HB3 LEU 0 225      13.173  -8.867 -19.733  1.00  0.00           H  
ATOM   3524  HB2 LEU 0 225      12.322  -7.940 -18.503  1.00  0.00           H  
ATOM   3525  HG  LEU 0 225      14.448  -8.166 -17.091  1.00  0.00           H  
ATOM   3526 HD11 LEU 0 225      13.692 -10.219 -16.122  1.00  0.00           H  
ATOM   3527 HD12 LEU 0 225      12.268  -9.400 -16.941  1.00  0.00           H  
ATOM   3528 HD13 LEU 0 225      13.192 -10.842 -17.509  1.00  0.00           H  
ATOM   3529 HD21 LEU 0 225      15.154  -9.820 -19.570  1.00  0.00           H  
ATOM   3530 HD22 LEU 0 225      16.190  -9.075 -18.299  1.00  0.00           H  
ATOM   3531 HD23 LEU 0 225      15.446 -10.679 -18.079  1.00  0.00           H  
ATOM   3532  N   VAL 0 226      11.961  -5.642 -20.451  1.00  0.00      R00  N  
ATOM   3533  CA  VAL 0 226      11.170  -5.106 -21.558  1.00  0.00      R00  C  
ATOM   3534  C   VAL 0 226      12.031  -4.089 -22.333  1.00  0.00      R00  C  
ATOM   3535  O   VAL 0 226      12.010  -4.105 -23.539  1.00  0.00      R00  O  
ATOM   3536  CB  VAL 0 226       9.734  -4.552 -21.243  1.00  0.00      R00  C  
ATOM   3537  CG1 VAL 0 226       9.036  -3.792 -22.378  1.00  0.00      R00  C  
ATOM   3538  CG2 VAL 0 226       8.881  -5.787 -20.868  1.00  0.00      R00  C  
ATOM   3539  H   VAL 0 226      11.616  -5.541 -19.507  1.00  0.00      R00  H  
ATOM   3540  HA  VAL 0 226      11.092  -5.928 -22.269  1.00  0.00           H  
ATOM   3541  HB  VAL 0 226       9.762  -3.818 -20.438  1.00  0.00           H  
ATOM   3542 HG11 VAL 0 226       9.481  -2.831 -22.636  1.00  0.00           H  
ATOM   3543 HG12 VAL 0 226       8.912  -4.470 -23.222  1.00  0.00           H  
ATOM   3544 HG13 VAL 0 226       8.067  -3.548 -21.943  1.00  0.00           H  
ATOM   3545 HG21 VAL 0 226       7.830  -5.515 -20.764  1.00  0.00           H  
ATOM   3546 HG22 VAL 0 226       9.026  -6.590 -21.590  1.00  0.00           H  
ATOM   3547 HG23 VAL 0 226       9.090  -6.077 -19.838  1.00  0.00           H  
ATOM   3548  N   ILE 0 227      12.799  -3.288 -21.568  1.00  0.00      R00  N  
ATOM   3549  CA  ILE 0 227      13.799  -2.395 -22.085  1.00  0.00      R00  C  
ATOM   3550  C   ILE 0 227      14.865  -3.151 -22.855  1.00  0.00      R00  C  
ATOM   3551  O   ILE 0 227      15.144  -2.755 -23.996  1.00  0.00      R00  O  
ATOM   3552  CB  ILE 0 227      14.341  -1.469 -20.858  1.00  0.00      R00  C  
ATOM   3553  CG2 ILE 0 227      15.747  -0.911 -21.050  1.00  0.00      R00  C  
ATOM   3554  CG1 ILE 0 227      13.280  -0.327 -20.554  1.00  0.00      R00  C  
ATOM   3555  CD1 ILE 0 227      13.461   0.287 -19.145  1.00  0.00      R00  C  
ATOM   3556  H   ILE 0 227      12.669  -3.444 -20.578  1.00  0.00      R00  H  
ATOM   3557  HA  ILE 0 227      13.352  -1.686 -22.782  1.00  0.00           H  
ATOM   3558  HB  ILE 0 227      14.252  -2.088 -19.965  1.00  0.00           H  
ATOM   3559 HG21 ILE 0 227      15.908  -0.323 -21.954  1.00  0.00           H  
ATOM   3560 HG22 ILE 0 227      16.165  -0.358 -20.209  1.00  0.00           H  
ATOM   3561 HG23 ILE 0 227      16.428  -1.758 -21.135  1.00  0.00           H  
ATOM   3562 HG13 ILE 0 227      12.324  -0.840 -20.447  1.00  0.00           H  
ATOM   3563 HG12 ILE 0 227      13.272   0.523 -21.236  1.00  0.00           H  
ATOM   3564 HD11 ILE 0 227      14.538   0.325 -18.976  1.00  0.00           H  
ATOM   3565 HD12 ILE 0 227      13.013   1.265 -18.966  1.00  0.00           H  
ATOM   3566 HD13 ILE 0 227      13.018  -0.352 -18.381  1.00  0.00           H  
ATOM   3567  N   ARG 0 228      15.480  -4.149 -22.229  1.00  0.00      R00  N  
ATOM   3568  CA  ARG 0 228      16.582  -5.008 -22.777  1.00  0.00      R00  C  
ATOM   3569  C   ARG 0 228      16.368  -5.628 -24.136  1.00  0.00      R00  C  
ATOM   3570  O   ARG 0 228      17.314  -5.707 -24.965  1.00  0.00      R00  O  
ATOM   3571  CB  ARG 0 228      16.909  -5.997 -21.672  1.00  0.00      R00  C  
ATOM   3572  CG  ARG 0 228      18.113  -6.975 -22.004  1.00  0.00      R00  C  
ATOM   3573  CD  ARG 0 228      18.558  -7.919 -20.923  1.00  0.00      R00  C  
ATOM   3574  NE  ARG 0 228      19.581  -8.879 -21.510  1.00  0.00      R00  N  
ATOM   3575  CZ  ARG 0 228      19.431  -9.903 -22.392  1.00  0.00      R00  C  
ATOM   3576  NH1 ARG 0 228      20.511 -10.506 -22.763  1.00  0.00      R00  N  
ATOM   3577  NH2 ARG 0 228      18.222 -10.179 -22.828  1.00  0.00      R00  N1+
ATOM   3578  H   ARG 0 228      15.303  -4.311 -21.248  1.00  0.00      R00  H  
ATOM   3579  HE  ARG 0 228      20.501  -8.504 -21.329  1.00  0.00      R00  H  
ATOM   3580 HH11 ARG 0 228      20.517 -11.226 -23.471  1.00  0.00      R00  H  
ATOM   3581 HH12 ARG 0 228      21.423 -10.461 -22.330  1.00  0.00      R00  H  
ATOM   3582 HH21 ARG 0 228      18.071 -10.982 -23.422  1.00  0.00      R00  H  
ATOM   3583 HH22 ARG 0 228      17.465  -9.586 -22.519  1.00  0.00      R00  H  
ATOM   3584  HA  ARG 0 228      17.474  -4.393 -22.899  1.00  0.00           H  
ATOM   3585  HB3 ARG 0 228      16.009  -6.601 -21.557  1.00  0.00           H  
ATOM   3586  HB2 ARG 0 228      17.145  -5.500 -20.731  1.00  0.00           H  
ATOM   3587  HG3 ARG 0 228      18.913  -6.269 -22.226  1.00  0.00           H  
ATOM   3588  HG2 ARG 0 228      18.007  -7.455 -22.977  1.00  0.00           H  
ATOM   3589  HD3 ARG 0 228      17.731  -8.516 -20.540  1.00  0.00           H  
ATOM   3590  HD2 ARG 0 228      19.088  -7.344 -20.163  1.00  0.00           H  
ATOM   3591  N   LYS 0 229      15.099  -5.976 -24.362  1.00  0.00      R00  N  
ATOM   3592  CA  LYS 0 229      14.522  -6.385 -25.633  1.00  0.00      R00  C  
ATOM   3593  C   LYS 0 229      14.385  -5.229 -26.591  1.00  0.00      R00  C  
ATOM   3594  O   LYS 0 229      14.807  -5.335 -27.762  1.00  0.00      R00  O  
ATOM   3595  CB  LYS 0 229      13.165  -7.100 -25.301  1.00  0.00      R00  C  
ATOM   3596  CG  LYS 0 229      12.209  -7.276 -26.482  1.00  0.00      R00  C  
ATOM   3597  CD  LYS 0 229      12.831  -8.203 -27.545  1.00  0.00      R00  C  
ATOM   3598  CE  LYS 0 229      11.828  -9.015 -28.184  1.00  0.00      R00  C  
ATOM   3599  NZ  LYS 0 229      12.381  -9.914 -29.216  1.00  0.00      R00  N1+
ATOM   3600  H   LYS 0 229      14.472  -5.747 -23.604  1.00  0.00      R00  H  
ATOM   3601  HZ1 LYS 0 229      12.769  -9.390 -29.987  1.00  0.00      R00  H  
ATOM   3602  HZ2 LYS 0 229      13.197 -10.465 -28.988  1.00  0.00      R00  H  
ATOM   3603  HZ3 LYS 0 229      11.629 -10.484 -29.576  1.00  0.00      R00  H  
ATOM   3604  HA  LYS 0 229      15.180  -7.138 -26.067  1.00  0.00           H  
ATOM   3605  HB3 LYS 0 229      12.592  -6.361 -24.741  1.00  0.00           H  
ATOM   3606  HB2 LYS 0 229      13.126  -8.019 -24.715  1.00  0.00           H  
ATOM   3607  HG3 LYS 0 229      11.740  -6.377 -26.881  1.00  0.00           H  
ATOM   3608  HG2 LYS 0 229      11.322  -7.720 -26.029  1.00  0.00           H  
ATOM   3609  HD3 LYS 0 229      13.581  -8.857 -27.100  1.00  0.00           H  
ATOM   3610  HD2 LYS 0 229      13.286  -7.476 -28.217  1.00  0.00           H  
ATOM   3611  HE3 LYS 0 229      11.038  -8.521 -28.749  1.00  0.00           H  
ATOM   3612  HE2 LYS 0 229      11.260  -9.615 -27.473  1.00  0.00           H  
ATOM   3613  N   LEU 0 230      13.622  -4.140 -26.211  1.00  0.00      R00  N  
ATOM   3614  CA  LEU 0 230      13.181  -3.083 -27.046  1.00  0.00      R00  C  
ATOM   3615  C   LEU 0 230      14.235  -2.013 -27.269  1.00  0.00      R00  C  
ATOM   3616  O   LEU 0 230      14.094  -0.847 -26.929  1.00  0.00      R00  O  
ATOM   3617  CB  LEU 0 230      11.816  -2.573 -26.513  1.00  0.00      R00  C  
ATOM   3618  CG  LEU 0 230      10.571  -3.477 -26.731  1.00  0.00      R00  C  
ATOM   3619  CD1 LEU 0 230       9.357  -3.004 -25.922  1.00  0.00      R00  C  
ATOM   3620  CD2 LEU 0 230      10.157  -3.705 -28.250  1.00  0.00      R00  C  
ATOM   3621  H   LEU 0 230      13.287  -4.114 -25.259  1.00  0.00      R00  H  
ATOM   3622  HA  LEU 0 230      13.021  -3.501 -28.039  1.00  0.00           H  
ATOM   3623  HB3 LEU 0 230      11.609  -1.537 -26.782  1.00  0.00           H  
ATOM   3624  HB2 LEU 0 230      11.740  -2.522 -25.427  1.00  0.00           H  
ATOM   3625  HG  LEU 0 230      10.762  -4.472 -26.327  1.00  0.00           H  
ATOM   3626 HD11 LEU 0 230       8.628  -2.427 -26.492  1.00  0.00           H  
ATOM   3627 HD12 LEU 0 230       8.720  -3.810 -25.556  1.00  0.00           H  
ATOM   3628 HD13 LEU 0 230       9.656  -2.352 -25.102  1.00  0.00           H  
ATOM   3629 HD21 LEU 0 230      10.849  -4.430 -28.678  1.00  0.00           H  
ATOM   3630 HD22 LEU 0 230       9.097  -3.957 -28.268  1.00  0.00           H  
ATOM   3631 HD23 LEU 0 230      10.417  -2.752 -28.711  1.00  0.00           H  
ATOM   3632  N   LYS 0 231      15.369  -2.302 -27.800  1.00  0.00      R00  N  
ATOM   3633  CA  LYS 0 231      16.472  -1.459 -28.161  1.00  0.00      R00  C  
ATOM   3634  C   LYS 0 231      17.231  -2.163 -29.313  1.00  0.00      R00  C  
ATOM   3635  O   LYS 0 231      17.181  -3.403 -29.452  1.00  0.00      R00  O  
ATOM   3636  CB  LYS 0 231      17.286  -1.202 -26.845  1.00  0.00      R00  C  
ATOM   3637  CG  LYS 0 231      17.913  -2.355 -26.056  1.00  0.00      R00  C  
ATOM   3638  CD  LYS 0 231      18.593  -1.928 -24.780  1.00  0.00      R00  C  
ATOM   3639  CE  LYS 0 231      19.965  -2.719 -24.360  1.00  0.00      R00  C  
ATOM   3640  NZ  LYS 0 231      20.521  -2.438 -22.984  1.00  0.00      R00  N1+
ATOM   3641  H   LYS 0 231      15.561  -3.220 -28.175  1.00  0.00      R00  H  
ATOM   3642  HZ1 LYS 0 231      20.945  -1.533 -22.838  1.00  0.00      R00  H  
ATOM   3643  HZ2 LYS 0 231      19.840  -2.542 -22.244  1.00  0.00      R00  H  
ATOM   3644  HZ3 LYS 0 231      21.283  -3.084 -22.835  1.00  0.00      R00  H  
ATOM   3645  HA  LYS 0 231      15.898  -0.659 -28.628  1.00  0.00           H  
ATOM   3646  HB3 LYS 0 231      16.540  -0.944 -26.093  1.00  0.00           H  
ATOM   3647  HB2 LYS 0 231      18.022  -0.411 -26.991  1.00  0.00           H  
ATOM   3648  HG3 LYS 0 231      18.642  -2.830 -26.712  1.00  0.00           H  
ATOM   3649  HG2 LYS 0 231      17.224  -3.158 -25.794  1.00  0.00           H  
ATOM   3650  HD3 LYS 0 231      17.881  -2.125 -23.979  1.00  0.00           H  
ATOM   3651  HD2 LYS 0 231      18.852  -0.876 -24.658  1.00  0.00           H  
ATOM   3652  HE3 LYS 0 231      20.714  -2.611 -25.144  1.00  0.00           H  
ATOM   3653  HE2 LYS 0 231      19.768  -3.791 -24.336  1.00  0.00           H  
ATOM   3654  N   THR 0 232      17.981  -1.385 -30.050  1.00  0.00      R00  N  
ATOM   3655  CA  THR 0 232      18.715  -1.947 -31.198  1.00  0.00      R00  C  
ATOM   3656  C   THR 0 232      20.067  -1.235 -31.159  1.00  0.00      R00  C  
ATOM   3657  O   THR 0 232      20.586  -0.817 -32.159  1.00  0.00      R00  O  
ATOM   3658  CB  THR 0 232      17.966  -1.671 -32.564  1.00  0.00      R00  C  
ATOM   3659  OG1 THR 0 232      17.476  -0.302 -32.585  1.00  0.00      R00  O  
ATOM   3660  CG2 THR 0 232      16.750  -2.640 -32.779  1.00  0.00      R00  C  
ATOM   3661  H   THR 0 232      17.942  -0.377 -30.092  1.00  0.00      R00  H  
ATOM   3662  HG1 THR 0 232      16.628  -0.335 -32.136  1.00  0.00      R00  H  
ATOM   3663  HA  THR 0 232      18.863  -3.014 -31.033  1.00  0.00           H  
ATOM   3664  HB  THR 0 232      18.696  -1.721 -33.373  1.00  0.00           H  
ATOM   3665 HG21 THR 0 232      17.175  -3.630 -32.949  1.00  0.00           H  
ATOM   3666 HG22 THR 0 232      16.086  -2.672 -31.915  1.00  0.00           H  
ATOM   3667 HG23 THR 0 232      16.249  -2.490 -33.735  1.00  0.00           H  
ATOM   3668  N   VAL 0 233      20.718  -1.395 -30.046  1.00  0.00      R00  N  
ATOM   3669  CA  VAL 0 233      21.908  -0.611 -29.664  1.00  0.00      R00  C  
ATOM   3670  C   VAL 0 233      23.033  -1.538 -29.328  1.00  0.00      R00  C  
ATOM   3671  O   VAL 0 233      22.767  -2.662 -28.845  1.00  0.00      R00  O  
ATOM   3672  CB  VAL 0 233      21.729   0.299 -28.471  1.00  0.00      R00  C  
ATOM   3673  CG1 VAL 0 233      20.547   1.242 -28.704  1.00  0.00      R00  C  
ATOM   3674  CG2 VAL 0 233      21.639  -0.512 -27.121  1.00  0.00      R00  C  
ATOM   3675  H   VAL 0 233      20.287  -1.948 -29.319  1.00  0.00      R00  H  
ATOM   3676  HA  VAL 0 233      22.329   0.041 -30.430  1.00  0.00           H  
ATOM   3677  HB  VAL 0 233      22.663   0.859 -28.520  1.00  0.00           H  
ATOM   3678 HG11 VAL 0 233      20.397   1.553 -29.738  1.00  0.00           H  
ATOM   3679 HG12 VAL 0 233      19.639   0.780 -28.317  1.00  0.00           H  
ATOM   3680 HG13 VAL 0 233      20.707   2.059 -28.000  1.00  0.00           H  
ATOM   3681 HG21 VAL 0 233      20.802  -1.182 -27.320  1.00  0.00           H  
ATOM   3682 HG22 VAL 0 233      22.525  -1.116 -26.925  1.00  0.00           H  
ATOM   3683 HG23 VAL 0 233      21.347  -0.006 -26.201  1.00  0.00           H  
ATOM   3684  N   GLY 0 234      24.247  -1.146 -29.537  1.00  0.00      R00  N  
ATOM   3685  CA  GLY 0 234      25.447  -1.848 -29.149  1.00  0.00      R00  C  
ATOM   3686  C   GLY 0 234      26.506  -0.774 -29.211  1.00  0.00      R00  C  
ATOM   3687  O   GLY 0 234      26.151   0.418 -28.941  1.00  0.00      R00  O  
ATOM   3688  H   GLY 0 234      24.311  -0.157 -29.734  1.00  0.00      R00  H  
ATOM   3689  HA3 GLY 0 234      25.635  -2.637 -29.876  1.00  0.00           H  
ATOM   3690  HA2 GLY 0 234      25.353  -2.313 -28.167  1.00  0.00           H  
ATOM   3691  N   PRO 0 235      27.767  -1.037 -29.697  1.00  0.00      R00  N  
ATOM   3692  CA  PRO 0 235      28.981  -0.179 -29.591  1.00  0.00      R00  C  
ATOM   3693  C   PRO 0 235      29.132   0.863 -30.688  1.00  0.00      R00  C  
ATOM   3694  O   PRO 0 235      30.078   1.518 -30.730  1.00  0.00      R00  O  
ATOM   3695  CD  PRO 0 235      28.141  -2.382 -30.154  1.00  0.00      R00  C  
ATOM   3696  CB  PRO 0 235      30.119  -1.190 -29.597  1.00  0.00      R00  C  
ATOM   3697  CG  PRO 0 235      29.598  -2.266 -30.588  1.00  0.00      R00  C  
ATOM   3698  HD2 PRO 0 235      27.491  -2.857 -30.889  1.00  0.00           H  
ATOM   3699  HD3 PRO 0 235      28.188  -3.053 -29.297  1.00  0.00           H  
ATOM   3700  HA  PRO 0 235      28.970   0.248 -28.589  1.00  0.00           H  
ATOM   3701  HB3 PRO 0 235      30.255  -1.657 -28.621  1.00  0.00           H  
ATOM   3702  HB2 PRO 0 235      31.060  -0.709 -29.865  1.00  0.00           H  
ATOM   3703  HG2 PRO 0 235      29.662  -1.913 -31.618  1.00  0.00           H  
ATOM   3704  HG3 PRO 0 235      29.993  -3.279 -30.511  1.00  0.00           H  
ATOM   3705  N   LYS 0 236      28.252   0.958 -31.710  1.00  0.00      R00  N  
ATOM   3706  CA  LYS 0 236      28.308   1.912 -32.788  1.00  0.00      R00  C  
ATOM   3707  C   LYS 0 236      27.008   2.685 -32.913  1.00  0.00      R00  C  
ATOM   3708  O   LYS 0 236      27.023   3.881 -32.632  1.00  0.00      R00  O  
ATOM   3709  CB  LYS 0 236      28.714   1.180 -34.029  1.00  0.00      R00  C  
ATOM   3710  CG  LYS 0 236      28.834   1.896 -35.442  1.00  0.00      R00  C  
ATOM   3711  CD  LYS 0 236      29.903   3.085 -35.473  1.00  0.00      R00  C  
ATOM   3712  CE  LYS 0 236      31.344   2.698 -35.236  1.00  0.00      R00  C  
ATOM   3713  NZ  LYS 0 236      32.337   3.745 -35.163  1.00  0.00      R00  N1+
ATOM   3714  H   LYS 0 236      27.551   0.231 -31.734  1.00  0.00      R00  H  
ATOM   3715  HZ1 LYS 0 236      33.214   3.267 -35.013  1.00  0.00      R00  H  
ATOM   3716  HZ2 LYS 0 236      32.231   4.302 -35.999  1.00  0.00      R00  H  
ATOM   3717  HZ3 LYS 0 236      32.018   4.322 -34.397  1.00  0.00      R00  H  
ATOM   3718  HA  LYS 0 236      29.143   2.570 -32.546  1.00  0.00           H  
ATOM   3719  HB3 LYS 0 236      27.946   0.438 -34.244  1.00  0.00           H  
ATOM   3720  HB2 LYS 0 236      29.637   0.658 -33.774  1.00  0.00           H  
ATOM   3721  HG3 LYS 0 236      27.844   2.234 -35.748  1.00  0.00           H  
ATOM   3722  HG2 LYS 0 236      29.072   1.170 -36.218  1.00  0.00           H  
ATOM   3723  HD3 LYS 0 236      29.645   3.870 -34.763  1.00  0.00           H  
ATOM   3724  HD2 LYS 0 236      29.832   3.535 -36.463  1.00  0.00           H  
ATOM   3725  HE3 LYS 0 236      31.677   2.108 -36.090  1.00  0.00           H  
ATOM   3726  HE2 LYS 0 236      31.449   2.069 -34.352  1.00  0.00           H  
ATOM   3727  N   ASN 0 237      25.905   2.074 -33.280  1.00  0.00      R00  N  
ATOM   3728  CA  ASN 0 237      24.640   2.722 -33.292  1.00  0.00      R00  C  
ATOM   3729  C   ASN 0 237      24.009   2.887 -31.895  1.00  0.00      R00  C  
ATOM   3730  O   ASN 0 237      23.926   1.855 -31.204  1.00  0.00      R00  O  
ATOM   3731  CB  ASN 0 237      23.760   1.918 -34.260  1.00  0.00      R00  C  
ATOM   3732  CG  ASN 0 237      23.937   2.349 -35.635  1.00  0.00      R00  C  
ATOM   3733  OD1 ASN 0 237      23.732   3.415 -36.085  1.00  0.00      R00  O  
ATOM   3734  ND2 ASN 0 237      24.130   1.373 -36.509  1.00  0.00      R00  N  
ATOM   3735  H   ASN 0 237      25.942   1.070 -33.387  1.00  0.00      R00  H  
ATOM   3736 HD21 ASN 0 237      24.477   1.617 -37.425  1.00  0.00      R00  H  
ATOM   3737 HD22 ASN 0 237      24.114   0.385 -36.300  1.00  0.00      R00  H  
ATOM   3738  HA  ASN 0 237      24.817   3.721 -33.691  1.00  0.00           H  
ATOM   3739  HB3 ASN 0 237      22.734   2.248 -34.094  1.00  0.00           H  
ATOM   3740  HB2 ASN 0 237      23.776   0.883 -33.919  1.00  0.00           H  
ATOM   3741  N   LYS 0 238      23.728   4.139 -31.520  1.00  0.00      R00  N  
ATOM   3742  CA  LYS 0 238      23.296   4.472 -30.215  1.00  0.00      R00  C  
ATOM   3743  C   LYS 0 238      22.374   5.633 -30.084  1.00  0.00      R00  C  
ATOM   3744  O   LYS 0 238      22.003   5.972 -28.936  1.00  0.00      R00  O  
ATOM   3745  CB  LYS 0 238      24.375   4.402 -29.088  1.00  0.00      R00  C  
ATOM   3746  CG  LYS 0 238      25.592   5.246 -29.429  1.00  0.00      R00  C  
ATOM   3747  CD  LYS 0 238      26.747   5.107 -28.380  1.00  0.00      R00  C  
ATOM   3748  CE  LYS 0 238      26.475   5.431 -26.859  1.00  0.00      R00  C  
ATOM   3749  NZ  LYS 0 238      26.065   6.823 -26.704  1.00  0.00      R00  N1+
ATOM   3750  H   LYS 0 238      23.767   4.898 -32.185  1.00  0.00      R00  H  
ATOM   3751  HZ1 LYS 0 238      26.719   7.492 -27.085  1.00  0.00      R00  H  
ATOM   3752  HZ2 LYS 0 238      25.170   6.942 -27.157  1.00  0.00      R00  H  
ATOM   3753  HZ3 LYS 0 238      25.886   6.891 -25.712  1.00  0.00      R00  H  
ATOM   3754  HA  LYS 0 238      22.539   3.722 -29.988  1.00  0.00           H  
ATOM   3755  HB3 LYS 0 238      24.771   3.387 -29.056  1.00  0.00           H  
ATOM   3756  HB2 LYS 0 238      24.051   4.756 -28.109  1.00  0.00           H  
ATOM   3757  HG3 LYS 0 238      25.264   6.281 -29.519  1.00  0.00           H  
ATOM   3758  HG2 LYS 0 238      25.825   5.082 -30.482  1.00  0.00           H  
ATOM   3759  HD3 LYS 0 238      27.543   5.758 -28.743  1.00  0.00           H  
ATOM   3760  HD2 LYS 0 238      27.174   4.104 -28.410  1.00  0.00           H  
ATOM   3761  HE3 LYS 0 238      27.472   5.363 -26.425  1.00  0.00           H  
ATOM   3762  HE2 LYS 0 238      25.863   4.666 -26.380  1.00  0.00           H  
ATOM   3763  N   SER 0 239      22.034   6.342 -31.145  1.00  0.00      R00  N  
ATOM   3764  CA  SER 0 239      21.140   7.490 -31.040  1.00  0.00      R00  C  
ATOM   3765  C   SER 0 239      19.700   7.171 -30.632  1.00  0.00      R00  C  
ATOM   3766  O   SER 0 239      19.202   6.017 -30.650  1.00  0.00      R00  O  
ATOM   3767  CB  SER 0 239      21.197   8.275 -32.391  1.00  0.00      R00  C  
ATOM   3768  OG  SER 0 239      20.614   7.583 -33.493  1.00  0.00      R00  O  
ATOM   3769  H   SER 0 239      22.325   6.034 -32.061  1.00  0.00      R00  H  
ATOM   3770  HG  SER 0 239      19.979   8.126 -33.967  1.00  0.00      R00  H  
ATOM   3771  HA  SER 0 239      21.461   8.235 -30.312  1.00  0.00           H  
ATOM   3772  HB3 SER 0 239      22.173   8.640 -32.711  1.00  0.00           H  
ATOM   3773  HB2 SER 0 239      20.618   9.192 -32.277  1.00  0.00           H  
ATOM   3774  N   LYS 0 240      18.934   8.191 -30.305  1.00  0.00      R00  N  
ATOM   3775  CA  LYS 0 240      17.509   8.256 -29.887  1.00  0.00      R00  C  
ATOM   3776  C   LYS 0 240      16.530   7.351 -30.678  1.00  0.00      R00  C  
ATOM   3777  O   LYS 0 240      15.518   6.917 -30.147  1.00  0.00      R00  O  
ATOM   3778  CB  LYS 0 240      17.148   9.710 -29.904  1.00  0.00      R00  C  
ATOM   3779  CG  LYS 0 240      17.304  10.571 -31.166  1.00  0.00      R00  C  
ATOM   3780  CD  LYS 0 240      17.031  12.089 -30.940  1.00  0.00      R00  C  
ATOM   3781  CE  LYS 0 240      17.309  12.955 -32.106  1.00  0.00      R00  C  
ATOM   3782  NZ  LYS 0 240      16.771  14.369 -32.097  1.00  0.00      R00  N1+
ATOM   3783  H   LYS 0 240      19.394   9.088 -30.248  1.00  0.00      R00  H  
ATOM   3784  HZ1 LYS 0 240      17.332  15.038 -31.591  1.00  0.00      R00  H  
ATOM   3785  HZ2 LYS 0 240      16.852  14.518 -33.093  1.00  0.00      R00  H  
ATOM   3786  HZ3 LYS 0 240      15.782  14.366 -31.893  1.00  0.00      R00  H  
ATOM   3787  HA  LYS 0 240      17.482   7.882 -28.863  1.00  0.00           H  
ATOM   3788  HB3 LYS 0 240      17.689  10.165 -29.074  1.00  0.00           H  
ATOM   3789  HB2 LYS 0 240      16.103   9.743 -29.592  1.00  0.00           H  
ATOM   3790  HG3 LYS 0 240      16.673  10.134 -31.940  1.00  0.00           H  
ATOM   3791  HG2 LYS 0 240      18.314  10.501 -31.572  1.00  0.00           H  
ATOM   3792  HD3 LYS 0 240      17.631  12.401 -30.085  1.00  0.00           H  
ATOM   3793  HD2 LYS 0 240      15.977  12.126 -30.667  1.00  0.00           H  
ATOM   3794  HE3 LYS 0 240      16.782  12.526 -32.959  1.00  0.00           H  
ATOM   3795  HE2 LYS 0 240      18.381  12.921 -32.298  1.00  0.00           H  
ATOM   3796  N   GLU 0 241      16.780   7.100 -31.999  1.00  0.00      R00  N  
ATOM   3797  CA  GLU 0 241      15.853   6.259 -32.798  1.00  0.00      R00  C  
ATOM   3798  C   GLU 0 241      15.948   4.709 -32.613  1.00  0.00      R00  C  
ATOM   3799  O   GLU 0 241      15.083   3.965 -32.965  1.00  0.00      R00  O  
ATOM   3800  CB  GLU 0 241      16.122   6.632 -34.238  1.00  0.00      R00  C  
ATOM   3801  CG  GLU 0 241      15.529   8.068 -34.604  1.00  0.00      R00  C  
ATOM   3802  CD  GLU 0 241      14.056   8.266 -34.501  1.00  0.00      R00  C  
ATOM   3803  OE1 GLU 0 241      13.335   7.523 -35.179  1.00  0.00      R00  O  
ATOM   3804  OE2 GLU 0 241      13.715   9.108 -33.651  1.00  0.00      R00  O1-
ATOM   3805  H   GLU 0 241      17.562   7.480 -32.513  1.00  0.00      R00  H  
ATOM   3806  HA  GLU 0 241      14.844   6.468 -32.441  1.00  0.00           H  
ATOM   3807  HB3 GLU 0 241      15.742   5.890 -34.940  1.00  0.00           H  
ATOM   3808  HB2 GLU 0 241      17.195   6.688 -34.420  1.00  0.00           H  
ATOM   3809  HG3 GLU 0 241      15.863   8.114 -35.641  1.00  0.00           H  
ATOM   3810  HG2 GLU 0 241      16.021   8.922 -34.138  1.00  0.00           H  
ATOM   3811  N   LYS 0 242      17.040   4.268 -32.034  1.00  0.00      R00  N  
ATOM   3812  CA  LYS 0 242      17.208   2.877 -31.685  1.00  0.00      R00  C  
ATOM   3813  C   LYS 0 242      16.828   2.451 -30.217  1.00  0.00      R00  C  
ATOM   3814  O   LYS 0 242      17.432   1.468 -29.794  1.00  0.00      R00  O  
ATOM   3815  CB  LYS 0 242      18.677   2.766 -31.922  1.00  0.00      R00  C  
ATOM   3816  CG  LYS 0 242      19.114   2.806 -33.398  1.00  0.00      R00  C  
ATOM   3817  CD  LYS 0 242      19.249   4.283 -33.917  1.00  0.00      R00  C  
ATOM   3818  CE  LYS 0 242      20.414   4.475 -34.917  1.00  0.00      R00  C  
ATOM   3819  NZ  LYS 0 242      20.400   5.855 -35.538  1.00  0.00      R00  N1+
ATOM   3820  H   LYS 0 242      17.729   4.877 -31.617  1.00  0.00      R00  H  
ATOM   3821  HZ1 LYS 0 242      19.525   6.073 -35.992  1.00  0.00      R00  H  
ATOM   3822  HZ2 LYS 0 242      20.677   6.549 -34.858  1.00  0.00      R00  H  
ATOM   3823  HZ3 LYS 0 242      21.120   5.886 -36.245  1.00  0.00      R00  H  
ATOM   3824  HA  LYS 0 242      16.806   2.256 -32.486  1.00  0.00           H  
ATOM   3825  HB3 LYS 0 242      18.942   1.746 -31.646  1.00  0.00           H  
ATOM   3826  HB2 LYS 0 242      19.309   3.363 -31.265  1.00  0.00           H  
ATOM   3827  HG3 LYS 0 242      18.652   2.220 -34.193  1.00  0.00           H  
ATOM   3828  HG2 LYS 0 242      20.078   2.310 -33.513  1.00  0.00           H  
ATOM   3829  HD3 LYS 0 242      19.414   4.961 -33.080  1.00  0.00           H  
ATOM   3830  HD2 LYS 0 242      18.336   4.628 -34.404  1.00  0.00           H  
ATOM   3831  HE3 LYS 0 242      20.549   3.775 -35.741  1.00  0.00           H  
ATOM   3832  HE2 LYS 0 242      21.299   4.318 -34.300  1.00  0.00           H  
ATOM   3833  N   LYS 0 243      16.112   3.302 -29.452  1.00  0.00      R00  N  
ATOM   3834  CA  LYS 0 243      15.551   3.084 -28.094  1.00  0.00      R00  C  
ATOM   3835  C   LYS 0 243      14.062   3.667 -28.088  1.00  0.00      R00  C  
ATOM   3836  O   LYS 0 243      13.448   3.619 -27.046  1.00  0.00      R00  O  
ATOM   3837  CB  LYS 0 243      16.544   3.816 -27.140  1.00  0.00      R00  C  
ATOM   3838  CG  LYS 0 243      18.002   3.181 -27.004  1.00  0.00      R00  C  
ATOM   3839  CD  LYS 0 243      19.102   4.096 -26.187  1.00  0.00      R00  C  
ATOM   3840  CE  LYS 0 243      19.304   5.499 -26.750  1.00  0.00      R00  C  
ATOM   3841  NZ  LYS 0 243      20.389   6.240 -26.116  1.00  0.00      R00  N1+
ATOM   3842  H   LYS 0 243      15.757   4.120 -29.925  1.00  0.00      R00  H  
ATOM   3843  HZ1 LYS 0 243      21.266   5.741 -26.082  1.00  0.00      R00  H  
ATOM   3844  HZ2 LYS 0 243      20.566   7.100 -26.615  1.00  0.00      R00  H  
ATOM   3845  HZ3 LYS 0 243      20.308   6.671 -25.206  1.00  0.00      R00  H  
ATOM   3846  HA  LYS 0 243      15.503   2.019 -27.863  1.00  0.00           H  
ATOM   3847  HB3 LYS 0 243      16.075   3.960 -26.167  1.00  0.00           H  
ATOM   3848  HB2 LYS 0 243      16.664   4.814 -27.562  1.00  0.00           H  
ATOM   3849  HG3 LYS 0 243      18.407   3.191 -28.016  1.00  0.00           H  
ATOM   3850  HG2 LYS 0 243      17.944   2.163 -26.620  1.00  0.00           H  
ATOM   3851  HD3 LYS 0 243      20.044   3.550 -26.135  1.00  0.00           H  
ATOM   3852  HD2 LYS 0 243      18.724   4.181 -25.169  1.00  0.00           H  
ATOM   3853  HE3 LYS 0 243      18.340   6.005 -26.700  1.00  0.00           H  
ATOM   3854  HE2 LYS 0 243      19.612   5.439 -27.794  1.00  0.00           H  
ATOM   3855  N   ARG 0 244      13.558   4.139 -29.255  1.00  0.00      R00  N  
ATOM   3856  CA  ARG 0 244      12.330   4.915 -29.406  1.00  0.00      R00  C  
ATOM   3857  C   ARG 0 244      11.113   3.976 -29.128  1.00  0.00      R00  C  
ATOM   3858  O   ARG 0 244      10.011   4.431 -28.872  1.00  0.00      R00  O  
ATOM   3859  CB  ARG 0 244      12.344   5.779 -30.747  1.00  0.00      R00  C  
ATOM   3860  CG  ARG 0 244      11.149   6.697 -30.950  1.00  0.00      R00  C  
ATOM   3861  CD  ARG 0 244      11.410   7.687 -32.092  1.00  0.00      R00  C  
ATOM   3862  NE  ARG 0 244      10.301   8.662 -32.261  1.00  0.00      R00  N  
ATOM   3863  CZ  ARG 0 244      10.380   9.854 -32.846  1.00  0.00      R00  C  
ATOM   3864  NH1 ARG 0 244       9.331  10.588 -32.770  1.00  0.00      R00  N  
ATOM   3865  NH2 ARG 0 244      11.433  10.343 -33.543  1.00  0.00      R00  N1+
ATOM   3866  H   ARG 0 244      14.071   4.021 -30.117  1.00  0.00      R00  H  
ATOM   3867  HE  ARG 0 244       9.548   8.465 -31.617  1.00  0.00      R00  H  
ATOM   3868 HH11 ARG 0 244       9.337  11.492 -33.221  1.00  0.00      R00  H  
ATOM   3869 HH12 ARG 0 244       8.641  10.336 -32.077  1.00  0.00      R00  H  
ATOM   3870 HH21 ARG 0 244      11.432  11.276 -33.929  1.00  0.00      R00  H  
ATOM   3871 HH22 ARG 0 244      12.340   9.900 -33.581  1.00  0.00      R00  H  
ATOM   3872  HA  ARG 0 244      12.484   5.552 -28.535  1.00  0.00           H  
ATOM   3873  HB3 ARG 0 244      12.593   5.155 -31.605  1.00  0.00           H  
ATOM   3874  HB2 ARG 0 244      13.167   6.484 -30.629  1.00  0.00           H  
ATOM   3875  HG3 ARG 0 244      10.978   7.228 -30.013  1.00  0.00           H  
ATOM   3876  HG2 ARG 0 244      10.249   6.117 -31.152  1.00  0.00           H  
ATOM   3877  HD3 ARG 0 244      11.727   7.222 -33.026  1.00  0.00           H  
ATOM   3878  HD2 ARG 0 244      12.209   8.319 -31.706  1.00  0.00           H  
ATOM   3879  N   SER 0 245      11.332   2.669 -28.981  1.00  0.00      R00  N  
ATOM   3880  CA  SER 0 245      10.278   1.653 -28.690  1.00  0.00      R00  C  
ATOM   3881  C   SER 0 245      10.217   1.316 -27.179  1.00  0.00      R00  C  
ATOM   3882  O   SER 0 245       9.381   0.400 -26.867  1.00  0.00      R00  O  
ATOM   3883  CB  SER 0 245      10.426   0.320 -29.511  1.00  0.00      R00  C  
ATOM   3884  OG  SER 0 245      11.740  -0.208 -29.359  1.00  0.00      R00  O  
ATOM   3885  H   SER 0 245      12.224   2.356 -29.337  1.00  0.00      R00  H  
ATOM   3886  HG  SER 0 245      12.144   0.050 -28.527  1.00  0.00      R00  H  
ATOM   3887  HA  SER 0 245       9.310   2.070 -28.968  1.00  0.00           H  
ATOM   3888  HB3 SER 0 245      10.278   0.572 -30.561  1.00  0.00           H  
ATOM   3889  HB2 SER 0 245       9.681  -0.442 -29.280  1.00  0.00           H  
ATOM   3890  N   HIS 0 246      11.009   2.084 -26.338  1.00  0.00      R00  N  
ATOM   3891  CA  HIS 0 246      10.999   1.888 -24.808  1.00  0.00      R00  C  
ATOM   3892  C   HIS 0 246      10.857   3.183 -23.970  1.00  0.00      R00  C  
ATOM   3893  O   HIS 0 246      11.068   3.170 -22.770  1.00  0.00      R00  O  
ATOM   3894  CB  HIS 0 246      12.187   0.915 -24.421  1.00  0.00      R00  C  
ATOM   3895  CG  HIS 0 246      13.578   1.351 -24.175  1.00  0.00      R00  C  
ATOM   3896  ND1 HIS 0 246      14.656   0.746 -24.779  1.00  0.00      R00  N  
ATOM   3897  CD2 HIS 0 246      14.169   2.277 -23.269  1.00  0.00      R00  C  
ATOM   3898  NE2 HIS 0 246      15.547   2.315 -23.362  1.00  0.00      R00  N  
ATOM   3899  CE1 HIS 0 246      15.786   1.343 -24.233  1.00  0.00      R00  C  
ATOM   3900  H   HIS 0 246      11.610   2.789 -26.739  1.00  0.00      R00  H  
ATOM   3901  HD1 HIS 0 246      14.592   0.087 -25.541  1.00  0.00      R00  H  
ATOM   3902  HA  HIS 0 246      10.073   1.383 -24.534  1.00  0.00           H  
ATOM   3903  HB3 HIS 0 246      12.206   0.198 -25.242  1.00  0.00           H  
ATOM   3904  HB2 HIS 0 246      11.879   0.215 -23.644  1.00  0.00           H  
ATOM   3905  HD2 HIS 0 246      13.594   2.993 -22.701  1.00  0.00           H  
ATOM   3906  HE1 HIS 0 246      16.783   1.082 -24.556  1.00  0.00           H  
ATOM   3907  N   ARG 0 247      10.539   4.303 -24.583  1.00  0.00      R00  N  
ATOM   3908  CA  ARG 0 247      10.249   5.536 -23.829  1.00  0.00      R00  C  
ATOM   3909  C   ARG 0 247       9.025   5.436 -22.862  1.00  0.00      R00  C  
ATOM   3910  O   ARG 0 247       9.100   5.885 -21.688  1.00  0.00      R00  O  
ATOM   3911  CB  ARG 0 247      10.179   6.633 -24.928  1.00  0.00      R00  C  
ATOM   3912  CG  ARG 0 247      11.464   6.765 -25.781  1.00  0.00      R00  C  
ATOM   3913  CD  ARG 0 247      11.306   7.961 -26.696  1.00  0.00      R00  C  
ATOM   3914  NE  ARG 0 247      12.453   8.156 -27.576  1.00  0.00      R00  N  
ATOM   3915  CZ  ARG 0 247      12.523   9.041 -28.551  1.00  0.00      R00  C  
ATOM   3916  NH1 ARG 0 247      11.515   9.884 -28.690  1.00  0.00      R00  N  
ATOM   3917  NH2 ARG 0 247      13.570   9.047 -29.365  1.00  0.00      R00  N1+
ATOM   3918  H   ARG 0 247      10.225   4.167 -25.533  1.00  0.00      R00  H  
ATOM   3919  HE  ARG 0 247      13.238   7.582 -27.305  1.00  0.00      R00  H  
ATOM   3920 HH11 ARG 0 247      11.563  10.674 -29.317  1.00  0.00      R00  H  
ATOM   3921 HH12 ARG 0 247      10.797  10.009 -27.991  1.00  0.00      R00  H  
ATOM   3922 HH21 ARG 0 247      13.626   9.737 -30.101  1.00  0.00      R00  H  
ATOM   3923 HH22 ARG 0 247      14.267   8.318 -29.318  1.00  0.00      R00  H  
ATOM   3924  HA  ARG 0 247      11.051   5.712 -23.112  1.00  0.00           H  
ATOM   3925  HB3 ARG 0 247      10.026   7.586 -24.422  1.00  0.00           H  
ATOM   3926  HB2 ARG 0 247       9.358   6.387 -25.601  1.00  0.00           H  
ATOM   3927  HG3 ARG 0 247      11.756   6.013 -26.514  1.00  0.00           H  
ATOM   3928  HG2 ARG 0 247      12.187   6.903 -24.977  1.00  0.00           H  
ATOM   3929  HD3 ARG 0 247      11.259   8.857 -26.077  1.00  0.00           H  
ATOM   3930  HD2 ARG 0 247      10.309   8.025 -27.131  1.00  0.00           H  
ATOM   3931  N   LYS 0 248       7.995   4.663 -23.171  1.00  0.00      R00  N  
ATOM   3932  CA  LYS 0 248       6.800   4.444 -22.275  1.00  0.00      R00  C  
ATOM   3933  C   LYS 0 248       7.117   3.683 -20.971  1.00  0.00      R00  C  
ATOM   3934  O   LYS 0 248       6.487   3.854 -19.951  1.00  0.00      R00  O  
ATOM   3935  CB  LYS 0 248       5.570   3.779 -22.934  1.00  0.00      R00  C  
ATOM   3936  CG  LYS 0 248       4.798   4.782 -23.815  1.00  0.00      R00  C  
ATOM   3937  CD  LYS 0 248       3.292   4.382 -24.080  1.00  0.00      R00  C  
ATOM   3938  CE  LYS 0 248       2.651   5.468 -24.950  1.00  0.00      R00  C  
ATOM   3939  NZ  LYS 0 248       3.122   5.434 -26.322  1.00  0.00      R00  N1+
ATOM   3940  H   LYS 0 248       7.950   4.098 -24.007  1.00  0.00      R00  H  
ATOM   3941  HZ1 LYS 0 248       4.065   5.792 -26.354  1.00  0.00      R00  H  
ATOM   3942  HZ2 LYS 0 248       3.189   4.542 -26.792  1.00  0.00      R00  H  
ATOM   3943  HZ3 LYS 0 248       2.453   6.041 -26.774  1.00  0.00      R00  H  
ATOM   3944  HA  LYS 0 248       6.446   5.423 -21.950  1.00  0.00           H  
ATOM   3945  HB3 LYS 0 248       4.892   3.455 -22.145  1.00  0.00           H  
ATOM   3946  HB2 LYS 0 248       5.851   2.838 -23.407  1.00  0.00           H  
ATOM   3947  HG3 LYS 0 248       5.294   4.978 -24.765  1.00  0.00           H  
ATOM   3948  HG2 LYS 0 248       4.781   5.738 -23.292  1.00  0.00           H  
ATOM   3949  HD3 LYS 0 248       2.861   4.237 -23.089  1.00  0.00           H  
ATOM   3950  HD2 LYS 0 248       3.265   3.411 -24.576  1.00  0.00           H  
ATOM   3951  HE3 LYS 0 248       2.761   6.408 -24.410  1.00  0.00           H  
ATOM   3952  HE2 LYS 0 248       1.593   5.222 -25.040  1.00  0.00           H  
ATOM   3953  N   VAL 0 249       8.098   2.806 -21.163  1.00  0.00      R00  N  
ATOM   3954  CA  VAL 0 249       8.664   1.811 -20.209  1.00  0.00      R00  C  
ATOM   3955  C   VAL 0 249       9.668   2.515 -19.167  1.00  0.00      R00  C  
ATOM   3956  O   VAL 0 249       9.431   2.212 -18.006  1.00  0.00      R00  O  
ATOM   3957  CB  VAL 0 249       9.347   0.618 -20.828  1.00  0.00      R00  C  
ATOM   3958  CG1 VAL 0 249       9.703  -0.471 -19.894  1.00  0.00      R00  C  
ATOM   3959  CG2 VAL 0 249       8.590   0.062 -22.016  1.00  0.00      R00  C  
ATOM   3960  H   VAL 0 249       8.520   2.928 -22.073  1.00  0.00      R00  H  
ATOM   3961  HA  VAL 0 249       7.866   1.326 -19.647  1.00  0.00           H  
ATOM   3962  HB  VAL 0 249      10.270   0.951 -21.303  1.00  0.00           H  
ATOM   3963 HG11 VAL 0 249       8.911  -0.714 -19.186  1.00  0.00           H  
ATOM   3964 HG12 VAL 0 249       9.995  -1.371 -20.434  1.00  0.00           H  
ATOM   3965 HG13 VAL 0 249      10.574  -0.163 -19.316  1.00  0.00           H  
ATOM   3966 HG21 VAL 0 249       8.272   0.858 -22.689  1.00  0.00           H  
ATOM   3967 HG22 VAL 0 249       9.203  -0.703 -22.492  1.00  0.00           H  
ATOM   3968 HG23 VAL 0 249       7.611  -0.337 -21.753  1.00  0.00           H  
ATOM   3969  N   THR 0 250      10.446   3.598 -19.520  1.00  0.00      R00  N  
ATOM   3970  CA  THR 0 250      11.285   4.308 -18.577  1.00  0.00      R00  C  
ATOM   3971  C   THR 0 250      10.526   5.393 -17.773  1.00  0.00      R00  C  
ATOM   3972  O   THR 0 250      11.070   6.094 -16.886  1.00  0.00      R00  O  
ATOM   3973  CB  THR 0 250      12.430   5.022 -19.367  1.00  0.00      R00  C  
ATOM   3974  OG1 THR 0 250      12.093   5.926 -20.428  1.00  0.00      R00  O  
ATOM   3975  CG2 THR 0 250      13.365   3.906 -19.950  1.00  0.00      R00  C  
ATOM   3976  H   THR 0 250      10.542   3.906 -20.477  1.00  0.00      R00  H  
ATOM   3977  HG1 THR 0 250      11.953   6.834 -20.150  1.00  0.00      R00  H  
ATOM   3978  HA  THR 0 250      11.789   3.623 -17.896  1.00  0.00           H  
ATOM   3979  HB  THR 0 250      12.968   5.627 -18.637  1.00  0.00           H  
ATOM   3980 HG21 THR 0 250      13.799   3.344 -19.123  1.00  0.00           H  
ATOM   3981 HG22 THR 0 250      12.776   3.122 -20.426  1.00  0.00           H  
ATOM   3982 HG23 THR 0 250      14.190   4.323 -20.527  1.00  0.00           H  
ATOM   3983  N   LYS 0 251       9.185   5.400 -17.947  1.00  0.00      R00  N  
ATOM   3984  CA  LYS 0 251       8.207   6.231 -17.279  1.00  0.00      R00  C  
ATOM   3985  C   LYS 0 251       7.288   5.425 -16.304  1.00  0.00      R00  C  
ATOM   3986  O   LYS 0 251       7.155   5.815 -15.133  1.00  0.00      R00  O  
ATOM   3987  CB  LYS 0 251       7.335   6.976 -18.283  1.00  0.00      R00  C  
ATOM   3988  CG  LYS 0 251       8.018   7.932 -19.265  1.00  0.00      R00  C  
ATOM   3989  CD  LYS 0 251       7.063   8.416 -20.467  1.00  0.00      R00  C  
ATOM   3990  CE  LYS 0 251       7.851   9.070 -21.597  1.00  0.00      R00  C  
ATOM   3991  NZ  LYS 0 251       8.472  10.330 -21.155  1.00  0.00      R00  N1+
ATOM   3992  H   LYS 0 251       8.737   4.786 -18.613  1.00  0.00      R00  H  
ATOM   3993  HZ1 LYS 0 251       7.766  10.980 -20.837  1.00  0.00      R00  H  
ATOM   3994  HZ2 LYS 0 251       9.146  10.211 -20.412  1.00  0.00      R00  H  
ATOM   3995  HZ3 LYS 0 251       8.916  10.667 -21.997  1.00  0.00      R00  H  
ATOM   3996  HA  LYS 0 251       8.742   7.044 -16.788  1.00  0.00           H  
ATOM   3997  HB3 LYS 0 251       6.483   7.493 -17.840  1.00  0.00           H  
ATOM   3998  HB2 LYS 0 251       6.768   6.233 -18.844  1.00  0.00           H  
ATOM   3999  HG3 LYS 0 251       8.874   7.373 -19.643  1.00  0.00           H  
ATOM   4000  HG2 LYS 0 251       8.362   8.757 -18.641  1.00  0.00           H  
ATOM   4001  HD3 LYS 0 251       6.188   8.977 -20.139  1.00  0.00           H  
ATOM   4002  HD2 LYS 0 251       6.651   7.494 -20.876  1.00  0.00           H  
ATOM   4003  HE3 LYS 0 251       7.134   9.250 -22.398  1.00  0.00           H  
ATOM   4004  HE2 LYS 0 251       8.657   8.529 -22.093  1.00  0.00           H  
ATOM   4005  N   LEU 0 252       6.799   4.258 -16.823  1.00  0.00      R00  N  
ATOM   4006  CA  LEU 0 252       6.106   3.265 -16.023  1.00  0.00      R00  C  
ATOM   4007  C   LEU 0 252       6.806   2.861 -14.743  1.00  0.00      R00  C  
ATOM   4008  O   LEU 0 252       6.137   2.478 -13.791  1.00  0.00      R00  O  
ATOM   4009  CB  LEU 0 252       5.783   1.926 -16.859  1.00  0.00      R00  C  
ATOM   4010  CG  LEU 0 252       4.471   1.986 -17.724  1.00  0.00      R00  C  
ATOM   4011  CD1 LEU 0 252       4.585   0.991 -18.874  1.00  0.00      R00  C  
ATOM   4012  CD2 LEU 0 252       3.180   1.641 -16.800  1.00  0.00      R00  C  
ATOM   4013  H   LEU 0 252       6.947   3.989 -17.785  1.00  0.00      R00  H  
ATOM   4014  HA  LEU 0 252       5.179   3.812 -15.849  1.00  0.00           H  
ATOM   4015  HB3 LEU 0 252       5.727   1.037 -16.231  1.00  0.00           H  
ATOM   4016  HB2 LEU 0 252       6.516   1.695 -17.632  1.00  0.00           H  
ATOM   4017  HG  LEU 0 252       4.420   2.961 -18.208  1.00  0.00           H  
ATOM   4018 HD11 LEU 0 252       4.453   1.567 -19.790  1.00  0.00           H  
ATOM   4019 HD12 LEU 0 252       5.471   0.356 -18.888  1.00  0.00           H  
ATOM   4020 HD13 LEU 0 252       3.727   0.318 -18.885  1.00  0.00           H  
ATOM   4021 HD21 LEU 0 252       3.200   0.731 -16.202  1.00  0.00           H  
ATOM   4022 HD22 LEU 0 252       3.113   2.437 -16.059  1.00  0.00           H  
ATOM   4023 HD23 LEU 0 252       2.240   1.601 -17.351  1.00  0.00           H  
ATOM   4024  N   VAL 0 253       8.159   2.844 -14.702  1.00  0.00      R00  N  
ATOM   4025  CA  VAL 0 253       8.924   2.462 -13.549  1.00  0.00      R00  C  
ATOM   4026  C   VAL 0 253       9.050   3.602 -12.496  1.00  0.00      R00  C  
ATOM   4027  O   VAL 0 253       9.396   3.282 -11.338  1.00  0.00      R00  O  
ATOM   4028  CB  VAL 0 253      10.331   1.945 -13.988  1.00  0.00      R00  C  
ATOM   4029  CG1 VAL 0 253      10.123   0.604 -14.625  1.00  0.00      R00  C  
ATOM   4030  CG2 VAL 0 253      11.191   2.916 -14.790  1.00  0.00      R00  C  
ATOM   4031  H   VAL 0 253       8.681   3.306 -15.433  1.00  0.00      R00  H  
ATOM   4032  HA  VAL 0 253       8.421   1.656 -13.017  1.00  0.00           H  
ATOM   4033  HB  VAL 0 253      10.955   1.745 -13.117  1.00  0.00           H  
ATOM   4034 HG11 VAL 0 253      10.087   0.784 -15.700  1.00  0.00           H  
ATOM   4035 HG12 VAL 0 253      10.972  -0.065 -14.482  1.00  0.00           H  
ATOM   4036 HG13 VAL 0 253       9.166   0.196 -14.299  1.00  0.00           H  
ATOM   4037 HG21 VAL 0 253      11.341   3.884 -14.311  1.00  0.00           H  
ATOM   4038 HG22 VAL 0 253      12.184   2.478 -14.893  1.00  0.00           H  
ATOM   4039 HG23 VAL 0 253      10.822   3.120 -15.796  1.00  0.00           H  
ATOM   4040  N   LEU 0 254       8.776   4.826 -12.956  1.00  0.00      R00  N  
ATOM   4041  CA  LEU 0 254       8.735   5.893 -11.964  1.00  0.00      R00  C  
ATOM   4042  C   LEU 0 254       7.374   5.894 -11.249  1.00  0.00      R00  C  
ATOM   4043  O   LEU 0 254       7.375   6.174 -10.066  1.00  0.00      R00  O  
ATOM   4044  CB  LEU 0 254       9.063   7.190 -12.789  1.00  0.00      R00  C  
ATOM   4045  CG  LEU 0 254      10.599   7.273 -13.229  1.00  0.00      R00  C  
ATOM   4046  CD1 LEU 0 254      10.783   8.289 -14.398  1.00  0.00      R00  C  
ATOM   4047  CD2 LEU 0 254      11.505   7.626 -12.109  1.00  0.00      R00  C  
ATOM   4048  H   LEU 0 254       8.339   4.970 -13.855  1.00  0.00      R00  H  
ATOM   4049  HA  LEU 0 254       9.411   5.689 -11.134  1.00  0.00           H  
ATOM   4050  HB3 LEU 0 254       8.720   8.009 -12.156  1.00  0.00           H  
ATOM   4051  HB2 LEU 0 254       8.381   7.288 -13.634  1.00  0.00           H  
ATOM   4052  HG  LEU 0 254      10.783   6.230 -13.485  1.00  0.00           H  
ATOM   4053 HD11 LEU 0 254      11.759   8.206 -14.876  1.00  0.00           H  
ATOM   4054 HD12 LEU 0 254      10.097   8.092 -15.222  1.00  0.00           H  
ATOM   4055 HD13 LEU 0 254      10.666   9.338 -14.125  1.00  0.00           H  
ATOM   4056 HD21 LEU 0 254      12.063   8.510 -12.418  1.00  0.00           H  
ATOM   4057 HD22 LEU 0 254      10.978   7.910 -11.198  1.00  0.00           H  
ATOM   4058 HD23 LEU 0 254      12.219   6.853 -11.825  1.00  0.00           H  
ATOM   4059  N   THR 0 255       6.271   5.697 -11.940  1.00  0.00      R00  N  
ATOM   4060  CA  THR 0 255       4.981   5.937 -11.368  1.00  0.00      R00  C  
ATOM   4061  C   THR 0 255       4.411   4.804 -10.466  1.00  0.00      R00  C  
ATOM   4062  O   THR 0 255       3.918   5.222  -9.389  1.00  0.00      R00  O  
ATOM   4063  CB  THR 0 255       3.943   6.158 -12.520  1.00  0.00      R00  C  
ATOM   4064  OG1 THR 0 255       4.149   5.257 -13.594  1.00  0.00      R00  O  
ATOM   4065  CG2 THR 0 255       4.123   7.541 -13.263  1.00  0.00      R00  C  
ATOM   4066  H   THR 0 255       6.356   5.361 -12.889  1.00  0.00      R00  H  
ATOM   4067  HG1 THR 0 255       3.610   4.464 -13.538  1.00  0.00      R00  H  
ATOM   4068  HA  THR 0 255       4.956   6.950 -10.968  1.00  0.00           H  
ATOM   4069  HB  THR 0 255       2.903   6.124 -12.195  1.00  0.00           H  
ATOM   4070 HG21 THR 0 255       3.311   7.578 -13.990  1.00  0.00           H  
ATOM   4071 HG22 THR 0 255       4.025   8.412 -12.617  1.00  0.00           H  
ATOM   4072 HG23 THR 0 255       5.106   7.547 -13.735  1.00  0.00           H  
ATOM   4073  N   VAL 0 256       4.695   3.522 -10.786  1.00  0.00      R00  N  
ATOM   4074  CA  VAL 0 256       4.471   2.308  -9.923  1.00  0.00      R00  C  
ATOM   4075  C   VAL 0 256       5.063   2.296  -8.468  1.00  0.00      R00  C  
ATOM   4076  O   VAL 0 256       4.682   1.443  -7.693  1.00  0.00      R00  O  
ATOM   4077  CB  VAL 0 256       4.975   1.048 -10.622  1.00  0.00      R00  C  
ATOM   4078  CG1 VAL 0 256       4.217   0.730 -11.862  1.00  0.00      R00  C  
ATOM   4079  CG2 VAL 0 256       6.488   0.903 -10.852  1.00  0.00      R00  C  
ATOM   4080  H   VAL 0 256       5.130   3.352 -11.681  1.00  0.00      R00  H  
ATOM   4081  HA  VAL 0 256       3.406   2.119  -9.791  1.00  0.00           H  
ATOM   4082  HB  VAL 0 256       4.737   0.130 -10.084  1.00  0.00           H  
ATOM   4083 HG11 VAL 0 256       4.239   1.508 -12.625  1.00  0.00           H  
ATOM   4084 HG12 VAL 0 256       4.656  -0.111 -12.398  1.00  0.00           H  
ATOM   4085 HG13 VAL 0 256       3.144   0.683 -11.672  1.00  0.00           H  
ATOM   4086 HG21 VAL 0 256       6.995   0.774  -9.896  1.00  0.00           H  
ATOM   4087 HG22 VAL 0 256       6.737   0.164 -11.614  1.00  0.00           H  
ATOM   4088 HG23 VAL 0 256       6.867   1.815 -11.312  1.00  0.00           H  
ATOM   4089  N   ILE 0 257       5.903   3.296  -8.124  1.00  0.00      R00  N  
ATOM   4090  CA  ILE 0 257       6.366   3.507  -6.799  1.00  0.00      R00  C  
ATOM   4091  C   ILE 0 257       5.334   4.164  -5.865  1.00  0.00      R00  C  
ATOM   4092  O   ILE 0 257       5.599   4.094  -4.667  1.00  0.00      R00  O  
ATOM   4093  CB  ILE 0 257       7.729   4.346  -6.789  1.00  0.00      R00  C  
ATOM   4094  CG2 ILE 0 257       8.527   4.249  -5.440  1.00  0.00      R00  C  
ATOM   4095  CG1 ILE 0 257       8.615   4.006  -7.968  1.00  0.00      R00  C  
ATOM   4096  CD1 ILE 0 257       9.858   4.905  -8.120  1.00  0.00      R00  C  
ATOM   4097  H   ILE 0 257       6.206   3.936  -8.844  1.00  0.00      R00  H  
ATOM   4098  HA  ILE 0 257       6.453   2.540  -6.304  1.00  0.00           H  
ATOM   4099  HB  ILE 0 257       7.402   5.349  -7.063  1.00  0.00           H  
ATOM   4100 HG21 ILE 0 257       9.300   5.017  -5.429  1.00  0.00           H  
ATOM   4101 HG22 ILE 0 257       7.966   4.260  -4.505  1.00  0.00           H  
ATOM   4102 HG23 ILE 0 257       9.121   3.340  -5.353  1.00  0.00           H  
ATOM   4103 HG13 ILE 0 257       8.104   4.005  -8.931  1.00  0.00           H  
ATOM   4104 HG12 ILE 0 257       8.976   2.987  -7.832  1.00  0.00           H  
ATOM   4105 HD11 ILE 0 257       9.580   5.878  -7.717  1.00  0.00           H  
ATOM   4106 HD12 ILE 0 257      10.792   4.473  -7.763  1.00  0.00           H  
ATOM   4107 HD13 ILE 0 257      10.115   5.062  -9.168  1.00  0.00           H  
ATOM   4108  N   ALA 0 258       4.171   4.671  -6.347  1.00  0.00      R00  N  
ATOM   4109  CA  ALA 0 258       3.268   5.435  -5.503  1.00  0.00      R00  C  
ATOM   4110  C   ALA 0 258       2.622   4.652  -4.281  1.00  0.00      R00  C  
ATOM   4111  O   ALA 0 258       2.908   5.003  -3.136  1.00  0.00      R00  O  
ATOM   4112  CB  ALA 0 258       2.071   6.055  -6.301  1.00  0.00      R00  C  
ATOM   4113  H   ALA 0 258       4.015   4.684  -7.345  1.00  0.00      R00  H  
ATOM   4114  HA  ALA 0 258       3.899   6.243  -5.133  1.00  0.00           H  
ATOM   4115  HB1 ALA 0 258       1.301   6.422  -5.623  1.00  0.00           H  
ATOM   4116  HB2 ALA 0 258       2.459   6.851  -6.937  1.00  0.00           H  
ATOM   4117  HB3 ALA 0 258       1.509   5.362  -6.926  1.00  0.00           H  
ATOM   4118  N   VAL 0 259       1.806   3.566  -4.556  1.00  0.00      R00  N  
ATOM   4119  CA  VAL 0 259       1.242   2.845  -3.411  1.00  0.00      R00  C  
ATOM   4120  C   VAL 0 259       2.292   2.240  -2.407  1.00  0.00      R00  C  
ATOM   4121  O   VAL 0 259       1.985   1.898  -1.216  1.00  0.00      R00  O  
ATOM   4122  CB  VAL 0 259       0.321   1.735  -3.960  1.00  0.00      R00  C  
ATOM   4123  CG1 VAL 0 259      -0.844   2.311  -4.770  1.00  0.00      R00  C  
ATOM   4124  CG2 VAL 0 259       1.073   0.699  -4.880  1.00  0.00      R00  C  
ATOM   4125  H   VAL 0 259       1.700   3.350  -5.537  1.00  0.00      R00  H  
ATOM   4126  HA  VAL 0 259       0.699   3.586  -2.825  1.00  0.00           H  
ATOM   4127  HB  VAL 0 259      -0.033   1.246  -3.053  1.00  0.00           H  
ATOM   4128 HG11 VAL 0 259      -1.243   3.211  -4.303  1.00  0.00           H  
ATOM   4129 HG12 VAL 0 259      -0.558   2.643  -5.768  1.00  0.00           H  
ATOM   4130 HG13 VAL 0 259      -1.630   1.556  -4.801  1.00  0.00           H  
ATOM   4131 HG21 VAL 0 259       1.771   1.318  -5.443  1.00  0.00           H  
ATOM   4132 HG22 VAL 0 259       1.734   0.039  -4.318  1.00  0.00           H  
ATOM   4133 HG23 VAL 0 259       0.401   0.004  -5.385  1.00  0.00           H  
ATOM   4134  N   TYR 0 260       3.553   2.063  -2.877  1.00  0.00      R00  N  
ATOM   4135  CA  TYR 0 260       4.684   1.482  -2.126  1.00  0.00      R00  C  
ATOM   4136  C   TYR 0 260       5.186   2.457  -1.119  1.00  0.00      R00  C  
ATOM   4137  O   TYR 0 260       5.116   2.236   0.074  1.00  0.00      R00  O  
ATOM   4138  CB  TYR 0 260       5.770   1.036  -3.073  1.00  0.00      R00  C  
ATOM   4139  CG  TYR 0 260       5.438  -0.363  -3.672  1.00  0.00      R00  C  
ATOM   4140  CD1 TYR 0 260       4.972  -0.380  -5.008  1.00  0.00      R00  C  
ATOM   4141  CE1 TYR 0 260       4.678  -1.559  -5.643  1.00  0.00      R00  C  
ATOM   4142  CD2 TYR 0 260       5.595  -1.608  -2.970  1.00  0.00      R00  C  
ATOM   4143  CE2 TYR 0 260       5.142  -2.838  -3.549  1.00  0.00      R00  C  
ATOM   4144  CZ  TYR 0 260       4.775  -2.793  -4.930  1.00  0.00      R00  C  
ATOM   4145  OH  TYR 0 260       4.462  -4.020  -5.433  1.00  0.00      R00  O  
ATOM   4146  H   TYR 0 260       3.896   2.462  -3.740  1.00  0.00      R00  H  
ATOM   4147  HH  TYR 0 260       4.076  -4.029  -6.312  1.00  0.00      R00  H  
ATOM   4148  HA  TYR 0 260       4.299   0.668  -1.512  1.00  0.00           H  
ATOM   4149  HB3 TYR 0 260       6.685   1.001  -2.482  1.00  0.00           H  
ATOM   4150  HB2 TYR 0 260       6.067   1.592  -3.962  1.00  0.00           H  
ATOM   4151  HD1 TYR 0 260       4.891   0.575  -5.505  1.00  0.00           H  
ATOM   4152  HE1 TYR 0 260       4.355  -1.477  -6.670  1.00  0.00           H  
ATOM   4153  HD2 TYR 0 260       5.869  -1.627  -1.925  1.00  0.00           H  
ATOM   4154  HE2 TYR 0 260       5.106  -3.763  -2.994  1.00  0.00           H  
ATOM   4155  N   VAL 0 261       5.736   3.598  -1.529  1.00  0.00      R00  N  
ATOM   4156  CA  VAL 0 261       6.382   4.524  -0.613  1.00  0.00      R00  C  
ATOM   4157  C   VAL 0 261       5.453   5.536   0.057  1.00  0.00      R00  C  
ATOM   4158  O   VAL 0 261       5.705   5.911   1.160  1.00  0.00      R00  O  
ATOM   4159  CB  VAL 0 261       7.696   5.218  -1.130  1.00  0.00      R00  C  
ATOM   4160  CG1 VAL 0 261       8.780   4.129  -1.490  1.00  0.00      R00  C  
ATOM   4161  CG2 VAL 0 261       7.429   6.236  -2.216  1.00  0.00      R00  C  
ATOM   4162  H   VAL 0 261       5.851   3.857  -2.499  1.00  0.00      R00  H  
ATOM   4163  HA  VAL 0 261       6.667   3.920   0.248  1.00  0.00           H  
ATOM   4164  HB  VAL 0 261       8.179   5.840  -0.376  1.00  0.00           H  
ATOM   4165 HG11 VAL 0 261       8.969   3.469  -0.643  1.00  0.00           H  
ATOM   4166 HG12 VAL 0 261       8.402   3.538  -2.324  1.00  0.00           H  
ATOM   4167 HG13 VAL 0 261       9.763   4.575  -1.645  1.00  0.00           H  
ATOM   4168 HG21 VAL 0 261       6.604   5.924  -2.856  1.00  0.00           H  
ATOM   4169 HG22 VAL 0 261       7.067   7.192  -1.836  1.00  0.00           H  
ATOM   4170 HG23 VAL 0 261       8.384   6.519  -2.659  1.00  0.00           H  
ATOM   4171  N   LEU 0 262       4.363   5.928  -0.595  1.00  0.00      R00  N  
ATOM   4172  CA  LEU 0 262       3.296   6.886  -0.117  1.00  0.00      R00  C  
ATOM   4173  C   LEU 0 262       2.228   6.285   0.822  1.00  0.00      R00  C  
ATOM   4174  O   LEU 0 262       1.409   7.061   1.274  1.00  0.00      R00  O  
ATOM   4175  CB  LEU 0 262       2.694   7.586  -1.353  1.00  0.00      R00  C  
ATOM   4176  CG  LEU 0 262       3.780   8.176  -2.302  1.00  0.00      R00  C  
ATOM   4177  CD1 LEU 0 262       3.188   8.826  -3.566  1.00  0.00      R00  C  
ATOM   4178  CD2 LEU 0 262       4.845   9.118  -1.691  1.00  0.00      R00  C  
ATOM   4179  H   LEU 0 262       4.220   5.684  -1.565  1.00  0.00      R00  H  
ATOM   4180  HA  LEU 0 262       3.863   7.532   0.553  1.00  0.00           H  
ATOM   4181  HB3 LEU 0 262       2.038   8.355  -0.944  1.00  0.00           H  
ATOM   4182  HB2 LEU 0 262       2.066   6.906  -1.927  1.00  0.00           H  
ATOM   4183  HG  LEU 0 262       4.330   7.331  -2.718  1.00  0.00           H  
ATOM   4184 HD11 LEU 0 262       3.188   9.911  -3.672  1.00  0.00           H  
ATOM   4185 HD12 LEU 0 262       3.765   8.640  -4.472  1.00  0.00           H  
ATOM   4186 HD13 LEU 0 262       2.144   8.610  -3.789  1.00  0.00           H  
ATOM   4187 HD21 LEU 0 262       4.317  10.047  -1.477  1.00  0.00           H  
ATOM   4188 HD22 LEU 0 262       5.254   8.761  -0.745  1.00  0.00           H  
ATOM   4189 HD23 LEU 0 262       5.549   9.267  -2.509  1.00  0.00           H  
ATOM   4190  N   CYS 0 263       2.209   4.992   0.980  1.00  0.00      R00  N  
ATOM   4191  CA  CYS 0 263       1.002   4.355   1.519  1.00  0.00      R00  C  
ATOM   4192  C   CYS 0 263       1.471   3.088   2.333  1.00  0.00      R00  C  
ATOM   4193  O   CYS 0 263       1.404   3.098   3.536  1.00  0.00      R00  O  
ATOM   4194  CB  CYS 0 263      -0.294   4.200   0.551  1.00  0.00      R00  C  
ATOM   4195  SG  CYS 0 263      -0.996   2.518   0.221  1.00  0.00      R00  S  
ATOM   4196  H   CYS 0 263       2.829   4.372   0.479  1.00  0.00      R00  H  
ATOM   4197  HA  CYS 0 263       0.597   4.988   2.309  1.00  0.00           H  
ATOM   4198  HB3 CYS 0 263       0.004   4.704  -0.368  1.00  0.00           H  
ATOM   4199  HB2 CYS 0 263      -1.119   4.758   0.994  1.00  0.00           H  
ATOM   4200  HG  CYS 0 263       0.177   2.074  -0.238  1.00  0.00           H  
ATOM   4201  N   TRP 0 264       2.118   2.081   1.612  1.00  0.00      R00  N  
ATOM   4202  CA  TRP 0 264       2.360   0.774   2.209  1.00  0.00      R00  C  
ATOM   4203  C   TRP 0 264       3.539   0.659   3.191  1.00  0.00      R00  C  
ATOM   4204  O   TRP 0 264       3.516  -0.068   4.186  1.00  0.00      R00  O  
ATOM   4205  CB  TRP 0 264       2.374  -0.368   1.191  1.00  0.00      R00  C  
ATOM   4206  CG  TRP 0 264       1.145  -0.681   0.490  1.00  0.00      R00  C  
ATOM   4207  CD2 TRP 0 264       0.923  -1.254  -0.807  1.00  0.00      R00  C  
ATOM   4208  CE2 TRP 0 264      -0.510  -1.626  -0.961  1.00  0.00      R00  C  
ATOM   4209  CE3 TRP 0 264       1.815  -1.662  -1.892  1.00  0.00      R00  C  
ATOM   4210  CD1 TRP 0 264      -0.114  -0.747   1.034  1.00  0.00      R00  C  
ATOM   4211  NE1 TRP 0 264      -1.136  -1.138   0.198  1.00  0.00      R00  N  
ATOM   4212  CZ2 TRP 0 264      -0.948  -2.266  -2.109  1.00  0.00      R00  C  
ATOM   4213  CZ3 TRP 0 264       1.389  -2.389  -3.005  1.00  0.00      R00  C  
ATOM   4214  CH2 TRP 0 264      -0.053  -2.657  -3.109  1.00  0.00      R00  C  
ATOM   4215  H   TRP 0 264       2.196   2.215   0.614  1.00  0.00      R00  H  
ATOM   4216  HE1 TRP 0 264      -2.112  -1.056   0.446  1.00  0.00      R00  H  
ATOM   4217  HA  TRP 0 264       1.589   0.472   2.918  1.00  0.00           H  
ATOM   4218  HB3 TRP 0 264       2.789  -1.313   1.540  1.00  0.00           H  
ATOM   4219  HB2 TRP 0 264       3.103  -0.118   0.420  1.00  0.00           H  
ATOM   4220  HE3 TRP 0 264       2.858  -1.382  -1.873  1.00  0.00           H  
ATOM   4221  HD1 TRP 0 264      -0.192  -0.496   2.081  1.00  0.00           H  
ATOM   4222  HZ2 TRP 0 264      -1.984  -2.316  -2.410  1.00  0.00           H  
ATOM   4223  HZ3 TRP 0 264       2.082  -2.732  -3.759  1.00  0.00           H  
ATOM   4224  HH2 TRP 0 264      -0.479  -3.093  -4.000  1.00  0.00           H  
ATOM   4225  N   LEU 0 265       4.530   1.521   3.017  1.00  0.00      R00  N  
ATOM   4226  CA  LEU 0 265       5.798   1.588   3.804  1.00  0.00      R00  C  
ATOM   4227  C   LEU 0 265       5.624   2.420   5.088  1.00  0.00      R00  C  
ATOM   4228  O   LEU 0 265       6.099   1.991   6.129  1.00  0.00      R00  O  
ATOM   4229  CB  LEU 0 265       6.903   2.057   2.849  1.00  0.00      R00  C  
ATOM   4230  CG  LEU 0 265       8.199   2.768   3.418  1.00  0.00      R00  C  
ATOM   4231  CD1 LEU 0 265       9.058   1.895   4.345  1.00  0.00      R00  C  
ATOM   4232  CD2 LEU 0 265       8.936   3.487   2.221  1.00  0.00      R00  C  
ATOM   4233  H   LEU 0 265       4.361   2.053   2.175  1.00  0.00      R00  H  
ATOM   4234  HA  LEU 0 265       6.184   0.596   4.040  1.00  0.00           H  
ATOM   4235  HB3 LEU 0 265       6.470   2.691   2.075  1.00  0.00           H  
ATOM   4236  HB2 LEU 0 265       7.244   1.163   2.327  1.00  0.00           H  
ATOM   4237  HG  LEU 0 265       7.826   3.567   4.058  1.00  0.00           H  
ATOM   4238 HD11 LEU 0 265       8.501   1.124   4.877  1.00  0.00           H  
ATOM   4239 HD12 LEU 0 265       9.747   1.298   3.750  1.00  0.00           H  
ATOM   4240 HD13 LEU 0 265       9.553   2.492   5.112  1.00  0.00           H  
ATOM   4241 HD21 LEU 0 265       8.151   3.943   1.618  1.00  0.00           H  
ATOM   4242 HD22 LEU 0 265       9.611   4.323   2.406  1.00  0.00           H  
ATOM   4243 HD23 LEU 0 265       9.505   2.762   1.640  1.00  0.00           H  
ATOM   4244  N   PRO 0 266       4.760   3.469   5.005  1.00  0.00      R00  N  
ATOM   4245  CA  PRO 0 266       4.082   3.999   6.197  1.00  0.00      R00  C  
ATOM   4246  C   PRO 0 266       3.235   3.098   7.162  1.00  0.00      R00  C  
ATOM   4247  O   PRO 0 266       2.794   3.554   8.191  1.00  0.00      R00  O  
ATOM   4248  CD  PRO 0 266       4.659   4.509   3.965  1.00  0.00      R00  C  
ATOM   4249  CB  PRO 0 266       3.186   5.175   5.748  1.00  0.00      R00  C  
ATOM   4250  CG  PRO 0 266       3.971   5.703   4.595  1.00  0.00      R00  C  
ATOM   4251  HD2 PRO 0 266       4.081   4.197   3.095  1.00  0.00           H  
ATOM   4252  HD3 PRO 0 266       5.657   4.778   3.618  1.00  0.00           H  
ATOM   4253  HA  PRO 0 266       4.900   4.273   6.863  1.00  0.00           H  
ATOM   4254  HB3 PRO 0 266       3.017   5.897   6.548  1.00  0.00           H  
ATOM   4255  HB2 PRO 0 266       2.228   4.781   5.407  1.00  0.00           H  
ATOM   4256  HG2 PRO 0 266       3.318   6.188   3.869  1.00  0.00           H  
ATOM   4257  HG3 PRO 0 266       4.730   6.444   4.848  1.00  0.00           H  
ATOM   4258  N   TYR 0 267       3.012   1.816   6.709  1.00  0.00      R00  N  
ATOM   4259  CA  TYR 0 267       2.506   0.808   7.587  1.00  0.00      R00  C  
ATOM   4260  C   TYR 0 267       3.648   0.041   8.256  1.00  0.00      R00  C  
ATOM   4261  O   TYR 0 267       3.562  -0.191   9.432  1.00  0.00      R00  O  
ATOM   4262  CB  TYR 0 267       1.486  -0.102   6.943  1.00  0.00      R00  C  
ATOM   4263  CG  TYR 0 267       0.822  -1.266   7.710  1.00  0.00      R00  C  
ATOM   4264  CD1 TYR 0 267       1.335  -2.549   7.604  1.00  0.00      R00  C  
ATOM   4265  CE1 TYR 0 267       0.835  -3.602   8.383  1.00  0.00      R00  C  
ATOM   4266  CD2 TYR 0 267      -0.141  -0.988   8.697  1.00  0.00      R00  C  
ATOM   4267  CE2 TYR 0 267      -0.556  -1.989   9.628  1.00  0.00      R00  C  
ATOM   4268  CZ  TYR 0 267      -0.053  -3.308   9.406  1.00  0.00      R00  C  
ATOM   4269  OH  TYR 0 267      -0.374  -4.303  10.228  1.00  0.00      R00  O  
ATOM   4270  H   TYR 0 267       3.347   1.521   5.803  1.00  0.00      R00  H  
ATOM   4271  HH  TYR 0 267      -0.609  -3.980  11.101  1.00  0.00      R00  H  
ATOM   4272  HA  TYR 0 267       2.017   1.273   8.443  1.00  0.00           H  
ATOM   4273  HB3 TYR 0 267       1.856  -0.568   6.030  1.00  0.00           H  
ATOM   4274  HB2 TYR 0 267       0.642   0.539   6.691  1.00  0.00           H  
ATOM   4275  HD1 TYR 0 267       1.935  -2.789   6.739  1.00  0.00           H  
ATOM   4276  HE1 TYR 0 267       1.150  -4.624   8.233  1.00  0.00           H  
ATOM   4277  HD2 TYR 0 267      -0.362   0.065   8.792  1.00  0.00           H  
ATOM   4278  HE2 TYR 0 267      -1.210  -1.817  10.470  1.00  0.00           H  
ATOM   4279  N   TRP 0 268       4.677  -0.307   7.459  1.00  0.00      R00  N  
ATOM   4280  CA  TRP 0 268       5.785  -1.115   7.936  1.00  0.00      R00  C  
ATOM   4281  C   TRP 0 268       6.819  -0.326   8.758  1.00  0.00      R00  C  
ATOM   4282  O   TRP 0 268       7.560  -0.870   9.586  1.00  0.00      R00  O  
ATOM   4283  CB  TRP 0 268       6.384  -1.806   6.782  1.00  0.00      R00  C  
ATOM   4284  CG  TRP 0 268       5.499  -2.849   6.167  1.00  0.00      R00  C  
ATOM   4285  CD2 TRP 0 268       4.836  -4.026   6.767  1.00  0.00      R00  C  
ATOM   4286  CE2 TRP 0 268       4.131  -4.657   5.783  1.00  0.00      R00  C  
ATOM   4287  CE3 TRP 0 268       4.787  -4.525   8.085  1.00  0.00      R00  C  
ATOM   4288  CD1 TRP 0 268       5.151  -2.869   4.886  1.00  0.00      R00  C  
ATOM   4289  NE1 TRP 0 268       4.419  -4.015   4.604  1.00  0.00      R00  N  
ATOM   4290  CZ2 TRP 0 268       3.397  -5.843   6.069  1.00  0.00      R00  C  
ATOM   4291  CZ3 TRP 0 268       3.950  -5.607   8.438  1.00  0.00      R00  C  
ATOM   4292  CH2 TRP 0 268       3.162  -6.183   7.475  1.00  0.00      R00  C  
ATOM   4293  H   TRP 0 268       4.727   0.014   6.503  1.00  0.00      R00  H  
ATOM   4294  HE1 TRP 0 268       4.036  -4.237   3.696  1.00  0.00      R00  H  
ATOM   4295  HA  TRP 0 268       5.422  -1.849   8.655  1.00  0.00           H  
ATOM   4296  HB3 TRP 0 268       7.383  -2.189   6.993  1.00  0.00           H  
ATOM   4297  HB2 TRP 0 268       6.547  -1.109   5.960  1.00  0.00           H  
ATOM   4298  HE3 TRP 0 268       5.341  -4.063   8.889  1.00  0.00           H  
ATOM   4299  HD1 TRP 0 268       5.532  -2.138   4.188  1.00  0.00           H  
ATOM   4300  HZ2 TRP 0 268       2.792  -6.383   5.356  1.00  0.00           H  
ATOM   4301  HZ3 TRP 0 268       4.037  -6.025   9.430  1.00  0.00           H  
ATOM   4302  HH2 TRP 0 268       2.528  -7.036   7.663  1.00  0.00           H  
ATOM   4303  N   ALA 0 269       6.809   0.969   8.565  1.00  0.00      R00  N  
ATOM   4304  CA  ALA 0 269       7.316   1.997   9.468  1.00  0.00      R00  C  
ATOM   4305  C   ALA 0 269       6.628   2.093  10.816  1.00  0.00      R00  C  
ATOM   4306  O   ALA 0 269       7.222   2.528  11.784  1.00  0.00      R00  O  
ATOM   4307  CB  ALA 0 269       7.325   3.351   8.752  1.00  0.00      R00  C  
ATOM   4308  H   ALA 0 269       6.032   1.190   7.958  1.00  0.00      R00  H  
ATOM   4309  HA  ALA 0 269       8.365   1.766   9.656  1.00  0.00           H  
ATOM   4310  HB1 ALA 0 269       7.710   3.267   7.735  1.00  0.00           H  
ATOM   4311  HB2 ALA 0 269       6.459   4.009   8.825  1.00  0.00           H  
ATOM   4312  HB3 ALA 0 269       8.182   3.827   9.229  1.00  0.00           H  
ATOM   4313  N   CYS 0 270       5.306   1.863  10.828  1.00  0.00      R00  N  
ATOM   4314  CA  CYS 0 270       4.524   1.938  12.043  1.00  0.00      R00  C  
ATOM   4315  C   CYS 0 270       4.803   0.734  12.850  1.00  0.00      R00  C  
ATOM   4316  O   CYS 0 270       4.820   0.878  14.114  1.00  0.00      R00  O  
ATOM   4317  CB  CYS 0 270       3.036   2.314  11.817  1.00  0.00      R00  C  
ATOM   4318  SG  CYS 0 270       1.887   0.916  11.490  1.00  0.00      R00  S  
ATOM   4319  H   CYS 0 270       4.884   1.475   9.996  1.00  0.00      R00  H  
ATOM   4320  HA  CYS 0 270       4.870   2.822  12.577  1.00  0.00           H  
ATOM   4321  HB3 CYS 0 270       2.882   3.157  11.143  1.00  0.00           H  
ATOM   4322  HB2 CYS 0 270       2.694   2.787  12.738  1.00  0.00           H  
ATOM   4323  HG  CYS 0 270       2.613   0.512  10.444  1.00  0.00           H  
ATOM   4324  N   GLN 0 271       5.169  -0.433  12.227  1.00  0.00      R00  N  
ATOM   4325  CA  GLN 0 271       5.531  -1.600  12.997  1.00  0.00      R00  C  
ATOM   4326  C   GLN 0 271       6.869  -1.537  13.817  1.00  0.00      R00  C  
ATOM   4327  O   GLN 0 271       6.755  -1.920  15.012  1.00  0.00      R00  O  
ATOM   4328  CB  GLN 0 271       5.636  -2.813  12.000  1.00  0.00      R00  C  
ATOM   4329  CG  GLN 0 271       4.308  -3.186  11.385  1.00  0.00      R00  C  
ATOM   4330  CD  GLN 0 271       3.358  -4.025  12.235  1.00  0.00      R00  C  
ATOM   4331  OE1 GLN 0 271       3.655  -4.210  13.410  1.00  0.00      R00  O  
ATOM   4332  NE2 GLN 0 271       2.221  -4.445  11.638  1.00  0.00      R00  N  
ATOM   4333  H   GLN 0 271       5.092  -0.570  11.230  1.00  0.00      R00  H  
ATOM   4334 HE21 GLN 0 271       1.582  -5.029  12.158  1.00  0.00      R00  H  
ATOM   4335 HE22 GLN 0 271       1.989  -4.319  10.663  1.00  0.00      R00  H  
ATOM   4336  HA  GLN 0 271       4.742  -1.859  13.703  1.00  0.00           H  
ATOM   4337  HB3 GLN 0 271       5.953  -3.689  12.565  1.00  0.00           H  
ATOM   4338  HB2 GLN 0 271       6.413  -2.605  11.264  1.00  0.00           H  
ATOM   4339  HG3 GLN 0 271       4.462  -3.966  10.640  1.00  0.00           H  
ATOM   4340  HG2 GLN 0 271       3.719  -2.364  10.977  1.00  0.00           H  
ATOM   4341  N   VAL 0 272       7.977  -1.036  13.230  1.00  0.00      R00  N  
ATOM   4342  CA  VAL 0 272       9.340  -0.835  13.846  1.00  0.00      R00  C  
ATOM   4343  C   VAL 0 272       9.307   0.276  14.901  1.00  0.00      R00  C  
ATOM   4344  O   VAL 0 272      10.152   0.404  15.763  1.00  0.00      R00  O  
ATOM   4345  CB  VAL 0 272      10.441  -0.735  12.668  1.00  0.00      R00  C  
ATOM   4346  CG1 VAL 0 272      10.526  -1.926  11.722  1.00  0.00      R00  C  
ATOM   4347  CG2 VAL 0 272      10.528   0.665  11.938  1.00  0.00      R00  C  
ATOM   4348  H   VAL 0 272       7.934  -0.761  12.259  1.00  0.00      R00  H  
ATOM   4349  HA  VAL 0 272       9.582  -1.781  14.330  1.00  0.00           H  
ATOM   4350  HB  VAL 0 272      11.444  -0.804  13.088  1.00  0.00           H  
ATOM   4351 HG11 VAL 0 272      10.588  -2.940  12.118  1.00  0.00           H  
ATOM   4352 HG12 VAL 0 272       9.723  -1.929  10.985  1.00  0.00           H  
ATOM   4353 HG13 VAL 0 272      11.404  -1.850  11.080  1.00  0.00           H  
ATOM   4354 HG21 VAL 0 272      11.078   0.688  10.997  1.00  0.00           H  
ATOM   4355 HG22 VAL 0 272       9.518   0.890  11.597  1.00  0.00           H  
ATOM   4356 HG23 VAL 0 272      11.003   1.352  12.638  1.00  0.00           H  
ATOM   4357  N   ALA 0 273       8.241   1.112  14.843  1.00  0.00      R00  N  
ATOM   4358  CA  ALA 0 273       8.074   2.319  15.663  1.00  0.00      R00  C  
ATOM   4359  C   ALA 0 273       7.898   1.958  17.212  1.00  0.00      R00  C  
ATOM   4360  O   ALA 0 273       8.547   2.616  18.001  1.00  0.00      R00  O  
ATOM   4361  CB  ALA 0 273       6.892   3.164  15.216  1.00  0.00      R00  C  
ATOM   4362  H   ALA 0 273       7.595   0.948  14.084  1.00  0.00      R00  H  
ATOM   4363  HA  ALA 0 273       8.937   2.984  15.620  1.00  0.00           H  
ATOM   4364  HB1 ALA 0 273       6.785   3.238  14.134  1.00  0.00           H  
ATOM   4365  HB2 ALA 0 273       5.956   2.777  15.619  1.00  0.00           H  
ATOM   4366  HB3 ALA 0 273       6.912   4.168  15.640  1.00  0.00           H  
ATOM   4367  N   LEU 0 274       7.208   0.901  17.633  1.00  0.00      R00  N  
ATOM   4368  CA  LEU 0 274       7.206   0.416  19.053  1.00  0.00      R00  C  
ATOM   4369  C   LEU 0 274       8.444  -0.228  19.460  1.00  0.00      R00  C  
ATOM   4370  O   LEU 0 274       8.545  -0.333  20.690  1.00  0.00      R00  O  
ATOM   4371  CB  LEU 0 274       6.050  -0.563  19.303  1.00  0.00      R00  C  
ATOM   4372  CG  LEU 0 274       4.671  -0.167  18.936  1.00  0.00      R00  C  
ATOM   4373  CD1 LEU 0 274       3.679  -1.403  18.766  1.00  0.00      R00  C  
ATOM   4374  CD2 LEU 0 274       4.139   0.978  19.772  1.00  0.00      R00  C  
ATOM   4375  H   LEU 0 274       6.703   0.333  16.967  1.00  0.00      R00  H  
ATOM   4376  HA  LEU 0 274       6.959   1.248  19.712  1.00  0.00           H  
ATOM   4377  HB3 LEU 0 274       5.973  -0.910  20.333  1.00  0.00           H  
ATOM   4378  HB2 LEU 0 274       6.243  -1.494  18.770  1.00  0.00           H  
ATOM   4379  HG  LEU 0 274       4.654   0.250  17.929  1.00  0.00           H  
ATOM   4380 HD11 LEU 0 274       2.681  -1.205  19.157  1.00  0.00           H  
ATOM   4381 HD12 LEU 0 274       3.566  -1.695  17.723  1.00  0.00           H  
ATOM   4382 HD13 LEU 0 274       4.020  -2.232  19.386  1.00  0.00           H  
ATOM   4383 HD21 LEU 0 274       4.822   1.761  20.102  1.00  0.00           H  
ATOM   4384 HD22 LEU 0 274       3.387   1.607  19.295  1.00  0.00           H  
ATOM   4385 HD23 LEU 0 274       3.595   0.713  20.678  1.00  0.00           H  
ATOM   4386  N   ILE 0 275       9.367  -0.557  18.550  1.00  0.00      R00  N  
ATOM   4387  CA  ILE 0 275      10.600  -1.316  18.995  1.00  0.00      R00  C  
ATOM   4388  C   ILE 0 275      11.655  -0.277  19.327  1.00  0.00      R00  C  
ATOM   4389  O   ILE 0 275      12.128  -0.324  20.474  1.00  0.00      R00  O  
ATOM   4390  CB  ILE 0 275      11.247  -2.288  17.875  1.00  0.00      R00  C  
ATOM   4391  CG2 ILE 0 275      12.454  -3.082  18.357  1.00  0.00      R00  C  
ATOM   4392  CG1 ILE 0 275      10.151  -3.310  17.483  1.00  0.00      R00  C  
ATOM   4393  CD1 ILE 0 275      10.354  -4.151  16.224  1.00  0.00      R00  C  
ATOM   4394  H   ILE 0 275       9.210  -0.500  17.554  1.00  0.00      R00  H  
ATOM   4395  HA  ILE 0 275      10.332  -1.829  19.919  1.00  0.00           H  
ATOM   4396  HB  ILE 0 275      11.527  -1.639  17.045  1.00  0.00           H  
ATOM   4397 HG21 ILE 0 275      12.174  -3.496  19.326  1.00  0.00           H  
ATOM   4398 HG22 ILE 0 275      12.875  -3.863  17.723  1.00  0.00           H  
ATOM   4399 HG23 ILE 0 275      13.250  -2.425  18.707  1.00  0.00           H  
ATOM   4400 HG13 ILE 0 275       9.252  -2.748  17.226  1.00  0.00           H  
ATOM   4401 HG12 ILE 0 275       9.931  -3.990  18.305  1.00  0.00           H  
ATOM   4402 HD11 ILE 0 275      11.144  -3.715  15.613  1.00  0.00           H  
ATOM   4403 HD12 ILE 0 275      10.625  -5.161  16.530  1.00  0.00           H  
ATOM   4404 HD13 ILE 0 275       9.449  -4.232  15.623  1.00  0.00           H  
ATOM   4405  N   TYR 0 276      11.921   0.597  18.417  1.00  0.00      R00  N  
ATOM   4406  CA  TYR 0 276      13.056   1.542  18.508  1.00  0.00      R00  C  
ATOM   4407  C   TYR 0 276      12.562   2.948  18.774  1.00  0.00      R00  C  
ATOM   4408  O   TYR 0 276      12.943   3.810  17.980  1.00  0.00      R00  O  
ATOM   4409  CB  TYR 0 276      13.900   1.449  17.214  1.00  0.00      R00  C  
ATOM   4410  CG  TYR 0 276      14.296   0.034  16.746  1.00  0.00      R00  C  
ATOM   4411  CD1 TYR 0 276      15.165  -0.695  17.582  1.00  0.00      R00  C  
ATOM   4412  CE1 TYR 0 276      15.591  -2.005  17.281  1.00  0.00      R00  C  
ATOM   4413  CD2 TYR 0 276      13.693  -0.651  15.652  1.00  0.00      R00  C  
ATOM   4414  CE2 TYR 0 276      14.147  -1.954  15.359  1.00  0.00      R00  C  
ATOM   4415  CZ  TYR 0 276      15.127  -2.631  16.136  1.00  0.00      R00  C  
ATOM   4416  OH  TYR 0 276      15.527  -3.859  15.744  1.00  0.00      R00  O  
ATOM   4417  H   TYR 0 276      11.404   0.645  17.551  1.00  0.00      R00  H  
ATOM   4418  HH  TYR 0 276      16.242  -4.125  16.327  1.00  0.00      R00  H  
ATOM   4419  HA  TYR 0 276      13.754   1.295  19.308  1.00  0.00           H  
ATOM   4420  HB3 TYR 0 276      14.809   2.033  17.358  1.00  0.00           H  
ATOM   4421  HB2 TYR 0 276      13.349   1.815  16.348  1.00  0.00           H  
ATOM   4422  HD1 TYR 0 276      15.604  -0.221  18.447  1.00  0.00           H  
ATOM   4423  HE1 TYR 0 276      16.248  -2.577  17.920  1.00  0.00           H  
ATOM   4424  HD2 TYR 0 276      12.888  -0.263  15.046  1.00  0.00           H  
ATOM   4425  HE2 TYR 0 276      13.647  -2.413  14.519  1.00  0.00           H  
ATOM   4426  N   SER 0 277      11.813   3.139  19.850  1.00  0.00      R00  N  
ATOM   4427  CA  SER 0 277      11.360   4.363  20.488  1.00  0.00      R00  C  
ATOM   4428  C   SER 0 277      10.869   4.077  21.933  1.00  0.00      R00  C  
ATOM   4429  O   SER 0 277      11.012   2.956  22.359  1.00  0.00      R00  O  
ATOM   4430  CB  SER 0 277      10.488   5.134  19.488  1.00  0.00      R00  C  
ATOM   4431  OG  SER 0 277       9.794   6.266  19.946  1.00  0.00      R00  O  
ATOM   4432  H   SER 0 277      11.551   2.226  20.194  1.00  0.00      R00  H  
ATOM   4433  HG  SER 0 277       8.882   6.165  19.665  1.00  0.00      R00  H  
ATOM   4434  HA  SER 0 277      12.225   5.022  20.557  1.00  0.00           H  
ATOM   4435  HB3 SER 0 277       9.730   4.424  19.158  1.00  0.00           H  
ATOM   4436  HB2 SER 0 277      10.946   5.331  18.519  1.00  0.00           H  
ATOM   4437  N   GLN 0 278      10.387   5.076  22.636  1.00  0.00      R00  N  
ATOM   4438  CA  GLN 0 278       9.975   5.035  24.061  1.00  0.00      R00  C  
ATOM   4439  C   GLN 0 278       8.973   3.978  24.288  1.00  0.00      R00  C  
ATOM   4440  O   GLN 0 278       8.079   3.980  23.475  1.00  0.00      R00  O  
ATOM   4441  CB  GLN 0 278       9.485   6.389  24.483  1.00  0.00      R00  C  
ATOM   4442  CG  GLN 0 278       8.766   6.512  25.856  1.00  0.00      R00  C  
ATOM   4443  CD  GLN 0 278       9.403   6.054  27.188  1.00  0.00      R00  C  
ATOM   4444  OE1 GLN 0 278      10.492   5.492  27.193  1.00  0.00      R00  O  
ATOM   4445  NE2 GLN 0 278       8.783   6.386  28.306  1.00  0.00      R00  N  
ATOM   4446  H   GLN 0 278      10.228   5.999  22.258  1.00  0.00      R00  H  
ATOM   4447 HE21 GLN 0 278       9.222   6.157  29.186  1.00  0.00      R00  H  
ATOM   4448 HE22 GLN 0 278       7.851   6.766  28.214  1.00  0.00      R00  H  
ATOM   4449  HA  GLN 0 278      10.894   4.741  24.568  1.00  0.00           H  
ATOM   4450  HB3 GLN 0 278       8.753   6.785  23.779  1.00  0.00           H  
ATOM   4451  HB2 GLN 0 278      10.325   7.057  24.673  1.00  0.00           H  
ATOM   4452  HG3 GLN 0 278       7.824   5.969  25.786  1.00  0.00           H  
ATOM   4453  HG2 GLN 0 278       8.609   7.588  25.929  1.00  0.00           H  
ATOM   4454  N   ALA 0 279       9.193   3.100  25.253  1.00  0.00      R00  N  
ATOM   4455  CA  ALA 0 279       8.293   2.122  25.873  1.00  0.00      R00  C  
ATOM   4456  C   ALA 0 279       6.738   2.499  25.867  1.00  0.00      R00  C  
ATOM   4457  O   ALA 0 279       6.489   3.428  26.616  1.00  0.00      R00  O  
ATOM   4458  CB  ALA 0 279       8.751   1.893  27.322  1.00  0.00      R00  C  
ATOM   4459  H   ALA 0 279       9.969   3.270  25.877  1.00  0.00      R00  H  
ATOM   4460  HA  ALA 0 279       8.344   1.252  25.219  1.00  0.00           H  
ATOM   4461  HB1 ALA 0 279       9.803   1.614  27.393  1.00  0.00           H  
ATOM   4462  HB2 ALA 0 279       8.529   2.700  28.020  1.00  0.00           H  
ATOM   4463  HB3 ALA 0 279       8.225   0.955  27.504  1.00  0.00           H  
ATOM   4464  N   THR 0 280       5.861   1.710  25.184  1.00  0.00      R00  N  
ATOM   4465  CA  THR 0 280       4.435   2.085  25.151  1.00  0.00      R00  C  
ATOM   4466  C   THR 0 280       3.694   1.948  26.533  1.00  0.00      R00  C  
ATOM   4467  O   THR 0 280       2.578   2.435  26.703  1.00  0.00      R00  O  
ATOM   4468  CB  THR 0 280       3.741   1.299  23.999  1.00  0.00      R00  C  
ATOM   4469  OG1 THR 0 280       4.701   1.367  22.888  1.00  0.00      R00  O  
ATOM   4470  CG2 THR 0 280       2.366   1.840  23.511  1.00  0.00      R00  C  
ATOM   4471  H   THR 0 280       6.128   0.831  24.764  1.00  0.00      R00  H  
ATOM   4472  HG1 THR 0 280       5.222   0.561  22.881  1.00  0.00      R00  H  
ATOM   4473  HA  THR 0 280       4.347   3.145  24.911  1.00  0.00           H  
ATOM   4474  HB  THR 0 280       3.646   0.298  24.420  1.00  0.00           H  
ATOM   4475 HG21 THR 0 280       2.407   2.929  23.535  1.00  0.00           H  
ATOM   4476 HG22 THR 0 280       2.211   1.544  22.473  1.00  0.00           H  
ATOM   4477 HG23 THR 0 280       1.503   1.638  24.144  1.00  0.00           H  
ATOM   4478  N   GLU 0 281       4.399   1.330  27.509  1.00  0.00      R00  N  
ATOM   4479  CA  GLU 0 281       4.079   1.416  28.920  1.00  0.00      R00  C  
ATOM   4480  C   GLU 0 281       3.841   2.853  29.393  1.00  0.00      R00  C  
ATOM   4481  O   GLU 0 281       2.879   3.117  30.178  1.00  0.00      R00  O  
ATOM   4482  CB  GLU 0 281       5.298   0.826  29.640  1.00  0.00      R00  C  
ATOM   4483  CG  GLU 0 281       5.236   0.775  31.177  1.00  0.00      R00  C  
ATOM   4484  CD  GLU 0 281       4.158  -0.159  31.729  1.00  0.00      R00  C  
ATOM   4485  OE1 GLU 0 281       3.363   0.170  32.630  1.00  0.00      R00  O  
ATOM   4486  OE2 GLU 0 281       4.109  -1.335  31.348  1.00  0.00      R00  O1-
ATOM   4487  H   GLU 0 281       5.302   0.947  27.269  1.00  0.00      R00  H  
ATOM   4488  HA  GLU 0 281       3.164   0.931  29.262  1.00  0.00           H  
ATOM   4489  HB3 GLU 0 281       6.018   1.545  29.250  1.00  0.00           H  
ATOM   4490  HB2 GLU 0 281       5.655  -0.132  29.261  1.00  0.00           H  
ATOM   4491  HG3 GLU 0 281       5.060   1.708  31.713  1.00  0.00           H  
ATOM   4492  HG2 GLU 0 281       6.111   0.251  31.562  1.00  0.00           H  
ATOM   4493  N   CYS 0 282       4.546   3.795  28.741  1.00  0.00      R00  N  
ATOM   4494  CA  CYS 0 282       4.734   5.175  29.230  1.00  0.00      R00  C  
ATOM   4495  C   CYS 0 282       4.933   6.226  28.042  1.00  0.00      R00  C  
ATOM   4496  O   CYS 0 282       5.670   7.188  28.175  1.00  0.00      R00  O  
ATOM   4497  CB  CYS 0 282       5.843   5.293  30.267  1.00  0.00      R00  C  
ATOM   4498  SG  CYS 0 282       5.328   4.897  32.049  1.00  0.00      R00  S  
ATOM   4499  H   CYS 0 282       5.231   3.517  28.052  1.00  0.00      R00  H  
ATOM   4500  HA  CYS 0 282       3.778   5.493  29.644  1.00  0.00           H  
ATOM   4501  HB3 CYS 0 282       6.169   6.326  30.386  1.00  0.00           H  
ATOM   4502  HB2 CYS 0 282       6.710   4.683  30.010  1.00  0.00           H  
ATOM   4503  HG  CYS 0 282       4.043   4.644  31.782  1.00  0.00           H  
ATOM   4504  N   ALA 0 283       4.361   5.957  26.871  1.00  0.00      R00  N  
ATOM   4505  CA  ALA 0 283       4.594   6.725  25.643  1.00  0.00      R00  C  
ATOM   4506  C   ALA 0 283       3.527   7.851  25.518  1.00  0.00      R00  C  
ATOM   4507  O   ALA 0 283       2.522   7.825  26.214  1.00  0.00      R00  O  
ATOM   4508  CB  ALA 0 283       4.683   5.808  24.420  1.00  0.00      R00  C  
ATOM   4509  H   ALA 0 283       3.595   5.300  26.819  1.00  0.00      R00  H  
ATOM   4510  HA  ALA 0 283       5.566   7.183  25.827  1.00  0.00           H  
ATOM   4511  HB1 ALA 0 283       3.723   5.353  24.177  1.00  0.00           H  
ATOM   4512  HB2 ALA 0 283       4.939   6.370  23.522  1.00  0.00           H  
ATOM   4513  HB3 ALA 0 283       5.528   5.124  24.492  1.00  0.00           H  
ATOM   4514  N   SER 0 284       3.801   8.780  24.575  1.00  0.00      R00  N  
ATOM   4515  CA  SER 0 284       2.879   9.862  24.241  1.00  0.00      R00  C  
ATOM   4516  C   SER 0 284       1.620   9.379  23.454  1.00  0.00      R00  C  
ATOM   4517  O   SER 0 284       1.618   8.360  22.867  1.00  0.00      R00  O  
ATOM   4518  CB  SER 0 284       3.723  10.931  23.493  1.00  0.00      R00  C  
ATOM   4519  OG  SER 0 284       4.268  10.452  22.229  1.00  0.00      R00  O  
ATOM   4520  H   SER 0 284       4.707   8.934  24.157  1.00  0.00      R00  H  
ATOM   4521  HG  SER 0 284       4.999   9.881  22.475  1.00  0.00      R00  H  
ATOM   4522  HA  SER 0 284       2.451  10.333  25.126  1.00  0.00           H  
ATOM   4523  HB3 SER 0 284       4.517  11.276  24.155  1.00  0.00           H  
ATOM   4524  HB2 SER 0 284       3.042  11.763  23.312  1.00  0.00           H  
ATOM   4525  N   HIS 0 285       0.502  10.156  23.510  1.00  0.00      R00  N  
ATOM   4526  CA  HIS 0 285      -0.825   9.694  22.889  1.00  0.00      R00  C  
ATOM   4527  C   HIS 0 285      -0.804   9.185  21.425  1.00  0.00      R00  C  
ATOM   4528  O   HIS 0 285      -1.465   8.183  21.147  1.00  0.00      R00  O  
ATOM   4529  CB  HIS 0 285      -1.888  10.804  23.201  1.00  0.00      R00  C  
ATOM   4530  CG  HIS 0 285      -1.303  12.174  23.007  1.00  0.00      R00  C  
ATOM   4531  ND1 HIS 0 285      -1.306  12.804  21.741  1.00  0.00      R00  N  
ATOM   4532  CD2 HIS 0 285      -0.787  13.048  23.911  1.00  0.00      R00  C  
ATOM   4533  NE2 HIS 0 285      -0.402  14.214  23.151  1.00  0.00      R00  N  
ATOM   4534  CE1 HIS 0 285      -0.771  13.996  21.939  1.00  0.00      R00  C  
ATOM   4535  H   HIS 0 285       0.498  11.023  24.028  1.00  0.00      R00  H  
ATOM   4536  HD1 HIS 0 285      -1.809  12.577  20.895  1.00  0.00      R00  H  
ATOM   4537  HA  HIS 0 285      -1.137   8.843  23.495  1.00  0.00           H  
ATOM   4538  HB3 HIS 0 285      -2.247  10.631  24.216  1.00  0.00           H  
ATOM   4539  HB2 HIS 0 285      -2.806  10.645  22.635  1.00  0.00           H  
ATOM   4540  HD2 HIS 0 285      -0.637  12.989  24.979  1.00  0.00           H  
ATOM   4541  HE1 HIS 0 285      -0.809  14.864  21.298  1.00  0.00           H  
ATOM   4542  N   VAL 0 286      -0.065   9.904  20.514  1.00  0.00      R00  N  
ATOM   4543  CA  VAL 0 286       0.134   9.583  19.123  1.00  0.00      R00  C  
ATOM   4544  C   VAL 0 286       0.443   8.077  18.826  1.00  0.00      R00  C  
ATOM   4545  O   VAL 0 286      -0.139   7.443  17.975  1.00  0.00      R00  O  
ATOM   4546  CB  VAL 0 286       1.382  10.495  18.551  1.00  0.00      R00  C  
ATOM   4547  CG1 VAL 0 286       1.003  11.956  18.432  1.00  0.00      R00  C  
ATOM   4548  CG2 VAL 0 286       2.676  10.317  19.318  1.00  0.00      R00  C  
ATOM   4549  H   VAL 0 286       0.259  10.801  20.845  1.00  0.00      R00  H  
ATOM   4550  HA  VAL 0 286      -0.797   9.909  18.660  1.00  0.00           H  
ATOM   4551  HB  VAL 0 286       1.623  10.283  17.509  1.00  0.00           H  
ATOM   4552 HG11 VAL 0 286       0.983  12.479  19.388  1.00  0.00           H  
ATOM   4553 HG12 VAL 0 286       1.653  12.483  17.733  1.00  0.00           H  
ATOM   4554 HG13 VAL 0 286       0.026  12.008  17.951  1.00  0.00           H  
ATOM   4555 HG21 VAL 0 286       3.433  11.061  19.070  1.00  0.00           H  
ATOM   4556 HG22 VAL 0 286       2.524  10.317  20.397  1.00  0.00           H  
ATOM   4557 HG23 VAL 0 286       3.099   9.353  19.035  1.00  0.00           H  
ATOM   4558  N   THR 0 287       1.311   7.519  19.686  1.00  0.00      R00  N  
ATOM   4559  CA  THR 0 287       2.015   6.272  19.523  1.00  0.00      R00  C  
ATOM   4560  C   THR 0 287       1.097   5.029  19.518  1.00  0.00      R00  C  
ATOM   4561  O   THR 0 287       1.290   4.120  18.706  1.00  0.00      R00  O  
ATOM   4562  CB  THR 0 287       3.185   6.063  20.588  1.00  0.00      R00  C  
ATOM   4563  OG1 THR 0 287       2.661   6.029  21.879  1.00  0.00      R00  O  
ATOM   4564  CG2 THR 0 287       4.234   7.165  20.547  1.00  0.00      R00  C  
ATOM   4565  H   THR 0 287       1.617   8.111  20.445  1.00  0.00      R00  H  
ATOM   4566  HG1 THR 0 287       2.261   6.872  22.107  1.00  0.00      R00  H  
ATOM   4567  HA  THR 0 287       2.510   6.382  18.558  1.00  0.00           H  
ATOM   4568  HB  THR 0 287       3.784   5.166  20.432  1.00  0.00           H  
ATOM   4569 HG21 THR 0 287       3.922   8.132  20.943  1.00  0.00           H  
ATOM   4570 HG22 THR 0 287       5.075   6.822  21.149  1.00  0.00           H  
ATOM   4571 HG23 THR 0 287       4.701   7.283  19.570  1.00  0.00           H  
ATOM   4572  N   ILE 0 288       0.038   5.099  20.299  1.00  0.00      R00  N  
ATOM   4573  CA  ILE 0 288      -1.026   4.085  20.462  1.00  0.00      R00  C  
ATOM   4574  C   ILE 0 288      -2.088   4.199  19.391  1.00  0.00      R00  C  
ATOM   4575  O   ILE 0 288      -2.712   3.196  19.028  1.00  0.00      R00  O  
ATOM   4576  CB  ILE 0 288      -1.752   4.397  21.862  1.00  0.00      R00  C  
ATOM   4577  CG2 ILE 0 288      -3.008   3.526  22.118  1.00  0.00      R00  C  
ATOM   4578  CG1 ILE 0 288      -0.782   4.278  23.078  1.00  0.00      R00  C  
ATOM   4579  CD1 ILE 0 288      -1.286   5.184  24.194  1.00  0.00      R00  C  
ATOM   4580  H   ILE 0 288       0.037   5.920  20.888  1.00  0.00      R00  H  
ATOM   4581  HA  ILE 0 288      -0.652   3.063  20.512  1.00  0.00           H  
ATOM   4582  HB  ILE 0 288      -2.014   5.449  21.744  1.00  0.00           H  
ATOM   4583 HG21 ILE 0 288      -3.379   3.636  23.137  1.00  0.00           H  
ATOM   4584 HG22 ILE 0 288      -3.894   3.739  21.519  1.00  0.00           H  
ATOM   4585 HG23 ILE 0 288      -2.809   2.454  22.108  1.00  0.00           H  
ATOM   4586 HG13 ILE 0 288       0.238   4.534  22.792  1.00  0.00           H  
ATOM   4587 HG12 ILE 0 288      -0.805   3.233  23.387  1.00  0.00           H  
ATOM   4588 HD11 ILE 0 288      -2.351   5.080  24.403  1.00  0.00           H  
ATOM   4589 HD12 ILE 0 288      -0.781   4.965  25.135  1.00  0.00           H  
ATOM   4590 HD13 ILE 0 288      -1.015   6.206  23.930  1.00  0.00           H  
ATOM   4591  N   THR 0 289      -2.194   5.439  18.762  1.00  0.00      R00  N  
ATOM   4592  CA  THR 0 289      -3.177   5.603  17.677  1.00  0.00      R00  C  
ATOM   4593  C   THR 0 289      -2.659   5.363  16.286  1.00  0.00      R00  C  
ATOM   4594  O   THR 0 289      -3.457   5.249  15.365  1.00  0.00      R00  O  
ATOM   4595  CB  THR 0 289      -3.876   7.048  17.809  1.00  0.00      R00  C  
ATOM   4596  OG1 THR 0 289      -2.893   8.072  17.816  1.00  0.00      R00  O  
ATOM   4597  CG2 THR 0 289      -4.785   7.140  18.999  1.00  0.00      R00  C  
ATOM   4598  H   THR 0 289      -1.584   6.233  18.895  1.00  0.00      R00  H  
ATOM   4599  HG1 THR 0 289      -2.091   7.878  17.324  1.00  0.00      R00  H  
ATOM   4600  HA  THR 0 289      -3.964   4.869  17.847  1.00  0.00           H  
ATOM   4601  HB  THR 0 289      -4.487   7.216  16.921  1.00  0.00           H  
ATOM   4602 HG21 THR 0 289      -4.240   6.945  19.923  1.00  0.00           H  
ATOM   4603 HG22 THR 0 289      -5.222   8.129  19.141  1.00  0.00           H  
ATOM   4604 HG23 THR 0 289      -5.567   6.393  18.864  1.00  0.00           H  
ATOM   4605  N   VAL 0 290      -1.364   5.167  16.060  1.00  0.00      R00  N  
ATOM   4606  CA  VAL 0 290      -0.762   5.269  14.756  1.00  0.00      R00  C  
ATOM   4607  C   VAL 0 290      -1.120   4.168  13.750  1.00  0.00      R00  C  
ATOM   4608  O   VAL 0 290      -1.010   4.321  12.577  1.00  0.00      R00  O  
ATOM   4609  CB  VAL 0 290       0.777   5.256  14.778  1.00  0.00      R00  C  
ATOM   4610  CG1 VAL 0 290       1.500   6.202  15.718  1.00  0.00      R00  C  
ATOM   4611  CG2 VAL 0 290       1.335   3.891  15.122  1.00  0.00      R00  C  
ATOM   4612  H   VAL 0 290      -0.733   5.198  16.849  1.00  0.00      R00  H  
ATOM   4613  HA  VAL 0 290      -1.097   6.207  14.314  1.00  0.00           H  
ATOM   4614  HB  VAL 0 290       1.224   5.419  13.797  1.00  0.00           H  
ATOM   4615 HG11 VAL 0 290       1.315   7.264  15.554  1.00  0.00           H  
ATOM   4616 HG12 VAL 0 290       1.295   5.960  16.760  1.00  0.00           H  
ATOM   4617 HG13 VAL 0 290       2.568   6.240  15.507  1.00  0.00           H  
ATOM   4618 HG21 VAL 0 290       0.960   3.559  16.091  1.00  0.00           H  
ATOM   4619 HG22 VAL 0 290       1.187   3.101  14.386  1.00  0.00           H  
ATOM   4620 HG23 VAL 0 290       2.423   3.844  15.171  1.00  0.00           H  
ATOM   4621  N   PHE 0 291      -1.689   3.070  14.314  1.00  0.00      R00  N  
ATOM   4622  CA  PHE 0 291      -2.009   1.791  13.657  1.00  0.00      R00  C  
ATOM   4623  C   PHE 0 291      -3.363   1.814  12.918  1.00  0.00      R00  C  
ATOM   4624  O   PHE 0 291      -3.524   1.425  11.766  1.00  0.00      R00  O  
ATOM   4625  CB  PHE 0 291      -1.896   0.669  14.718  1.00  0.00      R00  C  
ATOM   4626  CG  PHE 0 291      -0.457   0.460  15.264  1.00  0.00      R00  C  
ATOM   4627  CD1 PHE 0 291       0.558  -0.053  14.455  1.00  0.00      R00  C  
ATOM   4628  CD2 PHE 0 291      -0.090   0.867  16.527  1.00  0.00      R00  C  
ATOM   4629  CE1 PHE 0 291       1.852  -0.276  14.896  1.00  0.00      R00  C  
ATOM   4630  CE2 PHE 0 291       1.249   0.848  16.949  1.00  0.00      R00  C  
ATOM   4631  CZ  PHE 0 291       2.194   0.288  16.112  1.00  0.00      R00  C  
ATOM   4632  H   PHE 0 291      -1.862   3.155  15.305  1.00  0.00      R00  H  
ATOM   4633  HA  PHE 0 291      -1.244   1.557  12.917  1.00  0.00           H  
ATOM   4634  HB3 PHE 0 291      -2.295  -0.216  14.222  1.00  0.00           H  
ATOM   4635  HB2 PHE 0 291      -2.581   0.847  15.547  1.00  0.00           H  
ATOM   4636  HD1 PHE 0 291       0.220  -0.221  13.443  1.00  0.00           H  
ATOM   4637  HD2 PHE 0 291      -0.897   1.320  17.084  1.00  0.00           H  
ATOM   4638  HE1 PHE 0 291       2.596  -0.653  14.209  1.00  0.00           H  
ATOM   4639  HE2 PHE 0 291       1.529   1.318  17.880  1.00  0.00           H  
ATOM   4640  HZ  PHE 0 291       3.224   0.124  16.392  1.00  0.00           H  
ATOM   4641  N   LEU 0 292      -4.350   2.451  13.563  1.00  0.00      R00  N  
ATOM   4642  CA  LEU 0 292      -5.636   2.955  13.036  1.00  0.00      R00  C  
ATOM   4643  C   LEU 0 292      -5.502   3.855  11.858  1.00  0.00      R00  C  
ATOM   4644  O   LEU 0 292      -6.164   3.608  10.809  1.00  0.00      R00  O  
ATOM   4645  CB  LEU 0 292      -6.332   3.767  14.110  1.00  0.00      R00  C  
ATOM   4646  CG  LEU 0 292      -7.297   2.970  15.056  1.00  0.00      R00  C  
ATOM   4647  CD1 LEU 0 292      -7.527   4.081  16.206  1.00  0.00      R00  C  
ATOM   4648  CD2 LEU 0 292      -8.662   2.657  14.398  1.00  0.00      R00  C  
ATOM   4649  H   LEU 0 292      -4.215   2.678  14.537  1.00  0.00      R00  H  
ATOM   4650  HA  LEU 0 292      -6.189   2.067  12.728  1.00  0.00           H  
ATOM   4651  HB3 LEU 0 292      -6.936   4.566  13.679  1.00  0.00           H  
ATOM   4652  HB2 LEU 0 292      -5.499   4.338  14.521  1.00  0.00           H  
ATOM   4653  HG  LEU 0 292      -6.784   2.073  15.403  1.00  0.00           H  
ATOM   4654 HD11 LEU 0 292      -7.066   5.052  16.022  1.00  0.00           H  
ATOM   4655 HD12 LEU 0 292      -8.524   4.520  16.211  1.00  0.00           H  
ATOM   4656 HD13 LEU 0 292      -7.156   3.782  17.186  1.00  0.00           H  
ATOM   4657 HD21 LEU 0 292      -8.694   1.595  14.153  1.00  0.00           H  
ATOM   4658 HD22 LEU 0 292      -9.621   2.872  14.869  1.00  0.00           H  
ATOM   4659 HD23 LEU 0 292      -8.768   3.225  13.474  1.00  0.00           H  
ATOM   4660  N   VAL 0 293      -4.540   4.793  11.896  1.00  0.00      R00  N  
ATOM   4661  CA  VAL 0 293      -4.157   5.711  10.801  1.00  0.00      R00  C  
ATOM   4662  C   VAL 0 293      -3.399   5.076   9.651  1.00  0.00      R00  C  
ATOM   4663  O   VAL 0 293      -3.876   5.306   8.548  1.00  0.00      R00  O  
ATOM   4664  CB  VAL 0 293      -3.416   6.960  11.378  1.00  0.00      R00  C  
ATOM   4665  CG1 VAL 0 293      -2.905   7.957  10.292  1.00  0.00      R00  C  
ATOM   4666  CG2 VAL 0 293      -4.422   7.681  12.296  1.00  0.00      R00  C  
ATOM   4667  H   VAL 0 293      -3.934   4.951  12.688  1.00  0.00      R00  H  
ATOM   4668  HA  VAL 0 293      -5.176   5.976  10.518  1.00  0.00           H  
ATOM   4669  HB  VAL 0 293      -2.661   6.568  12.059  1.00  0.00           H  
ATOM   4670 HG11 VAL 0 293      -2.625   8.911  10.739  1.00  0.00           H  
ATOM   4671 HG12 VAL 0 293      -2.067   7.525   9.744  1.00  0.00           H  
ATOM   4672 HG13 VAL 0 293      -3.693   8.159   9.567  1.00  0.00           H  
ATOM   4673 HG21 VAL 0 293      -4.842   7.086  13.106  1.00  0.00           H  
ATOM   4674 HG22 VAL 0 293      -4.097   8.649  12.680  1.00  0.00           H  
ATOM   4675 HG23 VAL 0 293      -5.237   7.873  11.598  1.00  0.00           H  
ATOM   4676  N   ALA 0 294      -2.362   4.307   9.973  1.00  0.00      R00  N  
ATOM   4677  CA  ALA 0 294      -1.529   3.648   8.872  1.00  0.00      R00  C  
ATOM   4678  C   ALA 0 294      -2.218   2.485   8.175  1.00  0.00      R00  C  
ATOM   4679  O   ALA 0 294      -1.992   2.310   6.982  1.00  0.00      R00  O  
ATOM   4680  CB  ALA 0 294      -0.169   3.224   9.477  1.00  0.00      R00  C  
ATOM   4681  H   ALA 0 294      -2.022   4.216  10.920  1.00  0.00      R00  H  
ATOM   4682  HA  ALA 0 294      -1.273   4.493   8.234  1.00  0.00           H  
ATOM   4683  HB1 ALA 0 294       0.426   2.754   8.694  1.00  0.00           H  
ATOM   4684  HB2 ALA 0 294       0.291   4.064   9.997  1.00  0.00           H  
ATOM   4685  HB3 ALA 0 294      -0.278   2.518  10.300  1.00  0.00           H  
ATOM   4686  N   ALA 0 295      -3.193   1.821   8.859  1.00  0.00      R00  N  
ATOM   4687  CA  ALA 0 295      -4.119   0.849   8.241  1.00  0.00      R00  C  
ATOM   4688  C   ALA 0 295      -5.047   1.577   7.252  1.00  0.00      R00  C  
ATOM   4689  O   ALA 0 295      -5.116   1.137   6.124  1.00  0.00      R00  O  
ATOM   4690  CB  ALA 0 295      -4.928   0.011   9.227  1.00  0.00      R00  C  
ATOM   4691  H   ALA 0 295      -3.346   1.941   9.850  1.00  0.00      R00  H  
ATOM   4692  HA  ALA 0 295      -3.418   0.187   7.731  1.00  0.00           H  
ATOM   4693  HB1 ALA 0 295      -5.607  -0.544   8.580  1.00  0.00           H  
ATOM   4694  HB2 ALA 0 295      -4.411  -0.836   9.678  1.00  0.00           H  
ATOM   4695  HB3 ALA 0 295      -5.502   0.541   9.987  1.00  0.00           H  
ATOM   4696  N   CYS 0 296      -5.681   2.700   7.571  1.00  0.00      R00  N  
ATOM   4697  CA  CYS 0 296      -6.383   3.538   6.519  1.00  0.00      R00  C  
ATOM   4698  C   CYS 0 296      -5.555   3.961   5.295  1.00  0.00      R00  C  
ATOM   4699  O   CYS 0 296      -5.987   3.930   4.175  1.00  0.00      R00  O  
ATOM   4700  CB  CYS 0 296      -7.102   4.725   7.105  1.00  0.00      R00  C  
ATOM   4701  SG  CYS 0 296      -8.015   5.769   5.904  1.00  0.00      R00  S  
ATOM   4702  H   CYS 0 296      -5.642   3.091   8.502  1.00  0.00      R00  H  
ATOM   4703  HA  CYS 0 296      -7.183   2.930   6.097  1.00  0.00           H  
ATOM   4704  HB3 CYS 0 296      -6.459   5.491   7.538  1.00  0.00           H  
ATOM   4705  HB2 CYS 0 296      -7.898   4.551   7.829  1.00  0.00           H  
ATOM   4706  HG  CYS 0 296      -9.298   5.399   5.869  1.00  0.00           H  
ATOM   4707  N   PHE 0 297      -4.282   4.234   5.510  1.00  0.00      R00  N  
ATOM   4708  CA  PHE 0 297      -3.235   4.572   4.520  1.00  0.00      R00  C  
ATOM   4709  C   PHE 0 297      -2.909   3.334   3.671  1.00  0.00      R00  C  
ATOM   4710  O   PHE 0 297      -2.770   3.555   2.455  1.00  0.00      R00  O  
ATOM   4711  CB  PHE 0 297      -2.024   5.123   5.248  1.00  0.00      R00  C  
ATOM   4712  CG  PHE 0 297      -1.637   6.540   4.884  1.00  0.00      R00  C  
ATOM   4713  CD1 PHE 0 297      -1.277   6.832   3.510  1.00  0.00      R00  C  
ATOM   4714  CD2 PHE 0 297      -1.583   7.554   5.818  1.00  0.00      R00  C  
ATOM   4715  CE1 PHE 0 297      -0.988   8.110   3.138  1.00  0.00      R00  C  
ATOM   4716  CE2 PHE 0 297      -1.168   8.836   5.450  1.00  0.00      R00  C  
ATOM   4717  CZ  PHE 0 297      -0.877   9.106   4.134  1.00  0.00      R00  C  
ATOM   4718  H   PHE 0 297      -3.972   4.235   6.472  1.00  0.00      R00  H  
ATOM   4719  HA  PHE 0 297      -3.620   5.413   3.942  1.00  0.00           H  
ATOM   4720  HB3 PHE 0 297      -1.129   4.536   5.042  1.00  0.00           H  
ATOM   4721  HB2 PHE 0 297      -2.233   5.141   6.317  1.00  0.00           H  
ATOM   4722  HD1 PHE 0 297      -1.334   6.150   2.675  1.00  0.00           H  
ATOM   4723  HD2 PHE 0 297      -1.844   7.290   6.831  1.00  0.00           H  
ATOM   4724  HE1 PHE 0 297      -0.716   8.208   2.098  1.00  0.00           H  
ATOM   4725  HE2 PHE 0 297      -1.300   9.674   6.118  1.00  0.00           H  
ATOM   4726  HZ  PHE 0 297      -0.676  10.148   3.933  1.00  0.00           H  
ATOM   4727  N   SER 0 298      -2.832   2.136   4.265  1.00  0.00      R00  N  
ATOM   4728  CA  SER 0 298      -2.559   0.846   3.638  1.00  0.00      R00  C  
ATOM   4729  C   SER 0 298      -3.686   0.416   2.661  1.00  0.00      R00  C  
ATOM   4730  O   SER 0 298      -3.445  -0.189   1.655  1.00  0.00      R00  O  
ATOM   4731  CB  SER 0 298      -1.984  -0.111   4.760  1.00  0.00      R00  C  
ATOM   4732  OG  SER 0 298      -1.804  -1.317   4.089  1.00  0.00      R00  O  
ATOM   4733  H   SER 0 298      -2.915   2.091   5.271  1.00  0.00      R00  H  
ATOM   4734  HG  SER 0 298      -2.465  -1.500   3.417  1.00  0.00      R00  H  
ATOM   4735  HA  SER 0 298      -1.720   1.040   2.970  1.00  0.00           H  
ATOM   4736  HB3 SER 0 298      -2.826  -0.207   5.445  1.00  0.00           H  
ATOM   4737  HB2 SER 0 298      -1.091   0.312   5.220  1.00  0.00           H  
ATOM   4738  N   TYR 0 299      -4.877   0.872   3.071  1.00  0.00      R00  N  
ATOM   4739  CA  TYR 0 299      -6.189   0.590   2.392  1.00  0.00      R00  C  
ATOM   4740  C   TYR 0 299      -6.488   1.584   1.272  1.00  0.00      R00  C  
ATOM   4741  O   TYR 0 299      -7.352   1.396   0.387  1.00  0.00      R00  O  
ATOM   4742  CB  TYR 0 299      -7.335   0.651   3.399  1.00  0.00      R00  C  
ATOM   4743  CG  TYR 0 299      -7.250  -0.410   4.438  1.00  0.00      R00  C  
ATOM   4744  CD1 TYR 0 299      -8.078  -0.269   5.573  1.00  0.00      R00  C  
ATOM   4745  CE1 TYR 0 299      -8.265  -1.354   6.465  1.00  0.00      R00  C  
ATOM   4746  CD2 TYR 0 299      -6.360  -1.574   4.362  1.00  0.00      R00  C  
ATOM   4747  CE2 TYR 0 299      -6.536  -2.655   5.206  1.00  0.00      R00  C  
ATOM   4748  CZ  TYR 0 299      -7.457  -2.530   6.283  1.00  0.00      R00  C  
ATOM   4749  OH  TYR 0 299      -7.678  -3.537   7.185  1.00  0.00      R00  O  
ATOM   4750  H   TYR 0 299      -4.902   1.309   3.981  1.00  0.00      R00  H  
ATOM   4751  HH  TYR 0 299      -7.368  -4.400   6.902  1.00  0.00      R00  H  
ATOM   4752  HA  TYR 0 299      -6.178  -0.409   1.956  1.00  0.00           H  
ATOM   4753  HB3 TYR 0 299      -8.340   0.453   3.026  1.00  0.00           H  
ATOM   4754  HB2 TYR 0 299      -7.323   1.658   3.814  1.00  0.00           H  
ATOM   4755  HD1 TYR 0 299      -8.644   0.624   5.793  1.00  0.00           H  
ATOM   4756  HE1 TYR 0 299      -8.960  -1.384   7.291  1.00  0.00           H  
ATOM   4757  HD2 TYR 0 299      -5.648  -1.687   3.558  1.00  0.00           H  
ATOM   4758  HE2 TYR 0 299      -5.904  -3.530   5.257  1.00  0.00           H  
ATOM   4759  N   SER 0 300      -5.932   2.817   1.371  1.00  0.00      R00  N  
ATOM   4760  CA  SER 0 300      -6.217   3.875   0.341  1.00  0.00      R00  C  
ATOM   4761  C   SER 0 300      -5.106   3.861  -0.807  1.00  0.00      R00  C  
ATOM   4762  O   SER 0 300      -4.944   4.956  -1.374  1.00  0.00      R00  O  
ATOM   4763  CB  SER 0 300      -6.217   5.244   1.063  1.00  0.00      R00  C  
ATOM   4764  OG  SER 0 300      -7.192   5.274   2.075  1.00  0.00      R00  O  
ATOM   4765  H   SER 0 300      -5.245   2.947   2.101  1.00  0.00      R00  H  
ATOM   4766  HG  SER 0 300      -6.684   4.997   2.842  1.00  0.00      R00  H  
ATOM   4767  HA  SER 0 300      -7.214   3.699  -0.064  1.00  0.00           H  
ATOM   4768  HB3 SER 0 300      -6.516   5.943   0.282  1.00  0.00           H  
ATOM   4769  HB2 SER 0 300      -5.214   5.462   1.430  1.00  0.00           H  
ATOM   4770  N   ASN 0 301      -4.472   2.737  -1.072  1.00  0.00      R00  N  
ATOM   4771  CA  ASN 0 301      -3.889   2.351  -2.351  1.00  0.00      R00  C  
ATOM   4772  C   ASN 0 301      -4.970   2.467  -3.438  1.00  0.00      R00  C  
ATOM   4773  O   ASN 0 301      -4.708   3.138  -4.393  1.00  0.00      R00  O  
ATOM   4774  CB  ASN 0 301      -3.347   0.957  -2.200  1.00  0.00      R00  C  
ATOM   4775  CG  ASN 0 301      -4.327  -0.204  -2.197  1.00  0.00      R00  C  
ATOM   4776  OD1 ASN 0 301      -5.172  -0.201  -1.326  1.00  0.00      R00  O  
ATOM   4777  ND2 ASN 0 301      -4.280  -1.162  -3.092  1.00  0.00      R00  N  
ATOM   4778  H   ASN 0 301      -4.431   2.016  -0.365  1.00  0.00      R00  H  
ATOM   4779 HD21 ASN 0 301      -5.042  -1.819  -3.002  1.00  0.00      R00  H  
ATOM   4780 HD22 ASN 0 301      -3.578  -1.439  -3.762  1.00  0.00      R00  H  
ATOM   4781  HA  ASN 0 301      -3.047   3.019  -2.529  1.00  0.00           H  
ATOM   4782  HB3 ASN 0 301      -2.831   0.916  -1.240  1.00  0.00           H  
ATOM   4783  HB2 ASN 0 301      -2.711   0.734  -3.057  1.00  0.00           H  
ATOM   4784  N   SER 0 302      -6.222   2.008  -3.128  1.00  0.00      R00  N  
ATOM   4785  CA  SER 0 302      -7.443   2.123  -3.996  1.00  0.00      R00  C  
ATOM   4786  C   SER 0 302      -7.757   3.443  -4.731  1.00  0.00      R00  C  
ATOM   4787  O   SER 0 302      -8.184   3.453  -5.883  1.00  0.00      R00  O  
ATOM   4788  CB  SER 0 302      -8.575   1.777  -2.968  1.00  0.00      R00  C  
ATOM   4789  OG  SER 0 302      -8.653   2.731  -1.822  1.00  0.00      R00  O  
ATOM   4790  H   SER 0 302      -6.380   1.351  -2.377  1.00  0.00      R00  H  
ATOM   4791  HG  SER 0 302      -8.332   2.233  -1.066  1.00  0.00      R00  H  
ATOM   4792  HA  SER 0 302      -7.439   1.348  -4.763  1.00  0.00           H  
ATOM   4793  HB3 SER 0 302      -8.460   0.749  -2.624  1.00  0.00           H  
ATOM   4794  HB2 SER 0 302      -9.576   1.896  -3.381  1.00  0.00           H  
ATOM   4795  N   ALA 0 303      -7.484   4.589  -4.104  1.00  0.00      R00  N  
ATOM   4796  CA  ALA 0 303      -7.548   5.903  -4.738  1.00  0.00      R00  C  
ATOM   4797  C   ALA 0 303      -6.525   6.297  -5.777  1.00  0.00      R00  C  
ATOM   4798  O   ALA 0 303      -6.882   6.902  -6.776  1.00  0.00      R00  O  
ATOM   4799  CB  ALA 0 303      -7.489   6.901  -3.480  1.00  0.00      R00  C  
ATOM   4800  H   ALA 0 303      -7.238   4.532  -3.126  1.00  0.00      R00  H  
ATOM   4801  HA  ALA 0 303      -8.548   5.930  -5.171  1.00  0.00           H  
ATOM   4802  HB1 ALA 0 303      -7.383   7.937  -3.804  1.00  0.00           H  
ATOM   4803  HB2 ALA 0 303      -8.321   6.761  -2.790  1.00  0.00           H  
ATOM   4804  HB3 ALA 0 303      -6.567   6.646  -2.957  1.00  0.00           H  
ATOM   4805  N   MET 0 304      -5.363   5.736  -5.507  1.00  0.00      R00  N  
ATOM   4806  CA  MET 0 304      -4.102   5.961  -6.186  1.00  0.00      R00  C  
ATOM   4807  C   MET 0 304      -3.917   5.057  -7.425  1.00  0.00      R00  C  
ATOM   4808  O   MET 0 304      -3.208   5.496  -8.285  1.00  0.00      R00  O  
ATOM   4809  CB  MET 0 304      -3.003   5.607  -5.221  1.00  0.00      R00  C  
ATOM   4810  CG  MET 0 304      -3.008   6.377  -3.834  1.00  0.00      R00  C  
ATOM   4811  SD  MET 0 304      -1.367   6.125  -3.015  1.00  0.00      R00  S  
ATOM   4812  CE  MET 0 304      -1.744   7.080  -1.501  1.00  0.00      R00  C  
ATOM   4813  H   MET 0 304      -5.353   5.236  -4.629  1.00  0.00      R00  H  
ATOM   4814  HA  MET 0 304      -4.057   7.012  -6.474  1.00  0.00           H  
ATOM   4815  HB3 MET 0 304      -2.099   5.897  -5.757  1.00  0.00           H  
ATOM   4816  HB2 MET 0 304      -2.729   4.561  -5.084  1.00  0.00           H  
ATOM   4817  HG3 MET 0 304      -3.702   5.797  -3.227  1.00  0.00           H  
ATOM   4818  HG2 MET 0 304      -3.163   7.456  -3.863  1.00  0.00           H  
ATOM   4819  HE1 MET 0 304      -2.432   6.608  -0.798  1.00  0.00           H  
ATOM   4820  HE2 MET 0 304      -0.738   7.154  -1.089  1.00  0.00           H  
ATOM   4821  HE3 MET 0 304      -2.045   8.111  -1.682  1.00  0.00           H  
ATOM   4822  N   ASN 0 305      -4.732   3.979  -7.538  1.00  0.00      R00  N  
ATOM   4823  CA  ASN 0 305      -4.811   3.019  -8.623  1.00  0.00      R00  C  
ATOM   4824  C   ASN 0 305      -4.595   3.566 -10.043  1.00  0.00      R00  C  
ATOM   4825  O   ASN 0 305      -3.743   2.945 -10.739  1.00  0.00      R00  O  
ATOM   4826  CB  ASN 0 305      -6.213   2.289  -8.636  1.00  0.00      R00  C  
ATOM   4827  CG  ASN 0 305      -6.326   0.905  -7.980  1.00  0.00      R00  C  
ATOM   4828  OD1 ASN 0 305      -5.592  -0.022  -8.246  1.00  0.00      R00  O  
ATOM   4829  ND2 ASN 0 305      -7.348   0.756  -7.100  1.00  0.00      R00  N  
ATOM   4830  H   ASN 0 305      -5.380   3.691  -6.819  1.00  0.00      R00  H  
ATOM   4831 HD21 ASN 0 305      -7.482  -0.154  -6.681  1.00  0.00      R00  H  
ATOM   4832 HD22 ASN 0 305      -7.898   1.556  -6.821  1.00  0.00      R00  H  
ATOM   4833  HA  ASN 0 305      -4.045   2.269  -8.425  1.00  0.00           H  
ATOM   4834  HB3 ASN 0 305      -6.627   2.068  -9.620  1.00  0.00           H  
ATOM   4835  HB2 ASN 0 305      -6.963   2.962  -8.220  1.00  0.00           H  
ATOM   4836  N   PRO 0 306      -5.286   4.660 -10.514  1.00  0.00      R00  N  
ATOM   4837  CA  PRO 0 306      -5.101   5.122 -11.872  1.00  0.00      R00  C  
ATOM   4838  C   PRO 0 306      -3.784   5.845 -12.178  1.00  0.00      R00  C  
ATOM   4839  O   PRO 0 306      -3.362   5.787 -13.331  1.00  0.00      R00  O  
ATOM   4840  CD  PRO 0 306      -6.569   5.243 -10.131  1.00  0.00      R00  C  
ATOM   4841  CB  PRO 0 306      -6.288   6.044 -12.181  1.00  0.00      R00  C  
ATOM   4842  CG  PRO 0 306      -6.771   6.546 -10.888  1.00  0.00      R00  C  
ATOM   4843  HD2 PRO 0 306      -6.430   5.515  -9.085  1.00  0.00           H  
ATOM   4844  HD3 PRO 0 306      -7.341   4.474 -10.158  1.00  0.00           H  
ATOM   4845  HA  PRO 0 306      -5.168   4.240 -12.508  1.00  0.00           H  
ATOM   4846  HB3 PRO 0 306      -7.120   5.570 -12.702  1.00  0.00           H  
ATOM   4847  HB2 PRO 0 306      -6.014   6.789 -12.928  1.00  0.00           H  
ATOM   4848  HG2 PRO 0 306      -6.258   7.424 -10.497  1.00  0.00           H  
ATOM   4849  HG3 PRO 0 306      -7.824   6.815 -10.971  1.00  0.00           H  
ATOM   4850  N   ILE 0 307      -3.073   6.324 -11.164  1.00  0.00      R00  N  
ATOM   4851  CA  ILE 0 307      -1.918   7.198 -11.287  1.00  0.00      R00  C  
ATOM   4852  C   ILE 0 307      -0.660   6.372 -11.482  1.00  0.00      R00  C  
ATOM   4853  O   ILE 0 307       0.414   6.873 -11.785  1.00  0.00      R00  O  
ATOM   4854  CB  ILE 0 307      -1.810   8.240 -10.167  1.00  0.00      R00  C  
ATOM   4855  CG2 ILE 0 307      -3.102   9.008  -9.999  1.00  0.00      R00  C  
ATOM   4856  CG1 ILE 0 307      -1.219   7.834  -8.826  1.00  0.00      R00  C  
ATOM   4857  CD1 ILE 0 307      -0.197   8.880  -8.246  1.00  0.00      R00  C  
ATOM   4858  H   ILE 0 307      -3.473   6.223 -10.242  1.00  0.00      R00  H  
ATOM   4859  HA  ILE 0 307      -2.155   7.647 -12.252  1.00  0.00           H  
ATOM   4860  HB  ILE 0 307      -1.190   9.007 -10.632  1.00  0.00           H  
ATOM   4861 HG21 ILE 0 307      -3.782   8.253  -9.603  1.00  0.00           H  
ATOM   4862 HG22 ILE 0 307      -3.087   9.844  -9.300  1.00  0.00           H  
ATOM   4863 HG23 ILE 0 307      -3.585   9.366 -10.908  1.00  0.00           H  
ATOM   4864 HG13 ILE 0 307      -0.583   6.956  -8.932  1.00  0.00           H  
ATOM   4865 HG12 ILE 0 307      -1.961   7.685  -8.041  1.00  0.00           H  
ATOM   4866 HD11 ILE 0 307       0.021   8.858  -7.178  1.00  0.00           H  
ATOM   4867 HD12 ILE 0 307       0.774   8.802  -8.736  1.00  0.00           H  
ATOM   4868 HD13 ILE 0 307      -0.539   9.874  -8.533  1.00  0.00           H  
ATOM   4869  N   LEU 0 308      -0.760   5.065 -11.231  1.00  0.00      R00  N  
ATOM   4870  CA  LEU 0 308       0.258   4.021 -11.530  1.00  0.00      R00  C  
ATOM   4871  C   LEU 0 308       0.464   3.837 -13.084  1.00  0.00      R00  C  
ATOM   4872  O   LEU 0 308       1.592   3.630 -13.480  1.00  0.00      R00  O  
ATOM   4873  CB  LEU 0 308       0.019   2.728 -10.705  1.00  0.00      R00  C  
ATOM   4874  CG  LEU 0 308       0.284   2.796  -9.218  1.00  0.00      R00  C  
ATOM   4875  CD1 LEU 0 308      -0.864   3.609  -8.555  1.00  0.00      R00  C  
ATOM   4876  CD2 LEU 0 308       0.557   1.450  -8.547  1.00  0.00      R00  C  
ATOM   4877  H   LEU 0 308      -1.682   4.711 -11.021  1.00  0.00      R00  H  
ATOM   4878  HA  LEU 0 308       1.191   4.435 -11.147  1.00  0.00           H  
ATOM   4879  HB3 LEU 0 308       0.730   1.964 -11.019  1.00  0.00           H  
ATOM   4880  HB2 LEU 0 308      -0.997   2.341 -10.783  1.00  0.00           H  
ATOM   4881  HG  LEU 0 308       1.168   3.431  -9.154  1.00  0.00           H  
ATOM   4882 HD11 LEU 0 308      -1.803   3.647  -9.107  1.00  0.00           H  
ATOM   4883 HD12 LEU 0 308      -1.169   3.104  -7.639  1.00  0.00           H  
ATOM   4884 HD13 LEU 0 308      -0.502   4.601  -8.285  1.00  0.00           H  
ATOM   4885 HD21 LEU 0 308       0.283   0.578  -9.142  1.00  0.00           H  
ATOM   4886 HD22 LEU 0 308       1.566   1.488  -8.137  1.00  0.00           H  
ATOM   4887 HD23 LEU 0 308      -0.062   1.255  -7.671  1.00  0.00           H  
ATOM   4888  N   TYR 0 309      -0.638   3.956 -13.885  1.00  0.00      R00  N  
ATOM   4889  CA  TYR 0 309      -0.740   3.275 -15.172  1.00  0.00      R00  C  
ATOM   4890  C   TYR 0 309      -1.504   4.069 -16.212  1.00  0.00      R00  C  
ATOM   4891  O   TYR 0 309      -1.148   4.114 -17.420  1.00  0.00      R00  O  
ATOM   4892  CB  TYR 0 309      -1.463   1.860 -15.083  1.00  0.00      R00  C  
ATOM   4893  CG  TYR 0 309      -0.483   0.693 -14.742  1.00  0.00      R00  C  
ATOM   4894  CD1 TYR 0 309       0.121  -0.087 -15.730  1.00  0.00      R00  C  
ATOM   4895  CE1 TYR 0 309       1.103  -1.054 -15.426  1.00  0.00      R00  C  
ATOM   4896  CD2 TYR 0 309      -0.343   0.324 -13.375  1.00  0.00      R00  C  
ATOM   4897  CE2 TYR 0 309       0.462  -0.774 -13.098  1.00  0.00      R00  C  
ATOM   4898  CZ  TYR 0 309       1.126  -1.432 -14.135  1.00  0.00      R00  C  
ATOM   4899  OH  TYR 0 309       1.950  -2.457 -13.819  1.00  0.00      R00  O  
ATOM   4900  H   TYR 0 309      -1.490   4.291 -13.456  1.00  0.00      R00  H  
ATOM   4901  HH  TYR 0 309       2.101  -2.523 -12.873  1.00  0.00      R00  H  
ATOM   4902  HA  TYR 0 309       0.248   3.126 -15.607  1.00  0.00           H  
ATOM   4903  HB3 TYR 0 309      -2.083   1.551 -15.924  1.00  0.00           H  
ATOM   4904  HB2 TYR 0 309      -2.188   1.968 -14.276  1.00  0.00           H  
ATOM   4905  HD1 TYR 0 309      -0.060   0.125 -16.774  1.00  0.00           H  
ATOM   4906  HE1 TYR 0 309       1.582  -1.743 -16.106  1.00  0.00           H  
ATOM   4907  HD2 TYR 0 309      -0.965   0.719 -12.585  1.00  0.00           H  
ATOM   4908  HE2 TYR 0 309       0.570  -1.104 -12.075  1.00  0.00           H  
ATOM   4909  N   ALA 0 310      -2.651   4.663 -15.787  1.00  0.00      R00  N  
ATOM   4910  CA  ALA 0 310      -3.611   5.292 -16.746  1.00  0.00      R00  C  
ATOM   4911  C   ALA 0 310      -3.190   6.643 -17.260  1.00  0.00      R00  C  
ATOM   4912  O   ALA 0 310      -3.951   7.167 -18.116  1.00  0.00      R00  O  
ATOM   4913  CB  ALA 0 310      -5.011   5.313 -16.123  1.00  0.00      R00  C  
ATOM   4914  H   ALA 0 310      -2.868   4.667 -14.801  1.00  0.00      R00  H  
ATOM   4915  HA  ALA 0 310      -3.662   4.651 -17.626  1.00  0.00           H  
ATOM   4916  HB1 ALA 0 310      -5.765   5.718 -16.798  1.00  0.00           H  
ATOM   4917  HB2 ALA 0 310      -5.260   4.344 -15.692  1.00  0.00           H  
ATOM   4918  HB3 ALA 0 310      -5.017   6.097 -15.365  1.00  0.00           H  
ATOM   4919  N   PHE 0 311      -2.043   7.164 -16.879  1.00  0.00      R00  N  
ATOM   4920  CA  PHE 0 311      -1.414   8.383 -17.390  1.00  0.00      R00  C  
ATOM   4921  C   PHE 0 311      -0.905   8.217 -18.886  1.00  0.00      R00  C  
ATOM   4922  O   PHE 0 311      -0.767   9.219 -19.579  1.00  0.00      R00  O  
ATOM   4923  CB  PHE 0 311      -0.223   8.792 -16.469  1.00  0.00      R00  C  
ATOM   4924  CG  PHE 0 311       1.094   8.087 -16.699  1.00  0.00      R00  C  
ATOM   4925  CD1 PHE 0 311       2.150   8.859 -17.229  1.00  0.00      R00  C  
ATOM   4926  CD2 PHE 0 311       1.303   6.703 -16.378  1.00  0.00      R00  C  
ATOM   4927  CE1 PHE 0 311       3.438   8.285 -17.253  1.00  0.00      R00  C  
ATOM   4928  CE2 PHE 0 311       2.540   6.148 -16.666  1.00  0.00      R00  C  
ATOM   4929  CZ  PHE 0 311       3.610   6.922 -17.020  1.00  0.00      R00  C  
ATOM   4930  H   PHE 0 311      -1.552   6.697 -16.130  1.00  0.00      R00  H  
ATOM   4931  HA  PHE 0 311      -2.133   9.202 -17.383  1.00  0.00           H  
ATOM   4932  HB3 PHE 0 311      -0.550   8.629 -15.442  1.00  0.00           H  
ATOM   4933  HB2 PHE 0 311      -0.132   9.876 -16.534  1.00  0.00           H  
ATOM   4934  HD1 PHE 0 311       2.079   9.933 -17.319  1.00  0.00           H  
ATOM   4935  HD2 PHE 0 311       0.644   5.960 -15.955  1.00  0.00           H  
ATOM   4936  HE1 PHE 0 311       4.203   8.970 -17.586  1.00  0.00           H
[truncated: 17,391 more chars]
