# Supplementary material for: Discovering allatostatin type-C receptor specific agonists
Source: Nat Commun. 2024 May 10;15:3965. doi: 10.1038/s41467-024-48156-w (PMC11087482; doi:10.1038/s41467-024-48156-w)
Supplement: Supplementary file 5 — Source Data [file 41467_2024_48156_MOESM5_ESM.zip › source-data/Source_Data/md_structures/D074-0034_100.pdb]

REMARK   4      COMPLIES WITH FORMAT V. 3.0, 1-DEC-2006
REMARK 888
REMARK 888 WRITTEN BY MAESTRO (A PRODUCT OF SCHRODINGER, LLC)
TITLE     D074-0034_100
MODEL        1
ATOM      1  N   MET 0   1       8.877  27.079  13.733  1.00  0.00      R00  N1+
ATOM      2  CA  MET 0   1       8.254  28.147  12.954  1.00  0.00      R00  C  
ATOM      3  C   MET 0   1       8.253  29.393  13.908  1.00  0.00      R00  C  
ATOM      4  O   MET 0   1       7.218  29.997  14.234  1.00  0.00      R00  O  
ATOM      5  CB  MET 0   1       6.930  27.735  12.302  1.00  0.00      R00  C  
ATOM      6  CG  MET 0   1       6.330  28.797  11.296  1.00  0.00      R00  C  
ATOM      7  SD  MET 0   1       7.361  29.530   9.991  1.00  0.00      R00  S  
ATOM      8  CE  MET 0   1       7.123  31.328  10.227  1.00  0.00      R00  C  
ATOM      9  H   MET 0   1       8.339  26.918  14.572  1.00  0.00      R00  H  
ATOM     10  H1  MET 0   1       8.970  26.293  13.106  1.00  0.00           H  
ATOM     11  H2  MET 0   1       9.815  27.447  13.808  1.00  0.00           H  
ATOM     12  HA  MET 0   1       9.019  28.204  12.180  1.00  0.00           H  
ATOM     13  HB3 MET 0   1       6.160  27.415  13.004  1.00  0.00           H  
ATOM     14  HB2 MET 0   1       6.990  26.837  11.688  1.00  0.00           H  
ATOM     15  HG3 MET 0   1       5.851  29.565  11.904  1.00  0.00           H  
ATOM     16  HG2 MET 0   1       5.414  28.342  10.919  1.00  0.00           H  
ATOM     17  HE1 MET 0   1       7.058  31.652  11.266  1.00  0.00           H  
ATOM     18  HE2 MET 0   1       7.916  31.889   9.734  1.00  0.00           H  
ATOM     19  HE3 MET 0   1       6.200  31.584   9.706  1.00  0.00           H  
ATOM     20  N   GLU 0   2       9.460  29.811  14.416  1.00  0.00      R00  N  
ATOM     21  CA  GLU 0   2       9.584  31.025  15.245  1.00  0.00      R00  C  
ATOM     22  C   GLU 0   2      10.163  32.031  14.350  1.00  0.00      R00  C  
ATOM     23  O   GLU 0   2      10.826  31.659  13.369  1.00  0.00      R00  O  
ATOM     24  CB  GLU 0   2      10.615  30.712  16.444  1.00  0.00      R00  C  
ATOM     25  CG  GLU 0   2      10.078  29.571  17.341  1.00  0.00      R00  C  
ATOM     26  CD  GLU 0   2      11.034  29.241  18.493  1.00  0.00      R00  C  
ATOM     27  OE1 GLU 0   2      11.355  30.115  19.337  1.00  0.00      R00  O  
ATOM     28  OE2 GLU 0   2      11.345  28.069  18.679  1.00  0.00      R00  O1-
ATOM     29  H   GLU 0   2      10.352  29.405  14.174  1.00  0.00      R00  H  
ATOM     30  HA  GLU 0   2       8.676  31.405  15.713  1.00  0.00           H  
ATOM     31  HB3 GLU 0   2      10.901  31.582  17.035  1.00  0.00           H  
ATOM     32  HB2 GLU 0   2      11.562  30.407  15.997  1.00  0.00           H  
ATOM     33  HG3 GLU 0   2      10.113  28.701  16.685  1.00  0.00           H  
ATOM     34  HG2 GLU 0   2       9.074  29.572  17.764  1.00  0.00           H  
ATOM     35  N   LEU 0   3       9.961  33.375  14.530  1.00  0.00      R00  N  
ATOM     36  CA  LEU 0   3      10.408  34.592  13.833  1.00  0.00      R00  C  
ATOM     37  C   LEU 0   3      10.673  35.749  14.906  1.00  0.00      R00  C  
ATOM     38  O   LEU 0   3      10.417  35.661  16.077  1.00  0.00      R00  O  
ATOM     39  CB  LEU 0   3       9.273  34.994  12.834  1.00  0.00      R00  C  
ATOM     40  CG  LEU 0   3       9.080  34.188  11.544  1.00  0.00      R00  C  
ATOM     41  CD1 LEU 0   3       7.802  34.505  10.818  1.00  0.00      R00  C  
ATOM     42  CD2 LEU 0   3      10.316  34.117  10.608  1.00  0.00      R00  C  
ATOM     43  H   LEU 0   3       9.410  33.688  15.316  1.00  0.00      R00  H  
ATOM     44  HA  LEU 0   3      11.324  34.422  13.267  1.00  0.00           H  
ATOM     45  HB3 LEU 0   3       9.440  36.021  12.508  1.00  0.00           H  
ATOM     46  HB2 LEU 0   3       8.333  35.068  13.380  1.00  0.00           H  
ATOM     47  HG  LEU 0   3       8.922  33.224  12.028  1.00  0.00           H  
ATOM     48 HD11 LEU 0   3       7.827  34.323   9.743  1.00  0.00           H  
ATOM     49 HD12 LEU 0   3       7.079  33.836  11.284  1.00  0.00           H  
ATOM     50 HD13 LEU 0   3       7.453  35.522  10.999  1.00  0.00           H  
ATOM     51 HD21 LEU 0   3      10.562  33.055  10.608  1.00  0.00           H  
ATOM     52 HD22 LEU 0   3      10.092  34.385   9.575  1.00  0.00           H  
ATOM     53 HD23 LEU 0   3      11.169  34.696  10.961  1.00  0.00           H  
ATOM     54  N   GLU 0   4      11.206  36.796  14.331  1.00  0.00      R00  N  
ATOM     55  CA  GLU 0   4      11.516  37.989  15.188  1.00  0.00      R00  C  
ATOM     56  C   GLU 0   4      10.593  39.064  14.754  1.00  0.00      R00  C  
ATOM     57  O   GLU 0   4      10.447  39.273  13.572  1.00  0.00      R00  O  
ATOM     58  CB  GLU 0   4      13.072  38.275  15.033  1.00  0.00      R00  C  
ATOM     59  CG  GLU 0   4      14.055  37.239  15.548  1.00  0.00      R00  C  
ATOM     60  CD  GLU 0   4      13.944  36.860  16.987  1.00  0.00      R00  C  
ATOM     61  OE1 GLU 0   4      13.609  37.758  17.805  1.00  0.00      R00  O  
ATOM     62  OE2 GLU 0   4      14.223  35.712  17.299  1.00  0.00      R00  O1-
ATOM     63  H   GLU 0   4      11.260  36.935  13.332  1.00  0.00      R00  H  
ATOM     64  HA  GLU 0   4      11.294  37.789  16.236  1.00  0.00           H  
ATOM     65  HB3 GLU 0   4      13.257  39.203  15.573  1.00  0.00           H  
ATOM     66  HB2 GLU 0   4      13.392  38.439  14.003  1.00  0.00           H  
ATOM     67  HG3 GLU 0   4      15.077  37.551  15.335  1.00  0.00           H  
ATOM     68  HG2 GLU 0   4      14.100  36.308  14.982  1.00  0.00           H  
ATOM     69  N   ASP 0   5      10.109  39.757  15.755  1.00  0.00      R00  N  
ATOM     70  CA  ASP 0   5       9.552  41.155  15.636  1.00  0.00      R00  C  
ATOM     71  C   ASP 0   5      10.578  42.148  15.141  1.00  0.00      R00  C  
ATOM     72  O   ASP 0   5      11.699  42.222  15.696  1.00  0.00      R00  O  
ATOM     73  CB  ASP 0   5       8.858  41.621  16.951  1.00  0.00      R00  C  
ATOM     74  CG  ASP 0   5       8.006  40.619  17.621  1.00  0.00      R00  C  
ATOM     75  OD1 ASP 0   5       7.789  40.619  18.867  1.00  0.00      R00  O  
ATOM     76  OD2 ASP 0   5       7.338  39.843  16.875  1.00  0.00      R00  O1-
ATOM     77  H   ASP 0   5      10.419  39.382  16.640  1.00  0.00      R00  H  
ATOM     78  HA  ASP 0   5       8.866  41.167  14.789  1.00  0.00           H  
ATOM     79  HB3 ASP 0   5       8.185  42.452  16.741  1.00  0.00           H  
ATOM     80  HB2 ASP 0   5       9.682  41.885  17.614  1.00  0.00           H  
ATOM     81  N   VAL 0   6      10.346  42.820  14.058  1.00  0.00      R00  N  
ATOM     82  CA  VAL 0   6      11.306  43.634  13.303  1.00  0.00      R00  C  
ATOM     83  C   VAL 0   6      10.730  45.119  13.257  1.00  0.00      R00  C  
ATOM     84  O   VAL 0   6      10.572  45.650  12.102  1.00  0.00      R00  O  
ATOM     85  CB  VAL 0   6      11.478  42.990  11.912  1.00  0.00      R00  C  
ATOM     86  CG1 VAL 0   6      12.496  41.859  11.881  1.00  0.00      R00  C  
ATOM     87  CG2 VAL 0   6      10.215  42.667  11.204  1.00  0.00      R00  C  
ATOM     88  H   VAL 0   6       9.408  42.899  13.692  1.00  0.00      R00  H  
ATOM     89  HA  VAL 0   6      12.281  43.752  13.775  1.00  0.00           H  
ATOM     90  HB  VAL 0   6      11.964  43.731  11.277  1.00  0.00           H  
ATOM     91 HG11 VAL 0   6      12.207  41.122  12.630  1.00  0.00           H  
ATOM     92 HG12 VAL 0   6      12.657  41.370  10.920  1.00  0.00           H  
ATOM     93 HG13 VAL 0   6      13.479  42.260  12.129  1.00  0.00           H  
ATOM     94 HG21 VAL 0   6       9.638  43.586  11.306  1.00  0.00           H  
ATOM     95 HG22 VAL 0   6      10.401  42.505  10.142  1.00  0.00           H  
ATOM     96 HG23 VAL 0   6       9.578  41.897  11.639  1.00  0.00           H  
ATOM     97  N   GLU 0   7      10.451  45.702  14.390  1.00  0.00      R00  N  
ATOM     98  CA  GLU 0   7      10.096  47.100  14.624  1.00  0.00      R00  C  
ATOM     99  C   GLU 0   7       8.765  47.513  13.987  1.00  0.00      R00  C  
ATOM    100  O   GLU 0   7       7.741  47.498  14.675  1.00  0.00      R00  O  
ATOM    101  CB  GLU 0   7      11.230  48.070  14.357  1.00  0.00      R00  C  
ATOM    102  CG  GLU 0   7      12.519  47.795  15.147  1.00  0.00      R00  C  
ATOM    103  CD  GLU 0   7      12.427  47.515  16.642  1.00  0.00      R00  C  
ATOM    104  OE1 GLU 0   7      12.508  46.340  16.986  1.00  0.00      R00  O  
ATOM    105  OE2 GLU 0   7      12.299  48.381  17.485  1.00  0.00      R00  O1-
ATOM    106  H   GLU 0   7      10.568  45.185  15.249  1.00  0.00      R00  H  
ATOM    107  HA  GLU 0   7       9.873  47.089  15.691  1.00  0.00           H  
ATOM    108  HB3 GLU 0   7      10.953  49.069  14.694  1.00  0.00           H  
ATOM    109  HB2 GLU 0   7      11.421  48.106  13.285  1.00  0.00           H  
ATOM    110  HG3 GLU 0   7      13.023  48.761  15.171  1.00  0.00           H  
ATOM    111  HG2 GLU 0   7      13.196  47.176  14.557  1.00  0.00           H  
ATOM    112  N   MET 0   8       8.783  47.719  12.684  1.00  0.00      R00  N  
ATOM    113  CA  MET 0   8       7.543  48.151  11.965  1.00  0.00      R00  C  
ATOM    114  C   MET 0   8       6.618  46.897  11.952  1.00  0.00      R00  C  
ATOM    115  O   MET 0   8       5.400  47.121  12.170  1.00  0.00      R00  O  
ATOM    116  CB  MET 0   8       7.738  48.558  10.404  1.00  0.00      R00  C  
ATOM    117  CG  MET 0   8       6.505  49.145   9.767  1.00  0.00      R00  C  
ATOM    118  SD  MET 0   8       6.765  49.553   8.002  1.00  0.00      R00  S  
ATOM    119  CE  MET 0   8       8.006  50.778   7.911  1.00  0.00      R00  C  
ATOM    120  H   MET 0   8       9.566  47.772  12.048  1.00  0.00      R00  H  
ATOM    121  HA  MET 0   8       7.067  48.967  12.509  1.00  0.00           H  
ATOM    122  HB3 MET 0   8       8.157  47.680   9.913  1.00  0.00           H  
ATOM    123  HB2 MET 0   8       8.573  49.244  10.263  1.00  0.00           H  
ATOM    124  HG3 MET 0   8       6.101  49.967  10.357  1.00  0.00           H  
ATOM    125  HG2 MET 0   8       5.758  48.352   9.717  1.00  0.00           H  
ATOM    126  HE1 MET 0   8       8.236  50.860   6.849  1.00  0.00           H  
ATOM    127  HE2 MET 0   8       7.618  51.742   8.239  1.00  0.00           H  
ATOM    128  HE3 MET 0   8       8.862  50.448   8.500  1.00  0.00           H  
ATOM    129  N   PHE 0   9       7.002  45.662  11.637  1.00  0.00      R00  N  
ATOM    130  CA  PHE 0   9       6.089  44.558  11.742  1.00  0.00      R00  C  
ATOM    131  C   PHE 0   9       6.586  43.685  12.934  1.00  0.00      R00  C  
ATOM    132  O   PHE 0   9       7.802  43.481  13.121  1.00  0.00      R00  O  
ATOM    133  CB  PHE 0   9       6.241  43.764  10.381  1.00  0.00      R00  C  
ATOM    134  CG  PHE 0   9       5.888  44.547   9.120  1.00  0.00      R00  C  
ATOM    135  CD1 PHE 0   9       6.961  45.117   8.373  1.00  0.00      R00  C  
ATOM    136  CD2 PHE 0   9       4.606  44.946   8.846  1.00  0.00      R00  C  
ATOM    137  CE1 PHE 0   9       6.591  45.848   7.282  1.00  0.00      R00  C  
ATOM    138  CE2 PHE 0   9       4.247  45.816   7.823  1.00  0.00      R00  C  
ATOM    139  CZ  PHE 0   9       5.310  46.206   7.027  1.00  0.00      R00  C  
ATOM    140  H   PHE 0   9       7.955  45.326  11.629  1.00  0.00      R00  H  
ATOM    141  HA  PHE 0   9       5.038  44.824  11.848  1.00  0.00           H  
ATOM    142  HB3 PHE 0   9       5.510  42.959  10.455  1.00  0.00           H  
ATOM    143  HB2 PHE 0   9       7.275  43.419  10.352  1.00  0.00           H  
ATOM    144  HD1 PHE 0   9       7.980  44.817   8.568  1.00  0.00           H  
ATOM    145  HD2 PHE 0   9       3.759  44.536   9.377  1.00  0.00           H  
ATOM    146  HE1 PHE 0   9       7.379  46.124   6.598  1.00  0.00           H  
ATOM    147  HE2 PHE 0   9       3.217  46.095   7.651  1.00  0.00           H  
ATOM    148  HZ  PHE 0   9       5.000  46.813   6.189  1.00  0.00           H  
ATOM    149  N   GLY 0  10       5.570  43.162  13.646  1.00  0.00      R00  N  
ATOM    150  CA  GLY 0  10       5.800  42.057  14.663  1.00  0.00      R00  C  
ATOM    151  C   GLY 0  10       5.286  40.711  14.006  1.00  0.00      R00  C  
ATOM    152  O   GLY 0  10       4.587  40.710  12.998  1.00  0.00      R00  O  
ATOM    153  H   GLY 0  10       4.623  43.461  13.464  1.00  0.00      R00  H  
ATOM    154  HA3 GLY 0  10       5.122  42.266  15.491  1.00  0.00           H  
ATOM    155  HA2 GLY 0  10       6.804  42.060  15.087  1.00  0.00           H  
ATOM    156  N   SER 0  11       5.829  39.593  14.482  1.00  0.00      R00  N  
ATOM    157  CA  SER 0  11       5.764  38.283  13.937  1.00  0.00      R00  C  
ATOM    158  C   SER 0  11       4.635  37.348  14.481  1.00  0.00      R00  C  
ATOM    159  O   SER 0  11       4.340  36.284  13.826  1.00  0.00      R00  O  
ATOM    160  CB  SER 0  11       7.044  37.691  14.124  1.00  0.00      R00  C  
ATOM    161  OG  SER 0  11       7.448  37.568  15.450  1.00  0.00      R00  O  
ATOM    162  H   SER 0  11       6.286  39.643  15.381  1.00  0.00      R00  H  
ATOM    163  HG  SER 0  11       7.597  38.371  15.955  1.00  0.00      R00  H  
ATOM    164  HA  SER 0  11       5.686  38.475  12.866  1.00  0.00           H  
ATOM    165  HB3 SER 0  11       7.847  38.228  13.618  1.00  0.00           H  
ATOM    166  HB2 SER 0  11       6.860  36.714  13.676  1.00  0.00           H  
ATOM    167  N   ASP 0  12       4.097  37.674  15.691  1.00  0.00      R00  N  
ATOM    168  CA  ASP 0  12       3.186  36.748  16.414  1.00  0.00      R00  C  
ATOM    169  C   ASP 0  12       2.050  36.021  15.685  1.00  0.00      R00  C  
ATOM    170  O   ASP 0  12       1.899  34.793  15.923  1.00  0.00      R00  O  
ATOM    171  CB  ASP 0  12       2.567  37.244  17.730  1.00  0.00      R00  C  
ATOM    172  CG  ASP 0  12       3.337  38.251  18.607  1.00  0.00      R00  C  
ATOM    173  OD1 ASP 0  12       4.390  38.722  18.167  1.00  0.00      R00  O  
ATOM    174  OD2 ASP 0  12       2.879  38.640  19.680  1.00  0.00      R00  O1-
ATOM    175  H   ASP 0  12       4.296  38.564  16.127  1.00  0.00      R00  H  
ATOM    176  HA  ASP 0  12       3.909  35.949  16.580  1.00  0.00           H  
ATOM    177  HB3 ASP 0  12       2.547  36.395  18.413  1.00  0.00           H  
ATOM    178  HB2 ASP 0  12       1.549  37.617  17.619  1.00  0.00           H  
ATOM    179  N   ASN 0  13       1.464  36.643  14.653  1.00  0.00      R00  N  
ATOM    180  CA  ASN 0  13       0.351  36.008  13.858  1.00  0.00      R00  C  
ATOM    181  C   ASN 0  13       0.972  34.844  12.964  1.00  0.00      R00  C  
ATOM    182  O   ASN 0  13       0.206  33.872  12.739  1.00  0.00      R00  O  
ATOM    183  CB  ASN 0  13      -0.238  36.990  12.830  1.00  0.00      R00  C  
ATOM    184  CG  ASN 0  13      -1.459  37.801  13.300  1.00  0.00      R00  C  
ATOM    185  OD1 ASN 0  13      -2.326  37.260  14.016  1.00  0.00      R00  O  
ATOM    186  ND2 ASN 0  13      -1.535  39.110  13.032  1.00  0.00      R00  N  
ATOM    187  H   ASN 0  13       1.753  37.574  14.390  1.00  0.00      R00  H  
ATOM    188 HD21 ASN 0  13      -2.356  39.677  13.192  1.00  0.00      R00  H  
ATOM    189 HD22 ASN 0  13      -0.888  39.662  12.486  1.00  0.00      R00  H  
ATOM    190  HA  ASN 0  13      -0.392  35.577  14.528  1.00  0.00           H  
ATOM    191  HB3 ASN 0  13      -0.640  36.498  11.944  1.00  0.00           H  
ATOM    192  HB2 ASN 0  13       0.557  37.644  12.471  1.00  0.00           H  
ATOM    193  N   ILE 0  14       2.236  34.925  12.602  1.00  0.00      R00  N  
ATOM    194  CA  ILE 0  14       2.884  33.975  11.666  1.00  0.00      R00  C  
ATOM    195  C   ILE 0  14       3.991  33.048  12.365  1.00  0.00      R00  C  
ATOM    196  O   ILE 0  14       4.240  31.988  11.869  1.00  0.00      R00  O  
ATOM    197  CB  ILE 0  14       3.525  34.678  10.447  1.00  0.00      R00  C  
ATOM    198  CG2 ILE 0  14       4.560  35.692  10.831  1.00  0.00      R00  C  
ATOM    199  CG1 ILE 0  14       4.003  33.773   9.326  1.00  0.00      R00  C  
ATOM    200  CD1 ILE 0  14       4.258  34.472   7.958  1.00  0.00      R00  C  
ATOM    201  H   ILE 0  14       2.748  35.731  12.932  1.00  0.00      R00  H  
ATOM    202  HA  ILE 0  14       2.166  33.327  11.164  1.00  0.00           H  
ATOM    203  HB  ILE 0  14       2.689  35.284  10.096  1.00  0.00           H  
ATOM    204 HG21 ILE 0  14       5.322  35.920  10.085  1.00  0.00           H  
ATOM    205 HG22 ILE 0  14       4.087  36.652  11.038  1.00  0.00           H  
ATOM    206 HG23 ILE 0  14       5.194  35.404  11.670  1.00  0.00           H  
ATOM    207 HG13 ILE 0  14       3.331  32.917   9.274  1.00  0.00           H  
ATOM    208 HG12 ILE 0  14       4.947  33.337   9.656  1.00  0.00           H  
ATOM    209 HD11 ILE 0  14       3.990  33.858   7.098  1.00  0.00           H  
ATOM    210 HD12 ILE 0  14       3.588  35.331   7.927  1.00  0.00           H  
ATOM    211 HD13 ILE 0  14       5.215  34.950   7.750  1.00  0.00           H  
ATOM    212  N   SER 0  15       4.515  33.552  13.496  1.00  0.00      R00  N  
ATOM    213  CA  SER 0  15       5.292  32.797  14.492  1.00  0.00      R00  C  
ATOM    214  C   SER 0  15       4.468  31.801  15.330  1.00  0.00      R00  C  
ATOM    215  O   SER 0  15       3.250  31.902  15.422  1.00  0.00      R00  O  
ATOM    216  CB  SER 0  15       6.106  33.813  15.352  1.00  0.00      R00  C  
ATOM    217  OG  SER 0  15       7.102  33.208  16.141  1.00  0.00      R00  O  
ATOM    218  H   SER 0  15       4.082  34.378  13.885  1.00  0.00      R00  H  
ATOM    219  HG  SER 0  15       6.834  33.216  17.063  1.00  0.00      R00  H  
ATOM    220  HA  SER 0  15       5.871  32.098  13.889  1.00  0.00           H  
ATOM    221  HB3 SER 0  15       5.458  34.346  16.048  1.00  0.00           H  
ATOM    222  HB2 SER 0  15       6.438  34.592  14.666  1.00  0.00           H  
ATOM    223  N   TYR 0  16       5.174  30.841  15.938  1.00  0.00      R00  N  
ATOM    224  CA  TYR 0  16       4.906  29.702  16.817  1.00  0.00      R00  C  
ATOM    225  C   TYR 0  16       5.949  29.602  17.904  1.00  0.00      R00  C  
ATOM    226  O   TYR 0  16       6.495  28.569  18.302  1.00  0.00      R00  O  
ATOM    227  CB  TYR 0  16       4.717  28.390  16.038  1.00  0.00      R00  C  
ATOM    228  CG  TYR 0  16       3.393  28.348  15.171  1.00  0.00      R00  C  
ATOM    229  CD1 TYR 0  16       2.305  27.503  15.552  1.00  0.00      R00  C  
ATOM    230  CE1 TYR 0  16       1.087  27.594  14.809  1.00  0.00      R00  C  
ATOM    231  CD2 TYR 0  16       3.445  28.926  13.865  1.00  0.00      R00  C  
ATOM    232  CE2 TYR 0  16       2.279  28.823  13.073  1.00  0.00      R00  C  
ATOM    233  CZ  TYR 0  16       1.058  28.279  13.598  1.00  0.00      R00  C  
ATOM    234  OH  TYR 0  16      -0.166  28.388  12.995  1.00  0.00      R00  O  
ATOM    235  H   TYR 0  16       6.172  30.908  15.797  1.00  0.00      R00  H  
ATOM    236  HH  TYR 0  16      -0.822  28.017  13.589  1.00  0.00      R00  H  
ATOM    237  HA  TYR 0  16       3.968  29.936  17.321  1.00  0.00           H  
ATOM    238  HB3 TYR 0  16       4.688  27.607  16.796  1.00  0.00           H  
ATOM    239  HB2 TYR 0  16       5.647  28.189  15.506  1.00  0.00           H  
ATOM    240  HD1 TYR 0  16       2.298  26.905  16.451  1.00  0.00           H  
ATOM    241  HE1 TYR 0  16       0.230  27.050  15.180  1.00  0.00           H  
ATOM    242  HD2 TYR 0  16       4.301  29.484  13.514  1.00  0.00           H  
ATOM    243  HE2 TYR 0  16       2.136  29.461  12.214  1.00  0.00           H  
ATOM    244  N   ASP 0  17       6.353  30.689  18.510  1.00  0.00      R00  N  
ATOM    245  CA  ASP 0  17       7.281  30.738  19.583  1.00  0.00      R00  C  
ATOM    246  C   ASP 0  17       6.388  30.701  20.860  1.00  0.00      R00  C  
ATOM    247  O   ASP 0  17       6.339  31.683  21.631  1.00  0.00      R00  O  
ATOM    248  CB  ASP 0  17       8.165  32.004  19.528  1.00  0.00      R00  C  
ATOM    249  CG  ASP 0  17       7.457  33.324  19.362  1.00  0.00      R00  C  
ATOM    250  OD1 ASP 0  17       6.424  33.483  18.643  1.00  0.00      R00  O  
ATOM    251  OD2 ASP 0  17       8.032  34.308  19.859  1.00  0.00      R00  O1-
ATOM    252  H   ASP 0  17       5.998  31.595  18.237  1.00  0.00      R00  H  
ATOM    253  HA  ASP 0  17       7.937  29.868  19.574  1.00  0.00           H  
ATOM    254  HB3 ASP 0  17       8.881  31.880  18.715  1.00  0.00           H  
ATOM    255  HB2 ASP 0  17       8.803  32.068  20.409  1.00  0.00           H  
ATOM    256  N   TYR 0  18       5.854  29.485  21.009  1.00  0.00      R00  N  
ATOM    257  CA  TYR 0  18       5.033  29.047  22.169  1.00  0.00      R00  C  
ATOM    258  C   TYR 0  18       5.385  27.605  22.461  1.00  0.00      R00  C  
ATOM    259  O   TYR 0  18       5.691  26.903  21.483  1.00  0.00      R00  O  
ATOM    260  CB  TYR 0  18       3.495  29.153  21.859  1.00  0.00      R00  C  
ATOM    261  CG  TYR 0  18       2.519  28.673  22.862  1.00  0.00      R00  C  
ATOM    262  CD1 TYR 0  18       2.243  29.511  23.974  1.00  0.00      R00  C  
ATOM    263  CE1 TYR 0  18       1.293  29.014  24.909  1.00  0.00      R00  C  
ATOM    264  CD2 TYR 0  18       1.876  27.461  22.684  1.00  0.00      R00  C  
ATOM    265  CE2 TYR 0  18       0.946  26.969  23.707  1.00  0.00      R00  C  
ATOM    266  CZ  TYR 0  18       0.650  27.772  24.855  1.00  0.00      R00  C  
ATOM    267  OH  TYR 0  18      -0.220  27.283  25.835  1.00  0.00      R00  O  
ATOM    268  H   TYR 0  18       5.928  28.820  20.253  1.00  0.00      R00  H  
ATOM    269  HH  TYR 0  18      -0.239  27.892  26.577  1.00  0.00      R00  H  
ATOM    270  HA  TYR 0  18       5.274  29.666  23.034  1.00  0.00           H  
ATOM    271  HB3 TYR 0  18       3.379  28.478  21.011  1.00  0.00           H  
ATOM    272  HB2 TYR 0  18       3.223  30.161  21.547  1.00  0.00           H  
ATOM    273  HD1 TYR 0  18       2.759  30.439  24.173  1.00  0.00           H  
ATOM    274  HE1 TYR 0  18       1.146  29.651  25.768  1.00  0.00           H  
ATOM    275  HD2 TYR 0  18       2.017  26.876  21.787  1.00  0.00           H  
ATOM    276  HE2 TYR 0  18       0.307  26.102  23.622  1.00  0.00           H  
ATOM    277  N   ASN 0  19       5.505  27.174  23.693  1.00  0.00      R00  N  
ATOM    278  CA  ASN 0  19       5.864  25.851  24.109  1.00  0.00      R00  C  
ATOM    279  C   ASN 0  19       4.812  25.384  25.205  1.00  0.00      R00  C  
ATOM    280  O   ASN 0  19       4.585  26.151  26.059  1.00  0.00      R00  O  
ATOM    281  CB  ASN 0  19       7.278  25.986  24.669  1.00  0.00      R00  C  
ATOM    282  CG  ASN 0  19       8.402  26.116  23.681  1.00  0.00      R00  C  
ATOM    283  OD1 ASN 0  19       9.053  25.119  23.288  1.00  0.00      R00  O  
ATOM    284  ND2 ASN 0  19       8.756  27.308  23.236  1.00  0.00      R00  N  
ATOM    285  H   ASN 0  19       5.369  27.802  24.472  1.00  0.00      R00  H  
ATOM    286 HD21 ASN 0  19       9.415  27.420  22.478  1.00  0.00      R00  H  
ATOM    287 HD22 ASN 0  19       8.461  28.145  23.719  1.00  0.00      R00  H  
ATOM    288  HA  ASN 0  19       5.834  25.100  23.321  1.00  0.00           H  
ATOM    289  HB3 ASN 0  19       7.523  25.080  25.224  1.00  0.00           H  
ATOM    290  HB2 ASN 0  19       7.396  26.787  25.398  1.00  0.00           H  
ATOM    291  N   GLY 0  20       4.163  24.263  24.954  1.00  0.00      R00  N  
ATOM    292  CA  GLY 0  20       3.018  23.761  25.806  1.00  0.00      R00  C  
ATOM    293  C   GLY 0  20       3.481  22.475  26.509  1.00  0.00      R00  C  
ATOM    294  O   GLY 0  20       4.248  21.731  25.912  1.00  0.00      R00  O  
ATOM    295  H   GLY 0  20       4.497  23.617  24.253  1.00  0.00      R00  H  
ATOM    296  HA3 GLY 0  20       2.140  23.446  25.242  1.00  0.00           H  
ATOM    297  HA2 GLY 0  20       2.765  24.534  26.531  1.00  0.00           H  
ATOM    298  N   THR 0  21       2.992  22.161  27.732  1.00  0.00      R00  N  
ATOM    299  CA  THR 0  21       3.264  20.877  28.491  1.00  0.00      R00  C  
ATOM    300  C   THR 0  21       2.549  19.623  27.851  1.00  0.00      R00  C  
ATOM    301  O   THR 0  21       3.131  18.554  28.043  1.00  0.00      R00  O  
ATOM    302  CB  THR 0  21       2.986  21.172  29.997  1.00  0.00      R00  C  
ATOM    303  OG1 THR 0  21       1.737  21.813  30.206  1.00  0.00      R00  O  
ATOM    304  CG2 THR 0  21       4.049  22.134  30.651  1.00  0.00      R00  C  
ATOM    305  H   THR 0  21       2.389  22.789  28.245  1.00  0.00      R00  H  
ATOM    306  HG1 THR 0  21       1.664  22.714  29.882  1.00  0.00      R00  H  
ATOM    307  HA  THR 0  21       4.329  20.646  28.519  1.00  0.00           H  
ATOM    308  HB  THR 0  21       3.024  20.163  30.408  1.00  0.00           H  
ATOM    309 HG21 THR 0  21       3.815  22.182  31.715  1.00  0.00           H  
ATOM    310 HG22 THR 0  21       5.064  21.824  30.402  1.00  0.00           H  
ATOM    311 HG23 THR 0  21       4.005  23.167  30.306  1.00  0.00           H  
ATOM    312  N   VAL 0  22       1.448  19.771  27.061  1.00  0.00      R00  N  
ATOM    313  CA  VAL 0  22       0.651  18.672  26.496  1.00  0.00      R00  C  
ATOM    314  C   VAL 0  22       1.327  18.121  25.217  1.00  0.00      R00  C  
ATOM    315  O   VAL 0  22       1.998  18.928  24.516  1.00  0.00      R00  O  
ATOM    316  CB  VAL 0  22      -0.831  19.167  26.257  1.00  0.00      R00  C  
ATOM    317  CG1 VAL 0  22      -1.435  19.553  27.606  1.00  0.00      R00  C  
ATOM    318  CG2 VAL 0  22      -1.177  20.210  25.163  1.00  0.00      R00  C  
ATOM    319  H   VAL 0  22       1.074  20.708  27.021  1.00  0.00      R00  H  
ATOM    320  HA  VAL 0  22       0.579  17.902  27.264  1.00  0.00           H  
ATOM    321  HB  VAL 0  22      -1.398  18.291  25.940  1.00  0.00           H  
ATOM    322 HG11 VAL 0  22      -1.663  18.696  28.240  1.00  0.00           H  
ATOM    323 HG12 VAL 0  22      -0.727  20.180  28.149  1.00  0.00           H  
ATOM    324 HG13 VAL 0  22      -2.323  20.172  27.481  1.00  0.00           H  
ATOM    325 HG21 VAL 0  22      -0.674  21.176  25.214  1.00  0.00           H  
ATOM    326 HG22 VAL 0  22      -0.944  19.672  24.244  1.00  0.00           H  
ATOM    327 HG23 VAL 0  22      -2.226  20.431  25.361  1.00  0.00           H  
ATOM    328  N   ASN 0  23       1.198  16.843  25.033  1.00  0.00      R00  N  
ATOM    329  CA  ASN 0  23       1.612  16.109  23.719  1.00  0.00      R00  C  
ATOM    330  C   ASN 0  23       0.925  16.751  22.466  1.00  0.00      R00  C  
ATOM    331  O   ASN 0  23      -0.249  16.397  22.225  1.00  0.00      R00  O  
ATOM    332  CB  ASN 0  23       1.186  14.635  23.838  1.00  0.00      R00  C  
ATOM    333  CG  ASN 0  23       1.982  13.851  24.864  1.00  0.00      R00  C  
ATOM    334  OD1 ASN 0  23       3.194  13.806  24.837  1.00  0.00      R00  O  
ATOM    335  ND2 ASN 0  23       1.361  13.082  25.739  1.00  0.00      R00  N  
ATOM    336  H   ASN 0  23       0.625  16.327  25.685  1.00  0.00      R00  H  
ATOM    337 HD21 ASN 0  23       1.905  12.536  26.393  1.00  0.00      R00  H  
ATOM    338 HD22 ASN 0  23       0.356  13.052  25.837  1.00  0.00      R00  H  
ATOM    339  HA  ASN 0  23       2.672  16.345  23.628  1.00  0.00           H  
ATOM    340  HB3 ASN 0  23       1.513  14.176  22.905  1.00  0.00           H  
ATOM    341  HB2 ASN 0  23       0.133  14.530  24.102  1.00  0.00           H  
ATOM    342  N   GLY 0  24       1.656  17.433  21.565  1.00  0.00      R00  N  
ATOM    343  CA  GLY 0  24       1.068  18.115  20.453  1.00  0.00      R00  C  
ATOM    344  C   GLY 0  24       0.867  19.644  20.734  1.00  0.00      R00  C  
ATOM    345  O   GLY 0  24       0.336  20.400  19.933  1.00  0.00      R00  O  
ATOM    346  H   GLY 0  24       2.666  17.413  21.549  1.00  0.00      R00  H  
ATOM    347  HA3 GLY 0  24       0.064  17.734  20.265  1.00  0.00           H  
ATOM    348  HA2 GLY 0  24       1.529  17.875  19.495  1.00  0.00           H  
ATOM    349  N   THR 0  25       1.394  20.156  21.886  1.00  0.00      R00  N  
ATOM    350  CA  THR 0  25       1.588  21.601  22.249  1.00  0.00      R00  C  
ATOM    351  C   THR 0  25       0.250  22.377  22.536  1.00  0.00      R00  C  
ATOM    352  O   THR 0  25       0.273  23.238  23.388  1.00  0.00      R00  O  
ATOM    353  CB  THR 0  25       2.513  22.383  21.254  1.00  0.00      R00  C  
ATOM    354  OG1 THR 0  25       3.779  21.765  21.176  1.00  0.00      R00  O  
ATOM    355  CG2 THR 0  25       2.839  23.875  21.537  1.00  0.00      R00  C  
ATOM    356  H   THR 0  25       1.842  19.469  22.474  1.00  0.00      R00  H  
ATOM    357  HG1 THR 0  25       3.634  20.890  20.809  1.00  0.00      R00  H  
ATOM    358  HA  THR 0  25       2.167  21.622  23.172  1.00  0.00           H  
ATOM    359  HB  THR 0  25       2.155  22.365  20.225  1.00  0.00           H  
ATOM    360 HG21 THR 0  25       1.973  24.518  21.383  1.00  0.00           H  
ATOM    361 HG22 THR 0  25       3.081  23.935  22.599  1.00  0.00           H  
ATOM    362 HG23 THR 0  25       3.723  24.267  21.035  1.00  0.00           H  
ATOM    363  N   TYR 0  26      -0.918  22.086  21.968  1.00  0.00      R00  N  
ATOM    364  CA  TYR 0  26      -2.182  22.809  22.064  1.00  0.00      R00  C  
ATOM    365  C   TYR 0  26      -3.191  21.788  22.685  1.00  0.00      R00  C  
ATOM    366  O   TYR 0  26      -2.941  20.594  22.787  1.00  0.00      R00  O  
ATOM    367  CB  TYR 0  26      -2.597  23.269  20.656  1.00  0.00      R00  C  
ATOM    368  CG  TYR 0  26      -1.716  24.346  20.005  1.00  0.00      R00  C  
ATOM    369  CD1 TYR 0  26      -2.148  25.717  20.079  1.00  0.00      R00  C  
ATOM    370  CE1 TYR 0  26      -1.291  26.740  19.695  1.00  0.00      R00  C  
ATOM    371  CD2 TYR 0  26      -0.400  24.102  19.453  1.00  0.00      R00  C  
ATOM    372  CE2 TYR 0  26       0.395  25.178  19.174  1.00  0.00      R00  C  
ATOM    373  CZ  TYR 0  26      -0.023  26.543  19.209  1.00  0.00      R00  C  
ATOM    374  OH  TYR 0  26       0.831  27.509  18.914  1.00  0.00      R00  O  
ATOM    375  H   TYR 0  26      -0.974  21.354  21.274  1.00  0.00      R00  H  
ATOM    376  HH  TYR 0  26       0.413  28.355  19.088  1.00  0.00      R00  H  
ATOM    377  HA  TYR 0  26      -1.992  23.657  22.721  1.00  0.00           H  
ATOM    378  HB3 TYR 0  26      -3.635  23.583  20.766  1.00  0.00           H  
ATOM    379  HB2 TYR 0  26      -2.634  22.398  20.002  1.00  0.00           H  
ATOM    380  HD1 TYR 0  26      -3.094  25.943  20.548  1.00  0.00           H  
ATOM    381  HE1 TYR 0  26      -1.736  27.702  19.903  1.00  0.00           H  
ATOM    382  HD2 TYR 0  26       0.038  23.139  19.237  1.00  0.00           H  
ATOM    383  HE2 TYR 0  26       1.383  24.888  18.849  1.00  0.00           H  
ATOM    384  N   GLU 0  27      -4.348  22.313  23.122  1.00  0.00      R00  N  
ATOM    385  CA  GLU 0  27      -5.570  21.485  23.467  1.00  0.00      R00  C  
ATOM    386  C   GLU 0  27      -6.178  20.761  22.306  1.00  0.00      R00  C  
ATOM    387  O   GLU 0  27      -5.932  21.110  21.188  1.00  0.00      R00  O  
ATOM    388  CB  GLU 0  27      -6.606  22.240  24.279  1.00  0.00      R00  C  
ATOM    389  CG  GLU 0  27      -6.031  22.823  25.538  1.00  0.00      R00  C  
ATOM    390  CD  GLU 0  27      -7.006  23.658  26.308  1.00  0.00      R00  C  
ATOM    391  OE1 GLU 0  27      -8.205  23.322  26.382  1.00  0.00      R00  O  
ATOM    392  OE2 GLU 0  27      -6.663  24.717  26.800  1.00  0.00      R00  O1-
ATOM    393  H   GLU 0  27      -4.514  23.296  23.281  1.00  0.00      R00  H  
ATOM    394  HA  GLU 0  27      -5.219  20.673  24.104  1.00  0.00           H  
ATOM    395  HB3 GLU 0  27      -7.372  21.492  24.489  1.00  0.00           H  
ATOM    396  HB2 GLU 0  27      -7.059  22.988  23.629  1.00  0.00           H  
ATOM    397  HG3 GLU 0  27      -5.193  23.468  25.274  1.00  0.00           H  
ATOM    398  HG2 GLU 0  27      -5.467  22.105  26.133  1.00  0.00           H  
ATOM    399  N   ARG 0  28      -6.894  19.679  22.520  1.00  0.00      R00  N  
ATOM    400  CA  ARG 0  28      -7.483  18.781  21.570  1.00  0.00      R00  C  
ATOM    401  C   ARG 0  28      -6.519  17.851  20.832  1.00  0.00      R00  C  
ATOM    402  O   ARG 0  28      -6.890  16.700  20.651  1.00  0.00      R00  O  
ATOM    403  CB  ARG 0  28      -8.294  19.494  20.486  1.00  0.00      R00  C  
ATOM    404  CG  ARG 0  28      -9.455  20.202  21.004  1.00  0.00      R00  C  
ATOM    405  CD  ARG 0  28     -10.445  20.950  19.985  1.00  0.00      R00  C  
ATOM    406  NE  ARG 0  28      -9.667  21.955  19.275  1.00  0.00      R00  N  
ATOM    407  CZ  ARG 0  28     -10.146  23.042  18.665  1.00  0.00      R00  C  
ATOM    408  NH1 ARG 0  28     -11.456  23.217  18.489  1.00  0.00      R00  N  
ATOM    409  NH2 ARG 0  28      -9.213  23.937  18.223  1.00  0.00      R00  N1+
ATOM    410  H   ARG 0  28      -6.984  19.336  23.465  1.00  0.00      R00  H  
ATOM    411  HE  ARG 0  28      -8.685  21.764  19.137  1.00  0.00      R00  H  
ATOM    412 HH11 ARG 0  28     -11.833  24.057  18.073  1.00  0.00      R00  H  
ATOM    413 HH12 ARG 0  28     -12.129  22.498  18.711  1.00  0.00      R00  H  
ATOM    414 HH21 ARG 0  28      -9.364  24.928  18.106  1.00  0.00      R00  H  
ATOM    415 HH22 ARG 0  28      -8.239  23.711  18.369  1.00  0.00      R00  H  
ATOM    416  HA  ARG 0  28      -8.163  18.170  22.164  1.00  0.00           H  
ATOM    417  HB3 ARG 0  28      -8.699  18.726  19.827  1.00  0.00           H  
ATOM    418  HB2 ARG 0  28      -7.712  20.162  19.852  1.00  0.00           H  
ATOM    419  HG3 ARG 0  28      -9.237  20.980  21.736  1.00  0.00           H  
ATOM    420  HG2 ARG 0  28     -10.070  19.545  21.618  1.00  0.00           H  
ATOM    421  HD3 ARG 0  28     -11.077  21.481  20.696  1.00  0.00           H  
ATOM    422  HD2 ARG 0  28     -11.023  20.338  19.293  1.00  0.00           H  
ATOM    423  N   CYS 0  29      -5.294  18.344  20.578  1.00  0.00      R00  N  
ATOM    424  CA  CYS 0  29      -4.199  17.529  20.072  1.00  0.00      R00  C  
ATOM    425  C   CYS 0  29      -3.860  16.276  20.884  1.00  0.00      R00  C  
ATOM    426  O   CYS 0  29      -3.809  15.224  20.283  1.00  0.00      R00  O  
ATOM    427  CB  CYS 0  29      -2.965  18.447  20.005  1.00  0.00      R00  C  
ATOM    428  SG  CYS 0  29      -3.354  19.757  18.812  1.00  0.00      R00  S  
ATOM    429  H   CYS 0  29      -5.051  19.291  20.830  1.00  0.00      R00  H  
ATOM    430  HA  CYS 0  29      -4.490  17.229  19.065  1.00  0.00           H  
ATOM    431  HB3 CYS 0  29      -2.277  17.852  19.406  1.00  0.00           H  
ATOM    432  HB2 CYS 0  29      -2.483  18.837  20.902  1.00  0.00           H  
ATOM    433  HG  CYS 0  29      -2.098  20.211  18.839  1.00  0.00           H  
ATOM    434  N   PRO 0  30      -3.704  16.409  22.297  1.00  0.00      R00  N  
ATOM    435  CA  PRO 0  30      -3.600  15.254  23.217  1.00  0.00      R00  C  
ATOM    436  C   PRO 0  30      -4.766  14.269  23.063  1.00  0.00      R00  C  
ATOM    437  O   PRO 0  30      -4.479  13.066  23.251  1.00  0.00      R00  O  
ATOM    438  CD  PRO 0  30      -3.426  17.610  23.117  1.00  0.00      R00  C  
ATOM    439  CB  PRO 0  30      -3.413  15.802  24.677  1.00  0.00      R00  C  
ATOM    440  CG  PRO 0  30      -3.935  17.254  24.546  1.00  0.00      R00  C  
ATOM    441  HD2 PRO 0  30      -4.023  18.513  22.986  1.00  0.00           H  
ATOM    442  HD3 PRO 0  30      -2.359  17.828  23.079  1.00  0.00           H  
ATOM    443  HA  PRO 0  30      -2.635  14.759  23.115  1.00  0.00           H  
ATOM    444  HB3 PRO 0  30      -2.408  15.638  25.065  1.00  0.00           H  
ATOM    445  HB2 PRO 0  30      -4.105  15.266  25.327  1.00  0.00           H  
ATOM    446  HG2 PRO 0  30      -5.021  17.347  24.561  1.00  0.00           H  
ATOM    447  HG3 PRO 0  30      -3.533  17.935  25.296  1.00  0.00           H  
ATOM    448  N   ASN 0  31      -5.970  14.770  22.904  1.00  0.00      R00  N  
ATOM    449  CA  ASN 0  31      -7.164  13.928  22.973  1.00  0.00      R00  C  
ATOM    450  C   ASN 0  31      -7.363  13.192  21.616  1.00  0.00      R00  C  
ATOM    451  O   ASN 0  31      -7.701  11.993  21.678  1.00  0.00      R00  O  
ATOM    452  CB  ASN 0  31      -8.355  14.774  23.233  1.00  0.00      R00  C  
ATOM    453  CG  ASN 0  31      -8.448  15.432  24.633  1.00  0.00      R00  C  
ATOM    454  OD1 ASN 0  31      -7.561  16.269  25.001  1.00  0.00      R00  O  
ATOM    455  ND2 ASN 0  31      -9.546  15.113  25.291  1.00  0.00      R00  N  
ATOM    456  H   ASN 0  31      -6.132  15.740  22.672  1.00  0.00      R00  H  
ATOM    457 HD21 ASN 0  31      -9.498  15.508  26.219  1.00  0.00      R00  H  
ATOM    458 HD22 ASN 0  31     -10.274  14.494  24.964  1.00  0.00      R00  H  
ATOM    459  HA  ASN 0  31      -7.168  13.292  23.859  1.00  0.00           H  
ATOM    460  HB3 ASN 0  31      -9.225  14.125  23.135  1.00  0.00           H  
ATOM    461  HB2 ASN 0  31      -8.437  15.551  22.473  1.00  0.00           H  
ATOM    462  N   VAL 0  32      -7.049  13.828  20.514  1.00  0.00      R00  N  
ATOM    463  CA  VAL 0  32      -7.107  13.083  19.239  1.00  0.00      R00  C  
ATOM    464  C   VAL 0  32      -5.846  12.306  19.001  1.00  0.00      R00  C  
ATOM    465  O   VAL 0  32      -5.898  11.590  17.977  1.00  0.00      R00  O  
ATOM    466  CB  VAL 0  32      -7.325  13.956  17.990  1.00  0.00      R00  C  
ATOM    467  CG1 VAL 0  32      -8.706  14.722  18.148  1.00  0.00      R00  C  
ATOM    468  CG2 VAL 0  32      -6.188  15.001  17.633  1.00  0.00      R00  C  
ATOM    469  H   VAL 0  32      -7.046  14.833  20.416  1.00  0.00      R00  H  
ATOM    470  HA  VAL 0  32      -7.882  12.317  19.266  1.00  0.00           H  
ATOM    471  HB  VAL 0  32      -7.272  13.343  17.090  1.00  0.00           H  
ATOM    472 HG11 VAL 0  32      -9.106  14.920  19.142  1.00  0.00           H  
ATOM    473 HG12 VAL 0  32      -8.705  15.733  17.742  1.00  0.00           H  
ATOM    474 HG13 VAL 0  32      -9.465  14.235  17.536  1.00  0.00           H  
ATOM    475 HG21 VAL 0  32      -5.979  15.616  18.508  1.00  0.00           H  
ATOM    476 HG22 VAL 0  32      -5.302  14.436  17.343  1.00  0.00           H  
ATOM    477 HG23 VAL 0  32      -6.585  15.614  16.824  1.00  0.00           H  
ATOM    478  N   ASN 0  33      -4.835  12.384  19.831  1.00  0.00      R00  N  
ATOM    479  CA  ASN 0  33      -3.508  11.642  19.739  1.00  0.00      R00  C  
ATOM    480  C   ASN 0  33      -2.685  12.149  18.513  1.00  0.00      R00  C  
ATOM    481  O   ASN 0  33      -2.303  11.310  17.750  1.00  0.00      R00  O  
ATOM    482  CB  ASN 0  33      -3.687  10.042  19.630  1.00  0.00      R00  C  
ATOM    483  CG  ASN 0  33      -4.236   9.309  20.910  1.00  0.00      R00  C  
ATOM    484  OD1 ASN 0  33      -4.637   9.927  21.884  1.00  0.00      R00  O  
ATOM    485  ND2 ASN 0  33      -4.352   7.950  20.800  1.00  0.00      R00  N  
ATOM    486  H   ASN 0  33      -4.891  13.102  20.540  1.00  0.00      R00  H  
ATOM    487 HD21 ASN 0  33      -4.803   7.518  21.594  1.00  0.00      R00  H  
ATOM    488 HD22 ASN 0  33      -4.255   7.449  19.928  1.00  0.00      R00  H  
ATOM    489  HA  ASN 0  33      -2.924  11.956  20.604  1.00  0.00           H  
ATOM    490  HB3 ASN 0  33      -2.680   9.637  19.527  1.00  0.00           H  
ATOM    491  HB2 ASN 0  33      -4.333   9.795  18.788  1.00  0.00           H  
ATOM    492  N   LEU 0  34      -2.650  13.445  18.261  1.00  0.00      R00  N  
ATOM    493  CA  LEU 0  34      -2.033  13.966  17.047  1.00  0.00      R00  C  
ATOM    494  C   LEU 0  34      -0.453  13.692  16.969  1.00  0.00      R00  C  
ATOM    495  O   LEU 0  34       0.140  13.831  18.044  1.00  0.00      R00  O  
ATOM    496  CB  LEU 0  34      -2.309  15.473  17.196  1.00  0.00      R00  C  
ATOM    497  CG  LEU 0  34      -1.681  16.516  16.208  1.00  0.00      R00  C  
ATOM    498  CD1 LEU 0  34      -2.796  17.566  15.855  1.00  0.00      R00  C  
ATOM    499  CD2 LEU 0  34      -0.340  17.242  16.817  1.00  0.00      R00  C  
ATOM    500  H   LEU 0  34      -3.015  14.069  18.966  1.00  0.00      R00  H  
ATOM    501  HA  LEU 0  34      -2.384  13.466  16.144  1.00  0.00           H  
ATOM    502  HB3 LEU 0  34      -2.030  15.799  18.198  1.00  0.00           H  
ATOM    503  HB2 LEU 0  34      -3.394  15.513  17.104  1.00  0.00           H  
ATOM    504  HG  LEU 0  34      -1.482  16.034  15.251  1.00  0.00           H  
ATOM    505 HD11 LEU 0  34      -2.571  18.581  16.182  1.00  0.00           H  
ATOM    506 HD12 LEU 0  34      -3.088  17.655  14.808  1.00  0.00           H  
ATOM    507 HD13 LEU 0  34      -3.747  17.429  16.370  1.00  0.00           H  
ATOM    508 HD21 LEU 0  34      -0.238  18.270  16.470  1.00  0.00           H  
ATOM    509 HD22 LEU 0  34      -0.458  17.374  17.893  1.00  0.00           H  
ATOM    510 HD23 LEU 0  34       0.583  16.772  16.479  1.00  0.00           H  
ATOM    511  N   PRO 0  35       0.186  13.310  15.813  1.00  0.00      R00  N  
ATOM    512  CA  PRO 0  35      -0.430  13.094  14.494  1.00  0.00      R00  C  
ATOM    513  C   PRO 0  35      -0.938  11.657  14.164  1.00  0.00      R00  C  
ATOM    514  O   PRO 0  35      -1.513  11.389  13.128  1.00  0.00      R00  O  
ATOM    515  CD  PRO 0  35       1.600  12.989  15.761  1.00  0.00      R00  C  
ATOM    516  CB  PRO 0  35       0.720  13.623  13.594  1.00  0.00      R00  C  
ATOM    517  CG  PRO 0  35       1.962  13.006  14.283  1.00  0.00      R00  C  
ATOM    518  HD2 PRO 0  35       1.762  11.971  16.116  1.00  0.00           H  
ATOM    519  HD3 PRO 0  35       2.178  13.690  16.364  1.00  0.00           H  
ATOM    520  HA  PRO 0  35      -1.213  13.798  14.211  1.00  0.00           H  
ATOM    521  HB3 PRO 0  35       0.670  14.697  13.416  1.00  0.00           H  
ATOM    522  HB2 PRO 0  35       0.726  13.107  12.634  1.00  0.00           H  
ATOM    523  HG2 PRO 0  35       2.027  11.977  13.930  1.00  0.00           H  
ATOM    524  HG3 PRO 0  35       2.812  13.644  14.038  1.00  0.00           H  
ATOM    525  N   VAL 0  36      -0.741  10.727  15.117  1.00  0.00      R00  N  
ATOM    526  CA  VAL 0  36      -1.067   9.269  15.141  1.00  0.00      R00  C  
ATOM    527  C   VAL 0  36      -2.497   9.062  15.483  1.00  0.00      R00  C  
ATOM    528  O   VAL 0  36      -2.703   8.287  16.420  1.00  0.00      R00  O  
ATOM    529  CB  VAL 0  36      -0.079   8.516  16.146  1.00  0.00      R00  C  
ATOM    530  CG1 VAL 0  36       1.301   8.561  15.553  1.00  0.00      R00  C  
ATOM    531  CG2 VAL 0  36       0.085   9.093  17.551  1.00  0.00      R00  C  
ATOM    532  H   VAL 0  36      -0.667  11.167  16.023  1.00  0.00      R00  H  
ATOM    533  HA  VAL 0  36      -1.102   8.894  14.118  1.00  0.00           H  
ATOM    534  HB  VAL 0  36      -0.368   7.469  16.236  1.00  0.00           H  
ATOM    535 HG11 VAL 0  36       1.353   8.697  14.473  1.00  0.00           H  
ATOM    536 HG12 VAL 0  36       1.714   9.536  15.811  1.00  0.00           H  
ATOM    537 HG13 VAL 0  36       1.848   7.737  16.011  1.00  0.00           H  
ATOM    538 HG21 VAL 0  36      -0.848   9.293  18.079  1.00  0.00           H  
ATOM    539 HG22 VAL 0  36       0.642   8.395  18.176  1.00  0.00           H  
ATOM    540 HG23 VAL 0  36       0.569  10.069  17.525  1.00  0.00           H  
ATOM    541  N   VAL 0  37      -3.435   9.882  14.906  1.00  0.00      R00  N  
ATOM    542  CA  VAL 0  37      -4.802  10.116  15.363  1.00  0.00      R00  C  
ATOM    543  C   VAL 0  37      -5.707   8.859  15.554  1.00  0.00      R00  C  
ATOM    544  O   VAL 0  37      -5.511   7.835  14.950  1.00  0.00      R00  O  
ATOM    545  CB  VAL 0  37      -5.466  11.234  14.525  1.00  0.00      R00  C  
ATOM    546  CG1 VAL 0  37      -4.798  12.628  14.681  1.00  0.00      R00  C  
ATOM    547  CG2 VAL 0  37      -5.506  10.910  12.997  1.00  0.00      R00  C  
ATOM    548  H   VAL 0  37      -3.061  10.524  14.220  1.00  0.00      R00  H  
ATOM    549  HA  VAL 0  37      -4.567  10.386  16.392  1.00  0.00           H  
ATOM    550  HB  VAL 0  37      -6.452  11.466  14.928  1.00  0.00           H  
ATOM    551 HG11 VAL 0  37      -4.663  12.952  15.713  1.00  0.00           H  
ATOM    552 HG12 VAL 0  37      -3.806  12.513  14.243  1.00  0.00           H  
ATOM    553 HG13 VAL 0  37      -5.410  13.334  14.120  1.00  0.00           H  
ATOM    554 HG21 VAL 0  37      -5.384  11.745  12.306  1.00  0.00           H  
ATOM    555 HG22 VAL 0  37      -4.625  10.379  12.636  1.00  0.00           H  
ATOM    556 HG23 VAL 0  37      -6.422  10.460  12.612  1.00  0.00           H  
ATOM    557  N   TYR 0  38      -6.787   9.148  16.214  1.00  0.00      R00  N  
ATOM    558  CA  TYR 0  38      -7.669   8.127  16.876  1.00  0.00      R00  C  
ATOM    559  C   TYR 0  38      -9.065   8.432  16.411  1.00  0.00      R00  C  
ATOM    560  O   TYR 0  38      -9.373   9.634  16.165  1.00  0.00      R00  O  
ATOM    561  CB  TYR 0  38      -7.500   8.134  18.404  1.00  0.00      R00  C  
ATOM    562  CG  TYR 0  38      -8.392   7.070  19.088  1.00  0.00      R00  C  
ATOM    563  CD1 TYR 0  38      -8.334   5.761  18.614  1.00  0.00      R00  C  
ATOM    564  CE1 TYR 0  38      -8.972   4.763  19.327  1.00  0.00      R00  C  
ATOM    565  CD2 TYR 0  38      -9.048   7.413  20.290  1.00  0.00      R00  C  
ATOM    566  CE2 TYR 0  38      -9.696   6.337  20.982  1.00  0.00      R00  C  
ATOM    567  CZ  TYR 0  38      -9.714   5.052  20.469  1.00  0.00      R00  C  
ATOM    568  OH  TYR 0  38     -10.399   4.104  21.214  1.00  0.00      R00  O  
ATOM    569  H   TYR 0  38      -6.988  10.103  16.474  1.00  0.00      R00  H  
ATOM    570  HH  TYR 0  38     -10.734   4.516  22.013  1.00  0.00      R00  H  
ATOM    571  HA  TYR 0  38      -7.372   7.134  16.539  1.00  0.00           H  
ATOM    572  HB3 TYR 0  38      -7.803   9.159  18.622  1.00  0.00           H  
ATOM    573  HB2 TYR 0  38      -6.489   7.900  18.736  1.00  0.00           H  
ATOM    574  HD1 TYR 0  38      -7.772   5.447  17.747  1.00  0.00           H  
ATOM    575  HE1 TYR 0  38      -8.813   3.735  19.039  1.00  0.00           H  
ATOM    576  HD2 TYR 0  38      -9.068   8.355  20.819  1.00  0.00           H  
ATOM    577  HE2 TYR 0  38     -10.153   6.489  21.948  1.00  0.00           H  
ATOM    578  N   VAL 0  39      -9.876   7.381  16.396  1.00  0.00      R00  N  
ATOM    579  CA  VAL 0  39     -11.244   7.400  15.844  1.00  0.00      R00  C  
ATOM    580  C   VAL 0  39     -12.254   8.415  16.489  1.00  0.00      R00  C  
ATOM    581  O   VAL 0  39     -13.310   8.707  15.900  1.00  0.00      R00  O  
ATOM    582  CB  VAL 0  39     -11.862   5.953  15.878  1.00  0.00      R00  C  
ATOM    583  CG1 VAL 0  39     -11.162   4.991  14.914  1.00  0.00      R00  C  
ATOM    584  CG2 VAL 0  39     -11.871   5.435  17.323  1.00  0.00      R00  C  
ATOM    585  H   VAL 0  39      -9.519   6.490  16.710  1.00  0.00      R00  H  
ATOM    586  HA  VAL 0  39     -11.063   7.542  14.778  1.00  0.00           H  
ATOM    587  HB  VAL 0  39     -12.892   6.054  15.536  1.00  0.00           H  
ATOM    588 HG11 VAL 0  39     -11.551   3.975  14.844  1.00  0.00           H  
ATOM    589 HG12 VAL 0  39     -11.375   5.441  13.944  1.00  0.00           H  
ATOM    590 HG13 VAL 0  39     -10.074   4.945  14.957  1.00  0.00           H  
ATOM    591 HG21 VAL 0  39     -12.176   4.400  17.477  1.00  0.00           H  
ATOM    592 HG22 VAL 0  39     -10.954   5.702  17.848  1.00  0.00           H  
ATOM    593 HG23 VAL 0  39     -12.655   5.975  17.854  1.00  0.00           H  
ATOM    594  N   VAL 0  40     -11.849   9.010  17.654  1.00  0.00      R00  N  
ATOM    595  CA  VAL 0  40     -12.585  10.122  18.272  1.00  0.00      R00  C  
ATOM    596  C   VAL 0  40     -12.565  11.391  17.419  1.00  0.00      R00  C  
ATOM    597  O   VAL 0  40     -13.386  12.252  17.606  1.00  0.00      R00  O  
ATOM    598  CB  VAL 0  40     -11.889  10.496  19.655  1.00  0.00      R00  C  
ATOM    599  CG1 VAL 0  40     -12.063   9.450  20.731  1.00  0.00      R00  C  
ATOM    600  CG2 VAL 0  40     -10.394  10.875  19.511  1.00  0.00      R00  C  
ATOM    601  H   VAL 0  40     -10.953   8.842  18.089  1.00  0.00      R00  H  
ATOM    602  HA  VAL 0  40     -13.643   9.891  18.401  1.00  0.00           H  
ATOM    603  HB  VAL 0  40     -12.386  11.398  20.011  1.00  0.00           H  
ATOM    604 HG11 VAL 0  40     -11.288   9.535  21.493  1.00  0.00           H  
ATOM    605 HG12 VAL 0  40     -13.014   9.581  21.247  1.00  0.00           H  
ATOM    606 HG13 VAL 0  40     -12.014   8.433  20.342  1.00  0.00           H  
ATOM    607 HG21 VAL 0  40     -10.226  11.758  18.895  1.00  0.00           H  
ATOM    608 HG22 VAL 0  40      -9.922  10.971  20.489  1.00  0.00           H  
ATOM    609 HG23 VAL 0  40      -9.961  10.006  19.017  1.00  0.00           H  
ATOM    610  N   ALA 0  41     -11.592  11.439  16.493  1.00  0.00      R00  N  
ATOM    611  CA  ALA 0  41     -11.358  12.512  15.631  1.00  0.00      R00  C  
ATOM    612  C   ALA 0  41     -12.126  12.196  14.326  1.00  0.00      R00  C  
ATOM    613  O   ALA 0  41     -11.576  11.749  13.313  1.00  0.00      R00  O  
ATOM    614  CB  ALA 0  41      -9.818  12.625  15.373  1.00  0.00      R00  C  
ATOM    615  H   ALA 0  41     -10.907  10.723  16.301  1.00  0.00      R00  H  
ATOM    616  HA  ALA 0  41     -11.719  13.446  16.061  1.00  0.00           H  
ATOM    617  HB1 ALA 0  41      -9.140  12.537  16.222  1.00  0.00           H  
ATOM    618  HB2 ALA 0  41      -9.511  11.972  14.556  1.00  0.00           H  
ATOM    619  HB3 ALA 0  41      -9.544  13.548  14.863  1.00  0.00           H  
ATOM    620  N   GLN 0  42     -13.428  12.445  14.421  1.00  0.00      R00  N  
ATOM    621  CA  GLN 0  42     -14.468  12.173  13.465  1.00  0.00      R00  C  
ATOM    622  C   GLN 0  42     -14.299  13.033  12.191  1.00  0.00      R00  C  
ATOM    623  O   GLN 0  42     -14.421  12.548  11.110  1.00  0.00      R00  O  
ATOM    624  CB  GLN 0  42     -15.824  12.539  14.127  1.00  0.00      R00  C  
ATOM    625  CG  GLN 0  42     -16.227  11.642  15.269  1.00  0.00      R00  C  
ATOM    626  CD  GLN 0  42     -17.541  11.978  15.958  1.00  0.00      R00  C  
ATOM    627  OE1 GLN 0  42     -17.924  13.134  16.099  1.00  0.00      R00  O  
ATOM    628  NE2 GLN 0  42     -18.170  10.871  16.402  1.00  0.00      R00  N  
ATOM    629  H   GLN 0  42     -13.731  12.951  15.241  1.00  0.00      R00  H  
ATOM    630 HE21 GLN 0  42     -18.947  10.912  17.046  1.00  0.00      R00  H  
ATOM    631 HE22 GLN 0  42     -17.906   9.950  16.082  1.00  0.00      R00  H  
ATOM    632  HA  GLN 0  42     -14.454  11.107  13.237  1.00  0.00           H  
ATOM    633  HB3 GLN 0  42     -16.607  12.342  13.395  1.00  0.00           H  
ATOM    634  HB2 GLN 0  42     -15.750  13.585  14.423  1.00  0.00           H  
ATOM    635  HG3 GLN 0  42     -15.489  11.816  16.053  1.00  0.00           H  
ATOM    636  HG2 GLN 0  42     -16.352  10.625  14.899  1.00  0.00           H  
ATOM    637  N   VAL 0  43     -13.988  14.309  12.406  1.00  0.00      R00  N  
ATOM    638  CA  VAL 0  43     -13.820  15.257  11.301  1.00  0.00      R00  C  
ATOM    639  C   VAL 0  43     -12.539  15.051  10.451  1.00  0.00      R00  C  
ATOM    640  O   VAL 0  43     -12.544  15.416   9.240  1.00  0.00      R00  O  
ATOM    641  CB  VAL 0  43     -13.802  16.665  11.919  1.00  0.00      R00  C  
ATOM    642  CG1 VAL 0  43     -12.661  16.896  13.007  1.00  0.00      R00  C  
ATOM    643  CG2 VAL 0  43     -13.707  17.873  11.010  1.00  0.00      R00  C  
ATOM    644  H   VAL 0  43     -13.886  14.759  13.305  1.00  0.00      R00  H  
ATOM    645  HA  VAL 0  43     -14.684  15.260  10.637  1.00  0.00           H  
ATOM    646  HB  VAL 0  43     -14.758  16.826  12.417  1.00  0.00           H  
ATOM    647 HG11 VAL 0  43     -12.749  17.908  13.402  1.00  0.00           H  
ATOM    648 HG12 VAL 0  43     -12.780  16.163  13.804  1.00  0.00           H  
ATOM    649 HG13 VAL 0  43     -11.712  16.736  12.495  1.00  0.00           H  
ATOM    650 HG21 VAL 0  43     -13.640  18.799  11.580  1.00  0.00           H  
ATOM    651 HG22 VAL 0  43     -12.789  17.762  10.434  1.00  0.00           H  
ATOM    652 HG23 VAL 0  43     -14.501  18.070  10.289  1.00  0.00           H  
ATOM    653  N   LEU 0  44     -11.575  14.339  11.028  1.00  0.00      R00  N  
ATOM    654  CA  LEU 0  44     -10.442  13.835  10.281  1.00  0.00      R00  C  
ATOM    655  C   LEU 0  44     -10.663  12.459   9.607  1.00  0.00      R00  C  
ATOM    656  O   LEU 0  44     -10.442  12.401   8.370  1.00  0.00      R00  O  
ATOM    657  CB  LEU 0  44      -9.176  13.812  11.249  1.00  0.00      R00  C  
ATOM    658  CG  LEU 0  44      -8.800  15.090  12.096  1.00  0.00      R00  C  
ATOM    659  CD1 LEU 0  44      -7.640  14.878  13.052  1.00  0.00      R00  C  
ATOM    660  CD2 LEU 0  44      -8.495  16.254  11.253  1.00  0.00      R00  C  
ATOM    661  H   LEU 0  44     -11.679  13.973  11.963  1.00  0.00      R00  H  
ATOM    662  HA  LEU 0  44     -10.105  14.494   9.481  1.00  0.00           H  
ATOM    663  HB3 LEU 0  44      -8.276  13.703  10.644  1.00  0.00           H  
ATOM    664  HB2 LEU 0  44      -9.170  12.906  11.856  1.00  0.00           H  
ATOM    665  HG  LEU 0  44      -9.618  15.171  12.812  1.00  0.00           H  
ATOM    666 HD11 LEU 0  44      -7.842  15.410  13.982  1.00  0.00           H  
ATOM    667 HD12 LEU 0  44      -7.466  13.820  13.246  1.00  0.00           H  
ATOM    668 HD13 LEU 0  44      -6.676  15.231  12.685  1.00  0.00           H  
ATOM    669 HD21 LEU 0  44      -7.658  16.160  10.561  1.00  0.00           H  
ATOM    670 HD22 LEU 0  44      -9.325  16.689  10.696  1.00  0.00           H  
ATOM    671 HD23 LEU 0  44      -8.202  17.139  11.819  1.00  0.00           H  
ATOM    672  N   TYR 0  45     -11.205  11.479  10.332  1.00  0.00      R00  N  
ATOM    673  CA  TYR 0  45     -11.470  10.158   9.660  1.00  0.00      R00  C  
ATOM    674  C   TYR 0  45     -12.643  10.217   8.626  1.00  0.00      R00  C  
ATOM    675  O   TYR 0  45     -12.515   9.470   7.696  1.00  0.00      R00  O  
ATOM    676  CB  TYR 0  45     -11.512   9.064  10.722  1.00  0.00      R00  C  
ATOM    677  CG  TYR 0  45     -10.133   8.515  11.182  1.00  0.00      R00  C  
ATOM    678  CD1 TYR 0  45      -9.580   9.039  12.335  1.00  0.00      R00  C  
ATOM    679  CE1 TYR 0  45      -8.356   8.612  12.818  1.00  0.00      R00  C  
ATOM    680  CD2 TYR 0  45      -9.441   7.487  10.534  1.00  0.00      R00  C  
ATOM    681  CE2 TYR 0  45      -8.170   7.068  10.924  1.00  0.00      R00  C  
ATOM    682  CZ  TYR 0  45      -7.638   7.640  12.064  1.00  0.00      R00  C  
ATOM    683  OH  TYR 0  45      -6.368   7.251  12.394  1.00  0.00      R00  O  
ATOM    684  H   TYR 0  45     -11.463  11.632  11.296  1.00  0.00      R00  H  
ATOM    685  HH  TYR 0  45      -6.092   7.585  13.251  1.00  0.00      R00  H  
ATOM    686  HA  TYR 0  45     -10.521  10.008   9.144  1.00  0.00           H  
ATOM    687  HB3 TYR 0  45     -12.033   8.212  10.286  1.00  0.00           H  
ATOM    688  HB2 TYR 0  45     -12.198   9.312  11.531  1.00  0.00           H  
ATOM    689  HD1 TYR 0  45     -10.059   9.820  12.906  1.00  0.00           H  
ATOM    690  HE1 TYR 0  45      -7.885   8.957  13.726  1.00  0.00           H  
ATOM    691  HD2 TYR 0  45      -9.823   7.045   9.626  1.00  0.00           H  
ATOM    692  HE2 TYR 0  45      -7.633   6.331  10.347  1.00  0.00           H  
ATOM    693  N   ALA 0  46     -13.621  11.094   8.762  1.00  0.00      R00  N  
ATOM    694  CA  ALA 0  46     -14.636  11.443   7.728  1.00  0.00      R00  C  
ATOM    695  C   ALA 0  46     -14.001  11.799   6.317  1.00  0.00      R00  C  
ATOM    696  O   ALA 0  46     -14.432  11.271   5.271  1.00  0.00      R00  O  
ATOM    697  CB  ALA 0  46     -15.601  12.446   8.176  1.00  0.00      R00  C  
ATOM    698  H   ALA 0  46     -13.727  11.505   9.679  1.00  0.00      R00  H  
ATOM    699  HA  ALA 0  46     -15.245  10.545   7.619  1.00  0.00           H  
ATOM    700  HB1 ALA 0  46     -16.309  12.635   7.369  1.00  0.00           H  
ATOM    701  HB2 ALA 0  46     -16.107  12.020   9.043  1.00  0.00           H  
ATOM    702  HB3 ALA 0  46     -15.100  13.359   8.496  1.00  0.00           H  
ATOM    703  N   ILE 0  47     -13.089  12.768   6.372  1.00  0.00      R00  N  
ATOM    704  CA  ILE 0  47     -12.271  13.269   5.295  1.00  0.00      R00  C  
ATOM    705  C   ILE 0  47     -11.492  12.027   4.645  1.00  0.00      R00  C  
ATOM    706  O   ILE 0  47     -11.661  11.763   3.501  1.00  0.00      R00  O  
ATOM    707  CB  ILE 0  47     -11.108  14.257   5.718  1.00  0.00      R00  C  
ATOM    708  CG2 ILE 0  47     -10.145  14.595   4.534  1.00  0.00      R00  C  
ATOM    709  CG1 ILE 0  47     -11.692  15.595   6.307  1.00  0.00      R00  C  
ATOM    710  CD1 ILE 0  47     -10.619  16.476   6.998  1.00  0.00      R00  C  
ATOM    711  H   ILE 0  47     -12.876  13.190   7.264  1.00  0.00      R00  H  
ATOM    712  HA  ILE 0  47     -12.876  13.541   4.431  1.00  0.00           H  
ATOM    713  HB  ILE 0  47     -10.521  13.803   6.516  1.00  0.00           H  
ATOM    714 HG21 ILE 0  47      -9.363  15.312   4.782  1.00  0.00           H  
ATOM    715 HG22 ILE 0  47      -9.600  13.685   4.285  1.00  0.00           H  
ATOM    716 HG23 ILE 0  47     -10.659  14.868   3.613  1.00  0.00           H  
ATOM    717 HG13 ILE 0  47     -12.564  15.541   6.959  1.00  0.00           H  
ATOM    718 HG12 ILE 0  47     -12.034  16.125   5.418  1.00  0.00           H  
ATOM    719 HD11 ILE 0  47      -9.844  16.844   6.324  1.00  0.00           H  
ATOM    720 HD12 ILE 0  47     -11.129  17.330   7.444  1.00  0.00           H  
ATOM    721 HD13 ILE 0  47     -10.016  15.961   7.745  1.00  0.00           H  
ATOM    722  N   VAL 0  48     -10.811  11.169   5.485  1.00  0.00      R00  N  
ATOM    723  CA  VAL 0  48     -10.172   9.873   5.011  1.00  0.00      R00  C  
ATOM    724  C   VAL 0  48     -11.183   8.880   4.347  1.00  0.00      R00  C  
ATOM    725  O   VAL 0  48     -10.704   8.088   3.437  1.00  0.00      R00  O  
ATOM    726  CB  VAL 0  48      -9.416   9.098   6.177  1.00  0.00      R00  C  
ATOM    727  CG1 VAL 0  48      -8.706   7.810   5.897  1.00  0.00      R00  C  
ATOM    728  CG2 VAL 0  48      -8.400  10.158   6.709  1.00  0.00      R00  C  
ATOM    729  H   VAL 0  48     -10.812  11.324   6.483  1.00  0.00      R00  H  
ATOM    730  HA  VAL 0  48      -9.483   9.975   4.172  1.00  0.00           H  
ATOM    731  HB  VAL 0  48     -10.186   9.036   6.946  1.00  0.00           H  
ATOM    732 HG11 VAL 0  48      -8.105   7.526   6.762  1.00  0.00           H  
ATOM    733 HG12 VAL 0  48      -9.255   6.941   5.537  1.00  0.00           H  
ATOM    734 HG13 VAL 0  48      -7.969   8.056   5.132  1.00  0.00           H  
ATOM    735 HG21 VAL 0  48      -7.559  10.312   6.033  1.00  0.00           H  
ATOM    736 HG22 VAL 0  48      -8.779  11.179   6.736  1.00  0.00           H  
ATOM    737 HG23 VAL 0  48      -8.070   9.966   7.729  1.00  0.00           H  
ATOM    738  N   CYS 0  49     -12.460   8.950   4.580  1.00  0.00      R00  N  
ATOM    739  CA  CYS 0  49     -13.519   8.069   4.043  1.00  0.00      R00  C  
ATOM    740  C   CYS 0  49     -13.967   8.592   2.669  1.00  0.00      R00  C  
ATOM    741  O   CYS 0  49     -13.931   7.915   1.667  1.00  0.00      R00  O  
ATOM    742  CB  CYS 0  49     -14.663   7.917   5.044  1.00  0.00      R00  C  
ATOM    743  SG  CYS 0  49     -13.952   7.059   6.510  1.00  0.00      R00  S  
ATOM    744  H   CYS 0  49     -12.762   9.676   5.213  1.00  0.00      R00  H  
ATOM    745  HA  CYS 0  49     -13.008   7.115   3.911  1.00  0.00           H  
ATOM    746  HB3 CYS 0  49     -15.389   7.328   4.483  1.00  0.00           H  
ATOM    747  HB2 CYS 0  49     -15.160   8.862   5.266  1.00  0.00           H  
ATOM    748  HG  CYS 0  49     -13.041   8.004   6.760  1.00  0.00           H  
ATOM    749  N   VAL 0  50     -14.317   9.883   2.632  1.00  0.00      R00  N  
ATOM    750  CA  VAL 0  50     -14.706  10.539   1.398  1.00  0.00      R00  C  
ATOM    751  C   VAL 0  50     -13.595  10.593   0.313  1.00  0.00      R00  C  
ATOM    752  O   VAL 0  50     -13.857  10.444  -0.867  1.00  0.00      R00  O  
ATOM    753  CB  VAL 0  50     -15.280  11.911   1.478  1.00  0.00      R00  C  
ATOM    754  CG1 VAL 0  50     -14.346  13.058   2.043  1.00  0.00      R00  C  
ATOM    755  CG2 VAL 0  50     -16.017  12.492   0.235  1.00  0.00      R00  C  
ATOM    756  H   VAL 0  50     -14.418  10.444   3.465  1.00  0.00      R00  H  
ATOM    757  HA  VAL 0  50     -15.399   9.910   0.839  1.00  0.00           H  
ATOM    758  HB  VAL 0  50     -16.063  11.720   2.212  1.00  0.00           H  
ATOM    759 HG11 VAL 0  50     -14.122  12.711   3.052  1.00  0.00           H  
ATOM    760 HG12 VAL 0  50     -13.399  13.275   1.550  1.00  0.00           H  
ATOM    761 HG13 VAL 0  50     -14.829  14.031   2.137  1.00  0.00           H  
ATOM    762 HG21 VAL 0  50     -15.263  12.939  -0.413  1.00  0.00           H  
ATOM    763 HG22 VAL 0  50     -16.611  11.760  -0.313  1.00  0.00           H  
ATOM    764 HG23 VAL 0  50     -16.764  13.261   0.436  1.00  0.00           H  
ATOM    765  N   VAL 0  51     -12.350  10.592   0.789  1.00  0.00      R00  N  
ATOM    766  CA  VAL 0  51     -11.146  10.605   0.020  1.00  0.00      R00  C  
ATOM    767  C   VAL 0  51     -11.084   9.184  -0.739  1.00  0.00      R00  C  
ATOM    768  O   VAL 0  51     -10.815   9.157  -1.938  1.00  0.00      R00  O  
ATOM    769  CB  VAL 0  51      -9.856  11.014   0.852  1.00  0.00      R00  C  
ATOM    770  CG1 VAL 0  51      -8.603  10.395   0.349  1.00  0.00      R00  C  
ATOM    771  CG2 VAL 0  51      -9.724  12.549   1.114  1.00  0.00      R00  C  
ATOM    772  H   VAL 0  51     -12.344  10.673   1.796  1.00  0.00      R00  H  
ATOM    773  HA  VAL 0  51     -11.189  11.348  -0.776  1.00  0.00           H  
ATOM    774  HB  VAL 0  51     -10.031  10.636   1.860  1.00  0.00           H  
ATOM    775 HG11 VAL 0  51      -7.830  10.854   0.965  1.00  0.00           H  
ATOM    776 HG12 VAL 0  51      -8.490   9.312   0.377  1.00  0.00           H  
ATOM    777 HG13 VAL 0  51      -8.432  10.660  -0.695  1.00  0.00           H  
ATOM    778 HG21 VAL 0  51      -9.463  13.057   0.185  1.00  0.00           H  
ATOM    779 HG22 VAL 0  51     -10.654  12.921   1.542  1.00  0.00           H  
ATOM    780 HG23 VAL 0  51      -8.895  12.786   1.780  1.00  0.00           H  
ATOM    781  N   GLY 0  52     -11.217   8.065   0.010  1.00  0.00      R00  N  
ATOM    782  CA  GLY 0  52     -11.086   6.738  -0.639  1.00  0.00      R00  C  
ATOM    783  C   GLY 0  52     -12.101   6.499  -1.794  1.00  0.00      R00  C  
ATOM    784  O   GLY 0  52     -11.663   6.124  -2.896  1.00  0.00      R00  O  
ATOM    785  H   GLY 0  52     -11.576   8.073   0.954  1.00  0.00      R00  H  
ATOM    786  HA3 GLY 0  52     -11.141   5.974   0.137  1.00  0.00           H  
ATOM    787  HA2 GLY 0  52     -10.070   6.818  -1.027  1.00  0.00           H  
ATOM    788  N   LEU 0  53     -13.398   6.718  -1.518  1.00  0.00      R00  N  
ATOM    789  CA  LEU 0  53     -14.513   6.586  -2.521  1.00  0.00      R00  C  
ATOM    790  C   LEU 0  53     -14.225   7.537  -3.677  1.00  0.00      R00  C  
ATOM    791  O   LEU 0  53     -14.364   7.107  -4.789  1.00  0.00      R00  O  
ATOM    792  CB  LEU 0  53     -15.972   6.849  -1.870  1.00  0.00      R00  C  
ATOM    793  CG  LEU 0  53     -17.170   6.846  -2.838  1.00  0.00      R00  C  
ATOM    794  CD1 LEU 0  53     -17.313   5.453  -3.530  1.00  0.00      R00  C  
ATOM    795  CD2 LEU 0  53     -18.480   7.251  -2.201  1.00  0.00      R00  C  
ATOM    796  H   LEU 0  53     -13.663   6.927  -0.566  1.00  0.00      R00  H  
ATOM    797  HA  LEU 0  53     -14.401   5.586  -2.939  1.00  0.00           H  
ATOM    798  HB3 LEU 0  53     -16.026   7.678  -1.164  1.00  0.00           H  
ATOM    799  HB2 LEU 0  53     -16.073   5.999  -1.196  1.00  0.00           H  
ATOM    800  HG  LEU 0  53     -16.959   7.590  -3.607  1.00  0.00           H  
ATOM    801 HD11 LEU 0  53     -18.102   4.777  -3.200  1.00  0.00           H  
ATOM    802 HD12 LEU 0  53     -17.539   5.600  -4.586  1.00  0.00           H  
ATOM    803 HD13 LEU 0  53     -16.433   4.818  -3.423  1.00  0.00           H  
ATOM    804 HD21 LEU 0  53     -18.436   8.327  -2.033  1.00  0.00           H  
ATOM    805 HD22 LEU 0  53     -19.315   7.035  -2.867  1.00  0.00           H  
ATOM    806 HD23 LEU 0  53     -18.755   6.706  -1.298  1.00  0.00           H  
ATOM    807  N   LEU 0  54     -13.802   8.749  -3.406  1.00  0.00      R00  N  
ATOM    808  CA  LEU 0  54     -13.754   9.774  -4.431  1.00  0.00      R00  C  
ATOM    809  C   LEU 0  54     -12.566   9.577  -5.327  1.00  0.00      R00  C  
ATOM    810  O   LEU 0  54     -12.774   9.513  -6.533  1.00  0.00      R00  O  
ATOM    811  CB  LEU 0  54     -13.867  11.190  -3.886  1.00  0.00      R00  C  
ATOM    812  CG  LEU 0  54     -14.080  12.215  -4.860  1.00  0.00      R00  C  
ATOM    813  CD1 LEU 0  54     -15.252  11.977  -5.817  1.00  0.00      R00  C  
ATOM    814  CD2 LEU 0  54     -14.261  13.615  -4.226  1.00  0.00      R00  C  
ATOM    815  H   LEU 0  54     -13.493   8.943  -2.464  1.00  0.00      R00  H  
ATOM    816  HA  LEU 0  54     -14.613   9.558  -5.067  1.00  0.00           H  
ATOM    817  HB3 LEU 0  54     -12.978  11.439  -3.307  1.00  0.00           H  
ATOM    818  HB2 LEU 0  54     -14.658  11.107  -3.141  1.00  0.00           H  
ATOM    819  HG  LEU 0  54     -13.193  12.370  -5.473  1.00  0.00           H  
ATOM    820 HD11 LEU 0  54     -15.237  12.735  -6.600  1.00  0.00           H  
ATOM    821 HD12 LEU 0  54     -15.227  11.031  -6.358  1.00  0.00           H  
ATOM    822 HD13 LEU 0  54     -16.094  12.095  -5.136  1.00  0.00           H  
ATOM    823 HD21 LEU 0  54     -13.446  13.985  -3.603  1.00  0.00           H  
ATOM    824 HD22 LEU 0  54     -14.362  14.390  -4.985  1.00  0.00           H  
ATOM    825 HD23 LEU 0  54     -15.173  13.663  -3.632  1.00  0.00           H  
ATOM    826  N   GLY 0  55     -11.408   9.304  -4.771  1.00  0.00      R00  N  
ATOM    827  CA  GLY 0  55     -10.243   8.900  -5.520  1.00  0.00      R00  C  
ATOM    828  C   GLY 0  55     -10.412   7.591  -6.212  1.00  0.00      R00  C  
ATOM    829  O   GLY 0  55      -9.954   7.568  -7.352  1.00  0.00      R00  O  
ATOM    830  H   GLY 0  55     -11.292   9.175  -3.776  1.00  0.00      R00  H  
ATOM    831  HA3 GLY 0  55      -9.414   8.862  -4.813  1.00  0.00           H  
ATOM    832  HA2 GLY 0  55     -10.095   9.671  -6.276  1.00  0.00           H  
ATOM    833  N   ASN 0  56     -11.101   6.573  -5.687  1.00  0.00      R00  N  
ATOM    834  CA  ASN 0  56     -11.500   5.422  -6.519  1.00  0.00      R00  C  
ATOM    835  C   ASN 0  56     -12.461   5.802  -7.663  1.00  0.00      R00  C  
ATOM    836  O   ASN 0  56     -12.355   5.171  -8.707  1.00  0.00      R00  O  
ATOM    837  CB  ASN 0  56     -12.173   4.321  -5.618  1.00  0.00      R00  C  
ATOM    838  CG  ASN 0  56     -11.219   3.315  -4.949  1.00  0.00      R00  C  
ATOM    839  OD1 ASN 0  56     -10.955   2.276  -5.512  1.00  0.00      R00  O  
ATOM    840  ND2 ASN 0  56     -10.673   3.553  -3.765  1.00  0.00      R00  N  
ATOM    841  H   ASN 0  56     -11.449   6.613  -4.740  1.00  0.00      R00  H  
ATOM    842 HD21 ASN 0  56     -10.249   2.825  -3.209  1.00  0.00      R00  H  
ATOM    843 HD22 ASN 0  56     -11.058   4.351  -3.281  1.00  0.00      R00  H  
ATOM    844  HA  ASN 0  56     -10.520   5.117  -6.888  1.00  0.00           H  
ATOM    845  HB3 ASN 0  56     -12.889   3.802  -6.255  1.00  0.00           H  
ATOM    846  HB2 ASN 0  56     -12.768   4.813  -4.849  1.00  0.00           H  
ATOM    847  N   THR 0  57     -13.439   6.664  -7.424  1.00  0.00      R00  N  
ATOM    848  CA  THR 0  57     -14.253   7.196  -8.549  1.00  0.00      R00  C  
ATOM    849  C   THR 0  57     -13.557   8.040  -9.639  1.00  0.00      R00  C  
ATOM    850  O   THR 0  57     -13.671   7.678 -10.869  1.00  0.00      R00  O  
ATOM    851  CB  THR 0  57     -15.553   7.907  -7.999  1.00  0.00      R00  C  
ATOM    852  OG1 THR 0  57     -16.029   7.195  -6.861  1.00  0.00      R00  O  
ATOM    853  CG2 THR 0  57     -16.717   7.989  -9.037  1.00  0.00      R00  C  
ATOM    854  H   THR 0  57     -13.563   7.026  -6.489  1.00  0.00      R00  H  
ATOM    855  HG1 THR 0  57     -15.486   7.297  -6.076  1.00  0.00      R00  H  
ATOM    856  HA  THR 0  57     -14.607   6.371  -9.168  1.00  0.00           H  
ATOM    857  HB  THR 0  57     -15.257   8.941  -7.822  1.00  0.00           H  
ATOM    858 HG21 THR 0  57     -17.505   8.563  -8.548  1.00  0.00           H  
ATOM    859 HG22 THR 0  57     -16.403   8.435  -9.981  1.00  0.00           H  
ATOM    860 HG23 THR 0  57     -17.112   7.005  -9.288  1.00  0.00           H  
ATOM    861  N   LEU 0  58     -12.730   8.951  -9.182  1.00  0.00      R00  N  
ATOM    862  CA  LEU 0  58     -11.803   9.788 -10.005  1.00  0.00      R00  C  
ATOM    863  C   LEU 0  58     -10.575   9.141 -10.706  1.00  0.00      R00  C  
ATOM    864  O   LEU 0  58     -10.256   9.478 -11.842  1.00  0.00      R00  O  
ATOM    865  CB  LEU 0  58     -11.224  10.911  -9.118  1.00  0.00      R00  C  
ATOM    866  CG  LEU 0  58     -12.288  11.858  -8.567  1.00  0.00      R00  C  
ATOM    867  CD1 LEU 0  58     -11.660  12.774  -7.585  1.00  0.00      R00  C  
ATOM    868  CD2 LEU 0  58     -12.938  12.785  -9.621  1.00  0.00      R00  C  
ATOM    869  H   LEU 0  58     -12.617   9.006  -8.180  1.00  0.00      R00  H  
ATOM    870  HA  LEU 0  58     -12.452  10.210 -10.773  1.00  0.00           H  
ATOM    871  HB3 LEU 0  58     -10.484  11.490  -9.671  1.00  0.00           H  
ATOM    872  HB2 LEU 0  58     -10.595  10.522  -8.317  1.00  0.00           H  
ATOM    873  HG  LEU 0  58     -13.032  11.250  -8.052  1.00  0.00           H  
ATOM    874 HD11 LEU 0  58     -10.916  13.313  -8.171  1.00  0.00           H  
ATOM    875 HD12 LEU 0  58     -12.420  13.478  -7.247  1.00  0.00           H  
ATOM    876 HD13 LEU 0  58     -11.169  12.165  -6.826  1.00  0.00           H  
ATOM    877 HD21 LEU 0  58     -12.500  12.687 -10.615  1.00  0.00           H  
ATOM    878 HD22 LEU 0  58     -13.999  12.541  -9.681  1.00  0.00           H  
ATOM    879 HD23 LEU 0  58     -12.922  13.850  -9.390  1.00  0.00           H  
ATOM    880  N   VAL 0  59      -9.881   8.132 -10.142  1.00  0.00      R00  N  
ATOM    881  CA  VAL 0  59      -8.684   7.572 -10.749  1.00  0.00      R00  C  
ATOM    882  C   VAL 0  59      -8.986   6.790 -12.068  1.00  0.00      R00  C  
ATOM    883  O   VAL 0  59      -8.057   6.452 -12.810  1.00  0.00      R00  O  
ATOM    884  CB  VAL 0  59      -7.859   6.752  -9.808  1.00  0.00      R00  C  
ATOM    885  CG1 VAL 0  59      -8.468   5.386  -9.354  1.00  0.00      R00  C  
ATOM    886  CG2 VAL 0  59      -6.399   6.562 -10.326  1.00  0.00      R00  C  
ATOM    887  H   VAL 0  59     -10.044   7.871  -9.180  1.00  0.00      R00  H  
ATOM    888  HA  VAL 0  59      -8.023   8.385 -11.048  1.00  0.00           H  
ATOM    889  HB  VAL 0  59      -7.697   7.385  -8.936  1.00  0.00           H  
ATOM    890 HG11 VAL 0  59      -8.394   4.596 -10.101  1.00  0.00           H  
ATOM    891 HG12 VAL 0  59      -7.947   4.967  -8.493  1.00  0.00           H  
ATOM    892 HG13 VAL 0  59      -9.506   5.615  -9.116  1.00  0.00           H  
ATOM    893 HG21 VAL 0  59      -5.925   7.529 -10.492  1.00  0.00           H  
ATOM    894 HG22 VAL 0  59      -5.648   6.184  -9.632  1.00  0.00           H  
ATOM    895 HG23 VAL 0  59      -6.331   5.993 -11.253  1.00  0.00           H  
ATOM    896  N   ILE 0  60     -10.222   6.371 -12.356  1.00  0.00      R00  N  
ATOM    897  CA  ILE 0  60     -10.633   5.666 -13.651  1.00  0.00      R00  C  
ATOM    898  C   ILE 0  60     -10.333   6.560 -14.936  1.00  0.00      R00  C  
ATOM    899  O   ILE 0  60      -9.966   5.986 -15.967  1.00  0.00      R00  O  
ATOM    900  CB  ILE 0  60     -12.167   5.383 -13.572  1.00  0.00      R00  C  
ATOM    901  CG2 ILE 0  60     -12.718   4.762 -14.822  1.00  0.00      R00  C  
ATOM    902  CG1 ILE 0  60     -12.510   4.558 -12.367  1.00  0.00      R00  C  
ATOM    903  CD1 ILE 0  60     -11.615   3.313 -12.200  1.00  0.00      R00  C  
ATOM    904  H   ILE 0  60     -10.984   6.478 -11.701  1.00  0.00      R00  H  
ATOM    905  HA  ILE 0  60     -10.034   4.756 -13.682  1.00  0.00           H  
ATOM    906  HB  ILE 0  60     -12.652   6.346 -13.410  1.00  0.00           H  
ATOM    907 HG21 ILE 0  60     -12.165   5.084 -15.704  1.00  0.00           H  
ATOM    908 HG22 ILE 0  60     -12.754   3.678 -14.713  1.00  0.00           H  
ATOM    909 HG23 ILE 0  60     -13.721   5.136 -15.027  1.00  0.00           H  
ATOM    910 HG13 ILE 0  60     -13.545   4.217 -12.398  1.00  0.00           H  
ATOM    911 HG12 ILE 0  60     -12.488   5.135 -11.443  1.00  0.00           H  
ATOM    912 HD11 ILE 0  60     -12.153   2.406 -11.925  1.00  0.00           H  
ATOM    913 HD12 ILE 0  60     -11.256   2.942 -13.160  1.00  0.00           H  
ATOM    914 HD13 ILE 0  60     -10.774   3.545 -11.546  1.00  0.00           H  
ATOM    915  N   TYR 0  61     -10.470   7.920 -14.779  1.00  0.00      R00  N  
ATOM    916  CA  TYR 0  61     -10.182   8.935 -15.814  1.00  0.00      R00  C  
ATOM    917  C   TYR 0  61      -8.609   9.008 -16.065  1.00  0.00      R00  C  
ATOM    918  O   TYR 0  61      -8.096   9.587 -17.107  1.00  0.00      R00  O  
ATOM    919  CB  TYR 0  61     -10.653  10.334 -15.285  1.00  0.00      R00  C  
ATOM    920  CG  TYR 0  61     -10.012  11.491 -16.039  1.00  0.00      R00  C  
ATOM    921  CD1 TYR 0  61     -10.289  11.683 -17.430  1.00  0.00      R00  C  
ATOM    922  CE1 TYR 0  61      -9.550  12.537 -18.244  1.00  0.00      R00  C  
ATOM    923  CD2 TYR 0  61      -9.116  12.349 -15.445  1.00  0.00      R00  C  
ATOM    924  CE2 TYR 0  61      -8.469  13.345 -16.249  1.00  0.00      R00  C  
ATOM    925  CZ  TYR 0  61      -8.672  13.448 -17.660  1.00  0.00      R00  C  
ATOM    926  OH  TYR 0  61      -8.054  14.317 -18.464  1.00  0.00      R00  O  
ATOM    927  H   TYR 0  61     -10.852   8.144 -13.871  1.00  0.00      R00  H  
ATOM    928  HH  TYR 0  61      -8.588  14.562 -19.223  1.00  0.00      R00  H  
ATOM    929  HA  TYR 0  61     -10.808   8.761 -16.689  1.00  0.00           H  
ATOM    930  HB3 TYR 0  61     -10.325  10.472 -14.255  1.00  0.00           H  
ATOM    931  HB2 TYR 0  61     -11.727  10.516 -15.255  1.00  0.00           H  
ATOM    932  HD1 TYR 0  61     -10.976  10.921 -17.766  1.00  0.00           H  
ATOM    933  HE1 TYR 0  61      -9.710  12.504 -19.312  1.00  0.00           H  
ATOM    934  HD2 TYR 0  61      -8.802  12.253 -14.417  1.00  0.00           H  
ATOM    935  HE2 TYR 0  61      -7.791  13.988 -15.707  1.00  0.00           H  
ATOM    936  N   VAL 0  62      -7.779   8.413 -15.140  1.00  0.00      R00  N  
ATOM    937  CA  VAL 0  62      -6.292   8.434 -15.058  1.00  0.00      R00  C  
ATOM    938  C   VAL 0  62      -5.688   7.074 -15.578  1.00  0.00      R00  C  
ATOM    939  O   VAL 0  62      -4.866   7.000 -16.491  1.00  0.00      R00  O  
ATOM    940  CB  VAL 0  62      -5.734   8.698 -13.604  1.00  0.00      R00  C  
ATOM    941  CG1 VAL 0  62      -4.191   8.701 -13.557  1.00  0.00      R00  C  
ATOM    942  CG2 VAL 0  62      -6.314   9.993 -12.992  1.00  0.00      R00  C  
ATOM    943  H   VAL 0  62      -8.193   8.101 -14.273  1.00  0.00      R00  H  
ATOM    944  HA  VAL 0  62      -5.880   9.049 -15.858  1.00  0.00           H  
ATOM    945  HB  VAL 0  62      -6.014   7.824 -13.015  1.00  0.00           H  
ATOM    946 HG11 VAL 0  62      -3.836   7.689 -13.360  1.00  0.00           H  
ATOM    947 HG12 VAL 0  62      -3.771   8.930 -14.536  1.00  0.00           H  
ATOM    948 HG13 VAL 0  62      -3.857   9.438 -12.827  1.00  0.00           H  
ATOM    949 HG21 VAL 0  62      -5.973  10.877 -13.532  1.00  0.00           H  
ATOM    950 HG22 VAL 0  62      -7.399  10.084 -12.947  1.00  0.00           H  
ATOM    951 HG23 VAL 0  62      -5.860  10.300 -12.050  1.00  0.00           H  
ATOM    952  N   VAL 0  63      -6.263   5.905 -15.099  1.00  0.00      R00  N  
ATOM    953  CA  VAL 0  63      -5.848   4.575 -15.484  1.00  0.00      R00  C  
ATOM    954  C   VAL 0  63      -6.267   4.140 -16.895  1.00  0.00      R00  C  
ATOM    955  O   VAL 0  63      -5.559   3.418 -17.602  1.00  0.00      R00  O  
ATOM    956  CB  VAL 0  63      -6.074   3.579 -14.257  1.00  0.00      R00  C  
ATOM    957  CG1 VAL 0  63      -7.504   3.308 -13.878  1.00  0.00      R00  C  
ATOM    958  CG2 VAL 0  63      -5.495   2.144 -14.437  1.00  0.00      R00  C  
ATOM    959  H   VAL 0  63      -6.925   5.969 -14.339  1.00  0.00      R00  H  
ATOM    960  HA  VAL 0  63      -4.763   4.621 -15.587  1.00  0.00           H  
ATOM    961  HB  VAL 0  63      -5.591   3.994 -13.372  1.00  0.00           H  
ATOM    962 HG11 VAL 0  63      -8.128   2.885 -14.665  1.00  0.00           H  
ATOM    963 HG12 VAL 0  63      -7.556   2.562 -13.086  1.00  0.00           H  
ATOM    964 HG13 VAL 0  63      -8.015   4.194 -13.501  1.00  0.00           H  
ATOM    965 HG21 VAL 0  63      -5.526   1.530 -13.537  1.00  0.00           H  
ATOM    966 HG22 VAL 0  63      -6.081   1.660 -15.219  1.00  0.00           H  
ATOM    967 HG23 VAL 0  63      -4.453   2.349 -14.680  1.00  0.00           H  
ATOM    968  N   LEU 0  64      -7.437   4.690 -17.306  1.00  0.00      R00  N  
ATOM    969  CA  LEU 0  64      -7.895   4.515 -18.679  1.00  0.00      R00  C  
ATOM    970  C   LEU 0  64      -7.887   5.931 -19.307  1.00  0.00      R00  C  
ATOM    971  O   LEU 0  64      -8.791   6.796 -19.130  1.00  0.00      R00  O  
ATOM    972  CB  LEU 0  64      -9.291   3.796 -18.794  1.00  0.00      R00  C  
ATOM    973  CG  LEU 0  64      -9.383   2.401 -18.080  1.00  0.00      R00  C  
ATOM    974  CD1 LEU 0  64     -10.126   2.360 -16.730  1.00  0.00      R00  C  
ATOM    975  CD2 LEU 0  64      -9.742   1.368 -19.130  1.00  0.00      R00  C  
ATOM    976  H   LEU 0  64      -7.994   5.349 -16.781  1.00  0.00      R00  H  
ATOM    977  HA  LEU 0  64      -7.283   3.795 -19.222  1.00  0.00           H  
ATOM    978  HB3 LEU 0  64      -9.610   3.813 -19.836  1.00  0.00           H  
ATOM    979  HB2 LEU 0  64      -9.994   4.464 -18.297  1.00  0.00           H  
ATOM    980  HG  LEU 0  64      -8.382   2.089 -17.783  1.00  0.00           H  
ATOM    981 HD11 LEU 0  64      -9.522   3.044 -16.134  1.00  0.00           H  
ATOM    982 HD12 LEU 0  64     -11.151   2.674 -16.926  1.00  0.00           H  
ATOM    983 HD13 LEU 0  64     -10.103   1.459 -16.117  1.00  0.00           H  
ATOM    984 HD21 LEU 0  64     -10.373   0.636 -18.626  1.00  0.00           H  
ATOM    985 HD22 LEU 0  64     -10.334   1.656 -19.998  1.00  0.00           H  
ATOM    986 HD23 LEU 0  64      -8.836   0.866 -19.469  1.00  0.00           H  
ATOM    987  N   ARG 0  65      -6.838   6.217 -20.120  1.00  0.00      R00  N  
ATOM    988  CA  ARG 0  65      -6.340   7.486 -20.581  1.00  0.00      R00  C  
ATOM    989  C   ARG 0  65      -5.303   7.172 -21.629  1.00  0.00      R00  C  
ATOM    990  O   ARG 0  65      -4.460   6.307 -21.422  1.00  0.00      R00  O  
ATOM    991  CB  ARG 0  65      -5.686   8.119 -19.351  1.00  0.00      R00  C  
ATOM    992  CG  ARG 0  65      -5.277   9.567 -19.619  1.00  0.00      R00  C  
ATOM    993  CD  ARG 0  65      -4.830  10.481 -18.377  1.00  0.00      R00  C  
ATOM    994  NE  ARG 0  65      -3.603   9.861 -17.721  1.00  0.00      R00  N  
ATOM    995  CZ  ARG 0  65      -2.880  10.570 -16.845  1.00  0.00      R00  C  
ATOM    996  NH1 ARG 0  65      -1.753  10.082 -16.359  1.00  0.00      R00  N  
ATOM    997  NH2 ARG 0  65      -3.189  11.733 -16.271  1.00  0.00      R00  N1+
ATOM    998  H   ARG 0  65      -6.148   5.479 -20.098  1.00  0.00      R00  H  
ATOM    999  HE  ARG 0  65      -3.383   8.897 -17.925  1.00  0.00      R00  H  
ATOM   1000 HH11 ARG 0  65      -1.144  10.509 -15.675  1.00  0.00      R00  H  
ATOM   1001 HH12 ARG 0  65      -1.400   9.274 -16.851  1.00  0.00      R00  H  
ATOM   1002 HH21 ARG 0  65      -2.367  12.188 -15.901  1.00  0.00      R00  H  
ATOM   1003 HH22 ARG 0  65      -4.036  12.214 -16.536  1.00  0.00      R00  H  
ATOM   1004  HA  ARG 0  65      -7.189   8.041 -20.980  1.00  0.00           H  
ATOM   1005  HB3 ARG 0  65      -4.852   7.524 -18.980  1.00  0.00           H  
ATOM   1006  HB2 ARG 0  65      -6.478   8.184 -18.604  1.00  0.00           H  
ATOM   1007  HG3 ARG 0  65      -6.195  10.069 -19.922  1.00  0.00           H  
ATOM   1008  HG2 ARG 0  65      -4.580   9.714 -20.444  1.00  0.00           H  
ATOM   1009  HD3 ARG 0  65      -5.676  10.778 -17.757  1.00  0.00           H  
ATOM   1010  HD2 ARG 0  65      -4.465  11.441 -18.742  1.00  0.00           H  
ATOM   1011  N   TYR 0  66      -5.496   7.823 -22.782  1.00  0.00      R00  N  
ATOM   1012  CA  TYR 0  66      -4.565   7.739 -23.887  1.00  0.00      R00  C  
ATOM   1013  C   TYR 0  66      -4.741   6.358 -24.609  1.00  0.00      R00  C  
ATOM   1014  O   TYR 0  66      -3.739   5.791 -25.058  1.00  0.00      R00  O  
ATOM   1015  CB  TYR 0  66      -3.081   8.061 -23.531  1.00  0.00      R00  C  
ATOM   1016  CG  TYR 0  66      -2.820   9.325 -22.624  1.00  0.00      R00  C  
ATOM   1017  CD1 TYR 0  66      -3.442  10.621 -22.812  1.00  0.00      R00  C  
ATOM   1018  CE1 TYR 0  66      -3.165  11.621 -21.874  1.00  0.00      R00  C  
ATOM   1019  CD2 TYR 0  66      -1.905   9.158 -21.578  1.00  0.00      R00  C  
ATOM   1020  CE2 TYR 0  66      -1.555  10.208 -20.784  1.00  0.00      R00  C  
ATOM   1021  CZ  TYR 0  66      -2.199  11.392 -20.850  1.00  0.00      R00  C  
ATOM   1022  OH  TYR 0  66      -1.955  12.435 -19.969  1.00  0.00      R00  O  
ATOM   1023  H   TYR 0  66      -5.945   8.717 -22.642  1.00  0.00      R00  H  
ATOM   1024  HH  TYR 0  66      -1.170  12.102 -19.528  1.00  0.00      R00  H  
ATOM   1025  HA  TYR 0  66      -4.899   8.469 -24.625  1.00  0.00           H  
ATOM   1026  HB3 TYR 0  66      -2.569   8.249 -24.475  1.00  0.00           H  
ATOM   1027  HB2 TYR 0  66      -2.615   7.235 -22.994  1.00  0.00           H  
ATOM   1028  HD1 TYR 0  66      -4.188  10.781 -23.576  1.00  0.00           H  
ATOM   1029  HE1 TYR 0  66      -3.625  12.597 -21.905  1.00  0.00           H  
ATOM   1030  HD2 TYR 0  66      -1.440   8.221 -21.311  1.00  0.00           H  
ATOM   1031  HE2 TYR 0  66      -0.759   9.975 -20.092  1.00  0.00           H  
ATOM   1032  N   SER 0  67      -5.965   5.888 -24.673  1.00  0.00      R00  N  
ATOM   1033  CA  SER 0  67      -6.250   4.499 -24.911  1.00  0.00      R00  C  
ATOM   1034  C   SER 0  67      -7.632   4.350 -25.474  1.00  0.00      R00  C  
ATOM   1035  O   SER 0  67      -8.511   5.245 -25.350  1.00  0.00      R00  O  
ATOM   1036  CB  SER 0  67      -5.899   3.628 -23.633  1.00  0.00      R00  C  
ATOM   1037  OG  SER 0  67      -6.785   3.832 -22.566  1.00  0.00      R00  O  
ATOM   1038  H   SER 0  67      -6.638   6.500 -24.235  1.00  0.00      R00  H  
ATOM   1039  HG  SER 0  67      -6.984   2.967 -22.198  1.00  0.00      R00  H  
ATOM   1040  HA  SER 0  67      -5.590   4.205 -25.727  1.00  0.00           H  
ATOM   1041  HB3 SER 0  67      -5.004   4.136 -23.275  1.00  0.00           H  
ATOM   1042  HB2 SER 0  67      -5.657   2.595 -23.883  1.00  0.00           H  
ATOM   1043  N   LYS 0  68      -7.902   3.210 -26.027  1.00  0.00      R00  N  
ATOM   1044  CA  LYS 0  68      -9.180   2.761 -26.641  1.00  0.00      R00  C  
ATOM   1045  C   LYS 0  68     -10.205   2.299 -25.583  1.00  0.00      R00  C  
ATOM   1046  O   LYS 0  68     -11.055   1.492 -25.854  1.00  0.00      R00  O  
ATOM   1047  CB  LYS 0  68      -8.977   1.833 -27.922  1.00  0.00      R00  C  
ATOM   1048  CG  LYS 0  68      -8.716   0.344 -27.616  1.00  0.00      R00  C  
ATOM   1049  CD  LYS 0  68      -7.895  -0.479 -28.647  1.00  0.00      R00  C  
ATOM   1050  CE  LYS 0  68      -7.621  -1.975 -28.178  1.00  0.00      R00  C  
ATOM   1051  NZ  LYS 0  68      -7.109  -2.872 -29.182  1.00  0.00      R00  N1+
ATOM   1052  H   LYS 0  68      -7.287   2.410 -25.986  1.00  0.00      R00  H  
ATOM   1053  HZ1 LYS 0  68      -7.050  -3.780 -28.744  1.00  0.00      R00  H  
ATOM   1054  HZ2 LYS 0  68      -7.729  -2.955 -29.975  1.00  0.00      R00  H  
ATOM   1055  HZ3 LYS 0  68      -6.169  -2.625 -29.457  1.00  0.00      R00  H  
ATOM   1056  HA  LYS 0  68      -9.701   3.644 -27.012  1.00  0.00           H  
ATOM   1057  HB3 LYS 0  68      -8.183   2.251 -28.540  1.00  0.00           H  
ATOM   1058  HB2 LYS 0  68      -9.829   1.900 -28.599  1.00  0.00           H  
ATOM   1059  HG3 LYS 0  68      -9.705  -0.035 -27.361  1.00  0.00           H  
ATOM   1060  HG2 LYS 0  68      -8.176   0.255 -26.673  1.00  0.00           H  
ATOM   1061  HD3 LYS 0  68      -7.040   0.166 -28.851  1.00  0.00           H  
ATOM   1062  HD2 LYS 0  68      -8.451  -0.565 -29.581  1.00  0.00           H  
ATOM   1063  HE3 LYS 0  68      -8.540  -2.416 -27.792  1.00  0.00           H  
ATOM   1064  HE2 LYS 0  68      -6.948  -1.946 -27.320  1.00  0.00           H  
ATOM   1065  N   MET 0  69     -10.221   2.913 -24.410  1.00  0.00      R00  N  
ATOM   1066  CA  MET 0  69     -11.144   2.520 -23.265  1.00  0.00      R00  C  
ATOM   1067  C   MET 0  69     -10.781   1.118 -22.697  1.00  0.00      R00  C  
ATOM   1068  O   MET 0  69     -11.681   0.385 -22.375  1.00  0.00      R00  O  
ATOM   1069  CB  MET 0  69     -12.625   2.737 -23.664  1.00  0.00      R00  C  
ATOM   1070  CG  MET 0  69     -12.979   4.000 -24.402  1.00  0.00      R00  C  
ATOM   1071  SD  MET 0  69     -14.532   4.073 -25.252  1.00  0.00      R00  S  
ATOM   1072  CE  MET 0  69     -14.184   2.830 -26.632  1.00  0.00      R00  C  
ATOM   1073  H   MET 0  69      -9.617   3.710 -24.272  1.00  0.00      R00  H  
ATOM   1074  HA  MET 0  69     -11.064   3.262 -22.470  1.00  0.00           H  
ATOM   1075  HB3 MET 0  69     -13.281   2.754 -22.794  1.00  0.00           H  
ATOM   1076  HB2 MET 0  69     -13.090   1.926 -24.225  1.00  0.00           H  
ATOM   1077  HG3 MET 0  69     -12.294   4.127 -25.241  1.00  0.00           H  
ATOM   1078  HG2 MET 0  69     -12.834   4.905 -23.811  1.00  0.00           H  
ATOM   1079  HE1 MET 0  69     -15.153   2.752 -27.125  1.00  0.00           H  
ATOM   1080  HE2 MET 0  69     -13.467   3.056 -27.421  1.00  0.00           H  
ATOM   1081  HE3 MET 0  69     -13.830   1.901 -26.185  1.00  0.00           H  
ATOM   1082  N   GLN 0  70      -9.459   0.794 -22.696  1.00  0.00      R00  N  
ATOM   1083  CA  GLN 0  70      -8.811  -0.379 -22.168  1.00  0.00      R00  C  
ATOM   1084  C   GLN 0  70      -7.389   0.128 -21.610  1.00  0.00      R00  C  
ATOM   1085  O   GLN 0  70      -6.944   1.196 -21.897  1.00  0.00      R00  O  
ATOM   1086  CB  GLN 0  70      -8.614  -1.358 -23.400  1.00  0.00      R00  C  
ATOM   1087  CG  GLN 0  70      -9.953  -1.964 -23.965  1.00  0.00      R00  C  
ATOM   1088  CD  GLN 0  70      -9.808  -3.279 -24.595  1.00  0.00      R00  C  
ATOM   1089  OE1 GLN 0  70      -8.835  -3.685 -25.173  1.00  0.00      R00  O  
ATOM   1090  NE2 GLN 0  70     -10.812  -4.068 -24.470  1.00  0.00      R00  N  
ATOM   1091  H   GLN 0  70      -8.817   1.518 -22.988  1.00  0.00      R00  H  
ATOM   1092 HE21 GLN 0  70     -10.606  -5.026 -24.717  1.00  0.00      R00  H  
ATOM   1093 HE22 GLN 0  70     -11.750  -3.768 -24.245  1.00  0.00      R00  H  
ATOM   1094  HA  GLN 0  70      -9.441  -0.857 -21.417  1.00  0.00           H  
ATOM   1095  HB3 GLN 0  70      -8.071  -2.185 -22.943  1.00  0.00           H  
ATOM   1096  HB2 GLN 0  70      -7.995  -0.918 -24.182  1.00  0.00           H  
ATOM   1097  HG3 GLN 0  70     -10.431  -1.324 -24.707  1.00  0.00           H  
ATOM   1098  HG2 GLN 0  70     -10.677  -2.018 -23.152  1.00  0.00           H  
ATOM   1099  N   THR 0  71      -6.697  -0.776 -20.937  1.00  0.00      R00  N  
ATOM   1100  CA  THR 0  71      -5.370  -0.654 -20.261  1.00  0.00      R00  C  
ATOM   1101  C   THR 0  71      -4.967  -2.129 -19.820  1.00  0.00      R00  C  
ATOM   1102  O   THR 0  71      -5.552  -3.122 -20.338  1.00  0.00      R00  O  
ATOM   1103  CB  THR 0  71      -5.415   0.350 -19.112  1.00  0.00      R00  C  
ATOM   1104  OG1 THR 0  71      -4.100   0.632 -18.611  1.00  0.00      R00  O  
ATOM   1105  CG2 THR 0  71      -6.197   0.002 -17.875  1.00  0.00      R00  C  
ATOM   1106  H   THR 0  71      -6.990  -1.714 -20.704  1.00  0.00      R00  H  
ATOM   1107  HG1 THR 0  71      -4.044   1.548 -18.328  1.00  0.00      R00  H  
ATOM   1108  HA  THR 0  71      -4.750  -0.337 -21.099  1.00  0.00           H  
ATOM   1109  HB  THR 0  71      -5.734   1.234 -19.664  1.00  0.00           H  
ATOM   1110 HG21 THR 0  71      -6.364   0.903 -17.284  1.00  0.00           H  
ATOM   1111 HG22 THR 0  71      -7.185  -0.444 -17.986  1.00  0.00           H  
ATOM   1112 HG23 THR 0  71      -5.697  -0.593 -17.110  1.00  0.00           H  
ATOM   1113  N   VAL 0  72      -3.917  -2.270 -18.996  1.00  0.00      R00  N  
ATOM   1114  CA  VAL 0  72      -3.238  -3.494 -18.585  1.00  0.00      R00  C  
ATOM   1115  C   VAL 0  72      -4.065  -4.386 -17.588  1.00  0.00      R00  C  
ATOM   1116  O   VAL 0  72      -3.750  -5.570 -17.363  1.00  0.00      R00  O  
ATOM   1117  CB  VAL 0  72      -1.839  -3.101 -18.068  1.00  0.00      R00  C  
ATOM   1118  CG1 VAL 0  72      -0.785  -2.639 -19.097  1.00  0.00      R00  C  
ATOM   1119  CG2 VAL 0  72      -1.895  -2.030 -16.873  1.00  0.00      R00  C  
ATOM   1120  H   VAL 0  72      -3.467  -1.476 -18.563  1.00  0.00      R00  H  
ATOM   1121  HA  VAL 0  72      -3.118  -4.099 -19.484  1.00  0.00           H  
ATOM   1122  HB  VAL 0  72      -1.464  -3.977 -17.539  1.00  0.00           H  
ATOM   1123 HG11 VAL 0  72      -0.500  -3.218 -19.975  1.00  0.00           H  
ATOM   1124 HG12 VAL 0  72      -1.169  -1.744 -19.588  1.00  0.00           H  
ATOM   1125 HG13 VAL 0  72       0.189  -2.442 -18.648  1.00  0.00           H  
ATOM   1126 HG21 VAL 0  72      -0.928  -1.846 -16.405  1.00  0.00           H  
ATOM   1127 HG22 VAL 0  72      -2.250  -1.037 -17.147  1.00  0.00           H  
ATOM   1128 HG23 VAL 0  72      -2.657  -2.326 -16.151  1.00  0.00           H  
ATOM   1129  N   THR 0  73      -5.073  -3.775 -16.928  1.00  0.00      R00  N  
ATOM   1130  CA  THR 0  73      -5.893  -4.483 -16.042  1.00  0.00      R00  C  
ATOM   1131  C   THR 0  73      -6.993  -5.318 -16.725  1.00  0.00      R00  C  
ATOM   1132  O   THR 0  73      -7.475  -6.212 -16.026  1.00  0.00      R00  O  
ATOM   1133  CB  THR 0  73      -6.654  -3.435 -15.101  1.00  0.00      R00  C  
ATOM   1134  OG1 THR 0  73      -7.487  -2.445 -15.724  1.00  0.00      R00  O  
ATOM   1135  CG2 THR 0  73      -5.699  -2.935 -14.014  1.00  0.00      R00  C  
ATOM   1136  H   THR 0  73      -5.333  -2.818 -17.116  1.00  0.00      R00  H  
ATOM   1137  HG1 THR 0  73      -7.777  -1.892 -14.995  1.00  0.00      R00  H  
ATOM   1138  HA  THR 0  73      -5.276  -5.188 -15.485  1.00  0.00           H  
ATOM   1139  HB  THR 0  73      -7.405  -3.933 -14.488  1.00  0.00           H  
ATOM   1140 HG21 THR 0  73      -5.279  -3.742 -13.414  1.00  0.00           H  
ATOM   1141 HG22 THR 0  73      -4.916  -2.325 -14.464  1.00  0.00           H  
ATOM   1142 HG23 THR 0  73      -6.116  -2.157 -13.375  1.00  0.00           H  
ATOM   1143  N   ASN 0  74      -7.288  -5.132 -18.014  1.00  0.00      R00  N  
ATOM   1144  CA  ASN 0  74      -8.374  -5.800 -18.738  1.00  0.00      R00  C  
ATOM   1145  C   ASN 0  74      -8.118  -7.352 -18.837  1.00  0.00      R00  C  
ATOM   1146  O   ASN 0  74      -9.033  -8.190 -18.711  1.00  0.00      R00  O  
ATOM   1147  CB  ASN 0  74      -8.496  -5.174 -20.172  1.00  0.00      R00  C  
ATOM   1148  CG  ASN 0  74      -9.296  -3.843 -20.315  1.00  0.00      R00  C  
ATOM   1149  OD1 ASN 0  74      -8.765  -2.782 -20.042  1.00  0.00      R00  O  
ATOM   1150  ND2 ASN 0  74     -10.526  -3.942 -20.907  1.00  0.00      R00  N  
ATOM   1151  H   ASN 0  74      -6.747  -4.407 -18.464  1.00  0.00      R00  H  
ATOM   1152 HD21 ASN 0  74     -10.980  -3.050 -21.046  1.00  0.00      R00  H  
ATOM   1153 HD22 ASN 0  74     -10.860  -4.859 -21.169  1.00  0.00      R00  H  
ATOM   1154  HA  ASN 0  74      -9.171  -5.459 -18.077  1.00  0.00           H  
ATOM   1155  HB3 ASN 0  74      -8.886  -5.825 -20.955  1.00  0.00           H  
ATOM   1156  HB2 ASN 0  74      -7.489  -5.005 -20.554  1.00  0.00           H  
ATOM   1157  N   MET 0  75      -6.775  -7.674 -18.889  1.00  0.00      R00  N  
ATOM   1158  CA  MET 0  75      -6.163  -9.062 -18.756  1.00  0.00      R00  C  
ATOM   1159  C   MET 0  75      -6.687  -9.811 -17.529  1.00  0.00      R00  C  
ATOM   1160  O   MET 0  75      -6.986 -10.986 -17.608  1.00  0.00      R00  O  
ATOM   1161  CB  MET 0  75      -4.713  -8.843 -18.551  1.00  0.00      R00  C  
ATOM   1162  CG  MET 0  75      -3.830 -10.119 -18.560  1.00  0.00      R00  C  
ATOM   1163  SD  MET 0  75      -4.230 -11.407 -19.796  1.00  0.00      R00  S  
ATOM   1164  CE  MET 0  75      -2.586 -12.203 -19.834  1.00  0.00      R00  C  
ATOM   1165  H   MET 0  75      -6.097  -6.999 -19.213  1.00  0.00      R00  H  
ATOM   1166  HA  MET 0  75      -6.438  -9.591 -19.668  1.00  0.00           H  
ATOM   1167  HB3 MET 0  75      -4.499  -8.182 -17.711  1.00  0.00           H  
ATOM   1168  HB2 MET 0  75      -4.331  -8.265 -19.392  1.00  0.00           H  
ATOM   1169  HG3 MET 0  75      -3.845 -10.639 -17.602  1.00  0.00           H  
ATOM   1170  HG2 MET 0  75      -2.799  -9.768 -18.601  1.00  0.00           H  
ATOM   1171  HE1 MET 0  75      -2.003 -11.515 -20.446  1.00  0.00           H  
ATOM   1172  HE2 MET 0  75      -2.193 -12.180 -18.818  1.00  0.00           H  
ATOM   1173  HE3 MET 0  75      -2.534 -13.167 -20.341  1.00  0.00           H  
ATOM   1174  N   TYR 0  76      -6.884  -9.138 -16.363  1.00  0.00      R00  N  
ATOM   1175  CA  TYR 0  76      -7.187  -9.674 -15.089  1.00  0.00      R00  C  
ATOM   1176  C   TYR 0  76      -8.673  -9.341 -14.740  1.00  0.00      R00  C  
ATOM   1177  O   TYR 0  76      -8.976  -9.559 -13.585  1.00  0.00      R00  O  
ATOM   1178  CB  TYR 0  76      -6.163  -9.021 -14.128  1.00  0.00      R00  C  
ATOM   1179  CG  TYR 0  76      -4.749  -9.320 -14.570  1.00  0.00      R00  C  
ATOM   1180  CD1 TYR 0  76      -4.123  -8.308 -15.331  1.00  0.00      R00  C  
ATOM   1181  CE1 TYR 0  76      -2.791  -8.503 -15.659  1.00  0.00      R00  C  
ATOM   1182  CD2 TYR 0  76      -4.014 -10.444 -14.125  1.00  0.00      R00  C  
ATOM   1183  CE2 TYR 0  76      -2.712 -10.625 -14.516  1.00  0.00      R00  C  
ATOM   1184  CZ  TYR 0  76      -2.059  -9.667 -15.260  1.00  0.00      R00  C  
ATOM   1185  OH  TYR 0  76      -0.798  -9.938 -15.685  1.00  0.00      R00  O  
ATOM   1186  H   TYR 0  76      -6.954  -8.132 -16.417  1.00  0.00      R00  H  
ATOM   1187  HH  TYR 0  76      -0.525  -9.359 -16.400  1.00  0.00      R00  H  
ATOM   1188  HA  TYR 0  76      -7.220 -10.762 -15.138  1.00  0.00           H  
ATOM   1189  HB3 TYR 0  76      -6.128  -9.384 -13.101  1.00  0.00           H  
ATOM   1190  HB2 TYR 0  76      -6.337  -7.946 -14.081  1.00  0.00           H  
ATOM   1191  HD1 TYR 0  76      -4.535  -7.390 -15.722  1.00  0.00           H  
ATOM   1192  HE1 TYR 0  76      -2.267  -7.756 -16.237  1.00  0.00           H  
ATOM   1193  HD2 TYR 0  76      -4.606 -11.153 -13.566  1.00  0.00           H  
ATOM   1194  HE2 TYR 0  76      -2.209 -11.561 -14.324  1.00  0.00           H  
ATOM   1195  N   ILE 0  77      -9.494  -8.823 -15.666  1.00  0.00      R00  N  
ATOM   1196  CA  ILE 0  77     -10.675  -8.117 -15.391  1.00  0.00      R00  C  
ATOM   1197  C   ILE 0  77     -11.821  -8.968 -14.666  1.00  0.00      R00  C  
ATOM   1198  O   ILE 0  77     -12.611  -8.445 -13.865  1.00  0.00      R00  O  
ATOM   1199  CB  ILE 0  77     -11.232  -7.426 -16.658  1.00  0.00      R00  C  
ATOM   1200  CG2 ILE 0  77     -11.683  -8.509 -17.696  1.00  0.00      R00  C  
ATOM   1201  CG1 ILE 0  77     -12.182  -6.263 -16.432  1.00  0.00      R00  C  
ATOM   1202  CD1 ILE 0  77     -12.471  -5.353 -17.644  1.00  0.00      R00  C  
ATOM   1203  H   ILE 0  77      -8.993  -8.744 -16.539  1.00  0.00      R00  H  
ATOM   1204  HA  ILE 0  77     -10.358  -7.366 -14.667  1.00  0.00           H  
ATOM   1205  HB  ILE 0  77     -10.311  -7.004 -17.062  1.00  0.00           H  
ATOM   1206 HG21 ILE 0  77     -11.557  -8.062 -18.682  1.00  0.00           H  
ATOM   1207 HG22 ILE 0  77     -11.086  -9.416 -17.789  1.00  0.00           H  
ATOM   1208 HG23 ILE 0  77     -12.746  -8.680 -17.530  1.00  0.00           H  
ATOM   1209 HG13 ILE 0  77     -11.839  -5.603 -15.635  1.00  0.00           H  
ATOM   1210 HG12 ILE 0  77     -13.175  -6.648 -16.202  1.00  0.00           H  
ATOM   1211 HD11 ILE 0  77     -13.010  -5.855 -18.448  1.00  0.00           H  
ATOM   1212 HD12 ILE 0  77     -13.161  -4.547 -17.393  1.00  0.00           H  
ATOM   1213 HD13 ILE 0  77     -11.605  -4.807 -18.019  1.00  0.00           H  
ATOM   1214  N   VAL 0  78     -11.843 -10.313 -14.858  1.00  0.00      R00  N  
ATOM   1215  CA  VAL 0  78     -12.726 -11.298 -14.259  1.00  0.00      R00  C  
ATOM   1216  C   VAL 0  78     -12.570 -11.526 -12.701  1.00  0.00      R00  C  
ATOM   1217  O   VAL 0  78     -13.303 -12.303 -12.083  1.00  0.00      R00  O  
ATOM   1218  CB  VAL 0  78     -12.475 -12.711 -15.082  1.00  0.00      R00  C  
ATOM   1219  CG1 VAL 0  78     -12.683 -12.559 -16.667  1.00  0.00      R00  C  
ATOM   1220  CG2 VAL 0  78     -11.162 -13.477 -14.736  1.00  0.00      R00  C  
ATOM   1221  H   VAL 0  78     -11.238 -10.767 -15.527  1.00  0.00      R00  H  
ATOM   1222  HA  VAL 0  78     -13.772 -10.997 -14.315  1.00  0.00           H  
ATOM   1223  HB  VAL 0  78     -13.227 -13.444 -14.791  1.00  0.00           H  
ATOM   1224 HG11 VAL 0  78     -13.713 -12.529 -17.023  1.00  0.00           H  
ATOM   1225 HG12 VAL 0  78     -12.306 -11.630 -17.095  1.00  0.00           H  
ATOM   1226 HG13 VAL 0  78     -12.300 -13.359 -17.300  1.00  0.00           H  
ATOM   1227 HG21 VAL 0  78     -10.211 -13.036 -15.032  1.00  0.00           H  
ATOM   1228 HG22 VAL 0  78     -11.195 -13.632 -13.657  1.00  0.00           H  
ATOM   1229 HG23 VAL 0  78     -11.107 -14.418 -15.284  1.00  0.00           H  
ATOM   1230  N   ASN 0  79     -11.529 -10.933 -12.168  1.00  0.00      R00  N  
ATOM   1231  CA  ASN 0  79     -11.099 -11.161 -10.728  1.00  0.00      R00  C  
ATOM   1232  C   ASN 0  79     -11.917 -10.223  -9.865  1.00  0.00      R00  C  
ATOM   1233  O   ASN 0  79     -12.350  -9.162 -10.362  1.00  0.00      R00  O  
ATOM   1234  CB  ASN 0  79      -9.584 -10.896 -10.635  1.00  0.00      R00  C  
ATOM   1235  CG  ASN 0  79      -8.683 -11.942 -11.194  1.00  0.00      R00  C  
ATOM   1236  OD1 ASN 0  79      -9.088 -13.044 -11.562  1.00  0.00      R00  O  
ATOM   1237  ND2 ASN 0  79      -7.413 -11.555 -11.337  1.00  0.00      R00  N  
ATOM   1238  H   ASN 0  79     -10.866 -10.311 -12.609  1.00  0.00      R00  H  
ATOM   1239 HD21 ASN 0  79      -6.802 -12.240 -11.759  1.00  0.00      R00  H  
ATOM   1240 HD22 ASN 0  79      -7.031 -10.680 -11.011  1.00  0.00      R00  H  
ATOM   1241  HA  ASN 0  79     -11.282 -12.219 -10.540  1.00  0.00           H  
ATOM   1242  HB3 ASN 0  79      -9.320 -10.790  -9.583  1.00  0.00           H  
ATOM   1243  HB2 ASN 0  79      -9.332  -9.930 -11.073  1.00  0.00           H  
ATOM   1244  N   LEU 0  80     -12.101 -10.600  -8.592  1.00  0.00      R00  N  
ATOM   1245  CA  LEU 0  80     -12.605  -9.629  -7.569  1.00  0.00      R00  C  
ATOM   1246  C   LEU 0  80     -12.163 -10.124  -6.175  1.00  0.00      R00  C  
ATOM   1247  O   LEU 0  80     -11.807 -11.275  -6.110  1.00  0.00      R00  O  
ATOM   1248  CB  LEU 0  80     -14.170  -9.449  -7.625  1.00  0.00      R00  C  
ATOM   1249  CG  LEU 0  80     -15.175 -10.234  -6.755  1.00  0.00      R00  C  
ATOM   1250  CD1 LEU 0  80     -16.632  -9.793  -6.885  1.00  0.00      R00  C  
ATOM   1251  CD2 LEU 0  80     -14.918 -11.744  -6.859  1.00  0.00      R00  C  
ATOM   1252  H   LEU 0  80     -11.802 -11.529  -8.329  1.00  0.00      R00  H  
ATOM   1253  HA  LEU 0  80     -12.074  -8.707  -7.806  1.00  0.00           H  
ATOM   1254  HB3 LEU 0  80     -14.452  -9.453  -8.677  1.00  0.00           H  
ATOM   1255  HB2 LEU 0  80     -14.166  -8.406  -7.311  1.00  0.00           H  
ATOM   1256  HG  LEU 0  80     -14.973  -9.885  -5.742  1.00  0.00           H  
ATOM   1257 HD11 LEU 0  80     -17.384 -10.568  -6.736  1.00  0.00           H  
ATOM   1258 HD12 LEU 0  80     -16.733  -8.949  -6.202  1.00  0.00           H  
ATOM   1259 HD13 LEU 0  80     -16.832  -9.404  -7.883  1.00  0.00           H  
ATOM   1260 HD21 LEU 0  80     -14.084 -11.997  -7.514  1.00  0.00           H  
ATOM   1261 HD22 LEU 0  80     -14.599 -12.077  -5.872  1.00  0.00           H  
ATOM   1262 HD23 LEU 0  80     -15.832 -12.262  -7.149  1.00  0.00           H  
ATOM   1263  N   ALA 0  81     -12.071  -9.131  -5.235  1.00  0.00      R00  N  
ATOM   1264  CA  ALA 0  81     -11.567  -9.360  -3.881  1.00  0.00      R00  C  
ATOM   1265  C   ALA 0  81     -10.029  -9.759  -3.806  1.00  0.00      R00  C  
ATOM   1266  O   ALA 0  81      -9.663 -10.411  -2.865  1.00  0.00      R00  O  
ATOM   1267  CB  ALA 0  81     -12.422 -10.295  -3.092  1.00  0.00      R00  C  
ATOM   1268  H   ALA 0  81     -12.380  -8.204  -5.491  1.00  0.00      R00  H  
ATOM   1269  HA  ALA 0  81     -11.626  -8.466  -3.260  1.00  0.00           H  
ATOM   1270  HB1 ALA 0  81     -13.472 -10.119  -3.324  1.00  0.00           H  
ATOM   1271  HB2 ALA 0  81     -12.182 -11.348  -3.240  1.00  0.00           H  
ATOM   1272  HB3 ALA 0  81     -12.379 -10.109  -2.019  1.00  0.00           H  
ATOM   1273  N   ILE 0  82      -9.201  -9.440  -4.829  1.00  0.00      R00  N  
ATOM   1274  CA  ILE 0  82      -7.758  -9.633  -4.796  1.00  0.00      R00  C  
ATOM   1275  C   ILE 0  82      -7.068  -8.540  -3.963  1.00  0.00      R00  C  
ATOM   1276  O   ILE 0  82      -6.318  -8.819  -3.000  1.00  0.00      R00  O  
ATOM   1277  CB  ILE 0  82      -7.255  -9.655  -6.293  1.00  0.00      R00  C  
ATOM   1278  CG2 ILE 0  82      -5.682  -9.580  -6.309  1.00  0.00      R00  C  
ATOM   1279  CG1 ILE 0  82      -7.820 -10.788  -7.161  1.00  0.00      R00  C  
ATOM   1280  CD1 ILE 0  82      -7.423 -12.242  -6.644  1.00  0.00      R00  C  
ATOM   1281  H   ILE 0  82      -9.506  -8.937  -5.649  1.00  0.00      R00  H  
ATOM   1282  HA  ILE 0  82      -7.566 -10.594  -4.321  1.00  0.00           H  
ATOM   1283  HB  ILE 0  82      -7.745  -8.772  -6.702  1.00  0.00           H  
ATOM   1284 HG21 ILE 0  82      -5.241  -9.696  -7.300  1.00  0.00           H  
ATOM   1285 HG22 ILE 0  82      -5.180  -8.727  -5.853  1.00  0.00           H  
ATOM   1286 HG23 ILE 0  82      -5.172 -10.438  -5.872  1.00  0.00           H  
ATOM   1287 HG13 ILE 0  82      -7.459 -10.714  -8.186  1.00  0.00           H  
ATOM   1288 HG12 ILE 0  82      -8.874 -10.632  -7.392  1.00  0.00           H  
ATOM   1289 HD11 ILE 0  82      -8.222 -12.592  -5.991  1.00  0.00           H  
ATOM   1290 HD12 ILE 0  82      -7.173 -12.855  -7.510  1.00  0.00           H  
ATOM   1291 HD13 ILE 0  82      -6.493 -12.230  -6.075  1.00  0.00           H  
ATOM   1292  N   ALA 0  83      -7.401  -7.263  -4.263  1.00  0.00      R00  N  
ATOM   1293  CA  ALA 0  83      -7.320  -6.145  -3.374  1.00  0.00      R00  C  
ATOM   1294  C   ALA 0  83      -8.603  -5.340  -3.272  1.00  0.00      R00  C  
ATOM   1295  O   ALA 0  83      -9.171  -5.234  -2.191  1.00  0.00      R00  O  
ATOM   1296  CB  ALA 0  83      -6.151  -5.281  -3.806  1.00  0.00      R00  C  
ATOM   1297  H   ALA 0  83      -7.905  -7.130  -5.128  1.00  0.00      R00  H  
ATOM   1298  HA  ALA 0  83      -7.206  -6.460  -2.337  1.00  0.00           H  
ATOM   1299  HB1 ALA 0  83      -6.168  -5.147  -4.887  1.00  0.00           H  
ATOM   1300  HB2 ALA 0  83      -6.134  -4.249  -3.453  1.00  0.00           H  
ATOM   1301  HB3 ALA 0  83      -5.256  -5.853  -3.564  1.00  0.00           H  
ATOM   1302  N   ASP 0  84      -8.904  -4.637  -4.306  1.00  0.00      R00  N  
ATOM   1303  CA  ASP 0  84      -9.774  -3.463  -4.416  1.00  0.00      R00  C  
ATOM   1304  C   ASP 0  84     -11.027  -3.513  -3.563  1.00  0.00      R00  C  
ATOM   1305  O   ASP 0  84     -11.282  -2.651  -2.734  1.00  0.00      R00  O  
ATOM   1306  CB  ASP 0  84     -10.228  -3.049  -5.880  1.00  0.00      R00  C  
ATOM   1307  CG  ASP 0  84      -9.167  -3.271  -6.918  1.00  0.00      R00  C  
ATOM   1308  OD1 ASP 0  84      -8.384  -4.223  -6.919  1.00  0.00      R00  O  
ATOM   1309  OD2 ASP 0  84      -9.173  -2.345  -7.789  1.00  0.00      R00  O1-
ATOM   1310  H   ASP 0  84      -8.360  -4.804  -5.141  1.00  0.00      R00  H  
ATOM   1311  HA  ASP 0  84      -9.214  -2.625  -4.001  1.00  0.00           H  
ATOM   1312  HB3 ASP 0  84     -10.470  -1.989  -5.963  1.00  0.00           H  
ATOM   1313  HB2 ASP 0  84     -11.111  -3.621  -6.165  1.00  0.00           H  
ATOM   1314  N   GLU 0  85     -11.908  -4.492  -3.883  1.00  0.00      R00  N  
ATOM   1315  CA  GLU 0  85     -13.170  -4.697  -3.162  1.00  0.00      R00  C  
ATOM   1316  C   GLU 0  85     -13.015  -4.719  -1.648  1.00  0.00      R00  C  
ATOM   1317  O   GLU 0  85     -13.685  -3.968  -0.954  1.00  0.00      R00  O  
ATOM   1318  CB  GLU 0  85     -13.969  -5.896  -3.677  1.00  0.00      R00  C  
ATOM   1319  CG  GLU 0  85     -14.424  -5.849  -5.182  1.00  0.00      R00  C  
ATOM   1320  CD  GLU 0  85     -13.291  -6.073  -6.166  1.00  0.00      R00  C  
ATOM   1321  OE1 GLU 0  85     -13.517  -5.849  -7.347  1.00  0.00      R00  O  
ATOM   1322  OE2 GLU 0  85     -12.185  -6.470  -5.694  1.00  0.00      R00  O1-
ATOM   1323  H   GLU 0  85     -11.762  -5.072  -4.696  1.00  0.00      R00  H  
ATOM   1324  HA  GLU 0  85     -13.764  -3.824  -3.435  1.00  0.00           H  
ATOM   1325  HB3 GLU 0  85     -14.864  -6.023  -3.068  1.00  0.00           H  
ATOM   1326  HB2 GLU 0  85     -13.434  -6.818  -3.450  1.00  0.00           H  
ATOM   1327  HG3 GLU 0  85     -14.894  -4.928  -5.529  1.00  0.00           H  
ATOM   1328  HG2 GLU 0  85     -15.056  -6.702  -5.427  1.00  0.00           H  
ATOM   1329  N   CYS 0  86     -12.105  -5.564  -1.148  1.00  0.00      R00  N  
ATOM   1330  CA  CYS 0  86     -11.793  -5.723   0.284  1.00  0.00      R00  C  
ATOM   1331  C   CYS 0  86     -11.355  -4.446   1.090  1.00  0.00      R00  C  
ATOM   1332  O   CYS 0  86     -11.909  -4.213   2.181  1.00  0.00      R00  O  
ATOM   1333  CB  CYS 0  86     -10.748  -6.823   0.469  1.00  0.00      R00  C  
ATOM   1334  SG  CYS 0  86     -11.533  -8.334  -0.185  1.00  0.00      R00  S  
ATOM   1335  H   CYS 0  86     -11.493  -5.989  -1.830  1.00  0.00      R00  H  
ATOM   1336  HA  CYS 0  86     -12.707  -6.046   0.784  1.00  0.00           H  
ATOM   1337  HB3 CYS 0  86     -10.640  -6.978   1.542  1.00  0.00           H  
ATOM   1338  HB2 CYS 0  86      -9.807  -6.599  -0.034  1.00  0.00           H  
ATOM   1339  HG  CYS 0  86     -10.515  -9.151   0.099  1.00  0.00           H  
ATOM   1340  N   PHE 0  87     -10.476  -3.614   0.488  1.00  0.00      R00  N  
ATOM   1341  CA  PHE 0  87     -10.253  -2.251   0.925  1.00  0.00      R00  C  
ATOM   1342  C   PHE 0  87     -11.423  -1.342   0.831  1.00  0.00      R00  C  
ATOM   1343  O   PHE 0  87     -11.611  -0.604   1.818  1.00  0.00      R00  O  
ATOM   1344  CB  PHE 0  87      -8.917  -1.761   0.223  1.00  0.00      R00  C  
ATOM   1345  CG  PHE 0  87      -7.785  -2.642   0.654  1.00  0.00      R00  C  
ATOM   1346  CD1 PHE 0  87      -7.317  -2.609   1.981  1.00  0.00      R00  C  
ATOM   1347  CD2 PHE 0  87      -7.097  -3.391  -0.301  1.00  0.00      R00  C  
ATOM   1348  CE1 PHE 0  87      -6.176  -3.396   2.330  1.00  0.00      R00  C  
ATOM   1349  CE2 PHE 0  87      -5.970  -4.101   0.071  1.00  0.00      R00  C  
ATOM   1350  CZ  PHE 0  87      -5.531  -4.222   1.376  1.00  0.00      R00  C  
ATOM   1351  H   PHE 0  87     -10.294  -3.866  -0.473  1.00  0.00      R00  H  
ATOM   1352  HA  PHE 0  87     -10.107  -2.295   2.004  1.00  0.00           H  
ATOM   1353  HB3 PHE 0  87      -8.729  -0.722   0.492  1.00  0.00           H  
ATOM   1354  HB2 PHE 0  87      -9.006  -1.854  -0.859  1.00  0.00           H  
ATOM   1355  HD1 PHE 0  87      -7.714  -1.955   2.743  1.00  0.00           H  
ATOM   1356  HD2 PHE 0  87      -7.491  -3.394  -1.307  1.00  0.00           H  
ATOM   1357  HE1 PHE 0  87      -5.877  -3.396   3.367  1.00  0.00           H  
ATOM   1358  HE2 PHE 0  87      -5.514  -4.721  -0.687  1.00  0.00           H  
ATOM   1359  HZ  PHE 0  87      -4.757  -4.940   1.605  1.00  0.00           H  
ATOM   1360  N   LEU 0  88     -12.235  -1.340  -0.266  1.00  0.00      R00  N  
ATOM   1361  CA  LEU 0  88     -13.466  -0.503  -0.313  1.00  0.00      R00  C  
ATOM   1362  C   LEU 0  88     -14.573  -0.957   0.696  1.00  0.00      R00  C  
ATOM   1363  O   LEU 0  88     -15.167  -0.095   1.268  1.00  0.00      R00  O  
ATOM   1364  CB  LEU 0  88     -13.867  -0.285  -1.775  1.00  0.00      R00  C  
ATOM   1365  CG  LEU 0  88     -13.119   0.714  -2.533  1.00  0.00      R00  C  
ATOM   1366  CD1 LEU 0  88     -13.411   0.629  -4.032  1.00  0.00      R00  C  
ATOM   1367  CD2 LEU 0  88     -13.349   2.208  -2.066  1.00  0.00      R00  C  
ATOM   1368  H   LEU 0  88     -11.981  -1.798  -1.129  1.00  0.00      R00  H  
ATOM   1369  HA  LEU 0  88     -13.123   0.492  -0.029  1.00  0.00           H  
ATOM   1370  HB3 LEU 0  88     -14.863   0.122  -1.601  1.00  0.00           H  
ATOM   1371  HB2 LEU 0  88     -13.881  -1.246  -2.291  1.00  0.00           H  
ATOM   1372  HG  LEU 0  88     -12.051   0.513  -2.454  1.00  0.00           H  
ATOM   1373 HD11 LEU 0  88     -12.741   0.114  -4.720  1.00  0.00           H  
ATOM   1374 HD12 LEU 0  88     -14.413   0.284  -4.287  1.00  0.00           H  
ATOM   1375 HD13 LEU 0  88     -13.339   1.621  -4.479  1.00  0.00           H  
ATOM   1376 HD21 LEU 0  88     -13.455   3.009  -2.798  1.00  0.00           H  
ATOM   1377 HD22 LEU 0  88     -14.209   2.402  -1.426  1.00  0.00           H  
ATOM   1378 HD23 LEU 0  88     -12.419   2.322  -1.509  1.00  0.00           H  
ATOM   1379  N   ILE 0  89     -14.769  -2.257   0.900  1.00  0.00      R00  N  
ATOM   1380  CA  ILE 0  89     -15.766  -2.845   1.870  1.00  0.00      R00  C  
ATOM   1381  C   ILE 0  89     -15.255  -2.528   3.365  1.00  0.00      R00  C  
ATOM   1382  O   ILE 0  89     -16.011  -2.548   4.352  1.00  0.00      R00  O  
ATOM   1383  CB  ILE 0  89     -16.055  -4.382   1.602  1.00  0.00      R00  C  
ATOM   1384  CG2 ILE 0  89     -16.844  -5.152   2.679  1.00  0.00      R00  C  
ATOM   1385  CG1 ILE 0  89     -16.732  -4.651   0.239  1.00  0.00      R00  C  
ATOM   1386  CD1 ILE 0  89     -16.637  -6.034  -0.248  1.00  0.00      R00  C  
ATOM   1387  H   ILE 0  89     -14.432  -2.930   0.226  1.00  0.00      R00  H  
ATOM   1388  HA  ILE 0  89     -16.691  -2.273   1.948  1.00  0.00           H  
ATOM   1389  HB  ILE 0  89     -15.124  -4.947   1.559  1.00  0.00           H  
ATOM   1390 HG21 ILE 0  89     -17.928  -5.045   2.635  1.00  0.00           H  
ATOM   1391 HG22 ILE 0  89     -16.759  -6.221   2.489  1.00  0.00           H  
ATOM   1392 HG23 ILE 0  89     -16.390  -4.986   3.656  1.00  0.00           H  
ATOM   1393 HG13 ILE 0  89     -16.325  -4.016  -0.548  1.00  0.00           H  
ATOM   1394 HG12 ILE 0  89     -17.775  -4.342   0.316  1.00  0.00           H  
ATOM   1395 HD11 ILE 0  89     -17.257  -6.160  -1.136  1.00  0.00           H  
ATOM   1396 HD12 ILE 0  89     -15.634  -6.248  -0.616  1.00  0.00           H  
ATOM   1397 HD13 ILE 0  89     -16.838  -6.796   0.506  1.00  0.00           H  
ATOM   1398  N   GLY 0  90     -13.945  -2.279   3.478  1.00  0.00      R00  N  
ATOM   1399  CA  GLY 0  90     -13.309  -1.844   4.692  1.00  0.00      R00  C  
ATOM   1400  C   GLY 0  90     -13.655  -0.474   5.242  1.00  0.00      R00  C  
ATOM   1401  O   GLY 0  90     -13.309  -0.318   6.413  1.00  0.00      R00  O  
ATOM   1402  H   GLY 0  90     -13.315  -2.611   2.762  1.00  0.00      R00  H  
ATOM   1403  HA3 GLY 0  90     -12.239  -2.006   4.567  1.00  0.00           H  
ATOM   1404  HA2 GLY 0  90     -13.635  -2.471   5.522  1.00  0.00           H  
ATOM   1405  N   ILE 0  91     -14.343   0.413   4.412  1.00  0.00      R00  N  
ATOM   1406  CA  ILE 0  91     -14.486   1.823   4.718  1.00  0.00      R00  C  
ATOM   1407  C   ILE 0  91     -15.686   2.097   5.623  1.00  0.00      R00  C  
ATOM   1408  O   ILE 0  91     -15.476   2.726   6.676  1.00  0.00      R00  O  
ATOM   1409  CB  ILE 0  91     -14.510   2.860   3.456  1.00  0.00      R00  C  
ATOM   1410  CG2 ILE 0  91     -14.750   4.336   3.993  1.00  0.00      R00  C  
ATOM   1411  CG1 ILE 0  91     -13.200   2.831   2.593  1.00  0.00      R00  C  
ATOM   1412  CD1 ILE 0  91     -13.405   3.720   1.355  1.00  0.00      R00  C  
ATOM   1413  H   ILE 0  91     -14.674   0.108   3.507  1.00  0.00      R00  H  
ATOM   1414  HA  ILE 0  91     -13.695   2.236   5.345  1.00  0.00           H  
ATOM   1415  HB  ILE 0  91     -15.356   2.615   2.814  1.00  0.00           H  
ATOM   1416 HG21 ILE 0  91     -14.033   4.520   4.793  1.00  0.00           H  
ATOM   1417 HG22 ILE 0  91     -14.608   5.110   3.239  1.00  0.00           H  
ATOM   1418 HG23 ILE 0  91     -15.761   4.467   4.378  1.00  0.00           H  
ATOM   1419 HG13 ILE 0  91     -12.906   1.839   2.249  1.00  0.00           H  
ATOM   1420 HG12 ILE 0  91     -12.319   3.224   3.101  1.00  0.00           H  
ATOM   1421 HD11 ILE 0  91     -12.654   3.429   0.621  1.00  0.00           H  
ATOM   1422 HD12 ILE 0  91     -14.387   3.746   0.884  1.00  0.00           H  
ATOM   1423 HD13 ILE 0  91     -13.311   4.786   1.567  1.00  0.00           H  
ATOM   1424  N   PRO 0  92     -16.808   1.419   5.353  1.00  0.00      R00  N  
ATOM   1425  CA  PRO 0  92     -17.932   1.341   6.263  1.00  0.00      R00  C  
ATOM   1426  C   PRO 0  92     -17.685   1.035   7.805  1.00  0.00      R00  C  
ATOM   1427  O   PRO 0  92     -18.059   1.808   8.680  1.00  0.00      R00  O  
ATOM   1428  CD  PRO 0  92     -17.197   0.755   4.046  1.00  0.00      R00  C  
ATOM   1429  CB  PRO 0  92     -19.053   0.473   5.547  1.00  0.00      R00  C  
ATOM   1430  CG  PRO 0  92     -18.625   0.584   4.058  1.00  0.00      R00  C  
ATOM   1431  HD2 PRO 0  92     -16.851  -0.275   3.963  1.00  0.00           H  
ATOM   1432  HD3 PRO 0  92     -16.811   1.369   3.233  1.00  0.00           H  
ATOM   1433  HA  PRO 0  92     -18.343   2.349   6.327  1.00  0.00           H  
ATOM   1434  HB3 PRO 0  92     -20.052   0.894   5.665  1.00  0.00           H  
ATOM   1435  HB2 PRO 0  92     -19.132  -0.541   5.941  1.00  0.00           H  
ATOM   1436  HG2 PRO 0  92     -18.906  -0.369   3.609  1.00  0.00           H  
ATOM   1437  HG3 PRO 0  92     -19.182   1.342   3.507  1.00  0.00           H  
ATOM   1438  N   PHE 0  93     -16.992  -0.044   8.038  1.00  0.00      R00  N  
ATOM   1439  CA  PHE 0  93     -16.552  -0.458   9.381  1.00  0.00      R00  C  
ATOM   1440  C   PHE 0  93     -15.762   0.647  10.176  1.00  0.00      R00  C  
ATOM   1441  O   PHE 0  93     -15.985   0.735  11.399  1.00  0.00      R00  O  
ATOM   1442  CB  PHE 0  93     -15.559  -1.650   9.364  1.00  0.00      R00  C  
ATOM   1443  CG  PHE 0  93     -16.219  -2.992   8.920  1.00  0.00      R00  C  
ATOM   1444  CD1 PHE 0  93     -16.330  -3.281   7.607  1.00  0.00      R00  C  
ATOM   1445  CD2 PHE 0  93     -16.803  -3.862   9.856  1.00  0.00      R00  C  
ATOM   1446  CE1 PHE 0  93     -17.098  -4.382   7.119  1.00  0.00      R00  C  
ATOM   1447  CE2 PHE 0  93     -17.503  -5.024   9.446  1.00  0.00      R00  C  
ATOM   1448  CZ  PHE 0  93     -17.736  -5.241   8.042  1.00  0.00      R00  C  
ATOM   1449  H   PHE 0  93     -16.786  -0.709   7.307  1.00  0.00      R00  H  
ATOM   1450  HA  PHE 0  93     -17.406  -0.895   9.897  1.00  0.00           H  
ATOM   1451  HB3 PHE 0  93     -15.268  -1.733  10.411  1.00  0.00           H  
ATOM   1452  HB2 PHE 0  93     -14.691  -1.384   8.761  1.00  0.00           H  
ATOM   1453  HD1 PHE 0  93     -15.823  -2.635   6.906  1.00  0.00           H  
ATOM   1454  HD2 PHE 0  93     -16.728  -3.538  10.884  1.00  0.00           H  
ATOM   1455  HE1 PHE 0  93     -17.295  -4.492   6.063  1.00  0.00           H  
ATOM   1456  HE2 PHE 0  93     -17.852  -5.792  10.120  1.00  0.00           H  
ATOM   1457  HZ  PHE 0  93     -18.226  -6.153   7.735  1.00  0.00           H  
ATOM   1458  N   LEU 0  94     -14.954   1.464   9.531  1.00  0.00      R00  N  
ATOM   1459  CA  LEU 0  94     -14.273   2.591  10.177  1.00  0.00      R00  C  
ATOM   1460  C   LEU 0  94     -15.263   3.660  10.618  1.00  0.00      R00  C  
ATOM   1461  O   LEU 0  94     -15.175   4.207  11.710  1.00  0.00      R00  O  
ATOM   1462  CB  LEU 0  94     -13.009   3.040   9.340  1.00  0.00      R00  C  
ATOM   1463  CG  LEU 0  94     -12.345   4.435   9.536  1.00  0.00      R00  C  
ATOM   1464  CD1 LEU 0  94     -11.608   4.580  10.938  1.00  0.00      R00  C  
ATOM   1465  CD2 LEU 0  94     -11.328   4.885   8.429  1.00  0.00      R00  C  
ATOM   1466  H   LEU 0  94     -14.723   1.233   8.575  1.00  0.00      R00  H  
ATOM   1467  HA  LEU 0  94     -13.926   2.161  11.116  1.00  0.00           H  
ATOM   1468  HB3 LEU 0  94     -13.387   3.063   8.318  1.00  0.00           H  
ATOM   1469  HB2 LEU 0  94     -12.306   2.208   9.305  1.00  0.00           H  
ATOM   1470  HG  LEU 0  94     -13.135   5.185   9.524  1.00  0.00           H  
ATOM   1471 HD11 LEU 0  94     -11.744   5.567  11.380  1.00  0.00           H  
ATOM   1472 HD12 LEU 0  94     -11.859   3.744  11.591  1.00  0.00           H  
ATOM   1473 HD13 LEU 0  94     -10.535   4.634  10.756  1.00  0.00           H  
ATOM   1474 HD21 LEU 0  94     -11.314   4.154   7.620  1.00  0.00           H  
ATOM   1475 HD22 LEU 0  94     -11.747   5.795   7.999  1.00  0.00           H  
ATOM   1476 HD23 LEU 0  94     -10.315   5.197   8.680  1.00  0.00           H  
ATOM   1477  N   ILE 0  95     -16.246   3.941   9.789  1.00  0.00      R00  N  
ATOM   1478  CA  ILE 0  95     -17.323   4.867  10.099  1.00  0.00      R00  C  
ATOM   1479  C   ILE 0  95     -18.273   4.375  11.203  1.00  0.00      R00  C  
ATOM   1480  O   ILE 0  95     -18.771   5.170  12.022  1.00  0.00      R00  O  
ATOM   1481  CB  ILE 0  95     -18.163   5.162   8.773  1.00  0.00      R00  C  
ATOM   1482  CG2 ILE 0  95     -19.525   5.964   8.958  1.00  0.00      R00  C  
ATOM   1483  CG1 ILE 0  95     -17.317   5.950   7.848  1.00  0.00      R00  C  
ATOM   1484  CD1 ILE 0  95     -17.639   5.634   6.358  1.00  0.00      R00  C  
ATOM   1485  H   ILE 0  95     -16.285   3.370   8.957  1.00  0.00      R00  H  
ATOM   1486  HA  ILE 0  95     -16.927   5.855  10.334  1.00  0.00           H  
ATOM   1487  HB  ILE 0  95     -18.271   4.223   8.230  1.00  0.00           H  
ATOM   1488 HG21 ILE 0  95     -20.004   6.228   8.015  1.00  0.00           H  
ATOM   1489 HG22 ILE 0  95     -20.276   5.413   9.525  1.00  0.00           H  
ATOM   1490 HG23 ILE 0  95     -19.366   6.897   9.500  1.00  0.00           H  
ATOM   1491 HG13 ILE 0  95     -16.252   5.766   7.986  1.00  0.00           H  
ATOM   1492 HG12 ILE 0  95     -17.390   7.032   7.954  1.00  0.00           H  
ATOM   1493 HD11 ILE 0  95     -16.974   6.227   5.730  1.00  0.00           H  
ATOM   1494 HD12 ILE 0  95     -17.340   4.619   6.094  1.00  0.00           H  
ATOM   1495 HD13 ILE 0  95     -18.673   5.777   6.043  1.00  0.00           H  
ATOM   1496  N   ILE 0  96     -18.377   3.056  11.327  1.00  0.00      R00  N  
ATOM   1497  CA  ILE 0  96     -18.957   2.316  12.515  1.00  0.00      R00  C  
ATOM   1498  C   ILE 0  96     -18.091   2.673  13.784  1.00  0.00      R00  C  
ATOM   1499  O   ILE 0  96     -18.552   3.270  14.715  1.00  0.00      R00  O  
ATOM   1500  CB  ILE 0  96     -19.309   0.739  12.367  1.00  0.00      R00  C  
ATOM   1501  CG2 ILE 0  96     -19.855   0.224  13.690  1.00  0.00      R00  C  
ATOM   1502  CG1 ILE 0  96     -20.198   0.362  11.115  1.00  0.00      R00  C  
ATOM   1503  CD1 ILE 0  96     -20.110  -1.122  10.742  1.00  0.00      R00  C  
ATOM   1504  H   ILE 0  96     -18.051   2.496  10.551  1.00  0.00      R00  H  
ATOM   1505  HA  ILE 0  96     -19.926   2.764  12.733  1.00  0.00           H  
ATOM   1506  HB  ILE 0  96     -18.335   0.312  12.127  1.00  0.00           H  
ATOM   1507 HG21 ILE 0  96     -20.245  -0.781  13.532  1.00  0.00           H  
ATOM   1508 HG22 ILE 0  96     -19.056   0.164  14.430  1.00  0.00           H  
ATOM   1509 HG23 ILE 0  96     -20.713   0.805  14.028  1.00  0.00           H  
ATOM   1510 HG13 ILE 0  96     -19.851   1.055  10.348  1.00  0.00           H  
ATOM   1511 HG12 ILE 0  96     -21.222   0.607  11.395  1.00  0.00           H  
ATOM   1512 HD11 ILE 0  96     -20.028  -1.743  11.634  1.00  0.00           H  
ATOM   1513 HD12 ILE 0  96     -20.983  -1.502  10.212  1.00  0.00           H  
ATOM   1514 HD13 ILE 0  96     -19.232  -1.275  10.115  1.00  0.00           H  
ATOM   1515  N   THR 0  97     -16.853   2.281  13.705  1.00  0.00      R00  N  
ATOM   1516  CA  THR 0  97     -15.749   2.534  14.656  1.00  0.00      R00  C  
ATOM   1517  C   THR 0  97     -15.543   4.008  15.136  1.00  0.00      R00  C  
ATOM   1518  O   THR 0  97     -15.464   4.297  16.366  1.00  0.00      R00  O  
ATOM   1519  CB  THR 0  97     -14.415   2.015  14.142  1.00  0.00      R00  C  
ATOM   1520  OG1 THR 0  97     -14.516   0.710  13.530  1.00  0.00      R00  O  
ATOM   1521  CG2 THR 0  97     -13.249   1.898  15.141  1.00  0.00      R00  C  
ATOM   1522  H   THR 0  97     -16.482   1.837  12.876  1.00  0.00      R00  H  
ATOM   1523  HG1 THR 0  97     -15.102   0.747  12.771  1.00  0.00      R00  H  
ATOM   1524  HA  THR 0  97     -15.932   2.028  15.605  1.00  0.00           H  
ATOM   1525  HB  THR 0  97     -14.054   2.739  13.411  1.00  0.00           H  
ATOM   1526 HG21 THR 0  97     -12.359   1.766  14.527  1.00  0.00           H  
ATOM   1527 HG22 THR 0  97     -13.319   2.756  15.810  1.00  0.00           H  
ATOM   1528 HG23 THR 0  97     -13.321   0.974  15.714  1.00  0.00           H  
ATOM   1529  N   MET 0  98     -15.672   5.023  14.213  1.00  0.00      R00  N  
ATOM   1530  CA  MET 0  98     -15.696   6.418  14.455  1.00  0.00      R00  C  
ATOM   1531  C   MET 0  98     -16.943   6.994  15.088  1.00  0.00      R00  C  
ATOM   1532  O   MET 0  98     -16.861   8.029  15.737  1.00  0.00      R00  O  
ATOM   1533  CB  MET 0  98     -15.430   6.971  13.020  1.00  0.00      R00  C  
ATOM   1534  CG  MET 0  98     -15.389   8.520  12.856  1.00  0.00      R00  C  
ATOM   1535  SD  MET 0  98     -15.289   9.268  11.188  1.00  0.00      R00  S  
ATOM   1536  CE  MET 0  98     -16.971   9.531  10.788  1.00  0.00      R00  C  
ATOM   1537  H   MET 0  98     -15.588   4.780  13.236  1.00  0.00      R00  H  
ATOM   1538  HA  MET 0  98     -14.785   6.610  15.022  1.00  0.00           H  
ATOM   1539  HB3 MET 0  98     -16.109   6.509  12.302  1.00  0.00           H  
ATOM   1540  HB2 MET 0  98     -14.442   6.705  12.645  1.00  0.00           H  
ATOM   1541  HG3 MET 0  98     -14.457   8.858  13.309  1.00  0.00           H  
ATOM   1542  HG2 MET 0  98     -16.157   9.056  13.414  1.00  0.00           H  
ATOM   1543  HE1 MET 0  98     -17.151   9.714   9.728  1.00  0.00           H  
ATOM   1544  HE2 MET 0  98     -17.660   8.758  11.128  1.00  0.00           H  
ATOM   1545  HE3 MET 0  98     -17.290  10.453  11.273  1.00  0.00           H  
ATOM   1546  N   SER 0  99     -18.154   6.507  14.671  1.00  0.00      R00  N  
ATOM   1547  CA  SER 0  99     -19.395   7.007  15.250  1.00  0.00      R00  C  
ATOM   1548  C   SER 0  99     -19.627   6.688  16.739  1.00  0.00      R00  C  
ATOM   1549  O   SER 0  99     -19.953   7.469  17.632  1.00  0.00      R00  O  
ATOM   1550  CB  SER 0  99     -20.490   6.558  14.264  1.00  0.00      R00  C  
ATOM   1551  OG  SER 0  99     -20.325   7.097  12.939  1.00  0.00      R00  O  
ATOM   1552  H   SER 0  99     -18.192   5.848  13.907  1.00  0.00      R00  H  
ATOM   1553  HG  SER 0  99     -19.608   6.562  12.591  1.00  0.00      R00  H  
ATOM   1554  HA  SER 0  99     -19.469   8.083  15.088  1.00  0.00           H  
ATOM   1555  HB3 SER 0  99     -21.489   6.695  14.677  1.00  0.00           H  
ATOM   1556  HB2 SER 0  99     -20.437   5.500  14.011  1.00  0.00           H  
ATOM   1557  N   VAL 0 100     -19.414   5.392  17.017  1.00  0.00      R00  N  
ATOM   1558  CA  VAL 0 100     -19.206   4.888  18.403  1.00  0.00      R00  C  
ATOM   1559  C   VAL 0 100     -17.985   5.548  19.074  1.00  0.00      R00  C  
ATOM   1560  O   VAL 0 100     -18.106   5.803  20.273  1.00  0.00      R00  O  
ATOM   1561  CB  VAL 0 100     -19.083   3.312  18.414  1.00  0.00      R00  C  
ATOM   1562  CG1 VAL 0 100     -18.735   2.704  19.796  1.00  0.00      R00  C  
ATOM   1563  CG2 VAL 0 100     -20.353   2.596  18.101  1.00  0.00      R00  C  
ATOM   1564  H   VAL 0 100     -19.020   4.713  16.380  1.00  0.00      R00  H  
ATOM   1565  HA  VAL 0 100     -20.071   5.215  18.980  1.00  0.00           H  
ATOM   1566  HB  VAL 0 100     -18.274   2.912  17.803  1.00  0.00           H  
ATOM   1567 HG11 VAL 0 100     -18.749   1.615  19.753  1.00  0.00           H  
ATOM   1568 HG12 VAL 0 100     -17.783   3.042  20.206  1.00  0.00           H  
ATOM   1569 HG13 VAL 0 100     -19.472   3.085  20.503  1.00  0.00           H  
ATOM   1570 HG21 VAL 0 100     -20.185   1.523  18.010  1.00  0.00           H  
ATOM   1571 HG22 VAL 0 100     -21.149   2.887  18.787  1.00  0.00           H  
ATOM   1572 HG23 VAL 0 100     -20.585   2.810  17.058  1.00  0.00           H  
ATOM   1573  N   ARG 0 101     -16.909   5.878  18.371  1.00  0.00      R00  N  
ATOM   1574  CA  ARG 0 101     -15.692   6.545  18.926  1.00  0.00      R00  C  
ATOM   1575  C   ARG 0 101     -14.789   5.450  19.594  1.00  0.00      R00  C  
ATOM   1576  O   ARG 0 101     -14.079   5.742  20.554  1.00  0.00      R00  O  
ATOM   1577  CB  ARG 0 101     -15.904   7.682  19.888  1.00  0.00      R00  C  
ATOM   1578  CG  ARG 0 101     -16.916   8.726  19.360  1.00  0.00      R00  C  
ATOM   1579  CD  ARG 0 101     -16.777  10.108  20.047  1.00  0.00      R00  C  
ATOM   1580  NE  ARG 0 101     -17.044   9.985  21.541  1.00  0.00      R00  N  
ATOM   1581  CZ  ARG 0 101     -18.069  10.521  22.209  1.00  0.00      R00  C  
ATOM   1582  NH1 ARG 0 101     -18.337  10.265  23.507  1.00  0.00      R00  N  
ATOM   1583  NH2 ARG 0 101     -18.885  11.381  21.517  1.00  0.00      R00  N1+
ATOM   1584  H   ARG 0 101     -16.932   5.566  17.411  1.00  0.00      R00  H  
ATOM   1585  HE  ARG 0 101     -16.320   9.547  22.093  1.00  0.00      R00  H  
ATOM   1586 HH11 ARG 0 101     -19.191  10.603  23.927  1.00  0.00      R00  H  
ATOM   1587 HH12 ARG 0 101     -17.819   9.600  24.063  1.00  0.00      R00  H  
ATOM   1588 HH21 ARG 0 101     -19.792  11.716  21.809  1.00  0.00      R00  H  
ATOM   1589 HH22 ARG 0 101     -18.528  11.798  20.669  1.00  0.00      R00  H  
ATOM   1590  HA  ARG 0 101     -15.040   6.894  18.124  1.00  0.00           H  
ATOM   1591  HB3 ARG 0 101     -14.930   8.146  20.039  1.00  0.00           H  
ATOM   1592  HB2 ARG 0 101     -16.207   7.229  20.832  1.00  0.00           H  
ATOM   1593  HG3 ARG 0 101     -17.935   8.381  19.535  1.00  0.00           H  
ATOM   1594  HG2 ARG 0 101     -16.984   8.922  18.290  1.00  0.00           H  
ATOM   1595  HD3 ARG 0 101     -17.366  10.873  19.541  1.00  0.00           H  
ATOM   1596  HD2 ARG 0 101     -15.724  10.386  20.014  1.00  0.00           H  
ATOM   1597  N   SER 0 102     -14.964   4.228  19.140  1.00  0.00      R00  N  
ATOM   1598  CA  SER 0 102     -14.384   2.939  19.631  1.00  0.00      R00  C  
ATOM   1599  C   SER 0 102     -14.835   1.815  18.684  1.00  0.00      R00  C  
ATOM   1600  O   SER 0 102     -15.849   2.043  17.974  1.00  0.00      R00  O  
ATOM   1601  CB  SER 0 102     -14.805   2.637  21.079  1.00  0.00      R00  C  
ATOM   1602  OG  SER 0 102     -14.403   1.417  21.647  1.00  0.00      R00  O  
ATOM   1603  H   SER 0 102     -15.425   4.240  18.241  1.00  0.00      R00  H  
ATOM   1604  HG  SER 0 102     -14.777   1.347  22.528  1.00  0.00      R00  H  
ATOM   1605  HA  SER 0 102     -13.298   3.002  19.555  1.00  0.00           H  
ATOM   1606  HB3 SER 0 102     -15.882   2.532  20.950  1.00  0.00           H  
ATOM   1607  HB2 SER 0 102     -14.652   3.450  21.788  1.00  0.00           H  
ATOM   1608  N   TRP 0 103     -14.205   0.619  18.666  1.00  0.00      R00  N  
ATOM   1609  CA  TRP 0 103     -14.716  -0.557  17.876  1.00  0.00      R00  C  
ATOM   1610  C   TRP 0 103     -15.866  -1.098  18.725  1.00  0.00      R00  C  
ATOM   1611  O   TRP 0 103     -15.678  -1.394  19.891  1.00  0.00      R00  O  
ATOM   1612  CB  TRP 0 103     -13.595  -1.626  17.722  1.00  0.00      R00  C  
ATOM   1613  CG  TRP 0 103     -12.271  -1.128  17.210  1.00  0.00      R00  C  
ATOM   1614  CD2 TRP 0 103     -11.107  -0.444  17.795  1.00  0.00      R00  C  
ATOM   1615  CE2 TRP 0 103     -10.105  -0.352  16.847  1.00  0.00      R00  C  
ATOM   1616  CE3 TRP 0 103     -10.933   0.319  19.038  1.00  0.00      R00  C  
ATOM   1617  CD1 TRP 0 103     -11.852  -1.492  15.955  1.00  0.00      R00  C  
ATOM   1618  NE1 TRP 0 103     -10.562  -1.012  15.728  1.00  0.00      R00  N  
ATOM   1619  CZ2 TRP 0 103      -8.919   0.351  17.134  1.00  0.00      R00  C  
ATOM   1620  CZ3 TRP 0 103      -9.812   1.053  19.305  1.00  0.00      R00  C  
ATOM   1621  CH2 TRP 0 103      -8.795   1.008  18.358  1.00  0.00      R00  C  
ATOM   1622  H   TRP 0 103     -13.648   0.438  19.489  1.00  0.00      R00  H  
ATOM   1623  HE1 TRP 0 103     -10.196  -1.196  14.805  1.00  0.00      R00  H  
ATOM   1624  HA  TRP 0 103     -15.020  -0.257  16.873  1.00  0.00           H  
ATOM   1625  HB3 TRP 0 103     -14.064  -2.466  17.210  1.00  0.00           H  
ATOM   1626  HB2 TRP 0 103     -13.367  -2.087  18.683  1.00  0.00           H  
ATOM   1627  HE3 TRP 0 103     -11.662   0.332  19.836  1.00  0.00           H  
ATOM   1628  HD1 TRP 0 103     -12.295  -2.195  15.266  1.00  0.00           H  
ATOM   1629  HZ2 TRP 0 103      -8.225   0.344  16.307  1.00  0.00           H  
ATOM   1630  HZ3 TRP 0 103      -9.658   1.526  20.264  1.00  0.00           H  
ATOM   1631  HH2 TRP 0 103      -7.831   1.434  18.592  1.00  0.00           H  
ATOM   1632  N   PRO 0 104     -17.006  -1.252  18.062  1.00  0.00      R00  N  
ATOM   1633  CA  PRO 0 104     -18.121  -2.004  18.701  1.00  0.00      R00  C  
ATOM   1634  C   PRO 0 104     -17.877  -3.550  18.564  1.00  0.00      R00  C  
ATOM   1635  O   PRO 0 104     -18.624  -4.344  19.208  1.00  0.00      R00  O  
ATOM   1636  CD  PRO 0 104     -17.461  -0.516  16.903  1.00  0.00      R00  C  
ATOM   1637  CB  PRO 0 104     -19.351  -1.443  18.040  1.00  0.00      R00  C  
ATOM   1638  CG  PRO 0 104     -18.931  -0.962  16.745  1.00  0.00      R00  C  
ATOM   1639  HD2 PRO 0 104     -16.922  -0.836  16.012  1.00  0.00           H  
ATOM   1640  HD3 PRO 0 104     -17.378   0.560  17.056  1.00  0.00           H  
ATOM   1641  HA  PRO 0 104     -18.193  -1.740  19.756  1.00  0.00           H  
ATOM   1642  HB3 PRO 0 104     -19.729  -0.676  18.717  1.00  0.00           H  
ATOM   1643  HB2 PRO 0 104     -20.220  -2.093  17.941  1.00  0.00           H  
ATOM   1644  HG2 PRO 0 104     -19.032  -1.828  16.091  1.00  0.00           H  
ATOM   1645  HG3 PRO 0 104     -19.687  -0.250  16.413  1.00  0.00           H  
ATOM   1646  N   PHE 0 105     -16.888  -4.004  17.788  1.00  0.00      R00  N  
ATOM   1647  CA  PHE 0 105     -16.676  -5.373  17.311  1.00  0.00      R00  C  
ATOM   1648  C   PHE 0 105     -15.494  -5.917  18.220  1.00  0.00      R00  C  
ATOM   1649  O   PHE 0 105     -14.524  -5.153  18.448  1.00  0.00      R00  O  
ATOM   1650  CB  PHE 0 105     -16.175  -5.483  15.866  1.00  0.00      R00  C  
ATOM   1651  CG  PHE 0 105     -16.674  -4.511  14.890  1.00  0.00      R00  C  
ATOM   1652  CD1 PHE 0 105     -15.817  -3.415  14.630  1.00  0.00      R00  C  
ATOM   1653  CD2 PHE 0 105     -17.968  -4.519  14.441  1.00  0.00      R00  C  
ATOM   1654  CE1 PHE 0 105     -16.263  -2.366  13.797  1.00  0.00      R00  C  
ATOM   1655  CE2 PHE 0 105     -18.339  -3.559  13.534  1.00  0.00      R00  C  
ATOM   1656  CZ  PHE 0 105     -17.549  -2.567  13.148  1.00  0.00      R00  C  
ATOM   1657  H   PHE 0 105     -16.422  -3.286  17.252  1.00  0.00      R00  H  
ATOM   1658  HA  PHE 0 105     -17.583  -5.951  17.488  1.00  0.00           H  
ATOM   1659  HB3 PHE 0 105     -16.583  -6.410  15.465  1.00  0.00           H  
ATOM   1660  HB2 PHE 0 105     -15.097  -5.479  15.707  1.00  0.00           H  
ATOM   1661  HD1 PHE 0 105     -14.836  -3.386  15.080  1.00  0.00           H  
ATOM   1662  HD2 PHE 0 105     -18.660  -5.307  14.698  1.00  0.00           H  
ATOM   1663  HE1 PHE 0 105     -15.624  -1.575  13.434  1.00  0.00           H  
ATOM   1664  HE2 PHE 0 105     -19.342  -3.678  13.152  1.00  0.00           H  
ATOM   1665  HZ  PHE 0 105     -17.865  -1.862  12.394  1.00  0.00           H  
ATOM   1666  N   GLY 0 106     -15.762  -7.048  18.887  1.00  0.00      R00  N  
ATOM   1667  CA  GLY 0 106     -14.869  -7.686  19.792  1.00  0.00      R00  C  
ATOM   1668  C   GLY 0 106     -13.672  -8.285  19.030  1.00  0.00      R00  C  
ATOM   1669  O   GLY 0 106     -13.699  -8.391  17.743  1.00  0.00      R00  O  
ATOM   1670  H   GLY 0 106     -16.573  -7.602  18.654  1.00  0.00      R00  H  
ATOM   1671  HA3 GLY 0 106     -15.241  -8.458  20.466  1.00  0.00           H  
ATOM   1672  HA2 GLY 0 106     -14.461  -6.894  20.420  1.00  0.00           H  
ATOM   1673  N   SER 0 107     -12.678  -8.805  19.803  1.00  0.00      R00  N  
ATOM   1674  CA  SER 0 107     -11.432  -9.463  19.355  1.00  0.00      R00  C  
ATOM   1675  C   SER 0 107     -11.586 -10.606  18.397  1.00  0.00      R00  C  
ATOM   1676  O   SER 0 107     -10.699 -10.845  17.628  1.00  0.00      R00  O  
ATOM   1677  CB  SER 0 107     -10.673  -9.760  20.696  1.00  0.00      R00  C  
ATOM   1678  OG  SER 0 107     -11.358 -10.686  21.512  1.00  0.00      R00  O  
ATOM   1679  H   SER 0 107     -12.828  -8.815  20.801  1.00  0.00      R00  H  
ATOM   1680  HG  SER 0 107     -11.987 -10.167  22.017  1.00  0.00      R00  H  
ATOM   1681  HA  SER 0 107     -10.976  -8.602  18.865  1.00  0.00           H  
ATOM   1682  HB3 SER 0 107     -10.496  -8.845  21.261  1.00  0.00           H  
ATOM   1683  HB2 SER 0 107      -9.743 -10.209  20.349  1.00  0.00           H  
ATOM   1684  N   PHE 0 108     -12.681 -11.326  18.493  1.00  0.00      R00  N  
ATOM   1685  CA  PHE 0 108     -12.904 -12.435  17.576  1.00  0.00      R00  C  
ATOM   1686  C   PHE 0 108     -12.929 -11.990  16.108  1.00  0.00      R00  C  
ATOM   1687  O   PHE 0 108     -12.517 -12.737  15.250  1.00  0.00      R00  O  
ATOM   1688  CB  PHE 0 108     -14.136 -13.200  18.067  1.00  0.00      R00  C  
ATOM   1689  CG  PHE 0 108     -14.682 -14.249  17.216  1.00  0.00      R00  C  
ATOM   1690  CD1 PHE 0 108     -13.884 -15.282  16.571  1.00  0.00      R00  C  
ATOM   1691  CD2 PHE 0 108     -16.048 -14.368  17.179  1.00  0.00      R00  C  
ATOM   1692  CE1 PHE 0 108     -14.565 -16.344  15.967  1.00  0.00      R00  C  
ATOM   1693  CE2 PHE 0 108     -16.655 -15.418  16.579  1.00  0.00      R00  C  
ATOM   1694  CZ  PHE 0 108     -15.939 -16.400  15.983  1.00  0.00      R00  C  
ATOM   1695  H   PHE 0 108     -13.360 -11.252  19.236  1.00  0.00      R00  H  
ATOM   1696  HA  PHE 0 108     -12.068 -13.126  17.687  1.00  0.00           H  
ATOM   1697  HB3 PHE 0 108     -14.941 -12.504  18.302  1.00  0.00           H  
ATOM   1698  HB2 PHE 0 108     -13.843 -13.622  19.028  1.00  0.00           H  
ATOM   1699  HD1 PHE 0 108     -12.816 -15.125  16.553  1.00  0.00           H  
ATOM   1700  HD2 PHE 0 108     -16.692 -13.675  17.699  1.00  0.00           H  
ATOM   1701  HE1 PHE 0 108     -13.935 -17.092  15.509  1.00  0.00           H  
ATOM   1702  HE2 PHE 0 108     -17.728 -15.445  16.454  1.00  0.00           H  
ATOM   1703  HZ  PHE 0 108     -16.405 -17.139  15.349  1.00  0.00           H  
ATOM   1704  N   PHE 0 109     -13.248 -10.736  15.842  1.00  0.00      R00  N  
ATOM   1705  CA  PHE 0 109     -13.367 -10.143  14.509  1.00  0.00      R00  C  
ATOM   1706  C   PHE 0 109     -11.995  -9.959  13.885  1.00  0.00      R00  C  
ATOM   1707  O   PHE 0 109     -11.924  -9.825  12.658  1.00  0.00      R00  O  
ATOM   1708  CB  PHE 0 109     -14.136  -8.828  14.495  1.00  0.00      R00  C  
ATOM   1709  CG  PHE 0 109     -15.597  -8.991  14.316  1.00  0.00      R00  C  
ATOM   1710  CD1 PHE 0 109     -16.061  -8.965  12.998  1.00  0.00      R00  C  
ATOM   1711  CD2 PHE 0 109     -16.392  -9.405  15.372  1.00  0.00      R00  C  
ATOM   1712  CE1 PHE 0 109     -17.428  -9.146  12.825  1.00  0.00      R00  C  
ATOM   1713  CE2 PHE 0 109     -17.728  -9.620  15.084  1.00  0.00      R00  C  
ATOM   1714  CZ  PHE 0 109     -18.304  -9.510  13.872  1.00  0.00      R00  C  
ATOM   1715  H   PHE 0 109     -13.356 -10.078  16.601  1.00  0.00      R00  H  
ATOM   1716  HA  PHE 0 109     -13.890 -10.875  13.893  1.00  0.00           H  
ATOM   1717  HB3 PHE 0 109     -13.741  -8.109  13.777  1.00  0.00           H  
ATOM   1718  HB2 PHE 0 109     -13.921  -8.345  15.449  1.00  0.00           H  
ATOM   1719  HD1 PHE 0 109     -15.325  -8.791  12.227  1.00  0.00           H  
ATOM   1720  HD2 PHE 0 109     -15.980  -9.703  16.325  1.00  0.00           H  
ATOM   1721  HE1 PHE 0 109     -17.810  -9.145  11.815  1.00  0.00           H  
ATOM   1722  HE2 PHE 0 109     -18.353 -10.069  15.842  1.00  0.00           H  
ATOM   1723  HZ  PHE 0 109     -19.362  -9.584  13.669  1.00  0.00           H  
ATOM   1724  N   CYS 0 110     -10.924  -9.956  14.707  1.00  0.00      R00  N  
ATOM   1725  CA  CYS 0 110      -9.577 -10.012  14.172  1.00  0.00      R00  C  
ATOM   1726  C   CYS 0 110      -9.341 -11.361  13.413  1.00  0.00      R00  C  
ATOM   1727  O   CYS 0 110      -8.488 -11.382  12.529  1.00  0.00      R00  O  
ATOM   1728  CB  CYS 0 110      -8.532  -9.862  15.274  1.00  0.00      R00  C  
ATOM   1729  SG  CYS 0 110      -6.909  -9.472  14.495  1.00  0.00      R00  S  
ATOM   1730  H   CYS 0 110     -11.011 -10.164  15.692  1.00  0.00      R00  H  
ATOM   1731  HB2 CYS 0 110      -8.829  -9.049  15.937  1.00  0.00           H  
ATOM   1732  HB3 CYS 0 110      -8.407 -10.705  15.953  1.00  0.00           H  
ATOM   1733  HA  CYS 0 110      -9.495  -9.197  13.453  1.00  0.00           H  
ATOM   1734  N   LYS 0 111     -10.239 -12.443  13.585  1.00  0.00      R00  N  
ATOM   1735  CA  LYS 0 111     -10.162 -13.631  12.671  1.00  0.00      R00  C  
ATOM   1736  C   LYS 0 111     -10.663 -13.248  11.250  1.00  0.00      R00  C  
ATOM   1737  O   LYS 0 111      -9.971 -13.390  10.229  1.00  0.00      R00  O  
ATOM   1738  CB  LYS 0 111     -11.044 -14.790  13.185  1.00  0.00      R00  C  
ATOM   1739  CG  LYS 0 111     -10.650 -15.250  14.624  1.00  0.00      R00  C  
ATOM   1740  CD  LYS 0 111      -9.476 -16.255  14.634  1.00  0.00      R00  C  
ATOM   1741  CE  LYS 0 111      -8.836 -16.429  15.995  1.00  0.00      R00  C  
ATOM   1742  NZ  LYS 0 111      -7.865 -17.502  16.031  1.00  0.00      R00  N1+
ATOM   1743  H   LYS 0 111     -10.956 -12.406  14.295  1.00  0.00      R00  H  
ATOM   1744  HZ1 LYS 0 111      -7.456 -17.505  16.955  1.00  0.00      R00  H  
ATOM   1745  HZ2 LYS 0 111      -8.247 -18.429  15.909  1.00  0.00      R00  H  
ATOM   1746  HZ3 LYS 0 111      -7.256 -17.310  15.248  1.00  0.00      R00  H  
ATOM   1747  HA  LYS 0 111      -9.133 -13.985  12.604  1.00  0.00           H  
ATOM   1748  HB3 LYS 0 111     -11.250 -15.582  12.465  1.00  0.00           H  
ATOM   1749  HB2 LYS 0 111     -12.085 -14.472  13.244  1.00  0.00           H  
ATOM   1750  HG3 LYS 0 111     -11.413 -15.754  15.217  1.00  0.00           H  
ATOM   1751  HG2 LYS 0 111     -10.423 -14.330  15.163  1.00  0.00           H  
ATOM   1752  HD3 LYS 0 111      -8.814 -15.857  13.865  1.00  0.00           H  
ATOM   1753  HD2 LYS 0 111      -9.818 -17.189  14.188  1.00  0.00           H  
ATOM   1754  HE3 LYS 0 111      -9.671 -16.603  16.674  1.00  0.00           H  
ATOM   1755  HE2 LYS 0 111      -8.391 -15.514  16.387  1.00  0.00           H  
ATOM   1756  N   ALA 0 112     -11.818 -12.591  11.191  1.00  0.00      R00  N  
ATOM   1757  CA  ALA 0 112     -12.439 -12.111  10.006  1.00  0.00      R00  C  
ATOM   1758  C   ALA 0 112     -11.537 -10.964   9.357  1.00  0.00      R00  C  
ATOM   1759  O   ALA 0 112     -11.441 -10.869   8.068  1.00  0.00      R00  O  
ATOM   1760  CB  ALA 0 112     -13.862 -11.601  10.491  1.00  0.00      R00  C  
ATOM   1761  H   ALA 0 112     -12.237 -12.295  12.061  1.00  0.00      R00  H  
ATOM   1762  HA  ALA 0 112     -12.590 -12.844   9.214  1.00  0.00           H  
ATOM   1763  HB1 ALA 0 112     -14.336 -12.548  10.750  1.00  0.00           H  
ATOM   1764  HB2 ALA 0 112     -13.915 -10.964  11.374  1.00  0.00           H  
ATOM   1765  HB3 ALA 0 112     -14.347 -11.114   9.645  1.00  0.00           H  
ATOM   1766  N   TYR 0 113     -10.814 -10.148  10.144  1.00  0.00      R00  N  
ATOM   1767  CA  TYR 0 113      -9.830  -9.191   9.673  1.00  0.00      R00  C  
ATOM   1768  C   TYR 0 113      -8.590 -10.025   9.127  1.00  0.00      R00  C  
ATOM   1769  O   TYR 0 113      -8.109  -9.706   8.036  1.00  0.00      R00  O  
ATOM   1770  CB  TYR 0 113      -9.395  -8.227  10.737  1.00  0.00      R00  C  
ATOM   1771  CG  TYR 0 113      -8.714  -6.871  10.243  1.00  0.00      R00  C  
ATOM   1772  CD1 TYR 0 113      -7.352  -6.708  10.337  1.00  0.00      R00  C  
ATOM   1773  CE1 TYR 0 113      -6.711  -5.528   9.926  1.00  0.00      R00  C  
ATOM   1774  CD2 TYR 0 113      -9.526  -5.910   9.733  1.00  0.00      R00  C  
ATOM   1775  CE2 TYR 0 113      -8.919  -4.707   9.243  1.00  0.00      R00  C  
ATOM   1776  CZ  TYR 0 113      -7.536  -4.542   9.308  1.00  0.00      R00  C  
ATOM   1777  OH  TYR 0 113      -6.906  -3.418   8.791  1.00  0.00      R00  O  
ATOM   1778  H   TYR 0 113     -10.949 -10.278  11.136  1.00  0.00      R00  H  
ATOM   1779  HH  TYR 0 113      -7.578  -2.902   8.338  1.00  0.00      R00  H  
ATOM   1780  HA  TYR 0 113     -10.389  -8.674   8.893  1.00  0.00           H  
ATOM   1781  HB3 TYR 0 113      -8.691  -8.775  11.363  1.00  0.00           H  
ATOM   1782  HB2 TYR 0 113     -10.258  -7.888  11.309  1.00  0.00           H  
ATOM   1783  HD1 TYR 0 113      -6.718  -7.431  10.828  1.00  0.00           H  
ATOM   1784  HE1 TYR 0 113      -5.635  -5.445   9.978  1.00  0.00           H  
ATOM   1785  HD2 TYR 0 113     -10.605  -5.914   9.783  1.00  0.00           H  
ATOM   1786  HE2 TYR 0 113      -9.573  -3.912   8.918  1.00  0.00           H  
ATOM   1787  N   MET 0 114      -8.095 -11.007   9.875  1.00  0.00      R00  N  
ATOM   1788  CA  MET 0 114      -6.933 -11.822   9.428  1.00  0.00      R00  C  
ATOM   1789  C   MET 0 114      -7.189 -12.645   8.133  1.00  0.00      R00  C  
ATOM   1790  O   MET 0 114      -6.244 -12.775   7.301  1.00  0.00      R00  O  
ATOM   1791  CB  MET 0 114      -6.527 -12.715  10.604  1.00  0.00      R00  C  
ATOM   1792  CG  MET 0 114      -5.737 -12.064  11.751  1.00  0.00      R00  C  
ATOM   1793  SD  MET 0 114      -4.051 -11.399  11.502  1.00  0.00      R00  S  
ATOM   1794  CE  MET 0 114      -4.324  -9.619  10.963  1.00  0.00      R00  C  
ATOM   1795  H   MET 0 114      -8.467 -11.010  10.814  1.00  0.00      R00  H  
ATOM   1796  HA  MET 0 114      -6.066 -11.217   9.161  1.00  0.00           H  
ATOM   1797  HB3 MET 0 114      -5.760 -13.442  10.337  1.00  0.00           H  
ATOM   1798  HB2 MET 0 114      -7.379 -13.309  10.936  1.00  0.00           H  
ATOM   1799  HG3 MET 0 114      -5.498 -12.795  12.523  1.00  0.00           H  
ATOM   1800  HG2 MET 0 114      -6.353 -11.218  12.058  1.00  0.00           H  
ATOM   1801  HE1 MET 0 114      -4.652  -8.932  11.743  1.00  0.00           H  
ATOM   1802  HE2 MET 0 114      -3.449  -9.232  10.440  1.00  0.00           H  
ATOM   1803  HE3 MET 0 114      -5.012  -9.693  10.121  1.00  0.00           H  
ATOM   1804  N   ILE 0 115      -8.439 -13.044   7.838  1.00  0.00      R00  N  
ATOM   1805  CA  ILE 0 115      -8.778 -13.829   6.697  1.00  0.00      R00  C  
ATOM   1806  C   ILE 0 115      -9.299 -12.953   5.515  1.00  0.00      R00  C  
ATOM   1807  O   ILE 0 115      -9.578 -13.496   4.453  1.00  0.00      R00  O  
ATOM   1808  CB  ILE 0 115      -9.697 -15.038   6.928  1.00  0.00      R00  C  
ATOM   1809  CG2 ILE 0 115     -11.143 -14.569   7.079  1.00  0.00      R00  C  
ATOM   1810  CG1 ILE 0 115      -9.818 -16.187   5.828  1.00  0.00      R00  C  
ATOM   1811  CD1 ILE 0 115     -10.825 -17.321   6.186  1.00  0.00      R00  C  
ATOM   1812  H   ILE 0 115      -9.095 -12.947   8.600  1.00  0.00      R00  H  
ATOM   1813  HA  ILE 0 115      -7.826 -14.170   6.290  1.00  0.00           H  
ATOM   1814  HB  ILE 0 115      -9.443 -15.502   7.881  1.00  0.00           H  
ATOM   1815 HG21 ILE 0 115     -11.665 -15.171   7.822  1.00  0.00           H  
ATOM   1816 HG22 ILE 0 115     -11.209 -13.513   7.341  1.00  0.00           H  
ATOM   1817 HG23 ILE 0 115     -11.846 -14.665   6.251  1.00  0.00           H  
ATOM   1818 HG13 ILE 0 115      -8.906 -16.726   5.572  1.00  0.00           H  
ATOM   1819 HG12 ILE 0 115     -10.289 -15.840   4.907  1.00  0.00           H  
ATOM   1820 HD11 ILE 0 115     -10.525 -18.175   5.579  1.00  0.00           H  
ATOM   1821 HD12 ILE 0 115     -10.706 -17.545   7.246  1.00  0.00           H  
ATOM   1822 HD13 ILE 0 115     -11.830 -16.943   5.998  1.00  0.00           H  
ATOM   1823  N   SER 0 116      -9.303 -11.643   5.645  1.00  0.00      R00  N  
ATOM   1824  CA  SER 0 116      -9.637 -10.719   4.589  1.00  0.00      R00  C  
ATOM   1825  C   SER 0 116      -8.308  -9.909   4.518  1.00  0.00      R00  C  
ATOM   1826  O   SER 0 116      -7.401 -10.311   3.852  1.00  0.00      R00  O  
ATOM   1827  CB  SER 0 116     -10.852  -9.828   5.057  1.00  0.00      R00  C  
ATOM   1828  OG  SER 0 116     -10.786  -9.044   6.221  1.00  0.00      R00  O  
ATOM   1829  H   SER 0 116      -9.181 -11.259   6.571  1.00  0.00      R00  H  
ATOM   1830  HG  SER 0 116     -10.930  -9.614   6.979  1.00  0.00      R00  H  
ATOM   1831  HA  SER 0 116      -9.719 -11.163   3.597  1.00  0.00           H  
ATOM   1832  HB3 SER 0 116     -11.765 -10.411   5.181  1.00  0.00           H  
ATOM   1833  HB2 SER 0 116     -11.175  -9.141   4.274  1.00  0.00           H  
ATOM   1834  N   THR 0 117      -8.294  -8.785   5.217  1.00  0.00      R00  N  
ATOM   1835  CA  THR 0 117      -7.304  -7.670   5.159  1.00  0.00      R00  C  
ATOM   1836  C   THR 0 117      -5.859  -8.086   5.361  1.00  0.00      R00  C  
ATOM   1837  O   THR 0 117      -4.978  -7.569   4.671  1.00  0.00      R00  O  
ATOM   1838  CB  THR 0 117      -7.760  -6.578   6.183  1.00  0.00      R00  C  
ATOM   1839  OG1 THR 0 117      -9.217  -6.332   5.895  1.00  0.00      R00  O  
ATOM   1840  CG2 THR 0 117      -7.035  -5.239   6.036  1.00  0.00      R00  C  
ATOM   1841  H   THR 0 117      -9.101  -8.644   5.808  1.00  0.00      R00  H  
ATOM   1842  HG1 THR 0 117      -9.681  -7.156   6.056  1.00  0.00      R00  H  
ATOM   1843  HA  THR 0 117      -7.233  -7.213   4.172  1.00  0.00           H  
ATOM   1844  HB  THR 0 117      -7.649  -6.998   7.182  1.00  0.00           H  
ATOM   1845 HG21 THR 0 117      -6.204  -5.188   6.739  1.00  0.00           H  
ATOM   1846 HG22 THR 0 117      -6.781  -4.950   5.017  1.00  0.00           H  
ATOM   1847 HG23 THR 0 117      -7.858  -4.615   6.385  1.00  0.00           H  
ATOM   1848  N   GLY 0 118      -5.680  -9.024   6.266  1.00  0.00      R00  N  
ATOM   1849  CA  GLY 0 118      -4.384  -9.626   6.561  1.00  0.00      R00  C  
ATOM   1850  C   GLY 0 118      -3.870 -10.567   5.400  1.00  0.00      R00  C  
ATOM   1851  O   GLY 0 118      -2.623 -10.842   5.295  1.00  0.00      R00  O  
ATOM   1852  H   GLY 0 118      -6.505  -9.345   6.753  1.00  0.00      R00  H  
ATOM   1853  HA3 GLY 0 118      -4.504 -10.169   7.499  1.00  0.00           H  
ATOM   1854  HA2 GLY 0 118      -3.593  -8.926   6.830  1.00  0.00           H  
ATOM   1855  N   ILE 0 119      -4.767 -11.026   4.478  1.00  0.00      R00  N  
ATOM   1856  CA  ILE 0 119      -4.431 -11.662   3.209  1.00  0.00      R00  C  
ATOM   1857  C   ILE 0 119      -4.260 -10.622   2.066  1.00  0.00      R00  C  
ATOM   1858  O   ILE 0 119      -3.236 -10.671   1.343  1.00  0.00      R00  O  
ATOM   1859  CB  ILE 0 119      -5.420 -12.846   2.873  1.00  0.00      R00  C  
ATOM   1860  CG2 ILE 0 119      -5.093 -13.556   1.470  1.00  0.00      R00  C  
ATOM   1861  CG1 ILE 0 119      -5.354 -13.952   3.982  1.00  0.00      R00  C  
ATOM   1862  CD1 ILE 0 119      -6.525 -15.096   3.921  1.00  0.00      R00  C  
ATOM   1863  H   ILE 0 119      -5.723 -10.699   4.473  1.00  0.00      R00  H  
ATOM   1864  HA  ILE 0 119      -3.463 -12.141   3.353  1.00  0.00           H  
ATOM   1865  HB  ILE 0 119      -6.407 -12.388   2.823  1.00  0.00           H  
ATOM   1866 HG21 ILE 0 119      -4.689 -12.976   0.640  1.00  0.00           H  
ATOM   1867 HG22 ILE 0 119      -4.375 -14.351   1.671  1.00  0.00           H  
ATOM   1868 HG23 ILE 0 119      -5.992 -14.028   1.074  1.00  0.00           H  
ATOM   1869 HG13 ILE 0 119      -5.358 -13.563   5.001  1.00  0.00           H  
ATOM   1870 HG12 ILE 0 119      -4.381 -14.443   4.017  1.00  0.00           H  
ATOM   1871 HD11 ILE 0 119      -7.557 -14.749   3.965  1.00  0.00           H  
ATOM   1872 HD12 ILE 0 119      -6.463 -15.763   3.061  1.00  0.00           H  
ATOM   1873 HD13 ILE 0 119      -6.433 -15.647   4.857  1.00  0.00           H  
ATOM   1874  N   ASN 0 120      -5.190  -9.647   2.007  1.00  0.00      R00  N  
ATOM   1875  CA  ASN 0 120      -5.178  -8.588   0.945  1.00  0.00      R00  C  
ATOM   1876  C   ASN 0 120      -4.021  -7.678   0.900  1.00  0.00      R00  C  
ATOM   1877  O   ASN 0 120      -3.414  -7.404  -0.177  1.00  0.00      R00  O  
ATOM   1878  CB  ASN 0 120      -6.476  -7.756   0.902  1.00  0.00      R00  C  
ATOM   1879  CG  ASN 0 120      -7.744  -8.551   0.733  1.00  0.00      R00  C  
ATOM   1880  OD1 ASN 0 120      -8.560  -8.697   1.622  1.00  0.00      R00  O  
ATOM   1881  ND2 ASN 0 120      -7.935  -8.889  -0.511  1.00  0.00      R00  N  
ATOM   1882  H   ASN 0 120      -5.987  -9.744   2.620  1.00  0.00      R00  H  
ATOM   1883 HD21 ASN 0 120      -8.885  -9.106  -0.777  1.00  0.00      R00  H  
ATOM   1884 HD22 ASN 0 120      -7.270  -8.771  -1.262  1.00  0.00      R00  H  
ATOM   1885  HA  ASN 0 120      -5.035  -9.171   0.035  1.00  0.00           H  
ATOM   1886  HB3 ASN 0 120      -6.432  -6.919   0.205  1.00  0.00           H  
ATOM   1887  HB2 ASN 0 120      -6.817  -7.238   1.797  1.00  0.00           H  
ATOM   1888  N   GLN 0 121      -3.513  -7.270   2.057  1.00  0.00      R00  N  
ATOM   1889  CA  GLN 0 121      -2.241  -6.472   2.211  1.00  0.00      R00  C  
ATOM   1890  C   GLN 0 121      -1.032  -7.053   1.510  1.00  0.00      R00  C  
ATOM   1891  O   GLN 0 121      -0.452  -6.392   0.652  1.00  0.00      R00  O  
ATOM   1892  CB  GLN 0 121      -1.977  -6.323   3.724  1.00  0.00      R00  C  
ATOM   1893  CG  GLN 0 121      -2.800  -5.348   4.539  1.00  0.00      R00  C  
ATOM   1894  CD  GLN 0 121      -2.555  -3.919   4.220  1.00  0.00      R00  C  
ATOM   1895  OE1 GLN 0 121      -2.052  -3.456   3.164  1.00  0.00      R00  O  
ATOM   1896  NE2 GLN 0 121      -2.910  -3.061   5.193  1.00  0.00      R00  N  
ATOM   1897  H   GLN 0 121      -3.937  -7.620   2.904  1.00  0.00      R00  H  
ATOM   1898 HE21 GLN 0 121      -2.798  -2.057   5.179  1.00  0.00      R00  H  
ATOM   1899 HE22 GLN 0 121      -3.396  -3.376   6.020  1.00  0.00      R00  H  
ATOM   1900  HA  GLN 0 121      -2.361  -5.430   1.915  1.00  0.00           H  
ATOM   1901  HB3 GLN 0 121      -0.956  -5.963   3.844  1.00  0.00           H  
ATOM   1902  HB2 GLN 0 121      -2.138  -7.286   4.209  1.00  0.00           H  
ATOM   1903  HG3 GLN 0 121      -2.684  -5.550   5.604  1.00  0.00           H  
ATOM   1904  HG2 GLN 0 121      -3.854  -5.530   4.330  1.00  0.00           H  
ATOM   1905  N   PHE 0 122      -0.649  -8.311   1.823  1.00  0.00      R00  N  
ATOM   1906  CA  PHE 0 122       0.283  -9.057   0.910  1.00  0.00      R00  C  
ATOM   1907  C   PHE 0 122      -0.087  -9.065  -0.608  1.00  0.00      R00  C  
ATOM   1908  O   PHE 0 122       0.707  -8.633  -1.467  1.00  0.00      R00  O  
ATOM   1909  CB  PHE 0 122       0.601 -10.500   1.491  1.00  0.00      R00  C  
ATOM   1910  CG  PHE 0 122       1.184 -10.430   2.898  1.00  0.00      R00  C  
ATOM   1911  CD1 PHE 0 122       2.428  -9.776   3.088  1.00  0.00      R00  C  
ATOM   1912  CD2 PHE 0 122       0.421 -10.806   3.940  1.00  0.00      R00  C  
ATOM   1913  CE1 PHE 0 122       2.919  -9.583   4.387  1.00  0.00      R00  C  
ATOM   1914  CE2 PHE 0 122       0.989 -10.759   5.185  1.00  0.00      R00  C  
ATOM   1915  CZ  PHE 0 122       2.182 -10.087   5.420  1.00  0.00      R00  C  
ATOM   1916  H   PHE 0 122      -1.218  -8.972   2.333  1.00  0.00      R00  H  
ATOM   1917  HA  PHE 0 122       1.167  -8.428   1.006  1.00  0.00           H  
ATOM   1918  HB3 PHE 0 122       1.380 -10.817   0.796  1.00  0.00           H  
ATOM   1919  HB2 PHE 0 122      -0.241 -11.188   1.414  1.00  0.00           H  
ATOM   1920  HD1 PHE 0 122       3.026  -9.396   2.273  1.00  0.00           H  
ATOM   1921  HD2 PHE 0 122      -0.581 -11.178   3.789  1.00  0.00           H  
ATOM   1922  HE1 PHE 0 122       3.904  -9.164   4.532  1.00  0.00           H  
ATOM   1923  HE2 PHE 0 122       0.424 -11.026   6.066  1.00  0.00           H  
ATOM   1924  HZ  PHE 0 122       2.492  -9.895   6.437  1.00  0.00           H  
ATOM   1925  N   THR 0 123      -1.261  -9.719  -0.895  1.00  0.00      R00  N  
ATOM   1926  CA  THR 0 123      -1.706 -10.156  -2.257  1.00  0.00      R00  C  
ATOM   1927  C   THR 0 123      -1.549  -9.071  -3.261  1.00  0.00      R00  C  
ATOM   1928  O   THR 0 123      -0.988  -9.339  -4.292  1.00  0.00      R00  O  
ATOM   1929  CB  THR 0 123      -3.174 -10.421  -2.223  1.00  0.00      R00  C  
ATOM   1930  OG1 THR 0 123      -3.416 -11.655  -1.584  1.00  0.00      R00  O  
ATOM   1931  CG2 THR 0 123      -3.945 -10.646  -3.521  1.00  0.00      R00  C  
ATOM   1932  H   THR 0 123      -1.841  -9.922  -0.093  1.00  0.00      R00  H  
ATOM   1933  HG1 THR 0 123      -2.753 -11.862  -0.920  1.00  0.00      R00  H  
ATOM   1934  HA  THR 0 123      -1.126 -11.062  -2.430  1.00  0.00           H  
ATOM   1935  HB  THR 0 123      -3.690  -9.726  -1.559  1.00  0.00           H  
ATOM   1936 HG21 THR 0 123      -3.994  -9.662  -3.987  1.00  0.00           H  
ATOM   1937 HG22 THR 0 123      -3.439 -11.436  -4.076  1.00  0.00           H  
ATOM   1938 HG23 THR 0 123      -4.991 -10.939  -3.428  1.00  0.00           H  
ATOM   1939  N   SER 0 124      -1.905  -7.810  -2.915  1.00  0.00      R00  N  
ATOM   1940  CA  SER 0 124      -1.554  -6.647  -3.717  1.00  0.00      R00  C  
ATOM   1941  C   SER 0 124      -0.049  -6.515  -4.153  1.00  0.00      R00  C  
ATOM   1942  O   SER 0 124       0.164  -6.392  -5.362  1.00  0.00      R00  O  
ATOM   1943  CB  SER 0 124      -1.909  -5.400  -2.796  1.00  0.00      R00  C  
ATOM   1944  OG  SER 0 124      -1.711  -4.103  -3.437  1.00  0.00      R00  O  
ATOM   1945  H   SER 0 124      -2.186  -7.736  -1.948  1.00  0.00      R00  H  
ATOM   1946  HG  SER 0 124      -2.265  -3.450  -3.003  1.00  0.00      R00  H  
ATOM   1947  HA  SER 0 124      -2.114  -6.656  -4.653  1.00  0.00           H  
ATOM   1948  HB3 SER 0 124      -1.570  -5.503  -1.765  1.00  0.00           H  
ATOM   1949  HB2 SER 0 124      -2.982  -5.456  -2.615  1.00  0.00           H  
ATOM   1950  N   SER 0 125       0.876  -6.510  -3.239  1.00  0.00      R00  N  
ATOM   1951  CA  SER 0 125       2.331  -6.444  -3.448  1.00  0.00      R00  C  
ATOM   1952  C   SER 0 125       2.877  -7.702  -4.265  1.00  0.00      R00  C  
ATOM   1953  O   SER 0 125       3.760  -7.571  -5.164  1.00  0.00      R00  O  
ATOM   1954  CB  SER 0 125       2.997  -6.214  -2.121  1.00  0.00      R00  C  
ATOM   1955  OG  SER 0 125       4.424  -6.022  -2.303  1.00  0.00      R00  O  
ATOM   1956  H   SER 0 125       0.526  -6.725  -2.316  1.00  0.00      R00  H  
ATOM   1957  HG  SER 0 125       4.825  -6.036  -1.431  1.00  0.00      R00  H  
ATOM   1958  HA  SER 0 125       2.432  -5.496  -3.976  1.00  0.00           H  
ATOM   1959  HB3 SER 0 125       2.766  -7.089  -1.514  1.00  0.00           H  
ATOM   1960  HB2 SER 0 125       2.725  -5.268  -1.652  1.00  0.00           H  
ATOM   1961  N   ILE 0 126       2.217  -8.825  -4.192  1.00  0.00      R00  N  
ATOM   1962  CA  ILE 0 126       2.595  -9.982  -5.059  1.00  0.00      R00  C  
ATOM   1963  C   ILE 0 126       2.025  -9.777  -6.477  1.00  0.00      R00  C  
ATOM   1964  O   ILE 0 126       2.688 -10.081  -7.437  1.00  0.00      R00  O  
ATOM   1965  CB  ILE 0 126       2.092 -11.290  -4.375  1.00  0.00      R00  C  
ATOM   1966  CG2 ILE 0 126       2.475 -12.601  -5.299  1.00  0.00      R00  C  
ATOM   1967  CG1 ILE 0 126       2.625 -11.418  -2.948  1.00  0.00      R00  C  
ATOM   1968  CD1 ILE 0 126       1.842 -12.490  -2.120  1.00  0.00      R00  C  
ATOM   1969  H   ILE 0 126       1.360  -8.911  -3.665  1.00  0.00      R00  H  
ATOM   1970  HA  ILE 0 126       3.662 -10.191  -5.126  1.00  0.00           H  
ATOM   1971  HB  ILE 0 126       1.008 -11.176  -4.388  1.00  0.00           H  
ATOM   1972 HG21 ILE 0 126       1.862 -13.437  -4.963  1.00  0.00           H  
ATOM   1973 HG22 ILE 0 126       2.226 -12.476  -6.353  1.00  0.00           H  
ATOM   1974 HG23 ILE 0 126       3.533 -12.858  -5.248  1.00  0.00           H  
ATOM   1975 HG13 ILE 0 126       2.528 -10.532  -2.320  1.00  0.00           H  
ATOM   1976 HG12 ILE 0 126       3.692 -11.636  -2.915  1.00  0.00           H  
ATOM   1977 HD11 ILE 0 126       2.490 -13.362  -2.031  1.00  0.00           H  
ATOM   1978 HD12 ILE 0 126       1.430 -12.139  -1.174  1.00  0.00           H  
ATOM   1979 HD13 ILE 0 126       0.944 -12.750  -2.681  1.00  0.00           H  
ATOM   1980  N   PHE 0 127       0.821  -9.171  -6.562  1.00  0.00      R00  N  
ATOM   1981  CA  PHE 0 127       0.180  -8.857  -7.816  1.00  0.00      R00  C  
ATOM   1982  C   PHE 0 127       0.788  -7.703  -8.653  1.00  0.00      R00  C  
ATOM   1983  O   PHE 0 127       0.779  -7.798  -9.888  1.00  0.00      R00  O  
ATOM   1984  CB  PHE 0 127      -1.384  -8.730  -7.659  1.00  0.00      R00  C  
ATOM   1985  CG  PHE 0 127      -2.139  -8.448  -8.945  1.00  0.00      R00  C  
ATOM   1986  CD1 PHE 0 127      -2.373  -9.592  -9.731  1.00  0.00      R00  C  
ATOM   1987  CD2 PHE 0 127      -2.310  -7.174  -9.412  1.00  0.00      R00  C  
ATOM   1988  CE1 PHE 0 127      -3.108  -9.433 -10.869  1.00  0.00      R00  C  
ATOM   1989  CE2 PHE 0 127      -2.936  -7.045 -10.672  1.00  0.00      R00  C  
ATOM   1990  CZ  PHE 0 127      -3.375  -8.162 -11.389  1.00  0.00      R00  C  
ATOM   1991  H   PHE 0 127       0.364  -8.848  -5.720  1.00  0.00      R00  H  
ATOM   1992  HA  PHE 0 127       0.349  -9.746  -8.423  1.00  0.00           H  
ATOM   1993  HB3 PHE 0 127      -1.513  -7.924  -6.937  1.00  0.00           H  
ATOM   1994  HB2 PHE 0 127      -1.727  -9.656  -7.198  1.00  0.00           H  
ATOM   1995  HD1 PHE 0 127      -2.181 -10.594  -9.375  1.00  0.00           H  
ATOM   1996  HD2 PHE 0 127      -1.921  -6.293  -8.924  1.00  0.00           H  
ATOM   1997  HE1 PHE 0 127      -3.181 -10.291 -11.521  1.00  0.00           H  
ATOM   1998  HE2 PHE 0 127      -3.152  -6.159 -11.250  1.00  0.00           H  
ATOM   1999  HZ  PHE 0 127      -3.781  -8.164 -12.390  1.00  0.00           H  
ATOM   2000  N   LEU 0 128       1.412  -6.724  -7.891  1.00  0.00      R00  N  
ATOM   2001  CA  LEU 0 128       2.285  -5.688  -8.499  1.00  0.00      R00  C  
ATOM   2002  C   LEU 0 128       3.551  -6.300  -9.133  1.00  0.00      R00  C  
ATOM   2003  O   LEU 0 128       3.920  -5.876 -10.231  1.00  0.00      R00  O  
ATOM   2004  CB  LEU 0 128       2.677  -4.701  -7.340  1.00  0.00      R00  C  
ATOM   2005  CG  LEU 0 128       1.465  -3.740  -7.036  1.00  0.00      R00  C  
ATOM   2006  CD1 LEU 0 128       1.541  -3.304  -5.560  1.00  0.00      R00  C  
ATOM   2007  CD2 LEU 0 128       1.292  -2.571  -8.049  1.00  0.00      R00  C  
ATOM   2008  H   LEU 0 128       1.250  -6.650  -6.897  1.00  0.00      R00  H  
ATOM   2009  HA  LEU 0 128       1.629  -5.200  -9.220  1.00  0.00           H  
ATOM   2010  HB3 LEU 0 128       3.571  -4.118  -7.562  1.00  0.00           H  
ATOM   2011  HB2 LEU 0 128       2.921  -5.271  -6.444  1.00  0.00           H  
ATOM   2012  HG  LEU 0 128       0.548  -4.315  -7.164  1.00  0.00           H  
ATOM   2013 HD11 LEU 0 128       0.698  -3.697  -4.993  1.00  0.00           H  
ATOM   2014 HD12 LEU 0 128       2.529  -3.654  -5.259  1.00  0.00           H  
ATOM   2015 HD13 LEU 0 128       1.469  -2.223  -5.434  1.00  0.00           H  
ATOM   2016 HD21 LEU 0 128       0.248  -2.312  -8.227  1.00  0.00           H  
ATOM   2017 HD22 LEU 0 128       1.577  -1.594  -7.658  1.00  0.00           H  
ATOM   2018 HD23 LEU 0 128       1.615  -2.770  -9.071  1.00  0.00           H  
ATOM   2019  N   CYS 0 129       4.066  -7.404  -8.592  1.00  0.00      R00  N  
ATOM   2020  CA  CYS 0 129       5.187  -8.222  -9.079  1.00  0.00      R00  C  
ATOM   2021  C   CYS 0 129       4.865  -9.119 -10.260  1.00  0.00      R00  C  
ATOM   2022  O   CYS 0 129       5.697  -9.096 -11.218  1.00  0.00      R00  O  
ATOM   2023  CB  CYS 0 129       5.841  -9.009  -8.005  1.00  0.00      R00  C  
ATOM   2024  SG  CYS 0 129       6.568  -7.924  -6.784  1.00  0.00      R00  S  
ATOM   2025  H   CYS 0 129       3.559  -7.715  -7.776  1.00  0.00      R00  H  
ATOM   2026  HA  CYS 0 129       5.955  -7.538  -9.439  1.00  0.00           H  
ATOM   2027  HB3 CYS 0 129       6.495  -9.760  -8.449  1.00  0.00           H  
ATOM   2028  HB2 CYS 0 129       5.085  -9.536  -7.422  1.00  0.00           H  
ATOM   2029  HG  CYS 0 129       5.478  -7.466  -6.162  1.00  0.00           H  
ATOM   2030  N   ILE 0 130       3.658  -9.770 -10.290  1.00  0.00      R00  N  
ATOM   2031  CA  ILE 0 130       3.091 -10.381 -11.516  1.00  0.00      R00  C  
ATOM   2032  C   ILE 0 130       2.937  -9.446 -12.659  1.00  0.00      R00  C  
ATOM   2033  O   ILE 0 130       3.319  -9.837 -13.729  1.00  0.00      R00  O  
ATOM   2034  CB  ILE 0 130       1.765 -11.009 -11.098  1.00  0.00      R00  C  
ATOM   2035  CG2 ILE 0 130       0.872 -11.467 -12.284  1.00  0.00      R00  C  
ATOM   2036  CG1 ILE 0 130       1.966 -12.195 -10.089  1.00  0.00      R00  C  
ATOM   2037  CD1 ILE 0 130       0.666 -12.570  -9.273  1.00  0.00      R00  C  
ATOM   2038  H   ILE 0 130       3.032  -9.680  -9.502  1.00  0.00      R00  H  
ATOM   2039  HA  ILE 0 130       3.759 -11.182 -11.832  1.00  0.00           H  
ATOM   2040  HB  ILE 0 130       1.217 -10.265 -10.521  1.00  0.00           H  
ATOM   2041 HG21 ILE 0 130       0.520 -10.637 -12.896  1.00  0.00           H  
ATOM   2042 HG22 ILE 0 130       1.416 -12.200 -12.879  1.00  0.00           H  
ATOM   2043 HG23 ILE 0 130      -0.005 -11.918 -11.820  1.00  0.00           H  
ATOM   2044 HG13 ILE 0 130       2.766 -12.025  -9.368  1.00  0.00           H  
ATOM   2045 HG12 ILE 0 130       2.347 -13.137 -10.485  1.00  0.00           H  
ATOM   2046 HD11 ILE 0 130      -0.256 -12.670  -9.845  1.00  0.00           H  
ATOM   2047 HD12 ILE 0 130       0.797 -13.533  -8.779  1.00  0.00           H  
ATOM   2048 HD13 ILE 0 130       0.591 -11.908  -8.410  1.00  0.00           H  
ATOM   2049  N   MET 0 131       2.270  -8.220 -12.462  1.00  0.00      R00  N  
ATOM   2050  CA  MET 0 131       2.301  -7.160 -13.490  1.00  0.00      R00  C  
ATOM   2051  C   MET 0 131       3.701  -6.877 -14.056  1.00  0.00      R00  C  
ATOM   2052  O   MET 0 131       3.856  -6.903 -15.295  1.00  0.00      R00  O  
ATOM   2053  CB  MET 0 131       1.726  -5.929 -12.852  1.00  0.00      R00  C  
ATOM   2054  CG  MET 0 131       1.511  -4.791 -13.776  1.00  0.00      R00  C  
ATOM   2055  SD  MET 0 131       0.678  -4.885 -15.423  1.00  0.00      R00  S  
ATOM   2056  CE  MET 0 131      -1.070  -5.030 -14.930  1.00  0.00      R00  C  
ATOM   2057  H   MET 0 131       1.675  -8.145 -11.649  1.00  0.00      R00  H  
ATOM   2058  HA  MET 0 131       1.635  -7.489 -14.288  1.00  0.00           H  
ATOM   2059  HB3 MET 0 131       2.369  -5.579 -12.044  1.00  0.00           H  
ATOM   2060  HB2 MET 0 131       0.756  -6.180 -12.424  1.00  0.00           H  
ATOM   2061  HG3 MET 0 131       2.545  -4.512 -13.976  1.00  0.00           H  
ATOM   2062  HG2 MET 0 131       1.000  -4.005 -13.221  1.00  0.00           H  
ATOM   2063  HE1 MET 0 131      -1.547  -4.052 -14.990  1.00  0.00           H  
ATOM   2064  HE2 MET 0 131      -1.720  -5.575 -15.615  1.00  0.00           H  
ATOM   2065  HE3 MET 0 131      -1.117  -5.552 -13.974  1.00  0.00           H  
ATOM   2066  N   SER 0 132       4.691  -6.543 -13.172  1.00  0.00      R00  N  
ATOM   2067  CA  SER 0 132       6.101  -6.268 -13.560  1.00  0.00      R00  C  
ATOM   2068  C   SER 0 132       6.770  -7.357 -14.430  1.00  0.00      R00  C  
ATOM   2069  O   SER 0 132       7.136  -7.014 -15.569  1.00  0.00      R00  O  
ATOM   2070  CB  SER 0 132       6.919  -5.742 -12.303  1.00  0.00      R00  C  
ATOM   2071  OG  SER 0 132       8.080  -5.127 -12.711  1.00  0.00      R00  O  
ATOM   2072  H   SER 0 132       4.442  -6.165 -12.269  1.00  0.00      R00  H  
ATOM   2073  HG  SER 0 132       7.863  -4.265 -13.076  1.00  0.00      R00  H  
ATOM   2074  HA  SER 0 132       5.953  -5.340 -14.112  1.00  0.00           H  
ATOM   2075  HB3 SER 0 132       7.027  -6.492 -11.519  1.00  0.00           H  
ATOM   2076  HB2 SER 0 132       6.324  -4.922 -11.900  1.00  0.00           H  
ATOM   2077  N   ALA 0 133       6.652  -8.621 -14.005  1.00  0.00      R00  N  
ATOM   2078  CA  ALA 0 133       7.045  -9.764 -14.767  1.00  0.00      R00  C  
ATOM   2079  C   ALA 0 133       6.224  -9.770 -16.121  1.00  0.00      R00  C  
ATOM   2080  O   ALA 0 133       6.830 -10.049 -17.119  1.00  0.00      R00  O  
ATOM   2081  CB  ALA 0 133       6.782 -10.968 -13.901  1.00  0.00      R00  C  
ATOM   2082  H   ALA 0 133       6.117  -8.769 -13.162  1.00  0.00      R00  H  
ATOM   2083  HA  ALA 0 133       8.106  -9.694 -15.004  1.00  0.00           H  
ATOM   2084  HB1 ALA 0 133       5.897 -10.878 -13.271  1.00  0.00           H  
ATOM   2085  HB2 ALA 0 133       6.739 -11.815 -14.585  1.00  0.00           H  
ATOM   2086  HB3 ALA 0 133       7.659 -11.092 -13.265  1.00  0.00           H  
ATOM   2087  N   ASP 0 134       4.868  -9.495 -16.051  1.00  0.00      R00  N  
ATOM   2088  CA  ASP 0 134       3.997  -9.518 -17.228  1.00  0.00      R00  C  
ATOM   2089  C   ASP 0 134       4.400  -8.473 -18.302  1.00  0.00      R00  C  
ATOM   2090  O   ASP 0 134       4.501  -8.818 -19.451  1.00  0.00      R00  O  
ATOM   2091  CB  ASP 0 134       2.500  -9.356 -16.795  1.00  0.00      R00  C  
ATOM   2092  CG  ASP 0 134       1.532  -9.453 -17.921  1.00  0.00      R00  C  
ATOM   2093  OD1 ASP 0 134       0.590  -8.612 -17.905  1.00  0.00      R00  O  
ATOM   2094  OD2 ASP 0 134       1.575 -10.445 -18.642  1.00  0.00      R00  O1-
ATOM   2095  H   ASP 0 134       4.470  -9.341 -15.135  1.00  0.00      R00  H  
ATOM   2096  HA  ASP 0 134       4.123 -10.477 -17.729  1.00  0.00           H  
ATOM   2097  HB3 ASP 0 134       2.306  -8.506 -16.141  1.00  0.00           H  
ATOM   2098  HB2 ASP 0 134       2.214 -10.254 -16.247  1.00  0.00           H  
ATOM   2099  N   ARG 0 135       4.779  -7.238 -17.845  1.00  0.00      R00  N  
ATOM   2100  CA  ARG 0 135       5.497  -6.311 -18.766  1.00  0.00      R00  C  
ATOM   2101  C   ARG 0 135       6.898  -6.738 -19.289  1.00  0.00      R00  C  
ATOM   2102  O   ARG 0 135       7.220  -6.445 -20.426  1.00  0.00      R00  O  
ATOM   2103  CB  ARG 0 135       5.386  -4.920 -18.220  1.00  0.00      R00  C  
ATOM   2104  CG  ARG 0 135       3.950  -4.416 -17.828  1.00  0.00      R00  C  
ATOM   2105  CD  ARG 0 135       2.773  -4.807 -18.746  1.00  0.00      R00  C  
ATOM   2106  NE  ARG 0 135       2.868  -4.440 -20.171  1.00  0.00      R00  N  
ATOM   2107  CZ  ARG 0 135       1.939  -4.635 -21.171  1.00  0.00      R00  C  
ATOM   2108  NH1 ARG 0 135       0.847  -5.276 -20.789  1.00  0.00      R00  N  
ATOM   2109  NH2 ARG 0 135       2.112  -4.081 -22.421  1.00  0.00      R00  N1+
ATOM   2110  H   ARG 0 135       4.823  -7.099 -16.846  1.00  0.00      R00  H  
ATOM   2111  HE  ARG 0 135       3.699  -3.903 -20.374  1.00  0.00      R00  H  
ATOM   2112 HH11 ARG 0 135       0.175  -5.579 -21.479  1.00  0.00      R00  H  
ATOM   2113 HH12 ARG 0 135       0.669  -5.596 -19.847  1.00  0.00      R00  H  
ATOM   2114 HH21 ARG 0 135       1.521  -4.214 -23.230  1.00  0.00      R00  H  
ATOM   2115 HH22 ARG 0 135       2.981  -3.653 -22.706  1.00  0.00      R00  H  
ATOM   2116  HA  ARG 0 135       4.981  -6.326 -19.726  1.00  0.00           H  
ATOM   2117  HB3 ARG 0 135       5.768  -4.228 -18.971  1.00  0.00           H  
ATOM   2118  HB2 ARG 0 135       5.993  -4.860 -17.317  1.00  0.00           H  
ATOM   2119  HG3 ARG 0 135       3.927  -3.330 -17.736  1.00  0.00           H  
ATOM   2120  HG2 ARG 0 135       3.576  -4.685 -16.840  1.00  0.00           H  
ATOM   2121  HD3 ARG 0 135       1.868  -4.385 -18.308  1.00  0.00           H  
ATOM   2122  HD2 ARG 0 135       2.593  -5.880 -18.809  1.00  0.00           H  
ATOM   2123  N   TYR 0 136       7.715  -7.384 -18.448  1.00  0.00      R00  N  
ATOM   2124  CA  TYR 0 136       8.967  -8.044 -18.911  1.00  0.00      R00  C  
ATOM   2125  C   TYR 0 136       8.820  -9.222 -19.875  1.00  0.00      R00  C  
ATOM   2126  O   TYR 0 136       9.593  -9.277 -20.876  1.00  0.00      R00  O  
ATOM   2127  CB  TYR 0 136       9.866  -8.282 -17.575  1.00  0.00      R00  C  
ATOM   2128  CG  TYR 0 136      11.031  -9.269 -17.674  1.00  0.00      R00  C  
ATOM   2129  CD1 TYR 0 136      12.255  -8.692 -17.986  1.00  0.00      R00  C  
ATOM   2130  CE1 TYR 0 136      13.269  -9.555 -18.325  1.00  0.00      R00  C  
ATOM   2131  CD2 TYR 0 136      10.796 -10.663 -17.687  1.00  0.00      R00  C  
ATOM   2132  CE2 TYR 0 136      11.862 -11.530 -17.908  1.00  0.00      R00  C  
ATOM   2133  CZ  TYR 0 136      13.087 -10.976 -18.318  1.00  0.00      R00  C  
ATOM   2134  OH  TYR 0 136      14.174 -11.774 -18.582  1.00  0.00      R00  O  
ATOM   2135  H   TYR 0 136       7.450  -7.465 -17.477  1.00  0.00      R00  H  
ATOM   2136  HH  TYR 0 136      13.840 -12.506 -19.106  1.00  0.00      R00  H  
ATOM   2137  HA  TYR 0 136       9.473  -7.200 -19.381  1.00  0.00           H  
ATOM   2138  HB3 TYR 0 136       9.197  -8.696 -16.821  1.00  0.00           H  
ATOM   2139  HB2 TYR 0 136      10.210  -7.372 -17.084  1.00  0.00           H  
ATOM   2140  HD1 TYR 0 136      12.317  -7.614 -17.976  1.00  0.00           H  
ATOM   2141  HE1 TYR 0 136      14.204  -9.111 -18.634  1.00  0.00           H  
ATOM   2142  HD2 TYR 0 136       9.849 -11.082 -17.379  1.00  0.00           H  
ATOM   2143  HE2 TYR 0 136      11.779 -12.603 -17.822  1.00  0.00           H  
ATOM   2144  N   ILE 0 137       7.810 -10.082 -19.728  1.00  0.00      R00  N  
ATOM   2145  CA  ILE 0 137       7.500 -11.128 -20.625  1.00  0.00      R00  C  
ATOM   2146  C   ILE 0 137       7.109 -10.570 -21.966  1.00  0.00      R00  C  
ATOM   2147  O   ILE 0 137       7.564 -11.137 -22.991  1.00  0.00      R00  O  
ATOM   2148  CB  ILE 0 137       6.448 -12.140 -20.089  1.00  0.00      R00  C  
ATOM   2149  CG2 ILE 0 137       5.765 -13.063 -21.104  1.00  0.00      R00  C  
ATOM   2150  CG1 ILE 0 137       6.909 -13.018 -18.867  1.00  0.00      R00  C  
ATOM   2151  CD1 ILE 0 137       5.750 -13.682 -18.065  1.00  0.00      R00  C  
ATOM   2152  H   ILE 0 137       7.168 -10.054 -18.948  1.00  0.00      R00  H  
ATOM   2153  HA  ILE 0 137       8.383 -11.739 -20.814  1.00  0.00           H  
ATOM   2154  HB  ILE 0 137       5.624 -11.562 -19.670  1.00  0.00           H  
ATOM   2155 HG21 ILE 0 137       6.543 -13.571 -21.674  1.00  0.00           H  
ATOM   2156 HG22 ILE 0 137       5.246 -13.892 -20.623  1.00  0.00           H  
ATOM   2157 HG23 ILE 0 137       5.087 -12.597 -21.818  1.00  0.00           H  
ATOM   2158 HG13 ILE 0 137       7.450 -12.346 -18.201  1.00  0.00           H  
ATOM   2159 HG12 ILE 0 137       7.687 -13.677 -19.252  1.00  0.00           H  
ATOM   2160 HD11 ILE 0 137       6.000 -13.681 -17.004  1.00  0.00           H  
ATOM   2161 HD12 ILE 0 137       4.817 -13.136 -18.197  1.00  0.00           H  
ATOM   2162 HD13 ILE 0 137       5.619 -14.729 -18.339  1.00  0.00           H  
ATOM   2163  N   ALA 0 138       6.303  -9.523 -21.860  1.00  0.00      R00  N  
ATOM   2164  CA  ALA 0 138       5.723  -8.931 -23.058  1.00  0.00      R00  C  
ATOM   2165  C   ALA 0 138       6.639  -8.102 -23.958  1.00  0.00      R00  C  
ATOM   2166  O   ALA 0 138       6.223  -7.880 -25.073  1.00  0.00      R00  O  
ATOM   2167  CB  ALA 0 138       4.541  -7.969 -22.651  1.00  0.00      R00  C  
ATOM   2168  H   ALA 0 138       6.034  -9.134 -20.968  1.00  0.00      R00  H  
ATOM   2169  HA  ALA 0 138       5.303  -9.741 -23.654  1.00  0.00           H  
ATOM   2170  HB1 ALA 0 138       3.733  -8.418 -22.074  1.00  0.00           H  
ATOM   2171  HB2 ALA 0 138       4.973  -7.143 -22.086  1.00  0.00           H  
ATOM   2172  HB3 ALA 0 138       4.149  -7.556 -23.580  1.00  0.00           H  
ATOM   2173  N   VAL 0 139       7.846  -7.695 -23.485  1.00  0.00      R00  N  
ATOM   2174  CA  VAL 0 139       8.782  -6.948 -24.258  1.00  0.00      R00  C  
ATOM   2175  C   VAL 0 139      10.103  -7.614 -24.420  1.00  0.00      R00  C  
ATOM   2176  O   VAL 0 139      10.660  -7.560 -25.542  1.00  0.00      R00  O  
ATOM   2177  CB  VAL 0 139       9.064  -5.523 -23.610  1.00  0.00      R00  C  
ATOM   2178  CG1 VAL 0 139       7.791  -4.602 -23.523  1.00  0.00      R00  C  
ATOM   2179  CG2 VAL 0 139       9.800  -5.581 -22.257  1.00  0.00      R00  C  
ATOM   2180  H   VAL 0 139       8.108  -7.882 -22.528  1.00  0.00      R00  H  
ATOM   2181  HA  VAL 0 139       8.326  -6.728 -25.223  1.00  0.00           H  
ATOM   2182  HB  VAL 0 139       9.791  -5.063 -24.279  1.00  0.00           H  
ATOM   2183 HG11 VAL 0 139       7.220  -4.543 -24.449  1.00  0.00           H  
ATOM   2184 HG12 VAL 0 139       7.082  -5.062 -22.835  1.00  0.00           H  
ATOM   2185 HG13 VAL 0 139       7.975  -3.550 -23.304  1.00  0.00           H  
ATOM   2186 HG21 VAL 0 139      10.866  -5.808 -22.288  1.00  0.00           H  
ATOM   2187 HG22 VAL 0 139       9.662  -4.653 -21.703  1.00  0.00           H  
ATOM   2188 HG23 VAL 0 139       9.347  -6.276 -21.550  1.00  0.00           H  
ATOM   2189  N   CYS 0 140      10.609  -8.170 -23.291  1.00  0.00      R00  N  
ATOM   2190  CA  CYS 0 140      11.834  -8.931 -23.263  1.00  0.00      R00  C  
ATOM   2191  C   CYS 0 140      11.755 -10.355 -23.874  1.00  0.00      R00  C  
ATOM   2192  O   CYS 0 140      12.754 -10.930 -24.409  1.00  0.00      R00  O  
ATOM   2193  CB  CYS 0 140      12.425  -9.095 -21.839  1.00  0.00      R00  C  
ATOM   2194  SG  CYS 0 140      13.014  -7.513 -21.306  1.00  0.00      R00  S  
ATOM   2195  H   CYS 0 140      10.041  -8.394 -22.486  1.00  0.00      R00  H  
ATOM   2196  HA  CYS 0 140      12.618  -8.490 -23.880  1.00  0.00           H  
ATOM   2197  HB3 CYS 0 140      13.380  -9.613 -21.919  1.00  0.00           H  
ATOM   2198  HB2 CYS 0 140      11.792  -9.711 -21.201  1.00  0.00           H  
ATOM   2199  HG  CYS 0 140      14.196  -7.482 -21.928  1.00  0.00           H  
ATOM   2200  N   HIS 0 141      10.555 -10.912 -23.833  1.00  0.00      R00  N  
ATOM   2201  CA  HIS 0 141      10.334 -12.296 -24.413  1.00  0.00      R00  C  
ATOM   2202  C   HIS 0 141       9.280 -12.160 -25.473  1.00  0.00      R00  C  
ATOM   2203  O   HIS 0 141       8.316 -12.862 -25.484  1.00  0.00      R00  O  
ATOM   2204  CB  HIS 0 141      10.161 -13.283 -23.211  1.00  0.00      R00  C  
ATOM   2205  CG  HIS 0 141      11.379 -13.414 -22.323  1.00  0.00      R00  C  
ATOM   2206  ND1 HIS 0 141      12.339 -14.427 -22.514  1.00  0.00      R00  N  
ATOM   2207  CD2 HIS 0 141      11.723 -12.739 -21.215  1.00  0.00      R00  C  
ATOM   2208  NE2 HIS 0 141      13.009 -13.208 -20.789  1.00  0.00      R00  N  
ATOM   2209  CE1 HIS 0 141      13.277 -14.198 -21.625  1.00  0.00      R00  C  
ATOM   2210  H   HIS 0 141       9.827 -10.377 -23.381  1.00  0.00      R00  H  
ATOM   2211  HD1 HIS 0 141      12.354 -15.171 -23.197  1.00  0.00      R00  H  
ATOM   2212  HA  HIS 0 141      11.246 -12.729 -24.823  1.00  0.00           H  
ATOM   2213  HB3 HIS 0 141      10.014 -14.265 -23.661  1.00  0.00           H  
ATOM   2214  HB2 HIS 0 141       9.221 -12.996 -22.739  1.00  0.00           H  
ATOM   2215  HD2 HIS 0 141      11.245 -11.929 -20.684  1.00  0.00           H  
ATOM   2216  HE1 HIS 0 141      14.129 -14.862 -21.648  1.00  0.00           H  
ATOM   2217  N   PRO 0 142       9.509 -11.283 -26.529  1.00  0.00      R00  N  
ATOM   2218  CA  PRO 0 142       8.430 -10.739 -27.271  1.00  0.00      R00  C  
ATOM   2219  C   PRO 0 142       7.751 -11.729 -28.254  1.00  0.00      R00  C  
ATOM   2220  O   PRO 0 142       6.526 -11.653 -28.400  1.00  0.00      R00  O  
ATOM   2221  CD  PRO 0 142      10.784 -10.681 -27.073  1.00  0.00      R00  C  
ATOM   2222  CB  PRO 0 142       9.008  -9.555 -28.005  1.00  0.00      R00  C  
ATOM   2223  CG  PRO 0 142      10.492  -9.768 -28.210  1.00  0.00      R00  C  
ATOM   2224  HD2 PRO 0 142      11.568 -11.411 -27.271  1.00  0.00           H  
ATOM   2225  HD3 PRO 0 142      11.225 -10.042 -26.308  1.00  0.00           H  
ATOM   2226  HA  PRO 0 142       7.640 -10.395 -26.603  1.00  0.00           H  
ATOM   2227  HB3 PRO 0 142       8.856  -8.632 -27.446  1.00  0.00           H  
ATOM   2228  HB2 PRO 0 142       8.490  -9.316 -28.934  1.00  0.00           H  
ATOM   2229  HG2 PRO 0 142      10.775 -10.387 -29.062  1.00  0.00           H  
ATOM   2230  HG3 PRO 0 142      11.075  -8.848 -28.244  1.00  0.00           H  
ATOM   2231  N   ILE 0 143       8.569 -12.540 -28.932  1.00  0.00      R00  N  
ATOM   2232  CA  ILE 0 143       8.021 -13.490 -29.950  1.00  0.00      R00  C  
ATOM   2233  C   ILE 0 143       7.239 -14.658 -29.295  1.00  0.00      R00  C  
ATOM   2234  O   ILE 0 143       6.191 -15.063 -29.822  1.00  0.00      R00  O  
ATOM   2235  CB  ILE 0 143       9.051 -13.992 -30.911  1.00  0.00      R00  C  
ATOM   2236  CG2 ILE 0 143       8.488 -14.998 -31.955  1.00  0.00      R00  C  
ATOM   2237  CG1 ILE 0 143       9.883 -12.808 -31.462  1.00  0.00      R00  C  
ATOM   2238  CD1 ILE 0 143      10.725 -13.187 -32.752  1.00  0.00      R00  C  
ATOM   2239  H   ILE 0 143       9.511 -12.764 -28.642  1.00  0.00      R00  H  
ATOM   2240  HA  ILE 0 143       7.304 -12.983 -30.594  1.00  0.00           H  
ATOM   2241  HB  ILE 0 143       9.775 -14.600 -30.369  1.00  0.00           H  
ATOM   2242 HG21 ILE 0 143       8.119 -15.936 -31.539  1.00  0.00           H  
ATOM   2243 HG22 ILE 0 143       7.610 -14.694 -32.526  1.00  0.00           H  
ATOM   2244 HG23 ILE 0 143       9.296 -15.370 -32.585  1.00  0.00           H  
ATOM   2245 HG13 ILE 0 143      10.465 -12.418 -30.627  1.00  0.00           H  
ATOM   2246 HG12 ILE 0 143       9.164 -12.039 -31.745  1.00  0.00           H  
ATOM   2247 HD11 ILE 0 143      11.447 -12.419 -33.028  1.00  0.00           H  
ATOM   2248 HD12 ILE 0 143      11.384 -14.033 -32.558  1.00  0.00           H  
ATOM   2249 HD13 ILE 0 143      10.185 -13.233 -33.698  1.00  0.00           H  
ATOM   2250  N   ALA 0 144       7.693 -15.091 -28.144  1.00  0.00      R00  N  
ATOM   2251  CA  ALA 0 144       7.006 -16.145 -27.340  1.00  0.00      R00  C  
ATOM   2252  C   ALA 0 144       5.713 -15.563 -26.651  1.00  0.00      R00  C  
ATOM   2253  O   ALA 0 144       4.821 -16.333 -26.320  1.00  0.00      R00  O  
ATOM   2254  CB  ALA 0 144       7.966 -16.799 -26.311  1.00  0.00      R00  C  
ATOM   2255  H   ALA 0 144       8.505 -14.679 -27.706  1.00  0.00      R00  H  
ATOM   2256  HA  ALA 0 144       6.703 -16.929 -28.035  1.00  0.00           H  
ATOM   2257  HB1 ALA 0 144       8.643 -17.463 -26.848  1.00  0.00           H  
ATOM   2258  HB2 ALA 0 144       8.632 -16.066 -25.856  1.00  0.00           H  
ATOM   2259  HB3 ALA 0 144       7.475 -17.417 -25.559  1.00  0.00           H  
ATOM   2260  N   ALA 0 145       5.776 -14.241 -26.337  1.00  0.00      R00  N  
ATOM   2261  CA  ALA 0 145       4.861 -13.574 -25.371  1.00  0.00      R00  C  
ATOM   2262  C   ALA 0 145       3.383 -13.872 -25.586  1.00  0.00      R00  C  
ATOM   2263  O   ALA 0 145       2.777 -14.306 -24.651  1.00  0.00      R00  O  
ATOM   2264  CB  ALA 0 145       5.119 -12.065 -25.316  1.00  0.00      R00  C  
ATOM   2265  H   ALA 0 145       6.529 -13.732 -26.777  1.00  0.00      R00  H  
ATOM   2266  HA  ALA 0 145       5.092 -13.802 -24.330  1.00  0.00           H  
ATOM   2267  HB1 ALA 0 145       6.054 -11.796 -24.826  1.00  0.00           H  
ATOM   2268  HB2 ALA 0 145       5.161 -11.650 -26.323  1.00  0.00           H  
ATOM   2269  HB3 ALA 0 145       4.348 -11.533 -24.759  1.00  0.00           H  
ATOM   2270  N   PRO 0 146       2.792 -13.692 -26.785  1.00  0.00      R00  N  
ATOM   2271  CA  PRO 0 146       1.405 -14.071 -26.974  1.00  0.00      R00  C  
ATOM   2272  C   PRO 0 146       1.077 -15.563 -26.756  1.00  0.00      R00  C  
ATOM   2273  O   PRO 0 146      -0.149 -15.822 -26.461  1.00  0.00      R00  O  
ATOM   2274  CD  PRO 0 146       3.290 -13.109 -28.028  1.00  0.00      R00  C  
ATOM   2275  CB  PRO 0 146       0.988 -13.530 -28.469  1.00  0.00      R00  C  
ATOM   2276  CG  PRO 0 146       2.293 -13.588 -29.160  1.00  0.00      R00  C  
ATOM   2277  HD2 PRO 0 146       4.324 -13.374 -28.248  1.00  0.00           H  
ATOM   2278  HD3 PRO 0 146       3.257 -12.022 -27.953  1.00  0.00           H  
ATOM   2279  HA  PRO 0 146       0.767 -13.601 -26.226  1.00  0.00           H  
ATOM   2280  HB3 PRO 0 146       0.552 -12.536 -28.371  1.00  0.00           H  
ATOM   2281  HB2 PRO 0 146       0.273 -14.124 -29.038  1.00  0.00           H  
ATOM   2282  HG2 PRO 0 146       2.604 -14.612 -29.363  1.00  0.00           H  
ATOM   2283  HG3 PRO 0 146       2.376 -12.994 -30.070  1.00  0.00           H  
ATOM   2284  N   ARG 0 147       2.020 -16.559 -26.708  1.00  0.00      R00  N  
ATOM   2285  CA  ARG 0 147       1.735 -18.023 -26.346  1.00  0.00      R00  C  
ATOM   2286  C   ARG 0 147       1.807 -18.175 -24.779  1.00  0.00      R00  C  
ATOM   2287  O   ARG 0 147       1.221 -19.055 -24.291  1.00  0.00      R00  O  
ATOM   2288  CB  ARG 0 147       2.651 -18.877 -27.105  1.00  0.00      R00  C  
ATOM   2289  CG  ARG 0 147       2.648 -20.379 -26.696  1.00  0.00      R00  C  
ATOM   2290  CD  ARG 0 147       3.555 -21.348 -27.555  1.00  0.00      R00  C  
ATOM   2291  NE  ARG 0 147       4.976 -21.200 -27.459  1.00  0.00      R00  N  
ATOM   2292  CZ  ARG 0 147       5.830 -21.467 -26.425  1.00  0.00      R00  C  
ATOM   2293  NH1 ARG 0 147       7.155 -21.350 -26.534  1.00  0.00      R00  N  
ATOM   2294  NH2 ARG 0 147       5.356 -21.876 -25.252  1.00  0.00      R00  N1+
ATOM   2295  H   ARG 0 147       2.988 -16.297 -26.825  1.00  0.00      R00  H  
ATOM   2296  HE  ARG 0 147       5.438 -20.843 -28.283  1.00  0.00      R00  H  
ATOM   2297 HH11 ARG 0 147       7.736 -21.609 -25.749  1.00  0.00      R00  H  
ATOM   2298 HH12 ARG 0 147       7.676 -21.228 -27.391  1.00  0.00      R00  H  
ATOM   2299 HH21 ARG 0 147       5.999 -22.040 -24.490  1.00  0.00      R00  H  
ATOM   2300 HH22 ARG 0 147       4.452 -22.318 -25.163  1.00  0.00      R00  H  
ATOM   2301  HA  ARG 0 147       0.709 -18.252 -26.634  1.00  0.00           H  
ATOM   2302  HB3 ARG 0 147       3.638 -18.417 -27.043  1.00  0.00           H  
ATOM   2303  HB2 ARG 0 147       2.398 -18.853 -28.165  1.00  0.00           H  
ATOM   2304  HG3 ARG 0 147       1.607 -20.672 -26.837  1.00  0.00           H  
ATOM   2305  HG2 ARG 0 147       2.885 -20.535 -25.644  1.00  0.00           H  
ATOM   2306  HD3 ARG 0 147       3.452 -21.137 -28.620  1.00  0.00           H  
ATOM   2307  HD2 ARG 0 147       3.220 -22.377 -27.425  1.00  0.00           H  
ATOM   2308  N   LEU 0 148       2.403 -17.212 -24.058  1.00  0.00      R00  N  
ATOM   2309  CA  LEU 0 148       2.643 -17.376 -22.610  1.00  0.00      R00  C  
ATOM   2310  C   LEU 0 148       1.494 -16.600 -21.918  1.00  0.00      R00  C  
ATOM   2311  O   LEU 0 148       0.876 -17.167 -20.989  1.00  0.00      R00  O  
ATOM   2312  CB  LEU 0 148       4.035 -16.869 -22.139  1.00  0.00      R00  C  
ATOM   2313  CG  LEU 0 148       5.284 -17.396 -22.904  1.00  0.00      R00  C  
ATOM   2314  CD1 LEU 0 148       6.556 -16.834 -22.381  1.00  0.00      R00  C  
ATOM   2315  CD2 LEU 0 148       5.102 -19.018 -22.929  1.00  0.00      R00  C  
ATOM   2316  H   LEU 0 148       2.891 -16.452 -24.509  1.00  0.00      R00  H  
ATOM   2317  HA  LEU 0 148       2.553 -18.438 -22.383  1.00  0.00           H  
ATOM   2318  HB3 LEU 0 148       4.098 -17.237 -21.115  1.00  0.00           H  
ATOM   2319  HB2 LEU 0 148       3.900 -15.788 -22.115  1.00  0.00           H  
ATOM   2320  HG  LEU 0 148       5.257 -16.999 -23.919  1.00  0.00           H  
ATOM   2321 HD11 LEU 0 148       7.082 -17.563 -21.765  1.00  0.00           H  
ATOM   2322 HD12 LEU 0 148       7.208 -16.472 -23.176  1.00  0.00           H  
ATOM   2323 HD13 LEU 0 148       6.453 -16.105 -21.577  1.00  0.00           H  
ATOM   2324 HD21 LEU 0 148       4.226 -19.508 -22.506  1.00  0.00           H  
ATOM   2325 HD22 LEU 0 148       5.124 -19.266 -23.991  1.00  0.00           H  
ATOM   2326 HD23 LEU 0 148       5.997 -19.458 -22.489  1.00  0.00           H  
ATOM   2327  N   ARG 0 149       1.180 -15.399 -22.468  1.00  0.00      R00  N  
ATOM   2328  CA  ARG 0 149       0.156 -14.571 -21.871  1.00  0.00      R00  C  
ATOM   2329  C   ARG 0 149      -1.220 -14.824 -22.314  1.00  0.00      R00  C  
ATOM   2330  O   ARG 0 149      -1.899 -13.962 -22.926  1.00  0.00      R00  O  
ATOM   2331  CB  ARG 0 149       0.585 -13.095 -21.930  1.00  0.00      R00  C  
ATOM   2332  CG  ARG 0 149       1.978 -12.674 -21.514  1.00  0.00      R00  C  
ATOM   2333  CD  ARG 0 149       2.319 -11.226 -21.848  1.00  0.00      R00  C  
ATOM   2334  NE  ARG 0 149       1.504 -10.269 -21.092  1.00  0.00      R00  N  
ATOM   2335  CZ  ARG 0 149       0.494  -9.498 -21.432  1.00  0.00      R00  C  
ATOM   2336  NH1 ARG 0 149      -0.234  -9.004 -20.497  1.00  0.00      R00  N  
ATOM   2337  NH2 ARG 0 149       0.144  -9.289 -22.658  1.00  0.00      R00  N1+
ATOM   2338  H   ARG 0 149       1.865 -14.938 -23.050  1.00  0.00      R00  H  
ATOM   2339  HE  ARG 0 149       1.695 -10.299 -20.101  1.00  0.00      R00  H  
ATOM   2340 HH11 ARG 0 149      -0.906  -8.285 -20.723  1.00  0.00      R00  H  
ATOM   2341 HH12 ARG 0 149       0.170  -9.045 -19.572  1.00  0.00      R00  H  
ATOM   2342 HH21 ARG 0 149      -0.796  -8.983 -22.867  1.00  0.00      R00  H  
ATOM   2343 HH22 ARG 0 149       0.822  -9.401 -23.397  1.00  0.00      R00  H  
ATOM   2344  HA  ARG 0 149       0.163 -14.772 -20.799  1.00  0.00           H  
ATOM   2345  HB3 ARG 0 149      -0.228 -12.559 -21.439  1.00  0.00           H  
ATOM   2346  HB2 ARG 0 149       0.519 -12.716 -22.950  1.00  0.00           H  
ATOM   2347  HG3 ARG 0 149       2.702 -13.247 -22.093  1.00  0.00           H  
ATOM   2348  HG2 ARG 0 149       2.228 -13.049 -20.521  1.00  0.00           H  
ATOM   2349  HD3 ARG 0 149       2.401 -11.053 -22.921  1.00  0.00           H  
ATOM   2350  HD2 ARG 0 149       3.338 -11.092 -21.482  1.00  0.00           H  
ATOM   2351  N   THR 0 150      -1.688 -16.105 -22.070  1.00  0.00      R00  N  
ATOM   2352  CA  THR 0 150      -3.037 -16.547 -22.492  1.00  0.00      R00  C  
ATOM   2353  C   THR 0 150      -4.163 -15.962 -21.635  1.00  0.00      R00  C  
ATOM   2354  O   THR 0 150      -3.854 -15.234 -20.663  1.00  0.00      R00  O  
ATOM   2355  CB  THR 0 150      -3.042 -18.059 -22.483  1.00  0.00      R00  C  
ATOM   2356  OG1 THR 0 150      -3.702 -18.819 -21.465  1.00  0.00      R00  O  
ATOM   2357  CG2 THR 0 150      -1.628 -18.595 -22.788  1.00  0.00      R00  C  
ATOM   2358  H   THR 0 150      -1.077 -16.799 -21.663  1.00  0.00      R00  H  
ATOM   2359  HG1 THR 0 150      -3.336 -19.697 -21.591  1.00  0.00      R00  H  
ATOM   2360  HA  THR 0 150      -3.172 -16.199 -23.517  1.00  0.00           H  
ATOM   2361  HB  THR 0 150      -3.586 -18.331 -23.388  1.00  0.00           H  
ATOM   2362 HG21 THR 0 150      -1.763 -19.663 -22.960  1.00  0.00           H  
ATOM   2363 HG22 THR 0 150      -1.132 -18.314 -23.718  1.00  0.00           H  
ATOM   2364 HG23 THR 0 150      -0.947 -18.574 -21.937  1.00  0.00           H  
ATOM   2365  N   PRO 0 151      -5.467 -16.300 -21.908  1.00  0.00      R00  N  
ATOM   2366  CA  PRO 0 151      -6.561 -15.773 -21.101  1.00  0.00      R00  C  
ATOM   2367  C   PRO 0 151      -6.529 -16.414 -19.660  1.00  0.00      R00  C  
ATOM   2368  O   PRO 0 151      -7.009 -15.748 -18.722  1.00  0.00      R00  O  
ATOM   2369  CD  PRO 0 151      -5.869 -16.856 -23.176  1.00  0.00      R00  C  
ATOM   2370  CB  PRO 0 151      -7.798 -16.164 -21.915  1.00  0.00      R00  C  
ATOM   2371  CG  PRO 0 151      -7.333 -16.480 -23.331  1.00  0.00      R00  C  
ATOM   2372  HD2 PRO 0 151      -5.823 -17.938 -23.300  1.00  0.00           H  
ATOM   2373  HD3 PRO 0 151      -5.300 -16.431 -24.003  1.00  0.00           H  
ATOM   2374  HA  PRO 0 151      -6.512 -14.703 -20.900  1.00  0.00           H  
ATOM   2375  HB3 PRO 0 151      -8.643 -15.476 -21.936  1.00  0.00           H  
ATOM   2376  HB2 PRO 0 151      -8.232 -17.106 -21.581  1.00  0.00           H  
ATOM   2377  HG2 PRO 0 151      -7.985 -17.116 -23.929  1.00  0.00           H  
ATOM   2378  HG3 PRO 0 151      -7.328 -15.523 -23.854  1.00  0.00           H  
ATOM   2379  N   PHE 0 152      -5.895 -17.545 -19.472  1.00  0.00      R00  N  
ATOM   2380  CA  PHE 0 152      -6.141 -18.359 -18.320  1.00  0.00      R00  C  
ATOM   2381  C   PHE 0 152      -5.066 -18.083 -17.267  1.00  0.00      R00  C  
ATOM   2382  O   PHE 0 152      -5.377 -18.110 -16.080  1.00  0.00      R00  O  
ATOM   2383  CB  PHE 0 152      -5.932 -19.825 -18.754  1.00  0.00      R00  C  
ATOM   2384  CG  PHE 0 152      -7.274 -20.323 -19.342  1.00  0.00      R00  C  
ATOM   2385  CD1 PHE 0 152      -8.124 -21.140 -18.563  1.00  0.00      R00  C  
ATOM   2386  CD2 PHE 0 152      -7.625 -20.035 -20.648  1.00  0.00      R00  C  
ATOM   2387  CE1 PHE 0 152      -9.395 -21.487 -19.050  1.00  0.00      R00  C  
ATOM   2388  CE2 PHE 0 152      -8.761 -20.611 -21.146  1.00  0.00      R00  C  
ATOM   2389  CZ  PHE 0 152      -9.660 -21.278 -20.358  1.00  0.00      R00  C  
ATOM   2390  H   PHE 0 152      -5.290 -17.887 -20.205  1.00  0.00      R00  H  
ATOM   2391  HA  PHE 0 152      -7.071 -18.220 -17.769  1.00  0.00           H  
ATOM   2392  HB3 PHE 0 152      -5.845 -20.486 -17.892  1.00  0.00           H  
ATOM   2393  HB2 PHE 0 152      -5.146 -20.064 -19.470  1.00  0.00           H  
ATOM   2394  HD1 PHE 0 152      -7.962 -21.313 -17.509  1.00  0.00           H  
ATOM   2395  HD2 PHE 0 152      -6.905 -19.400 -21.143  1.00  0.00           H  
ATOM   2396  HE1 PHE 0 152     -10.064 -22.015 -18.386  1.00  0.00           H  
ATOM   2397  HE2 PHE 0 152      -9.094 -20.569 -22.172  1.00  0.00           H  
ATOM   2398  HZ  PHE 0 152     -10.467 -21.821 -20.827  1.00  0.00           H  
ATOM   2399  N   VAL 0 153      -3.778 -17.928 -17.693  1.00  0.00      R00  N  
ATOM   2400  CA  VAL 0 153      -2.641 -17.883 -16.758  1.00  0.00      R00  C  
ATOM   2401  C   VAL 0 153      -2.776 -16.747 -15.722  1.00  0.00      R00  C  
ATOM   2402  O   VAL 0 153      -2.425 -16.907 -14.564  1.00  0.00      R00  O  
ATOM   2403  CB  VAL 0 153      -1.337 -17.639 -17.519  1.00  0.00      R00  C  
ATOM   2404  CG1 VAL 0 153      -1.083 -18.737 -18.564  1.00  0.00      R00  C  
ATOM   2405  CG2 VAL 0 153      -1.112 -16.223 -18.156  1.00  0.00      R00  C  
ATOM   2406  H   VAL 0 153      -3.486 -17.741 -18.642  1.00  0.00      R00  H  
ATOM   2407  HA  VAL 0 153      -2.535 -18.760 -16.119  1.00  0.00           H  
ATOM   2408  HB  VAL 0 153      -0.532 -17.549 -16.789  1.00  0.00           H  
ATOM   2409 HG11 VAL 0 153      -0.137 -18.609 -19.092  1.00  0.00           H  
ATOM   2410 HG12 VAL 0 153      -0.987 -19.708 -18.079  1.00  0.00           H  
ATOM   2411 HG13 VAL 0 153      -1.890 -18.799 -19.294  1.00  0.00           H  
ATOM   2412 HG21 VAL 0 153      -1.850 -16.145 -18.954  1.00  0.00           H  
ATOM   2413 HG22 VAL 0 153      -1.289 -15.444 -17.415  1.00  0.00           H  
ATOM   2414 HG23 VAL 0 153      -0.168 -15.959 -18.634  1.00  0.00           H  
ATOM   2415  N   SER 0 154      -3.426 -15.656 -16.098  1.00  0.00      R00  N  
ATOM   2416  CA  SER 0 154      -3.817 -14.444 -15.405  1.00  0.00      R00  C  
ATOM   2417  C   SER 0 154      -4.716 -14.723 -14.197  1.00  0.00      R00  C  
ATOM   2418  O   SER 0 154      -4.759 -13.846 -13.275  1.00  0.00      R00  O  
ATOM   2419  CB  SER 0 154      -4.426 -13.594 -16.488  1.00  0.00      R00  C  
ATOM   2420  OG  SER 0 154      -5.711 -14.044 -16.875  1.00  0.00      R00  O  
ATOM   2421  H   SER 0 154      -3.791 -15.745 -17.036  1.00  0.00      R00  H  
ATOM   2422  HG  SER 0 154      -5.735 -13.870 -17.818  1.00  0.00      R00  H  
ATOM   2423  HA  SER 0 154      -2.933 -13.930 -15.028  1.00  0.00           H  
ATOM   2424  HB3 SER 0 154      -3.758 -13.578 -17.349  1.00  0.00           H  
ATOM   2425  HB2 SER 0 154      -4.345 -12.573 -16.114  1.00  0.00           H  
ATOM   2426  N   ARG 0 155      -5.463 -15.810 -14.266  1.00  0.00      R00  N  
ATOM   2427  CA  ARG 0 155      -6.400 -16.226 -13.177  1.00  0.00      R00  C  
ATOM   2428  C   ARG 0 155      -5.565 -16.960 -12.159  1.00  0.00      R00  C  
ATOM   2429  O   ARG 0 155      -5.731 -16.753 -10.986  1.00  0.00      R00  O  
ATOM   2430  CB  ARG 0 155      -7.504 -17.116 -13.803  1.00  0.00      R00  C  
ATOM   2431  CG  ARG 0 155      -8.169 -16.412 -14.989  1.00  0.00      R00  C  
ATOM   2432  CD  ARG 0 155      -9.477 -17.181 -15.398  1.00  0.00      R00  C  
ATOM   2433  NE  ARG 0 155     -10.425 -17.059 -14.263  1.00  0.00      R00  N  
ATOM   2434  CZ  ARG 0 155     -11.635 -17.616 -14.280  1.00  0.00      R00  C  
ATOM   2435  NH1 ARG 0 155     -12.504 -17.368 -13.357  1.00  0.00      R00  N  
ATOM   2436  NH2 ARG 0 155     -11.956 -18.499 -15.236  1.00  0.00      R00  N1+
ATOM   2437  H   ARG 0 155      -5.423 -16.315 -15.140  1.00  0.00      R00  H  
ATOM   2438  HE  ARG 0 155     -10.151 -16.502 -13.466  1.00  0.00      R00  H  
ATOM   2439 HH11 ARG 0 155     -13.313 -17.954 -13.208  1.00  0.00      R00  H  
ATOM   2440 HH12 ARG 0 155     -12.636 -16.514 -12.834  1.00  0.00      R00  H  
ATOM   2441 HH21 ARG 0 155     -12.834 -18.968 -15.409  1.00  0.00      R00  H  
ATOM   2442 HH22 ARG 0 155     -11.298 -18.805 -15.938  1.00  0.00      R00  H  
ATOM   2443  HA  ARG 0 155      -6.864 -15.453 -12.565  1.00  0.00           H  
ATOM   2444  HB3 ARG 0 155      -8.140 -17.342 -12.946  1.00  0.00           H  
ATOM   2445  HB2 ARG 0 155      -7.059 -18.025 -14.207  1.00  0.00           H  
ATOM   2446  HG3 ARG 0 155      -7.578 -16.197 -15.879  1.00  0.00           H  
ATOM   2447  HG2 ARG 0 155      -8.487 -15.414 -14.688  1.00  0.00           H  
ATOM   2448  HD3 ARG 0 155      -9.195 -18.229 -15.506  1.00  0.00           H  
ATOM   2449  HD2 ARG 0 155      -9.839 -16.841 -16.368  1.00  0.00           H  
ATOM   2450  N   ILE 0 156      -4.711 -17.878 -12.632  1.00  0.00      R00  N  
ATOM   2451  CA  ILE 0 156      -3.881 -18.783 -11.866  1.00  0.00      R00  C  
ATOM   2452  C   ILE 0 156      -2.721 -18.071 -11.165  1.00  0.00      R00  C  
ATOM   2453  O   ILE 0 156      -2.502 -18.300  -9.936  1.00  0.00      R00  O  
ATOM   2454  CB  ILE 0 156      -3.264 -19.851 -12.814  1.00  0.00      R00  C  
ATOM   2455  CG2 ILE 0 156      -2.450 -20.924 -11.990  1.00  0.00      R00  C  
ATOM   2456  CG1 ILE 0 156      -4.268 -20.570 -13.741  1.00  0.00      R00  C  
ATOM   2457  CD1 ILE 0 156      -3.692 -21.402 -14.873  1.00  0.00      R00  C  
ATOM   2458  H   ILE 0 156      -4.778 -18.001 -13.632  1.00  0.00      R00  H  
ATOM   2459  HA  ILE 0 156      -4.482 -19.259 -11.091  1.00  0.00           H  
ATOM   2460  HB  ILE 0 156      -2.542 -19.350 -13.460  1.00  0.00           H  
ATOM   2461 HG21 ILE 0 156      -3.096 -21.245 -11.172  1.00  0.00           H  
ATOM   2462 HG22 ILE 0 156      -2.221 -21.770 -12.638  1.00  0.00           H  
ATOM   2463 HG23 ILE 0 156      -1.488 -20.589 -11.601  1.00  0.00           H  
ATOM   2464 HG13 ILE 0 156      -5.039 -19.878 -14.078  1.00  0.00           H  
ATOM   2465 HG12 ILE 0 156      -4.981 -21.111 -13.119  1.00  0.00           H  
ATOM   2466 HD11 ILE 0 156      -2.850 -20.934 -15.385  1.00  0.00           H  
ATOM   2467 HD12 ILE 0 156      -3.421 -22.429 -14.631  1.00  0.00           H  
ATOM   2468 HD13 ILE 0 156      -4.539 -21.433 -15.558  1.00  0.00           H  
ATOM   2469  N   VAL 0 157      -2.139 -17.074 -11.818  1.00  0.00      R00  N  
ATOM   2470  CA  VAL 0 157      -1.251 -16.185 -11.062  1.00  0.00      R00  C  
ATOM   2471  C   VAL 0 157      -1.832 -15.444  -9.847  1.00  0.00      R00  C  
ATOM   2472  O   VAL 0 157      -1.269 -15.511  -8.701  1.00  0.00      R00  O  
ATOM   2473  CB  VAL 0 157      -0.290 -15.259 -11.838  1.00  0.00      R00  C  
ATOM   2474  CG1 VAL 0 157       0.783 -16.055 -12.562  1.00  0.00      R00  C  
ATOM   2475  CG2 VAL 0 157      -1.039 -14.311 -12.821  1.00  0.00      R00  C  
ATOM   2476  H   VAL 0 157      -2.244 -17.002 -12.820  1.00  0.00      R00  H  
ATOM   2477  HA  VAL 0 157      -0.576 -16.803 -10.470  1.00  0.00           H  
ATOM   2478  HB  VAL 0 157       0.176 -14.654 -11.060  1.00  0.00           H  
ATOM   2479 HG11 VAL 0 157       1.613 -15.416 -12.864  1.00  0.00           H  
ATOM   2480 HG12 VAL 0 157       0.983 -16.853 -11.847  1.00  0.00           H  
ATOM   2481 HG13 VAL 0 157       0.420 -16.540 -13.469  1.00  0.00           H  
ATOM   2482 HG21 VAL 0 157      -1.815 -14.818 -13.395  1.00  0.00           H  
ATOM   2483 HG22 VAL 0 157      -1.596 -13.503 -12.346  1.00  0.00           H  
ATOM   2484 HG23 VAL 0 157      -0.293 -13.853 -13.471  1.00  0.00           H  
ATOM   2485  N   SER 0 158      -3.057 -14.913 -10.129  1.00  0.00      R00  N  
ATOM   2486  CA  SER 0 158      -3.929 -14.263  -9.137  1.00  0.00      R00  C  
ATOM   2487  C   SER 0 158      -4.434 -15.228  -8.029  1.00  0.00      R00  C  
ATOM   2488  O   SER 0 158      -4.330 -14.886  -6.851  1.00  0.00      R00  O  
ATOM   2489  CB  SER 0 158      -5.082 -13.565  -9.844  1.00  0.00      R00  C  
ATOM   2490  OG  SER 0 158      -4.552 -12.643 -10.816  1.00  0.00      R00  O  
ATOM   2491  H   SER 0 158      -3.550 -15.125 -10.985  1.00  0.00      R00  H  
ATOM   2492  HG  SER 0 158      -4.396 -13.103 -11.644  1.00  0.00      R00  H  
ATOM   2493  HA  SER 0 158      -3.423 -13.444  -8.626  1.00  0.00           H  
ATOM   2494  HB3 SER 0 158      -5.733 -13.092  -9.108  1.00  0.00           H  
ATOM   2495  HB2 SER 0 158      -5.720 -14.286 -10.356  1.00  0.00           H  
ATOM   2496  N   ALA 0 159      -4.873 -16.465  -8.418  1.00  0.00      R00  N  
ATOM   2497  CA  ALA 0 159      -5.292 -17.585  -7.488  1.00  0.00      R00  C  
ATOM   2498  C   ALA 0 159      -4.139 -18.106  -6.590  1.00  0.00      R00  C  
ATOM   2499  O   ALA 0 159      -4.389 -18.482  -5.448  1.00  0.00      R00  O  
ATOM   2500  CB  ALA 0 159      -6.021 -18.722  -8.328  1.00  0.00      R00  C  
ATOM   2501  H   ALA 0 159      -5.047 -16.555  -9.409  1.00  0.00      R00  H  
ATOM   2502  HA  ALA 0 159      -6.020 -17.144  -6.808  1.00  0.00           H  
ATOM   2503  HB1 ALA 0 159      -7.035 -18.823  -7.941  1.00  0.00           H  
ATOM   2504  HB2 ALA 0 159      -6.079 -18.484  -9.390  1.00  0.00           H  
ATOM   2505  HB3 ALA 0 159      -5.600 -19.725  -8.388  1.00  0.00           H  
ATOM   2506  N   ALA 0 160      -2.912 -18.129  -7.164  1.00  0.00      R00  N  
ATOM   2507  CA  ALA 0 160      -1.666 -18.612  -6.507  1.00  0.00      R00  C  
ATOM   2508  C   ALA 0 160      -1.045 -17.467  -5.582  1.00  0.00      R00  C  
ATOM   2509  O   ALA 0 160      -0.461 -17.810  -4.497  1.00  0.00      R00  O  
ATOM   2510  CB  ALA 0 160      -0.614 -18.977  -7.568  1.00  0.00      R00  C  
ATOM   2511  H   ALA 0 160      -2.748 -18.098  -8.160  1.00  0.00      R00  H  
ATOM   2512  HA  ALA 0 160      -1.771 -19.439  -5.805  1.00  0.00           H  
ATOM   2513  HB1 ALA 0 160      -0.945 -19.676  -8.337  1.00  0.00           H  
ATOM   2514  HB2 ALA 0 160      -0.151 -18.115  -8.049  1.00  0.00           H  
ATOM   2515  HB3 ALA 0 160       0.154 -19.483  -6.982  1.00  0.00           H  
ATOM   2516  N   ALA 0 161      -1.278 -16.213  -5.954  1.00  0.00      R00  N  
ATOM   2517  CA  ALA 0 161      -0.866 -14.985  -5.219  1.00  0.00      R00  C  
ATOM   2518  C   ALA 0 161      -1.763 -14.853  -3.978  1.00  0.00      R00  C  
ATOM   2519  O   ALA 0 161      -1.381 -14.426  -2.901  1.00  0.00      R00  O  
ATOM   2520  CB  ALA 0 161      -0.867 -13.881  -6.183  1.00  0.00      R00  C  
ATOM   2521  H   ALA 0 161      -1.822 -16.018  -6.782  1.00  0.00      R00  H  
ATOM   2522  HA  ALA 0 161       0.104 -15.150  -4.750  1.00  0.00           H  
ATOM   2523  HB1 ALA 0 161      -0.398 -13.044  -5.666  1.00  0.00           H  
ATOM   2524  HB2 ALA 0 161      -0.216 -14.088  -7.032  1.00  0.00           H  
ATOM   2525  HB3 ALA 0 161      -1.871 -13.599  -6.501  1.00  0.00           H  
ATOM   2526  N   TRP 0 162      -3.019 -15.342  -4.088  1.00  0.00      R00  N  
ATOM   2527  CA  TRP 0 162      -3.977 -15.487  -2.968  1.00  0.00      R00  C  
ATOM   2528  C   TRP 0 162      -3.617 -16.759  -2.147  1.00  0.00      R00  C  
ATOM   2529  O   TRP 0 162      -3.446 -16.601  -0.943  1.00  0.00      R00  O  
ATOM   2530  CB  TRP 0 162      -5.525 -15.571  -3.288  1.00  0.00      R00  C  
ATOM   2531  CG  TRP 0 162      -6.466 -15.690  -2.057  1.00  0.00      R00  C  
ATOM   2532  CD2 TRP 0 162      -7.116 -14.539  -1.543  1.00  0.00      R00  C  
ATOM   2533  CE2 TRP 0 162      -7.918 -15.034  -0.478  1.00  0.00      R00  C  
ATOM   2534  CE3 TRP 0 162      -7.148 -13.117  -1.788  1.00  0.00      R00  C  
ATOM   2535  CD1 TRP 0 162      -6.811 -16.786  -1.361  1.00  0.00      R00  C  
ATOM   2536  NE1 TRP 0 162      -7.769 -16.381  -0.405  1.00  0.00      R00  N  
ATOM   2537  CZ2 TRP 0 162      -8.869 -14.286   0.235  1.00  0.00      R00  C  
ATOM   2538  CZ3 TRP 0 162      -7.953 -12.308  -0.966  1.00  0.00      R00  C  
ATOM   2539  CH2 TRP 0 162      -8.948 -12.880  -0.073  1.00  0.00      R00  C  
ATOM   2540  H   TRP 0 162      -3.359 -15.484  -5.029  1.00  0.00      R00  H  
ATOM   2541  HE1 TRP 0 162      -8.313 -16.969   0.210  1.00  0.00      R00  H  
ATOM   2542  HA  TRP 0 162      -3.814 -14.588  -2.373  1.00  0.00           H  
ATOM   2543  HB3 TRP 0 162      -5.651 -16.444  -3.928  1.00  0.00           H  
ATOM   2544  HB2 TRP 0 162      -5.867 -14.713  -3.867  1.00  0.00           H  
ATOM   2545  HE3 TRP 0 162      -6.505 -12.629  -2.506  1.00  0.00           H  
ATOM   2546  HD1 TRP 0 162      -6.492 -17.788  -1.607  1.00  0.00           H  
ATOM   2547  HZ2 TRP 0 162      -9.435 -14.684   1.064  1.00  0.00           H  
ATOM   2548  HZ3 TRP 0 162      -7.886 -11.237  -1.088  1.00  0.00           H  
ATOM   2549  HH2 TRP 0 162      -9.630 -12.283   0.514  1.00  0.00           H  
ATOM   2550  N   THR 0 163      -3.281 -17.883  -2.760  1.00  0.00      R00  N  
ATOM   2551  CA  THR 0 163      -2.852 -19.090  -2.010  1.00  0.00      R00  C  
ATOM   2552  C   THR 0 163      -1.487 -18.819  -1.191  1.00  0.00      R00  C  
ATOM   2553  O   THR 0 163      -1.322 -19.240  -0.065  1.00  0.00      R00  O  
ATOM   2554  CB  THR 0 163      -2.722 -20.335  -2.950  1.00  0.00      R00  C  
ATOM   2555  OG1 THR 0 163      -3.906 -20.532  -3.712  1.00  0.00      R00  O  
ATOM   2556  CG2 THR 0 163      -2.522 -21.583  -2.074  1.00  0.00      R00  C  
ATOM   2557  H   THR 0 163      -3.431 -17.968  -3.755  1.00  0.00      R00  H  
ATOM   2558  HG1 THR 0 163      -4.172 -19.763  -4.223  1.00  0.00      R00  H  
ATOM   2559  HA  THR 0 163      -3.587 -19.374  -1.257  1.00  0.00           H  
ATOM   2560  HB  THR 0 163      -1.862 -20.152  -3.594  1.00  0.00           H  
ATOM   2561 HG21 THR 0 163      -2.538 -22.468  -2.710  1.00  0.00           H  
ATOM   2562 HG22 THR 0 163      -1.641 -21.476  -1.441  1.00  0.00           H  
ATOM   2563 HG23 THR 0 163      -3.415 -21.801  -1.487  1.00  0.00           H  
ATOM   2564  N   ALA 0 164      -0.601 -17.965  -1.821  1.00  0.00      R00  N  
ATOM   2565  CA  ALA 0 164       0.591 -17.485  -1.218  1.00  0.00      R00  C  
ATOM   2566  C   ALA 0 164       0.316 -16.622   0.021  1.00  0.00      R00  C  
ATOM   2567  O   ALA 0 164       1.101 -16.700   0.987  1.00  0.00      R00  O  
ATOM   2568  CB  ALA 0 164       1.585 -16.852  -2.210  1.00  0.00      R00  C  
ATOM   2569  H   ALA 0 164      -0.754 -17.800  -2.805  1.00  0.00      R00  H  
ATOM   2570  HA  ALA 0 164       0.984 -18.410  -0.796  1.00  0.00           H  
ATOM   2571  HB1 ALA 0 164       1.206 -15.924  -2.638  1.00  0.00           H  
ATOM   2572  HB2 ALA 0 164       2.428 -16.465  -1.638  1.00  0.00           H  
ATOM   2573  HB3 ALA 0 164       1.962 -17.507  -2.995  1.00  0.00           H  
ATOM   2574  N   SER 0 165      -0.663 -15.650  -0.116  1.00  0.00      R00  N  
ATOM   2575  CA  SER 0 165      -1.044 -14.898   1.022  1.00  0.00      R00  C  
ATOM   2576  C   SER 0 165      -1.815 -15.616   2.181  1.00  0.00      R00  C  
ATOM   2577  O   SER 0 165      -1.466 -15.485   3.353  1.00  0.00      R00  O  
ATOM   2578  CB  SER 0 165      -1.918 -13.788   0.443  1.00  0.00      R00  C  
ATOM   2579  OG  SER 0 165      -1.254 -12.881  -0.460  1.00  0.00      R00  O  
ATOM   2580  H   SER 0 165      -1.095 -15.517  -1.019  1.00  0.00      R00  H  
ATOM   2581  HG  SER 0 165      -1.029 -13.398  -1.237  1.00  0.00      R00  H  
ATOM   2582  HA  SER 0 165      -0.097 -14.503   1.390  1.00  0.00           H  
ATOM   2583  HB3 SER 0 165      -2.229 -13.345   1.389  1.00  0.00           H  
ATOM   2584  HB2 SER 0 165      -2.864 -14.188   0.079  1.00  0.00           H  
ATOM   2585  N   ALA 0 166      -2.690 -16.551   1.786  1.00  0.00      R00  N  
ATOM   2586  CA  ALA 0 166      -3.394 -17.406   2.773  1.00  0.00      R00  C  
ATOM   2587  C   ALA 0 166      -2.499 -18.329   3.503  1.00  0.00      R00  C  
ATOM   2588  O   ALA 0 166      -2.592 -18.518   4.728  1.00  0.00      R00  O  
ATOM   2589  CB  ALA 0 166      -4.432 -18.227   1.942  1.00  0.00      R00  C  
ATOM   2590  H   ALA 0 166      -2.985 -16.786   0.849  1.00  0.00      R00  H  
ATOM   2591  HA  ALA 0 166      -3.985 -16.796   3.455  1.00  0.00           H  
ATOM   2592  HB1 ALA 0 166      -5.131 -17.700   1.294  1.00  0.00           H  
ATOM   2593  HB2 ALA 0 166      -3.938 -19.038   1.407  1.00  0.00           H  
ATOM   2594  HB3 ALA 0 166      -5.012 -18.821   2.649  1.00  0.00           H  
ATOM   2595  N   LEU 0 167      -1.494 -18.912   2.869  1.00  0.00      R00  N  
ATOM   2596  CA  LEU 0 167      -0.462 -19.863   3.380  1.00  0.00      R00  C  
ATOM   2597  C   LEU 0 167       0.364 -19.359   4.605  1.00  0.00      R00  C  
ATOM   2598  O   LEU 0 167       0.279 -20.001   5.635  1.00  0.00      R00  O  
ATOM   2599  CB  LEU 0 167       0.360 -20.243   2.163  1.00  0.00      R00  C  
ATOM   2600  CG  LEU 0 167       1.555 -21.190   2.502  1.00  0.00      R00  C  
ATOM   2601  CD1 LEU 0 167       1.119 -22.646   2.942  1.00  0.00      R00  C  
ATOM   2602  CD2 LEU 0 167       2.528 -21.287   1.274  1.00  0.00      R00  C  
ATOM   2603  H   LEU 0 167      -1.480 -18.729   1.876  1.00  0.00      R00  H  
ATOM   2604  HA  LEU 0 167      -1.068 -20.729   3.649  1.00  0.00           H  
ATOM   2605  HB3 LEU 0 167       0.621 -19.331   1.627  1.00  0.00           H  
ATOM   2606  HB2 LEU 0 167      -0.327 -20.736   1.474  1.00  0.00           H  
ATOM   2607  HG  LEU 0 167       2.142 -20.912   3.377  1.00  0.00           H  
ATOM   2608 HD11 LEU 0 167       0.059 -22.843   2.778  1.00  0.00           H  
ATOM   2609 HD12 LEU 0 167       1.621 -23.426   2.370  1.00  0.00           H  
ATOM   2610 HD13 LEU 0 167       1.320 -22.754   4.007  1.00  0.00           H  
ATOM   2611 HD21 LEU 0 167       3.303 -20.559   1.514  1.00  0.00           H  
ATOM   2612 HD22 LEU 0 167       2.942 -22.295   1.287  1.00  0.00           H  
ATOM   2613 HD23 LEU 0 167       2.256 -21.047   0.246  1.00  0.00           H  
ATOM   2614  N   VAL 0 168       0.893 -18.163   4.376  1.00  0.00      R00  N  
ATOM   2615  CA  VAL 0 168       1.619 -17.624   5.469  1.00  0.00      R00  C  
ATOM   2616  C   VAL 0 168       0.678 -17.120   6.640  1.00  0.00      R00  C  
ATOM   2617  O   VAL 0 168       1.120 -16.826   7.786  1.00  0.00      R00  O  
ATOM   2618  CB  VAL 0 168       2.568 -16.483   4.902  1.00  0.00      R00  C  
ATOM   2619  CG1 VAL 0 168       3.444 -16.950   3.707  1.00  0.00      R00  C  
ATOM   2620  CG2 VAL 0 168       1.801 -15.213   4.491  1.00  0.00      R00  C  
ATOM   2621  H   VAL 0 168       0.868 -17.662   3.499  1.00  0.00      R00  H  
ATOM   2622  HA  VAL 0 168       2.335 -18.286   5.957  1.00  0.00           H  
ATOM   2623  HB  VAL 0 168       3.296 -16.201   5.663  1.00  0.00           H  
ATOM   2624 HG11 VAL 0 168       2.871 -17.043   2.785  1.00  0.00           H  
ATOM   2625 HG12 VAL 0 168       4.331 -16.331   3.575  1.00  0.00           H  
ATOM   2626 HG13 VAL 0 168       3.772 -17.973   3.894  1.00  0.00           H  
ATOM   2627 HG21 VAL 0 168       1.165 -15.332   3.614  1.00  0.00           H  
ATOM   2628 HG22 VAL 0 168       1.055 -14.839   5.192  1.00  0.00           H  
ATOM   2629 HG23 VAL 0 168       2.457 -14.394   4.196  1.00  0.00           H  
ATOM   2630  N   MET 0 169      -0.599 -16.926   6.358  1.00  0.00      R00  N  
ATOM   2631  CA  MET 0 169      -1.513 -16.359   7.279  1.00  0.00      R00  C  
ATOM   2632  C   MET 0 169      -2.289 -17.376   8.093  1.00  0.00      R00  C  
ATOM   2633  O   MET 0 169      -2.843 -17.010   9.172  1.00  0.00      R00  O  
ATOM   2634  CB  MET 0 169      -2.511 -15.484   6.465  1.00  0.00      R00  C  
ATOM   2635  CG  MET 0 169      -3.598 -14.686   7.358  1.00  0.00      R00  C  
ATOM   2636  SD  MET 0 169      -3.083 -13.731   8.785  1.00  0.00      R00  S  
ATOM   2637  CE  MET 0 169      -1.973 -12.430   8.217  1.00  0.00      R00  C  
ATOM   2638  H   MET 0 169      -0.991 -16.990   5.429  1.00  0.00      R00  H  
ATOM   2639  HA  MET 0 169      -1.016 -15.634   7.923  1.00  0.00           H  
ATOM   2640  HB3 MET 0 169      -3.029 -16.165   5.789  1.00  0.00           H  
ATOM   2641  HB2 MET 0 169      -1.942 -14.754   5.890  1.00  0.00           H  
ATOM   2642  HG3 MET 0 169      -4.415 -15.361   7.616  1.00  0.00           H  
ATOM   2643  HG2 MET 0 169      -3.962 -13.949   6.643  1.00  0.00           H  
ATOM   2644  HE1 MET 0 169      -2.603 -11.606   7.881  1.00  0.00           H  
ATOM   2645  HE2 MET 0 169      -1.216 -12.057   8.906  1.00  0.00           H  
ATOM   2646  HE3 MET 0 169      -1.362 -12.743   7.370  1.00  0.00           H  
ATOM   2647  N   THR 0 170      -2.279 -18.643   7.595  1.00  0.00      R00  N  
ATOM   2648  CA  THR 0 170      -3.003 -19.764   8.279  1.00  0.00      R00  C  
ATOM   2649  C   THR 0 170      -2.469 -19.999   9.774  1.00  0.00      R00  C  
ATOM   2650  O   THR 0 170      -3.396 -20.253  10.626  1.00  0.00      R00  O  
ATOM   2651  CB  THR 0 170      -2.859 -21.062   7.399  1.00  0.00      R00  C  
ATOM   2652  OG1 THR 0 170      -3.388 -20.936   6.124  1.00  0.00      R00  O  
ATOM   2653  CG2 THR 0 170      -3.222 -22.389   8.114  1.00  0.00      R00  C  
ATOM   2654  H   THR 0 170      -1.669 -18.828   6.812  1.00  0.00      R00  H  
ATOM   2655  HG1 THR 0 170      -3.357 -20.043   5.774  1.00  0.00      R00  H  
ATOM   2656  HA  THR 0 170      -4.014 -19.387   8.432  1.00  0.00           H  
ATOM   2657  HB  THR 0 170      -1.825 -21.192   7.079  1.00  0.00           H  
ATOM   2658 HG21 THR 0 170      -4.230 -22.387   8.529  1.00  0.00           H  
ATOM   2659 HG22 THR 0 170      -3.035 -23.179   7.387  1.00  0.00           H  
ATOM   2660 HG23 THR 0 170      -2.541 -22.517   8.955  1.00  0.00           H  
ATOM   2661  N   PRO 0 171      -1.165 -19.895  10.163  1.00  0.00      R00  N  
ATOM   2662  CA  PRO 0 171      -0.688 -19.815  11.568  1.00  0.00      R00  C  
ATOM   2663  C   PRO 0 171      -1.304 -18.664  12.250  1.00  0.00      R00  C  
ATOM   2664  O   PRO 0 171      -2.022 -19.044  13.175  1.00  0.00      R00  O  
ATOM   2665  CD  PRO 0 171      -0.050 -20.090   9.235  1.00  0.00      R00  C  
ATOM   2666  CB  PRO 0 171       0.852 -19.604  11.361  1.00  0.00      R00  C  
ATOM   2667  CG  PRO 0 171       1.267 -20.350  10.082  1.00  0.00      R00  C  
ATOM   2668  HD2 PRO 0 171       0.059 -19.106   8.779  1.00  0.00           H  
ATOM   2669  HD3 PRO 0 171      -0.191 -20.916   8.537  1.00  0.00           H  
ATOM   2670  HA  PRO 0 171      -0.883 -20.782  12.032  1.00  0.00           H  
ATOM   2671  HB3 PRO 0 171       1.515 -19.819  12.200  1.00  0.00           H  
ATOM   2672  HB2 PRO 0 171       1.032 -18.552  11.141  1.00  0.00           H  
ATOM   2673  HG2 PRO 0 171       2.088 -19.803   9.618  1.00  0.00           H  
ATOM   2674  HG3 PRO 0 171       1.338 -21.414  10.307  1.00  0.00           H  
ATOM   2675  N   ILE 0 172      -1.136 -17.393  11.840  1.00  0.00      R00  N  
ATOM   2676  CA  ILE 0 172      -1.554 -16.210  12.718  1.00  0.00      R00  C  
ATOM   2677  C   ILE 0 172      -3.075 -16.154  12.963  1.00  0.00      R00  C  
ATOM   2678  O   ILE 0 172      -3.565 -15.579  13.960  1.00  0.00      R00  O  
ATOM   2679  CB  ILE 0 172      -1.119 -14.779  12.172  1.00  0.00      R00  C  
ATOM   2680  CG2 ILE 0 172      -1.539 -13.556  13.015  1.00  0.00      R00  C  
ATOM   2681  CG1 ILE 0 172       0.434 -14.667  11.964  1.00  0.00      R00  C  
ATOM   2682  CD1 ILE 0 172       1.051 -15.536  10.833  1.00  0.00      R00  C  
ATOM   2683  H   ILE 0 172      -0.854 -17.167  10.897  1.00  0.00      R00  H  
ATOM   2684  HA  ILE 0 172      -1.005 -16.352  13.649  1.00  0.00           H  
ATOM   2685  HB  ILE 0 172      -1.520 -14.683  11.163  1.00  0.00           H  
ATOM   2686 HG21 ILE 0 172      -0.971 -13.640  13.941  1.00  0.00           H  
ATOM   2687 HG22 ILE 0 172      -1.159 -12.665  12.514  1.00  0.00           H  
ATOM   2688 HG23 ILE 0 172      -2.616 -13.490  13.164  1.00  0.00           H  
ATOM   2689 HG13 ILE 0 172       0.993 -14.910  12.868  1.00  0.00           H  
ATOM   2690 HG12 ILE 0 172       0.632 -13.642  11.650  1.00  0.00           H  
ATOM   2691 HD11 ILE 0 172       1.829 -15.001  10.288  1.00  0.00           H  
ATOM   2692 HD12 ILE 0 172       1.535 -16.438  11.207  1.00  0.00           H  
ATOM   2693 HD13 ILE 0 172       0.289 -15.886  10.137  1.00  0.00           H  
ATOM   2694  N   PHE 0 173      -3.813 -16.670  11.998  1.00  0.00      R00  N  
ATOM   2695  CA  PHE 0 173      -5.232 -16.966  12.024  1.00  0.00      R00  C  
ATOM   2696  C   PHE 0 173      -5.615 -17.938  13.111  1.00  0.00      R00  C  
ATOM   2697  O   PHE 0 173      -6.573 -17.636  13.852  1.00  0.00      R00  O  
ATOM   2698  CB  PHE 0 173      -5.782 -17.377  10.653  1.00  0.00      R00  C  
ATOM   2699  CG  PHE 0 173      -7.171 -17.881  10.541  1.00  0.00      R00  C  
ATOM   2700  CD1 PHE 0 173      -8.234 -16.937  10.485  1.00  0.00      R00  C  
ATOM   2701  CD2 PHE 0 173      -7.466 -19.285  10.571  1.00  0.00      R00  C  
ATOM   2702  CE1 PHE 0 173      -9.568 -17.405  10.386  1.00  0.00      R00  C  
ATOM   2703  CE2 PHE 0 173      -8.740 -19.731  10.380  1.00  0.00      R00  C  
ATOM   2704  CZ  PHE 0 173      -9.784 -18.778  10.272  1.00  0.00      R00  C  
ATOM   2705  H   PHE 0 173      -3.251 -16.988  11.221  1.00  0.00      R00  H  
ATOM   2706  HA  PHE 0 173      -5.692 -15.995  12.206  1.00  0.00           H  
ATOM   2707  HB3 PHE 0 173      -5.119 -18.057  10.118  1.00  0.00           H  
ATOM   2708  HB2 PHE 0 173      -5.547 -16.505  10.042  1.00  0.00           H  
ATOM   2709  HD1 PHE 0 173      -8.125 -15.865  10.543  1.00  0.00           H  
ATOM   2710  HD2 PHE 0 173      -6.627 -19.947  10.727  1.00  0.00           H  
ATOM   2711  HE1 PHE 0 173     -10.394 -16.722  10.249  1.00  0.00           H  
ATOM   2712  HE2 PHE 0 173      -9.001 -20.779  10.361  1.00  0.00           H  
ATOM   2713  HZ  PHE 0 173     -10.768 -19.214  10.188  1.00  0.00           H  
ATOM   2714  N   MET 0 174      -4.961 -19.104  13.089  1.00  0.00      R00  N  
ATOM   2715  CA  MET 0 174      -5.208 -20.125  14.059  1.00  0.00      R00  C  
ATOM   2716  C   MET 0 174      -4.673 -19.586  15.483  1.00  0.00      R00  C  
ATOM   2717  O   MET 0 174      -5.491 -19.647  16.411  1.00  0.00      R00  O  
ATOM   2718  CB  MET 0 174      -4.401 -21.398  13.682  1.00  0.00      R00  C  
ATOM   2719  CG  MET 0 174      -4.444 -22.623  14.637  1.00  0.00      R00  C  
ATOM   2720  SD  MET 0 174      -5.874 -23.656  14.629  1.00  0.00      R00  S  
ATOM   2721  CE  MET 0 174      -5.233 -25.149  15.369  1.00  0.00      R00  C  
ATOM   2722  H   MET 0 174      -4.209 -19.244  12.430  1.00  0.00      R00  H  
ATOM   2723  HA  MET 0 174      -6.288 -20.251  14.135  1.00  0.00           H  
ATOM   2724  HB3 MET 0 174      -3.332 -21.190  13.704  1.00  0.00           H  
ATOM   2725  HB2 MET 0 174      -4.590 -21.697  12.651  1.00  0.00           H  
ATOM   2726  HG3 MET 0 174      -4.215 -22.324  15.660  1.00  0.00           H  
ATOM   2727  HG2 MET 0 174      -3.669 -23.300  14.279  1.00  0.00           H  
ATOM   2728  HE1 MET 0 174      -4.831 -25.131  16.382  1.00  0.00           H  
ATOM   2729  HE2 MET 0 174      -5.956 -25.962  15.432  1.00  0.00           H  
ATOM   2730  HE3 MET 0 174      -4.513 -25.533  14.646  1.00  0.00           H  
ATOM   2731  N   TYR 0 175      -3.498 -19.014  15.581  1.00  0.00      R00  N  
ATOM   2732  CA  TYR 0 175      -2.911 -18.668  16.908  1.00  0.00      R00  C  
ATOM   2733  C   TYR 0 175      -2.830 -17.131  16.951  1.00  0.00      R00  C  
ATOM   2734  O   TYR 0 175      -1.837 -16.538  16.517  1.00  0.00      R00  O  
ATOM   2735  CB  TYR 0 175      -1.524 -19.262  17.049  1.00  0.00      R00  C  
ATOM   2736  CG  TYR 0 175      -1.544 -20.748  17.167  1.00  0.00      R00  C  
ATOM   2737  CD1 TYR 0 175      -1.364 -21.646  16.082  1.00  0.00      R00  C  
ATOM   2738  CE1 TYR 0 175      -1.508 -23.089  16.343  1.00  0.00      R00  C  
ATOM   2739  CD2 TYR 0 175      -1.738 -21.260  18.468  1.00  0.00      R00  C  
ATOM   2740  CE2 TYR 0 175      -1.828 -22.688  18.731  1.00  0.00      R00  C  
ATOM   2741  CZ  TYR 0 175      -1.699 -23.551  17.633  1.00  0.00      R00  C  
ATOM   2742  OH  TYR 0 175      -1.788 -24.890  17.762  1.00  0.00      R00  O  
ATOM   2743  H   TYR 0 175      -2.974 -18.811  14.742  1.00  0.00      R00  H  
ATOM   2744  HH  TYR 0 175      -1.978 -25.233  16.886  1.00  0.00      R00  H  
ATOM   2745  HA  TYR 0 175      -3.553 -18.995  17.726  1.00  0.00           H  
ATOM   2746  HB3 TYR 0 175      -1.158 -18.888  18.006  1.00  0.00           H  
ATOM   2747  HB2 TYR 0 175      -0.773 -18.905  16.344  1.00  0.00           H  
ATOM   2748  HD1 TYR 0 175      -1.139 -21.281  15.090  1.00  0.00           H  
ATOM   2749  HE1 TYR 0 175      -1.395 -23.740  15.489  1.00  0.00           H  
ATOM   2750  HD2 TYR 0 175      -1.922 -20.605  19.306  1.00  0.00           H  
ATOM   2751  HE2 TYR 0 175      -2.063 -23.061  19.717  1.00  0.00           H  
ATOM   2752  N   THR 0 176      -3.945 -16.489  17.387  1.00  0.00      R00  N  
ATOM   2753  CA  THR 0 176      -4.061 -15.065  17.491  1.00  0.00      R00  C  
ATOM   2754  C   THR 0 176      -3.696 -14.687  18.970  1.00  0.00      R00  C  
ATOM   2755  O   THR 0 176      -4.349 -15.102  19.960  1.00  0.00      R00  O  
ATOM   2756  CB  THR 0 176      -5.429 -14.605  17.165  1.00  0.00      R00  C  
ATOM   2757  OG1 THR 0 176      -5.931 -15.188  15.972  1.00  0.00      R00  O  
ATOM   2758  CG2 THR 0 176      -5.701 -13.091  16.915  1.00  0.00      R00  C  
ATOM   2759  H   THR 0 176      -4.792 -17.013  17.553  1.00  0.00      R00  H  
ATOM   2760  HG1 THR 0 176      -5.202 -15.167  15.348  1.00  0.00      R00  H  
ATOM   2761  HA  THR 0 176      -3.411 -14.573  16.766  1.00  0.00           H  
ATOM   2762  HB  THR 0 176      -6.054 -15.030  17.951  1.00  0.00           H  
ATOM   2763 HG21 THR 0 176      -6.700 -12.774  16.619  1.00  0.00           H  
ATOM   2764 HG22 THR 0 176      -5.341 -12.528  17.776  1.00  0.00           H  
ATOM   2765 HG23 THR 0 176      -5.108 -12.644  16.117  1.00  0.00           H  
ATOM   2766  N   THR 0 177      -2.615 -13.892  19.116  1.00  0.00      R00  N  
ATOM   2767  CA  THR 0 177      -2.235 -13.270  20.379  1.00  0.00      R00  C  
ATOM   2768  C   THR 0 177      -3.139 -12.079  20.695  1.00  0.00      R00  C  
ATOM   2769  O   THR 0 177      -3.454 -11.675  21.799  1.00  0.00      R00  O  
ATOM   2770  CB  THR 0 177      -0.738 -12.904  20.294  1.00  0.00      R00  C  
ATOM   2771  OG1 THR 0 177      -0.090 -12.814  21.581  1.00  0.00      R00  O  
ATOM   2772  CG2 THR 0 177      -0.382 -11.609  19.602  1.00  0.00      R00  C  
ATOM   2773  H   THR 0 177      -2.165 -13.548  18.280  1.00  0.00      R00  H  
ATOM   2774  HG1 THR 0 177      -0.326 -13.573  22.118  1.00  0.00      R00  H  
ATOM   2775  HA  THR 0 177      -2.367 -14.005  21.173  1.00  0.00           H  
ATOM   2776  HB  THR 0 177      -0.369 -13.741  19.702  1.00  0.00           H  
ATOM   2777 HG21 THR 0 177      -0.690 -10.733  20.173  1.00  0.00           H  
ATOM   2778 HG22 THR 0 177       0.695 -11.561  19.440  1.00  0.00           H  
ATOM   2779 HG23 THR 0 177      -0.769 -11.448  18.595  1.00  0.00           H  
ATOM   2780  N   LEU 0 178      -3.657 -11.360  19.679  1.00  0.00      R00  N  
ATOM   2781  CA  LEU 0 178      -4.437 -10.111  19.880  1.00  0.00      R00  C  
ATOM   2782  C   LEU 0 178      -5.903 -10.401  20.255  1.00  0.00      R00  C  
ATOM   2783  O   LEU 0 178      -6.857  -9.699  19.849  1.00  0.00      R00  O  
ATOM   2784  CB  LEU 0 178      -4.309  -9.278  18.614  1.00  0.00      R00  C  
ATOM   2785  CG  LEU 0 178      -2.859  -8.685  18.225  1.00  0.00      R00  C  
ATOM   2786  CD1 LEU 0 178      -2.878  -8.057  16.860  1.00  0.00      R00  C  
ATOM   2787  CD2 LEU 0 178      -2.340  -7.722  19.299  1.00  0.00      R00  C  
ATOM   2788  H   LEU 0 178      -3.390 -11.606  18.737  1.00  0.00      R00  H  
ATOM   2789  HA  LEU 0 178      -4.048  -9.402  20.611  1.00  0.00           H  
ATOM   2790  HB3 LEU 0 178      -5.039  -8.469  18.577  1.00  0.00           H  
ATOM   2791  HB2 LEU 0 178      -4.559 -10.039  17.874  1.00  0.00           H  
ATOM   2792  HG  LEU 0 178      -2.135  -9.498  18.274  1.00  0.00           H  
ATOM   2793 HD11 LEU 0 178      -3.443  -8.707  16.193  1.00  0.00           H  
ATOM   2794 HD12 LEU 0 178      -3.428  -7.123  16.971  1.00  0.00           H  
ATOM   2795 HD13 LEU 0 178      -1.860  -7.941  16.489  1.00  0.00           H  
ATOM   2796 HD21 LEU 0 178      -2.090  -8.361  20.146  1.00  0.00           H  
ATOM   2797 HD22 LEU 0 178      -1.392  -7.365  18.897  1.00  0.00           H  
ATOM   2798 HD23 LEU 0 178      -3.063  -6.916  19.424  1.00  0.00           H  
ATOM   2799  N   ILE 0 179      -6.029 -11.400  21.099  1.00  0.00      R00  N  
ATOM   2800  CA  ILE 0 179      -7.247 -12.000  21.713  1.00  0.00      R00  C  
ATOM   2801  C   ILE 0 179      -7.324 -11.999  23.239  1.00  0.00      R00  C  
ATOM   2802  O   ILE 0 179      -8.432 -12.098  23.763  1.00  0.00      R00  O  
ATOM   2803  CB  ILE 0 179      -7.705 -13.374  21.131  1.00  0.00      R00  C  
ATOM   2804  CG2 ILE 0 179      -8.702 -14.224  21.972  1.00  0.00      R00  C  
ATOM   2805  CG1 ILE 0 179      -8.463 -13.073  19.791  1.00  0.00      R00  C  
ATOM   2806  CD1 ILE 0 179      -9.071 -14.195  19.022  1.00  0.00      R00  C  
ATOM   2807  H   ILE 0 179      -5.105 -11.715  21.360  1.00  0.00      R00  H  
ATOM   2808  HA  ILE 0 179      -7.984 -11.220  21.520  1.00  0.00           H  
ATOM   2809  HB  ILE 0 179      -6.818 -13.978  20.941  1.00  0.00           H  
ATOM   2810 HG21 ILE 0 179      -8.738 -15.210  21.508  1.00  0.00           H  
ATOM   2811 HG22 ILE 0 179      -8.283 -14.504  22.938  1.00  0.00           H  
ATOM   2812 HG23 ILE 0 179      -9.600 -13.634  22.150  1.00  0.00           H  
ATOM   2813 HG13 ILE 0 179      -7.849 -12.451  19.139  1.00  0.00           H  
ATOM   2814 HG12 ILE 0 179      -9.345 -12.435  19.847  1.00  0.00           H  
ATOM   2815 HD11 ILE 0 179      -9.976 -14.546  19.518  1.00  0.00           H  
ATOM   2816 HD12 ILE 0 179      -9.193 -13.916  17.975  1.00  0.00           H  
ATOM   2817 HD13 ILE 0 179      -8.425 -15.069  18.940  1.00  0.00           H  
ATOM   2818  N   VAL 0 180      -6.164 -11.836  23.948  1.00  0.00      R00  N  
ATOM   2819  CA  VAL 0 180      -5.991 -11.756  25.442  1.00  0.00      R00  C  
ATOM   2820  C   VAL 0 180      -6.741 -10.513  25.837  1.00  0.00      R00  C  
ATOM   2821  O   VAL 0 180      -6.532  -9.408  25.329  1.00  0.00      R00  O  
ATOM   2822  CB  VAL 0 180      -4.480 -11.492  25.674  1.00  0.00      R00  C  
ATOM   2823  CG1 VAL 0 180      -3.968 -11.014  27.077  1.00  0.00      R00  C  
ATOM   2824  CG2 VAL 0 180      -3.658 -12.692  25.383  1.00  0.00      R00  C  
ATOM   2825  H   VAL 0 180      -5.294 -11.846  23.436  1.00  0.00      R00  H  
ATOM   2826  HA  VAL 0 180      -6.452 -12.642  25.877  1.00  0.00           H  
ATOM   2827  HB  VAL 0 180      -4.245 -10.787  24.877  1.00  0.00           H  
ATOM   2828 HG11 VAL 0 180      -2.907 -10.897  27.295  1.00  0.00           H  
ATOM   2829 HG12 VAL 0 180      -4.362 -10.004  27.190  1.00  0.00           H  
ATOM   2830 HG13 VAL 0 180      -4.375 -11.749  27.772  1.00  0.00           H  
ATOM   2831 HG21 VAL 0 180      -4.027 -13.391  24.632  1.00  0.00           H  
ATOM   2832 HG22 VAL 0 180      -2.640 -12.381  25.147  1.00  0.00           H  
ATOM   2833 HG23 VAL 0 180      -3.645 -13.326  26.269  1.00  0.00           H  
ATOM   2834  N   ASP 0 181      -7.644 -10.667  26.816  1.00  0.00      R00  N  
ATOM   2835  CA  ASP 0 181      -8.441  -9.677  27.436  1.00  0.00      R00  C  
ATOM   2836  C   ASP 0 181      -7.626  -8.624  28.216  1.00  0.00      R00  C  
ATOM   2837  O   ASP 0 181      -8.219  -7.649  28.679  1.00  0.00      R00  O  
ATOM   2838  CB  ASP 0 181      -9.444 -10.316  28.460  1.00  0.00      R00  C  
ATOM   2839  CG  ASP 0 181     -10.569 -11.132  27.782  1.00  0.00      R00  C  
ATOM   2840  OD1 ASP 0 181     -11.044 -12.071  28.482  1.00  0.00      R00  O  
ATOM   2841  OD2 ASP 0 181     -11.044 -10.689  26.693  1.00  0.00      R00  O1-
ATOM   2842  H   ASP 0 181      -7.702 -11.581  27.241  1.00  0.00      R00  H  
ATOM   2843  HA  ASP 0 181      -9.062  -9.145  26.715  1.00  0.00           H  
ATOM   2844  HB3 ASP 0 181      -9.930  -9.605  29.128  1.00  0.00           H  
ATOM   2845  HB2 ASP 0 181      -8.919 -10.997  29.130  1.00  0.00           H  
ATOM   2846  N   ASN 0 182      -6.293  -8.755  28.280  1.00  0.00      R00  N  
ATOM   2847  CA  ASN 0 182      -5.331  -7.710  28.871  1.00  0.00      R00  C  
ATOM   2848  C   ASN 0 182      -4.493  -7.118  27.802  1.00  0.00      R00  C  
ATOM   2849  O   ASN 0 182      -3.667  -6.265  28.164  1.00  0.00      R00  O  
ATOM   2850  CB  ASN 0 182      -4.469  -8.395  29.955  1.00  0.00      R00  C  
ATOM   2851  CG  ASN 0 182      -5.166  -8.422  31.274  1.00  0.00      R00  C  
ATOM   2852  OD1 ASN 0 182      -5.220  -7.468  32.133  1.00  0.00      R00  O  
ATOM   2853  ND2 ASN 0 182      -5.810  -9.543  31.547  1.00  0.00      R00  N  
ATOM   2854  H   ASN 0 182      -5.946  -9.550  27.763  1.00  0.00      R00  H  
ATOM   2855 HD21 ASN 0 182      -6.226  -9.782  32.436  1.00  0.00      R00  H  
ATOM   2856 HD22 ASN 0 182      -5.713 -10.274  30.857  1.00  0.00      R00  H  
ATOM   2857  HA  ASN 0 182      -5.912  -6.894  29.301  1.00  0.00           H  
ATOM   2858  HB3 ASN 0 182      -3.516  -7.889  30.107  1.00  0.00           H  
ATOM   2859  HB2 ASN 0 182      -4.116  -9.388  29.679  1.00  0.00           H  
ATOM   2860  N   ASN 0 183      -4.718  -7.469  26.518  1.00  0.00      R00  N  
ATOM   2861  CA  ASN 0 183      -4.089  -6.656  25.509  1.00  0.00      R00  C  
ATOM   2862  C   ASN 0 183      -5.057  -5.530  25.097  1.00  0.00      R00  C  
ATOM   2863  O   ASN 0 183      -6.337  -5.703  25.171  1.00  0.00      R00  O  
ATOM   2864  CB  ASN 0 183      -3.821  -7.553  24.214  1.00  0.00      R00  C  
ATOM   2865  CG  ASN 0 183      -2.588  -8.401  24.347  1.00  0.00      R00  C  
ATOM   2866  OD1 ASN 0 183      -2.041  -8.522  25.421  1.00  0.00      R00  O  
ATOM   2867  ND2 ASN 0 183      -2.178  -9.128  23.283  1.00  0.00      R00  N  
ATOM   2868  H   ASN 0 183      -5.426  -8.125  26.220  1.00  0.00      R00  H  
ATOM   2869 HD21 ASN 0 183      -1.411  -9.753  23.488  1.00  0.00      R00  H  
ATOM   2870 HD22 ASN 0 183      -2.722  -9.354  22.463  1.00  0.00      R00  H  
ATOM   2871  HA  ASN 0 183      -3.158  -6.157  25.776  1.00  0.00           H  
ATOM   2872  HB3 ASN 0 183      -3.570  -6.903  23.377  1.00  0.00           H  
ATOM   2873  HB2 ASN 0 183      -4.651  -8.169  23.867  1.00  0.00           H  
ATOM   2874  N   GLY 0 184      -4.521  -4.416  24.590  1.00  0.00      R00  N  
ATOM   2875  CA  GLY 0 184      -5.363  -3.313  24.060  1.00  0.00      R00  C  
ATOM   2876  C   GLY 0 184      -5.852  -3.524  22.629  1.00  0.00      R00  C  
ATOM   2877  O   GLY 0 184      -5.397  -4.539  22.048  1.00  0.00      R00  O  
ATOM   2878  H   GLY 0 184      -3.531  -4.219  24.634  1.00  0.00      R00  H  
ATOM   2879  HA3 GLY 0 184      -4.888  -2.350  24.251  1.00  0.00           H  
ATOM   2880  HA2 GLY 0 184      -6.258  -3.227  24.677  1.00  0.00           H  
ATOM   2881  N   PRO 0 185      -6.732  -2.604  22.132  1.00  0.00      R00  N  
ATOM   2882  CA  PRO 0 185      -7.544  -2.878  20.945  1.00  0.00      R00  C  
ATOM   2883  C   PRO 0 185      -6.733  -2.718  19.594  1.00  0.00      R00  C  
ATOM   2884  O   PRO 0 185      -7.005  -1.806  18.846  1.00  0.00      R00  O  
ATOM   2885  CD  PRO 0 185      -7.020  -1.307  22.796  1.00  0.00      R00  C  
ATOM   2886  CB  PRO 0 185      -8.626  -1.792  21.061  1.00  0.00      R00  C  
ATOM   2887  CG  PRO 0 185      -7.954  -0.603  21.738  1.00  0.00      R00  C  
ATOM   2888  HD2 PRO 0 185      -6.108  -0.717  22.890  1.00  0.00           H  
ATOM   2889  HD3 PRO 0 185      -7.564  -1.468  23.726  1.00  0.00           H  
ATOM   2890  HA  PRO 0 185      -7.985  -3.875  20.951  1.00  0.00           H  
ATOM   2891  HB3 PRO 0 185      -9.372  -2.102  21.792  1.00  0.00           H  
ATOM   2892  HB2 PRO 0 185      -9.158  -1.543  20.143  1.00  0.00           H  
ATOM   2893  HG2 PRO 0 185      -7.383   0.131  21.170  1.00  0.00           H  
ATOM   2894  HG3 PRO 0 185      -8.718  -0.016  22.247  1.00  0.00           H  
ATOM   2895  N   SER 0 186      -5.833  -3.676  19.411  1.00  0.00      R00  N  
ATOM   2896  CA  SER 0 186      -4.955  -3.782  18.279  1.00  0.00      R00  C  
ATOM   2897  C   SER 0 186      -5.432  -4.996  17.451  1.00  0.00      R00  C  
ATOM   2898  O   SER 0 186      -6.004  -5.970  18.008  1.00  0.00      R00  O  
ATOM   2899  CB  SER 0 186      -3.606  -4.004  18.922  1.00  0.00      R00  C  
ATOM   2900  OG  SER 0 186      -2.427  -4.085  18.137  1.00  0.00      R00  O  
ATOM   2901  H   SER 0 186      -5.659  -4.282  20.200  1.00  0.00      R00  H  
ATOM   2902  HG  SER 0 186      -2.430  -3.290  17.599  1.00  0.00      R00  H  
ATOM   2903  HA  SER 0 186      -4.979  -2.846  17.721  1.00  0.00           H  
ATOM   2904  HB3 SER 0 186      -3.627  -4.732  19.733  1.00  0.00           H  
ATOM   2905  HB2 SER 0 186      -3.488  -3.081  19.490  1.00  0.00           H  
ATOM   2906  N   CYS 0 187      -5.234  -4.922  16.098  1.00  0.00      R00  N  
ATOM   2907  CA  CYS 0 187      -5.351  -6.095  15.208  1.00  0.00      R00  C  
ATOM   2908  C   CYS 0 187      -4.402  -5.886  14.047  1.00  0.00      R00  C  
ATOM   2909  O   CYS 0 187      -4.741  -5.533  12.955  1.00  0.00      R00  O  
ATOM   2910  SG  CYS 0 187      -7.196  -7.640  13.530  1.00  0.00      R00  S  
ATOM   2911  CB  CYS 0 187      -6.815  -6.311  14.730  1.00  0.00      R00  C  
ATOM   2912  H   CYS 0 187      -4.625  -4.173  15.801  1.00  0.00      R00  H  
ATOM   2913  HB2 CYS 0 187      -7.423  -6.682  15.555  1.00  0.00           H  
ATOM   2914  HB3 CYS 0 187      -7.269  -5.449  14.242  1.00  0.00           H  
ATOM   2915  HA  CYS 0 187      -5.141  -7.029  15.730  1.00  0.00           H  
ATOM   2916  N   ASN 0 188      -3.126  -6.073  14.386  1.00  0.00      R00  N  
ATOM   2917  CA  ASN 0 188      -1.958  -5.864  13.522  1.00  0.00      R00  C  
ATOM   2918  C   ASN 0 188      -1.562  -7.250  13.099  1.00  0.00      R00  C  
ATOM   2919  O   ASN 0 188      -1.769  -8.191  13.863  1.00  0.00      R00  O  
ATOM   2920  CB  ASN 0 188      -0.832  -5.118  14.225  1.00  0.00      R00  C  
ATOM   2921  CG  ASN 0 188      -1.202  -3.723  14.847  1.00  0.00      R00  C  
ATOM   2922  OD1 ASN 0 188      -2.301  -3.304  14.406  1.00  0.00      R00  O  
ATOM   2923  ND2 ASN 0 188      -0.445  -3.060  15.655  1.00  0.00      R00  N  
ATOM   2924  H   ASN 0 188      -2.917  -6.508  15.274  1.00  0.00      R00  H  
ATOM   2925 HD21 ASN 0 188      -0.774  -2.155  15.959  1.00  0.00      R00  H  
ATOM   2926 HD22 ASN 0 188       0.491  -3.408  15.807  1.00  0.00      R00  H  
ATOM   2927  HA  ASN 0 188      -2.251  -5.438  12.563  1.00  0.00           H  
ATOM   2928  HB3 ASN 0 188      -0.031  -5.055  13.489  1.00  0.00           H  
ATOM   2929  HB2 ASN 0 188      -0.536  -5.877  14.949  1.00  0.00           H  
ATOM   2930  N   ILE 0 189      -0.887  -7.399  11.971  1.00  0.00      R00  N  
ATOM   2931  CA  ILE 0 189      -0.248  -8.672  11.576  1.00  0.00      R00  C  
ATOM   2932  C   ILE 0 189       1.001  -8.825  12.501  1.00  0.00      R00  C  
ATOM   2933  O   ILE 0 189       1.968  -8.050  12.470  1.00  0.00      R00  O  
ATOM   2934  CB  ILE 0 189       0.357  -8.665  10.104  1.00  0.00      R00  C  
ATOM   2935  CG2 ILE 0 189       1.134  -9.979   9.754  1.00  0.00      R00  C  
ATOM   2936  CG1 ILE 0 189      -0.765  -8.510   8.963  1.00  0.00      R00  C  
ATOM   2937  CD1 ILE 0 189      -0.062  -8.021   7.624  1.00  0.00      R00  C  
ATOM   2938  H   ILE 0 189      -0.709  -6.645  11.324  1.00  0.00      R00  H  
ATOM   2939  HA  ILE 0 189      -0.970  -9.484  11.661  1.00  0.00           H  
ATOM   2940  HB  ILE 0 189       1.013  -7.795  10.105  1.00  0.00           H  
ATOM   2941 HG21 ILE 0 189       1.902 -10.201  10.494  1.00  0.00           H  
ATOM   2942 HG22 ILE 0 189       0.483 -10.820   9.993  1.00  0.00           H  
ATOM   2943 HG23 ILE 0 189       1.581 -10.069   8.764  1.00  0.00           H  
ATOM   2944 HG13 ILE 0 189      -1.469  -7.718   9.220  1.00  0.00           H  
ATOM   2945 HG12 ILE 0 189      -1.332  -9.415   8.749  1.00  0.00           H  
ATOM   2946 HD11 ILE 0 189      -0.254  -8.703   6.796  1.00  0.00           H  
ATOM   2947 HD12 ILE 0 189      -0.437  -7.074   7.236  1.00  0.00           H  
ATOM   2948 HD13 ILE 0 189       1.013  -7.894   7.752  1.00  0.00           H  
ATOM   2949  N   VAL 0 190       0.888  -9.842  13.366  1.00  0.00      R00  N  
ATOM   2950  CA  VAL 0 190       1.884 -10.243  14.428  1.00  0.00      R00  C  
ATOM   2951  C   VAL 0 190       1.997 -11.791  14.652  1.00  0.00      R00  C  
ATOM   2952  O   VAL 0 190       1.225 -12.492  14.048  1.00  0.00      R00  O  
ATOM   2953  CB  VAL 0 190       1.529  -9.631  15.766  1.00  0.00      R00  C  
ATOM   2954  CG1 VAL 0 190       1.785  -8.141  15.808  1.00  0.00      R00  C  
ATOM   2955  CG2 VAL 0 190       0.161 -10.006  16.432  1.00  0.00      R00  C  
ATOM   2956  H   VAL 0 190       0.112 -10.483  13.283  1.00  0.00      R00  H  
ATOM   2957  HA  VAL 0 190       2.784  -9.841  13.962  1.00  0.00           H  
ATOM   2958  HB  VAL 0 190       2.282  -9.988  16.468  1.00  0.00           H  
ATOM   2959 HG11 VAL 0 190       1.692  -7.642  16.772  1.00  0.00           H  
ATOM   2960 HG12 VAL 0 190       2.760  -7.865  15.406  1.00  0.00           H  
ATOM   2961 HG13 VAL 0 190       1.128  -7.557  15.163  1.00  0.00           H  
ATOM   2962 HG21 VAL 0 190       0.187 -11.080  16.615  1.00  0.00           H  
ATOM   2963 HG22 VAL 0 190       0.160  -9.519  17.407  1.00  0.00           H  
ATOM   2964 HG23 VAL 0 190      -0.679  -9.681  15.819  1.00  0.00           H  
ATOM   2965  N   TRP 0 191       3.029 -12.236  15.444  1.00  0.00      R00  N  
ATOM   2966  CA  TRP 0 191       3.554 -13.524  15.725  1.00  0.00      R00  C  
ATOM   2967  C   TRP 0 191       2.509 -14.611  15.935  1.00  0.00      R00  C  
ATOM   2968  O   TRP 0 191       1.523 -14.296  16.591  1.00  0.00      R00  O  
ATOM   2969  CB  TRP 0 191       4.377 -13.248  16.994  1.00  0.00      R00  C  
ATOM   2970  CG  TRP 0 191       4.771 -14.360  17.906  1.00  0.00      R00  C  
ATOM   2971  CD2 TRP 0 191       3.993 -14.775  19.040  1.00  0.00      R00  C  
ATOM   2972  CE2 TRP 0 191       4.691 -15.906  19.627  1.00  0.00      R00  C  
ATOM   2973  CE3 TRP 0 191       2.893 -14.314  19.765  1.00  0.00      R00  C  
ATOM   2974  CD1 TRP 0 191       5.768 -15.210  17.850  1.00  0.00      R00  C  
ATOM   2975  NE1 TRP 0 191       5.724 -16.170  18.816  1.00  0.00      R00  N  
ATOM   2976  CZ2 TRP 0 191       4.259 -16.466  20.837  1.00  0.00      R00  C  
ATOM   2977  CZ3 TRP 0 191       2.436 -14.939  20.900  1.00  0.00      R00  C  
ATOM   2978  CH2 TRP 0 191       3.089 -16.057  21.458  1.00  0.00      R00  C  
ATOM   2979  H   TRP 0 191       3.728 -11.524  15.598  1.00  0.00      R00  H  
ATOM   2980  HE1 TRP 0 191       6.459 -16.863  18.841  1.00  0.00      R00  H  
ATOM   2981  HA  TRP 0 191       4.233 -13.735  14.899  1.00  0.00           H  
ATOM   2982  HB3 TRP 0 191       3.654 -12.673  17.573  1.00  0.00           H  
ATOM   2983  HB2 TRP 0 191       5.187 -12.614  16.633  1.00  0.00           H  
ATOM   2984  HE3 TRP 0 191       2.293 -13.434  19.588  1.00  0.00           H  
ATOM   2985  HD1 TRP 0 191       6.505 -15.226  17.061  1.00  0.00           H  
ATOM   2986  HZ2 TRP 0 191       4.975 -17.160  21.253  1.00  0.00           H  
ATOM   2987  HZ3 TRP 0 191       1.567 -14.527  21.392  1.00  0.00           H  
ATOM   2988  HH2 TRP 0 191       2.640 -16.514  22.328  1.00  0.00           H  
ATOM   2989  N   PRO 0 192       2.628 -15.861  15.346  1.00  0.00      R00  N  
ATOM   2990  CA  PRO 0 192       1.645 -16.950  15.686  1.00  0.00      R00  C  
ATOM   2991  C   PRO 0 192       1.760 -17.528  17.083  1.00  0.00      R00  C  
ATOM   2992  O   PRO 0 192       0.891 -17.324  17.966  1.00  0.00      R00  O  
ATOM   2993  CD  PRO 0 192       3.580 -16.299  14.271  1.00  0.00      R00  C  
ATOM   2994  CB  PRO 0 192       1.766 -17.990  14.527  1.00  0.00      R00  C  
ATOM   2995  CG  PRO 0 192       3.207 -17.789  14.063  1.00  0.00      R00  C  
ATOM   2996  HD2 PRO 0 192       4.624 -16.016  14.405  1.00  0.00           H  
ATOM   2997  HD3 PRO 0 192       3.359 -15.789  13.333  1.00  0.00           H  
ATOM   2998  HA  PRO 0 192       0.685 -16.432  15.665  1.00  0.00           H  
ATOM   2999  HB3 PRO 0 192       1.039 -17.816  13.734  1.00  0.00           H  
ATOM   3000  HB2 PRO 0 192       1.458 -18.930  14.985  1.00  0.00           H  
ATOM   3001  HG2 PRO 0 192       3.822 -18.444  14.680  1.00  0.00           H  
ATOM   3002  HG3 PRO 0 192       3.266 -18.044  13.004  1.00  0.00           H  
ATOM   3003  N   GLU 0 193       2.895 -18.146  17.327  1.00  0.00      R00  N  
ATOM   3004  CA  GLU 0 193       3.083 -18.944  18.526  1.00  0.00      R00  C  
ATOM   3005  C   GLU 0 193       4.571 -19.355  18.676  1.00  0.00      R00  C  
ATOM   3006  O   GLU 0 193       5.353 -19.284  17.704  1.00  0.00      R00  O  
ATOM   3007  CB  GLU 0 193       2.191 -20.259  18.426  1.00  0.00      R00  C  
ATOM   3008  CG  GLU 0 193       2.305 -21.405  19.472  1.00  0.00      R00  C  
ATOM   3009  CD  GLU 0 193       1.764 -21.022  20.832  1.00  0.00      R00  C  
ATOM   3010  OE1 GLU 0 193       0.753 -21.613  21.316  1.00  0.00      R00  O  
ATOM   3011  OE2 GLU 0 193       2.343 -20.102  21.440  1.00  0.00      R00  O1-
ATOM   3012  H   GLU 0 193       3.723 -18.039  16.759  1.00  0.00      R00  H  
ATOM   3013  HA  GLU 0 193       2.824 -18.248  19.324  1.00  0.00           H  
ATOM   3014  HB3 GLU 0 193       2.429 -20.706  17.460  1.00  0.00           H  
ATOM   3015  HB2 GLU 0 193       1.159 -19.910  18.387  1.00  0.00           H  
ATOM   3016  HG3 GLU 0 193       3.336 -21.758  19.504  1.00  0.00           H  
ATOM   3017  HG2 GLU 0 193       1.578 -22.146  19.140  1.00  0.00           H  
ATOM   3018  N   LYS 0 194       5.005 -19.594  19.932  1.00  0.00      R00  N  
ATOM   3019  CA  LYS 0 194       6.312 -20.003  20.388  1.00  0.00      R00  C  
ATOM   3020  C   LYS 0 194       7.273 -18.784  20.471  1.00  0.00      R00  C  
ATOM   3021  O   LYS 0 194       7.697 -18.326  19.367  1.00  0.00      R00  O  
ATOM   3022  CB  LYS 0 194       6.823 -21.291  19.650  1.00  0.00      R00  C  
ATOM   3023  CG  LYS 0 194       8.312 -21.738  20.085  1.00  0.00      R00  C  
ATOM   3024  CD  LYS 0 194       8.847 -23.133  19.615  1.00  0.00      R00  C  
ATOM   3025  CE  LYS 0 194      10.370 -23.222  19.523  1.00  0.00      R00  C  
ATOM   3026  NZ  LYS 0 194      11.202 -22.797  20.666  1.00  0.00      R00  N1+
ATOM   3027  H   LYS 0 194       4.279 -19.589  20.634  1.00  0.00      R00  H  
ATOM   3028  HZ1 LYS 0 194      10.871 -23.317  21.466  1.00  0.00      R00  H  
ATOM   3029  HZ2 LYS 0 194      12.145 -23.122  20.506  1.00  0.00      R00  H  
ATOM   3030  HZ3 LYS 0 194      11.126 -21.816  20.895  1.00  0.00      R00  H  
ATOM   3031  HA  LYS 0 194       6.123 -20.300  21.420  1.00  0.00           H  
ATOM   3032  HB3 LYS 0 194       6.744 -21.083  18.583  1.00  0.00           H  
ATOM   3033  HB2 LYS 0 194       6.111 -22.093  19.848  1.00  0.00           H  
ATOM   3034  HG3 LYS 0 194       8.434 -21.608  21.160  1.00  0.00           H  
ATOM   3035  HG2 LYS 0 194       8.925 -20.904  19.743  1.00  0.00           H  
ATOM   3036  HD3 LYS 0 194       8.319 -23.387  18.696  1.00  0.00           H  
ATOM   3037  HD2 LYS 0 194       8.550 -23.935  20.290  1.00  0.00           H  
ATOM   3038  HE3 LYS 0 194      10.635 -22.665  18.625  1.00  0.00           H  
ATOM   3039  HE2 LYS 0 194      10.800 -24.195  19.285  1.00  0.00           H  
ATOM   3040  N   ASP 0 195       7.765 -18.420  21.618  1.00  0.00      R00  N  
ATOM   3041  CA  ASP 0 195       8.893 -17.579  21.957  1.00  0.00      R00  C  
ATOM   3042  C   ASP 0 195       8.556 -16.092  21.626  1.00  0.00      R00  C  
ATOM   3043  O   ASP 0 195       9.235 -15.461  20.822  1.00  0.00      R00  O  
ATOM   3044  CB  ASP 0 195      10.192 -18.082  21.421  1.00  0.00      R00  C  
ATOM   3045  CG  ASP 0 195      10.503 -19.518  21.763  1.00  0.00      R00  C  
ATOM   3046  OD1 ASP 0 195      11.314 -20.132  21.072  1.00  0.00      R00  O  
ATOM   3047  OD2 ASP 0 195       9.994 -19.933  22.830  1.00  0.00      R00  O1-
ATOM   3048  H   ASP 0 195       7.245 -18.691  22.440  1.00  0.00      R00  H  
ATOM   3049  HA  ASP 0 195       8.853 -17.560  23.046  1.00  0.00           H  
ATOM   3050  HB3 ASP 0 195      10.991 -17.445  21.800  1.00  0.00           H  
ATOM   3051  HB2 ASP 0 195      10.034 -18.204  20.350  1.00  0.00           H  
ATOM   3052  N   LEU 0 196       7.516 -15.484  22.286  1.00  0.00      R00  N  
ATOM   3053  CA  LEU 0 196       6.826 -14.189  21.943  1.00  0.00      R00  C  
ATOM   3054  C   LEU 0 196       7.734 -13.059  21.404  1.00  0.00      R00  C  
ATOM   3055  O   LEU 0 196       7.551 -12.624  20.265  1.00  0.00      R00  O  
ATOM   3056  CB  LEU 0 196       6.067 -13.819  23.249  1.00  0.00      R00  C  
ATOM   3057  CG  LEU 0 196       5.363 -12.417  23.260  1.00  0.00      R00  C  
ATOM   3058  CD1 LEU 0 196       4.618 -12.053  21.958  1.00  0.00      R00  C  
ATOM   3059  CD2 LEU 0 196       4.350 -12.389  24.459  1.00  0.00      R00  C  
ATOM   3060  H   LEU 0 196       7.159 -15.994  23.081  1.00  0.00      R00  H  
ATOM   3061  HA  LEU 0 196       6.068 -14.367  21.180  1.00  0.00           H  
ATOM   3062  HB3 LEU 0 196       6.668 -13.906  24.154  1.00  0.00           H  
ATOM   3063  HB2 LEU 0 196       5.348 -14.620  23.422  1.00  0.00           H  
ATOM   3064  HG  LEU 0 196       6.157 -11.681  23.384  1.00  0.00           H  
ATOM   3065 HD11 LEU 0 196       5.128 -11.173  21.567  1.00  0.00           H  
ATOM   3066 HD12 LEU 0 196       4.684 -12.813  21.179  1.00  0.00           H  
ATOM   3067 HD13 LEU 0 196       3.560 -11.824  22.088  1.00  0.00           H  
ATOM   3068 HD21 LEU 0 196       3.712 -13.260  24.313  1.00  0.00           H  
ATOM   3069 HD22 LEU 0 196       4.821 -12.433  25.441  1.00  0.00           H  
ATOM   3070 HD23 LEU 0 196       3.741 -11.486  24.415  1.00  0.00           H  
ATOM   3071  N   ASN 0 197       8.648 -12.617  22.247  1.00  0.00      R00  N  
ATOM   3072  CA  ASN 0 197       9.524 -11.418  21.903  1.00  0.00      R00  C  
ATOM   3073  C   ASN 0 197      10.584 -11.685  20.768  1.00  0.00      R00  C  
ATOM   3074  O   ASN 0 197      10.621 -10.964  19.841  1.00  0.00      R00  O  
ATOM   3075  CB  ASN 0 197      10.211 -10.912  23.225  1.00  0.00      R00  C  
ATOM   3076  CG  ASN 0 197       9.251 -10.244  24.143  1.00  0.00      R00  C  
ATOM   3077  OD1 ASN 0 197       8.863  -9.105  23.888  1.00  0.00      R00  O  
ATOM   3078  ND2 ASN 0 197       8.691 -10.916  25.152  1.00  0.00      R00  N  
ATOM   3079  H   ASN 0 197       8.664 -12.915  23.212  1.00  0.00      R00  H  
ATOM   3080 HD21 ASN 0 197       8.178 -10.397  25.850  1.00  0.00      R00  H  
ATOM   3081 HD22 ASN 0 197       9.034 -11.850  25.323  1.00  0.00      R00  H  
ATOM   3082  HA  ASN 0 197       8.923 -10.557  21.611  1.00  0.00           H  
ATOM   3083  HB3 ASN 0 197      10.976 -10.157  23.044  1.00  0.00           H  
ATOM   3084  HB2 ASN 0 197      10.751 -11.718  23.722  1.00  0.00           H  
ATOM   3085  N   LYS 0 198      11.370 -12.770  20.928  1.00  0.00      R00  N  
ATOM   3086  CA  LYS 0 198      12.276 -13.405  19.958  1.00  0.00      R00  C  
ATOM   3087  C   LYS 0 198      11.647 -13.678  18.579  1.00  0.00      R00  C  
ATOM   3088  O   LYS 0 198      12.260 -13.374  17.541  1.00  0.00      R00  O  
ATOM   3089  CB  LYS 0 198      12.887 -14.752  20.619  1.00  0.00      R00  C  
ATOM   3090  CG  LYS 0 198      13.912 -15.411  19.630  1.00  0.00      R00  C  
ATOM   3091  CD  LYS 0 198      15.065 -14.404  19.439  1.00  0.00      R00  C  
ATOM   3092  CE  LYS 0 198      16.247 -14.991  18.648  1.00  0.00      R00  C  
ATOM   3093  NZ  LYS 0 198      17.134 -13.981  18.177  1.00  0.00      R00  N1+
ATOM   3094  H   LYS 0 198      11.294 -13.261  21.807  1.00  0.00      R00  H  
ATOM   3095  HZ1 LYS 0 198      17.972 -14.376  17.775  1.00  0.00      R00  H  
ATOM   3096  HZ2 LYS 0 198      16.751 -13.477  17.390  1.00  0.00      R00  H  
ATOM   3097  HZ3 LYS 0 198      17.422 -13.374  18.931  1.00  0.00      R00  H  
ATOM   3098  HA  LYS 0 198      12.993 -12.591  19.853  1.00  0.00           H  
ATOM   3099  HB3 LYS 0 198      12.154 -15.512  20.888  1.00  0.00           H  
ATOM   3100  HB2 LYS 0 198      13.330 -14.372  21.541  1.00  0.00           H  
ATOM   3101  HG3 LYS 0 198      13.287 -15.765  18.811  1.00  0.00           H  
ATOM   3102  HG2 LYS 0 198      14.247 -16.353  20.066  1.00  0.00           H  
ATOM   3103  HD3 LYS 0 198      15.423 -14.153  20.437  1.00  0.00           H  
ATOM   3104  HD2 LYS 0 198      14.833 -13.450  18.965  1.00  0.00           H  
ATOM   3105  HE3 LYS 0 198      15.862 -15.536  17.785  1.00  0.00           H  
ATOM   3106  HE2 LYS 0 198      16.652 -15.635  19.429  1.00  0.00           H  
ATOM   3107  N   GLY 0 199      10.495 -14.277  18.616  1.00  0.00      R00  N  
ATOM   3108  CA  GLY 0 199       9.681 -14.614  17.458  1.00  0.00      R00  C  
ATOM   3109  C   GLY 0 199       9.043 -13.481  16.806  1.00  0.00      R00  C  
ATOM   3110  O   GLY 0 199       9.192 -13.382  15.564  1.00  0.00      R00  O  
ATOM   3111  H   GLY 0 199       9.943 -14.607  19.395  1.00  0.00      R00  H  
ATOM   3112  HA3 GLY 0 199       8.906 -15.324  17.747  1.00  0.00           H  
ATOM   3113  HA2 GLY 0 199      10.191 -15.119  16.638  1.00  0.00           H  
ATOM   3114  N   GLN 0 200       8.549 -12.449  17.541  1.00  0.00      R00  N  
ATOM   3115  CA  GLN 0 200       7.962 -11.274  17.045  1.00  0.00      R00  C  
ATOM   3116  C   GLN 0 200       9.069 -10.419  16.365  1.00  0.00      R00  C  
ATOM   3117  O   GLN 0 200       8.804 -10.064  15.193  1.00  0.00      R00  O  
ATOM   3118  CB  GLN 0 200       6.992 -10.513  18.076  1.00  0.00      R00  C  
ATOM   3119  CG  GLN 0 200       6.366  -9.237  17.420  1.00  0.00      R00  C  
ATOM   3120  CD  GLN 0 200       5.671  -9.469  16.086  1.00  0.00      R00  C  
ATOM   3121  OE1 GLN 0 200       4.738 -10.244  16.098  1.00  0.00      R00  O  
ATOM   3122  NE2 GLN 0 200       6.090  -8.832  14.989  1.00  0.00      R00  N  
ATOM   3123  H   GLN 0 200       8.521 -12.403  18.549  1.00  0.00      R00  H  
ATOM   3124 HE21 GLN 0 200       5.618  -9.012  14.114  1.00  0.00      R00  H  
ATOM   3125 HE22 GLN 0 200       6.960  -8.323  14.924  1.00  0.00      R00  H  
ATOM   3126  HA  GLN 0 200       7.428 -11.692  16.191  1.00  0.00           H  
ATOM   3127  HB3 GLN 0 200       7.701 -10.255  18.862  1.00  0.00           H  
ATOM   3128  HB2 GLN 0 200       6.245 -11.170  18.521  1.00  0.00           H  
ATOM   3129  HG3 GLN 0 200       7.151  -8.509  17.219  1.00  0.00           H  
ATOM   3130  HG2 GLN 0 200       5.659  -8.699  18.051  1.00  0.00           H  
ATOM   3131  N   THR 0 201      10.211 -10.277  17.036  1.00  0.00      R00  N  
ATOM   3132  CA  THR 0 201      11.412  -9.639  16.398  1.00  0.00      R00  C  
ATOM   3133  C   THR 0 201      11.749 -10.162  14.992  1.00  0.00      R00  C  
ATOM   3134  O   THR 0 201      11.533  -9.541  13.940  1.00  0.00      R00  O  
ATOM   3135  CB  THR 0 201      12.693  -9.658  17.335  1.00  0.00      R00  C  
ATOM   3136  OG1 THR 0 201      12.341  -9.327  18.701  1.00  0.00      R00  O  
ATOM   3137  CG2 THR 0 201      13.822  -8.741  16.929  1.00  0.00      R00  C  
ATOM   3138  H   THR 0 201      10.345 -10.555  17.997  1.00  0.00      R00  H  
ATOM   3139  HG1 THR 0 201      11.757  -9.969  19.111  1.00  0.00      R00  H  
ATOM   3140  HA  THR 0 201      11.091  -8.598  16.410  1.00  0.00           H  
ATOM   3141  HB  THR 0 201      12.967 -10.671  17.632  1.00  0.00           H  
ATOM   3142 HG21 THR 0 201      14.134  -8.964  15.908  1.00  0.00           H  
ATOM   3143 HG22 THR 0 201      13.499  -7.700  16.952  1.00  0.00           H  
ATOM   3144 HG23 THR 0 201      14.754  -8.812  17.489  1.00  0.00           H  
ATOM   3145  N   THR 0 202      12.110 -11.465  14.946  1.00  0.00      R00  N  
ATOM   3146  CA  THR 0 202      12.442 -12.188  13.737  1.00  0.00      R00  C  
ATOM   3147  C   THR 0 202      11.359 -12.057  12.625  1.00  0.00      R00  C  
ATOM   3148  O   THR 0 202      11.646 -11.726  11.423  1.00  0.00      R00  O  
ATOM   3149  CB  THR 0 202      12.627 -13.776  13.959  1.00  0.00      R00  C  
ATOM   3150  OG1 THR 0 202      13.685 -13.972  14.928  1.00  0.00      R00  O  
ATOM   3151  CG2 THR 0 202      12.934 -14.521  12.600  1.00  0.00      R00  C  
ATOM   3152  H   THR 0 202      12.055 -11.976  15.815  1.00  0.00      R00  H  
ATOM   3153  HG1 THR 0 202      13.286 -14.151  15.783  1.00  0.00      R00  H  
ATOM   3154  HA  THR 0 202      13.310 -11.761  13.234  1.00  0.00           H  
ATOM   3155  HB  THR 0 202      11.754 -14.209  14.447  1.00  0.00           H  
ATOM   3156 HG21 THR 0 202      13.724 -14.139  11.953  1.00  0.00           H  
ATOM   3157 HG22 THR 0 202      13.162 -15.557  12.850  1.00  0.00           H  
ATOM   3158 HG23 THR 0 202      12.057 -14.634  11.963  1.00  0.00           H  
ATOM   3159  N   PHE 0 203      10.102 -12.295  13.029  1.00  0.00      R00  N  
ATOM   3160  CA  PHE 0 203       8.913 -12.289  12.228  1.00  0.00      R00  C  
ATOM   3161  C   PHE 0 203       8.663 -10.945  11.515  1.00  0.00      R00  C  
ATOM   3162  O   PHE 0 203       8.516 -10.884  10.315  1.00  0.00      R00  O  
ATOM   3163  CB  PHE 0 203       7.717 -12.675  13.130  1.00  0.00      R00  C  
ATOM   3164  CG  PHE 0 203       6.291 -12.596  12.540  1.00  0.00      R00  C  
ATOM   3165  CD1 PHE 0 203       5.466 -11.500  12.599  1.00  0.00      R00  C  
ATOM   3166  CD2 PHE 0 203       5.735 -13.746  11.960  1.00  0.00      R00  C  
ATOM   3167  CE1 PHE 0 203       4.292 -11.365  11.891  1.00  0.00      R00  C  
ATOM   3168  CE2 PHE 0 203       4.471 -13.804  11.411  1.00  0.00      R00  C  
ATOM   3169  CZ  PHE 0 203       3.773 -12.558  11.355  1.00  0.00      R00  C  
ATOM   3170  H   PHE 0 203       9.977 -12.541  14.000  1.00  0.00      R00  H  
ATOM   3171  HA  PHE 0 203       9.082 -13.056  11.472  1.00  0.00           H  
ATOM   3172  HB3 PHE 0 203       7.635 -12.039  14.011  1.00  0.00           H  
ATOM   3173  HB2 PHE 0 203       7.765 -13.701  13.497  1.00  0.00           H  
ATOM   3174  HD1 PHE 0 203       5.888 -10.588  12.994  1.00  0.00           H  
ATOM   3175  HD2 PHE 0 203       6.375 -14.613  11.883  1.00  0.00           H  
ATOM   3176  HE1 PHE 0 203       3.734 -10.452  11.737  1.00  0.00           H  
ATOM   3177  HE2 PHE 0 203       4.014 -14.689  10.993  1.00  0.00           H  
ATOM   3178  HZ  PHE 0 203       2.801 -12.428  10.902  1.00  0.00           H  
ATOM   3179  N   THR 0 204       8.787  -9.858  12.309  1.00  0.00      R00  N  
ATOM   3180  CA  THR 0 204       8.439  -8.506  11.852  1.00  0.00      R00  C  
ATOM   3181  C   THR 0 204       9.258  -8.069  10.637  1.00  0.00      R00  C  
ATOM   3182  O   THR 0 204       8.746  -7.536   9.638  1.00  0.00      R00  O  
ATOM   3183  CB  THR 0 204       8.885  -7.414  12.969  1.00  0.00      R00  C  
ATOM   3184  OG1 THR 0 204       8.510  -7.742  14.233  1.00  0.00      R00  O  
ATOM   3185  CG2 THR 0 204       8.435  -5.976  12.645  1.00  0.00      R00  C  
ATOM   3186  H   THR 0 204       9.004  -9.966  13.289  1.00  0.00      R00  H  
ATOM   3187  HG1 THR 0 204       8.943  -8.542  14.538  1.00  0.00      R00  H  
ATOM   3188  HA  THR 0 204       7.377  -8.543  11.614  1.00  0.00           H  
ATOM   3189  HB  THR 0 204       9.964  -7.256  12.964  1.00  0.00           H  
ATOM   3190 HG21 THR 0 204       8.879  -5.622  11.715  1.00  0.00           H  
ATOM   3191 HG22 THR 0 204       7.347  -5.939  12.588  1.00  0.00           H  
ATOM   3192 HG23 THR 0 204       8.794  -5.379  13.483  1.00  0.00           H  
ATOM   3193  N   LEU 0 205      10.552  -8.371  10.822  1.00  0.00      R00  N  
ATOM   3194  CA  LEU 0 205      11.619  -8.212   9.950  1.00  0.00      R00  C  
ATOM   3195  C   LEU 0 205      11.514  -9.107   8.692  1.00  0.00      R00  C  
ATOM   3196  O   LEU 0 205      12.037  -8.671   7.677  1.00  0.00      R00  O  
ATOM   3197  CB  LEU 0 205      12.919  -8.435  10.805  1.00  0.00      R00  C  
ATOM   3198  CG  LEU 0 205      13.317  -7.458  11.932  1.00  0.00      R00  C  
ATOM   3199  CD1 LEU 0 205      14.616  -7.963  12.562  1.00  0.00      R00  C  
ATOM   3200  CD2 LEU 0 205      13.334  -5.979  11.555  1.00  0.00      R00  C  
ATOM   3201  H   LEU 0 205      10.828  -8.902  11.636  1.00  0.00      R00  H  
ATOM   3202  HA  LEU 0 205      11.727  -7.175   9.632  1.00  0.00           H  
ATOM   3203  HB3 LEU 0 205      13.694  -8.535  10.045  1.00  0.00           H  
ATOM   3204  HB2 LEU 0 205      12.963  -9.445  11.212  1.00  0.00           H  
ATOM   3205  HG  LEU 0 205      12.615  -7.484  12.766  1.00  0.00           H  
ATOM   3206 HD11 LEU 0 205      14.579  -8.966  12.986  1.00  0.00           H  
ATOM   3207 HD12 LEU 0 205      15.344  -7.944  11.751  1.00  0.00           H  
ATOM   3208 HD13 LEU 0 205      14.866  -7.239  13.338  1.00  0.00           H  
ATOM   3209 HD21 LEU 0 205      13.441  -5.820  10.482  1.00  0.00           H  
ATOM   3210 HD22 LEU 0 205      12.370  -5.519  11.776  1.00  0.00           H  
ATOM   3211 HD23 LEU 0 205      14.106  -5.312  11.940  1.00  0.00           H  
ATOM   3212  N   TYR 0 206      10.917 -10.309   8.802  1.00  0.00      R00  N  
ATOM   3213  CA  TYR 0 206      10.687 -11.196   7.682  1.00  0.00      R00  C  
ATOM   3214  C   TYR 0 206       9.439 -10.817   6.918  1.00  0.00      R00  C  
ATOM   3215  O   TYR 0 206       9.556 -10.662   5.714  1.00  0.00      R00  O  
ATOM   3216  CB  TYR 0 206      10.548 -12.582   8.170  1.00  0.00      R00  C  
ATOM   3217  CG  TYR 0 206      11.779 -13.405   7.705  1.00  0.00      R00  C  
ATOM   3218  CD1 TYR 0 206      12.205 -13.548   6.344  1.00  0.00      R00  C  
ATOM   3219  CE1 TYR 0 206      13.399 -14.156   5.961  1.00  0.00      R00  C  
ATOM   3220  CD2 TYR 0 206      12.667 -13.881   8.660  1.00  0.00      R00  C  
ATOM   3221  CE2 TYR 0 206      13.903 -14.482   8.271  1.00  0.00      R00  C  
ATOM   3222  CZ  TYR 0 206      14.327 -14.591   6.944  1.00  0.00      R00  C  
ATOM   3223  OH  TYR 0 206      15.566 -15.081   6.546  1.00  0.00      R00  O  
ATOM   3224  H   TYR 0 206      10.393 -10.419   9.659  1.00  0.00      R00  H  
ATOM   3225  HH  TYR 0 206      15.944 -15.421   7.361  1.00  0.00      R00  H  
ATOM   3226  HA  TYR 0 206      11.528 -11.007   7.015  1.00  0.00           H  
ATOM   3227  HB3 TYR 0 206       9.605 -13.084   7.956  1.00  0.00           H  
ATOM   3228  HB2 TYR 0 206      10.476 -12.724   9.249  1.00  0.00           H  
ATOM   3229  HD1 TYR 0 206      11.493 -13.150   5.635  1.00  0.00           H  
ATOM   3230  HE1 TYR 0 206      13.622 -14.217   4.906  1.00  0.00           H  
ATOM   3231  HD2 TYR 0 206      12.497 -13.800   9.723  1.00  0.00           H  
ATOM   3232  HE2 TYR 0 206      14.552 -14.940   9.003  1.00  0.00           H  
ATOM   3233  N   SER 0 207       8.333 -10.508   7.589  1.00  0.00      R00  N  
ATOM   3234  CA  SER 0 207       7.045  -9.904   7.180  1.00  0.00      R00  C  
ATOM   3235  C   SER 0 207       7.197  -8.568   6.405  1.00  0.00      R00  C  
ATOM   3236  O   SER 0 207       6.590  -8.393   5.363  1.00  0.00      R00  O  
ATOM   3237  CB  SER 0 207       6.119  -9.748   8.385  1.00  0.00      R00  C  
ATOM   3238  OG  SER 0 207       4.814  -9.832   7.885  1.00  0.00      R00  O  
ATOM   3239  H   SER 0 207       8.382 -10.530   8.597  1.00  0.00      R00  H  
ATOM   3240  HG  SER 0 207       4.744  -9.292   7.095  1.00  0.00      R00  H  
ATOM   3241  HA  SER 0 207       6.571 -10.505   6.404  1.00  0.00           H  
ATOM   3242  HB3 SER 0 207       6.232  -8.847   8.988  1.00  0.00           H  
ATOM   3243  HB2 SER 0 207       6.067 -10.673   8.959  1.00  0.00           H  
ATOM   3244  N   PHE 0 208       8.149  -7.731   6.827  1.00  0.00      R00  N  
ATOM   3245  CA  PHE 0 208       8.758  -6.615   6.076  1.00  0.00      R00  C  
ATOM   3246  C   PHE 0 208       9.562  -7.091   4.743  1.00  0.00      R00  C  
ATOM   3247  O   PHE 0 208       9.210  -6.767   3.611  1.00  0.00      R00  O  
ATOM   3248  CB  PHE 0 208       9.395  -5.545   6.959  1.00  0.00      R00  C  
ATOM   3249  CG  PHE 0 208      10.325  -4.583   6.260  1.00  0.00      R00  C  
ATOM   3250  CD1 PHE 0 208      11.701  -4.570   6.606  1.00  0.00      R00  C  
ATOM   3251  CD2 PHE 0 208       9.783  -3.697   5.279  1.00  0.00      R00  C  
ATOM   3252  CE1 PHE 0 208      12.515  -3.645   5.881  1.00  0.00      R00  C  
ATOM   3253  CE2 PHE 0 208      10.602  -2.790   4.625  1.00  0.00      R00  C  
ATOM   3254  CZ  PHE 0 208      11.956  -2.785   4.943  1.00  0.00      R00  C  
ATOM   3255  H   PHE 0 208       8.352  -7.745   7.816  1.00  0.00      R00  H  
ATOM   3256  HA  PHE 0 208       7.894  -6.093   5.666  1.00  0.00           H  
ATOM   3257  HB3 PHE 0 208      10.059  -5.903   7.746  1.00  0.00           H  
ATOM   3258  HB2 PHE 0 208       8.621  -4.933   7.422  1.00  0.00           H  
ATOM   3259  HD1 PHE 0 208      12.140  -5.271   7.301  1.00  0.00           H  
ATOM   3260  HD2 PHE 0 208       8.737  -3.828   5.045  1.00  0.00           H  
ATOM   3261  HE1 PHE 0 208      13.578  -3.735   6.051  1.00  0.00           H  
ATOM   3262  HE2 PHE 0 208      10.201  -2.089   3.908  1.00  0.00           H  
ATOM   3263  HZ  PHE 0 208      12.623  -2.153   4.376  1.00  0.00           H  
ATOM   3264  N   ALA 0 209      10.546  -7.963   4.955  1.00  0.00      R00  N  
ATOM   3265  CA  ALA 0 209      11.592  -8.308   3.975  1.00  0.00      R00  C  
ATOM   3266  C   ALA 0 209      10.852  -8.987   2.691  1.00  0.00      R00  C  
ATOM   3267  O   ALA 0 209      11.275  -8.672   1.549  1.00  0.00      R00  O  
ATOM   3268  CB  ALA 0 209      12.591  -9.281   4.541  1.00  0.00      R00  C  
ATOM   3269  H   ALA 0 209      10.727  -8.204   5.919  1.00  0.00      R00  H  
ATOM   3270  HA  ALA 0 209      12.059  -7.359   3.710  1.00  0.00           H  
ATOM   3271  HB1 ALA 0 209      12.151 -10.201   4.926  1.00  0.00           H  
ATOM   3272  HB2 ALA 0 209      13.295  -9.685   3.814  1.00  0.00           H  
ATOM   3273  HB3 ALA 0 209      13.074  -8.845   5.416  1.00  0.00           H  
ATOM   3274  N   LEU 0 210       9.919  -9.872   2.933  1.00  0.00      R00  N  
ATOM   3275  CA  LEU 0 210       9.232 -10.628   1.879  1.00  0.00      R00  C  
ATOM   3276  C   LEU 0 210       7.934  -9.842   1.390  1.00  0.00      R00  C  
ATOM   3277  O   LEU 0 210       7.492 -10.076   0.255  1.00  0.00      R00  O  
ATOM   3278  CB  LEU 0 210       8.820 -11.973   2.543  1.00  0.00      R00  C  
ATOM   3279  CG  LEU 0 210       9.964 -12.844   3.146  1.00  0.00      R00  C  
ATOM   3280  CD1 LEU 0 210       9.426 -14.062   3.808  1.00  0.00      R00  C  
ATOM   3281  CD2 LEU 0 210      11.079 -13.261   2.248  1.00  0.00      R00  C  
ATOM   3282  H   LEU 0 210       9.734 -10.114   3.896  1.00  0.00      R00  H  
ATOM   3283  HA  LEU 0 210       9.790 -10.843   0.968  1.00  0.00           H  
ATOM   3284  HB3 LEU 0 210       8.201 -12.472   1.798  1.00  0.00           H  
ATOM   3285  HB2 LEU 0 210       8.147 -11.791   3.381  1.00  0.00           H  
ATOM   3286  HG  LEU 0 210      10.389 -12.276   3.974  1.00  0.00           H  
ATOM   3287 HD11 LEU 0 210       9.581 -13.936   4.880  1.00  0.00           H  
ATOM   3288 HD12 LEU 0 210       8.338 -14.098   3.865  1.00  0.00           H  
ATOM   3289 HD13 LEU 0 210       9.733 -15.054   3.478  1.00  0.00           H  
ATOM   3290 HD21 LEU 0 210      11.242 -14.322   2.063  1.00  0.00           H  
ATOM   3291 HD22 LEU 0 210      11.008 -12.819   1.254  1.00  0.00           H  
ATOM   3292 HD23 LEU 0 210      12.018 -12.913   2.679  1.00  0.00           H  
ATOM   3293  N   GLY 0 211       7.328  -8.930   2.169  1.00  0.00      R00  N  
ATOM   3294  CA  GLY 0 211       6.104  -8.180   1.827  1.00  0.00      R00  C  
ATOM   3295  C   GLY 0 211       6.316  -6.817   1.224  1.00  0.00      R00  C  
ATOM   3296  O   GLY 0 211       5.410  -6.175   0.715  1.00  0.00      R00  O  
ATOM   3297  H   GLY 0 211       7.764  -8.737   3.059  1.00  0.00      R00  H  
ATOM   3298  HA3 GLY 0 211       5.593  -8.026   2.777  1.00  0.00           H  
ATOM   3299  HA2 GLY 0 211       5.563  -8.766   1.083  1.00  0.00           H  
ATOM   3300  N   PHE 0 212       7.563  -6.338   1.228  1.00  0.00      R00  N  
ATOM   3301  CA  PHE 0 212       7.919  -4.977   0.842  1.00  0.00      R00  C  
ATOM   3302  C   PHE 0 212       9.215  -5.102   0.127  1.00  0.00      R00  C  
ATOM   3303  O   PHE 0 212       9.235  -4.785  -1.030  1.00  0.00      R00  O  
ATOM   3304  CB  PHE 0 212       7.938  -3.966   2.075  1.00  0.00      R00  C  
ATOM   3305  CG  PHE 0 212       8.240  -2.481   1.752  1.00  0.00      R00  C  
ATOM   3306  CD1 PHE 0 212       7.234  -1.555   2.014  1.00  0.00      R00  C  
ATOM   3307  CD2 PHE 0 212       9.558  -2.108   1.335  1.00  0.00      R00  C  
ATOM   3308  CE1 PHE 0 212       7.478  -0.249   1.629  1.00  0.00      R00  C  
ATOM   3309  CE2 PHE 0 212       9.808  -0.730   1.229  1.00  0.00      R00  C  
ATOM   3310  CZ  PHE 0 212       8.779   0.169   1.309  1.00  0.00      R00  C  
ATOM   3311  H   PHE 0 212       8.186  -6.711   1.929  1.00  0.00      R00  H  
ATOM   3312  HA  PHE 0 212       7.208  -4.541   0.141  1.00  0.00           H  
ATOM   3313  HB3 PHE 0 212       8.618  -4.328   2.846  1.00  0.00           H  
ATOM   3314  HB2 PHE 0 212       7.044  -4.073   2.689  1.00  0.00           H  
ATOM   3315  HD1 PHE 0 212       6.224  -1.777   2.325  1.00  0.00           H  
ATOM   3316  HD2 PHE 0 212      10.406  -2.773   1.400  1.00  0.00           H  
ATOM   3317  HE1 PHE 0 212       6.699   0.497   1.575  1.00  0.00           H  
ATOM   3318  HE2 PHE 0 212      10.758  -0.263   1.014  1.00  0.00           H  
ATOM   3319  HZ  PHE 0 212       8.994   1.154   0.923  1.00  0.00           H  
ATOM   3320  N   ALA 0 213      10.325  -5.382   0.859  1.00  0.00      R00  N  
ATOM   3321  CA  ALA 0 213      11.705  -5.145   0.407  1.00  0.00      R00  C  
ATOM   3322  C   ALA 0 213      12.114  -5.888  -0.915  1.00  0.00      R00  C  
ATOM   3323  O   ALA 0 213      12.539  -5.200  -1.902  1.00  0.00      R00  O  
ATOM   3324  CB  ALA 0 213      12.798  -5.297   1.503  1.00  0.00      R00  C  
ATOM   3325  H   ALA 0 213      10.187  -5.744   1.792  1.00  0.00      R00  H  
ATOM   3326  HA  ALA 0 213      11.714  -4.141  -0.017  1.00  0.00           H  
ATOM   3327  HB1 ALA 0 213      12.659  -6.333   1.813  1.00  0.00           H  
ATOM   3328  HB2 ALA 0 213      13.791  -5.237   1.058  1.00  0.00           H  
ATOM   3329  HB3 ALA 0 213      12.634  -4.549   2.278  1.00  0.00           H  
ATOM   3330  N   ALA 0 214      12.036  -7.188  -0.963  1.00  0.00      R00  N  
ATOM   3331  CA  ALA 0 214      12.273  -8.050  -2.060  1.00  0.00      R00  C  
ATOM   3332  C   ALA 0 214      11.406  -7.754  -3.289  1.00  0.00      R00  C  
ATOM   3333  O   ALA 0 214      11.971  -7.485  -4.344  1.00  0.00      R00  O  
ATOM   3334  CB  ALA 0 214      12.218  -9.570  -1.667  1.00  0.00      R00  C  
ATOM   3335  H   ALA 0 214      11.563  -7.656  -0.204  1.00  0.00      R00  H  
ATOM   3336  HA  ALA 0 214      13.300  -7.910  -2.396  1.00  0.00           H  
ATOM   3337  HB1 ALA 0 214      12.270  -9.875  -0.622  1.00  0.00           H  
ATOM   3338  HB2 ALA 0 214      11.500 -10.133  -2.263  1.00  0.00           H  
ATOM   3339  HB3 ALA 0 214      13.135 -10.034  -2.032  1.00  0.00           H  
ATOM   3340  N   PRO 0 215      10.055  -7.598  -3.147  1.00  0.00      R00  N  
ATOM   3341  CA  PRO 0 215       9.086  -7.120  -4.152  1.00  0.00      R00  C  
ATOM   3342  C   PRO 0 215       9.425  -5.764  -4.877  1.00  0.00      R00  C  
ATOM   3343  O   PRO 0 215       9.548  -5.774  -6.113  1.00  0.00      R00  O  
ATOM   3344  CD  PRO 0 215       9.317  -8.283  -2.056  1.00  0.00      R00  C  
ATOM   3345  CB  PRO 0 215       7.777  -6.925  -3.313  1.00  0.00      R00  C  
ATOM   3346  CG  PRO 0 215       7.795  -8.098  -2.375  1.00  0.00      R00  C  
ATOM   3347  HD2 PRO 0 215       9.558  -7.803  -1.108  1.00  0.00           H  
ATOM   3348  HD3 PRO 0 215       9.631  -9.322  -1.960  1.00  0.00           H  
ATOM   3349  HA  PRO 0 215       8.866  -7.862  -4.919  1.00  0.00           H  
ATOM   3350  HB3 PRO 0 215       6.848  -6.889  -3.881  1.00  0.00           H  
ATOM   3351  HB2 PRO 0 215       8.014  -6.071  -2.678  1.00  0.00           H  
ATOM   3352  HG2 PRO 0 215       7.146  -8.027  -1.502  1.00  0.00           H  
ATOM   3353  HG3 PRO 0 215       7.455  -8.923  -3.001  1.00  0.00           H  
ATOM   3354  N   LEU 0 216       9.674  -4.698  -4.074  1.00  0.00      R00  N  
ATOM   3355  CA  LEU 0 216       9.992  -3.322  -4.545  1.00  0.00      R00  C  
ATOM   3356  C   LEU 0 216      11.352  -3.339  -5.284  1.00  0.00      R00  C  
ATOM   3357  O   LEU 0 216      11.549  -2.595  -6.204  1.00  0.00      R00  O  
ATOM   3358  CB  LEU 0 216       9.821  -2.231  -3.441  1.00  0.00      R00  C  
ATOM   3359  CG  LEU 0 216      10.113  -0.741  -3.819  1.00  0.00      R00  C  
ATOM   3360  CD1 LEU 0 216       9.198  -0.279  -5.025  1.00  0.00      R00  C  
ATOM   3361  CD2 LEU 0 216      10.129   0.144  -2.563  1.00  0.00      R00  C  
ATOM   3362  H   LEU 0 216       9.664  -4.768  -3.067  1.00  0.00      R00  H  
ATOM   3363  HA  LEU 0 216       9.240  -3.112  -5.306  1.00  0.00           H  
ATOM   3364  HB3 LEU 0 216      10.425  -2.573  -2.601  1.00  0.00           H  
ATOM   3365  HB2 LEU 0 216       8.817  -2.303  -3.023  1.00  0.00           H  
ATOM   3366  HG  LEU 0 216      11.119  -0.528  -4.180  1.00  0.00           H  
ATOM   3367 HD11 LEU 0 216       8.562  -1.056  -5.449  1.00  0.00           H  
ATOM   3368 HD12 LEU 0 216       8.586   0.521  -4.609  1.00  0.00           H  
ATOM   3369 HD13 LEU 0 216       9.877   0.071  -5.802  1.00  0.00           H  
ATOM   3370 HD21 LEU 0 216       9.493  -0.343  -1.824  1.00  0.00           H  
ATOM   3371 HD22 LEU 0 216      11.116   0.273  -2.120  1.00  0.00           H  
ATOM   3372 HD23 LEU 0 216       9.654   1.095  -2.803  1.00  0.00           H  
ATOM   3373  N   THR 0 217      12.366  -4.149  -4.832  1.00  0.00      R00  N  
ATOM   3374  CA  THR 0 217      13.522  -4.486  -5.633  1.00  0.00      R00  C  
ATOM   3375  C   THR 0 217      13.356  -5.273  -6.913  1.00  0.00      R00  C  
ATOM   3376  O   THR 0 217      13.908  -4.955  -7.948  1.00  0.00      R00  O  
ATOM   3377  CB  THR 0 217      14.691  -5.107  -4.861  1.00  0.00      R00  C  
ATOM   3378  OG1 THR 0 217      14.829  -4.438  -3.639  1.00  0.00      R00  O  
ATOM   3379  CG2 THR 0 217      16.028  -4.896  -5.620  1.00  0.00      R00  C  
ATOM   3380  H   THR 0 217      12.403  -4.464  -3.873  1.00  0.00      R00  H  
ATOM   3381  HG1 THR 0 217      14.194  -4.867  -3.060  1.00  0.00      R00  H  
ATOM   3382  HA  THR 0 217      13.965  -3.554  -5.987  1.00  0.00           H  
ATOM   3383  HB  THR 0 217      14.487  -6.169  -4.724  1.00  0.00           H  
ATOM   3384 HG21 THR 0 217      16.039  -5.562  -6.483  1.00  0.00           H  
ATOM   3385 HG22 THR 0 217      16.081  -3.901  -6.062  1.00  0.00           H  
ATOM   3386 HG23 THR 0 217      16.896  -5.151  -5.013  1.00  0.00           H  
ATOM   3387  N   LEU 0 218      12.570  -6.320  -6.866  1.00  0.00      R00  N  
ATOM   3388  CA  LEU 0 218      12.255  -7.207  -7.923  1.00  0.00      R00  C  
ATOM   3389  C   LEU 0 218      11.500  -6.430  -9.025  1.00  0.00      R00  C  
ATOM   3390  O   LEU 0 218      11.803  -6.620 -10.199  1.00  0.00      R00  O  
ATOM   3391  CB  LEU 0 218      11.580  -8.463  -7.447  1.00  0.00      R00  C  
ATOM   3392  CG  LEU 0 218      11.467  -9.586  -8.490  1.00  0.00      R00  C  
ATOM   3393  CD1 LEU 0 218      12.887 -10.221  -8.793  1.00  0.00      R00  C  
ATOM   3394  CD2 LEU 0 218      10.523 -10.612  -7.982  1.00  0.00      R00  C  
ATOM   3395  H   LEU 0 218      12.096  -6.620  -6.026  1.00  0.00      R00  H  
ATOM   3396  HA  LEU 0 218      13.150  -7.604  -8.403  1.00  0.00           H  
ATOM   3397  HB3 LEU 0 218      10.610  -8.176  -7.040  1.00  0.00           H  
ATOM   3398  HB2 LEU 0 218      12.118  -8.799  -6.560  1.00  0.00           H  
ATOM   3399  HG  LEU 0 218      11.058  -9.210  -9.428  1.00  0.00           H  
ATOM   3400 HD11 LEU 0 218      13.699  -9.844  -8.172  1.00  0.00           H  
ATOM   3401 HD12 LEU 0 218      12.897 -11.273  -8.506  1.00  0.00           H  
ATOM   3402 HD13 LEU 0 218      13.234  -9.977  -9.797  1.00  0.00           H  
ATOM   3403 HD21 LEU 0 218      10.711 -11.583  -8.440  1.00  0.00           H  
ATOM   3404 HD22 LEU 0 218      10.551 -10.817  -6.912  1.00  0.00           H  
ATOM   3405 HD23 LEU 0 218       9.478 -10.424  -8.228  1.00  0.00           H  
ATOM   3406  N   ILE 0 219      10.551  -5.565  -8.684  1.00  0.00      R00  N  
ATOM   3407  CA  ILE 0 219       9.875  -4.576  -9.520  1.00  0.00      R00  C  
ATOM   3408  C   ILE 0 219      10.788  -3.589 -10.169  1.00  0.00      R00  C  
ATOM   3409  O   ILE 0 219      10.684  -3.479 -11.358  1.00  0.00      R00  O  
ATOM   3410  CB  ILE 0 219       8.755  -3.857  -8.717  1.00  0.00      R00  C  
ATOM   3411  CG2 ILE 0 219       8.200  -2.625  -9.414  1.00  0.00      R00  C  
ATOM   3412  CG1 ILE 0 219       7.607  -4.826  -8.328  1.00  0.00      R00  C  
ATOM   3413  CD1 ILE 0 219       6.466  -4.249  -7.456  1.00  0.00      R00  C  
ATOM   3414  H   ILE 0 219      10.493  -5.455  -7.681  1.00  0.00      R00  H  
ATOM   3415  HA  ILE 0 219       9.488  -5.194 -10.330  1.00  0.00           H  
ATOM   3416  HB  ILE 0 219       9.190  -3.622  -7.745  1.00  0.00           H  
ATOM   3417 HG21 ILE 0 219       8.796  -2.003 -10.081  1.00  0.00           H  
ATOM   3418 HG22 ILE 0 219       7.377  -2.985 -10.031  1.00  0.00           H  
ATOM   3419 HG23 ILE 0 219       7.744  -1.978  -8.664  1.00  0.00           H  
ATOM   3420 HG13 ILE 0 219       7.809  -5.729  -7.753  1.00  0.00           H  
ATOM   3421 HG12 ILE 0 219       7.132  -5.295  -9.189  1.00  0.00           H  
ATOM   3422 HD11 ILE 0 219       5.595  -4.905  -7.476  1.00  0.00           H  
ATOM   3423 HD12 ILE 0 219       6.687  -4.207  -6.389  1.00  0.00           H  
ATOM   3424 HD13 ILE 0 219       6.084  -3.271  -7.748  1.00  0.00           H  
ATOM   3425  N   PHE 0 220      11.637  -2.848  -9.418  1.00  0.00      R00  N  
ATOM   3426  CA  PHE 0 220      12.662  -1.918  -9.912  1.00  0.00      R00  C  
ATOM   3427  C   PHE 0 220      13.603  -2.511 -10.933  1.00  0.00      R00  C  
ATOM   3428  O   PHE 0 220      13.941  -1.836 -11.896  1.00  0.00      R00  O  
ATOM   3429  CB  PHE 0 220      13.419  -1.418  -8.644  1.00  0.00      R00  C  
ATOM   3430  CG  PHE 0 220      14.671  -0.665  -8.947  1.00  0.00      R00  C  
ATOM   3431  CD1 PHE 0 220      14.540   0.661  -9.312  1.00  0.00      R00  C  
ATOM   3432  CD2 PHE 0 220      15.935  -1.280  -9.159  1.00  0.00      R00  C  
ATOM   3433  CE1 PHE 0 220      15.648   1.399  -9.682  1.00  0.00      R00  C  
ATOM   3434  CE2 PHE 0 220      17.055  -0.459  -9.437  1.00  0.00      R00  C  
ATOM   3435  CZ  PHE 0 220      16.905   0.812  -9.667  1.00  0.00      R00  C  
ATOM   3436  H   PHE 0 220      11.579  -2.850  -8.410  1.00  0.00      R00  H  
ATOM   3437  HA  PHE 0 220      12.238  -1.123 -10.525  1.00  0.00           H  
ATOM   3438  HB3 PHE 0 220      13.865  -2.277  -8.143  1.00  0.00           H  
ATOM   3439  HB2 PHE 0 220      12.768  -0.812  -8.014  1.00  0.00           H  
ATOM   3440  HD1 PHE 0 220      13.554   1.075  -9.159  1.00  0.00           H  
ATOM   3441  HD2 PHE 0 220      16.071  -2.336  -8.977  1.00  0.00           H  
ATOM   3442  HE1 PHE 0 220      15.472   2.446  -9.881  1.00  0.00           H  
ATOM   3443  HE2 PHE 0 220      18.014  -0.919  -9.251  1.00  0.00           H  
ATOM   3444  HZ  PHE 0 220      17.817   1.384  -9.758  1.00  0.00           H  
ATOM   3445  N   VAL 0 221      13.959  -3.828 -10.734  1.00  0.00      R00  N  
ATOM   3446  CA  VAL 0 221      14.861  -4.578 -11.611  1.00  0.00      R00  C  
ATOM   3447  C   VAL 0 221      14.048  -4.978 -12.821  1.00  0.00      R00  C  
ATOM   3448  O   VAL 0 221      14.551  -4.757 -13.896  1.00  0.00      R00  O  
ATOM   3449  CB  VAL 0 221      15.347  -5.907 -10.867  1.00  0.00      R00  C  
ATOM   3450  CG1 VAL 0 221      15.916  -7.123 -11.742  1.00  0.00      R00  C  
ATOM   3451  CG2 VAL 0 221      16.392  -5.461  -9.839  1.00  0.00      R00  C  
ATOM   3452  H   VAL 0 221      13.858  -4.234  -9.814  1.00  0.00      R00  H  
ATOM   3453  HA  VAL 0 221      15.632  -3.888 -11.954  1.00  0.00           H  
ATOM   3454  HB  VAL 0 221      14.444  -6.213 -10.338  1.00  0.00           H  
ATOM   3455 HG11 VAL 0 221      16.203  -7.937 -11.076  1.00  0.00           H  
ATOM   3456 HG12 VAL 0 221      15.075  -7.507 -12.320  1.00  0.00           H  
ATOM   3457 HG13 VAL 0 221      16.790  -6.961 -12.372  1.00  0.00           H  
ATOM   3458 HG21 VAL 0 221      16.191  -4.426  -9.563  1.00  0.00           H  
ATOM   3459 HG22 VAL 0 221      16.350  -6.046  -8.920  1.00  0.00           H  
ATOM   3460 HG23 VAL 0 221      17.370  -5.463 -10.321  1.00  0.00           H  
ATOM   3461  N   PHE 0 222      12.838  -5.430 -12.683  1.00  0.00      R00  N  
ATOM   3462  CA  PHE 0 222      12.028  -5.725 -13.896  1.00  0.00      R00  C  
ATOM   3463  C   PHE 0 222      11.737  -4.564 -14.868  1.00  0.00      R00  C  
ATOM   3464  O   PHE 0 222      12.008  -4.719 -16.090  1.00  0.00      R00  O  
ATOM   3465  CB  PHE 0 222      10.732  -6.387 -13.447  1.00  0.00      R00  C  
ATOM   3466  CG  PHE 0 222      10.811  -7.829 -13.035  1.00  0.00      R00  C  
ATOM   3467  CD1 PHE 0 222      11.414  -8.719 -13.950  1.00  0.00      R00  C  
ATOM   3468  CD2 PHE 0 222      10.076  -8.308 -11.919  1.00  0.00      R00  C  
ATOM   3469  CE1 PHE 0 222      11.382 -10.102 -13.698  1.00  0.00      R00  C  
ATOM   3470  CE2 PHE 0 222      10.157  -9.663 -11.676  1.00  0.00      R00  C  
ATOM   3471  CZ  PHE 0 222      10.813 -10.554 -12.534  1.00  0.00      R00  C  
ATOM   3472  H   PHE 0 222      12.316  -5.418 -11.818  1.00  0.00      R00  H  
ATOM   3473  HA  PHE 0 222      12.631  -6.362 -14.542  1.00  0.00           H  
ATOM   3474  HB3 PHE 0 222      10.000  -6.415 -14.255  1.00  0.00           H  
ATOM   3475  HB2 PHE 0 222      10.243  -5.893 -12.608  1.00  0.00           H  
ATOM   3476  HD1 PHE 0 222      11.788  -8.397 -14.911  1.00  0.00           H  
ATOM   3477  HD2 PHE 0 222       9.611  -7.735 -11.130  1.00  0.00           H  
ATOM   3478  HE1 PHE 0 222      11.946 -10.747 -14.355  1.00  0.00           H  
ATOM   3479  HE2 PHE 0 222       9.804 -10.110 -10.758  1.00  0.00           H  
ATOM   3480  HZ  PHE 0 222      10.777 -11.607 -12.298  1.00  0.00           H  
ATOM   3481  N   TYR 0 223      11.279  -3.346 -14.422  1.00  0.00      R00  N  
ATOM   3482  CA  TYR 0 223      11.187  -2.194 -15.343  1.00  0.00      R00  C  
ATOM   3483  C   TYR 0 223      12.518  -1.613 -15.902  1.00  0.00      R00  C  
ATOM   3484  O   TYR 0 223      12.581  -1.130 -17.026  1.00  0.00      R00  O  
ATOM   3485  CB  TYR 0 223      10.393  -1.108 -14.596  1.00  0.00      R00  C  
ATOM   3486  CG  TYR 0 223       8.872  -1.346 -14.358  1.00  0.00      R00  C  
ATOM   3487  CD1 TYR 0 223       8.360  -0.859 -13.125  1.00  0.00      R00  C  
ATOM   3488  CE1 TYR 0 223       7.107  -1.298 -12.673  1.00  0.00      R00  C  
ATOM   3489  CD2 TYR 0 223       8.074  -2.073 -15.209  1.00  0.00      R00  C  
ATOM   3490  CE2 TYR 0 223       6.757  -2.340 -14.889  1.00  0.00      R00  C  
ATOM   3491  CZ  TYR 0 223       6.337  -2.027 -13.580  1.00  0.00      R00  C  
ATOM   3492  OH  TYR 0 223       5.218  -2.662 -13.095  1.00  0.00      R00  O  
ATOM   3493  H   TYR 0 223      10.920  -3.293 -13.480  1.00  0.00      R00  H  
ATOM   3494  HH  TYR 0 223       5.016  -2.606 -12.158  1.00  0.00      R00  H  
ATOM   3495  HA  TYR 0 223      10.551  -2.600 -16.130  1.00  0.00           H  
ATOM   3496  HB3 TYR 0 223      10.482  -0.178 -15.158  1.00  0.00           H  
ATOM   3497  HB2 TYR 0 223      11.008  -0.782 -13.757  1.00  0.00           H  
ATOM   3498  HD1 TYR 0 223       8.918  -0.250 -12.429  1.00  0.00           H  
ATOM   3499  HE1 TYR 0 223       6.723  -1.127 -11.678  1.00  0.00           H  
ATOM   3500  HD2 TYR 0 223       8.527  -2.460 -16.109  1.00  0.00           H  
ATOM   3501  HE2 TYR 0 223       6.177  -2.941 -15.574  1.00  0.00           H  
ATOM   3502  N   CYS 0 224      13.596  -1.726 -15.065  1.00  0.00      R00  N  
ATOM   3503  CA  CYS 0 224      14.997  -1.609 -15.604  1.00  0.00      R00  C  
ATOM   3504  C   CYS 0 224      15.220  -2.562 -16.816  1.00  0.00      R00  C  
ATOM   3505  O   CYS 0 224      15.757  -2.014 -17.850  1.00  0.00      R00  O  
ATOM   3506  CB  CYS 0 224      16.059  -1.884 -14.527  1.00  0.00      R00  C  
ATOM   3507  SG  CYS 0 224      16.288  -0.347 -13.661  1.00  0.00      R00  S  
ATOM   3508  H   CYS 0 224      13.488  -2.183 -14.171  1.00  0.00      R00  H  
ATOM   3509  HA  CYS 0 224      15.189  -0.567 -15.862  1.00  0.00           H  
ATOM   3510  HB3 CYS 0 224      16.999  -2.274 -14.918  1.00  0.00           H  
ATOM   3511  HB2 CYS 0 224      15.811  -2.594 -13.738  1.00  0.00           H  
ATOM   3512  HG  CYS 0 224      15.329  -0.498 -12.742  1.00  0.00           H  
ATOM   3513  N   LEU 0 225      14.770  -3.827 -16.766  1.00  0.00      R00  N  
ATOM   3514  CA  LEU 0 225      14.871  -4.748 -17.866  1.00  0.00      R00  C  
ATOM   3515  C   LEU 0 225      13.918  -4.398 -19.012  1.00  0.00      R00  C  
ATOM   3516  O   LEU 0 225      14.348  -4.437 -20.149  1.00  0.00      R00  O  
ATOM   3517  CB  LEU 0 225      14.729  -6.231 -17.453  1.00  0.00      R00  C  
ATOM   3518  CG  LEU 0 225      15.855  -6.722 -16.466  1.00  0.00      R00  C  
ATOM   3519  CD1 LEU 0 225      15.496  -7.995 -15.678  1.00  0.00      R00  C  
ATOM   3520  CD2 LEU 0 225      17.236  -6.974 -17.199  1.00  0.00      R00  C  
ATOM   3521  H   LEU 0 225      14.475  -4.206 -15.878  1.00  0.00      R00  H  
ATOM   3522  HA  LEU 0 225      15.831  -4.662 -18.376  1.00  0.00           H  
ATOM   3523  HB3 LEU 0 225      14.621  -6.956 -18.260  1.00  0.00           H  
ATOM   3524  HB2 LEU 0 225      13.815  -6.282 -16.861  1.00  0.00           H  
ATOM   3525  HG  LEU 0 225      16.048  -5.998 -15.674  1.00  0.00           H  
ATOM   3526 HD11 LEU 0 225      14.550  -7.848 -15.158  1.00  0.00           H  
ATOM   3527 HD12 LEU 0 225      15.417  -8.849 -16.350  1.00  0.00           H  
ATOM   3528 HD13 LEU 0 225      16.149  -8.264 -14.847  1.00  0.00           H  
ATOM   3529 HD21 LEU 0 225      17.206  -6.838 -18.280  1.00  0.00           H  
ATOM   3530 HD22 LEU 0 225      18.103  -6.361 -16.957  1.00  0.00           H  
ATOM   3531 HD23 LEU 0 225      17.695  -7.930 -16.947  1.00  0.00           H  
ATOM   3532  N   VAL 0 226      12.722  -3.910 -18.706  1.00  0.00      R00  N  
ATOM   3533  CA  VAL 0 226      11.782  -3.375 -19.719  1.00  0.00      R00  C  
ATOM   3534  C   VAL 0 226      12.384  -2.166 -20.464  1.00  0.00      R00  C  
ATOM   3535  O   VAL 0 226      12.407  -2.083 -21.689  1.00  0.00      R00  O  
ATOM   3536  CB  VAL 0 226      10.454  -2.937 -19.092  1.00  0.00      R00  C  
ATOM   3537  CG1 VAL 0 226       9.457  -2.108 -20.039  1.00  0.00      R00  C  
ATOM   3538  CG2 VAL 0 226       9.665  -4.144 -18.485  1.00  0.00      R00  C  
ATOM   3539  H   VAL 0 226      12.417  -3.744 -17.757  1.00  0.00      R00  H  
ATOM   3540  HA  VAL 0 226      11.665  -4.128 -20.498  1.00  0.00           H  
ATOM   3541  HB  VAL 0 226      10.677  -2.193 -18.327  1.00  0.00           H  
ATOM   3542 HG11 VAL 0 226       9.403  -2.413 -21.084  1.00  0.00           H  
ATOM   3543 HG12 VAL 0 226       8.438  -2.253 -19.681  1.00  0.00           H  
ATOM   3544 HG13 VAL 0 226       9.760  -1.062 -20.086  1.00  0.00           H  
ATOM   3545 HG21 VAL 0 226       8.975  -3.695 -17.770  1.00  0.00           H  
ATOM   3546 HG22 VAL 0 226       9.171  -4.821 -19.182  1.00  0.00           H  
ATOM   3547 HG23 VAL 0 226      10.345  -4.672 -17.818  1.00  0.00           H  
ATOM   3548  N   ILE 0 227      12.941  -1.220 -19.752  1.00  0.00      R00  N  
ATOM   3549  CA  ILE 0 227      13.783  -0.130 -20.236  1.00  0.00      R00  C  
ATOM   3550  C   ILE 0 227      15.014  -0.567 -21.095  1.00  0.00      R00  C  
ATOM   3551  O   ILE 0 227      15.226   0.053 -22.188  1.00  0.00      R00  O  
ATOM   3552  CB  ILE 0 227      14.235   0.881 -19.138  1.00  0.00      R00  C  
ATOM   3553  CG2 ILE 0 227      15.404   1.814 -19.515  1.00  0.00      R00  C  
ATOM   3554  CG1 ILE 0 227      13.120   1.675 -18.462  1.00  0.00      R00  C  
ATOM   3555  CD1 ILE 0 227      13.467   2.113 -17.101  1.00  0.00      R00  C  
ATOM   3556  H   ILE 0 227      12.784  -1.272 -18.756  1.00  0.00      R00  H  
ATOM   3557  HA  ILE 0 227      13.271   0.517 -20.950  1.00  0.00           H  
ATOM   3558  HB  ILE 0 227      14.685   0.299 -18.334  1.00  0.00           H  
ATOM   3559 HG21 ILE 0 227      16.292   1.181 -19.521  1.00  0.00           H  
ATOM   3560 HG22 ILE 0 227      15.309   2.328 -20.471  1.00  0.00           H  
ATOM   3561 HG23 ILE 0 227      15.491   2.514 -18.684  1.00  0.00           H  
ATOM   3562 HG13 ILE 0 227      12.219   1.065 -18.400  1.00  0.00           H  
ATOM   3563 HG12 ILE 0 227      12.858   2.496 -19.129  1.00  0.00           H  
ATOM   3564 HD11 ILE 0 227      14.431   1.737 -16.758  1.00  0.00           H  
ATOM   3565 HD12 ILE 0 227      13.449   3.193 -16.962  1.00  0.00           H  
ATOM   3566 HD13 ILE 0 227      12.766   1.814 -16.322  1.00  0.00           H  
ATOM   3567  N   ARG 0 228      15.742  -1.589 -20.605  1.00  0.00      R00  N  
ATOM   3568  CA  ARG 0 228      16.925  -2.180 -21.382  1.00  0.00      R00  C  
ATOM   3569  C   ARG 0 228      16.665  -2.676 -22.809  1.00  0.00      R00  C  
ATOM   3570  O   ARG 0 228      17.602  -2.575 -23.655  1.00  0.00      R00  O  
ATOM   3571  CB  ARG 0 228      17.619  -3.147 -20.449  1.00  0.00      R00  C  
ATOM   3572  CG  ARG 0 228      18.982  -3.716 -20.929  1.00  0.00      R00  C  
ATOM   3573  CD  ARG 0 228      19.565  -4.869 -20.185  1.00  0.00      R00  C  
ATOM   3574  NE  ARG 0 228      18.922  -6.185 -20.371  1.00  0.00      R00  N  
ATOM   3575  CZ  ARG 0 228      19.270  -7.369 -19.892  1.00  0.00      R00  C  
ATOM   3576  NH1 ARG 0 228      18.551  -8.548 -20.072  1.00  0.00      R00  N  
ATOM   3577  NH2 ARG 0 228      20.444  -7.421 -19.265  1.00  0.00      R00  N1+
ATOM   3578  H   ARG 0 228      15.579  -1.925 -19.667  1.00  0.00      R00  H  
ATOM   3579  HE  ARG 0 228      17.964  -6.112 -20.682  1.00  0.00      R00  H  
ATOM   3580 HH11 ARG 0 228      18.907  -9.470 -19.863  1.00  0.00      R00  H  
ATOM   3581 HH12 ARG 0 228      17.562  -8.590 -20.273  1.00  0.00      R00  H  
ATOM   3582 HH21 ARG 0 228      20.789  -8.319 -18.958  1.00  0.00      R00  H  
ATOM   3583 HH22 ARG 0 228      20.984  -6.591 -19.064  1.00  0.00      R00  H  
ATOM   3584  HA  ARG 0 228      17.654  -1.370 -21.426  1.00  0.00           H  
ATOM   3585  HB3 ARG 0 228      17.004  -4.013 -20.203  1.00  0.00           H  
ATOM   3586  HB2 ARG 0 228      17.871  -2.823 -19.439  1.00  0.00           H  
ATOM   3587  HG3 ARG 0 228      19.803  -3.000 -20.972  1.00  0.00           H  
ATOM   3588  HG2 ARG 0 228      18.959  -4.148 -21.930  1.00  0.00           H  
ATOM   3589  HD3 ARG 0 228      19.635  -4.517 -19.155  1.00  0.00           H  
ATOM   3590  HD2 ARG 0 228      20.618  -4.892 -20.464  1.00  0.00           H  
ATOM   3591  N   LYS 0 229      15.443  -3.094 -23.036  1.00  0.00      R00  N  
ATOM   3592  CA  LYS 0 229      14.954  -3.577 -24.267  1.00  0.00      R00  C  
ATOM   3593  C   LYS 0 229      14.582  -2.441 -25.229  1.00  0.00      R00  C  
ATOM   3594  O   LYS 0 229      14.972  -2.494 -26.372  1.00  0.00      R00  O  
ATOM   3595  CB  LYS 0 229      13.724  -4.460 -23.997  1.00  0.00      R00  C  
ATOM   3596  CG  LYS 0 229      12.837  -4.844 -25.202  1.00  0.00      R00  C  
ATOM   3597  CD  LYS 0 229      13.513  -5.979 -26.018  1.00  0.00      R00  C  
ATOM   3598  CE  LYS 0 229      12.951  -5.919 -27.517  1.00  0.00      R00  C  
ATOM   3599  NZ  LYS 0 229      13.853  -6.495 -28.454  1.00  0.00      R00  N1+
ATOM   3600  H   LYS 0 229      14.841  -3.262 -22.242  1.00  0.00      R00  H  
ATOM   3601  HZ1 LYS 0 229      13.514  -6.277 -29.380  1.00  0.00      R00  H  
ATOM   3602  HZ2 LYS 0 229      14.781  -6.118 -28.325  1.00  0.00      R00  H  
ATOM   3603  HZ3 LYS 0 229      13.913  -7.482 -28.249  1.00  0.00      R00  H  
ATOM   3604  HA  LYS 0 229      15.691  -4.260 -24.689  1.00  0.00           H  
ATOM   3605  HB3 LYS 0 229      13.009  -3.895 -23.400  1.00  0.00           H  
ATOM   3606  HB2 LYS 0 229      14.105  -5.345 -23.486  1.00  0.00           H  
ATOM   3607  HG3 LYS 0 229      12.370  -4.067 -25.807  1.00  0.00           H  
ATOM   3608  HG2 LYS 0 229      12.014  -5.328 -24.675  1.00  0.00           H  
ATOM   3609  HD3 LYS 0 229      13.303  -6.909 -25.490  1.00  0.00           H  
ATOM   3610  HD2 LYS 0 229      14.602  -5.933 -26.004  1.00  0.00           H  
ATOM   3611  HE3 LYS 0 229      12.791  -4.905 -27.886  1.00  0.00           H  
ATOM   3612  HE2 LYS 0 229      12.002  -6.450 -27.590  1.00  0.00           H  
ATOM   3613  N   LEU 0 230      13.974  -1.375 -24.654  1.00  0.00      R00  N  
ATOM   3614  CA  LEU 0 230      13.601  -0.165 -25.368  1.00  0.00      R00  C  
ATOM   3615  C   LEU 0 230      14.849   0.645 -25.740  1.00  0.00      R00  C  
ATOM   3616  O   LEU 0 230      14.799   1.283 -26.767  1.00  0.00      R00  O  
ATOM   3617  CB  LEU 0 230      12.611   0.570 -24.493  1.00  0.00      R00  C  
ATOM   3618  CG  LEU 0 230      11.264  -0.177 -24.022  1.00  0.00      R00  C  
ATOM   3619  CD1 LEU 0 230      10.637   0.652 -22.829  1.00  0.00      R00  C  
ATOM   3620  CD2 LEU 0 230      10.335  -0.535 -25.168  1.00  0.00      R00  C  
ATOM   3621  H   LEU 0 230      13.772  -1.307 -23.667  1.00  0.00      R00  H  
ATOM   3622  HA  LEU 0 230      13.092  -0.410 -26.300  1.00  0.00           H  
ATOM   3623  HB3 LEU 0 230      12.339   1.525 -24.943  1.00  0.00           H  
ATOM   3624  HB2 LEU 0 230      13.168   0.910 -23.619  1.00  0.00           H  
ATOM   3625  HG  LEU 0 230      11.638  -1.118 -23.620  1.00  0.00           H  
ATOM   3626 HD11 LEU 0 230      10.838   1.704 -23.036  1.00  0.00           H  
ATOM   3627 HD12 LEU 0 230       9.560   0.503 -22.906  1.00  0.00           H  
ATOM   3628 HD13 LEU 0 230      11.094   0.533 -21.847  1.00  0.00           H  
ATOM   3629 HD21 LEU 0 230      10.732  -0.117 -26.093  1.00  0.00           H  
ATOM   3630 HD22 LEU 0 230      10.139  -1.594 -25.338  1.00  0.00           H  
ATOM   3631 HD23 LEU 0 230       9.406   0.014 -25.016  1.00  0.00           H  
ATOM   3632  N   LYS 0 231      15.973   0.461 -25.042  1.00  0.00      R00  N  
ATOM   3633  CA  LYS 0 231      17.267   1.006 -25.476  1.00  0.00      R00  C  
ATOM   3634  C   LYS 0 231      17.822   0.475 -26.849  1.00  0.00      R00  C  
ATOM   3635  O   LYS 0 231      18.791   0.998 -27.296  1.00  0.00      R00  O  
ATOM   3636  CB  LYS 0 231      18.240   1.008 -24.352  1.00  0.00      R00  C  
ATOM   3637  CG  LYS 0 231      17.973   1.949 -23.103  1.00  0.00      R00  C  
ATOM   3638  CD  LYS 0 231      18.769   1.627 -21.856  1.00  0.00      R00  C  
ATOM   3639  CE  LYS 0 231      20.360   1.885 -21.967  1.00  0.00      R00  C  
ATOM   3640  NZ  LYS 0 231      20.999   1.778 -20.647  1.00  0.00      R00  N1+
ATOM   3641  H   LYS 0 231      15.943  -0.026 -24.158  1.00  0.00      R00  H  
ATOM   3642  HZ1 LYS 0 231      20.625   2.457 -19.999  1.00  0.00      R00  H  
ATOM   3643  HZ2 LYS 0 231      21.092   0.866 -20.224  1.00  0.00      R00  H  
ATOM   3644  HZ3 LYS 0 231      21.933   2.056 -20.912  1.00  0.00      R00  H  
ATOM   3645  HA  LYS 0 231      16.972   2.054 -25.527  1.00  0.00           H  
ATOM   3646  HB3 LYS 0 231      19.169   1.414 -24.753  1.00  0.00           H  
ATOM   3647  HB2 LYS 0 231      18.474  -0.025 -24.095  1.00  0.00           H  
ATOM   3648  HG3 LYS 0 231      16.911   1.931 -22.856  1.00  0.00           H  
ATOM   3649  HG2 LYS 0 231      18.143   2.957 -23.479  1.00  0.00           H  
ATOM   3650  HD3 LYS 0 231      18.579   0.600 -21.544  1.00  0.00           H  
ATOM   3651  HD2 LYS 0 231      18.320   2.116 -20.992  1.00  0.00           H  
ATOM   3652  HE3 LYS 0 231      20.535   2.894 -22.339  1.00  0.00           H  
ATOM   3653  HE2 LYS 0 231      20.945   1.285 -22.664  1.00  0.00           H  
ATOM   3654  N   THR 0 232      17.122  -0.485 -27.459  1.00  0.00      R00  N  
ATOM   3655  CA  THR 0 232      17.264  -0.834 -28.925  1.00  0.00      R00  C  
ATOM   3656  C   THR 0 232      16.856   0.265 -29.929  1.00  0.00      R00  C  
ATOM   3657  O   THR 0 232      17.226   0.189 -31.050  1.00  0.00      R00  O  
ATOM   3658  CB  THR 0 232      16.285  -2.030 -29.256  1.00  0.00      R00  C  
ATOM   3659  OG1 THR 0 232      16.587  -2.737 -30.428  1.00  0.00      R00  O  
ATOM   3660  CG2 THR 0 232      14.800  -1.661 -29.523  1.00  0.00      R00  C  
ATOM   3661  H   THR 0 232      16.361  -0.892 -26.934  1.00  0.00      R00  H  
ATOM   3662  HG1 THR 0 232      17.519  -2.939 -30.535  1.00  0.00      R00  H  
ATOM   3663  HA  THR 0 232      18.317  -1.080 -29.068  1.00  0.00           H  
ATOM   3664  HB  THR 0 232      16.384  -2.750 -28.444  1.00  0.00           H  
ATOM   3665 HG21 THR 0 232      14.395  -1.117 -28.669  1.00  0.00           H  
ATOM   3666 HG22 THR 0 232      14.736  -0.972 -30.365  1.00  0.00           H  
ATOM   3667 HG23 THR 0 232      14.170  -2.547 -29.601  1.00  0.00           H  
ATOM   3668  N   VAL 0 233      16.185   1.394 -29.554  1.00  0.00      R00  N  
ATOM   3669  CA  VAL 0 233      15.857   2.473 -30.560  1.00  0.00      R00  C  
ATOM   3670  C   VAL 0 233      17.125   3.259 -31.026  1.00  0.00      R00  C  
ATOM   3671  O   VAL 0 233      17.800   3.847 -30.223  1.00  0.00      R00  O  
ATOM   3672  CB  VAL 0 233      14.765   3.325 -29.991  1.00  0.00      R00  C  
ATOM   3673  CG1 VAL 0 233      14.482   4.545 -30.898  1.00  0.00      R00  C  
ATOM   3674  CG2 VAL 0 233      13.444   2.555 -29.689  1.00  0.00      R00  C  
ATOM   3675  H   VAL 0 233      15.918   1.668 -28.619  1.00  0.00      R00  H  
ATOM   3676  HA  VAL 0 233      15.377   1.913 -31.362  1.00  0.00           H  
ATOM   3677  HB  VAL 0 233      15.071   3.716 -29.021  1.00  0.00           H  
ATOM   3678 HG11 VAL 0 233      14.253   4.390 -31.952  1.00  0.00           H  
ATOM   3679 HG12 VAL 0 233      13.679   5.088 -30.399  1.00  0.00           H  
ATOM   3680 HG13 VAL 0 233      15.230   5.297 -31.153  1.00  0.00           H  
ATOM   3681 HG21 VAL 0 233      12.929   2.214 -30.586  1.00  0.00           H  
ATOM   3682 HG22 VAL 0 233      13.644   1.727 -29.008  1.00  0.00           H  
ATOM   3683 HG23 VAL 0 233      12.774   3.194 -29.114  1.00  0.00           H  
ATOM   3684  N   GLY 0 234      17.387   3.133 -32.306  1.00  0.00      R00  N  
ATOM   3685  CA  GLY 0 234      18.597   3.801 -32.905  1.00  0.00      R00  C  
ATOM   3686  C   GLY 0 234      18.236   4.443 -34.297  1.00  0.00      R00  C  
ATOM   3687  O   GLY 0 234      17.027   4.613 -34.568  1.00  0.00      R00  O  
ATOM   3688  H   GLY 0 234      16.841   2.461 -32.827  1.00  0.00      R00  H  
ATOM   3689  HA3 GLY 0 234      19.313   2.996 -33.071  1.00  0.00           H  
ATOM   3690  HA2 GLY 0 234      19.038   4.527 -32.222  1.00  0.00           H  
ATOM   3691  N   PRO 0 235      19.305   4.743 -35.120  1.00  0.00      R00  N  
ATOM   3692  CA  PRO 0 235      19.012   5.173 -36.484  1.00  0.00      R00  C  
ATOM   3693  C   PRO 0 235      18.334   4.210 -37.389  1.00  0.00      R00  C  
ATOM   3694  O   PRO 0 235      17.676   4.648 -38.376  1.00  0.00      R00  O  
ATOM   3695  CD  PRO 0 235      20.759   4.709 -34.843  1.00  0.00      R00  C  
ATOM   3696  CB  PRO 0 235      20.402   5.509 -37.060  1.00  0.00      R00  C  
ATOM   3697  CG  PRO 0 235      21.481   5.030 -36.270  1.00  0.00      R00  C  
ATOM   3698  HD2 PRO 0 235      21.021   3.728 -34.447  1.00  0.00           H  
ATOM   3699  HD3 PRO 0 235      20.992   5.464 -34.092  1.00  0.00           H  
ATOM   3700  HA  PRO 0 235      18.381   6.062 -36.518  1.00  0.00           H  
ATOM   3701  HB3 PRO 0 235      20.431   6.585 -36.885  1.00  0.00           H  
ATOM   3702  HB2 PRO 0 235      20.577   5.292 -38.114  1.00  0.00           H  
ATOM   3703  HG2 PRO 0 235      21.733   4.021 -36.596  1.00  0.00           H  
ATOM   3704  HG3 PRO 0 235      22.292   5.757 -36.221  1.00  0.00           H  
ATOM   3705  N   LYS 0 236      18.532   2.895 -37.282  1.00  0.00      R00  N  
ATOM   3706  CA  LYS 0 236      17.828   1.971 -38.009  1.00  0.00      R00  C  
ATOM   3707  C   LYS 0 236      16.553   1.539 -37.347  1.00  0.00      R00  C  
ATOM   3708  O   LYS 0 236      15.522   1.518 -37.993  1.00  0.00      R00  O  
ATOM   3709  CB  LYS 0 236      18.776   0.809 -38.455  1.00  0.00      R00  C  
ATOM   3710  CG  LYS 0 236      20.106   1.297 -39.159  1.00  0.00      R00  C  
ATOM   3711  CD  LYS 0 236      20.798  -0.000 -39.725  1.00  0.00      R00  C  
ATOM   3712  CE  LYS 0 236      22.073   0.390 -40.505  1.00  0.00      R00  C  
ATOM   3713  NZ  LYS 0 236      22.870  -0.872 -40.609  1.00  0.00      R00  N1+
ATOM   3714  H   LYS 0 236      19.063   2.481 -36.530  1.00  0.00      R00  H  
ATOM   3715  HZ1 LYS 0 236      22.455  -1.622 -41.143  1.00  0.00      R00  H  
ATOM   3716  HZ2 LYS 0 236      23.768  -0.723 -41.047  1.00  0.00      R00  H  
ATOM   3717  HZ3 LYS 0 236      23.046  -1.218 -39.676  1.00  0.00      R00  H  
ATOM   3718  HA  LYS 0 236      17.678   2.404 -38.998  1.00  0.00           H  
ATOM   3719  HB3 LYS 0 236      18.225   0.223 -39.190  1.00  0.00           H  
ATOM   3720  HB2 LYS 0 236      19.104   0.169 -37.635  1.00  0.00           H  
ATOM   3721  HG3 LYS 0 236      20.757   1.835 -38.470  1.00  0.00           H  
ATOM   3722  HG2 LYS 0 236      19.863   2.028 -39.930  1.00  0.00           H  
ATOM   3723  HD3 LYS 0 236      20.208  -0.397 -40.551  1.00  0.00           H  
ATOM   3724  HD2 LYS 0 236      20.785  -0.798 -38.982  1.00  0.00           H  
ATOM   3725  HE3 LYS 0 236      22.598   1.236 -40.062  1.00  0.00           H  
ATOM   3726  HE2 LYS 0 236      21.724   0.599 -41.517  1.00  0.00           H  
ATOM   3727  N   ASN 0 237      16.606   1.229 -36.000  1.00  0.00      R00  N  
ATOM   3728  CA  ASN 0 237      15.458   0.722 -35.221  1.00  0.00      R00  C  
ATOM   3729  C   ASN 0 237      14.399   1.838 -34.802  1.00  0.00      R00  C  
ATOM   3730  O   ASN 0 237      14.031   1.904 -33.657  1.00  0.00      R00  O  
ATOM   3731  CB  ASN 0 237      15.976  -0.017 -33.947  1.00  0.00      R00  C  
ATOM   3732  CG  ASN 0 237      16.829  -1.282 -34.150  1.00  0.00      R00  C  
ATOM   3733  OD1 ASN 0 237      16.669  -1.826 -35.179  1.00  0.00      R00  O  
ATOM   3734  ND2 ASN 0 237      17.600  -1.626 -33.118  1.00  0.00      R00  N  
ATOM   3735  H   ASN 0 237      17.456   1.411 -35.485  1.00  0.00      R00  H  
ATOM   3736 HD21 ASN 0 237      18.102  -2.494 -33.238  1.00  0.00      R00  H  
ATOM   3737 HD22 ASN 0 237      17.782  -0.920 -32.419  1.00  0.00      R00  H  
ATOM   3738  HA  ASN 0 237      14.881   0.038 -35.841  1.00  0.00           H  
ATOM   3739  HB3 ASN 0 237      15.159  -0.268 -33.270  1.00  0.00           H  
ATOM   3740  HB2 ASN 0 237      16.505   0.729 -33.353  1.00  0.00           H  
ATOM   3741  N   LYS 0 238      13.929   2.601 -35.826  1.00  0.00      R00  N  
ATOM   3742  CA  LYS 0 238      13.002   3.736 -35.712  1.00  0.00      R00  C  
ATOM   3743  C   LYS 0 238      11.607   3.312 -35.192  1.00  0.00      R00  C  
ATOM   3744  O   LYS 0 238      11.054   2.342 -35.704  1.00  0.00      R00  O  
ATOM   3745  CB  LYS 0 238      12.853   4.296 -37.057  1.00  0.00      R00  C  
ATOM   3746  CG  LYS 0 238      14.141   5.129 -37.407  1.00  0.00      R00  C  
ATOM   3747  CD  LYS 0 238      14.110   5.557 -38.869  1.00  0.00      R00  C  
ATOM   3748  CE  LYS 0 238      14.144   4.441 -39.999  1.00  0.00      R00  C  
ATOM   3749  NZ  LYS 0 238      13.999   5.037 -41.336  1.00  0.00      R00  N1+
ATOM   3750  H   LYS 0 238      14.175   2.377 -36.779  1.00  0.00      R00  H  
ATOM   3751  HZ1 LYS 0 238      14.634   5.812 -41.461  1.00  0.00      R00  H  
ATOM   3752  HZ2 LYS 0 238      14.342   4.396 -42.037  1.00  0.00      R00  H  
ATOM   3753  HZ3 LYS 0 238      13.041   5.320 -41.487  1.00  0.00      R00  H  
ATOM   3754  HA  LYS 0 238      13.340   4.529 -35.044  1.00  0.00           H  
ATOM   3755  HB3 LYS 0 238      11.965   4.918 -37.171  1.00  0.00           H  
ATOM   3756  HB2 LYS 0 238      12.702   3.444 -37.720  1.00  0.00           H  
ATOM   3757  HG3 LYS 0 238      15.020   4.501 -37.264  1.00  0.00           H  
ATOM   3758  HG2 LYS 0 238      14.133   5.984 -36.730  1.00  0.00           H  
ATOM   3759  HD3 LYS 0 238      14.993   6.183 -39.000  1.00  0.00           H  
ATOM   3760  HD2 LYS 0 238      13.352   6.308 -39.094  1.00  0.00           H  
ATOM   3761  HE3 LYS 0 238      13.393   3.693 -39.746  1.00  0.00           H  
ATOM   3762  HE2 LYS 0 238      15.146   4.015 -39.945  1.00  0.00           H  
ATOM   3763  N   SER 0 239      11.167   3.927 -34.119  1.00  0.00      R00  N  
ATOM   3764  CA  SER 0 239       9.921   3.548 -33.464  1.00  0.00      R00  C  
ATOM   3765  C   SER 0 239       9.512   4.598 -32.388  1.00  0.00      R00  C  
ATOM   3766  O   SER 0 239       9.959   4.482 -31.240  1.00  0.00      R00  O  
ATOM   3767  CB  SER 0 239       9.983   2.179 -32.803  1.00  0.00      R00  C  
ATOM   3768  OG  SER 0 239       8.784   1.846 -32.198  1.00  0.00      R00  O  
ATOM   3769  H   SER 0 239      11.657   4.682 -33.660  1.00  0.00      R00  H  
ATOM   3770  HG  SER 0 239       8.136   1.638 -32.876  1.00  0.00      R00  H  
ATOM   3771  HA  SER 0 239       9.101   3.395 -34.166  1.00  0.00           H  
ATOM   3772  HB3 SER 0 239      10.831   2.013 -32.139  1.00  0.00           H  
ATOM   3773  HB2 SER 0 239      10.129   1.342 -33.486  1.00  0.00           H  
ATOM   3774  N   LYS 0 240       8.408   5.386 -32.626  1.00  0.00      R00  N  
ATOM   3775  CA  LYS 0 240       7.830   6.307 -31.646  1.00  0.00      R00  C  
ATOM   3776  C   LYS 0 240       7.175   5.496 -30.475  1.00  0.00      R00  C  
ATOM   3777  O   LYS 0 240       7.036   6.026 -29.370  1.00  0.00      R00  O  
ATOM   3778  CB  LYS 0 240       6.988   7.286 -32.421  1.00  0.00      R00  C  
ATOM   3779  CG  LYS 0 240       5.503   6.980 -32.477  1.00  0.00      R00  C  
ATOM   3780  CD  LYS 0 240       4.702   7.741 -33.522  1.00  0.00      R00  C  
ATOM   3781  CE  LYS 0 240       3.258   7.683 -33.131  1.00  0.00      R00  C  
ATOM   3782  NZ  LYS 0 240       2.735   6.298 -33.236  1.00  0.00      R00  N1+
ATOM   3783  H   LYS 0 240       7.930   5.359 -33.516  1.00  0.00      R00  H  
ATOM   3784  HZ1 LYS 0 240       1.731   6.401 -33.188  1.00  0.00      R00  H  
ATOM   3785  HZ2 LYS 0 240       3.040   5.937 -34.129  1.00  0.00      R00  H  
ATOM   3786  HZ3 LYS 0 240       2.998   5.565 -32.594  1.00  0.00      R00  H  
ATOM   3787  HA  LYS 0 240       8.603   6.941 -31.213  1.00  0.00           H  
ATOM   3788  HB3 LYS 0 240       7.290   7.418 -33.460  1.00  0.00           H  
ATOM   3789  HB2 LYS 0 240       7.064   8.269 -31.957  1.00  0.00           H  
ATOM   3790  HG3 LYS 0 240       5.041   7.128 -31.501  1.00  0.00           H  
ATOM   3791  HG2 LYS 0 240       5.470   5.898 -32.606  1.00  0.00           H  
ATOM   3792  HD3 LYS 0 240       4.851   7.166 -34.436  1.00  0.00           H  
ATOM   3793  HD2 LYS 0 240       5.085   8.723 -33.798  1.00  0.00           H  
ATOM   3794  HE3 LYS 0 240       2.649   8.336 -33.756  1.00  0.00           H  
ATOM   3795  HE2 LYS 0 240       3.129   8.016 -32.101  1.00  0.00           H  
ATOM   3796  N   GLU 0 241       6.811   4.273 -30.632  1.00  0.00      R00  N  
ATOM   3797  CA  GLU 0 241       6.204   3.360 -29.691  1.00  0.00      R00  C  
ATOM   3798  C   GLU 0 241       7.206   2.838 -28.610  1.00  0.00      R00  C  
ATOM   3799  O   GLU 0 241       6.844   2.933 -27.393  1.00  0.00      R00  O  
ATOM   3800  CB  GLU 0 241       5.577   2.215 -30.466  1.00  0.00      R00  C  
ATOM   3801  CG  GLU 0 241       4.590   2.525 -31.623  1.00  0.00      R00  C  
ATOM   3802  CD  GLU 0 241       3.385   3.311 -31.108  1.00  0.00      R00  C  
ATOM   3803  OE1 GLU 0 241       3.209   4.524 -31.340  1.00  0.00      R00  O  
ATOM   3804  OE2 GLU 0 241       2.623   2.616 -30.408  1.00  0.00      R00  O1-
ATOM   3805  H   GLU 0 241       7.089   3.921 -31.536  1.00  0.00      R00  H  
ATOM   3806  HA  GLU 0 241       5.407   3.906 -29.186  1.00  0.00           H  
ATOM   3807  HB3 GLU 0 241       5.125   1.480 -29.799  1.00  0.00           H  
ATOM   3808  HB2 GLU 0 241       6.424   1.667 -30.876  1.00  0.00           H  
ATOM   3809  HG3 GLU 0 241       4.204   1.610 -32.071  1.00  0.00           H  
ATOM   3810  HG2 GLU 0 241       5.038   3.087 -32.443  1.00  0.00           H  
ATOM   3811  N   LYS 0 242       8.394   2.354 -29.058  1.00  0.00      R00  N  
ATOM   3812  CA  LYS 0 242       9.456   1.943 -28.130  1.00  0.00      R00  C  
ATOM   3813  C   LYS 0 242       9.936   3.213 -27.420  1.00  0.00      R00  C  
ATOM   3814  O   LYS 0 242      10.203   3.192 -26.198  1.00  0.00      R00  O  
ATOM   3815  CB  LYS 0 242      10.561   1.124 -28.782  1.00  0.00      R00  C  
ATOM   3816  CG  LYS 0 242      10.185  -0.230 -29.363  1.00  0.00      R00  C  
ATOM   3817  CD  LYS 0 242      11.284  -1.350 -29.478  1.00  0.00      R00  C  
ATOM   3818  CE  LYS 0 242      11.026  -2.571 -30.367  1.00  0.00      R00  C  
ATOM   3819  NZ  LYS 0 242      11.014  -2.202 -31.788  1.00  0.00      R00  N1+
ATOM   3820  H   LYS 0 242       8.499   2.167 -30.045  1.00  0.00      R00  H  
ATOM   3821  HZ1 LYS 0 242      11.187  -2.941 -32.455  1.00  0.00      R00  H  
ATOM   3822  HZ2 LYS 0 242      10.071  -1.914 -32.004  1.00  0.00      R00  H  
ATOM   3823  HZ3 LYS 0 242      11.670  -1.445 -31.916  1.00  0.00      R00  H  
ATOM   3824  HA  LYS 0 242       8.776   1.342 -27.526  1.00  0.00           H  
ATOM   3825  HB3 LYS 0 242      11.374   1.003 -28.066  1.00  0.00           H  
ATOM   3826  HB2 LYS 0 242      11.022   1.674 -29.602  1.00  0.00           H  
ATOM   3827  HG3 LYS 0 242       9.729   0.014 -30.322  1.00  0.00           H  
ATOM   3828  HG2 LYS 0 242       9.312  -0.668 -28.879  1.00  0.00           H  
ATOM   3829  HD3 LYS 0 242      11.434  -1.793 -28.493  1.00  0.00           H  
ATOM   3830  HD2 LYS 0 242      12.159  -0.752 -29.732  1.00  0.00           H  
ATOM   3831  HE3 LYS 0 242      10.093  -3.040 -30.057  1.00  0.00           H  
ATOM   3832  HE2 LYS 0 242      11.858  -3.265 -30.241  1.00  0.00           H  
ATOM   3833  N   LYS 0 243      10.041   4.340 -28.094  1.00  0.00      R00  N  
ATOM   3834  CA  LYS 0 243      10.620   5.609 -27.578  1.00  0.00      R00  C  
ATOM   3835  C   LYS 0 243       9.675   6.305 -26.589  1.00  0.00      R00  C  
ATOM   3836  O   LYS 0 243      10.178   6.941 -25.656  1.00  0.00      R00  O  
ATOM   3837  CB  LYS 0 243      10.915   6.502 -28.762  1.00  0.00      R00  C  
ATOM   3838  CG  LYS 0 243      11.857   7.704 -28.489  1.00  0.00      R00  C  
ATOM   3839  CD  LYS 0 243      12.114   8.740 -29.594  1.00  0.00      R00  C  
ATOM   3840  CE  LYS 0 243      10.957   9.694 -30.001  1.00  0.00      R00  C  
ATOM   3841  NZ  LYS 0 243      11.282  10.387 -31.220  1.00  0.00      R00  N1+
ATOM   3842  H   LYS 0 243       9.892   4.274 -29.091  1.00  0.00      R00  H  
ATOM   3843  HZ1 LYS 0 243      12.222  10.756 -31.258  1.00  0.00      R00  H  
ATOM   3844  HZ2 LYS 0 243      11.258   9.677 -31.938  1.00  0.00      R00  H  
ATOM   3845  HZ3 LYS 0 243      10.700  11.189 -31.417  1.00  0.00      R00  H  
ATOM   3846  HA  LYS 0 243      11.565   5.269 -27.153  1.00  0.00           H  
ATOM   3847  HB3 LYS 0 243      10.103   6.827 -29.412  1.00  0.00           H  
ATOM   3848  HB2 LYS 0 243      11.379   5.906 -29.548  1.00  0.00           H  
ATOM   3849  HG3 LYS 0 243      12.746   7.373 -27.952  1.00  0.00           H  
ATOM   3850  HG2 LYS 0 243      11.447   8.367 -27.727  1.00  0.00           H  
ATOM   3851  HD3 LYS 0 243      12.246   8.180 -30.520  1.00  0.00           H  
ATOM   3852  HD2 LYS 0 243      12.945   9.379 -29.296  1.00  0.00           H  
ATOM   3853  HE3 LYS 0 243      10.707  10.351 -29.168  1.00  0.00           H  
ATOM   3854  HE2 LYS 0 243      10.086   9.091 -30.257  1.00  0.00           H  
ATOM   3855  N   ARG 0 244       8.344   6.223 -26.838  1.00  0.00      R00  N  
ATOM   3856  CA  ARG 0 244       7.370   6.831 -25.932  1.00  0.00      R00  C  
ATOM   3857  C   ARG 0 244       7.239   6.124 -24.578  1.00  0.00      R00  C  
ATOM   3858  O   ARG 0 244       7.162   6.738 -23.532  1.00  0.00      R00  O  
ATOM   3859  CB  ARG 0 244       6.031   6.914 -26.663  1.00  0.00      R00  C  
ATOM   3860  CG  ARG 0 244       4.849   7.419 -25.822  1.00  0.00      R00  C  
ATOM   3861  CD  ARG 0 244       3.426   7.192 -26.454  1.00  0.00      R00  C  
ATOM   3862  NE  ARG 0 244       3.092   5.804 -26.817  1.00  0.00      R00  N  
ATOM   3863  CZ  ARG 0 244       3.080   5.290 -28.047  1.00  0.00      R00  C  
ATOM   3864  NH1 ARG 0 244       2.999   3.965 -28.025  1.00  0.00      R00  N  
ATOM   3865  NH2 ARG 0 244       3.078   5.986 -29.208  1.00  0.00      R00  N1+
ATOM   3866  H   ARG 0 244       8.130   5.811 -27.735  1.00  0.00      R00  H  
ATOM   3867  HE  ARG 0 244       3.169   5.238 -25.984  1.00  0.00      R00  H  
ATOM   3868 HH11 ARG 0 244       2.982   3.433 -28.883  1.00  0.00      R00  H  
ATOM   3869 HH12 ARG 0 244       3.102   3.405 -27.191  1.00  0.00      R00  H  
ATOM   3870 HH21 ARG 0 244       3.090   5.503 -30.095  1.00  0.00      R00  H  
ATOM   3871 HH22 ARG 0 244       3.377   6.950 -29.237  1.00  0.00      R00  H  
ATOM   3872  HA  ARG 0 244       7.707   7.851 -25.750  1.00  0.00           H  
ATOM   3873  HB3 ARG 0 244       5.890   5.871 -26.946  1.00  0.00           H  
ATOM   3874  HB2 ARG 0 244       6.162   7.654 -27.452  1.00  0.00           H  
ATOM   3875  HG3 ARG 0 244       5.012   8.475 -25.607  1.00  0.00           H  
ATOM   3876  HG2 ARG 0 244       4.850   6.952 -24.837  1.00  0.00           H  
ATOM   3877  HD3 ARG 0 244       3.134   7.820 -27.296  1.00  0.00           H  
ATOM   3878  HD2 ARG 0 244       2.759   7.661 -25.731  1.00  0.00           H  
ATOM   3879  N   SER 0 245       7.354   4.799 -24.753  1.00  0.00      R00  N  
ATOM   3880  CA  SER 0 245       7.512   3.924 -23.623  1.00  0.00      R00  C  
ATOM   3881  C   SER 0 245       8.780   4.117 -22.847  1.00  0.00      R00  C  
ATOM   3882  O   SER 0 245       8.628   4.164 -21.639  1.00  0.00      R00  O  
ATOM   3883  CB  SER 0 245       7.303   2.464 -24.075  1.00  0.00      R00  C  
ATOM   3884  OG  SER 0 245       6.101   2.273 -24.843  1.00  0.00      R00  O  
ATOM   3885  H   SER 0 245       7.259   4.416 -25.683  1.00  0.00      R00  H  
ATOM   3886  HG  SER 0 245       6.251   2.489 -25.766  1.00  0.00      R00  H  
ATOM   3887  HA  SER 0 245       6.633   4.117 -23.008  1.00  0.00           H  
ATOM   3888  HB3 SER 0 245       7.417   1.744 -23.265  1.00  0.00           H  
ATOM   3889  HB2 SER 0 245       8.094   2.219 -24.784  1.00  0.00           H  
ATOM   3890  N   HIS 0 246       9.970   4.372 -23.469  1.00  0.00      R00  N  
ATOM   3891  CA  HIS 0 246      11.279   4.632 -22.813  1.00  0.00      R00  C  
ATOM   3892  C   HIS 0 246      11.189   5.729 -21.776  1.00  0.00      R00  C  
ATOM   3893  O   HIS 0 246      11.831   5.624 -20.701  1.00  0.00      R00  O  
ATOM   3894  CB  HIS 0 246      12.322   5.019 -23.965  1.00  0.00      R00  C  
ATOM   3895  CG  HIS 0 246      13.769   4.948 -23.612  1.00  0.00      R00  C  
ATOM   3896  ND1 HIS 0 246      14.723   5.313 -24.516  1.00  0.00      R00  N  
ATOM   3897  CD2 HIS 0 246      14.477   4.492 -22.530  1.00  0.00      R00  C  
ATOM   3898  NE2 HIS 0 246      15.880   4.526 -22.821  1.00  0.00      R00  N  
ATOM   3899  CE1 HIS 0 246      15.916   5.096 -24.040  1.00  0.00      R00  C  
ATOM   3900  H   HIS 0 246       9.974   4.221 -24.468  1.00  0.00      R00  H  
ATOM   3901  HD1 HIS 0 246      14.452   5.539 -25.462  1.00  0.00      R00  H  
ATOM   3902  HA  HIS 0 246      11.528   3.648 -22.414  1.00  0.00           H  
ATOM   3903  HB3 HIS 0 246      12.046   5.942 -24.476  1.00  0.00           H  
ATOM   3904  HB2 HIS 0 246      12.172   4.367 -24.825  1.00  0.00           H  
ATOM   3905  HD2 HIS 0 246      14.112   4.102 -21.591  1.00  0.00           H  
ATOM   3906  HE1 HIS 0 246      16.784   5.269 -24.661  1.00  0.00           H  
ATOM   3907  N   ARG 0 247      10.441   6.817 -22.019  1.00  0.00      R00  N  
ATOM   3908  CA  ARG 0 247      10.024   7.830 -21.061  1.00  0.00      R00  C  
ATOM   3909  C   ARG 0 247       9.003   7.392 -19.914  1.00  0.00      R00  C  
ATOM   3910  O   ARG 0 247       9.296   7.653 -18.746  1.00  0.00      R00  O  
ATOM   3911  CB  ARG 0 247       9.594   9.068 -21.778  1.00  0.00      R00  C  
ATOM   3912  CG  ARG 0 247       9.750  10.425 -21.032  1.00  0.00      R00  C  
ATOM   3913  CD  ARG 0 247       9.388  11.683 -21.906  1.00  0.00      R00  C  
ATOM   3914  NE  ARG 0 247      10.617  12.051 -22.687  1.00  0.00      R00  N  
ATOM   3915  CZ  ARG 0 247      11.720  12.702 -22.309  1.00  0.00      R00  C  
ATOM   3916  NH1 ARG 0 247      11.734  13.173 -21.028  1.00  0.00      R00  N  
ATOM   3917  NH2 ARG 0 247      12.675  12.959 -23.212  1.00  0.00      R00  N1+
ATOM   3918  H   ARG 0 247       9.925   6.755 -22.885  1.00  0.00      R00  H  
ATOM   3919  HE  ARG 0 247      10.463  11.793 -23.651  1.00  0.00      R00  H  
ATOM   3920 HH11 ARG 0 247      12.620  13.303 -20.562  1.00  0.00      R00  H  
ATOM   3921 HH12 ARG 0 247      10.976  13.055 -20.371  1.00  0.00      R00  H  
ATOM   3922 HH21 ARG 0 247      13.314  13.709 -22.992  1.00  0.00      R00  H  
ATOM   3923 HH22 ARG 0 247      12.602  12.658 -24.174  1.00  0.00      R00  H  
ATOM   3924  HA  ARG 0 247      10.963   8.045 -20.551  1.00  0.00           H  
ATOM   3925  HB3 ARG 0 247       8.517   8.994 -21.931  1.00  0.00           H  
ATOM   3926  HB2 ARG 0 247      10.176   9.081 -22.699  1.00  0.00           H  
ATOM   3927  HG3 ARG 0 247      10.773  10.372 -20.658  1.00  0.00           H  
ATOM   3928  HG2 ARG 0 247       9.268  10.442 -20.054  1.00  0.00           H  
ATOM   3929  HD3 ARG 0 247       8.942  12.460 -21.285  1.00  0.00           H  
ATOM   3930  HD2 ARG 0 247       8.598  11.457 -22.622  1.00  0.00           H  
ATOM   3931  N   LYS 0 248       7.850   6.822 -20.265  1.00  0.00      R00  N  
ATOM   3932  CA  LYS 0 248       6.722   6.498 -19.371  1.00  0.00      R00  C  
ATOM   3933  C   LYS 0 248       7.059   5.634 -18.149  1.00  0.00      R00  C  
ATOM   3934  O   LYS 0 248       6.543   5.873 -17.060  1.00  0.00      R00  O  
ATOM   3935  CB  LYS 0 248       5.553   5.895 -20.272  1.00  0.00      R00  C  
ATOM   3936  CG  LYS 0 248       4.699   6.960 -21.037  1.00  0.00      R00  C  
ATOM   3937  CD  LYS 0 248       3.642   7.497 -20.048  1.00  0.00      R00  C  
ATOM   3938  CE  LYS 0 248       2.748   8.619 -20.625  1.00  0.00      R00  C  
ATOM   3939  NZ  LYS 0 248       1.489   8.101 -21.228  1.00  0.00      R00  N1+
ATOM   3940  H   LYS 0 248       7.542   6.641 -21.210  1.00  0.00      R00  H  
ATOM   3941  HZ1 LYS 0 248       1.572   7.220 -21.715  1.00  0.00      R00  H  
ATOM   3942  HZ2 LYS 0 248       0.723   7.976 -20.583  1.00  0.00      R00  H  
ATOM   3943  HZ3 LYS 0 248       1.077   8.708 -21.922  1.00  0.00      R00  H  
ATOM   3944  HA  LYS 0 248       6.414   7.479 -19.008  1.00  0.00           H  
ATOM   3945  HB3 LYS 0 248       4.947   5.151 -19.756  1.00  0.00           H  
ATOM   3946  HB2 LYS 0 248       6.110   5.247 -20.949  1.00  0.00           H  
ATOM   3947  HG3 LYS 0 248       4.319   6.419 -21.904  1.00  0.00           H  
ATOM   3948  HG2 LYS 0 248       5.452   7.670 -21.380  1.00  0.00           H  
ATOM   3949  HD3 LYS 0 248       4.058   7.956 -19.151  1.00  0.00           H  
ATOM   3950  HD2 LYS 0 248       3.031   6.638 -19.771  1.00  0.00           H  
ATOM   3951  HE3 LYS 0 248       3.273   9.253 -21.339  1.00  0.00           H  
ATOM   3952  HE2 LYS 0 248       2.450   9.224 -19.769  1.00  0.00           H  
ATOM   3953  N   VAL 0 249       7.845   4.567 -18.479  1.00  0.00      R00  N  
ATOM   3954  CA  VAL 0 249       8.397   3.530 -17.662  1.00  0.00      R00  C  
ATOM   3955  C   VAL 0 249       9.696   4.036 -16.908  1.00  0.00      R00  C  
ATOM   3956  O   VAL 0 249       9.942   3.498 -15.838  1.00  0.00      R00  O  
ATOM   3957  CB  VAL 0 249       8.709   2.243 -18.495  1.00  0.00      R00  C  
ATOM   3958  CG1 VAL 0 249       9.307   1.054 -17.796  1.00  0.00      R00  C  
ATOM   3959  CG2 VAL 0 249       7.535   1.793 -19.327  1.00  0.00      R00  C  
ATOM   3960  H   VAL 0 249       8.082   4.469 -19.456  1.00  0.00      R00  H  
ATOM   3961  HA  VAL 0 249       7.625   3.444 -16.897  1.00  0.00           H  
ATOM   3962  HB  VAL 0 249       9.413   2.568 -19.261  1.00  0.00           H  
ATOM   3963 HG11 VAL 0 249       9.404   0.230 -18.502  1.00  0.00           H  
ATOM   3964 HG12 VAL 0 249      10.251   1.302 -17.311  1.00  0.00           H  
ATOM   3965 HG13 VAL 0 249       8.684   0.684 -16.981  1.00  0.00           H  
ATOM   3966 HG21 VAL 0 249       6.771   1.320 -18.709  1.00  0.00           H  
ATOM   3967 HG22 VAL 0 249       7.176   2.658 -19.885  1.00  0.00           H  
ATOM   3968 HG23 VAL 0 249       7.858   1.075 -20.081  1.00  0.00           H  
ATOM   3969  N   THR 0 250      10.326   5.170 -17.369  1.00  0.00      R00  N  
ATOM   3970  CA  THR 0 250      11.394   5.875 -16.594  1.00  0.00      R00  C  
ATOM   3971  C   THR 0 250      10.650   6.518 -15.403  1.00  0.00      R00  C  
ATOM   3972  O   THR 0 250      11.050   6.256 -14.218  1.00  0.00      R00  O  
ATOM   3973  CB  THR 0 250      12.173   6.941 -17.409  1.00  0.00      R00  C  
ATOM   3974  OG1 THR 0 250      12.947   6.350 -18.353  1.00  0.00      R00  O  
ATOM   3975  CG2 THR 0 250      13.126   7.819 -16.546  1.00  0.00      R00  C  
ATOM   3976  H   THR 0 250      10.042   5.665 -18.203  1.00  0.00      R00  H  
ATOM   3977  HG1 THR 0 250      12.466   5.672 -18.833  1.00  0.00      R00  H  
ATOM   3978  HA  THR 0 250      12.166   5.216 -16.197  1.00  0.00           H  
ATOM   3979  HB  THR 0 250      11.550   7.681 -17.911  1.00  0.00           H  
ATOM   3980 HG21 THR 0 250      13.545   7.195 -15.757  1.00  0.00           H  
ATOM   3981 HG22 THR 0 250      13.847   8.380 -17.140  1.00  0.00           H  
ATOM   3982 HG23 THR 0 250      12.557   8.516 -15.930  1.00  0.00           H  
ATOM   3983  N   LYS 0 251       9.485   7.198 -15.558  1.00  0.00      R00  N  
ATOM   3984  CA  LYS 0 251       8.688   7.765 -14.449  1.00  0.00      R00  C  
ATOM   3985  C   LYS 0 251       8.126   6.772 -13.498  1.00  0.00      R00  C  
ATOM   3986  O   LYS 0 251       8.262   6.925 -12.282  1.00  0.00      R00  O  
ATOM   3987  CB  LYS 0 251       7.503   8.602 -14.970  1.00  0.00      R00  C  
ATOM   3988  CG  LYS 0 251       8.094   9.791 -15.675  1.00  0.00      R00  C  
ATOM   3989  CD  LYS 0 251       7.049  10.799 -16.314  1.00  0.00      R00  C  
ATOM   3990  CE  LYS 0 251       7.640  12.133 -16.907  1.00  0.00      R00  C  
ATOM   3991  NZ  LYS 0 251       8.508  11.814 -18.103  1.00  0.00      R00  N1+
ATOM   3992  H   LYS 0 251       9.375   7.413 -16.539  1.00  0.00      R00  H  
ATOM   3993  HZ1 LYS 0 251       9.280  11.205 -17.869  1.00  0.00      R00  H  
ATOM   3994  HZ2 LYS 0 251       7.936  11.411 -18.832  1.00  0.00      R00  H  
ATOM   3995  HZ3 LYS 0 251       8.847  12.687 -18.480  1.00  0.00      R00  H  
ATOM   3996  HA  LYS 0 251       9.377   8.370 -13.860  1.00  0.00           H  
ATOM   3997  HB3 LYS 0 251       6.784   8.865 -14.195  1.00  0.00           H  
ATOM   3998  HB2 LYS 0 251       7.096   7.946 -15.739  1.00  0.00           H  
ATOM   3999  HG3 LYS 0 251       8.674   9.335 -16.478  1.00  0.00           H  
ATOM   4000  HG2 LYS 0 251       8.803  10.280 -15.007  1.00  0.00           H  
ATOM   4001  HD3 LYS 0 251       6.284  11.095 -15.596  1.00  0.00           H  
ATOM   4002  HD2 LYS 0 251       6.537  10.194 -17.062  1.00  0.00           H  
ATOM   4003  HE3 LYS 0 251       8.215  12.803 -16.267  1.00  0.00           H  
ATOM   4004  HE2 LYS 0 251       6.817  12.786 -17.199  1.00  0.00           H  
ATOM   4005  N   LEU 0 252       7.580   5.700 -14.026  1.00  0.00      R00  N  
ATOM   4006  CA  LEU 0 252       7.078   4.589 -13.296  1.00  0.00      R00  C  
ATOM   4007  C   LEU 0 252       8.115   4.008 -12.341  1.00  0.00      R00  C  
ATOM   4008  O   LEU 0 252       7.770   3.724 -11.205  1.00  0.00      R00  O  
ATOM   4009  CB  LEU 0 252       6.628   3.463 -14.241  1.00  0.00      R00  C  
ATOM   4010  CG  LEU 0 252       5.991   2.151 -13.760  1.00  0.00      R00  C  
ATOM   4011  CD1 LEU 0 252       4.879   2.289 -12.728  1.00  0.00      R00  C  
ATOM   4012  CD2 LEU 0 252       5.460   1.222 -14.881  1.00  0.00      R00  C  
ATOM   4013  H   LEU 0 252       7.505   5.661 -15.032  1.00  0.00      R00  H  
ATOM   4014  HA  LEU 0 252       6.176   4.853 -12.744  1.00  0.00           H  
ATOM   4015  HB3 LEU 0 252       7.507   3.190 -14.825  1.00  0.00           H  
ATOM   4016  HB2 LEU 0 252       5.991   3.888 -15.017  1.00  0.00           H  
ATOM   4017  HG  LEU 0 252       6.726   1.582 -13.190  1.00  0.00           H  
ATOM   4018 HD11 LEU 0 252       3.847   2.315 -13.078  1.00  0.00           H  
ATOM   4019 HD12 LEU 0 252       4.988   1.426 -12.070  1.00  0.00           H  
ATOM   4020 HD13 LEU 0 252       5.148   3.042 -11.987  1.00  0.00           H  
ATOM   4021 HD21 LEU 0 252       5.233   0.251 -14.442  1.00  0.00           H  
ATOM   4022 HD22 LEU 0 252       4.464   1.339 -15.306  1.00  0.00           H  
ATOM   4023 HD23 LEU 0 252       6.194   1.101 -15.678  1.00  0.00           H  
ATOM   4024  N   VAL 0 253       9.379   3.769 -12.789  1.00  0.00      R00  N  
ATOM   4025  CA  VAL 0 253      10.352   3.042 -11.993  1.00  0.00      R00  C  
ATOM   4026  C   VAL 0 253      10.890   3.779 -10.724  1.00  0.00      R00  C  
ATOM   4027  O   VAL 0 253      11.311   3.202  -9.751  1.00  0.00      R00  O  
ATOM   4028  CB  VAL 0 253      11.560   2.397 -12.832  1.00  0.00      R00  C  
ATOM   4029  CG1 VAL 0 253      12.514   3.390 -13.362  1.00  0.00      R00  C  
ATOM   4030  CG2 VAL 0 253      12.318   1.245 -12.162  1.00  0.00      R00  C  
ATOM   4031  H   VAL 0 253       9.634   3.825 -13.764  1.00  0.00      R00  H  
ATOM   4032  HA  VAL 0 253       9.833   2.171 -11.593  1.00  0.00           H  
ATOM   4033  HB  VAL 0 253      11.106   1.969 -13.726  1.00  0.00           H  
ATOM   4034 HG11 VAL 0 253      13.498   2.985 -13.601  1.00  0.00           H  
ATOM   4035 HG12 VAL 0 253      12.035   3.893 -14.202  1.00  0.00           H  
ATOM   4036 HG13 VAL 0 253      12.868   4.304 -12.885  1.00  0.00           H  
ATOM   4037 HG21 VAL 0 253      11.588   0.476 -11.907  1.00  0.00           H  
ATOM   4038 HG22 VAL 0 253      13.146   0.828 -12.735  1.00  0.00           H  
ATOM   4039 HG23 VAL 0 253      12.801   1.590 -11.247  1.00  0.00           H  
ATOM   4040  N   LEU 0 254      10.575   5.051 -10.765  1.00  0.00      R00  N  
ATOM   4041  CA  LEU 0 254      10.865   6.043  -9.758  1.00  0.00      R00  C  
ATOM   4042  C   LEU 0 254       9.622   6.350  -8.954  1.00  0.00      R00  C  
ATOM   4043  O   LEU 0 254       9.664   6.352  -7.738  1.00  0.00      R00  O  
ATOM   4044  CB  LEU 0 254      11.480   7.295 -10.460  1.00  0.00      R00  C  
ATOM   4045  CG  LEU 0 254      12.680   7.011 -11.393  1.00  0.00      R00  C  
ATOM   4046  CD1 LEU 0 254      13.248   8.269 -12.093  1.00  0.00      R00  C  
ATOM   4047  CD2 LEU 0 254      13.896   6.231 -10.708  1.00  0.00      R00  C  
ATOM   4048  H   LEU 0 254      10.324   5.443 -11.661  1.00  0.00      R00  H  
ATOM   4049  HA  LEU 0 254      11.709   5.687  -9.168  1.00  0.00           H  
ATOM   4050  HB3 LEU 0 254      11.919   7.896  -9.664  1.00  0.00           H  
ATOM   4051  HB2 LEU 0 254      10.722   7.888 -10.972  1.00  0.00           H  
ATOM   4052  HG  LEU 0 254      12.285   6.373 -12.183  1.00  0.00           H  
ATOM   4053 HD11 LEU 0 254      12.652   9.158 -11.888  1.00  0.00           H  
ATOM   4054 HD12 LEU 0 254      14.270   8.607 -11.925  1.00  0.00           H  
ATOM   4055 HD13 LEU 0 254      13.070   8.127 -13.159  1.00  0.00           H  
ATOM   4056 HD21 LEU 0 254      14.894   6.660 -10.804  1.00  0.00           H  
ATOM   4057 HD22 LEU 0 254      13.736   6.116  -9.636  1.00  0.00           H  
ATOM   4058 HD23 LEU 0 254      14.037   5.232 -11.120  1.00  0.00           H  
ATOM   4059  N   THR 0 255       8.500   6.547  -9.666  1.00  0.00      R00  N  
ATOM   4060  CA  THR 0 255       7.221   6.732  -9.067  1.00  0.00      R00  C  
ATOM   4061  C   THR 0 255       6.576   5.457  -8.375  1.00  0.00      R00  C  
ATOM   4062  O   THR 0 255       5.891   5.623  -7.311  1.00  0.00      R00  O  
ATOM   4063  CB  THR 0 255       6.154   7.326 -10.004  1.00  0.00      R00  C  
ATOM   4064  OG1 THR 0 255       6.679   8.537 -10.534  1.00  0.00      R00  O  
ATOM   4065  CG2 THR 0 255       4.673   7.526  -9.415  1.00  0.00      R00  C  
ATOM   4066  H   THR 0 255       8.621   6.397 -10.657  1.00  0.00      R00  H  
ATOM   4067  HG1 THR 0 255       7.274   8.375 -11.270  1.00  0.00      R00  H  
ATOM   4068  HA  THR 0 255       7.380   7.427  -8.243  1.00  0.00           H  
ATOM   4069  HB  THR 0 255       6.248   6.694 -10.887  1.00  0.00           H  
ATOM   4070 HG21 THR 0 255       3.948   7.997 -10.080  1.00  0.00           H  
ATOM   4071 HG22 THR 0 255       4.301   6.514  -9.256  1.00  0.00           H  
ATOM   4072 HG23 THR 0 255       4.799   8.022  -8.453  1.00  0.00           H  
ATOM   4073  N   VAL 0 256       6.817   4.160  -8.744  1.00  0.00      R00  N  
ATOM   4074  CA  VAL 0 256       6.402   2.923  -7.968  1.00  0.00      R00  C  
ATOM   4075  C   VAL 0 256       6.878   2.898  -6.512  1.00  0.00      R00  C  
ATOM   4076  O   VAL 0 256       6.135   2.615  -5.606  1.00  0.00      R00  O  
ATOM   4077  CB  VAL 0 256       6.686   1.586  -8.721  1.00  0.00      R00  C  
ATOM   4078  CG1 VAL 0 256       8.205   1.399  -8.979  1.00  0.00      R00  C  
ATOM   4079  CG2 VAL 0 256       5.919   0.372  -8.100  1.00  0.00      R00  C  
ATOM   4080  H   VAL 0 256       7.194   3.968  -9.661  1.00  0.00      R00  H  
ATOM   4081  HA  VAL 0 256       5.318   3.018  -8.034  1.00  0.00           H  
ATOM   4082  HB  VAL 0 256       6.212   1.840  -9.669  1.00  0.00           H  
ATOM   4083 HG11 VAL 0 256       8.757   1.112  -8.084  1.00  0.00           H  
ATOM   4084 HG12 VAL 0 256       8.327   0.583  -9.690  1.00  0.00           H  
ATOM   4085 HG13 VAL 0 256       8.714   2.335  -9.210  1.00  0.00           H  
ATOM   4086 HG21 VAL 0 256       6.610  -0.203  -7.483  1.00  0.00           H  
ATOM   4087 HG22 VAL 0 256       5.110   0.650  -7.425  1.00  0.00           H  
ATOM   4088 HG23 VAL 0 256       5.571  -0.278  -8.903  1.00  0.00           H  
ATOM   4089  N   ILE 0 257       8.137   3.262  -6.422  1.00  0.00      R00  N  
ATOM   4090  CA  ILE 0 257       8.920   3.471  -5.178  1.00  0.00      R00  C  
ATOM   4091  C   ILE 0 257       8.117   4.378  -4.236  1.00  0.00      R00  C  
ATOM   4092  O   ILE 0 257       7.848   3.935  -3.105  1.00  0.00      R00  O  
ATOM   4093  CB  ILE 0 257      10.345   4.042  -5.313  1.00  0.00      R00  C  
ATOM   4094  CG2 ILE 0 257      11.066   4.120  -3.965  1.00  0.00      R00  C  
ATOM   4095  CG1 ILE 0 257      11.094   3.036  -6.249  1.00  0.00      R00  C  
ATOM   4096  CD1 ILE 0 257      12.510   3.523  -6.738  1.00  0.00      R00  C  
ATOM   4097  H   ILE 0 257       8.742   3.435  -7.212  1.00  0.00      R00  H  
ATOM   4098  HA  ILE 0 257       8.918   2.469  -4.751  1.00  0.00           H  
ATOM   4099  HB  ILE 0 257      10.262   5.060  -5.693  1.00  0.00           H  
ATOM   4100 HG21 ILE 0 257      11.299   3.134  -3.563  1.00  0.00           H  
ATOM   4101 HG22 ILE 0 257      12.003   4.662  -4.094  1.00  0.00           H  
ATOM   4102 HG23 ILE 0 257      10.525   4.633  -3.170  1.00  0.00           H  
ATOM   4103 HG13 ILE 0 257      10.404   2.997  -7.092  1.00  0.00           H  
ATOM   4104 HG12 ILE 0 257      11.167   2.076  -5.740  1.00  0.00           H  
ATOM   4105 HD11 ILE 0 257      12.962   2.559  -6.971  1.00  0.00           H  
ATOM   4106 HD12 ILE 0 257      12.347   4.067  -7.669  1.00  0.00           H  
ATOM   4107 HD13 ILE 0 257      13.036   3.991  -5.906  1.00  0.00           H  
ATOM   4108  N   ALA 0 258       7.814   5.634  -4.614  1.00  0.00      R00  N  
ATOM   4109  CA  ALA 0 258       7.097   6.582  -3.760  1.00  0.00      R00  C  
ATOM   4110  C   ALA 0 258       5.633   6.099  -3.319  1.00  0.00      R00  C  
ATOM   4111  O   ALA 0 258       5.191   6.312  -2.185  1.00  0.00      R00  O  
ATOM   4112  CB  ALA 0 258       6.951   7.890  -4.460  1.00  0.00      R00  C  
ATOM   4113  H   ALA 0 258       8.128   5.949  -5.521  1.00  0.00      R00  H  
ATOM   4114  HA  ALA 0 258       7.664   6.709  -2.837  1.00  0.00           H  
ATOM   4115  HB1 ALA 0 258       7.776   8.209  -5.097  1.00  0.00           H  
ATOM   4116  HB2 ALA 0 258       6.062   7.976  -5.084  1.00  0.00           H  
ATOM   4117  HB3 ALA 0 258       6.890   8.751  -3.793  1.00  0.00           H  
ATOM   4118  N   VAL 0 259       5.009   5.367  -4.260  1.00  0.00      R00  N  
ATOM   4119  CA  VAL 0 259       3.633   4.833  -3.905  1.00  0.00      R00  C  
ATOM   4120  C   VAL 0 259       3.662   3.748  -2.791  1.00  0.00      R00  C  
ATOM   4121  O   VAL 0 259       2.817   3.694  -1.889  1.00  0.00      R00  O  
ATOM   4122  CB  VAL 0 259       2.886   4.244  -5.108  1.00  0.00      R00  C  
ATOM   4123  CG1 VAL 0 259       1.817   3.106  -5.019  1.00  0.00      R00  C  
ATOM   4124  CG2 VAL 0 259       2.164   5.424  -5.810  1.00  0.00      R00  C  
ATOM   4125  H   VAL 0 259       5.372   5.326  -5.202  1.00  0.00      R00  H  
ATOM   4126  HA  VAL 0 259       3.075   5.688  -3.523  1.00  0.00           H  
ATOM   4127  HB  VAL 0 259       3.594   3.876  -5.851  1.00  0.00           H  
ATOM   4128 HG11 VAL 0 259       1.227   3.061  -5.934  1.00  0.00           H  
ATOM   4129 HG12 VAL 0 259       2.263   2.127  -4.842  1.00  0.00           H  
ATOM   4130 HG13 VAL 0 259       1.184   3.313  -4.156  1.00  0.00           H  
ATOM   4131 HG21 VAL 0 259       1.223   5.683  -5.325  1.00  0.00           H  
ATOM   4132 HG22 VAL 0 259       2.860   6.199  -6.133  1.00  0.00           H  
ATOM   4133 HG23 VAL 0 259       1.910   5.137  -6.830  1.00  0.00           H  
ATOM   4134  N   TYR 0 260       4.642   2.824  -2.916  1.00  0.00      R00  N  
ATOM   4135  CA  TYR 0 260       5.048   1.880  -1.837  1.00  0.00      R00  C  
ATOM   4136  C   TYR 0 260       5.398   2.560  -0.540  1.00  0.00      R00  C  
ATOM   4137  O   TYR 0 260       5.088   2.054   0.594  1.00  0.00      R00  O  
ATOM   4138  CB  TYR 0 260       6.229   1.088  -2.288  1.00  0.00      R00  C  
ATOM   4139  CG  TYR 0 260       5.894  -0.262  -2.978  1.00  0.00      R00  C  
ATOM   4140  CD1 TYR 0 260       5.454  -0.370  -4.310  1.00  0.00      R00  C  
ATOM   4141  CE1 TYR 0 260       5.084  -1.651  -4.837  1.00  0.00      R00  C  
ATOM   4142  CD2 TYR 0 260       6.225  -1.456  -2.301  1.00  0.00      R00  C  
ATOM   4143  CE2 TYR 0 260       5.846  -2.719  -2.756  1.00  0.00      R00  C  
ATOM   4144  CZ  TYR 0 260       5.312  -2.811  -4.069  1.00  0.00      R00  C  
ATOM   4145  OH  TYR 0 260       4.891  -4.079  -4.526  1.00  0.00      R00  O  
ATOM   4146  H   TYR 0 260       5.188   2.805  -3.765  1.00  0.00      R00  H  
ATOM   4147  HH  TYR 0 260       4.839  -4.736  -3.828  1.00  0.00      R00  H  
ATOM   4148  HA  TYR 0 260       4.191   1.298  -1.500  1.00  0.00           H  
ATOM   4149  HB3 TYR 0 260       6.835   0.823  -1.421  1.00  0.00           H  
ATOM   4150  HB2 TYR 0 260       7.031   1.605  -2.815  1.00  0.00           H  
ATOM   4151  HD1 TYR 0 260       5.351   0.539  -4.885  1.00  0.00           H  
ATOM   4152  HE1 TYR 0 260       4.658  -1.508  -5.819  1.00  0.00           H  
ATOM   4153  HD2 TYR 0 260       6.510  -1.434  -1.260  1.00  0.00           H  
ATOM   4154  HE2 TYR 0 260       5.923  -3.576  -2.103  1.00  0.00           H  
ATOM   4155  N   VAL 0 261       6.158   3.649  -0.726  1.00  0.00      R00  N  
ATOM   4156  CA  VAL 0 261       6.492   4.429   0.449  1.00  0.00      R00  C  
ATOM   4157  C   VAL 0 261       5.338   5.159   1.142  1.00  0.00      R00  C  
ATOM   4158  O   VAL 0 261       5.243   5.012   2.356  1.00  0.00      R00  O  
ATOM   4159  CB  VAL 0 261       7.662   5.432   0.173  1.00  0.00      R00  C  
ATOM   4160  CG1 VAL 0 261       7.988   6.434   1.270  1.00  0.00      R00  C  
ATOM   4161  CG2 VAL 0 261       9.076   4.779   0.002  1.00  0.00      R00  C  
ATOM   4162  H   VAL 0 261       6.375   4.099  -1.603  1.00  0.00      R00  H  
ATOM   4163  HA  VAL 0 261       6.981   3.857   1.237  1.00  0.00           H  
ATOM   4164  HB  VAL 0 261       7.330   5.963  -0.720  1.00  0.00           H  
ATOM   4165 HG11 VAL 0 261       7.285   7.260   1.165  1.00  0.00           H  
ATOM   4166 HG12 VAL 0 261       8.008   5.973   2.257  1.00  0.00           H  
ATOM   4167 HG13 VAL 0 261       8.918   6.969   1.077  1.00  0.00           H  
ATOM   4168 HG21 VAL 0 261       9.200   4.333  -0.985  1.00  0.00           H  
ATOM   4169 HG22 VAL 0 261       9.888   5.490   0.157  1.00  0.00           H  
ATOM   4170 HG23 VAL 0 261       9.305   3.925   0.639  1.00  0.00           H  
ATOM   4171  N   LEU 0 262       4.449   5.830   0.328  1.00  0.00      R00  N  
ATOM   4172  CA  LEU 0 262       3.318   6.522   0.961  1.00  0.00      R00  C  
ATOM   4173  C   LEU 0 262       2.354   5.441   1.643  1.00  0.00      R00  C  
ATOM   4174  O   LEU 0 262       1.916   5.728   2.773  1.00  0.00      R00  O  
ATOM   4175  CB  LEU 0 262       2.565   7.264  -0.204  1.00  0.00      R00  C  
ATOM   4176  CG  LEU 0 262       3.251   8.607  -0.731  1.00  0.00      R00  C  
ATOM   4177  CD1 LEU 0 262       2.498   9.024  -2.035  1.00  0.00      R00  C  
ATOM   4178  CD2 LEU 0 262       3.327   9.726   0.295  1.00  0.00      R00  C  
ATOM   4179  H   LEU 0 262       4.567   5.880  -0.674  1.00  0.00      R00  H  
ATOM   4180  HA  LEU 0 262       3.731   7.141   1.758  1.00  0.00           H  
ATOM   4181  HB3 LEU 0 262       1.562   7.624   0.024  1.00  0.00           H  
ATOM   4182  HB2 LEU 0 262       2.450   6.628  -1.082  1.00  0.00           H  
ATOM   4183  HG  LEU 0 262       4.292   8.454  -1.014  1.00  0.00           H  
ATOM   4184 HD11 LEU 0 262       1.543   8.518  -2.177  1.00  0.00           H  
ATOM   4185 HD12 LEU 0 262       2.398  10.108  -1.976  1.00  0.00           H  
ATOM   4186 HD13 LEU 0 262       3.197   8.813  -2.844  1.00  0.00           H  
ATOM   4187 HD21 LEU 0 262       3.588  10.691  -0.140  1.00  0.00           H  
ATOM   4188 HD22 LEU 0 262       2.378  10.062   0.713  1.00  0.00           H  
ATOM   4189 HD23 LEU 0 262       4.068   9.421   1.034  1.00  0.00           H  
ATOM   4190  N   CYS 0 263       2.117   4.342   0.908  1.00  0.00      R00  N  
ATOM   4191  CA  CYS 0 263       1.270   3.183   1.330  1.00  0.00      R00  C  
ATOM   4192  C   CYS 0 263       1.866   2.516   2.577  1.00  0.00      R00  C  
ATOM   4193  O   CYS 0 263       1.321   2.623   3.667  1.00  0.00      R00  O  
ATOM   4194  CB  CYS 0 263       0.934   2.223   0.220  1.00  0.00      R00  C  
ATOM   4195  SG  CYS 0 263      -0.279   2.934  -0.933  1.00  0.00      R00  S  
ATOM   4196  H   CYS 0 263       2.706   4.220   0.096  1.00  0.00      R00  H  
ATOM   4197  HA  CYS 0 263       0.305   3.585   1.640  1.00  0.00           H  
ATOM   4198  HB3 CYS 0 263       0.411   1.375   0.662  1.00  0.00           H  
ATOM   4199  HB2 CYS 0 263       1.744   1.674  -0.261  1.00  0.00           H  
ATOM   4200  HG  CYS 0 263       0.628   3.791  -1.410  1.00  0.00           H  
ATOM   4201  N   TRP 0 264       2.947   1.734   2.461  1.00  0.00      R00  N  
ATOM   4202  CA  TRP 0 264       3.171   0.602   3.371  1.00  0.00      R00  C  
ATOM   4203  C   TRP 0 264       4.288   0.861   4.315  1.00  0.00      R00  C  
ATOM   4204  O   TRP 0 264       4.261   0.222   5.398  1.00  0.00      R00  O  
ATOM   4205  CB  TRP 0 264       3.370  -0.735   2.540  1.00  0.00      R00  C  
ATOM   4206  CG  TRP 0 264       2.086  -1.250   1.907  1.00  0.00      R00  C  
ATOM   4207  CD2 TRP 0 264       1.837  -1.545   0.522  1.00  0.00      R00  C  
ATOM   4208  CE2 TRP 0 264       0.545  -2.119   0.418  1.00  0.00      R00  C  
ATOM   4209  CE3 TRP 0 264       2.586  -1.442  -0.684  1.00  0.00      R00  C  
ATOM   4210  CD1 TRP 0 264       0.996  -1.756   2.601  1.00  0.00      R00  C  
ATOM   4211  NE1 TRP 0 264       0.077  -2.278   1.723  1.00  0.00      R00  N  
ATOM   4212  CZ2 TRP 0 264      -0.069  -2.446  -0.872  1.00  0.00      R00  C  
ATOM   4213  CZ3 TRP 0 264       2.094  -1.902  -1.910  1.00  0.00      R00  C  
ATOM   4214  CH2 TRP 0 264       0.736  -2.326  -2.013  1.00  0.00      R00  C  
ATOM   4215  H   TRP 0 264       3.408   1.806   1.565  1.00  0.00      R00  H  
ATOM   4216  HE1 TRP 0 264      -0.786  -2.728   1.991  1.00  0.00      R00  H  
ATOM   4217  HA  TRP 0 264       2.332   0.447   4.050  1.00  0.00           H  
ATOM   4218  HB3 TRP 0 264       3.465  -1.601   3.195  1.00  0.00           H  
ATOM   4219  HB2 TRP 0 264       4.261  -0.731   1.912  1.00  0.00           H  
ATOM   4220  HE3 TRP 0 264       3.586  -1.044  -0.604  1.00  0.00           H  
ATOM   4221  HD1 TRP 0 264       0.989  -1.844   3.678  1.00  0.00           H  
ATOM   4222  HZ2 TRP 0 264      -1.000  -2.988  -0.949  1.00  0.00           H  
ATOM   4223  HZ3 TRP 0 264       2.682  -1.863  -2.816  1.00  0.00           H  
ATOM   4224  HH2 TRP 0 264       0.296  -2.672  -2.937  1.00  0.00           H  
ATOM   4225  N   LEU 0 265       5.249   1.748   4.041  1.00  0.00      R00  N  
ATOM   4226  CA  LEU 0 265       6.371   1.849   4.937  1.00  0.00      R00  C  
ATOM   4227  C   LEU 0 265       6.039   2.456   6.358  1.00  0.00      R00  C  
ATOM   4228  O   LEU 0 265       6.585   1.913   7.315  1.00  0.00      R00  O  
ATOM   4229  CB  LEU 0 265       7.473   2.580   4.208  1.00  0.00      R00  C  
ATOM   4230  CG  LEU 0 265       8.854   2.794   5.042  1.00  0.00      R00  C  
ATOM   4231  CD1 LEU 0 265       9.489   1.483   5.535  1.00  0.00      R00  C  
ATOM   4232  CD2 LEU 0 265       9.871   3.756   4.386  1.00  0.00      R00  C  
ATOM   4233  H   LEU 0 265       5.308   2.224   3.152  1.00  0.00      R00  H  
ATOM   4234  HA  LEU 0 265       6.743   0.850   5.168  1.00  0.00           H  
ATOM   4235  HB3 LEU 0 265       7.144   3.573   3.902  1.00  0.00           H  
ATOM   4236  HB2 LEU 0 265       7.674   2.077   3.262  1.00  0.00           H  
ATOM   4237  HG  LEU 0 265       8.417   3.319   5.892  1.00  0.00           H  
ATOM   4238 HD11 LEU 0 265       9.733   1.567   6.594  1.00  0.00           H  
ATOM   4239 HD12 LEU 0 265       8.833   0.661   5.252  1.00  0.00           H  
ATOM   4240 HD13 LEU 0 265      10.356   1.188   4.943  1.00  0.00           H  
ATOM   4241 HD21 LEU 0 265      10.710   3.125   4.093  1.00  0.00           H  
ATOM   4242 HD22 LEU 0 265       9.518   4.254   3.483  1.00  0.00           H  
ATOM   4243 HD23 LEU 0 265      10.157   4.482   5.146  1.00  0.00           H  
ATOM   4244  N   PRO 0 266       5.138   3.468   6.476  1.00  0.00      R00  N  
ATOM   4245  CA  PRO 0 266       4.495   3.749   7.787  1.00  0.00      R00  C  
ATOM   4246  C   PRO 0 266       3.910   2.571   8.613  1.00  0.00      R00  C  
ATOM   4247  O   PRO 0 266       4.043   2.538   9.800  1.00  0.00      R00  O  
ATOM   4248  CD  PRO 0 266       4.553   4.303   5.392  1.00  0.00      R00  C  
ATOM   4249  CB  PRO 0 266       3.435   4.859   7.391  1.00  0.00      R00  C  
ATOM   4250  CG  PRO 0 266       3.113   4.633   5.887  1.00  0.00      R00  C  
ATOM   4251  HD2 PRO 0 266       4.388   3.913   4.387  1.00  0.00           H  
ATOM   4252  HD3 PRO 0 266       5.273   5.120   5.411  1.00  0.00           H  
ATOM   4253  HA  PRO 0 266       5.166   4.327   8.422  1.00  0.00           H  
ATOM   4254  HB3 PRO 0 266       3.827   5.871   7.497  1.00  0.00           H  
ATOM   4255  HB2 PRO 0 266       2.567   4.898   8.050  1.00  0.00           H  
ATOM   4256  HG2 PRO 0 266       2.472   3.751   5.860  1.00  0.00           H  
ATOM   4257  HG3 PRO 0 266       2.631   5.431   5.323  1.00  0.00           H  
ATOM   4258  N   TYR 0 267       3.221   1.590   7.885  1.00  0.00      R00  N  
ATOM   4259  CA  TYR 0 267       2.739   0.390   8.562  1.00  0.00      R00  C  
ATOM   4260  C   TYR 0 267       3.895  -0.441   9.115  1.00  0.00      R00  C  
ATOM   4261  O   TYR 0 267       3.831  -0.782  10.314  1.00  0.00      R00  O  
ATOM   4262  CB  TYR 0 267       1.816  -0.428   7.782  1.00  0.00      R00  C  
ATOM   4263  CG  TYR 0 267       1.329  -1.719   8.481  1.00  0.00      R00  C  
ATOM   4264  CD1 TYR 0 267       0.201  -1.689   9.350  1.00  0.00      R00  C  
ATOM   4265  CE1 TYR 0 267      -0.248  -2.844  10.049  1.00  0.00      R00  C  
ATOM   4266  CD2 TYR 0 267       2.099  -2.870   8.479  1.00  0.00      R00  C  
ATOM   4267  CE2 TYR 0 267       1.667  -4.053   9.180  1.00  0.00      R00  C  
ATOM   4268  CZ  TYR 0 267       0.564  -3.969  10.042  1.00  0.00      R00  C  
ATOM   4269  OH  TYR 0 267       0.426  -4.980  10.933  1.00  0.00      R00  O  
ATOM   4270  H   TYR 0 267       3.125   1.539   6.881  1.00  0.00      R00  H  
ATOM   4271  HH  TYR 0 267       1.289  -5.400  10.964  1.00  0.00      R00  H  
ATOM   4272  HA  TYR 0 267       2.209   0.648   9.479  1.00  0.00           H  
ATOM   4273  HB3 TYR 0 267       2.385  -0.675   6.885  1.00  0.00           H  
ATOM   4274  HB2 TYR 0 267       1.016   0.117   7.281  1.00  0.00           H  
ATOM   4275  HD1 TYR 0 267      -0.379  -0.780   9.412  1.00  0.00           H  
ATOM   4276  HE1 TYR 0 267      -1.101  -2.896  10.710  1.00  0.00           H  
ATOM   4277  HD2 TYR 0 267       3.086  -2.854   8.041  1.00  0.00           H  
ATOM   4278  HE2 TYR 0 267       2.306  -4.924   9.168  1.00  0.00           H  
ATOM   4279  N   TRP 0 268       4.980  -0.663   8.355  1.00  0.00      R00  N  
ATOM   4280  CA  TRP 0 268       6.144  -1.474   8.806  1.00  0.00      R00  C  
ATOM   4281  C   TRP 0 268       7.041  -0.726   9.894  1.00  0.00      R00  C  
ATOM   4282  O   TRP 0 268       7.644  -1.421  10.773  1.00  0.00      R00  O  
ATOM   4283  CB  TRP 0 268       6.944  -2.220   7.646  1.00  0.00      R00  C  
ATOM   4284  CG  TRP 0 268       6.174  -3.111   6.690  1.00  0.00      R00  C  
ATOM   4285  CD2 TRP 0 268       5.479  -4.396   6.944  1.00  0.00      R00  C  
ATOM   4286  CE2 TRP 0 268       4.914  -4.875   5.753  1.00  0.00      R00  C  
ATOM   4287  CE3 TRP 0 268       5.391  -5.245   8.068  1.00  0.00      R00  C  
ATOM   4288  CD1 TRP 0 268       6.028  -2.940   5.369  1.00  0.00      R00  C  
ATOM   4289  NE1 TRP 0 268       5.244  -3.921   4.850  1.00  0.00      R00  N  
ATOM   4290  CZ2 TRP 0 268       4.149  -6.021   5.698  1.00  0.00      R00  C  
ATOM   4291  CZ3 TRP 0 268       4.619  -6.382   7.995  1.00  0.00      R00  C  
ATOM   4292  CH2 TRP 0 268       3.932  -6.794   6.828  1.00  0.00      R00  C  
ATOM   4293  H   TRP 0 268       4.819  -0.600   7.360  1.00  0.00      R00  H  
ATOM   4294  HE1 TRP 0 268       4.989  -3.776   3.884  1.00  0.00      R00  H  
ATOM   4295  HA  TRP 0 268       5.718  -2.327   9.333  1.00  0.00           H  
ATOM   4296  HB3 TRP 0 268       7.710  -2.843   8.108  1.00  0.00           H  
ATOM   4297  HB2 TRP 0 268       7.520  -1.421   7.182  1.00  0.00           H  
ATOM   4298  HE3 TRP 0 268       5.759  -4.997   9.053  1.00  0.00           H  
ATOM   4299  HD1 TRP 0 268       6.183  -1.993   4.875  1.00  0.00           H  
ATOM   4300  HZ2 TRP 0 268       3.703  -6.388   4.786  1.00  0.00           H  
ATOM   4301  HZ3 TRP 0 268       4.454  -6.984   8.876  1.00  0.00           H  
ATOM   4302  HH2 TRP 0 268       3.417  -7.741   6.888  1.00  0.00           H  
ATOM   4303  N   ALA 0 269       7.140   0.613   9.828  1.00  0.00      R00  N  
ATOM   4304  CA  ALA 0 269       8.024   1.399  10.633  1.00  0.00      R00  C  
ATOM   4305  C   ALA 0 269       7.579   1.485  12.138  1.00  0.00      R00  C  
ATOM   4306  O   ALA 0 269       8.396   1.485  13.001  1.00  0.00      R00  O  
ATOM   4307  CB  ALA 0 269       8.363   2.769   9.976  1.00  0.00      R00  C  
ATOM   4308  H   ALA 0 269       6.811   1.050   8.978  1.00  0.00      R00  H  
ATOM   4309  HA  ALA 0 269       8.973   0.868  10.719  1.00  0.00           H  
ATOM   4310  HB1 ALA 0 269       8.902   3.473  10.610  1.00  0.00           H  
ATOM   4311  HB2 ALA 0 269       9.019   2.750   9.105  1.00  0.00           H  
ATOM   4312  HB3 ALA 0 269       7.440   3.285   9.713  1.00  0.00           H  
ATOM   4313  N   CYS 0 270       6.303   1.404  12.404  1.00  0.00      R00  N  
ATOM   4314  CA  CYS 0 270       5.666   1.495  13.740  1.00  0.00      R00  C  
ATOM   4315  C   CYS 0 270       5.837   0.097  14.389  1.00  0.00      R00  C  
ATOM   4316  O   CYS 0 270       6.017  -0.029  15.575  1.00  0.00      R00  O  
ATOM   4317  CB  CYS 0 270       4.197   1.876  13.724  1.00  0.00      R00  C  
ATOM   4318  SG  CYS 0 270       3.870   3.467  12.972  1.00  0.00      R00  S  
ATOM   4319  H   CYS 0 270       5.661   1.288  11.634  1.00  0.00      R00  H  
ATOM   4320  HA  CYS 0 270       6.209   2.181  14.390  1.00  0.00           H  
ATOM   4321  HB3 CYS 0 270       3.732   1.771  14.704  1.00  0.00           H  
ATOM   4322  HB2 CYS 0 270       3.648   1.082  13.217  1.00  0.00           H  
ATOM   4323  HG  CYS 0 270       3.860   3.010  11.717  1.00  0.00           H  
ATOM   4324  N   GLN 0 271       5.843  -0.983  13.553  1.00  0.00      R00  N  
ATOM   4325  CA  GLN 0 271       6.130  -2.295  14.063  1.00  0.00      R00  C  
ATOM   4326  C   GLN 0 271       7.627  -2.502  14.564  1.00  0.00      R00  C  
ATOM   4327  O   GLN 0 271       7.893  -3.429  15.393  1.00  0.00      R00  O  
ATOM   4328  CB  GLN 0 271       5.758  -3.396  13.036  1.00  0.00      R00  C  
ATOM   4329  CG  GLN 0 271       4.239  -3.460  12.813  1.00  0.00      R00  C  
ATOM   4330  CD  GLN 0 271       3.775  -4.789  12.302  1.00  0.00      R00  C  
ATOM   4331  OE1 GLN 0 271       4.175  -5.234  11.197  1.00  0.00      R00  O  
ATOM   4332  NE2 GLN 0 271       2.834  -5.480  12.916  1.00  0.00      R00  N  
ATOM   4333  H   GLN 0 271       5.780  -0.888  12.549  1.00  0.00      R00  H  
ATOM   4334 HE21 GLN 0 271       2.557  -6.424  12.688  1.00  0.00      R00  H  
ATOM   4335 HE22 GLN 0 271       2.398  -5.125  13.755  1.00  0.00      R00  H  
ATOM   4336  HA  GLN 0 271       5.486  -2.428  14.933  1.00  0.00           H  
ATOM   4337  HB3 GLN 0 271       6.123  -4.363  13.381  1.00  0.00           H  
ATOM   4338  HB2 GLN 0 271       6.245  -3.297  12.066  1.00  0.00           H  
ATOM   4339  HG3 GLN 0 271       3.936  -2.605  12.208  1.00  0.00           H  
ATOM   4340  HG2 GLN 0 271       3.742  -3.158  13.735  1.00  0.00           H  
ATOM   4341  N   VAL 0 272       8.619  -1.799  13.841  1.00  0.00      R00  N  
ATOM   4342  CA  VAL 0 272      10.051  -1.956  14.181  1.00  0.00      R00  C  
ATOM   4343  C   VAL 0 272      10.484  -0.905  15.250  1.00  0.00      R00  C  
ATOM   4344  O   VAL 0 272      11.555  -1.032  15.801  1.00  0.00      R00  O  
ATOM   4345  CB  VAL 0 272      10.831  -1.677  12.856  1.00  0.00      R00  C  
ATOM   4346  CG1 VAL 0 272      12.319  -1.386  12.943  1.00  0.00      R00  C  
ATOM   4347  CG2 VAL 0 272      10.666  -2.813  11.838  1.00  0.00      R00  C  
ATOM   4348  H   VAL 0 272       8.363  -1.080  13.180  1.00  0.00      R00  H  
ATOM   4349  HA  VAL 0 272      10.162  -2.989  14.510  1.00  0.00           H  
ATOM   4350  HB  VAL 0 272      10.356  -0.797  12.423  1.00  0.00           H  
ATOM   4351 HG11 VAL 0 272      12.865  -1.188  12.021  1.00  0.00           H  
ATOM   4352 HG12 VAL 0 272      12.541  -0.578  13.641  1.00  0.00           H  
ATOM   4353 HG13 VAL 0 272      12.841  -2.270  13.308  1.00  0.00           H  
ATOM   4354 HG21 VAL 0 272       9.841  -2.580  11.165  1.00  0.00           H  
ATOM   4355 HG22 VAL 0 272      11.500  -3.085  11.191  1.00  0.00           H  
ATOM   4356 HG23 VAL 0 272      10.417  -3.693  12.432  1.00  0.00           H  
ATOM   4357  N   ALA 0 273       9.594   0.009  15.629  1.00  0.00      R00  N  
ATOM   4358  CA  ALA 0 273       9.770   0.872  16.789  1.00  0.00      R00  C  
ATOM   4359  C   ALA 0 273      10.066   0.052  18.060  1.00  0.00      R00  C  
ATOM   4360  O   ALA 0 273      11.148   0.320  18.622  1.00  0.00      R00  O  
ATOM   4361  CB  ALA 0 273       8.556   1.721  16.953  1.00  0.00      R00  C  
ATOM   4362  H   ALA 0 273       8.644  -0.034  15.287  1.00  0.00      R00  H  
ATOM   4363  HA  ALA 0 273      10.650   1.494  16.622  1.00  0.00           H  
ATOM   4364  HB1 ALA 0 273       8.425   2.325  17.850  1.00  0.00           H  
ATOM   4365  HB2 ALA 0 273       8.549   2.562  16.260  1.00  0.00           H  
ATOM   4366  HB3 ALA 0 273       7.567   1.273  16.857  1.00  0.00           H  
ATOM   4367  N   LEU 0 274       9.333  -1.001  18.288  1.00  0.00      R00  N  
ATOM   4368  CA  LEU 0 274       9.532  -1.928  19.457  1.00  0.00      R00  C  
ATOM   4369  C   LEU 0 274      10.782  -2.752  19.408  1.00  0.00      R00  C  
ATOM   4370  O   LEU 0 274      11.012  -3.557  20.359  1.00  0.00      R00  O  
ATOM   4371  CB  LEU 0 274       8.357  -2.914  19.437  1.00  0.00      R00  C  
ATOM   4372  CG  LEU 0 274       6.921  -2.336  19.774  1.00  0.00      R00  C  
ATOM   4373  CD1 LEU 0 274       6.125  -1.970  18.488  1.00  0.00      R00  C  
ATOM   4374  CD2 LEU 0 274       6.138  -3.107  20.807  1.00  0.00      R00  C  
ATOM   4375  H   LEU 0 274       8.651  -1.328  17.620  1.00  0.00      R00  H  
ATOM   4376  HA  LEU 0 274       9.533  -1.303  20.350  1.00  0.00           H  
ATOM   4377  HB3 LEU 0 274       8.604  -3.694  20.156  1.00  0.00           H  
ATOM   4378  HB2 LEU 0 274       8.259  -3.317  18.429  1.00  0.00           H  
ATOM   4379  HG  LEU 0 274       7.278  -1.396  20.196  1.00  0.00           H  
ATOM   4380 HD11 LEU 0 274       6.662  -2.248  17.581  1.00  0.00           H  
ATOM   4381 HD12 LEU 0 274       5.137  -2.419  18.383  1.00  0.00           H  
ATOM   4382 HD13 LEU 0 274       6.049  -0.883  18.468  1.00  0.00           H  
ATOM   4383 HD21 LEU 0 274       6.490  -4.097  21.096  1.00  0.00           H  
ATOM   4384 HD22 LEU 0 274       5.977  -2.474  21.680  1.00  0.00           H  
ATOM   4385 HD23 LEU 0 274       5.100  -3.283  20.527  1.00  0.00           H  
ATOM   4386  N   ILE 0 275      11.459  -2.643  18.264  1.00  0.00      R00  N  
ATOM   4387  CA  ILE 0 275      12.787  -3.352  17.982  1.00  0.00      R00  C  
ATOM   4388  C   ILE 0 275      13.900  -2.304  18.148  1.00  0.00      R00  C  
ATOM   4389  O   ILE 0 275      14.939  -2.581  18.782  1.00  0.00      R00  O  
ATOM   4390  CB  ILE 0 275      12.870  -3.954  16.510  1.00  0.00      R00  C  
ATOM   4391  CG2 ILE 0 275      14.311  -4.641  16.347  1.00  0.00      R00  C  
ATOM   4392  CG1 ILE 0 275      11.747  -4.980  16.369  1.00  0.00      R00  C  
ATOM   4393  CD1 ILE 0 275      11.672  -5.670  14.961  1.00  0.00      R00  C  
ATOM   4394  H   ILE 0 275      11.184  -1.927  17.607  1.00  0.00      R00  H  
ATOM   4395  HA  ILE 0 275      12.804  -4.126  18.749  1.00  0.00           H  
ATOM   4396  HB  ILE 0 275      12.868  -3.220  15.704  1.00  0.00           H  
ATOM   4397 HG21 ILE 0 275      14.317  -5.362  15.529  1.00  0.00           H  
ATOM   4398 HG22 ILE 0 275      15.108  -3.935  16.116  1.00  0.00           H  
ATOM   4399 HG23 ILE 0 275      14.486  -5.186  17.274  1.00  0.00           H  
ATOM   4400 HG13 ILE 0 275      10.780  -4.501  16.524  1.00  0.00           H  
ATOM   4401 HG12 ILE 0 275      11.868  -5.803  17.073  1.00  0.00           H  
ATOM   4402 HD11 ILE 0 275      12.298  -6.559  15.044  1.00  0.00           H  
ATOM   4403 HD12 ILE 0 275      10.687  -5.971  14.603  1.00  0.00           H  
ATOM   4404 HD13 ILE 0 275      12.130  -5.046  14.194  1.00  0.00           H  
ATOM   4405  N   TYR 0 276      13.656  -1.084  17.655  1.00  0.00      R00  N  
ATOM   4406  CA  TYR 0 276      14.676  -0.018  17.639  1.00  0.00      R00  C  
ATOM   4407  C   TYR 0 276      14.692   0.807  18.989  1.00  0.00      R00  C  
ATOM   4408  O   TYR 0 276      15.542   1.648  19.152  1.00  0.00      R00  O  
ATOM   4409  CB  TYR 0 276      14.545   0.851  16.397  1.00  0.00      R00  C  
ATOM   4410  CG  TYR 0 276      14.998   0.285  15.061  1.00  0.00      R00  C  
ATOM   4411  CD1 TYR 0 276      14.865   0.993  13.835  1.00  0.00      R00  C  
ATOM   4412  CE1 TYR 0 276      15.365   0.441  12.634  1.00  0.00      R00  C  
ATOM   4413  CD2 TYR 0 276      15.639  -0.980  15.016  1.00  0.00      R00  C  
ATOM   4414  CE2 TYR 0 276      16.046  -1.537  13.782  1.00  0.00      R00  C  
ATOM   4415  CZ  TYR 0 276      15.870  -0.830  12.611  1.00  0.00      R00  C  
ATOM   4416  OH  TYR 0 276      16.278  -1.362  11.398  1.00  0.00      R00  O  
ATOM   4417  H   TYR 0 276      12.847  -1.022  17.054  1.00  0.00      R00  H  
ATOM   4418  HH  TYR 0 276      16.219  -2.321  11.400  1.00  0.00      R00  H  
ATOM   4419  HA  TYR 0 276      15.699  -0.391  17.675  1.00  0.00           H  
ATOM   4420  HB3 TYR 0 276      15.332   1.595  16.519  1.00  0.00           H  
ATOM   4421  HB2 TYR 0 276      13.555   1.304  16.346  1.00  0.00           H  
ATOM   4422  HD1 TYR 0 276      14.356   1.942  13.759  1.00  0.00           H  
ATOM   4423  HE1 TYR 0 276      15.021   0.856  11.698  1.00  0.00           H  
ATOM   4424  HD2 TYR 0 276      15.953  -1.582  15.855  1.00  0.00           H  
ATOM   4425  HE2 TYR 0 276      16.538  -2.493  13.677  1.00  0.00           H  
ATOM   4426  N   SER 0 277      13.809   0.493  19.897  1.00  0.00      R00  N  
ATOM   4427  CA  SER 0 277      13.655   0.913  21.240  1.00  0.00      R00  C  
ATOM   4428  C   SER 0 277      13.235  -0.346  22.108  1.00  0.00      R00  C  
ATOM   4429  O   SER 0 277      13.219  -1.446  21.631  1.00  0.00      R00  O  
ATOM   4430  CB  SER 0 277      12.670   2.069  21.099  1.00  0.00      R00  C  
ATOM   4431  OG  SER 0 277      12.589   2.913  22.273  1.00  0.00      R00  O  
ATOM   4432  H   SER 0 277      13.224  -0.286  19.631  1.00  0.00      R00  H  
ATOM   4433  HG  SER 0 277      13.480   2.951  22.629  1.00  0.00      R00  H  
ATOM   4434  HA  SER 0 277      14.627   1.288  21.563  1.00  0.00           H  
ATOM   4435  HB3 SER 0 277      11.709   1.704  20.739  1.00  0.00           H  
ATOM   4436  HB2 SER 0 277      12.978   2.716  20.279  1.00  0.00           H  
ATOM   4437  N   GLN 0 278      12.839  -0.133  23.368  1.00  0.00      R00  N  
ATOM   4438  CA  GLN 0 278      12.306  -1.148  24.279  1.00  0.00      R00  C  
ATOM   4439  C   GLN 0 278      10.790  -1.303  24.026  1.00  0.00      R00  C  
ATOM   4440  O   GLN 0 278      10.084  -0.272  24.077  1.00  0.00      R00  O  
ATOM   4441  CB  GLN 0 278      12.417  -0.536  25.673  1.00  0.00      R00  C  
ATOM   4442  CG  GLN 0 278      13.840  -0.134  26.077  1.00  0.00      R00  C  
ATOM   4443  CD  GLN 0 278      13.721   0.990  27.104  1.00  0.00      R00  C  
ATOM   4444  OE1 GLN 0 278      13.884   2.119  26.732  1.00  0.00      R00  O  
ATOM   4445  NE2 GLN 0 278      13.499   0.721  28.412  1.00  0.00      R00  N  
ATOM   4446  H   GLN 0 278      12.920   0.805  23.732  1.00  0.00      R00  H  
ATOM   4447 HE21 GLN 0 278      13.522   1.388  29.170  1.00  0.00      R00  H  
ATOM   4448 HE22 GLN 0 278      13.411  -0.209  28.797  1.00  0.00      R00  H  
ATOM   4449  HA  GLN 0 278      12.861  -2.086  24.245  1.00  0.00           H  
ATOM   4450  HB3 GLN 0 278      12.057  -1.168  26.485  1.00  0.00           H  
ATOM   4451  HB2 GLN 0 278      11.914   0.429  25.746  1.00  0.00           H  
ATOM   4452  HG3 GLN 0 278      14.514   0.118  25.258  1.00  0.00           H  
ATOM   4453  HG2 GLN 0 278      14.448  -0.980  26.395  1.00  0.00           H  
ATOM   4454  N   ALA 0 279      10.363  -2.549  23.734  1.00  0.00      R00  N  
ATOM   4455  CA  ALA 0 279       9.016  -2.872  23.329  1.00  0.00      R00  C  
ATOM   4456  C   ALA 0 279       7.971  -2.548  24.390  1.00  0.00      R00  C  
ATOM   4457  O   ALA 0 279       6.926  -1.967  24.138  1.00  0.00      R00  O  
ATOM   4458  CB  ALA 0 279       8.951  -4.390  22.998  1.00  0.00      R00  C  
ATOM   4459  H   ALA 0 279      11.037  -3.301  23.695  1.00  0.00      R00  H  
ATOM   4460  HA  ALA 0 279       8.644  -2.261  22.507  1.00  0.00           H  
ATOM   4461  HB1 ALA 0 279       9.319  -4.676  22.013  1.00  0.00           H  
ATOM   4462  HB2 ALA 0 279       9.402  -5.143  23.644  1.00  0.00           H  
ATOM   4463  HB3 ALA 0 279       7.891  -4.640  22.946  1.00  0.00           H  
ATOM   4464  N   THR 0 280       8.407  -2.734  25.646  1.00  0.00      R00  N  
ATOM   4465  CA  THR 0 280       7.759  -2.556  26.946  1.00  0.00      R00  C  
ATOM   4466  C   THR 0 280       7.356  -1.088  27.112  1.00  0.00      R00  C  
ATOM   4467  O   THR 0 280       6.231  -0.781  27.356  1.00  0.00      R00  O  
ATOM   4468  CB  THR 0 280       8.727  -3.001  28.149  1.00  0.00      R00  C  
ATOM   4469  OG1 THR 0 280       9.984  -2.351  28.169  1.00  0.00      R00  O  
ATOM   4470  CG2 THR 0 280       9.152  -4.482  28.005  1.00  0.00      R00  C  
ATOM   4471  H   THR 0 280       9.364  -3.051  25.708  1.00  0.00      R00  H  
ATOM   4472  HG1 THR 0 280       9.800  -1.595  28.731  1.00  0.00      R00  H  
ATOM   4473  HA  THR 0 280       6.865  -3.178  26.888  1.00  0.00           H  
ATOM   4474  HB  THR 0 280       8.412  -3.040  29.192  1.00  0.00           H  
ATOM   4475 HG21 THR 0 280       8.230  -5.054  27.896  1.00  0.00           H  
ATOM   4476 HG22 THR 0 280       9.699  -4.655  27.078  1.00  0.00           H  
ATOM   4477 HG23 THR 0 280       9.697  -4.850  28.873  1.00  0.00           H  
ATOM   4478  N   GLU 0 281       8.253  -0.179  26.734  1.00  0.00      R00  N  
ATOM   4479  CA  GLU 0 281       7.941   1.262  26.753  1.00  0.00      R00  C  
ATOM   4480  C   GLU 0 281       7.177   1.658  25.447  1.00  0.00      R00  C  
ATOM   4481  O   GLU 0 281       6.167   2.318  25.489  1.00  0.00      R00  O  
ATOM   4482  CB  GLU 0 281       9.250   2.038  27.093  1.00  0.00      R00  C  
ATOM   4483  CG  GLU 0 281      10.277   1.398  28.077  1.00  0.00      R00  C  
ATOM   4484  CD  GLU 0 281       9.669   1.040  29.410  1.00  0.00      R00  C  
ATOM   4485  OE1 GLU 0 281       9.333  -0.145  29.560  1.00  0.00      R00  O  
ATOM   4486  OE2 GLU 0 281       9.384   1.922  30.251  1.00  0.00      R00  O1-
ATOM   4487  H   GLU 0 281       9.224  -0.378  26.542  1.00  0.00      R00  H  
ATOM   4488  HA  GLU 0 281       7.328   1.494  27.624  1.00  0.00           H  
ATOM   4489  HB3 GLU 0 281       9.012   2.957  27.630  1.00  0.00           H  
ATOM   4490  HB2 GLU 0 281       9.654   2.376  26.138  1.00  0.00           H  
ATOM   4491  HG3 GLU 0 281      11.106   2.090  28.226  1.00  0.00           H  
ATOM   4492  HG2 GLU 0 281      10.677   0.508  27.593  1.00  0.00           H  
ATOM   4493  N   CYS 0 282       7.461   1.035  24.293  1.00  0.00      R00  N  
ATOM   4494  CA  CYS 0 282       6.671   1.225  23.067  1.00  0.00      R00  C  
ATOM   4495  C   CYS 0 282       5.214   0.755  22.990  1.00  0.00      R00  C  
ATOM   4496  O   CYS 0 282       4.500   0.992  21.956  1.00  0.00      R00  O  
ATOM   4497  CB  CYS 0 282       7.498   0.910  21.820  1.00  0.00      R00  C  
ATOM   4498  SG  CYS 0 282       8.890   2.096  21.592  1.00  0.00      R00  S  
ATOM   4499  H   CYS 0 282       8.331   0.535  24.179  1.00  0.00      R00  H  
ATOM   4500  HA  CYS 0 282       6.468   2.295  23.125  1.00  0.00           H  
ATOM   4501  HB3 CYS 0 282       6.881   0.948  20.922  1.00  0.00           H  
ATOM   4502  HB2 CYS 0 282       7.986  -0.054  21.962  1.00  0.00           H  
ATOM   4503  HG  CYS 0 282       8.160   2.663  20.627  1.00  0.00           H  
ATOM   4504  N   ALA 0 283       4.770   0.003  23.962  1.00  0.00      R00  N  
ATOM   4505  CA  ALA 0 283       3.454  -0.605  24.102  1.00  0.00      R00  C  
ATOM   4506  C   ALA 0 283       2.414   0.382  24.690  1.00  0.00      R00  C  
ATOM   4507  O   ALA 0 283       1.548   0.034  25.509  1.00  0.00      R00  O  
ATOM   4508  CB  ALA 0 283       3.578  -1.810  25.014  1.00  0.00      R00  C  
ATOM   4509  H   ALA 0 283       5.498  -0.429  24.513  1.00  0.00      R00  H  
ATOM   4510  HA  ALA 0 283       3.074  -0.985  23.154  1.00  0.00           H  
ATOM   4511  HB1 ALA 0 283       4.606  -2.168  24.943  1.00  0.00           H  
ATOM   4512  HB2 ALA 0 283       3.246  -1.661  26.042  1.00  0.00           H  
ATOM   4513  HB3 ALA 0 283       3.001  -2.667  24.668  1.00  0.00           H  
ATOM   4514  N   SER 0 284       2.432   1.628  24.164  1.00  0.00      R00  N  
ATOM   4515  CA  SER 0 284       1.558   2.704  24.531  1.00  0.00      R00  C  
ATOM   4516  C   SER 0 284       0.343   2.816  23.652  1.00  0.00      R00  C  
ATOM   4517  O   SER 0 284       0.225   2.273  22.520  1.00  0.00      R00  O  
ATOM   4518  CB  SER 0 284       2.450   4.003  24.506  1.00  0.00      R00  C  
ATOM   4519  OG  SER 0 284       2.979   4.199  23.201  1.00  0.00      R00  O  
ATOM   4520  H   SER 0 284       3.139   1.959  23.523  1.00  0.00      R00  H  
ATOM   4521  HG  SER 0 284       3.385   5.066  23.266  1.00  0.00      R00  H  
ATOM   4522  HA  SER 0 284       1.232   2.409  25.528  1.00  0.00           H  
ATOM   4523  HB3 SER 0 284       3.246   4.028  25.249  1.00  0.00           H  
ATOM   4524  HB2 SER 0 284       1.764   4.789  24.822  1.00  0.00           H  
ATOM   4525  N   HIS 0 285      -0.707   3.520  24.178  1.00  0.00      R00  N  
ATOM   4526  CA  HIS 0 285      -1.967   3.616  23.617  1.00  0.00      R00  C  
ATOM   4527  C   HIS 0 285      -1.941   4.408  22.300  1.00  0.00      R00  C  
ATOM   4528  O   HIS 0 285      -2.385   3.941  21.273  1.00  0.00      R00  O  
ATOM   4529  CB  HIS 0 285      -2.958   4.276  24.619  1.00  0.00      R00  C  
ATOM   4530  CG  HIS 0 285      -4.185   4.773  23.904  1.00  0.00      R00  C  
ATOM   4531  ND1 HIS 0 285      -5.226   4.011  23.432  1.00  0.00      R00  N  
ATOM   4532  CD2 HIS 0 285      -4.552   6.064  23.600  1.00  0.00      R00  C  
ATOM   4533  NE2 HIS 0 285      -5.744   6.109  22.834  1.00  0.00      R00  N  
ATOM   4534  CE1 HIS 0 285      -6.165   4.815  22.827  1.00  0.00      R00  C  
ATOM   4535  H   HIS 0 285      -0.483   4.158  24.929  1.00  0.00      R00  H  
ATOM   4536  HD1 HIS 0 285      -5.296   3.009  23.537  1.00  0.00      R00  H  
ATOM   4537  HA  HIS 0 285      -2.411   2.647  23.389  1.00  0.00           H  
ATOM   4538  HB3 HIS 0 285      -2.557   5.183  25.071  1.00  0.00           H  
ATOM   4539  HB2 HIS 0 285      -3.323   3.625  25.414  1.00  0.00           H  
ATOM   4540  HD2 HIS 0 285      -3.882   6.892  23.777  1.00  0.00           H  
ATOM   4541  HE1 HIS 0 285      -7.080   4.633  22.283  1.00  0.00           H  
ATOM   4542  N   VAL 0 286      -1.241   5.538  22.275  1.00  0.00      R00  N  
ATOM   4543  CA  VAL 0 286      -0.838   6.188  20.977  1.00  0.00      R00  C  
ATOM   4544  C   VAL 0 286       0.008   5.382  19.919  1.00  0.00      R00  C  
ATOM   4545  O   VAL 0 286      -0.210   5.579  18.717  1.00  0.00      R00  O  
ATOM   4546  CB  VAL 0 286       0.055   7.436  21.385  1.00  0.00      R00  C  
ATOM   4547  CG1 VAL 0 286      -0.686   8.754  21.791  1.00  0.00      R00  C  
ATOM   4548  CG2 VAL 0 286       1.246   7.156  22.325  1.00  0.00      R00  C  
ATOM   4549  H   VAL 0 286      -0.928   5.937  23.149  1.00  0.00      R00  H  
ATOM   4550  HA  VAL 0 286      -1.716   6.716  20.606  1.00  0.00           H  
ATOM   4551  HB  VAL 0 286       0.589   7.800  20.507  1.00  0.00           H  
ATOM   4552 HG11 VAL 0 286      -1.149   8.678  22.775  1.00  0.00           H  
ATOM   4553 HG12 VAL 0 286       0.093   9.499  21.955  1.00  0.00           H  
ATOM   4554 HG13 VAL 0 286      -1.433   9.068  21.062  1.00  0.00           H  
ATOM   4555 HG21 VAL 0 286       0.897   6.503  23.125  1.00  0.00           H  
ATOM   4556 HG22 VAL 0 286       2.019   6.589  21.805  1.00  0.00           H  
ATOM   4557 HG23 VAL 0 286       1.662   8.031  22.824  1.00  0.00           H  
ATOM   4558  N   THR 0 287       0.722   4.356  20.473  1.00  0.00      R00  N  
ATOM   4559  CA  THR 0 287       1.404   3.393  19.602  1.00  0.00      R00  C  
ATOM   4560  C   THR 0 287       0.609   2.147  19.126  1.00  0.00      R00  C  
ATOM   4561  O   THR 0 287       0.988   1.359  18.308  1.00  0.00      R00  O  
ATOM   4562  CB  THR 0 287       2.886   2.993  20.025  1.00  0.00      R00  C  
ATOM   4563  OG1 THR 0 287       3.599   4.145  20.550  1.00  0.00      R00  O  
ATOM   4564  CG2 THR 0 287       3.759   2.398  18.976  1.00  0.00      R00  C  
ATOM   4565  H   THR 0 287       0.685   4.184  21.468  1.00  0.00      R00  H  
ATOM   4566  HG1 THR 0 287       3.268   4.105  21.450  1.00  0.00      R00  H  
ATOM   4567  HA  THR 0 287       1.544   3.964  18.684  1.00  0.00           H  
ATOM   4568  HB  THR 0 287       2.869   2.182  20.754  1.00  0.00           H  
ATOM   4569 HG21 THR 0 287       3.969   3.139  18.205  1.00  0.00           H  
ATOM   4570 HG22 THR 0 287       4.689   2.154  19.489  1.00  0.00           H  
ATOM   4571 HG23 THR 0 287       3.395   1.435  18.618  1.00  0.00           H  
ATOM   4572  N   ILE 0 288      -0.581   2.082  19.651  1.00  0.00      R00  N  
ATOM   4573  CA  ILE 0 288      -1.702   1.333  19.199  1.00  0.00      R00  C  
ATOM   4574  C   ILE 0 288      -2.582   2.169  18.157  1.00  0.00      R00  C  
ATOM   4575  O   ILE 0 288      -2.827   1.682  17.052  1.00  0.00      R00  O  
ATOM   4576  CB  ILE 0 288      -2.512   0.788  20.368  1.00  0.00      R00  C  
ATOM   4577  CG2 ILE 0 288      -3.943   0.186  19.961  1.00  0.00      R00  C  
ATOM   4578  CG1 ILE 0 288      -1.664  -0.386  21.019  1.00  0.00      R00  C  
ATOM   4579  CD1 ILE 0 288      -2.201  -0.870  22.338  1.00  0.00      R00  C  
ATOM   4580  H   ILE 0 288      -0.778   2.721  20.407  1.00  0.00      R00  H  
ATOM   4581  HA  ILE 0 288      -1.397   0.439  18.655  1.00  0.00           H  
ATOM   4582  HB  ILE 0 288      -2.633   1.550  21.137  1.00  0.00           H  
ATOM   4583 HG21 ILE 0 288      -3.853  -0.648  19.265  1.00  0.00           H  
ATOM   4584 HG22 ILE 0 288      -4.502  -0.101  20.851  1.00  0.00           H  
ATOM   4585 HG23 ILE 0 288      -4.458   0.968  19.403  1.00  0.00           H  
ATOM   4586 HG13 ILE 0 288      -0.830   0.249  21.318  1.00  0.00           H  
ATOM   4587 HG12 ILE 0 288      -1.246  -1.179  20.399  1.00  0.00           H  
ATOM   4588 HD11 ILE 0 288      -1.397  -1.284  22.947  1.00  0.00           H  
ATOM   4589 HD12 ILE 0 288      -2.620  -0.048  22.918  1.00  0.00           H  
ATOM   4590 HD13 ILE 0 288      -2.927  -1.680  22.272  1.00  0.00           H  
ATOM   4591  N   THR 0 289      -2.942   3.411  18.391  1.00  0.00      R00  N  
ATOM   4592  CA  THR 0 289      -3.835   4.242  17.506  1.00  0.00      R00  C  
ATOM   4593  C   THR 0 289      -3.074   4.715  16.246  1.00  0.00      R00  C  
ATOM   4594  O   THR 0 289      -3.801   5.004  15.335  1.00  0.00      R00  O  
ATOM   4595  CB  THR 0 289      -4.305   5.492  18.299  1.00  0.00      R00  C  
ATOM   4596  OG1 THR 0 289      -3.195   6.295  18.569  1.00  0.00      R00  O  
ATOM   4597  CG2 THR 0 289      -5.170   5.039  19.512  1.00  0.00      R00  C  
ATOM   4598  H   THR 0 289      -2.823   3.860  19.287  1.00  0.00      R00  H  
ATOM   4599  HG1 THR 0 289      -2.793   6.536  17.731  1.00  0.00      R00  H  
ATOM   4600  HA  THR 0 289      -4.648   3.562  17.254  1.00  0.00           H  
ATOM   4601  HB  THR 0 289      -4.990   6.049  17.660  1.00  0.00           H  
ATOM   4602 HG21 THR 0 289      -5.801   4.180  19.287  1.00  0.00           H  
ATOM   4603 HG22 THR 0 289      -4.502   4.764  20.329  1.00  0.00           H  
ATOM   4604 HG23 THR 0 289      -5.744   5.827  19.998  1.00  0.00           H  
ATOM   4605  N   VAL 0 290      -1.740   4.595  16.149  1.00  0.00      R00  N  
ATOM   4606  CA  VAL 0 290      -1.108   4.855  14.874  1.00  0.00      R00  C  
ATOM   4607  C   VAL 0 290      -1.428   3.863  13.777  1.00  0.00      R00  C  
ATOM   4608  O   VAL 0 290      -1.332   4.252  12.608  1.00  0.00      R00  O  
ATOM   4609  CB  VAL 0 290       0.454   4.931  15.061  1.00  0.00      R00  C  
ATOM   4610  CG1 VAL 0 290       1.096   3.584  15.509  1.00  0.00      R00  C  
ATOM   4611  CG2 VAL 0 290       1.236   5.462  13.869  1.00  0.00      R00  C  
ATOM   4612  H   VAL 0 290      -1.018   4.569  16.855  1.00  0.00      R00  H  
ATOM   4613  HA  VAL 0 290      -1.446   5.797  14.441  1.00  0.00           H  
ATOM   4614  HB  VAL 0 290       0.637   5.641  15.867  1.00  0.00           H  
ATOM   4615 HG11 VAL 0 290       2.107   3.679  15.905  1.00  0.00           H  
ATOM   4616 HG12 VAL 0 290       0.457   3.026  16.194  1.00  0.00           H  
ATOM   4617 HG13 VAL 0 290       1.291   2.981  14.622  1.00  0.00           H  
ATOM   4618 HG21 VAL 0 290       1.112   4.768  13.038  1.00  0.00           H  
ATOM   4619 HG22 VAL 0 290       0.886   6.403  13.444  1.00  0.00           H  
ATOM   4620 HG23 VAL 0 290       2.292   5.613  14.092  1.00  0.00           H  
ATOM   4621  N   PHE 0 291      -1.728   2.652  14.130  1.00  0.00      R00  N  
ATOM   4622  CA  PHE 0 291      -2.008   1.582  13.196  1.00  0.00      R00  C  
ATOM   4623  C   PHE 0 291      -3.408   1.780  12.526  1.00  0.00      R00  C  
ATOM   4624  O   PHE 0 291      -3.721   1.145  11.540  1.00  0.00      R00  O  
ATOM   4625  CB  PHE 0 291      -1.995   0.340  13.996  1.00  0.00      R00  C  
ATOM   4626  CG  PHE 0 291      -0.617  -0.162  14.250  1.00  0.00      R00  C  
ATOM   4627  CD1 PHE 0 291       0.032  -0.921  13.291  1.00  0.00      R00  C  
ATOM   4628  CD2 PHE 0 291       0.110   0.406  15.330  1.00  0.00      R00  C  
ATOM   4629  CE1 PHE 0 291       1.375  -1.266  13.396  1.00  0.00      R00  C  
ATOM   4630  CE2 PHE 0 291       1.433  -0.042  15.527  1.00  0.00      R00  C  
ATOM   4631  CZ  PHE 0 291       1.999  -0.907  14.584  1.00  0.00      R00  C  
ATOM   4632  H   PHE 0 291      -1.686   2.555  15.134  1.00  0.00      R00  H  
ATOM   4633  HA  PHE 0 291      -1.240   1.635  12.425  1.00  0.00           H  
ATOM   4634  HB3 PHE 0 291      -2.532  -0.485  13.529  1.00  0.00           H  
ATOM   4635  HB2 PHE 0 291      -2.495   0.193  14.953  1.00  0.00           H  
ATOM   4636  HD1 PHE 0 291      -0.589  -1.221  12.460  1.00  0.00           H  
ATOM   4637  HD2 PHE 0 291      -0.417   1.051  16.018  1.00  0.00           H  
ATOM   4638  HE1 PHE 0 291       1.743  -1.898  12.601  1.00  0.00           H  
ATOM   4639  HE2 PHE 0 291       2.165   0.251  16.266  1.00  0.00           H  
ATOM   4640  HZ  PHE 0 291       3.042  -1.171  14.682  1.00  0.00           H  
ATOM   4641  N   LEU 0 292      -4.246   2.669  13.034  1.00  0.00      R00  N  
ATOM   4642  CA  LEU 0 292      -5.454   3.199  12.425  1.00  0.00      R00  C  
ATOM   4643  C   LEU 0 292      -5.187   4.118  11.166  1.00  0.00      R00  C  
ATOM   4644  O   LEU 0 292      -5.725   3.946  10.089  1.00  0.00      R00  O  
ATOM   4645  CB  LEU 0 292      -6.311   3.921  13.444  1.00  0.00      R00  C  
ATOM   4646  CG  LEU 0 292      -6.855   3.030  14.601  1.00  0.00      R00  C  
ATOM   4647  CD1 LEU 0 292      -7.377   3.882  15.743  1.00  0.00      R00  C  
ATOM   4648  CD2 LEU 0 292      -7.781   1.937  14.105  1.00  0.00      R00  C  
ATOM   4649  H   LEU 0 292      -3.893   3.080  13.886  1.00  0.00      R00  H  
ATOM   4650  HA  LEU 0 292      -5.963   2.278  12.143  1.00  0.00           H  
ATOM   4651  HB3 LEU 0 292      -7.241   4.329  13.049  1.00  0.00           H  
ATOM   4652  HB2 LEU 0 292      -5.710   4.703  13.908  1.00  0.00           H  
ATOM   4653  HG  LEU 0 292      -6.021   2.490  15.049  1.00  0.00           H  
ATOM   4654 HD11 LEU 0 292      -6.816   3.658  16.650  1.00  0.00           H  
ATOM   4655 HD12 LEU 0 292      -7.205   4.944  15.570  1.00  0.00           H  
ATOM   4656 HD13 LEU 0 292      -8.388   3.714  16.115  1.00  0.00           H  
ATOM   4657 HD21 LEU 0 292      -7.314   0.966  14.270  1.00  0.00           H  
ATOM   4658 HD22 LEU 0 292      -8.758   1.904  14.586  1.00  0.00           H  
ATOM   4659 HD23 LEU 0 292      -8.080   2.012  13.059  1.00  0.00           H  
ATOM   4660  N   VAL 0 293      -4.256   5.088  11.491  1.00  0.00      R00  N  
ATOM   4661  CA  VAL 0 293      -3.512   5.885  10.503  1.00  0.00      R00  C  
ATOM   4662  C   VAL 0 293      -2.708   5.058   9.433  1.00  0.00      R00  C  
ATOM   4663  O   VAL 0 293      -3.008   5.221   8.261  1.00  0.00      R00  O  
ATOM   4664  CB  VAL 0 293      -2.567   6.912  11.200  1.00  0.00      R00  C  
ATOM   4665  CG1 VAL 0 293      -1.771   7.868  10.316  1.00  0.00      R00  C  
ATOM   4666  CG2 VAL 0 293      -3.362   7.685  12.220  1.00  0.00      R00  C  
ATOM   4667  H   VAL 0 293      -3.813   5.074  12.399  1.00  0.00      R00  H  
ATOM   4668  HA  VAL 0 293      -4.269   6.418   9.927  1.00  0.00           H  
ATOM   4669  HB  VAL 0 293      -1.812   6.309  11.706  1.00  0.00           H  
ATOM   4670 HG11 VAL 0 293      -1.187   8.544  10.939  1.00  0.00           H  
ATOM   4671 HG12 VAL 0 293      -1.178   7.364   9.552  1.00  0.00           H  
ATOM   4672 HG13 VAL 0 293      -2.328   8.483   9.609  1.00  0.00           H  
ATOM   4673 HG21 VAL 0 293      -3.738   7.036  13.011  1.00  0.00           H  
ATOM   4674 HG22 VAL 0 293      -2.702   8.495  12.532  1.00  0.00           H  
ATOM   4675 HG23 VAL 0 293      -4.295   8.022  11.770  1.00  0.00           H  
ATOM   4676  N   ALA 0 294      -1.857   4.107   9.904  1.00  0.00      R00  N  
ATOM   4677  CA  ALA 0 294      -1.105   3.309   8.993  1.00  0.00      R00  C  
ATOM   4678  C   ALA 0 294      -1.923   2.244   8.170  1.00  0.00      R00  C  
ATOM   4679  O   ALA 0 294      -1.469   1.873   7.059  1.00  0.00      R00  O  
ATOM   4680  CB  ALA 0 294      -0.054   2.523   9.778  1.00  0.00      R00  C  
ATOM   4681  H   ALA 0 294      -1.596   4.084  10.879  1.00  0.00      R00  H  
ATOM   4682  HA  ALA 0 294      -0.545   3.995   8.357  1.00  0.00           H  
ATOM   4683  HB1 ALA 0 294      -0.444   1.824  10.517  1.00  0.00           H  
ATOM   4684  HB2 ALA 0 294       0.617   1.995   9.100  1.00  0.00           H  
ATOM   4685  HB3 ALA 0 294       0.507   3.158  10.463  1.00  0.00           H  
ATOM   4686  N   ALA 0 295      -3.119   1.873   8.623  1.00  0.00      R00  N  
ATOM   4687  CA  ALA 0 295      -4.035   1.096   7.881  1.00  0.00      R00  C  
ATOM   4688  C   ALA 0 295      -4.528   1.954   6.648  1.00  0.00      R00  C  
ATOM   4689  O   ALA 0 295      -4.415   1.489   5.522  1.00  0.00      R00  O  
ATOM   4690  CB  ALA 0 295      -5.145   0.595   8.785  1.00  0.00      R00  C  
ATOM   4691  H   ALA 0 295      -3.494   2.344   9.435  1.00  0.00      R00  H  
ATOM   4692  HA  ALA 0 295      -3.585   0.178   7.504  1.00  0.00           H  
ATOM   4693  HB1 ALA 0 295      -5.987   0.198   8.218  1.00  0.00           H  
ATOM   4694  HB2 ALA 0 295      -4.769  -0.138   9.498  1.00  0.00           H  
ATOM   4695  HB3 ALA 0 295      -5.511   1.483   9.302  1.00  0.00           H  
ATOM   4696  N   CYS 0 296      -5.210   3.052   6.984  1.00  0.00      R00  N  
ATOM   4697  CA  CYS 0 296      -5.797   3.998   5.989  1.00  0.00      R00  C  
ATOM   4698  C   CYS 0 296      -4.788   4.391   4.849  1.00  0.00      R00  C  
ATOM   4699  O   CYS 0 296      -5.121   4.455   3.697  1.00  0.00      R00  O  
ATOM   4700  CB  CYS 0 296      -6.382   5.204   6.712  1.00  0.00      R00  C  
ATOM   4701  SG  CYS 0 296      -7.684   4.603   7.831  1.00  0.00      R00  S  
ATOM   4702  H   CYS 0 296      -5.240   3.240   7.975  1.00  0.00      R00  H  
ATOM   4703  HA  CYS 0 296      -6.605   3.526   5.430  1.00  0.00           H  
ATOM   4704  HB3 CYS 0 296      -6.884   5.807   5.956  1.00  0.00           H  
ATOM   4705  HB2 CYS 0 296      -5.679   5.892   7.181  1.00  0.00           H  
ATOM   4706  HG  CYS 0 296      -6.973   4.086   8.837  1.00  0.00           H  
ATOM   4707  N   PHE 0 297      -3.506   4.570   5.231  1.00  0.00      R00  N  
ATOM   4708  CA  PHE 0 297      -2.444   4.659   4.207  1.00  0.00      R00  C  
ATOM   4709  C   PHE 0 297      -2.285   3.399   3.384  1.00  0.00      R00  C  
ATOM   4710  O   PHE 0 297      -2.282   3.538   2.130  1.00  0.00      R00  O  
ATOM   4711  CB  PHE 0 297      -1.118   5.026   4.924  1.00  0.00      R00  C  
ATOM   4712  CG  PHE 0 297      -1.090   6.444   5.464  1.00  0.00      R00  C  
ATOM   4713  CD1 PHE 0 297      -1.337   7.507   4.560  1.00  0.00      R00  C  
ATOM   4714  CD2 PHE 0 297      -0.615   6.717   6.772  1.00  0.00      R00  C  
ATOM   4715  CE1 PHE 0 297      -1.317   8.822   5.006  1.00  0.00      R00  C  
ATOM   4716  CE2 PHE 0 297      -0.433   8.067   7.115  1.00  0.00      R00  C  
ATOM   4717  CZ  PHE 0 297      -0.957   9.074   6.333  1.00  0.00      R00  C  
ATOM   4718  H   PHE 0 297      -3.372   4.414   6.219  1.00  0.00      R00  H  
ATOM   4719  HA  PHE 0 297      -2.690   5.554   3.635  1.00  0.00           H  
ATOM   4720  HB3 PHE 0 297      -0.342   4.907   4.167  1.00  0.00           H  
ATOM   4721  HB2 PHE 0 297      -0.950   4.314   5.732  1.00  0.00           H  
ATOM   4722  HD1 PHE 0 297      -1.399   7.290   3.504  1.00  0.00           H  
ATOM   4723  HD2 PHE 0 297      -0.375   5.950   7.493  1.00  0.00           H  
ATOM   4724  HE1 PHE 0 297      -1.613   9.554   4.269  1.00  0.00           H  
ATOM   4725  HE2 PHE 0 297       0.038   8.307   8.057  1.00  0.00           H  
ATOM   4726  HZ  PHE 0 297      -0.906  10.099   6.670  1.00  0.00           H  
ATOM   4727  N   SER 0 298      -2.097   2.219   4.048  1.00  0.00      R00  N  
ATOM   4728  CA  SER 0 298      -1.848   0.957   3.348  1.00  0.00      R00  C  
ATOM   4729  C   SER 0 298      -3.028   0.472   2.446  1.00  0.00      R00  C  
ATOM   4730  O   SER 0 298      -2.816   0.001   1.405  1.00  0.00      R00  O  
ATOM   4731  CB  SER 0 298      -1.278  -0.050   4.225  1.00  0.00      R00  C  
ATOM   4732  OG  SER 0 298      -1.957  -0.282   5.442  1.00  0.00      R00  O  
ATOM   4733  H   SER 0 298      -2.189   2.193   5.053  1.00  0.00      R00  H  
ATOM   4734  HG  SER 0 298      -1.759   0.475   5.999  1.00  0.00      R00  H  
ATOM   4735  HA  SER 0 298      -1.069   1.218   2.631  1.00  0.00           H  
ATOM   4736  HB3 SER 0 298      -0.239   0.146   4.487  1.00  0.00           H  
ATOM   4737  HB2 SER 0 298      -1.266  -1.014   3.716  1.00  0.00           H  
ATOM   4738  N   TYR 0 299      -4.222   0.886   2.942  1.00  0.00      R00  N  
ATOM   4739  CA  TYR 0 299      -5.476   0.726   2.159  1.00  0.00      R00  C  
ATOM   4740  C   TYR 0 299      -5.476   1.570   0.837  1.00  0.00      R00  C  
ATOM   4741  O   TYR 0 299      -6.070   1.040  -0.163  1.00  0.00      R00  O  
ATOM   4742  CB  TYR 0 299      -6.674   1.266   2.982  1.00  0.00      R00  C  
ATOM   4743  CG  TYR 0 299      -7.182   0.301   4.023  1.00  0.00      R00  C  
ATOM   4744  CD1 TYR 0 299      -8.471   0.444   4.500  1.00  0.00      R00  C  
ATOM   4745  CE1 TYR 0 299      -9.011  -0.378   5.533  1.00  0.00      R00  C  
ATOM   4746  CD2 TYR 0 299      -6.438  -0.744   4.584  1.00  0.00      R00  C  
ATOM   4747  CE2 TYR 0 299      -6.956  -1.594   5.547  1.00  0.00      R00  C  
ATOM   4748  CZ  TYR 0 299      -8.219  -1.367   6.074  1.00  0.00      R00  C  
ATOM   4749  OH  TYR 0 299      -8.715  -2.229   7.053  1.00  0.00      R00  O  
ATOM   4750  H   TYR 0 299      -4.258   1.296   3.864  1.00  0.00      R00  H  
ATOM   4751  HH  TYR 0 299      -9.596  -2.007   7.363  1.00  0.00      R00  H  
ATOM   4752  HA  TYR 0 299      -5.437  -0.352   2.000  1.00  0.00           H  
ATOM   4753  HB3 TYR 0 299      -7.465   1.395   2.242  1.00  0.00           H  
ATOM   4754  HB2 TYR 0 299      -6.349   2.190   3.458  1.00  0.00           H  
ATOM   4755  HD1 TYR 0 299      -8.997   1.331   4.180  1.00  0.00           H  
ATOM   4756  HE1 TYR 0 299     -10.020  -0.254   5.897  1.00  0.00           H  
ATOM   4757  HD2 TYR 0 299      -5.467  -0.987   4.178  1.00  0.00           H  
ATOM   4758  HE2 TYR 0 299      -6.446  -2.478   5.903  1.00  0.00           H  
ATOM   4759  N   SER 0 300      -4.652   2.683   0.760  1.00  0.00      R00  N  
ATOM   4760  CA  SER 0 300      -4.746   3.512  -0.447  1.00  0.00      R00  C  
ATOM   4761  C   SER 0 300      -4.210   2.829  -1.714  1.00  0.00      R00  C  
ATOM   4762  O   SER 0 300      -4.398   3.288  -2.853  1.00  0.00      R00  O  
ATOM   4763  CB  SER 0 300      -3.871   4.814  -0.352  1.00  0.00      R00  C  
ATOM   4764  OG  SER 0 300      -3.852   5.357   0.955  1.00  0.00      R00  O  
ATOM   4765  H   SER 0 300      -4.200   3.121   1.550  1.00  0.00      R00  H  
ATOM   4766  HG  SER 0 300      -3.168   4.876   1.426  1.00  0.00      R00  H  
ATOM   4767  HA  SER 0 300      -5.778   3.862  -0.491  1.00  0.00           H  
ATOM   4768  HB3 SER 0 300      -4.322   5.569  -0.996  1.00  0.00           H  
ATOM   4769  HB2 SER 0 300      -2.894   4.715  -0.825  1.00  0.00           H  
ATOM   4770  N   ASN 0 301      -3.633   1.603  -1.560  1.00  0.00      R00  N  
ATOM   4771  CA  ASN 0 301      -3.277   0.700  -2.712  1.00  0.00      R00  C  
ATOM   4772  C   ASN 0 301      -4.438   0.384  -3.775  1.00  0.00      R00  C  
ATOM   4773  O   ASN 0 301      -4.216   0.257  -4.959  1.00  0.00      R00  O  
ATOM   4774  CB  ASN 0 301      -2.585  -0.555  -2.216  1.00  0.00      R00  C  
ATOM   4775  CG  ASN 0 301      -3.466  -1.654  -1.676  1.00  0.00      R00  C  
ATOM   4776  OD1 ASN 0 301      -3.754  -2.655  -2.347  1.00  0.00      R00  O  
ATOM   4777  ND2 ASN 0 301      -3.901  -1.607  -0.431  1.00  0.00      R00  N  
ATOM   4778  H   ASN 0 301      -3.367   1.236  -0.657  1.00  0.00      R00  H  
ATOM   4779 HD21 ASN 0 301      -4.458  -2.324   0.011  1.00  0.00      R00  H  
ATOM   4780 HD22 ASN 0 301      -3.479  -0.931   0.190  1.00  0.00      R00  H  
ATOM   4781  HA  ASN 0 301      -2.488   1.109  -3.343  1.00  0.00           H  
ATOM   4782  HB3 ASN 0 301      -1.871  -0.271  -1.443  1.00  0.00           H  
ATOM   4783  HB2 ASN 0 301      -1.932  -0.888  -3.022  1.00  0.00           H  
ATOM   4784  N   SER 0 302      -5.694   0.402  -3.251  1.00  0.00      R00  N  
ATOM   4785  CA  SER 0 302      -6.937   0.269  -4.080  1.00  0.00      R00  C  
ATOM   4786  C   SER 0 302      -7.000   1.442  -5.109  1.00  0.00      R00  C  
ATOM   4787  O   SER 0 302      -7.548   1.304  -6.182  1.00  0.00      R00  O  
ATOM   4788  CB  SER 0 302      -8.218   0.353  -3.164  1.00  0.00      R00  C  
ATOM   4789  OG  SER 0 302      -8.274   1.497  -2.368  1.00  0.00      R00  O  
ATOM   4790  H   SER 0 302      -5.900   0.581  -2.279  1.00  0.00      R00  H  
ATOM   4791  HG  SER 0 302      -7.721   1.359  -1.595  1.00  0.00      R00  H  
ATOM   4792  HA  SER 0 302      -7.033  -0.594  -4.739  1.00  0.00           H  
ATOM   4793  HB3 SER 0 302      -8.227  -0.476  -2.456  1.00  0.00           H  
ATOM   4794  HB2 SER 0 302      -9.132   0.367  -3.757  1.00  0.00           H  
ATOM   4795  N   ALA 0 303      -6.461   2.566  -4.749  1.00  0.00      R00  N  
ATOM   4796  CA  ALA 0 303      -6.534   3.810  -5.489  1.00  0.00      R00  C  
ATOM   4797  C   ALA 0 303      -5.195   4.372  -5.904  1.00  0.00      R00  C  
ATOM   4798  O   ALA 0 303      -5.231   5.188  -6.788  1.00  0.00      R00  O  
ATOM   4799  CB  ALA 0 303      -7.237   4.834  -4.626  1.00  0.00      R00  C  
ATOM   4800  H   ALA 0 303      -6.124   2.654  -3.801  1.00  0.00      R00  H  
ATOM   4801  HA  ALA 0 303      -7.143   3.730  -6.389  1.00  0.00           H  
ATOM   4802  HB1 ALA 0 303      -7.172   5.763  -5.192  1.00  0.00           H  
ATOM   4803  HB2 ALA 0 303      -8.308   4.647  -4.559  1.00  0.00           H  
ATOM   4804  HB3 ALA 0 303      -6.791   4.940  -3.637  1.00  0.00           H  
ATOM   4805  N   MET 0 304      -4.061   3.865  -5.455  1.00  0.00      R00  N  
ATOM   4806  CA  MET 0 304      -2.757   4.245  -5.917  1.00  0.00      R00  C  
ATOM   4807  C   MET 0 304      -2.200   3.174  -6.941  1.00  0.00      R00  C  
ATOM   4808  O   MET 0 304      -1.540   3.559  -7.920  1.00  0.00      R00  O  
ATOM   4809  CB  MET 0 304      -1.687   4.341  -4.807  1.00  0.00      R00  C  
ATOM   4810  CG  MET 0 304      -1.911   5.626  -3.887  1.00  0.00      R00  C  
ATOM   4811  SD  MET 0 304      -0.446   6.338  -3.214  1.00  0.00      R00  S  
ATOM   4812  CE  MET 0 304      -1.049   7.002  -1.639  1.00  0.00      R00  C  
ATOM   4813  H   MET 0 304      -4.088   3.428  -4.545  1.00  0.00      R00  H  
ATOM   4814  HA  MET 0 304      -2.782   5.140  -6.539  1.00  0.00           H  
ATOM   4815  HB3 MET 0 304      -0.704   4.314  -5.277  1.00  0.00           H  
ATOM   4816  HB2 MET 0 304      -1.608   3.420  -4.230  1.00  0.00           H  
ATOM   4817  HG3 MET 0 304      -2.539   5.335  -3.044  1.00  0.00           H  
ATOM   4818  HG2 MET 0 304      -2.492   6.363  -4.440  1.00  0.00           H  
ATOM   4819  HE1 MET 0 304      -2.082   7.350  -1.675  1.00  0.00           H  
ATOM   4820  HE2 MET 0 304      -0.944   6.237  -0.870  1.00  0.00           H  
ATOM   4821  HE3 MET 0 304      -0.484   7.825  -1.200  1.00  0.00           H  
ATOM   4822  N   ASN 0 305      -2.412   1.886  -6.822  1.00  0.00      R00  N  
ATOM   4823  CA  ASN 0 305      -1.901   0.992  -7.872  1.00  0.00      R00  C  
ATOM   4824  C   ASN 0 305      -2.557   1.326  -9.312  1.00  0.00      R00  C  
ATOM   4825  O   ASN 0 305      -1.731   1.262 -10.211  1.00  0.00      R00  O  
ATOM   4826  CB  ASN 0 305      -2.248  -0.548  -7.627  1.00  0.00      R00  C  
ATOM   4827  CG  ASN 0 305      -1.602  -1.128  -6.390  1.00  0.00      R00  C  
ATOM   4828  OD1 ASN 0 305      -0.885  -0.435  -5.661  1.00  0.00      R00  O  
ATOM   4829  ND2 ASN 0 305      -1.805  -2.393  -6.051  1.00  0.00      R00  N  
ATOM   4830  H   ASN 0 305      -2.862   1.515  -5.997  1.00  0.00      R00  H  
ATOM   4831 HD21 ASN 0 305      -1.353  -2.871  -5.285  1.00  0.00      R00  H  
ATOM   4832 HD22 ASN 0 305      -2.371  -2.954  -6.672  1.00  0.00      R00  H  
ATOM   4833  HA  ASN 0 305      -0.821   1.131  -7.829  1.00  0.00           H  
ATOM   4834  HB3 ASN 0 305      -1.976  -1.101  -8.526  1.00  0.00           H  
ATOM   4835  HB2 ASN 0 305      -3.336  -0.571  -7.566  1.00  0.00           H  
ATOM   4836  N   PRO 0 306      -3.796   1.837  -9.498  1.00  0.00      R00  N  
ATOM   4837  CA  PRO 0 306      -4.229   2.490 -10.729  1.00  0.00      R00  C  
ATOM   4838  C   PRO 0 306      -3.283   3.538 -11.358  1.00  0.00      R00  C  
ATOM   4839  O   PRO 0 306      -3.196   3.661 -12.573  1.00  0.00      R00  O  
ATOM   4840  CD  PRO 0 306      -4.915   1.674  -8.583  1.00  0.00      R00  C  
ATOM   4841  CB  PRO 0 306      -5.530   3.144 -10.255  1.00  0.00      R00  C  
ATOM   4842  CG  PRO 0 306      -6.198   2.118  -9.311  1.00  0.00      R00  C  
ATOM   4843  HD2 PRO 0 306      -4.686   2.336  -7.747  1.00  0.00           H  
ATOM   4844  HD3 PRO 0 306      -4.917   0.613  -8.333  1.00  0.00           H  
ATOM   4845  HA  PRO 0 306      -4.374   1.708 -11.474  1.00  0.00           H  
ATOM   4846  HB3 PRO 0 306      -6.150   3.454 -11.097  1.00  0.00           H  
ATOM   4847  HB2 PRO 0 306      -5.231   4.000  -9.650  1.00  0.00           H  
ATOM   4848  HG2 PRO 0 306      -6.960   2.422  -8.593  1.00  0.00           H  
ATOM   4849  HG3 PRO 0 306      -6.655   1.380  -9.970  1.00  0.00           H  
ATOM   4850  N   ILE 0 307      -2.545   4.315 -10.575  1.00  0.00      R00  N  
ATOM   4851  CA  ILE 0 307      -1.581   5.326 -11.007  1.00  0.00      R00  C  
ATOM   4852  C   ILE 0 307      -0.434   4.719 -11.716  1.00  0.00      R00  C  
ATOM   4853  O   ILE 0 307       0.176   5.275 -12.640  1.00  0.00      R00  O  
ATOM   4854  CB  ILE 0 307      -1.036   6.163  -9.783  1.00  0.00      R00  C  
ATOM   4855  CG2 ILE 0 307       0.130   7.030 -10.231  1.00  0.00      R00  C  
ATOM   4856  CG1 ILE 0 307      -2.187   7.082  -9.287  1.00  0.00      R00  C  
ATOM   4857  CD1 ILE 0 307      -1.926   7.755  -7.957  1.00  0.00      R00  C  
ATOM   4858  H   ILE 0 307      -2.726   4.243  -9.584  1.00  0.00      R00  H  
ATOM   4859  HA  ILE 0 307      -2.070   6.097 -11.602  1.00  0.00           H  
ATOM   4860  HB  ILE 0 307      -0.722   5.475  -8.999  1.00  0.00           H  
ATOM   4861 HG21 ILE 0 307       1.122   6.615 -10.406  1.00  0.00           H  
ATOM   4862 HG22 ILE 0 307      -0.175   7.568 -11.128  1.00  0.00           H  
ATOM   4863 HG23 ILE 0 307       0.286   7.838  -9.515  1.00  0.00           H  
ATOM   4864 HG13 ILE 0 307      -3.098   6.529  -9.057  1.00  0.00           H  
ATOM   4865 HG12 ILE 0 307      -2.438   7.852 -10.016  1.00  0.00           H  
ATOM   4866 HD11 ILE 0 307      -0.953   7.782  -7.465  1.00  0.00           H  
ATOM   4867 HD12 ILE 0 307      -2.322   8.746  -8.177  1.00  0.00           H  
ATOM   4868 HD13 ILE 0 307      -2.736   7.425  -7.307  1.00  0.00           H  
ATOM   4869  N   LEU 0 308      -0.022   3.520 -11.281  1.00  0.00      R00  N  
ATOM   4870  CA  LEU 0 308       1.114   2.786 -11.734  1.00  0.00      R00  C  
ATOM   4871  C   LEU 0 308       0.756   2.094 -13.022  1.00  0.00      R00  C  
ATOM   4872  O   LEU 0 308       1.464   2.253 -13.996  1.00  0.00      R00  O  
ATOM   4873  CB  LEU 0 308       1.620   1.722 -10.741  1.00  0.00      R00  C  
ATOM   4874  CG  LEU 0 308       1.736   2.282  -9.268  1.00  0.00      R00  C  
ATOM   4875  CD1 LEU 0 308       2.148   1.166  -8.300  1.00  0.00      R00  C  
ATOM   4876  CD2 LEU 0 308       2.614   3.543  -9.142  1.00  0.00      R00  C  
ATOM   4877  H   LEU 0 308      -0.603   3.056 -10.599  1.00  0.00      R00  H  
ATOM   4878  HA  LEU 0 308       1.989   3.386 -11.984  1.00  0.00           H  
ATOM   4879  HB3 LEU 0 308       2.504   1.163 -11.050  1.00  0.00           H  
ATOM   4880  HB2 LEU 0 308       0.878   0.932 -10.625  1.00  0.00           H  
ATOM   4881  HG  LEU 0 308       0.743   2.455  -8.853  1.00  0.00           H  
ATOM   4882 HD11 LEU 0 308       2.973   1.351  -7.611  1.00  0.00           H  
ATOM   4883 HD12 LEU 0 308       1.401   0.981  -7.527  1.00  0.00           H  
ATOM   4884 HD13 LEU 0 308       2.535   0.233  -8.711  1.00  0.00           H  
ATOM   4885 HD21 LEU 0 308       3.346   3.562  -8.335  1.00  0.00           H  
ATOM   4886 HD22 LEU 0 308       3.165   3.667 -10.074  1.00  0.00           H  
ATOM   4887 HD23 LEU 0 308       1.953   4.368  -8.875  1.00  0.00           H  
ATOM   4888  N   TYR 0 309      -0.422   1.413 -13.032  1.00  0.00      R00  N  
ATOM   4889  CA  TYR 0 309      -0.989   0.809 -14.315  1.00  0.00      R00  C  
ATOM   4890  C   TYR 0 309      -1.211   1.912 -15.377  1.00  0.00      R00  C  
ATOM   4891  O   TYR 0 309      -1.192   1.665 -16.586  1.00  0.00      R00  O  
ATOM   4892  CB  TYR 0 309      -2.422   0.129 -13.823  1.00  0.00      R00  C  
ATOM   4893  CG  TYR 0 309      -2.421  -0.847 -12.604  1.00  0.00      R00  C  
ATOM   4894  CD1 TYR 0 309      -1.233  -1.602 -12.381  1.00  0.00      R00  C  
ATOM   4895  CE1 TYR 0 309      -1.253  -2.625 -11.416  1.00  0.00      R00  C  
ATOM   4896  CD2 TYR 0 309      -3.593  -1.085 -11.886  1.00  0.00      R00  C  
ATOM   4897  CE2 TYR 0 309      -3.609  -2.049 -10.822  1.00  0.00      R00  C  
ATOM   4898  CZ  TYR 0 309      -2.412  -2.805 -10.634  1.00  0.00      R00  C  
ATOM   4899  OH  TYR 0 309      -2.362  -3.720  -9.655  1.00  0.00      R00  O  
ATOM   4900  H   TYR 0 309      -1.061   1.390 -12.250  1.00  0.00      R00  H  
ATOM   4901  HH  TYR 0 309      -2.865  -3.478  -8.874  1.00  0.00      R00  H  
ATOM   4902  HA  TYR 0 309      -0.332   0.068 -14.772  1.00  0.00           H  
ATOM   4903  HB3 TYR 0 309      -2.773  -0.379 -14.721  1.00  0.00           H  
ATOM   4904  HB2 TYR 0 309      -3.178   0.858 -13.532  1.00  0.00           H  
ATOM   4905  HD1 TYR 0 309      -0.439  -1.431 -13.093  1.00  0.00           H  
ATOM   4906  HE1 TYR 0 309      -0.331  -3.182 -11.340  1.00  0.00           H  
ATOM   4907  HD2 TYR 0 309      -4.468  -0.509 -12.149  1.00  0.00           H  
ATOM   4908  HE2 TYR 0 309      -4.502  -2.222 -10.240  1.00  0.00           H  
ATOM   4909  N   ALA 0 310      -1.468   3.164 -14.951  1.00  0.00      R00  N  
ATOM   4910  CA  ALA 0 310      -1.786   4.276 -15.802  1.00  0.00      R00  C  
ATOM   4911  C   ALA 0 310      -0.645   4.728 -16.651  1.00  0.00      R00  C  
ATOM   4912  O   ALA 0 310      -0.860   5.248 -17.725  1.00  0.00      R00  O  
ATOM   4913  CB  ALA 0 310      -2.305   5.457 -14.923  1.00  0.00      R00  C  
ATOM   4914  H   ALA 0 310      -1.527   3.437 -13.981  1.00  0.00      R00  H  
ATOM   4915  HA  ALA 0 310      -2.671   3.972 -16.361  1.00  0.00           H  
ATOM   4916  HB1 ALA 0 310      -1.461   5.864 -14.366  1.00  0.00           H  
ATOM   4917  HB2 ALA 0 310      -2.576   6.315 -15.537  1.00  0.00           H  
ATOM   4918  HB3 ALA 0 310      -3.137   5.121 -14.305  1.00  0.00           H  
ATOM   4919  N   PHE 0 311       0.574   4.465 -16.179  1.00  0.00      R00  N  
ATOM   4920  CA  PHE 0 311       1.792   4.579 -17.013  1.00  0.00      R00  C  
ATOM   4921  C   PHE 0 311       1.867   3.707 -18.235  1.00  0.00      R00  C  
ATOM   4922  O   PHE 0 311       2.525   4.040 -19.197  1.00  0.00      R00  O  
ATOM   4923  CB  PHE 0 311       3.088   4.491 -16.134  1.00  0.00      R00  C  
ATOM   4924  CG  PHE 0 311       3.451   5.786 -15.395  1.00  0.00      R00  C  
ATOM   4925  CD1 PHE 0 311       3.650   6.996 -16.024  1.00  0.00      R00  C  
ATOM   4926  CD2 PHE 0 311       3.531   5.750 -14.037  1.00  0.00      R00  C  
ATOM   4927  CE1 PHE 0 311       4.043   8.179 -15.324  1.00  0.00      R00  C  
ATOM   4928  CE2 PHE 0 311       3.915   6.887 -13.287  1.00  0.00      R00  C  
ATOM   4929  CZ  PHE 0 311       4.177   8.094 -13.967  1.00  0.00      R00  C  
ATOM   4930  H   PHE 0 311       0.687   3.859 -15.379  1.00  0.00      R00  H  
ATOM   4931  HA  PHE 0 311       1.792   5.583 -17.436  1.00  0.00           H  
ATOM   4932  HB3 PHE 0 311       3.867   4.277 -16.865  1.00  0.00           H  
ATOM   4933  HB2 PHE 0 311       3.049   3.677 -15.410  1.00  0.00           H  
ATOM   4934  HD1 PHE 0 311       3.623   7.069 -17.101  1.00  0.00           H  
ATOM   4935  HD2 PHE 0 311       3.361   4.795 -13.561  1.00  0.00           H  
ATOM   4936  HE1 PHE 0 311       4.279   9.148 -15.739  1.00  0.00           H
[truncated: 17,391 more chars]
