# Supplementary material for: Discovering allatostatin type-C receptor specific agonists
Source: Nat Commun. 2024 May 10;15:3965. doi: 10.1038/s41467-024-48156-w (PMC11087482; doi:10.1038/s41467-024-48156-w)
Supplement: Supplementary file 5 — Source Data [file 41467_2024_48156_MOESM5_ESM.zip › source-data/Source_Data/md_structures/J100-0311_0.pdb]

REMARK   4      COMPLIES WITH FORMAT V. 3.0, 1-DEC-2006
REMARK 888
REMARK 888 WRITTEN BY MAESTRO (A PRODUCT OF SCHRODINGER, LLC)
TITLE     J100-0311_0
MODEL        1
ATOM      1  N   MET 0   1       4.714  28.185  21.258  1.00  0.00      R00  N1+
ATOM      2  CA  MET 0   1       4.317  29.357  20.444  1.00  0.00      R00  C  
ATOM      3  C   MET 0   1       5.174  30.541  21.090  1.00  0.00      R00  C  
ATOM      4  O   MET 0   1       4.701  31.183  22.016  1.00  0.00      R00  O  
ATOM      5  CB  MET 0   1       2.799  29.610  20.407  1.00  0.00      R00  C  
ATOM      6  CG  MET 0   1       2.438  30.699  19.388  1.00  0.00      R00  C  
ATOM      7  SD  MET 0   1       0.643  30.954  19.138  1.00  0.00      R00  S  
ATOM      8  CE  MET 0   1       0.680  31.910  17.631  1.00  0.00      R00  C  
ATOM      9  H   MET 0   1       4.363  27.277  20.988  1.00  0.00      R00  H  
ATOM     10  H1  MET 0   1       5.716  28.060  21.246  1.00  0.00           H  
ATOM     11  H2  MET 0   1       4.521  28.345  22.236  1.00  0.00           H  
ATOM     12  HA  MET 0   1       4.725  29.145  19.456  1.00  0.00           H  
ATOM     13  HB3 MET 0   1       2.293  29.746  21.363  1.00  0.00           H  
ATOM     14  HB2 MET 0   1       2.355  28.750  19.905  1.00  0.00           H  
ATOM     15  HG3 MET 0   1       2.834  30.517  18.389  1.00  0.00           H  
ATOM     16  HG2 MET 0   1       2.824  31.657  19.736  1.00  0.00           H  
ATOM     17  HE1 MET 0   1       1.080  32.906  17.821  1.00  0.00           H  
ATOM     18  HE2 MET 0   1       1.312  31.450  16.871  1.00  0.00           H  
ATOM     19  HE3 MET 0   1      -0.364  31.942  17.319  1.00  0.00           H  
ATOM     20  N   GLU 0   2       6.455  30.682  20.690  1.00  0.00      R00  N  
ATOM     21  CA  GLU 0   2       7.314  31.708  21.159  1.00  0.00      R00  C  
ATOM     22  C   GLU 0   2       7.139  33.004  20.351  1.00  0.00      R00  C  
ATOM     23  O   GLU 0   2       6.701  32.889  19.202  1.00  0.00      R00  O  
ATOM     24  CB  GLU 0   2       8.668  31.071  21.192  1.00  0.00      R00  C  
ATOM     25  CG  GLU 0   2       9.820  31.963  21.768  1.00  0.00      R00  C  
ATOM     26  CD  GLU 0   2       9.462  32.392  23.158  1.00  0.00      R00  C  
ATOM     27  OE1 GLU 0   2       9.021  31.513  23.944  1.00  0.00      R00  O  
ATOM     28  OE2 GLU 0   2       9.716  33.593  23.452  1.00  0.00      R00  O1-
ATOM     29  H   GLU 0   2       6.795  30.200  19.871  1.00  0.00      R00  H  
ATOM     30  HA  GLU 0   2       7.117  31.922  22.209  1.00  0.00           H  
ATOM     31  HB3 GLU 0   2       8.998  30.846  20.178  1.00  0.00           H  
ATOM     32  HB2 GLU 0   2       8.695  30.149  21.772  1.00  0.00           H  
ATOM     33  HG3 GLU 0   2       9.945  32.778  21.055  1.00  0.00           H  
ATOM     34  HG2 GLU 0   2      10.858  31.663  21.917  1.00  0.00           H  
ATOM     35  N   LEU 0   3       7.217  34.203  21.026  1.00  0.00      R00  N  
ATOM     36  CA  LEU 0   3       6.677  35.435  20.456  1.00  0.00      R00  C  
ATOM     37  C   LEU 0   3       7.589  36.706  20.900  1.00  0.00      R00  C  
ATOM     38  O   LEU 0   3       8.572  36.534  21.632  1.00  0.00      R00  O  
ATOM     39  CB  LEU 0   3       5.159  35.682  20.751  1.00  0.00      R00  C  
ATOM     40  CG  LEU 0   3       4.193  34.697  20.148  1.00  0.00      R00  C  
ATOM     41  CD1 LEU 0   3       2.754  34.926  20.769  1.00  0.00      R00  C  
ATOM     42  CD2 LEU 0   3       4.227  34.912  18.654  1.00  0.00      R00  C  
ATOM     43  H   LEU 0   3       7.614  34.432  21.926  1.00  0.00      R00  H  
ATOM     44  HA  LEU 0   3       6.778  35.453  19.371  1.00  0.00           H  
ATOM     45  HB3 LEU 0   3       4.856  36.657  20.368  1.00  0.00           H  
ATOM     46  HB2 LEU 0   3       4.960  35.733  21.821  1.00  0.00           H  
ATOM     47  HG  LEU 0   3       4.346  33.643  20.379  1.00  0.00           H  
ATOM     48 HD11 LEU 0   3       2.358  34.085  21.337  1.00  0.00           H  
ATOM     49 HD12 LEU 0   3       2.674  35.826  21.379  1.00  0.00           H  
ATOM     50 HD13 LEU 0   3       2.164  35.213  19.898  1.00  0.00           H  
ATOM     51 HD21 LEU 0   3       3.946  35.937  18.411  1.00  0.00           H  
ATOM     52 HD22 LEU 0   3       5.122  34.628  18.100  1.00  0.00           H  
ATOM     53 HD23 LEU 0   3       3.421  34.390  18.138  1.00  0.00           H  
ATOM     54  N   GLU 0   4       7.279  37.860  20.340  1.00  0.00      R00  N  
ATOM     55  CA  GLU 0   4       8.107  39.136  20.600  1.00  0.00      R00  C  
ATOM     56  C   GLU 0   4       7.194  40.290  20.229  1.00  0.00      R00  C  
ATOM     57  O   GLU 0   4       6.193  40.168  19.443  1.00  0.00      R00  O  
ATOM     58  CB  GLU 0   4       9.370  39.010  19.835  1.00  0.00      R00  C  
ATOM     59  CG  GLU 0   4      10.262  40.201  19.894  1.00  0.00      R00  C  
ATOM     60  CD  GLU 0   4      10.707  40.783  21.235  1.00  0.00      R00  C  
ATOM     61  OE1 GLU 0   4      11.888  40.911  21.391  1.00  0.00      R00  O  
ATOM     62  OE2 GLU 0   4       9.830  41.015  22.112  1.00  0.00      R00  O1-
ATOM     63  H   GLU 0   4       6.452  37.993  19.776  1.00  0.00      R00  H  
ATOM     64  HA  GLU 0   4       8.223  39.144  21.684  1.00  0.00           H  
ATOM     65  HB3 GLU 0   4       9.256  38.643  18.815  1.00  0.00           H  
ATOM     66  HB2 GLU 0   4       9.933  38.161  20.222  1.00  0.00           H  
ATOM     67  HG3 GLU 0   4       9.756  40.983  19.329  1.00  0.00           H  
ATOM     68  HG2 GLU 0   4      11.172  39.886  19.383  1.00  0.00           H  
ATOM     69  N   ASP 0   5       7.513  41.494  20.813  1.00  0.00      R00  N  
ATOM     70  CA  ASP 0   5       6.853  42.742  20.567  1.00  0.00      R00  C  
ATOM     71  C   ASP 0   5       7.660  43.702  19.667  1.00  0.00      R00  C  
ATOM     72  O   ASP 0   5       8.870  43.539  19.601  1.00  0.00      R00  O  
ATOM     73  CB  ASP 0   5       6.500  43.481  21.964  1.00  0.00      R00  C  
ATOM     74  CG  ASP 0   5       7.364  44.446  22.750  1.00  0.00      R00  C  
ATOM     75  OD1 ASP 0   5       7.362  45.656  22.356  1.00  0.00      R00  O  
ATOM     76  OD2 ASP 0   5       8.035  44.006  23.719  1.00  0.00      R00  O1-
ATOM     77  H   ASP 0   5       8.371  41.569  21.340  1.00  0.00      R00  H  
ATOM     78  HA  ASP 0   5       6.015  42.585  19.889  1.00  0.00           H  
ATOM     79  HB3 ASP 0   5       6.181  42.773  22.730  1.00  0.00           H  
ATOM     80  HB2 ASP 0   5       5.634  44.093  21.709  1.00  0.00           H  
ATOM     81  N   VAL 0   6       7.000  44.717  19.130  1.00  0.00      R00  N  
ATOM     82  CA  VAL 0   6       7.561  45.639  18.153  1.00  0.00      R00  C  
ATOM     83  C   VAL 0   6       7.182  47.083  18.551  1.00  0.00      R00  C  
ATOM     84  O   VAL 0   6       7.066  47.951  17.707  1.00  0.00      R00  O  
ATOM     85  CB  VAL 0   6       7.060  45.379  16.669  1.00  0.00      R00  C  
ATOM     86  CG1 VAL 0   6       7.402  43.976  16.170  1.00  0.00      R00  C  
ATOM     87  CG2 VAL 0   6       5.583  45.553  16.409  1.00  0.00      R00  C  
ATOM     88  H   VAL 0   6       5.994  44.781  19.191  1.00  0.00      R00  H  
ATOM     89  HA  VAL 0   6       8.648  45.592  18.225  1.00  0.00           H  
ATOM     90  HB  VAL 0   6       7.431  46.097  15.937  1.00  0.00           H  
ATOM     91 HG11 VAL 0   6       7.083  43.174  16.837  1.00  0.00           H  
ATOM     92 HG12 VAL 0   6       6.887  43.827  15.221  1.00  0.00           H  
ATOM     93 HG13 VAL 0   6       8.477  43.937  15.994  1.00  0.00           H  
ATOM     94 HG21 VAL 0   6       5.245  46.584  16.301  1.00  0.00           H  
ATOM     95 HG22 VAL 0   6       5.270  45.144  15.449  1.00  0.00           H  
ATOM     96 HG23 VAL 0   6       4.954  45.014  17.118  1.00  0.00           H  
ATOM     97  N   GLU 0   7       6.935  47.251  19.871  1.00  0.00      R00  N  
ATOM     98  CA  GLU 0   7       6.424  48.456  20.453  1.00  0.00      R00  C  
ATOM     99  C   GLU 0   7       4.979  48.776  20.095  1.00  0.00      R00  C  
ATOM    100  O   GLU 0   7       4.034  48.846  20.936  1.00  0.00      R00  O  
ATOM    101  CB  GLU 0   7       7.381  49.669  20.256  1.00  0.00      R00  C  
ATOM    102  CG  GLU 0   7       7.169  50.980  21.144  1.00  0.00      R00  C  
ATOM    103  CD  GLU 0   7       7.083  50.550  22.627  1.00  0.00      R00  C  
ATOM    104  OE1 GLU 0   7       6.113  50.949  23.319  1.00  0.00      R00  O  
ATOM    105  OE2 GLU 0   7       8.102  49.929  23.073  1.00  0.00      R00  O1-
ATOM    106  H   GLU 0   7       7.258  46.529  20.500  1.00  0.00      R00  H  
ATOM    107  HA  GLU 0   7       6.501  48.182  21.505  1.00  0.00           H  
ATOM    108  HB3 GLU 0   7       7.235  49.985  19.223  1.00  0.00           H  
ATOM    109  HB2 GLU 0   7       8.418  49.394  20.449  1.00  0.00           H  
ATOM    110  HG3 GLU 0   7       6.230  51.472  20.892  1.00  0.00           H  
ATOM    111  HG2 GLU 0   7       8.030  51.645  21.066  1.00  0.00           H  
ATOM    112  N   MET 0   8       4.765  48.971  18.808  1.00  0.00      R00  N  
ATOM    113  CA  MET 0   8       3.445  49.301  18.179  1.00  0.00      R00  C  
ATOM    114  C   MET 0   8       2.377  48.157  18.403  1.00  0.00      R00  C  
ATOM    115  O   MET 0   8       1.138  48.427  18.430  1.00  0.00      R00  O  
ATOM    116  CB  MET 0   8       3.808  49.397  16.646  1.00  0.00      R00  C  
ATOM    117  CG  MET 0   8       2.576  49.609  15.750  1.00  0.00      R00  C  
ATOM    118  SD  MET 0   8       2.898  49.723  13.970  1.00  0.00      R00  S  
ATOM    119  CE  MET 0   8       3.324  51.453  13.839  1.00  0.00      R00  C  
ATOM    120  H   MET 0   8       5.540  48.697  18.221  1.00  0.00      R00  H  
ATOM    121  HA  MET 0   8       3.204  50.302  18.535  1.00  0.00           H  
ATOM    122  HB3 MET 0   8       4.546  48.693  16.261  1.00  0.00           H  
ATOM    123  HB2 MET 0   8       4.443  50.282  16.608  1.00  0.00           H  
ATOM    124  HG3 MET 0   8       1.957  50.415  16.143  1.00  0.00           H  
ATOM    125  HG2 MET 0   8       1.892  48.761  15.784  1.00  0.00           H  
ATOM    126  HE1 MET 0   8       3.740  51.659  12.852  1.00  0.00           H  
ATOM    127  HE2 MET 0   8       2.307  51.831  13.938  1.00  0.00           H  
ATOM    128  HE3 MET 0   8       4.055  51.668  14.619  1.00  0.00           H  
ATOM    129  N   PHE 0   9       2.800  46.895  18.377  1.00  0.00      R00  N  
ATOM    130  CA  PHE 0   9       2.042  45.781  18.921  1.00  0.00      R00  C  
ATOM    131  C   PHE 0   9       2.949  44.876  19.763  1.00  0.00      R00  C  
ATOM    132  O   PHE 0   9       4.174  44.765  19.542  1.00  0.00      R00  O  
ATOM    133  CB  PHE 0   9       1.411  44.950  17.811  1.00  0.00      R00  C  
ATOM    134  CG  PHE 0   9       2.318  44.216  16.787  1.00  0.00      R00  C  
ATOM    135  CD1 PHE 0   9       2.394  44.674  15.458  1.00  0.00      R00  C  
ATOM    136  CD2 PHE 0   9       2.999  43.032  17.178  1.00  0.00      R00  C  
ATOM    137  CE1 PHE 0   9       3.019  43.859  14.511  1.00  0.00      R00  C  
ATOM    138  CE2 PHE 0   9       3.735  42.348  16.270  1.00  0.00      R00  C  
ATOM    139  CZ  PHE 0   9       3.692  42.722  14.908  1.00  0.00      R00  C  
ATOM    140  H   PHE 0   9       3.797  46.786  18.253  1.00  0.00      R00  H  
ATOM    141  HA  PHE 0   9       1.260  46.229  19.535  1.00  0.00           H  
ATOM    142  HB3 PHE 0   9       0.820  45.664  17.237  1.00  0.00           H  
ATOM    143  HB2 PHE 0   9       0.605  44.280  18.111  1.00  0.00           H  
ATOM    144  HD1 PHE 0   9       1.760  45.512  15.210  1.00  0.00           H  
ATOM    145  HD2 PHE 0   9       2.943  42.822  18.236  1.00  0.00           H  
ATOM    146  HE1 PHE 0   9       3.020  44.055  13.449  1.00  0.00           H  
ATOM    147  HE2 PHE 0   9       4.254  41.445  16.554  1.00  0.00           H  
ATOM    148  HZ  PHE 0   9       4.408  42.228  14.268  1.00  0.00           H  
ATOM    149  N   GLY 0  10       2.224  44.089  20.577  1.00  0.00      R00  N  
ATOM    150  CA  GLY 0  10       2.657  42.850  21.364  1.00  0.00      R00  C  
ATOM    151  C   GLY 0  10       1.783  41.717  20.834  1.00  0.00      R00  C  
ATOM    152  O   GLY 0  10       0.852  41.863  20.032  1.00  0.00      R00  O  
ATOM    153  H   GLY 0  10       1.220  44.142  20.474  1.00  0.00      R00  H  
ATOM    154  HA3 GLY 0  10       2.563  42.889  22.449  1.00  0.00           H  
ATOM    155  HA2 GLY 0  10       3.718  42.742  21.142  1.00  0.00           H  
ATOM    156  N   SER 0  11       2.156  40.527  21.298  1.00  0.00      R00  N  
ATOM    157  CA  SER 0  11       1.321  39.316  20.959  1.00  0.00      R00  C  
ATOM    158  C   SER 0  11       1.158  38.222  22.083  1.00  0.00      R00  C  
ATOM    159  O   SER 0  11       0.341  37.299  21.943  1.00  0.00      R00  O  
ATOM    160  CB  SER 0  11       1.702  38.810  19.576  1.00  0.00      R00  C  
ATOM    161  OG  SER 0  11       3.114  38.740  19.354  1.00  0.00      R00  O  
ATOM    162  H   SER 0  11       3.033  40.323  21.756  1.00  0.00      R00  H  
ATOM    163  HG  SER 0  11       3.520  39.574  19.600  1.00  0.00      R00  H  
ATOM    164  HA  SER 0  11       0.269  39.533  20.776  1.00  0.00           H  
ATOM    165  HB3 SER 0  11       1.227  39.363  18.766  1.00  0.00           H  
ATOM    166  HB2 SER 0  11       1.309  37.796  19.502  1.00  0.00           H  
ATOM    167  N   ASP 0  12       1.826  38.396  23.155  1.00  0.00      R00  N  
ATOM    168  CA  ASP 0  12       2.009  37.279  24.068  1.00  0.00      R00  C  
ATOM    169  C   ASP 0  12       0.800  36.910  24.998  1.00  0.00      R00  C  
ATOM    170  O   ASP 0  12       0.894  35.925  25.729  1.00  0.00      R00  O  
ATOM    171  CB  ASP 0  12       3.219  37.421  25.008  1.00  0.00      R00  C  
ATOM    172  CG  ASP 0  12       3.360  38.695  25.856  1.00  0.00      R00  C  
ATOM    173  OD1 ASP 0  12       4.129  38.716  26.836  1.00  0.00      R00  O  
ATOM    174  OD2 ASP 0  12       2.798  39.746  25.486  1.00  0.00      R00  O1-
ATOM    175  H   ASP 0  12       2.300  39.254  23.396  1.00  0.00      R00  H  
ATOM    176  HA  ASP 0  12       2.089  36.324  23.550  1.00  0.00           H  
ATOM    177  HB3 ASP 0  12       4.093  37.370  24.359  1.00  0.00           H  
ATOM    178  HB2 ASP 0  12       3.380  36.596  25.702  1.00  0.00           H  
ATOM    179  N   ASN 0  13      -0.370  37.507  24.746  1.00  0.00      R00  N  
ATOM    180  CA  ASN 0  13      -1.641  37.025  25.385  1.00  0.00      R00  C  
ATOM    181  C   ASN 0  13      -2.248  35.677  24.772  1.00  0.00      R00  C  
ATOM    182  O   ASN 0  13      -2.947  35.048  25.480  1.00  0.00      R00  O  
ATOM    183  CB  ASN 0  13      -2.722  38.045  25.252  1.00  0.00      R00  C  
ATOM    184  CG  ASN 0  13      -2.561  39.308  26.115  1.00  0.00      R00  C  
ATOM    185  OD1 ASN 0  13      -1.494  39.718  26.502  1.00  0.00      R00  O  
ATOM    186  ND2 ASN 0  13      -3.621  40.070  26.313  1.00  0.00      R00  N  
ATOM    187  H   ASN 0  13      -0.432  38.179  23.994  1.00  0.00      R00  H  
ATOM    188 HD21 ASN 0  13      -3.480  40.977  26.735  1.00  0.00      R00  H  
ATOM    189 HD22 ASN 0  13      -4.561  39.832  26.032  1.00  0.00      R00  H  
ATOM    190  HA  ASN 0  13      -1.465  36.933  26.457  1.00  0.00           H  
ATOM    191  HB3 ASN 0  13      -3.623  37.562  25.629  1.00  0.00           H  
ATOM    192  HB2 ASN 0  13      -2.871  38.343  24.214  1.00  0.00           H  
ATOM    193  N   ILE 0  14      -1.943  35.491  23.513  1.00  0.00      R00  N  
ATOM    194  CA  ILE 0  14      -2.432  34.437  22.571  1.00  0.00      R00  C  
ATOM    195  C   ILE 0  14      -2.127  33.046  23.108  1.00  0.00      R00  C  
ATOM    196  O   ILE 0  14      -2.933  32.161  23.050  1.00  0.00      R00  O  
ATOM    197  CB  ILE 0  14      -1.831  34.643  21.197  1.00  0.00      R00  C  
ATOM    198  CG2 ILE 0  14      -1.741  33.495  20.205  1.00  0.00      R00  C  
ATOM    199  CG1 ILE 0  14      -2.424  35.850  20.393  1.00  0.00      R00  C  
ATOM    200  CD1 ILE 0  14      -1.337  36.595  19.546  1.00  0.00      R00  C  
ATOM    201  H   ILE 0  14      -1.397  36.168  22.999  1.00  0.00      R00  H  
ATOM    202  HA  ILE 0  14      -3.506  34.526  22.406  1.00  0.00           H  
ATOM    203  HB  ILE 0  14      -0.763  34.737  21.392  1.00  0.00           H  
ATOM    204 HG21 ILE 0  14      -2.705  33.035  19.987  1.00  0.00           H  
ATOM    205 HG22 ILE 0  14      -1.222  33.855  19.317  1.00  0.00           H  
ATOM    206 HG23 ILE 0  14      -1.178  32.644  20.588  1.00  0.00           H  
ATOM    207 HG13 ILE 0  14      -2.941  36.599  20.993  1.00  0.00           H  
ATOM    208 HG12 ILE 0  14      -3.230  35.518  19.738  1.00  0.00           H  
ATOM    209 HD11 ILE 0  14      -1.340  37.657  19.793  1.00  0.00           H  
ATOM    210 HD12 ILE 0  14      -0.396  36.115  19.813  1.00  0.00           H  
ATOM    211 HD13 ILE 0  14      -1.536  36.486  18.479  1.00  0.00           H  
ATOM    212  N   SER 0  15      -0.973  32.889  23.694  1.00  0.00      R00  N  
ATOM    213  CA  SER 0  15      -0.523  31.651  24.304  1.00  0.00      R00  C  
ATOM    214  C   SER 0  15      -0.022  31.687  25.796  1.00  0.00      R00  C  
ATOM    215  O   SER 0  15       0.249  32.800  26.259  1.00  0.00      R00  O  
ATOM    216  CB  SER 0  15       0.547  31.109  23.329  1.00  0.00      R00  C  
ATOM    217  OG  SER 0  15       1.761  31.797  23.320  1.00  0.00      R00  O  
ATOM    218  H   SER 0  15      -0.380  33.677  23.912  1.00  0.00      R00  H  
ATOM    219  HG  SER 0  15       2.281  31.348  22.651  1.00  0.00      R00  H  
ATOM    220  HA  SER 0  15      -1.321  30.909  24.276  1.00  0.00           H  
ATOM    221  HB3 SER 0  15       0.063  31.180  22.355  1.00  0.00           H  
ATOM    222  HB2 SER 0  15       0.821  30.093  23.613  1.00  0.00           H  
ATOM    223  N   TYR 0  16      -0.095  30.594  26.572  1.00  0.00      R00  N  
ATOM    224  CA  TYR 0  16       0.307  30.616  27.982  1.00  0.00      R00  C  
ATOM    225  C   TYR 0  16       1.753  30.960  28.225  1.00  0.00      R00  C  
ATOM    226  O   TYR 0  16       2.502  30.813  27.303  1.00  0.00      R00  O  
ATOM    227  CB  TYR 0  16      -0.055  29.273  28.598  1.00  0.00      R00  C  
ATOM    228  CG  TYR 0  16      -1.528  29.044  28.810  1.00  0.00      R00  C  
ATOM    229  CD1 TYR 0  16      -2.269  28.189  27.964  1.00  0.00      R00  C  
ATOM    230  CE1 TYR 0  16      -3.625  28.029  28.239  1.00  0.00      R00  C  
ATOM    231  CD2 TYR 0  16      -2.135  29.573  30.002  1.00  0.00      R00  C  
ATOM    232  CE2 TYR 0  16      -3.509  29.347  30.274  1.00  0.00      R00  C  
ATOM    233  CZ  TYR 0  16      -4.246  28.572  29.345  1.00  0.00      R00  C  
ATOM    234  OH  TYR 0  16      -5.565  28.314  29.572  1.00  0.00      R00  O  
ATOM    235  H   TYR 0  16      -0.455  29.683  26.327  1.00  0.00      R00  H  
ATOM    236  HH  TYR 0  16      -6.011  27.847  28.861  1.00  0.00      R00  H  
ATOM    237  HA  TYR 0  16      -0.312  31.350  28.500  1.00  0.00           H  
ATOM    238  HB3 TYR 0  16       0.287  29.289  29.633  1.00  0.00           H  
ATOM    239  HB2 TYR 0  16       0.440  28.363  28.258  1.00  0.00           H  
ATOM    240  HD1 TYR 0  16      -1.840  27.623  27.151  1.00  0.00           H  
ATOM    241  HE1 TYR 0  16      -4.315  27.516  27.586  1.00  0.00           H  
ATOM    242  HD2 TYR 0  16      -1.518  30.144  30.679  1.00  0.00           H  
ATOM    243  HE2 TYR 0  16      -3.989  29.865  31.090  1.00  0.00           H  
ATOM    244  N   ASP 0  17       2.205  31.502  29.377  1.00  0.00      R00  N  
ATOM    245  CA  ASP 0  17       3.606  31.847  29.666  1.00  0.00      R00  C  
ATOM    246  C   ASP 0  17       4.566  30.709  29.285  1.00  0.00      R00  C  
ATOM    247  O   ASP 0  17       5.437  30.906  28.466  1.00  0.00      R00  O  
ATOM    248  CB  ASP 0  17       3.874  32.283  31.144  1.00  0.00      R00  C  
ATOM    249  CG  ASP 0  17       2.757  32.982  31.832  1.00  0.00      R00  C  
ATOM    250  OD1 ASP 0  17       2.954  33.937  32.583  1.00  0.00      R00  O  
ATOM    251  OD2 ASP 0  17       1.644  32.400  31.818  1.00  0.00      R00  O1-
ATOM    252  H   ASP 0  17       1.579  31.488  30.170  1.00  0.00      R00  H  
ATOM    253  HA  ASP 0  17       3.849  32.716  29.055  1.00  0.00           H  
ATOM    254  HB3 ASP 0  17       4.798  32.862  31.140  1.00  0.00           H  
ATOM    255  HB2 ASP 0  17       4.172  31.453  31.785  1.00  0.00           H  
ATOM    256  N   TYR 0  18       4.311  29.519  29.919  1.00  0.00      R00  N  
ATOM    257  CA  TYR 0  18       5.112  28.262  29.869  1.00  0.00      R00  C  
ATOM    258  C   TYR 0  18       4.403  27.258  28.924  1.00  0.00      R00  C  
ATOM    259  O   TYR 0  18       4.179  26.081  29.171  1.00  0.00      R00  O  
ATOM    260  CB  TYR 0  18       5.406  27.668  31.296  1.00  0.00      R00  C  
ATOM    261  CG  TYR 0  18       5.809  28.779  32.319  1.00  0.00      R00  C  
ATOM    262  CD1 TYR 0  18       5.151  28.795  33.534  1.00  0.00      R00  C  
ATOM    263  CE1 TYR 0  18       5.393  29.790  34.451  1.00  0.00      R00  C  
ATOM    264  CD2 TYR 0  18       6.759  29.723  32.038  1.00  0.00      R00  C  
ATOM    265  CE2 TYR 0  18       7.051  30.707  32.997  1.00  0.00      R00  C  
ATOM    266  CZ  TYR 0  18       6.305  30.755  34.208  1.00  0.00      R00  C  
ATOM    267  OH  TYR 0  18       6.572  31.694  35.161  1.00  0.00      R00  O  
ATOM    268  H   TYR 0  18       3.445  29.474  30.437  1.00  0.00      R00  H  
ATOM    269  HH  TYR 0  18       7.468  32.024  35.063  1.00  0.00      R00  H  
ATOM    270  HA  TYR 0  18       6.048  28.472  29.352  1.00  0.00           H  
ATOM    271  HB3 TYR 0  18       6.033  26.792  31.126  1.00  0.00           H  
ATOM    272  HB2 TYR 0  18       4.504  27.163  31.640  1.00  0.00           H  
ATOM    273  HD1 TYR 0  18       4.397  28.057  33.766  1.00  0.00           H  
ATOM    274  HE1 TYR 0  18       4.869  29.806  35.394  1.00  0.00           H  
ATOM    275  HD2 TYR 0  18       7.283  29.714  31.093  1.00  0.00           H  
ATOM    276  HE2 TYR 0  18       7.984  31.240  32.892  1.00  0.00           H  
ATOM    277  N   ASN 0  19       4.088  27.765  27.703  1.00  0.00      R00  N  
ATOM    278  CA  ASN 0  19       3.358  27.006  26.694  1.00  0.00      R00  C  
ATOM    279  C   ASN 0  19       4.303  26.043  25.988  1.00  0.00      R00  C  
ATOM    280  O   ASN 0  19       3.774  25.223  25.284  1.00  0.00      R00  O  
ATOM    281  CB  ASN 0  19       2.724  28.039  25.683  1.00  0.00      R00  C  
ATOM    282  CG  ASN 0  19       3.621  28.777  24.697  1.00  0.00      R00  C  
ATOM    283  OD1 ASN 0  19       4.163  28.137  23.823  1.00  0.00      R00  O  
ATOM    284  ND2 ASN 0  19       3.737  30.133  24.815  1.00  0.00      R00  N  
ATOM    285  H   ASN 0  19       4.345  28.728  27.538  1.00  0.00      R00  H  
ATOM    286 HD21 ASN 0  19       4.389  30.549  24.165  1.00  0.00      R00  H  
ATOM    287 HD22 ASN 0  19       3.338  30.658  25.580  1.00  0.00      R00  H  
ATOM    288  HA  ASN 0  19       2.546  26.473  27.188  1.00  0.00           H  
ATOM    289  HB3 ASN 0  19       2.127  28.754  26.249  1.00  0.00           H  
ATOM    290  HB2 ASN 0  19       1.989  27.523  25.064  1.00  0.00           H  
ATOM    291  N   GLY 0  20       5.618  26.158  26.052  1.00  0.00      R00  N  
ATOM    292  CA  GLY 0  20       6.617  25.347  25.357  1.00  0.00      R00  C  
ATOM    293  C   GLY 0  20       6.573  23.880  25.811  1.00  0.00      R00  C  
ATOM    294  O   GLY 0  20       7.283  22.998  25.274  1.00  0.00      R00  O  
ATOM    295  H   GLY 0  20       5.962  27.011  26.471  1.00  0.00      R00  H  
ATOM    296  HA3 GLY 0  20       7.594  25.729  25.654  1.00  0.00           H  
ATOM    297  HA2 GLY 0  20       6.364  25.365  24.297  1.00  0.00           H  
ATOM    298  N   THR 0  21       5.859  23.529  26.904  1.00  0.00      R00  N  
ATOM    299  CA  THR 0  21       5.825  22.102  27.418  1.00  0.00      R00  C  
ATOM    300  C   THR 0  21       4.745  21.292  26.666  1.00  0.00      R00  C  
ATOM    301  O   THR 0  21       4.922  20.083  26.490  1.00  0.00      R00  O  
ATOM    302  CB  THR 0  21       5.447  21.983  28.975  1.00  0.00      R00  C  
ATOM    303  OG1 THR 0  21       4.154  22.522  29.222  1.00  0.00      R00  O  
ATOM    304  CG2 THR 0  21       6.271  22.890  29.945  1.00  0.00      R00  C  
ATOM    305  H   THR 0  21       5.244  24.175  27.376  1.00  0.00      R00  H  
ATOM    306  HG1 THR 0  21       4.166  23.452  29.456  1.00  0.00      R00  H  
ATOM    307  HA  THR 0  21       6.843  21.750  27.251  1.00  0.00           H  
ATOM    308  HB  THR 0  21       5.401  20.923  29.225  1.00  0.00           H  
ATOM    309 HG21 THR 0  21       6.057  23.952  29.830  1.00  0.00           H  
ATOM    310 HG22 THR 0  21       6.147  22.774  31.022  1.00  0.00           H  
ATOM    311 HG23 THR 0  21       7.340  22.791  29.758  1.00  0.00           H  
ATOM    312  N   VAL 0  22       3.678  21.987  26.208  1.00  0.00      R00  N  
ATOM    313  CA  VAL 0  22       2.500  21.366  25.694  1.00  0.00      R00  C  
ATOM    314  C   VAL 0  22       2.649  20.932  24.288  1.00  0.00      R00  C  
ATOM    315  O   VAL 0  22       3.347  21.668  23.547  1.00  0.00      R00  O  
ATOM    316  CB  VAL 0  22       1.342  22.416  25.745  1.00  0.00      R00  C  
ATOM    317  CG1 VAL 0  22       0.058  22.038  25.097  1.00  0.00      R00  C  
ATOM    318  CG2 VAL 0  22       1.026  23.041  27.085  1.00  0.00      R00  C  
ATOM    319  H   VAL 0  22       3.647  22.996  26.234  1.00  0.00      R00  H  
ATOM    320  HA  VAL 0  22       2.197  20.487  26.263  1.00  0.00           H  
ATOM    321  HB  VAL 0  22       1.802  23.258  25.227  1.00  0.00           H  
ATOM    322 HG11 VAL 0  22      -0.717  22.601  25.618  1.00  0.00           H  
ATOM    323 HG12 VAL 0  22      -0.007  22.186  24.019  1.00  0.00           H  
ATOM    324 HG13 VAL 0  22      -0.233  20.992  25.194  1.00  0.00           H  
ATOM    325 HG21 VAL 0  22       1.951  23.357  27.568  1.00  0.00           H  
ATOM    326 HG22 VAL 0  22       0.412  23.926  26.923  1.00  0.00           H  
ATOM    327 HG23 VAL 0  22       0.495  22.508  27.873  1.00  0.00           H  
ATOM    328  N   ASN 0  23       2.161  19.749  23.834  1.00  0.00      R00  N  
ATOM    329  CA  ASN 0  23       2.497  19.135  22.507  1.00  0.00      R00  C  
ATOM    330  C   ASN 0  23       1.864  19.982  21.398  1.00  0.00      R00  C  
ATOM    331  O   ASN 0  23       0.737  20.440  21.577  1.00  0.00      R00  O  
ATOM    332  CB  ASN 0  23       1.854  17.785  22.359  1.00  0.00      R00  C  
ATOM    333  CG  ASN 0  23       2.451  16.755  23.389  1.00  0.00      R00  C  
ATOM    334  OD1 ASN 0  23       3.543  16.880  24.023  1.00  0.00      R00  O  
ATOM    335  ND2 ASN 0  23       1.907  15.557  23.394  1.00  0.00      R00  N  
ATOM    336  H   ASN 0  23       1.521  19.270  24.451  1.00  0.00      R00  H  
ATOM    337 HD21 ASN 0  23       2.285  14.918  24.079  1.00  0.00      R00  H  
ATOM    338 HD22 ASN 0  23       1.037  15.462  22.889  1.00  0.00      R00  H  
ATOM    339  HA  ASN 0  23       3.582  19.032  22.491  1.00  0.00           H  
ATOM    340  HB3 ASN 0  23       1.898  17.388  21.344  1.00  0.00           H  
ATOM    341  HB2 ASN 0  23       0.794  17.851  22.604  1.00  0.00           H  
ATOM    342  N   GLY 0  24       2.677  20.393  20.396  1.00  0.00      R00  N  
ATOM    343  CA  GLY 0  24       2.573  21.471  19.443  1.00  0.00      R00  C  
ATOM    344  C   GLY 0  24       2.046  22.757  19.905  1.00  0.00      R00  C  
ATOM    345  O   GLY 0  24       1.641  23.602  19.144  1.00  0.00      R00  O  
ATOM    346  H   GLY 0  24       3.527  19.852  20.318  1.00  0.00      R00  H  
ATOM    347  HA3 GLY 0  24       1.877  21.131  18.675  1.00  0.00           H  
ATOM    348  HA2 GLY 0  24       3.563  21.521  18.991  1.00  0.00           H  
ATOM    349  N   THR 0  25       1.988  23.017  21.232  1.00  0.00      R00  N  
ATOM    350  CA  THR 0  25       1.590  24.271  21.893  1.00  0.00      R00  C  
ATOM    351  C   THR 0  25       0.179  24.707  21.465  1.00  0.00      R00  C  
ATOM    352  O   THR 0  25      -0.057  25.852  21.094  1.00  0.00      R00  O  
ATOM    353  CB  THR 0  25       2.712  25.383  21.904  1.00  0.00      R00  C  
ATOM    354  OG1 THR 0  25       2.724  26.160  20.773  1.00  0.00      R00  O  
ATOM    355  CG2 THR 0  25       4.099  24.780  22.108  1.00  0.00      R00  C  
ATOM    356  H   THR 0  25       2.196  22.326  21.939  1.00  0.00      R00  H  
ATOM    357  HG1 THR 0  25       1.796  26.300  20.569  1.00  0.00      R00  H  
ATOM    358  HA  THR 0  25       1.396  24.070  22.947  1.00  0.00           H  
ATOM    359  HB  THR 0  25       2.545  25.998  22.789  1.00  0.00           H  
ATOM    360 HG21 THR 0  25       4.495  24.250  21.242  1.00  0.00           H  
ATOM    361 HG22 THR 0  25       4.812  25.498  22.513  1.00  0.00           H  
ATOM    362 HG23 THR 0  25       4.156  24.028  22.895  1.00  0.00           H  
ATOM    363  N   TYR 0  26      -0.798  23.777  21.561  1.00  0.00      R00  N  
ATOM    364  CA  TYR 0  26      -2.261  24.010  21.393  1.00  0.00      R00  C  
ATOM    365  C   TYR 0  26      -3.118  23.540  22.638  1.00  0.00      R00  C  
ATOM    366  O   TYR 0  26      -2.764  23.888  23.773  1.00  0.00      R00  O  
ATOM    367  CB  TYR 0  26      -2.775  23.620  19.953  1.00  0.00      R00  C  
ATOM    368  CG  TYR 0  26      -2.761  22.101  19.612  1.00  0.00      R00  C  
ATOM    369  CD1 TYR 0  26      -1.545  21.534  19.079  1.00  0.00      R00  C  
ATOM    370  CE1 TYR 0  26      -1.461  20.146  18.817  1.00  0.00      R00  C  
ATOM    371  CD2 TYR 0  26      -3.868  21.208  19.829  1.00  0.00      R00  C  
ATOM    372  CE2 TYR 0  26      -3.730  19.845  19.566  1.00  0.00      R00  C  
ATOM    373  CZ  TYR 0  26      -2.535  19.286  19.138  1.00  0.00      R00  C  
ATOM    374  OH  TYR 0  26      -2.380  17.909  18.878  1.00  0.00      R00  O  
ATOM    375  H   TYR 0  26      -0.512  22.921  22.014  1.00  0.00      R00  H  
ATOM    376  HH  TYR 0  26      -1.571  17.505  19.200  1.00  0.00      R00  H  
ATOM    377  HA  TYR 0  26      -2.519  25.069  21.365  1.00  0.00           H  
ATOM    378  HB3 TYR 0  26      -2.166  24.126  19.203  1.00  0.00           H  
ATOM    379  HB2 TYR 0  26      -3.826  23.907  19.921  1.00  0.00           H  
ATOM    380  HD1 TYR 0  26      -0.690  22.122  18.780  1.00  0.00           H  
ATOM    381  HE1 TYR 0  26      -0.534  19.763  18.415  1.00  0.00           H  
ATOM    382  HD2 TYR 0  26      -4.828  21.632  20.086  1.00  0.00           H  
ATOM    383  HE2 TYR 0  26      -4.668  19.311  19.582  1.00  0.00           H  
ATOM    384  N   GLU 0  27      -4.187  22.741  22.488  1.00  0.00      R00  N  
ATOM    385  CA  GLU 0  27      -5.150  22.418  23.602  1.00  0.00      R00  C  
ATOM    386  C   GLU 0  27      -6.122  21.367  23.161  1.00  0.00      R00  C  
ATOM    387  O   GLU 0  27      -6.349  21.310  21.921  1.00  0.00      R00  O  
ATOM    388  CB  GLU 0  27      -5.786  23.710  24.094  1.00  0.00      R00  C  
ATOM    389  CG  GLU 0  27      -6.974  23.570  25.095  1.00  0.00      R00  C  
ATOM    390  CD  GLU 0  27      -6.682  22.825  26.397  1.00  0.00      R00  C  
ATOM    391  OE1 GLU 0  27      -7.290  23.168  27.427  1.00  0.00      R00  O  
ATOM    392  OE2 GLU 0  27      -5.850  21.901  26.475  1.00  0.00      R00  O1-
ATOM    393  H   GLU 0  27      -4.464  22.434  21.567  1.00  0.00      R00  H  
ATOM    394  HA  GLU 0  27      -4.681  21.872  24.421  1.00  0.00           H  
ATOM    395  HB3 GLU 0  27      -5.914  24.544  23.404  1.00  0.00           H  
ATOM    396  HB2 GLU 0  27      -5.051  24.291  24.651  1.00  0.00           H  
ATOM    397  HG3 GLU 0  27      -7.872  23.045  24.769  1.00  0.00           H  
ATOM    398  HG2 GLU 0  27      -7.387  24.552  25.326  1.00  0.00           H  
ATOM    399  N   ARG 0  28      -6.755  20.525  24.022  1.00  0.00      R00  N  
ATOM    400  CA  ARG 0  28      -7.322  19.223  23.714  1.00  0.00      R00  C  
ATOM    401  C   ARG 0  28      -6.433  18.152  23.122  1.00  0.00      R00  C  
ATOM    402  O   ARG 0  28      -6.850  17.273  22.309  1.00  0.00      R00  O  
ATOM    403  CB  ARG 0  28      -8.686  19.487  22.945  1.00  0.00      R00  C  
ATOM    404  CG  ARG 0  28      -9.589  20.610  23.545  1.00  0.00      R00  C  
ATOM    405  CD  ARG 0  28      -9.976  20.436  25.055  1.00  0.00      R00  C  
ATOM    406  NE  ARG 0  28     -11.050  21.443  25.406  1.00  0.00      R00  N  
ATOM    407  CZ  ARG 0  28     -12.401  21.205  25.326  1.00  0.00      R00  C  
ATOM    408  NH1 ARG 0  28     -12.916  20.140  24.665  1.00  0.00      R00  N  
ATOM    409  NH2 ARG 0  28     -13.321  21.990  25.910  1.00  0.00      R00  N1+
ATOM    410  H   ARG 0  28      -6.577  20.748  24.991  1.00  0.00      R00  H  
ATOM    411  HE  ARG 0  28     -10.668  22.318  25.734  1.00  0.00      R00  H  
ATOM    412 HH11 ARG 0  28     -13.890  19.872  24.674  1.00  0.00      R00  H  
ATOM    413 HH12 ARG 0  28     -12.305  19.387  24.382  1.00  0.00      R00  H  
ATOM    414 HH21 ARG 0  28     -14.315  21.813  25.938  1.00  0.00      R00  H  
ATOM    415 HH22 ARG 0  28     -13.112  22.936  26.195  1.00  0.00      R00  H  
ATOM    416  HA  ARG 0  28      -7.648  18.847  24.684  1.00  0.00           H  
ATOM    417  HB3 ARG 0  28      -9.225  18.543  22.863  1.00  0.00           H  
ATOM    418  HB2 ARG 0  28      -8.478  19.843  21.936  1.00  0.00           H  
ATOM    419  HG3 ARG 0  28     -10.533  20.757  23.021  1.00  0.00           H  
ATOM    420  HG2 ARG 0  28      -9.123  21.593  23.613  1.00  0.00           H  
ATOM    421  HD3 ARG 0  28      -9.129  20.635  25.712  1.00  0.00           H  
ATOM    422  HD2 ARG 0  28     -10.326  19.475  25.434  1.00  0.00           H  
ATOM    423  N   CYS 0  29      -5.135  18.207  23.496  1.00  0.00      R00  N  
ATOM    424  CA  CYS 0  29      -4.040  17.640  22.744  1.00  0.00      R00  C  
ATOM    425  C   CYS 0  29      -4.192  16.145  22.434  1.00  0.00      R00  C  
ATOM    426  O   CYS 0  29      -4.190  15.855  21.282  1.00  0.00      R00  O  
ATOM    427  CB  CYS 0  29      -2.765  17.911  23.424  1.00  0.00      R00  C  
ATOM    428  SG  CYS 0  29      -2.493  19.747  23.629  1.00  0.00      R00  S  
ATOM    429  H   CYS 0  29      -4.838  18.792  24.263  1.00  0.00      R00  H  
ATOM    430  HA  CYS 0  29      -4.037  18.195  21.806  1.00  0.00           H  
ATOM    431  HB3 CYS 0  29      -1.981  17.732  22.689  1.00  0.00           H  
ATOM    432  HB2 CYS 0  29      -2.460  17.363  24.315  1.00  0.00           H  
ATOM    433  HG  CYS 0  29      -3.664  20.005  24.218  1.00  0.00           H  
ATOM    434  N   PRO 0  30      -4.319  15.269  23.423  1.00  0.00      R00  N  
ATOM    435  CA  PRO 0  30      -4.465  13.784  23.170  1.00  0.00      R00  C  
ATOM    436  C   PRO 0  30      -5.784  13.364  22.554  1.00  0.00      R00  C  
ATOM    437  O   PRO 0  30      -5.772  12.214  22.052  1.00  0.00      R00  O  
ATOM    438  CD  PRO 0  30      -4.518  15.538  24.818  1.00  0.00      R00  C  
ATOM    439  CB  PRO 0  30      -4.375  13.170  24.558  1.00  0.00      R00  C  
ATOM    440  CG  PRO 0  30      -3.848  14.323  25.449  1.00  0.00      R00  C  
ATOM    441  HD2 PRO 0  30      -5.600  15.512  24.948  1.00  0.00           H  
ATOM    442  HD3 PRO 0  30      -4.224  16.468  25.306  1.00  0.00           H  
ATOM    443  HA  PRO 0  30      -3.646  13.424  22.547  1.00  0.00           H  
ATOM    444  HB3 PRO 0  30      -3.601  12.410  24.668  1.00  0.00           H  
ATOM    445  HB2 PRO 0  30      -5.305  12.704  24.884  1.00  0.00           H  
ATOM    446  HG2 PRO 0  30      -4.252  14.187  26.452  1.00  0.00           H  
ATOM    447  HG3 PRO 0  30      -2.759  14.356  25.433  1.00  0.00           H  
ATOM    448  N   ASN 0  31      -6.746  14.278  22.357  1.00  0.00      R00  N  
ATOM    449  CA  ASN 0  31      -8.009  14.058  21.672  1.00  0.00      R00  C  
ATOM    450  C   ASN 0  31      -8.008  14.527  20.210  1.00  0.00      R00  C  
ATOM    451  O   ASN 0  31      -8.603  13.859  19.334  1.00  0.00      R00  O  
ATOM    452  CB  ASN 0  31      -9.304  14.632  22.377  1.00  0.00      R00  C  
ATOM    453  CG  ASN 0  31      -9.667  13.763  23.588  1.00  0.00      R00  C  
ATOM    454  OD1 ASN 0  31      -9.021  13.903  24.615  1.00  0.00      R00  O  
ATOM    455  ND2 ASN 0  31     -10.653  12.851  23.513  1.00  0.00      R00  N  
ATOM    456  H   ASN 0  31      -6.592  15.191  22.760  1.00  0.00      R00  H  
ATOM    457 HD21 ASN 0  31     -10.961  12.381  24.352  1.00  0.00      R00  H  
ATOM    458 HD22 ASN 0  31     -11.272  12.721  22.726  1.00  0.00      R00  H  
ATOM    459  HA  ASN 0  31      -8.149  12.981  21.579  1.00  0.00           H  
ATOM    460  HB3 ASN 0  31     -10.255  14.675  21.848  1.00  0.00           H  
ATOM    461  HB2 ASN 0  31      -9.165  15.696  22.570  1.00  0.00           H  
ATOM    462  N   VAL 0  32      -7.633  15.758  19.920  1.00  0.00      R00  N  
ATOM    463  CA  VAL 0  32      -7.399  16.290  18.549  1.00  0.00      R00  C  
ATOM    464  C   VAL 0  32      -6.296  15.499  17.843  1.00  0.00      R00  C  
ATOM    465  O   VAL 0  32      -6.599  14.952  16.769  1.00  0.00      R00  O  
ATOM    466  CB  VAL 0  32      -7.023  17.766  18.612  1.00  0.00      R00  C  
ATOM    467  CG1 VAL 0  32      -6.637  18.365  17.261  1.00  0.00      R00  C  
ATOM    468  CG2 VAL 0  32      -8.130  18.578  19.259  1.00  0.00      R00  C  
ATOM    469  H   VAL 0  32      -7.208  16.304  20.656  1.00  0.00      R00  H  
ATOM    470  HA  VAL 0  32      -8.305  16.198  17.950  1.00  0.00           H  
ATOM    471  HB  VAL 0  32      -6.213  17.780  19.342  1.00  0.00           H  
ATOM    472 HG11 VAL 0  32      -5.764  17.821  16.900  1.00  0.00           H  
ATOM    473 HG12 VAL 0  32      -7.484  18.248  16.584  1.00  0.00           H  
ATOM    474 HG13 VAL 0  32      -6.460  19.435  17.364  1.00  0.00           H  
ATOM    475 HG21 VAL 0  32      -8.528  18.086  20.147  1.00  0.00           H  
ATOM    476 HG22 VAL 0  32      -7.968  19.634  19.473  1.00  0.00           H  
ATOM    477 HG23 VAL 0  32      -8.939  18.516  18.531  1.00  0.00           H  
ATOM    478  N   ASN 0  33      -5.194  15.362  18.488  1.00  0.00      R00  N  
ATOM    479  CA  ASN 0  33      -4.088  14.379  18.222  1.00  0.00      R00  C  
ATOM    480  C   ASN 0  33      -3.471  14.601  16.850  1.00  0.00      R00  C  
ATOM    481  O   ASN 0  33      -3.374  13.649  16.103  1.00  0.00      R00  O  
ATOM    482  CB  ASN 0  33      -4.611  12.958  18.462  1.00  0.00      R00  C  
ATOM    483  CG  ASN 0  33      -3.469  11.970  18.663  1.00  0.00      R00  C  
ATOM    484  OD1 ASN 0  33      -2.775  11.960  19.674  1.00  0.00      R00  O  
ATOM    485  ND2 ASN 0  33      -3.066  11.242  17.638  1.00  0.00      R00  N  
ATOM    486  H   ASN 0  33      -5.136  15.630  19.460  1.00  0.00      R00  H  
ATOM    487 HD21 ASN 0  33      -2.266  10.655  17.826  1.00  0.00      R00  H  
ATOM    488 HD22 ASN 0  33      -3.580  11.182  16.771  1.00  0.00      R00  H  
ATOM    489  HA  ASN 0  33      -3.360  14.524  19.019  1.00  0.00           H  
ATOM    490  HB3 ASN 0  33      -5.189  12.632  17.596  1.00  0.00           H  
ATOM    491  HB2 ASN 0  33      -5.200  13.035  19.376  1.00  0.00           H  
ATOM    492  N   LEU 0  34      -3.011  15.810  16.545  1.00  0.00      R00  N  
ATOM    493  CA  LEU 0  34      -2.153  16.254  15.450  1.00  0.00      R00  C  
ATOM    494  C   LEU 0  34      -0.743  15.669  15.534  1.00  0.00      R00  C  
ATOM    495  O   LEU 0  34      -0.149  15.662  16.617  1.00  0.00      R00  O  
ATOM    496  CB  LEU 0  34      -2.039  17.799  15.575  1.00  0.00      R00  C  
ATOM    497  CG  LEU 0  34      -3.304  18.680  15.426  1.00  0.00      R00  C  
ATOM    498  CD1 LEU 0  34      -2.893  20.078  15.593  1.00  0.00      R00  C  
ATOM    499  CD2 LEU 0  34      -4.027  18.491  14.030  1.00  0.00      R00  C  
ATOM    500  H   LEU 0  34      -3.001  16.538  17.245  1.00  0.00      R00  H  
ATOM    501  HA  LEU 0  34      -2.666  15.940  14.541  1.00  0.00           H  
ATOM    502  HB3 LEU 0  34      -1.372  18.195  14.809  1.00  0.00           H  
ATOM    503  HB2 LEU 0  34      -1.514  18.010  16.506  1.00  0.00           H  
ATOM    504  HG  LEU 0  34      -3.939  18.503  16.294  1.00  0.00           H  
ATOM    505 HD11 LEU 0  34      -2.054  20.165  16.282  1.00  0.00           H  
ATOM    506 HD12 LEU 0  34      -2.667  20.499  14.613  1.00  0.00           H  
ATOM    507 HD13 LEU 0  34      -3.711  20.660  16.019  1.00  0.00           H  
ATOM    508 HD21 LEU 0  34      -5.090  18.272  14.130  1.00  0.00           H  
ATOM    509 HD22 LEU 0  34      -4.068  19.419  13.460  1.00  0.00           H  
ATOM    510 HD23 LEU 0  34      -3.565  17.775  13.350  1.00  0.00           H  
ATOM    511  N   PRO 0  35      -0.254  15.032  14.420  1.00  0.00      R00  N  
ATOM    512  CA  PRO 0  35      -0.781  15.071  13.046  1.00  0.00      R00  C  
ATOM    513  C   PRO 0  35      -1.791  13.914  12.890  1.00  0.00      R00  C  
ATOM    514  O   PRO 0  35      -2.647  13.901  11.980  1.00  0.00      R00  O  
ATOM    515  CD  PRO 0  35       1.129  14.472  14.465  1.00  0.00      R00  C  
ATOM    516  CB  PRO 0  35       0.439  14.989  12.155  1.00  0.00      R00  C  
ATOM    517  CG  PRO 0  35       1.491  14.265  12.934  1.00  0.00      R00  C  
ATOM    518  HD2 PRO 0  35       1.163  13.529  15.011  1.00  0.00           H  
ATOM    519  HD3 PRO 0  35       1.817  15.208  14.880  1.00  0.00           H  
ATOM    520  HA  PRO 0  35      -1.332  15.991  12.852  1.00  0.00           H  
ATOM    521  HB3 PRO 0  35       0.922  15.962  12.066  1.00  0.00           H  
ATOM    522  HB2 PRO 0  35       0.270  14.527  11.182  1.00  0.00           H  
ATOM    523  HG2 PRO 0  35       1.466  13.206  12.675  1.00  0.00           H  
ATOM    524  HG3 PRO 0  35       2.501  14.600  12.702  1.00  0.00           H  
ATOM    525  N   VAL 0  36      -1.586  12.788  13.601  1.00  0.00      R00  N  
ATOM    526  CA  VAL 0  36      -2.199  11.509  13.423  1.00  0.00      R00  C  
ATOM    527  C   VAL 0  36      -3.656  11.507  14.078  1.00  0.00      R00  C  
ATOM    528  O   VAL 0  36      -3.885  10.697  15.002  1.00  0.00      R00  O  
ATOM    529  CB  VAL 0  36      -1.272  10.346  14.049  1.00  0.00      R00  C  
ATOM    530  CG1 VAL 0  36      -0.216   9.906  13.117  1.00  0.00      R00  C  
ATOM    531  CG2 VAL 0  36      -0.514  10.807  15.315  1.00  0.00      R00  C  
ATOM    532  H   VAL 0  36      -0.820  12.800  14.259  1.00  0.00      R00  H  
ATOM    533  HA  VAL 0  36      -2.245  11.279  12.359  1.00  0.00           H  
ATOM    534  HB  VAL 0  36      -1.871   9.467  14.287  1.00  0.00           H  
ATOM    535 HG11 VAL 0  36       0.235   9.002  13.526  1.00  0.00           H  
ATOM    536 HG12 VAL 0  36      -0.647   9.663  12.146  1.00  0.00           H  
ATOM    537 HG13 VAL 0  36       0.618  10.591  12.967  1.00  0.00           H  
ATOM    538 HG21 VAL 0  36      -1.320  11.263  15.891  1.00  0.00           H  
ATOM    539 HG22 VAL 0  36       0.018   9.950  15.728  1.00  0.00           H  
ATOM    540 HG23 VAL 0  36       0.231  11.578  15.113  1.00  0.00           H  
ATOM    541  N   VAL 0  37      -4.559  12.333  13.524  1.00  0.00      R00  N  
ATOM    542  CA  VAL 0  37      -5.914  12.526  14.006  1.00  0.00      R00  C  
ATOM    543  C   VAL 0  37      -6.867  11.382  14.001  1.00  0.00      R00  C  
ATOM    544  O   VAL 0  37      -6.784  10.448  13.138  1.00  0.00      R00  O  
ATOM    545  CB  VAL 0  37      -6.685  13.679  13.289  1.00  0.00      R00  C  
ATOM    546  CG1 VAL 0  37      -5.732  14.976  13.382  1.00  0.00      R00  C  
ATOM    547  CG2 VAL 0  37      -6.908  13.343  11.789  1.00  0.00      R00  C  
ATOM    548  H   VAL 0  37      -4.149  13.073  12.972  1.00  0.00      R00  H  
ATOM    549  HA  VAL 0  37      -5.778  12.847  15.039  1.00  0.00           H  
ATOM    550  HB  VAL 0  37      -7.619  13.964  13.774  1.00  0.00           H  
ATOM    551 HG11 VAL 0  37      -4.958  15.035  12.616  1.00  0.00           H  
ATOM    552 HG12 VAL 0  37      -6.276  15.906  13.542  1.00  0.00           H  
ATOM    553 HG13 VAL 0  37      -5.136  14.939  14.294  1.00  0.00           H  
ATOM    554 HG21 VAL 0  37      -7.284  14.279  11.376  1.00  0.00           H  
ATOM    555 HG22 VAL 0  37      -6.024  13.215  11.165  1.00  0.00           H  
ATOM    556 HG23 VAL 0  37      -7.649  12.572  11.579  1.00  0.00           H  
ATOM    557  N   TYR 0  38      -7.897  11.428  14.896  1.00  0.00      R00  N  
ATOM    558  CA  TYR 0  38      -8.959  10.392  15.044  1.00  0.00      R00  C  
ATOM    559  C   TYR 0  38     -10.235  11.155  15.485  1.00  0.00      R00  C  
ATOM    560  O   TYR 0  38     -10.454  12.311  15.103  1.00  0.00      R00  O  
ATOM    561  CB  TYR 0  38      -8.485   9.297  15.938  1.00  0.00      R00  C  
ATOM    562  CG  TYR 0  38      -8.330   9.532  17.457  1.00  0.00      R00  C  
ATOM    563  CD1 TYR 0  38      -9.256   8.985  18.405  1.00  0.00      R00  C  
ATOM    564  CE1 TYR 0  38      -9.077   9.209  19.780  1.00  0.00      R00  C  
ATOM    565  CD2 TYR 0  38      -7.258  10.293  17.947  1.00  0.00      R00  C  
ATOM    566  CE2 TYR 0  38      -7.051  10.492  19.310  1.00  0.00      R00  C  
ATOM    567  CZ  TYR 0  38      -8.017  10.030  20.200  1.00  0.00      R00  C  
ATOM    568  OH  TYR 0  38      -7.916  10.323  21.587  1.00  0.00      R00  O  
ATOM    569  H   TYR 0  38      -7.962  12.230  15.507  1.00  0.00      R00  H  
ATOM    570  HH  TYR 0  38      -7.295  11.052  21.661  1.00  0.00      R00  H  
ATOM    571  HA  TYR 0  38      -9.261  10.011  14.069  1.00  0.00           H  
ATOM    572  HB3 TYR 0  38      -7.566   8.841  15.570  1.00  0.00           H  
ATOM    573  HB2 TYR 0  38      -9.213   8.493  15.823  1.00  0.00           H  
ATOM    574  HD1 TYR 0  38     -10.052   8.307  18.134  1.00  0.00           H  
ATOM    575  HE1 TYR 0  38      -9.798   8.946  20.539  1.00  0.00           H  
ATOM    576  HD2 TYR 0  38      -6.600  10.741  17.217  1.00  0.00           H  
ATOM    577  HE2 TYR 0  38      -6.246  11.106  19.687  1.00  0.00           H  
ATOM    578  N   VAL 0  39     -11.062  10.562  16.331  1.00  0.00      R00  N  
ATOM    579  CA  VAL 0  39     -12.360  11.145  16.722  1.00  0.00      R00  C  
ATOM    580  C   VAL 0  39     -13.225  11.589  15.582  1.00  0.00      R00  C  
ATOM    581  O   VAL 0  39     -13.305  10.864  14.605  1.00  0.00      R00  O  
ATOM    582  CB  VAL 0  39     -12.305  12.152  17.952  1.00  0.00      R00  C  
ATOM    583  CG1 VAL 0  39     -12.112  11.308  19.219  1.00  0.00      R00  C  
ATOM    584  CG2 VAL 0  39     -11.188  13.198  17.938  1.00  0.00      R00  C  
ATOM    585  H   VAL 0  39     -11.055   9.552  16.306  1.00  0.00      R00  H  
ATOM    586  HA  VAL 0  39     -12.695  10.188  17.123  1.00  0.00           H  
ATOM    587  HB  VAL 0  39     -13.284  12.613  18.089  1.00  0.00           H  
ATOM    588 HG11 VAL 0  39     -12.236  12.022  20.034  1.00  0.00           H  
ATOM    589 HG12 VAL 0  39     -12.865  10.531  19.348  1.00  0.00           H  
ATOM    590 HG13 VAL 0  39     -11.138  10.839  19.361  1.00  0.00           H  
ATOM    591 HG21 VAL 0  39     -11.208  13.807  18.841  1.00  0.00           H  
ATOM    592 HG22 VAL 0  39     -10.193  12.760  18.016  1.00  0.00           H  
ATOM    593 HG23 VAL 0  39     -11.263  13.841  17.060  1.00  0.00           H  
ATOM    594  N   VAL 0  40     -13.805  12.842  15.680  1.00  0.00      R00  N  
ATOM    595  CA  VAL 0  40     -14.430  13.545  14.606  1.00  0.00      R00  C  
ATOM    596  C   VAL 0  40     -13.739  13.700  13.230  1.00  0.00      R00  C  
ATOM    597  O   VAL 0  40     -14.347  13.980  12.189  1.00  0.00      R00  O  
ATOM    598  CB  VAL 0  40     -14.887  14.963  15.011  1.00  0.00      R00  C  
ATOM    599  CG1 VAL 0  40     -15.963  14.706  16.103  1.00  0.00      R00  C  
ATOM    600  CG2 VAL 0  40     -13.776  15.910  15.539  1.00  0.00      R00  C  
ATOM    601  H   VAL 0  40     -13.455  13.430  16.422  1.00  0.00      R00  H  
ATOM    602  HA  VAL 0  40     -15.279  12.887  14.422  1.00  0.00           H  
ATOM    603  HB  VAL 0  40     -15.440  15.538  14.268  1.00  0.00           H  
ATOM    604 HG11 VAL 0  40     -16.403  15.666  16.375  1.00  0.00           H  
ATOM    605 HG12 VAL 0  40     -16.706  13.995  15.741  1.00  0.00           H  
ATOM    606 HG13 VAL 0  40     -15.463  14.126  16.879  1.00  0.00           H  
ATOM    607 HG21 VAL 0  40     -14.232  16.848  15.854  1.00  0.00           H  
ATOM    608 HG22 VAL 0  40     -13.224  15.549  16.407  1.00  0.00           H  
ATOM    609 HG23 VAL 0  40     -13.060  16.104  14.740  1.00  0.00           H  
ATOM    610  N   ALA 0  41     -12.398  13.361  13.141  1.00  0.00      R00  N  
ATOM    611  CA  ALA 0  41     -11.600  13.291  11.934  1.00  0.00      R00  C  
ATOM    612  C   ALA 0  41     -11.901  12.136  10.924  1.00  0.00      R00  C  
ATOM    613  O   ALA 0  41     -11.523  12.204   9.781  1.00  0.00      R00  O  
ATOM    614  CB  ALA 0  41     -10.088  13.126  12.194  1.00  0.00      R00  C  
ATOM    615  H   ALA 0  41     -11.994  13.037  14.008  1.00  0.00      R00  H  
ATOM    616  HA  ALA 0  41     -11.709  14.267  11.460  1.00  0.00           H  
ATOM    617  HB1 ALA 0  41      -9.657  13.784  12.949  1.00  0.00           H  
ATOM    618  HB2 ALA 0  41      -9.747  12.122  12.448  1.00  0.00           H  
ATOM    619  HB3 ALA 0  41      -9.545  13.394  11.288  1.00  0.00           H  
ATOM    620  N   GLN 0  42     -12.777  11.319  11.399  1.00  0.00      R00  N  
ATOM    621  CA  GLN 0  42     -13.523  10.371  10.566  1.00  0.00      R00  C  
ATOM    622  C   GLN 0  42     -14.010  10.879   9.251  1.00  0.00      R00  C  
ATOM    623  O   GLN 0  42     -14.068  10.176   8.240  1.00  0.00      R00  O  
ATOM    624  CB  GLN 0  42     -14.710   9.911  11.404  1.00  0.00      R00  C  
ATOM    625  CG  GLN 0  42     -14.337   8.829  12.363  1.00  0.00      R00  C  
ATOM    626  CD  GLN 0  42     -15.423   8.695  13.483  1.00  0.00      R00  C  
ATOM    627  OE1 GLN 0  42     -15.900   9.684  14.036  1.00  0.00      R00  O  
ATOM    628  NE2 GLN 0  42     -15.788   7.481  13.787  1.00  0.00      R00  N  
ATOM    629  H   GLN 0  42     -13.107  11.523  12.331  1.00  0.00      R00  H  
ATOM    630 HE21 GLN 0  42     -16.296   7.353  14.650  1.00  0.00      R00  H  
ATOM    631 HE22 GLN 0  42     -15.448   6.680  13.274  1.00  0.00      R00  H  
ATOM    632  HA  GLN 0  42     -12.888   9.510  10.355  1.00  0.00           H  
ATOM    633  HB3 GLN 0  42     -15.415   9.549  10.655  1.00  0.00           H  
ATOM    634  HB2 GLN 0  42     -15.241  10.727  11.894  1.00  0.00           H  
ATOM    635  HG3 GLN 0  42     -13.383   9.098  12.817  1.00  0.00           H  
ATOM    636  HG2 GLN 0  42     -14.036   7.902  11.873  1.00  0.00           H  
ATOM    637  N   VAL 0  43     -14.388  12.156   9.117  1.00  0.00      R00  N  
ATOM    638  CA  VAL 0  43     -14.791  12.825   7.875  1.00  0.00      R00  C  
ATOM    639  C   VAL 0  43     -13.702  12.997   6.803  1.00  0.00      R00  C  
ATOM    640  O   VAL 0  43     -14.003  13.077   5.625  1.00  0.00      R00  O  
ATOM    641  CB  VAL 0  43     -15.512  14.187   8.107  1.00  0.00      R00  C  
ATOM    642  CG1 VAL 0  43     -16.817  13.946   8.856  1.00  0.00      R00  C  
ATOM    643  CG2 VAL 0  43     -14.617  15.213   8.799  1.00  0.00      R00  C  
ATOM    644  H   VAL 0  43     -14.556  12.700   9.951  1.00  0.00      R00  H  
ATOM    645  HA  VAL 0  43     -15.499  12.143   7.404  1.00  0.00           H  
ATOM    646  HB  VAL 0  43     -15.833  14.673   7.187  1.00  0.00           H  
ATOM    647 HG11 VAL 0  43     -17.435  14.843   8.873  1.00  0.00           H  
ATOM    648 HG12 VAL 0  43     -17.404  13.087   8.531  1.00  0.00           H  
ATOM    649 HG13 VAL 0  43     -16.443  13.842   9.874  1.00  0.00           H  
ATOM    650 HG21 VAL 0  43     -15.061  16.205   8.877  1.00  0.00           H  
ATOM    651 HG22 VAL 0  43     -14.085  14.843   9.675  1.00  0.00           H  
ATOM    652 HG23 VAL 0  43     -13.872  15.367   8.018  1.00  0.00           H  
ATOM    653  N   LEU 0  44     -12.441  13.116   7.171  1.00  0.00      R00  N  
ATOM    654  CA  LEU 0  44     -11.257  13.136   6.303  1.00  0.00      R00  C  
ATOM    655  C   LEU 0  44     -10.996  11.708   5.867  1.00  0.00      R00  C  
ATOM    656  O   LEU 0  44     -10.586  11.523   4.711  1.00  0.00      R00  O  
ATOM    657  CB  LEU 0  44     -10.089  13.750   7.137  1.00  0.00      R00  C  
ATOM    658  CG  LEU 0  44     -10.401  15.036   8.070  1.00  0.00      R00  C  
ATOM    659  CD1 LEU 0  44      -9.100  15.439   8.760  1.00  0.00      R00  C  
ATOM    660  CD2 LEU 0  44     -11.048  16.167   7.139  1.00  0.00      R00  C  
ATOM    661  H   LEU 0  44     -12.260  12.976   8.154  1.00  0.00      R00  H  
ATOM    662  HA  LEU 0  44     -11.507  13.732   5.425  1.00  0.00           H  
ATOM    663  HB3 LEU 0  44      -9.219  13.878   6.492  1.00  0.00           H  
ATOM    664  HB2 LEU 0  44      -9.833  12.935   7.814  1.00  0.00           H  
ATOM    665  HG  LEU 0  44     -11.113  14.957   8.891  1.00  0.00           H  
ATOM    666 HD11 LEU 0  44      -8.219  14.799   8.704  1.00  0.00           H  
ATOM    667 HD12 LEU 0  44      -8.767  16.444   8.503  1.00  0.00           H  
ATOM    668 HD13 LEU 0  44      -9.166  15.339   9.843  1.00  0.00           H  
ATOM    669 HD21 LEU 0  44     -10.825  16.009   6.084  1.00  0.00           H  
ATOM    670 HD22 LEU 0  44     -12.132  16.235   7.223  1.00  0.00           H  
ATOM    671 HD23 LEU 0  44     -10.652  17.136   7.443  1.00  0.00           H  
ATOM    672  N   TYR 0  45     -11.094  10.703   6.745  1.00  0.00      R00  N  
ATOM    673  CA  TYR 0  45     -10.999   9.297   6.428  1.00  0.00      R00  C  
ATOM    674  C   TYR 0  45     -12.158   8.718   5.561  1.00  0.00      R00  C  
ATOM    675  O   TYR 0  45     -12.069   7.743   4.911  1.00  0.00      R00  O  
ATOM    676  CB  TYR 0  45     -10.810   8.482   7.751  1.00  0.00      R00  C  
ATOM    677  CG  TYR 0  45      -9.477   8.777   8.549  1.00  0.00      R00  C  
ATOM    678  CD1 TYR 0  45      -9.551   9.540   9.777  1.00  0.00      R00  C  
ATOM    679  CE1 TYR 0  45      -8.367   9.867  10.435  1.00  0.00      R00  C  
ATOM    680  CD2 TYR 0  45      -8.316   8.204   8.086  1.00  0.00      R00  C  
ATOM    681  CE2 TYR 0  45      -7.114   8.563   8.787  1.00  0.00      R00  C  
ATOM    682  CZ  TYR 0  45      -7.175   9.348   9.953  1.00  0.00      R00  C  
ATOM    683  OH  TYR 0  45      -5.992   9.673  10.562  1.00  0.00      R00  O  
ATOM    684  H   TYR 0  45     -11.260  10.825   7.734  1.00  0.00      R00  H  
ATOM    685  HH  TYR 0  45      -6.154  10.294  11.277  1.00  0.00      R00  H  
ATOM    686  HA  TYR 0  45     -10.060   9.301   5.876  1.00  0.00           H  
ATOM    687  HB3 TYR 0  45     -10.809   7.397   7.648  1.00  0.00           H  
ATOM    688  HB2 TYR 0  45     -11.725   8.632   8.323  1.00  0.00           H  
ATOM    689  HD1 TYR 0  45     -10.460   9.911  10.226  1.00  0.00           H  
ATOM    690  HE1 TYR 0  45      -8.340  10.362  11.394  1.00  0.00           H  
ATOM    691  HD2 TYR 0  45      -8.298   7.612   7.183  1.00  0.00           H  
ATOM    692  HE2 TYR 0  45      -6.195   8.099   8.461  1.00  0.00           H  
ATOM    693  N   ALA 0  46     -13.249   9.470   5.510  1.00  0.00      R00  N  
ATOM    694  CA  ALA 0  46     -14.333   9.299   4.570  1.00  0.00      R00  C  
ATOM    695  C   ALA 0  46     -13.946   9.667   3.144  1.00  0.00      R00  C  
ATOM    696  O   ALA 0  46     -14.372   8.968   2.216  1.00  0.00      R00  O  
ATOM    697  CB  ALA 0  46     -15.663  10.009   5.095  1.00  0.00      R00  C  
ATOM    698  H   ALA 0  46     -13.276  10.231   6.173  1.00  0.00      R00  H  
ATOM    699  HA  ALA 0  46     -14.560   8.234   4.607  1.00  0.00           H  
ATOM    700  HB1 ALA 0  46     -15.413  11.061   5.229  1.00  0.00           H  
ATOM    701  HB2 ALA 0  46     -16.497   9.942   4.397  1.00  0.00           H  
ATOM    702  HB3 ALA 0  46     -16.093   9.693   6.045  1.00  0.00           H  
ATOM    703  N   ILE 0  47     -13.148  10.721   3.008  1.00  0.00      R00  N  
ATOM    704  CA  ILE 0  47     -12.757  11.204   1.635  1.00  0.00      R00  C  
ATOM    705  C   ILE 0  47     -11.781  10.129   1.035  1.00  0.00      R00  C  
ATOM    706  O   ILE 0  47     -11.823   9.930  -0.183  1.00  0.00      R00  O  
ATOM    707  CB  ILE 0  47     -12.037  12.507   1.846  1.00  0.00      R00  C  
ATOM    708  CG2 ILE 0  47     -11.282  12.947   0.563  1.00  0.00      R00  C  
ATOM    709  CG1 ILE 0  47     -12.985  13.720   2.071  1.00  0.00      R00  C  
ATOM    710  CD1 ILE 0  47     -12.360  15.046   2.669  1.00  0.00      R00  C  
ATOM    711  H   ILE 0  47     -13.039  11.379   3.766  1.00  0.00      R00  H  
ATOM    712  HA  ILE 0  47     -13.623  11.329   0.984  1.00  0.00           H  
ATOM    713  HB  ILE 0  47     -11.251  12.309   2.576  1.00  0.00           H  
ATOM    714 HG21 ILE 0  47     -10.482  12.236   0.351  1.00  0.00           H  
ATOM    715 HG22 ILE 0  47     -11.927  12.863  -0.312  1.00  0.00           H  
ATOM    716 HG23 ILE 0  47     -10.920  13.975   0.561  1.00  0.00           H  
ATOM    717 HG13 ILE 0  47     -13.652  13.415   2.878  1.00  0.00           H  
ATOM    718 HG12 ILE 0  47     -13.460  13.916   1.110  1.00  0.00           H  
ATOM    719 HD11 ILE 0  47     -12.864  15.943   2.309  1.00  0.00           H  
ATOM    720 HD12 ILE 0  47     -12.674  15.045   3.713  1.00  0.00           H  
ATOM    721 HD13 ILE 0  47     -11.282  15.053   2.513  1.00  0.00           H  
ATOM    722  N   VAL 0  48     -10.898   9.450   1.853  1.00  0.00      R00  N  
ATOM    723  CA  VAL 0  48      -9.902   8.454   1.264  1.00  0.00      R00  C  
ATOM    724  C   VAL 0  48     -10.678   7.218   0.783  1.00  0.00      R00  C  
ATOM    725  O   VAL 0  48     -10.241   6.690  -0.224  1.00  0.00      R00  O  
ATOM    726  CB  VAL 0  48      -8.852   8.037   2.366  1.00  0.00      R00  C  
ATOM    727  CG1 VAL 0  48      -7.946   9.238   2.765  1.00  0.00      R00  C  
ATOM    728  CG2 VAL 0  48      -9.277   7.219   3.534  1.00  0.00      R00  C  
ATOM    729  H   VAL 0  48     -11.111   9.528   2.837  1.00  0.00      R00  H  
ATOM    730  HA  VAL 0  48      -9.421   8.807   0.353  1.00  0.00           H  
ATOM    731  HB  VAL 0  48      -8.116   7.390   1.889  1.00  0.00           H  
ATOM    732 HG11 VAL 0  48      -7.339   8.850   3.584  1.00  0.00           H  
ATOM    733 HG12 VAL 0  48      -7.183   9.460   2.019  1.00  0.00           H  
ATOM    734 HG13 VAL 0  48      -8.261  10.199   3.172  1.00  0.00           H  
ATOM    735 HG21 VAL 0  48      -9.959   6.381   3.392  1.00  0.00           H  
ATOM    736 HG22 VAL 0  48      -8.349   6.953   4.039  1.00  0.00           H  
ATOM    737 HG23 VAL 0  48      -9.801   7.988   4.102  1.00  0.00           H  
ATOM    738  N   CYS 0  49     -11.872   6.852   1.409  1.00  0.00      R00  N  
ATOM    739  CA  CYS 0  49     -12.693   5.758   0.951  1.00  0.00      R00  C  
ATOM    740  C   CYS 0  49     -13.268   6.021  -0.446  1.00  0.00      R00  C  
ATOM    741  O   CYS 0  49     -13.342   5.160  -1.363  1.00  0.00      R00  O  
ATOM    742  CB  CYS 0  49     -13.903   5.565   1.822  1.00  0.00      R00  C  
ATOM    743  SG  CYS 0  49     -13.609   5.094   3.506  1.00  0.00      R00  S  
ATOM    744  H   CYS 0  49     -12.423   7.383   2.068  1.00  0.00      R00  H  
ATOM    745  HA  CYS 0  49     -12.166   4.804   0.946  1.00  0.00           H  
ATOM    746  HB3 CYS 0  49     -14.386   4.724   1.324  1.00  0.00           H  
ATOM    747  HB2 CYS 0  49     -14.680   6.330   1.839  1.00  0.00           H  
ATOM    748  HG  CYS 0  49     -12.648   5.939   3.890  1.00  0.00           H  
ATOM    749  N   VAL 0  50     -13.559   7.293  -0.651  1.00  0.00      R00  N  
ATOM    750  CA  VAL 0  50     -14.046   7.847  -1.880  1.00  0.00      R00  C  
ATOM    751  C   VAL 0  50     -12.990   7.881  -3.030  1.00  0.00      R00  C  
ATOM    752  O   VAL 0  50     -13.241   7.162  -4.011  1.00  0.00      R00  O  
ATOM    753  CB  VAL 0  50     -14.757   9.237  -1.698  1.00  0.00      R00  C  
ATOM    754  CG1 VAL 0  50     -15.148   9.954  -2.977  1.00  0.00      R00  C  
ATOM    755  CG2 VAL 0  50     -16.078   9.031  -0.831  1.00  0.00      R00  C  
ATOM    756  H   VAL 0  50     -13.472   7.981   0.083  1.00  0.00      R00  H  
ATOM    757  HA  VAL 0  50     -14.796   7.107  -2.157  1.00  0.00           H  
ATOM    758  HB  VAL 0  50     -14.083   9.957  -1.235  1.00  0.00           H  
ATOM    759 HG11 VAL 0  50     -15.672  10.899  -2.832  1.00  0.00           H  
ATOM    760 HG12 VAL 0  50     -14.283  10.310  -3.537  1.00  0.00           H  
ATOM    761 HG13 VAL 0  50     -15.695   9.313  -3.668  1.00  0.00           H  
ATOM    762 HG21 VAL 0  50     -16.562   9.968  -0.559  1.00  0.00           H  
ATOM    763 HG22 VAL 0  50     -16.796   8.505  -1.461  1.00  0.00           H  
ATOM    764 HG23 VAL 0  50     -15.894   8.509   0.108  1.00  0.00           H  
ATOM    765  N   VAL 0  51     -11.925   8.657  -2.943  1.00  0.00      R00  N  
ATOM    766  CA  VAL 0  51     -10.765   8.784  -3.786  1.00  0.00      R00  C  
ATOM    767  C   VAL 0  51      -9.887   7.482  -3.986  1.00  0.00      R00  C  
ATOM    768  O   VAL 0  51      -9.062   7.446  -4.891  1.00  0.00      R00  O  
ATOM    769  CB  VAL 0  51      -9.823   9.949  -3.531  1.00  0.00      R00  C  
ATOM    770  CG1 VAL 0  51     -10.723  11.259  -3.636  1.00  0.00      R00  C  
ATOM    771  CG2 VAL 0  51      -9.014   9.976  -2.213  1.00  0.00      R00  C  
ATOM    772  H   VAL 0  51     -11.861   9.157  -2.068  1.00  0.00      R00  H  
ATOM    773  HA  VAL 0  51     -11.113   8.938  -4.807  1.00  0.00           H  
ATOM    774  HB  VAL 0  51      -9.157  10.040  -4.389  1.00  0.00           H  
ATOM    775 HG11 VAL 0  51     -11.427  11.229  -2.803  1.00  0.00           H  
ATOM    776 HG12 VAL 0  51     -10.087  12.143  -3.585  1.00  0.00           H  
ATOM    777 HG13 VAL 0  51     -11.375  11.465  -4.485  1.00  0.00           H  
ATOM    778 HG21 VAL 0  51      -8.230  10.733  -2.234  1.00  0.00           H  
ATOM    779 HG22 VAL 0  51      -9.551  10.298  -1.321  1.00  0.00           H  
ATOM    780 HG23 VAL 0  51      -8.545   9.000  -2.086  1.00  0.00           H  
ATOM    781  N   GLY 0  52     -10.203   6.493  -3.169  1.00  0.00      R00  N  
ATOM    782  CA  GLY 0  52      -9.653   5.149  -3.195  1.00  0.00      R00  C  
ATOM    783  C   GLY 0  52     -10.598   4.308  -4.117  1.00  0.00      R00  C  
ATOM    784  O   GLY 0  52     -10.138   3.794  -5.129  1.00  0.00      R00  O  
ATOM    785  H   GLY 0  52     -10.867   6.711  -2.440  1.00  0.00      R00  H  
ATOM    786  HA3 GLY 0  52      -9.727   4.694  -2.207  1.00  0.00           H  
ATOM    787  HA2 GLY 0  52      -8.642   5.046  -3.589  1.00  0.00           H  
ATOM    788  N   LEU 0  53     -11.934   4.336  -3.899  1.00  0.00      R00  N  
ATOM    789  CA  LEU 0  53     -12.928   3.621  -4.740  1.00  0.00      R00  C  
ATOM    790  C   LEU 0  53     -13.149   4.223  -6.218  1.00  0.00      R00  C  
ATOM    791  O   LEU 0  53     -13.279   3.425  -7.117  1.00  0.00      R00  O  
ATOM    792  CB  LEU 0  53     -14.260   3.404  -3.889  1.00  0.00      R00  C  
ATOM    793  CG  LEU 0  53     -15.457   2.740  -4.566  1.00  0.00      R00  C  
ATOM    794  CD1 LEU 0  53     -15.214   1.225  -4.965  1.00  0.00      R00  C  
ATOM    795  CD2 LEU 0  53     -16.713   2.846  -3.753  1.00  0.00      R00  C  
ATOM    796  H   LEU 0  53     -12.394   5.084  -3.401  1.00  0.00      R00  H  
ATOM    797  HA  LEU 0  53     -12.560   2.606  -4.891  1.00  0.00           H  
ATOM    798  HB3 LEU 0  53     -14.639   4.337  -3.473  1.00  0.00           H  
ATOM    799  HB2 LEU 0  53     -13.909   2.871  -3.005  1.00  0.00           H  
ATOM    800  HG  LEU 0  53     -15.612   3.274  -5.503  1.00  0.00           H  
ATOM    801 HD11 LEU 0  53     -14.877   0.559  -4.171  1.00  0.00           H  
ATOM    802 HD12 LEU 0  53     -16.051   0.733  -5.460  1.00  0.00           H  
ATOM    803 HD13 LEU 0  53     -14.504   1.081  -5.780  1.00  0.00           H  
ATOM    804 HD21 LEU 0  53     -16.839   2.093  -2.976  1.00  0.00           H  
ATOM    805 HD22 LEU 0  53     -16.711   3.833  -3.290  1.00  0.00           H  
ATOM    806 HD23 LEU 0  53     -17.608   2.853  -4.376  1.00  0.00           H  
ATOM    807  N   LEU 0  54     -13.041   5.539  -6.366  1.00  0.00      R00  N  
ATOM    808  CA  LEU 0  54     -12.882   6.275  -7.670  1.00  0.00      R00  C  
ATOM    809  C   LEU 0  54     -11.636   5.778  -8.411  1.00  0.00      R00  C  
ATOM    810  O   LEU 0  54     -11.741   5.609  -9.639  1.00  0.00      R00  O  
ATOM    811  CB  LEU 0  54     -12.946   7.766  -7.306  1.00  0.00      R00  C  
ATOM    812  CG  LEU 0  54     -14.398   8.398  -7.262  1.00  0.00      R00  C  
ATOM    813  CD1 LEU 0  54     -14.170   9.926  -6.998  1.00  0.00      R00  C  
ATOM    814  CD2 LEU 0  54     -15.315   8.190  -8.509  1.00  0.00      R00  C  
ATOM    815  H   LEU 0  54     -13.029   6.065  -5.505  1.00  0.00      R00  H  
ATOM    816  HA  LEU 0  54     -13.697   6.030  -8.351  1.00  0.00           H  
ATOM    817  HB3 LEU 0  54     -12.306   8.384  -7.935  1.00  0.00           H  
ATOM    818  HB2 LEU 0  54     -12.463   7.952  -6.346  1.00  0.00           H  
ATOM    819  HG  LEU 0  54     -14.996   8.027  -6.430  1.00  0.00           H  
ATOM    820 HD11 LEU 0  54     -13.224  10.067  -6.476  1.00  0.00           H  
ATOM    821 HD12 LEU 0  54     -14.270  10.492  -7.924  1.00  0.00           H  
ATOM    822 HD13 LEU 0  54     -14.976  10.222  -6.327  1.00  0.00           H  
ATOM    823 HD21 LEU 0  54     -16.204   8.813  -8.403  1.00  0.00           H  
ATOM    824 HD22 LEU 0  54     -14.778   8.274  -9.453  1.00  0.00           H  
ATOM    825 HD23 LEU 0  54     -15.850   7.241  -8.483  1.00  0.00           H  
ATOM    826  N   GLY 0  55     -10.479   5.639  -7.716  1.00  0.00      R00  N  
ATOM    827  CA  GLY 0  55      -9.220   5.041  -8.257  1.00  0.00      R00  C  
ATOM    828  C   GLY 0  55      -9.441   3.575  -8.665  1.00  0.00      R00  C  
ATOM    829  O   GLY 0  55      -9.083   3.112  -9.779  1.00  0.00      R00  O  
ATOM    830  H   GLY 0  55     -10.533   5.783  -6.718  1.00  0.00      R00  H  
ATOM    831  HA3 GLY 0  55      -8.432   5.072  -7.506  1.00  0.00           H  
ATOM    832  HA2 GLY 0  55      -8.978   5.543  -9.194  1.00  0.00           H  
ATOM    833  N   ASN 0  56      -9.958   2.791  -7.688  1.00  0.00      R00  N  
ATOM    834  CA  ASN 0  56     -10.231   1.315  -7.936  1.00  0.00      R00  C  
ATOM    835  C   ASN 0  56     -10.945   0.994  -9.288  1.00  0.00      R00  C  
ATOM    836  O   ASN 0  56     -10.693   0.003  -9.897  1.00  0.00      R00  O  
ATOM    837  CB  ASN 0  56     -11.000   0.699  -6.767  1.00  0.00      R00  C  
ATOM    838  CG  ASN 0  56     -11.472  -0.766  -6.868  1.00  0.00      R00  C  
ATOM    839  OD1 ASN 0  56     -12.620  -1.016  -7.216  1.00  0.00      R00  O  
ATOM    840  ND2 ASN 0  56     -10.555  -1.689  -6.598  1.00  0.00      R00  N  
ATOM    841  H   ASN 0  56      -9.951   3.100  -6.726  1.00  0.00      R00  H  
ATOM    842 HD21 ASN 0  56     -10.687  -2.683  -6.715  1.00  0.00      R00  H  
ATOM    843 HD22 ASN 0  56      -9.589  -1.413  -6.497  1.00  0.00      R00  H  
ATOM    844  HA  ASN 0  56      -9.212   0.932  -7.988  1.00  0.00           H  
ATOM    845  HB3 ASN 0  56     -11.897   1.247  -6.481  1.00  0.00           H  
ATOM    846  HB2 ASN 0  56     -10.335   0.641  -5.905  1.00  0.00           H  
ATOM    847  N   THR 0  57     -11.892   1.934  -9.595  1.00  0.00      R00  N  
ATOM    848  CA  THR 0  57     -12.861   1.871 -10.736  1.00  0.00      R00  C  
ATOM    849  C   THR 0  57     -12.106   2.431 -11.955  1.00  0.00      R00  C  
ATOM    850  O   THR 0  57     -12.466   2.038 -13.044  1.00  0.00      R00  O  
ATOM    851  CB  THR 0  57     -14.171   2.647 -10.357  1.00  0.00      R00  C  
ATOM    852  OG1 THR 0  57     -13.841   3.857  -9.685  1.00  0.00      R00  O  
ATOM    853  CG2 THR 0  57     -15.029   1.876  -9.438  1.00  0.00      R00  C  
ATOM    854  H   THR 0  57     -12.020   2.738  -8.997  1.00  0.00      R00  H  
ATOM    855  HG1 THR 0  57     -13.708   3.679  -8.751  1.00  0.00      R00  H  
ATOM    856  HA  THR 0  57     -13.147   0.831 -10.893  1.00  0.00           H  
ATOM    857  HB  THR 0  57     -14.772   2.888 -11.233  1.00  0.00           H  
ATOM    858 HG21 THR 0  57     -15.853   2.446  -9.010  1.00  0.00           H  
ATOM    859 HG22 THR 0  57     -15.458   0.975  -9.876  1.00  0.00           H  
ATOM    860 HG23 THR 0  57     -14.376   1.525  -8.639  1.00  0.00           H  
ATOM    861  N   LEU 0  58     -11.037   3.327 -11.851  1.00  0.00      R00  N  
ATOM    862  CA  LEU 0  58     -10.421   4.078 -12.928  1.00  0.00      R00  C  
ATOM    863  C   LEU 0  58      -9.686   3.051 -13.859  1.00  0.00      R00  C  
ATOM    864  O   LEU 0  58      -9.691   3.375 -15.063  1.00  0.00      R00  O  
ATOM    865  CB  LEU 0  58      -9.473   5.221 -12.301  1.00  0.00      R00  C  
ATOM    866  CG  LEU 0  58      -8.719   6.087 -13.408  1.00  0.00      R00  C  
ATOM    867  CD1 LEU 0  58      -8.379   7.509 -12.941  1.00  0.00      R00  C  
ATOM    868  CD2 LEU 0  58      -7.594   5.363 -14.041  1.00  0.00      R00  C  
ATOM    869  H   LEU 0  58     -10.685   3.505 -10.922  1.00  0.00      R00  H  
ATOM    870  HA  LEU 0  58     -11.255   4.602 -13.394  1.00  0.00           H  
ATOM    871  HB3 LEU 0  58      -8.941   4.992 -11.378  1.00  0.00           H  
ATOM    872  HB2 LEU 0  58     -10.216   5.896 -11.875  1.00  0.00           H  
ATOM    873  HG  LEU 0  58      -9.524   6.104 -14.143  1.00  0.00           H  
ATOM    874 HD11 LEU 0  58      -8.098   7.594 -11.891  1.00  0.00           H  
ATOM    875 HD12 LEU 0  58      -7.753   8.116 -13.596  1.00  0.00           H  
ATOM    876 HD13 LEU 0  58      -9.303   8.085 -12.882  1.00  0.00           H  
ATOM    877 HD21 LEU 0  58      -6.757   5.985 -14.360  1.00  0.00           H  
ATOM    878 HD22 LEU 0  58      -7.221   4.530 -13.446  1.00  0.00           H  
ATOM    879 HD23 LEU 0  58      -7.831   4.959 -15.025  1.00  0.00           H  
ATOM    880  N   VAL 0  59      -9.070   1.971 -13.374  1.00  0.00      R00  N  
ATOM    881  CA  VAL 0  59      -8.222   1.068 -14.220  1.00  0.00      R00  C  
ATOM    882  C   VAL 0  59      -9.010   0.136 -15.109  1.00  0.00      R00  C  
ATOM    883  O   VAL 0  59      -8.418  -0.441 -16.048  1.00  0.00      R00  O  
ATOM    884  CB  VAL 0  59      -7.309   0.254 -13.228  1.00  0.00      R00  C  
ATOM    885  CG1 VAL 0  59      -6.266   1.155 -12.595  1.00  0.00      R00  C  
ATOM    886  CG2 VAL 0  59      -8.130  -0.627 -12.270  1.00  0.00      R00  C  
ATOM    887  H   VAL 0  59      -9.144   1.714 -12.400  1.00  0.00      R00  H  
ATOM    888  HA  VAL 0  59      -7.552   1.643 -14.858  1.00  0.00           H  
ATOM    889  HB  VAL 0  59      -6.769  -0.438 -13.875  1.00  0.00           H  
ATOM    890 HG11 VAL 0  59      -5.855   1.758 -13.404  1.00  0.00           H  
ATOM    891 HG12 VAL 0  59      -6.790   1.690 -11.803  1.00  0.00           H  
ATOM    892 HG13 VAL 0  59      -5.432   0.677 -12.081  1.00  0.00           H  
ATOM    893 HG21 VAL 0  59      -7.365  -1.165 -11.711  1.00  0.00           H  
ATOM    894 HG22 VAL 0  59      -8.666  -0.172 -11.436  1.00  0.00           H  
ATOM    895 HG23 VAL 0  59      -8.715  -1.410 -12.751  1.00  0.00           H  
ATOM    896  N   ILE 0  60     -10.328  -0.005 -14.822  1.00  0.00      R00  N  
ATOM    897  CA  ILE 0  60     -11.409  -0.563 -15.611  1.00  0.00      R00  C  
ATOM    898  C   ILE 0  60     -11.877   0.502 -16.585  1.00  0.00      R00  C  
ATOM    899  O   ILE 0  60     -11.965   0.246 -17.753  1.00  0.00      R00  O  
ATOM    900  CB  ILE 0  60     -12.664  -1.025 -14.749  1.00  0.00      R00  C  
ATOM    901  CG2 ILE 0  60     -13.648  -1.823 -15.574  1.00  0.00      R00  C  
ATOM    902  CG1 ILE 0  60     -12.318  -1.709 -13.356  1.00  0.00      R00  C  
ATOM    903  CD1 ILE 0  60     -11.534  -3.043 -13.409  1.00  0.00      R00  C  
ATOM    904  H   ILE 0  60     -10.671   0.436 -13.981  1.00  0.00      R00  H  
ATOM    905  HA  ILE 0  60     -11.099  -1.356 -16.292  1.00  0.00           H  
ATOM    906  HB  ILE 0  60     -13.159  -0.105 -14.440  1.00  0.00           H  
ATOM    907 HG21 ILE 0  60     -13.973  -1.168 -16.382  1.00  0.00           H  
ATOM    908 HG22 ILE 0  60     -13.213  -2.753 -15.939  1.00  0.00           H  
ATOM    909 HG23 ILE 0  60     -14.526  -2.110 -14.995  1.00  0.00           H  
ATOM    910 HG13 ILE 0  60     -13.277  -1.925 -12.885  1.00  0.00           H  
ATOM    911 HG12 ILE 0  60     -11.837  -0.946 -12.744  1.00  0.00           H  
ATOM    912 HD11 ILE 0  60     -11.533  -3.541 -12.439  1.00  0.00           H  
ATOM    913 HD12 ILE 0  60     -11.871  -3.792 -14.125  1.00  0.00           H  
ATOM    914 HD13 ILE 0  60     -10.473  -2.925 -13.633  1.00  0.00           H  
ATOM    915  N   TYR 0  61     -12.084   1.720 -16.158  1.00  0.00      R00  N  
ATOM    916  CA  TYR 0  61     -12.702   2.832 -16.805  1.00  0.00      R00  C  
ATOM    917  C   TYR 0  61     -11.958   3.700 -17.751  1.00  0.00      R00  C  
ATOM    918  O   TYR 0  61     -12.618   4.192 -18.715  1.00  0.00      R00  O  
ATOM    919  CB  TYR 0  61     -13.648   3.577 -15.816  1.00  0.00      R00  C  
ATOM    920  CG  TYR 0  61     -14.842   2.842 -15.253  1.00  0.00      R00  C  
ATOM    921  CD1 TYR 0  61     -15.346   3.268 -14.010  1.00  0.00      R00  C  
ATOM    922  CE1 TYR 0  61     -16.445   2.692 -13.400  1.00  0.00      R00  C  
ATOM    923  CD2 TYR 0  61     -15.446   1.706 -15.866  1.00  0.00      R00  C  
ATOM    924  CE2 TYR 0  61     -16.428   1.018 -15.184  1.00  0.00      R00  C  
ATOM    925  CZ  TYR 0  61     -16.905   1.469 -13.927  1.00  0.00      R00  C  
ATOM    926  OH  TYR 0  61     -17.918   0.743 -13.352  1.00  0.00      R00  O  
ATOM    927  H   TYR 0  61     -12.169   1.732 -15.151  1.00  0.00      R00  H  
ATOM    928  HH  TYR 0  61     -18.129   0.998 -12.451  1.00  0.00      R00  H  
ATOM    929  HA  TYR 0  61     -13.488   2.403 -17.427  1.00  0.00           H  
ATOM    930  HB3 TYR 0  61     -14.150   4.424 -16.282  1.00  0.00           H  
ATOM    931  HB2 TYR 0  61     -12.919   4.028 -15.142  1.00  0.00           H  
ATOM    932  HD1 TYR 0  61     -15.032   4.200 -13.565  1.00  0.00           H  
ATOM    933  HE1 TYR 0  61     -16.891   3.146 -12.528  1.00  0.00           H  
ATOM    934  HD2 TYR 0  61     -15.239   1.235 -16.816  1.00  0.00           H  
ATOM    935  HE2 TYR 0  61     -16.972   0.195 -15.622  1.00  0.00           H  
ATOM    936  N   VAL 0  62     -10.663   3.889 -17.594  1.00  0.00      R00  N  
ATOM    937  CA  VAL 0  62      -9.674   4.392 -18.555  1.00  0.00      R00  C  
ATOM    938  C   VAL 0  62      -9.844   3.991 -20.023  1.00  0.00      R00  C  
ATOM    939  O   VAL 0  62      -9.545   4.866 -20.856  1.00  0.00      R00  O  
ATOM    940  CB  VAL 0  62      -8.245   3.995 -18.035  1.00  0.00      R00  C  
ATOM    941  CG1 VAL 0  62      -7.897   2.434 -18.072  1.00  0.00      R00  C  
ATOM    942  CG2 VAL 0  62      -7.130   4.711 -18.772  1.00  0.00      R00  C  
ATOM    943  H   VAL 0  62     -10.327   3.543 -16.706  1.00  0.00      R00  H  
ATOM    944  HA  VAL 0  62      -9.822   5.471 -18.524  1.00  0.00           H  
ATOM    945  HB  VAL 0  62      -8.219   4.357 -17.008  1.00  0.00           H  
ATOM    946 HG11 VAL 0  62      -8.702   1.839 -17.642  1.00  0.00           H  
ATOM    947 HG12 VAL 0  62      -7.660   2.109 -19.085  1.00  0.00           H  
ATOM    948 HG13 VAL 0  62      -7.006   2.160 -17.506  1.00  0.00           H  
ATOM    949 HG21 VAL 0  62      -7.066   4.277 -19.770  1.00  0.00           H  
ATOM    950 HG22 VAL 0  62      -7.420   5.761 -18.796  1.00  0.00           H  
ATOM    951 HG23 VAL 0  62      -6.152   4.614 -18.300  1.00  0.00           H  
ATOM    952  N   VAL 0  63     -10.348   2.806 -20.333  1.00  0.00      R00  N  
ATOM    953  CA  VAL 0  63     -10.755   2.314 -21.674  1.00  0.00      R00  C  
ATOM    954  C   VAL 0  63     -11.959   3.119 -22.305  1.00  0.00      R00  C  
ATOM    955  O   VAL 0  63     -11.995   3.133 -23.524  1.00  0.00      R00  O  
ATOM    956  CB  VAL 0  63     -11.352   0.890 -21.527  1.00  0.00      R00  C  
ATOM    957  CG1 VAL 0  63     -10.300   0.013 -20.771  1.00  0.00      R00  C  
ATOM    958  CG2 VAL 0  63     -12.822   0.669 -21.094  1.00  0.00      R00  C  
ATOM    959  H   VAL 0  63     -10.604   2.200 -19.566  1.00  0.00      R00  H  
ATOM    960  HA  VAL 0  63      -9.844   2.258 -22.269  1.00  0.00           H  
ATOM    961  HB  VAL 0  63     -11.448   0.307 -22.443  1.00  0.00           H  
ATOM    962 HG11 VAL 0  63      -9.373   0.066 -21.342  1.00  0.00           H  
ATOM    963 HG12 VAL 0  63     -10.139   0.261 -19.722  1.00  0.00           H  
ATOM    964 HG13 VAL 0  63     -10.621  -1.027 -20.821  1.00  0.00           H  
ATOM    965 HG21 VAL 0  63     -12.955  -0.403 -20.950  1.00  0.00           H  
ATOM    966 HG22 VAL 0  63     -13.043   1.126 -20.130  1.00  0.00           H  
ATOM    967 HG23 VAL 0  63     -13.625   0.964 -21.768  1.00  0.00           H  
ATOM    968  N   LEU 0  64     -12.710   3.859 -21.499  1.00  0.00      R00  N  
ATOM    969  CA  LEU 0  64     -13.825   4.791 -21.878  1.00  0.00      R00  C  
ATOM    970  C   LEU 0  64     -13.327   6.285 -21.735  1.00  0.00      R00  C  
ATOM    971  O   LEU 0  64     -14.132   7.204 -21.892  1.00  0.00      R00  O  
ATOM    972  CB  LEU 0  64     -14.907   4.650 -20.878  1.00  0.00      R00  C  
ATOM    973  CG  LEU 0  64     -15.394   3.209 -20.485  1.00  0.00      R00  C  
ATOM    974  CD1 LEU 0  64     -16.377   3.291 -19.300  1.00  0.00      R00  C  
ATOM    975  CD2 LEU 0  64     -16.178   2.457 -21.636  1.00  0.00      R00  C  
ATOM    976  H   LEU 0  64     -12.601   3.800 -20.497  1.00  0.00      R00  H  
ATOM    977  HA  LEU 0  64     -14.110   4.555 -22.904  1.00  0.00           H  
ATOM    978  HB3 LEU 0  64     -15.730   5.202 -21.333  1.00  0.00           H  
ATOM    979  HB2 LEU 0  64     -14.688   5.201 -19.964  1.00  0.00           H  
ATOM    980  HG  LEU 0  64     -14.530   2.709 -20.047  1.00  0.00           H  
ATOM    981 HD11 LEU 0  64     -17.434   3.145 -19.523  1.00  0.00           H  
ATOM    982 HD12 LEU 0  64     -16.229   2.472 -18.597  1.00  0.00           H  
ATOM    983 HD13 LEU 0  64     -16.435   4.257 -18.799  1.00  0.00           H  
ATOM    984 HD21 LEU 0  64     -16.097   1.433 -21.271  1.00  0.00           H  
ATOM    985 HD22 LEU 0  64     -17.249   2.656 -21.632  1.00  0.00           H  
ATOM    986 HD23 LEU 0  64     -15.880   2.638 -22.669  1.00  0.00           H  
ATOM    987  N   ARG 0  65     -12.060   6.549 -21.568  1.00  0.00      R00  N  
ATOM    988  CA  ARG 0  65     -11.558   7.851 -21.333  1.00  0.00      R00  C  
ATOM    989  C   ARG 0  65     -10.401   8.113 -22.323  1.00  0.00      R00  C  
ATOM    990  O   ARG 0  65     -10.553   7.780 -23.440  1.00  0.00      R00  O  
ATOM    991  CB  ARG 0  65     -11.348   8.029 -19.834  1.00  0.00      R00  C  
ATOM    992  CG  ARG 0  65     -12.505   7.873 -18.827  1.00  0.00      R00  C  
ATOM    993  CD  ARG 0  65     -12.042   7.885 -17.338  1.00  0.00      R00  C  
ATOM    994  NE  ARG 0  65     -13.099   7.482 -16.420  1.00  0.00      R00  N  
ATOM    995  CZ  ARG 0  65     -12.971   7.523 -15.088  1.00  0.00      R00  C  
ATOM    996  NH1 ARG 0  65     -13.934   7.115 -14.312  1.00  0.00      R00  N  
ATOM    997  NH2 ARG 0  65     -11.743   7.843 -14.479  1.00  0.00      R00  N1+
ATOM    998  H   ARG 0  65     -11.382   5.800 -21.555  1.00  0.00      R00  H  
ATOM    999  HE  ARG 0  65     -14.021   7.284 -16.783  1.00  0.00      R00  H  
ATOM   1000 HH11 ARG 0  65     -13.871   6.886 -13.330  1.00  0.00      R00  H  
ATOM   1001 HH12 ARG 0  65     -14.856   7.000 -14.707  1.00  0.00      R00  H  
ATOM   1002 HH21 ARG 0  65     -11.667   8.179 -13.530  1.00  0.00      R00  H  
ATOM   1003 HH22 ARG 0  65     -11.016   8.092 -15.135  1.00  0.00      R00  H  
ATOM   1004  HA  ARG 0  65     -12.363   8.522 -21.635  1.00  0.00           H  
ATOM   1005  HB3 ARG 0  65     -10.806   8.941 -19.585  1.00  0.00           H  
ATOM   1006  HB2 ARG 0  65     -10.530   7.389 -19.506  1.00  0.00           H  
ATOM   1007  HG3 ARG 0  65     -13.074   6.954 -18.965  1.00  0.00           H  
ATOM   1008  HG2 ARG 0  65     -13.268   8.644 -18.936  1.00  0.00           H  
ATOM   1009  HD3 ARG 0  65     -11.700   8.910 -17.194  1.00  0.00           H  
ATOM   1010  HD2 ARG 0  65     -11.175   7.244 -17.178  1.00  0.00           H  
ATOM   1011  N   TYR 0  66      -9.260   8.494 -21.850  1.00  0.00      R00  N  
ATOM   1012  CA  TYR 0  66      -8.043   8.861 -22.576  1.00  0.00      R00  C  
ATOM   1013  C   TYR 0  66      -7.191   7.681 -22.910  1.00  0.00      R00  C  
ATOM   1014  O   TYR 0  66      -6.054   7.579 -22.471  1.00  0.00      R00  O  
ATOM   1015  CB  TYR 0  66      -7.213   9.756 -21.624  1.00  0.00      R00  C  
ATOM   1016  CG  TYR 0  66      -6.968   9.324 -20.173  1.00  0.00      R00  C  
ATOM   1017  CD1 TYR 0  66      -5.940   8.419 -19.704  1.00  0.00      R00  C  
ATOM   1018  CE1 TYR 0  66      -5.747   8.071 -18.358  1.00  0.00      R00  C  
ATOM   1019  CD2 TYR 0  66      -7.775   9.918 -19.193  1.00  0.00      R00  C  
ATOM   1020  CE2 TYR 0  66      -7.502   9.640 -17.828  1.00  0.00      R00  C  
ATOM   1021  CZ  TYR 0  66      -6.571   8.731 -17.394  1.00  0.00      R00  C  
ATOM   1022  OH  TYR 0  66      -6.470   8.448 -16.024  1.00  0.00      R00  O  
ATOM   1023  H   TYR 0  66      -9.157   8.538 -20.846  1.00  0.00      R00  H  
ATOM   1024  HH  TYR 0  66      -5.839   7.767 -15.780  1.00  0.00      R00  H  
ATOM   1025  HA  TYR 0  66      -8.245   9.347 -23.530  1.00  0.00           H  
ATOM   1026  HB3 TYR 0  66      -7.597  10.773 -21.707  1.00  0.00           H  
ATOM   1027  HB2 TYR 0  66      -6.184   9.935 -21.936  1.00  0.00           H  
ATOM   1028  HD1 TYR 0  66      -5.324   8.011 -20.491  1.00  0.00           H  
ATOM   1029  HE1 TYR 0  66      -5.065   7.306 -18.017  1.00  0.00           H  
ATOM   1030  HD2 TYR 0  66      -8.514  10.630 -19.530  1.00  0.00           H  
ATOM   1031  HE2 TYR 0  66      -8.018  10.146 -17.025  1.00  0.00           H  
ATOM   1032  N   SER 0  67      -7.803   6.786 -23.714  1.00  0.00      R00  N  
ATOM   1033  CA  SER 0  67      -7.146   5.737 -24.402  1.00  0.00      R00  C  
ATOM   1034  C   SER 0  67      -8.072   5.253 -25.500  1.00  0.00      R00  C  
ATOM   1035  O   SER 0  67      -9.283   5.389 -25.456  1.00  0.00      R00  O  
ATOM   1036  CB  SER 0  67      -6.773   4.598 -23.470  1.00  0.00      R00  C  
ATOM   1037  OG  SER 0  67      -7.899   3.886 -22.948  1.00  0.00      R00  O  
ATOM   1038  H   SER 0  67      -8.766   6.978 -23.948  1.00  0.00      R00  H  
ATOM   1039  HG  SER 0  67      -8.239   4.317 -22.160  1.00  0.00      R00  H  
ATOM   1040  HA  SER 0  67      -6.312   6.214 -24.918  1.00  0.00           H  
ATOM   1041  HB3 SER 0  67      -6.160   4.819 -22.596  1.00  0.00           H  
ATOM   1042  HB2 SER 0  67      -6.242   3.851 -24.060  1.00  0.00           H  
ATOM   1043  N   LYS 0  68      -7.503   4.506 -26.473  1.00  0.00      R00  N  
ATOM   1044  CA  LYS 0  68      -8.196   3.891 -27.561  1.00  0.00      R00  C  
ATOM   1045  C   LYS 0  68      -8.932   2.620 -27.131  1.00  0.00      R00  C  
ATOM   1046  O   LYS 0  68      -8.914   1.749 -27.982  1.00  0.00      R00  O  
ATOM   1047  CB  LYS 0  68      -7.230   3.732 -28.810  1.00  0.00      R00  C  
ATOM   1048  CG  LYS 0  68      -5.960   2.966 -28.533  1.00  0.00      R00  C  
ATOM   1049  CD  LYS 0  68      -5.080   2.730 -29.765  1.00  0.00      R00  C  
ATOM   1050  CE  LYS 0  68      -3.733   2.143 -29.383  1.00  0.00      R00  C  
ATOM   1051  NZ  LYS 0  68      -2.856   1.599 -30.462  1.00  0.00      R00  N1+
ATOM   1052  H   LYS 0  68      -6.504   4.579 -26.604  1.00  0.00      R00  H  
ATOM   1053  HZ1 LYS 0  68      -2.169   0.993 -30.036  1.00  0.00      R00  H  
ATOM   1054  HZ2 LYS 0  68      -3.435   1.018 -31.052  1.00  0.00      R00  H  
ATOM   1055  HZ3 LYS 0  68      -2.420   2.279 -31.069  1.00  0.00      R00  H  
ATOM   1056  HA  LYS 0  68      -8.860   4.736 -27.749  1.00  0.00           H  
ATOM   1057  HB3 LYS 0  68      -7.000   4.658 -29.338  1.00  0.00           H  
ATOM   1058  HB2 LYS 0  68      -7.733   3.171 -29.598  1.00  0.00           H  
ATOM   1059  HG3 LYS 0  68      -6.042   1.974 -28.088  1.00  0.00           H  
ATOM   1060  HG2 LYS 0  68      -5.405   3.487 -27.753  1.00  0.00           H  
ATOM   1061  HD3 LYS 0  68      -4.938   3.736 -30.161  1.00  0.00           H  
ATOM   1062  HD2 LYS 0  68      -5.550   2.125 -30.540  1.00  0.00           H  
ATOM   1063  HE3 LYS 0  68      -3.829   1.382 -28.608  1.00  0.00           H  
ATOM   1064  HE2 LYS 0  68      -3.190   2.964 -28.915  1.00  0.00           H  
ATOM   1065  N   MET 0  69      -9.416   2.492 -25.928  1.00  0.00      R00  N  
ATOM   1066  CA  MET 0  69     -10.024   1.293 -25.447  1.00  0.00      R00  C  
ATOM   1067  C   MET 0  69      -8.955   0.184 -25.192  1.00  0.00      R00  C  
ATOM   1068  O   MET 0  69      -9.132  -0.865 -24.517  1.00  0.00      R00  O  
ATOM   1069  CB  MET 0  69     -11.291   0.810 -26.262  1.00  0.00      R00  C  
ATOM   1070  CG  MET 0  69     -11.615  -0.723 -26.071  1.00  0.00      R00  C  
ATOM   1071  SD  MET 0  69     -13.228  -1.086 -26.796  1.00  0.00      R00  S  
ATOM   1072  CE  MET 0  69     -12.719  -1.011 -28.517  1.00  0.00      R00  C  
ATOM   1073  H   MET 0  69      -9.318   3.243 -25.260  1.00  0.00      R00  H  
ATOM   1074  HA  MET 0  69     -10.455   1.464 -24.461  1.00  0.00           H  
ATOM   1075  HB3 MET 0  69     -11.158   1.121 -27.298  1.00  0.00           H  
ATOM   1076  HB2 MET 0  69     -12.193   1.395 -26.083  1.00  0.00           H  
ATOM   1077  HG3 MET 0  69     -11.618  -0.951 -25.005  1.00  0.00           H  
ATOM   1078  HG2 MET 0  69     -10.876  -1.364 -26.552  1.00  0.00           H  
ATOM   1079  HE1 MET 0  69     -12.202  -1.933 -28.786  1.00  0.00           H  
ATOM   1080  HE2 MET 0  69     -13.591  -1.140 -29.158  1.00  0.00           H  
ATOM   1081  HE3 MET 0  69     -12.138  -0.137 -28.811  1.00  0.00           H  
ATOM   1082  N   GLN 0  70      -7.769   0.345 -25.872  1.00  0.00      R00  N  
ATOM   1083  CA  GLN 0  70      -6.517  -0.378 -25.836  1.00  0.00      R00  C  
ATOM   1084  C   GLN 0  70      -5.449   0.460 -25.176  1.00  0.00      R00  C  
ATOM   1085  O   GLN 0  70      -4.806   1.325 -25.776  1.00  0.00      R00  O  
ATOM   1086  CB  GLN 0  70      -6.077  -0.826 -27.262  1.00  0.00      R00  C  
ATOM   1087  CG  GLN 0  70      -7.100  -1.360 -28.318  1.00  0.00      R00  C  
ATOM   1088  CD  GLN 0  70      -7.778  -2.681 -27.918  1.00  0.00      R00  C  
ATOM   1089  OE1 GLN 0  70      -7.441  -3.355 -26.974  1.00  0.00      R00  O  
ATOM   1090  NE2 GLN 0  70      -8.825  -3.145 -28.658  1.00  0.00      R00  N  
ATOM   1091  H   GLN 0  70      -7.747   1.178 -26.443  1.00  0.00      R00  H  
ATOM   1092 HE21 GLN 0  70      -9.219  -4.073 -28.599  1.00  0.00      R00  H  
ATOM   1093 HE22 GLN 0  70      -8.846  -2.780 -29.600  1.00  0.00      R00  H  
ATOM   1094  HA  GLN 0  70      -6.638  -1.300 -25.267  1.00  0.00           H  
ATOM   1095  HB3 GLN 0  70      -5.411  -1.685 -27.180  1.00  0.00           H  
ATOM   1096  HB2 GLN 0  70      -5.537  -0.023 -27.763  1.00  0.00           H  
ATOM   1097  HG3 GLN 0  70      -6.661  -1.371 -29.316  1.00  0.00           H  
ATOM   1098  HG2 GLN 0  70      -7.953  -0.694 -28.452  1.00  0.00           H  
ATOM   1099  N   THR 0  71      -5.316   0.247 -23.895  1.00  0.00      R00  N  
ATOM   1100  CA  THR 0  71      -4.241   0.769 -23.009  1.00  0.00      R00  C  
ATOM   1101  C   THR 0  71      -3.379  -0.485 -22.498  1.00  0.00      R00  C  
ATOM   1102  O   THR 0  71      -3.390  -1.504 -23.164  1.00  0.00      R00  O  
ATOM   1103  CB  THR 0  71      -4.942   1.662 -21.934  1.00  0.00      R00  C  
ATOM   1104  OG1 THR 0  71      -4.274   2.146 -20.789  1.00  0.00      R00  O  
ATOM   1105  CG2 THR 0  71      -6.180   0.998 -21.287  1.00  0.00      R00  C  
ATOM   1106  H   THR 0  71      -5.945  -0.438 -23.500  1.00  0.00      R00  H  
ATOM   1107  HG1 THR 0  71      -3.591   2.780 -21.020  1.00  0.00      R00  H  
ATOM   1108  HA  THR 0  71      -3.553   1.456 -23.504  1.00  0.00           H  
ATOM   1109  HB  THR 0  71      -5.176   2.544 -22.530  1.00  0.00           H  
ATOM   1110 HG21 THR 0  71      -7.020   1.038 -21.979  1.00  0.00           H  
ATOM   1111 HG22 THR 0  71      -5.863  -0.027 -21.093  1.00  0.00           H  
ATOM   1112 HG23 THR 0  71      -6.445   1.489 -20.350  1.00  0.00           H  
ATOM   1113  N   VAL 0  72      -2.762  -0.356 -21.318  1.00  0.00      R00  N  
ATOM   1114  CA  VAL 0  72      -1.997  -1.455 -20.665  1.00  0.00      R00  C  
ATOM   1115  C   VAL 0  72      -2.833  -2.341 -19.694  1.00  0.00      R00  C  
ATOM   1116  O   VAL 0  72      -2.442  -3.433 -19.407  1.00  0.00      R00  O  
ATOM   1117  CB  VAL 0  72      -0.754  -0.896 -19.929  1.00  0.00      R00  C  
ATOM   1118  CG1 VAL 0  72       0.204  -0.224 -20.870  1.00  0.00      R00  C  
ATOM   1119  CG2 VAL 0  72      -1.173   0.009 -18.646  1.00  0.00      R00  C  
ATOM   1120  H   VAL 0  72      -3.014   0.430 -20.737  1.00  0.00      R00  H  
ATOM   1121  HA  VAL 0  72      -1.644  -2.119 -21.454  1.00  0.00           H  
ATOM   1122  HB  VAL 0  72      -0.280  -1.759 -19.461  1.00  0.00           H  
ATOM   1123 HG11 VAL 0  72       0.482  -0.934 -21.648  1.00  0.00           H  
ATOM   1124 HG12 VAL 0  72      -0.263   0.675 -21.274  1.00  0.00           H  
ATOM   1125 HG13 VAL 0  72       1.100   0.009 -20.295  1.00  0.00           H  
ATOM   1126 HG21 VAL 0  72      -0.350   0.715 -18.530  1.00  0.00           H  
ATOM   1127 HG22 VAL 0  72      -1.909   0.785 -18.856  1.00  0.00           H  
ATOM   1128 HG23 VAL 0  72      -1.194  -0.496 -17.680  1.00  0.00           H  
ATOM   1129  N   THR 0  73      -3.968  -1.764 -19.226  1.00  0.00      R00  N  
ATOM   1130  CA  THR 0  73      -4.804  -2.252 -18.107  1.00  0.00      R00  C  
ATOM   1131  C   THR 0  73      -5.703  -3.448 -18.503  1.00  0.00      R00  C  
ATOM   1132  O   THR 0  73      -6.181  -4.150 -17.582  1.00  0.00      R00  O  
ATOM   1133  CB  THR 0  73      -5.729  -1.173 -17.358  1.00  0.00      R00  C  
ATOM   1134  OG1 THR 0  73      -6.804  -0.701 -18.219  1.00  0.00      R00  O  
ATOM   1135  CG2 THR 0  73      -4.887  -0.064 -16.887  1.00  0.00      R00  C  
ATOM   1136  H   THR 0  73      -4.342  -0.910 -19.614  1.00  0.00      R00  H  
ATOM   1137  HG1 THR 0  73      -7.506  -0.388 -17.643  1.00  0.00      R00  H  
ATOM   1138  HA  THR 0  73      -4.121  -2.569 -17.319  1.00  0.00           H  
ATOM   1139  HB  THR 0  73      -6.229  -1.638 -16.509  1.00  0.00           H  
ATOM   1140 HG21 THR 0  73      -4.040  -0.481 -16.341  1.00  0.00           H  
ATOM   1141 HG22 THR 0  73      -4.642   0.508 -17.781  1.00  0.00           H  
ATOM   1142 HG23 THR 0  73      -5.443   0.607 -16.234  1.00  0.00           H  
ATOM   1143  N   ASN 0  74      -6.135  -3.554 -19.807  1.00  0.00      R00  N  
ATOM   1144  CA  ASN 0  74      -7.090  -4.499 -20.426  1.00  0.00      R00  C  
ATOM   1145  C   ASN 0  74      -7.248  -6.011 -19.859  1.00  0.00      R00  C  
ATOM   1146  O   ASN 0  74      -8.364  -6.640 -19.822  1.00  0.00      R00  O  
ATOM   1147  CB  ASN 0  74      -6.822  -4.460 -21.936  1.00  0.00      R00  C  
ATOM   1148  CG  ASN 0  74      -7.226  -3.071 -22.494  1.00  0.00      R00  C  
ATOM   1149  OD1 ASN 0  74      -6.695  -1.994 -22.082  1.00  0.00      R00  O  
ATOM   1150  ND2 ASN 0  74      -8.218  -3.090 -23.365  1.00  0.00      R00  N  
ATOM   1151  H   ASN 0  74      -5.973  -2.702 -20.324  1.00  0.00      R00  H  
ATOM   1152 HD21 ASN 0  74      -8.565  -2.198 -23.686  1.00  0.00      R00  H  
ATOM   1153 HD22 ASN 0  74      -8.681  -3.922 -23.704  1.00  0.00      R00  H  
ATOM   1154  HA  ASN 0  74      -7.998  -3.954 -20.167  1.00  0.00           H  
ATOM   1155  HB3 ASN 0  74      -7.274  -5.303 -22.459  1.00  0.00           H  
ATOM   1156  HB2 ASN 0  74      -5.763  -4.537 -22.183  1.00  0.00           H  
ATOM   1157  N   MET 0  75      -6.104  -6.661 -19.528  1.00  0.00      R00  N  
ATOM   1158  CA  MET 0  75      -5.938  -8.054 -18.957  1.00  0.00      R00  C  
ATOM   1159  C   MET 0  75      -6.432  -8.236 -17.531  1.00  0.00      R00  C  
ATOM   1160  O   MET 0  75      -7.066  -9.241 -17.197  1.00  0.00      R00  O  
ATOM   1161  CB  MET 0  75      -4.517  -8.634 -19.241  1.00  0.00      R00  C  
ATOM   1162  CG  MET 0  75      -4.361 -10.229 -19.110  1.00  0.00      R00  C  
ATOM   1163  SD  MET 0  75      -3.685 -10.609 -17.448  1.00  0.00      R00  S  
ATOM   1164  CE  MET 0  75      -1.974  -9.987 -17.661  1.00  0.00      R00  C  
ATOM   1165  H   MET 0  75      -5.255  -6.196 -19.817  1.00  0.00      R00  H  
ATOM   1166  HA  MET 0  75      -6.633  -8.660 -19.539  1.00  0.00           H  
ATOM   1167  HB3 MET 0  75      -3.858  -8.076 -18.576  1.00  0.00           H  
ATOM   1168  HB2 MET 0  75      -4.194  -8.413 -20.258  1.00  0.00           H  
ATOM   1169  HG3 MET 0  75      -3.757 -10.610 -19.933  1.00  0.00           H  
ATOM   1170  HG2 MET 0  75      -5.390 -10.572 -19.224  1.00  0.00           H  
ATOM   1171  HE1 MET 0  75      -1.425 -10.572 -16.923  1.00  0.00           H  
ATOM   1172  HE2 MET 0  75      -1.665 -10.330 -18.648  1.00  0.00           H  
ATOM   1173  HE3 MET 0  75      -1.797  -8.920 -17.522  1.00  0.00           H  
ATOM   1174  N   TYR 0  76      -6.151  -7.198 -16.685  1.00  0.00      R00  N  
ATOM   1175  CA  TYR 0  76      -6.492  -7.261 -15.255  1.00  0.00      R00  C  
ATOM   1176  C   TYR 0  76      -7.945  -7.168 -14.951  1.00  0.00      R00  C  
ATOM   1177  O   TYR 0  76      -8.408  -7.695 -13.968  1.00  0.00      R00  O  
ATOM   1178  CB  TYR 0  76      -5.792  -6.070 -14.421  1.00  0.00      R00  C  
ATOM   1179  CG  TYR 0  76      -4.339  -5.821 -14.722  1.00  0.00      R00  C  
ATOM   1180  CD1 TYR 0  76      -3.804  -4.494 -14.788  1.00  0.00      R00  C  
ATOM   1181  CE1 TYR 0  76      -2.479  -4.275 -15.142  1.00  0.00      R00  C  
ATOM   1182  CD2 TYR 0  76      -3.421  -6.882 -15.102  1.00  0.00      R00  C  
ATOM   1183  CE2 TYR 0  76      -2.092  -6.626 -15.492  1.00  0.00      R00  C  
ATOM   1184  CZ  TYR 0  76      -1.618  -5.302 -15.552  1.00  0.00      R00  C  
ATOM   1185  OH  TYR 0  76      -0.454  -5.032 -16.173  1.00  0.00      R00  O  
ATOM   1186  H   TYR 0  76      -5.622  -6.404 -17.015  1.00  0.00      R00  H  
ATOM   1187  HH  TYR 0  76      -0.198  -5.651 -16.860  1.00  0.00      R00  H  
ATOM   1188  HA  TYR 0  76      -6.092  -8.195 -14.858  1.00  0.00           H  
ATOM   1189  HB3 TYR 0  76      -5.899  -6.000 -13.338  1.00  0.00           H  
ATOM   1190  HB2 TYR 0  76      -6.311  -5.162 -14.729  1.00  0.00           H  
ATOM   1191  HD1 TYR 0  76      -4.475  -3.710 -14.470  1.00  0.00           H  
ATOM   1192  HE1 TYR 0  76      -2.075  -3.289 -14.965  1.00  0.00           H  
ATOM   1193  HD2 TYR 0  76      -3.725  -7.917 -15.057  1.00  0.00           H  
ATOM   1194  HE2 TYR 0  76      -1.445  -7.469 -15.685  1.00  0.00           H  
ATOM   1195  N   ILE 0  77      -8.669  -6.383 -15.730  1.00  0.00      R00  N  
ATOM   1196  CA  ILE 0  77     -10.044  -5.983 -15.496  1.00  0.00      R00  C  
ATOM   1197  C   ILE 0  77     -11.058  -7.126 -15.155  1.00  0.00      R00  C  
ATOM   1198  O   ILE 0  77     -12.146  -6.848 -14.537  1.00  0.00      R00  O  
ATOM   1199  CB  ILE 0  77     -10.683  -5.093 -16.665  1.00  0.00      R00  C  
ATOM   1200  CG2 ILE 0  77      -9.612  -4.013 -17.036  1.00  0.00      R00  C  
ATOM   1201  CG1 ILE 0  77     -11.319  -5.790 -17.965  1.00  0.00      R00  C  
ATOM   1202  CD1 ILE 0  77     -12.817  -6.141 -17.729  1.00  0.00      R00  C  
ATOM   1203  H   ILE 0  77      -8.207  -6.091 -16.580  1.00  0.00      R00  H  
ATOM   1204  HA  ILE 0  77     -10.020  -5.334 -14.620  1.00  0.00           H  
ATOM   1205  HB  ILE 0  77     -11.406  -4.474 -16.133  1.00  0.00           H  
ATOM   1206 HG21 ILE 0  77     -10.189  -3.245 -17.551  1.00  0.00           H  
ATOM   1207 HG22 ILE 0  77      -9.190  -3.575 -16.131  1.00  0.00           H  
ATOM   1208 HG23 ILE 0  77      -8.808  -4.255 -17.731  1.00  0.00           H  
ATOM   1209 HG13 ILE 0  77     -10.761  -6.656 -18.319  1.00  0.00           H  
ATOM   1210 HG12 ILE 0  77     -11.337  -5.010 -18.726  1.00  0.00           H  
ATOM   1211 HD11 ILE 0  77     -13.343  -6.227 -18.680  1.00  0.00           H  
ATOM   1212 HD12 ILE 0  77     -12.998  -7.117 -17.278  1.00  0.00           H  
ATOM   1213 HD13 ILE 0  77     -13.301  -5.392 -17.102  1.00  0.00           H  
ATOM   1214  N   VAL 0  78     -10.868  -8.333 -15.672  1.00  0.00      R00  N  
ATOM   1215  CA  VAL 0  78     -11.880  -9.344 -15.626  1.00  0.00      R00  C  
ATOM   1216  C   VAL 0  78     -11.835 -10.136 -14.293  1.00  0.00      R00  C  
ATOM   1217  O   VAL 0  78     -12.647 -11.026 -14.076  1.00  0.00      R00  O  
ATOM   1218  CB  VAL 0  78     -11.668 -10.315 -16.840  1.00  0.00      R00  C  
ATOM   1219  CG1 VAL 0  78     -12.187  -9.607 -18.048  1.00  0.00      R00  C  
ATOM   1220  CG2 VAL 0  78     -10.182 -10.749 -16.878  1.00  0.00      R00  C  
ATOM   1221  H   VAL 0  78     -10.034  -8.658 -16.140  1.00  0.00      R00  H  
ATOM   1222  HA  VAL 0  78     -12.902  -8.968 -15.675  1.00  0.00           H  
ATOM   1223  HB  VAL 0  78     -12.240 -11.206 -16.580  1.00  0.00           H  
ATOM   1224 HG11 VAL 0  78     -11.615  -8.690 -18.194  1.00  0.00           H  
ATOM   1225 HG12 VAL 0  78     -11.912 -10.158 -18.948  1.00  0.00           H  
ATOM   1226 HG13 VAL 0  78     -13.267  -9.516 -18.162  1.00  0.00           H  
ATOM   1227 HG21 VAL 0  78      -9.906 -11.188 -15.919  1.00  0.00           H  
ATOM   1228 HG22 VAL 0  78      -9.954 -11.470 -17.663  1.00  0.00           H  
ATOM   1229 HG23 VAL 0  78      -9.545  -9.883 -17.060  1.00  0.00           H  
ATOM   1230  N   ASN 0  79     -10.826  -9.779 -13.461  1.00  0.00      R00  N  
ATOM   1231  CA  ASN 0  79     -10.739 -10.150 -12.079  1.00  0.00      R00  C  
ATOM   1232  C   ASN 0  79     -11.825  -9.305 -11.309  1.00  0.00      R00  C  
ATOM   1233  O   ASN 0  79     -12.172  -8.221 -11.841  1.00  0.00      R00  O  
ATOM   1234  CB  ASN 0  79      -9.329  -9.780 -11.548  1.00  0.00      R00  C  
ATOM   1235  CG  ASN 0  79      -9.118 -10.208 -10.044  1.00  0.00      R00  C  
ATOM   1236  OD1 ASN 0  79      -9.589 -11.309  -9.614  1.00  0.00      R00  O  
ATOM   1237  ND2 ASN 0  79      -8.476  -9.413  -9.223  1.00  0.00      R00  N  
ATOM   1238  H   ASN 0  79     -10.294  -8.940 -13.646  1.00  0.00      R00  H  
ATOM   1239 HD21 ASN 0  79      -8.115  -9.658  -8.311  1.00  0.00      R00  H  
ATOM   1240 HD22 ASN 0  79      -8.224  -8.506  -9.588  1.00  0.00      R00  H  
ATOM   1241  HA  ASN 0  79     -10.972 -11.209 -11.969  1.00  0.00           H  
ATOM   1242  HB3 ASN 0  79      -9.225  -8.700 -11.650  1.00  0.00           H  
ATOM   1243  HB2 ASN 0  79      -8.570 -10.338 -12.097  1.00  0.00           H  
ATOM   1244  N   LEU 0  80     -12.197  -9.728 -10.082  1.00  0.00      R00  N  
ATOM   1245  CA  LEU 0  80     -13.012  -8.838  -9.110  1.00  0.00      R00  C  
ATOM   1246  C   LEU 0  80     -12.972  -9.448  -7.731  1.00  0.00      R00  C  
ATOM   1247  O   LEU 0  80     -12.993 -10.691  -7.666  1.00  0.00      R00  O  
ATOM   1248  CB  LEU 0  80     -14.417  -8.709  -9.695  1.00  0.00      R00  C  
ATOM   1249  CG  LEU 0  80     -15.468  -7.864  -8.886  1.00  0.00      R00  C  
ATOM   1250  CD1 LEU 0  80     -15.076  -6.409  -8.690  1.00  0.00      R00  C  
ATOM   1251  CD2 LEU 0  80     -16.865  -8.016  -9.494  1.00  0.00      R00  C  
ATOM   1252  H   LEU 0  80     -12.002 -10.669  -9.770  1.00  0.00      R00  H  
ATOM   1253  HA  LEU 0  80     -12.750  -7.783  -9.032  1.00  0.00           H  
ATOM   1254  HB3 LEU 0  80     -14.906  -9.658  -9.913  1.00  0.00           H  
ATOM   1255  HB2 LEU 0  80     -14.438  -8.330 -10.717  1.00  0.00           H  
ATOM   1256  HG  LEU 0  80     -15.586  -8.194  -7.854  1.00  0.00           H  
ATOM   1257 HD11 LEU 0  80     -15.053  -5.903  -7.725  1.00  0.00           H  
ATOM   1258 HD12 LEU 0  80     -14.169  -6.121  -9.221  1.00  0.00           H  
ATOM   1259 HD13 LEU 0  80     -15.834  -5.764  -9.135  1.00  0.00           H  
ATOM   1260 HD21 LEU 0  80     -17.293  -7.112  -9.926  1.00  0.00           H  
ATOM   1261 HD22 LEU 0  80     -16.891  -8.678 -10.360  1.00  0.00           H  
ATOM   1262 HD23 LEU 0  80     -17.607  -8.439  -8.817  1.00  0.00           H  
ATOM   1263  N   ALA 0  81     -12.937  -8.667  -6.606  1.00  0.00      R00  N  
ATOM   1264  CA  ALA 0  81     -13.045  -8.994  -5.189  1.00  0.00      R00  C  
ATOM   1265  C   ALA 0  81     -11.684  -9.370  -4.571  1.00  0.00      R00  C  
ATOM   1266  O   ALA 0  81     -11.300  -8.724  -3.580  1.00  0.00      R00  O  
ATOM   1267  CB  ALA 0  81     -14.020 -10.104  -4.739  1.00  0.00      R00  C  
ATOM   1268  H   ALA 0  81     -12.731  -7.690  -6.757  1.00  0.00      R00  H  
ATOM   1269  HA  ALA 0  81     -13.333  -8.056  -4.714  1.00  0.00           H  
ATOM   1270  HB1 ALA 0  81     -15.005  -9.944  -5.178  1.00  0.00           H  
ATOM   1271  HB2 ALA 0  81     -13.702 -11.060  -5.156  1.00  0.00           H  
ATOM   1272  HB3 ALA 0  81     -14.062 -10.304  -3.669  1.00  0.00           H  
ATOM   1273  N   ILE 0  82     -10.944 -10.285  -5.183  1.00  0.00      R00  N  
ATOM   1274  CA  ILE 0  82      -9.593 -10.667  -4.736  1.00  0.00      R00  C  
ATOM   1275  C   ILE 0  82      -8.657  -9.576  -5.302  1.00  0.00      R00  C  
ATOM   1276  O   ILE 0  82      -8.049  -9.716  -6.345  1.00  0.00      R00  O  
ATOM   1277  CB  ILE 0  82      -9.301 -11.995  -5.485  1.00  0.00      R00  C  
ATOM   1278  CG2 ILE 0  82      -7.883 -12.567  -5.325  1.00  0.00      R00  C  
ATOM   1279  CG1 ILE 0  82     -10.332 -13.129  -5.133  1.00  0.00      R00  C  
ATOM   1280  CD1 ILE 0  82     -10.425 -13.490  -3.638  1.00  0.00      R00  C  
ATOM   1281  H   ILE 0  82     -11.346 -10.873  -5.900  1.00  0.00      R00  H  
ATOM   1282  HA  ILE 0  82      -9.542 -10.745  -3.650  1.00  0.00           H  
ATOM   1283  HB  ILE 0  82      -9.420 -11.739  -6.538  1.00  0.00           H  
ATOM   1284 HG21 ILE 0  82      -7.933 -13.489  -5.904  1.00  0.00           H  
ATOM   1285 HG22 ILE 0  82      -7.049 -11.940  -5.640  1.00  0.00           H  
ATOM   1286 HG23 ILE 0  82      -7.659 -12.850  -4.297  1.00  0.00           H  
ATOM   1287 HG13 ILE 0  82      -9.970 -14.047  -5.596  1.00  0.00           H  
ATOM   1288 HG12 ILE 0  82     -11.355 -13.014  -5.489  1.00  0.00           H  
ATOM   1289 HD11 ILE 0  82     -11.245 -14.200  -3.536  1.00  0.00           H  
ATOM   1290 HD12 ILE 0  82      -9.445 -13.883  -3.366  1.00  0.00           H  
ATOM   1291 HD13 ILE 0  82     -10.707 -12.678  -2.968  1.00  0.00           H  
ATOM   1292  N   ALA 0  83      -8.606  -8.427  -4.612  1.00  0.00      R00  N  
ATOM   1293  CA  ALA 0  83      -7.901  -7.239  -5.028  1.00  0.00      R00  C  
ATOM   1294  C   ALA 0  83      -8.238  -6.108  -4.034  1.00  0.00      R00  C  
ATOM   1295  O   ALA 0  83      -8.551  -6.428  -2.913  1.00  0.00      R00  O  
ATOM   1296  CB  ALA 0  83      -8.048  -6.814  -6.533  1.00  0.00      R00  C  
ATOM   1297  H   ALA 0  83      -9.207  -8.231  -3.824  1.00  0.00      R00  H  
ATOM   1298  HA  ALA 0  83      -6.841  -7.343  -4.798  1.00  0.00           H  
ATOM   1299  HB1 ALA 0  83      -7.809  -7.515  -7.333  1.00  0.00           H  
ATOM   1300  HB2 ALA 0  83      -8.988  -6.356  -6.841  1.00  0.00           H  
ATOM   1301  HB3 ALA 0  83      -7.376  -5.964  -6.651  1.00  0.00           H  
ATOM   1302  N   ASP 0  84      -8.100  -4.840  -4.448  1.00  0.00      R00  N  
ATOM   1303  CA  ASP 0  84      -8.220  -3.657  -3.590  1.00  0.00      R00  C  
ATOM   1304  C   ASP 0  84      -9.720  -3.499  -3.105  1.00  0.00      R00  C  
ATOM   1305  O   ASP 0  84      -9.844  -2.930  -1.970  1.00  0.00      R00  O  
ATOM   1306  CB  ASP 0  84      -7.614  -2.335  -4.171  1.00  0.00      R00  C  
ATOM   1307  CG  ASP 0  84      -7.447  -2.285  -5.638  1.00  0.00      R00  C  
ATOM   1308  OD1 ASP 0  84      -7.893  -1.361  -6.340  1.00  0.00      R00  O  
ATOM   1309  OD2 ASP 0  84      -6.774  -3.189  -6.135  1.00  0.00      R00  O1-
ATOM   1310  H   ASP 0  84      -7.895  -4.649  -5.418  1.00  0.00      R00  H  
ATOM   1311  HA  ASP 0  84      -7.668  -3.870  -2.675  1.00  0.00           H  
ATOM   1312  HB3 ASP 0  84      -6.599  -2.180  -3.805  1.00  0.00           H  
ATOM   1313  HB2 ASP 0  84      -8.290  -1.559  -3.812  1.00  0.00           H  
ATOM   1314  N   GLU 0  85     -10.685  -4.064  -3.750  1.00  0.00      R00  N  
ATOM   1315  CA  GLU 0  85     -12.141  -4.098  -3.265  1.00  0.00      R00  C  
ATOM   1316  C   GLU 0  85     -12.223  -4.852  -1.895  1.00  0.00      R00  C  
ATOM   1317  O   GLU 0  85     -12.993  -4.392  -1.054  1.00  0.00      R00  O  
ATOM   1318  CB  GLU 0  85     -13.060  -4.849  -4.254  1.00  0.00      R00  C  
ATOM   1319  CG  GLU 0  85     -12.966  -4.344  -5.641  1.00  0.00      R00  C  
ATOM   1320  CD  GLU 0  85     -11.967  -5.106  -6.514  1.00  0.00      R00  C  
ATOM   1321  OE1 GLU 0  85     -10.829  -4.633  -6.456  1.00  0.00      R00  O  
ATOM   1322  OE2 GLU 0  85     -12.230  -6.021  -7.326  1.00  0.00      R00  O1-
ATOM   1323  H   GLU 0  85     -10.546  -4.413  -4.688  1.00  0.00      R00  H  
ATOM   1324  HA  GLU 0  85     -12.441  -3.057  -3.143  1.00  0.00           H  
ATOM   1325  HB3 GLU 0  85     -14.121  -4.754  -4.021  1.00  0.00           H  
ATOM   1326  HB2 GLU 0  85     -12.777  -5.902  -4.267  1.00  0.00           H  
ATOM   1327  HG3 GLU 0  85     -13.024  -3.255  -5.652  1.00  0.00           H  
ATOM   1328  HG2 GLU 0  85     -13.863  -4.671  -6.168  1.00  0.00           H  
ATOM   1329  N   CYS 0  86     -11.343  -5.838  -1.551  1.00  0.00      R00  N  
ATOM   1330  CA  CYS 0  86     -11.406  -6.441  -0.241  1.00  0.00      R00  C  
ATOM   1331  C   CYS 0  86     -10.750  -5.626   0.890  1.00  0.00      R00  C  
ATOM   1332  O   CYS 0  86     -10.997  -5.928   2.039  1.00  0.00      R00  O  
ATOM   1333  CB  CYS 0  86     -10.859  -7.936  -0.278  1.00  0.00      R00  C  
ATOM   1334  SG  CYS 0  86     -11.664  -8.788   1.083  1.00  0.00      R00  S  
ATOM   1335  H   CYS 0  86     -10.744  -6.291  -2.226  1.00  0.00      R00  H  
ATOM   1336  HA  CYS 0  86     -12.442  -6.482   0.095  1.00  0.00           H  
ATOM   1337  HB3 CYS 0  86      -9.790  -8.003  -0.075  1.00  0.00           H  
ATOM   1338  HB2 CYS 0  86     -11.178  -8.513  -1.146  1.00  0.00           H  
ATOM   1339  HG  CYS 0  86     -11.389  -7.955   2.090  1.00  0.00           H  
ATOM   1340  N   PHE 0  87      -9.886  -4.651   0.572  1.00  0.00      R00  N  
ATOM   1341  CA  PHE 0  87      -9.384  -3.695   1.489  1.00  0.00      R00  C  
ATOM   1342  C   PHE 0  87     -10.416  -2.548   1.623  1.00  0.00      R00  C  
ATOM   1343  O   PHE 0  87     -10.622  -2.009   2.737  1.00  0.00      R00  O  
ATOM   1344  CB  PHE 0  87      -8.125  -3.021   0.905  1.00  0.00      R00  C  
ATOM   1345  CG  PHE 0  87      -6.727  -3.698   1.037  1.00  0.00      R00  C  
ATOM   1346  CD1 PHE 0  87      -6.325  -4.132   2.308  1.00  0.00      R00  C  
ATOM   1347  CD2 PHE 0  87      -5.720  -3.464   0.055  1.00  0.00      R00  C  
ATOM   1348  CE1 PHE 0  87      -4.988  -4.448   2.493  1.00  0.00      R00  C  
ATOM   1349  CE2 PHE 0  87      -4.379  -3.775   0.332  1.00  0.00      R00  C  
ATOM   1350  CZ  PHE 0  87      -4.002  -4.255   1.566  1.00  0.00      R00  C  
ATOM   1351  H   PHE 0  87      -9.744  -4.443  -0.406  1.00  0.00      R00  H  
ATOM   1352  HA  PHE 0  87      -9.257  -4.129   2.481  1.00  0.00           H  
ATOM   1353  HB3 PHE 0  87      -7.915  -2.020   1.280  1.00  0.00           H  
ATOM   1354  HB2 PHE 0  87      -8.290  -2.991  -0.172  1.00  0.00           H  
ATOM   1355  HD1 PHE 0  87      -7.020  -4.205   3.132  1.00  0.00           H  
ATOM   1356  HD2 PHE 0  87      -5.909  -3.037  -0.919  1.00  0.00           H  
ATOM   1357  HE1 PHE 0  87      -4.724  -4.879   3.448  1.00  0.00           H  
ATOM   1358  HE2 PHE 0  87      -3.564  -3.670  -0.370  1.00  0.00           H  
ATOM   1359  HZ  PHE 0  87      -2.942  -4.452   1.627  1.00  0.00           H  
ATOM   1360  N   LEU 0  88     -11.018  -2.136   0.520  1.00  0.00      R00  N  
ATOM   1361  CA  LEU 0  88     -11.852  -0.913   0.413  1.00  0.00      R00  C  
ATOM   1362  C   LEU 0  88     -13.110  -1.093   1.154  1.00  0.00      R00  C  
ATOM   1363  O   LEU 0  88     -13.540  -0.139   1.804  1.00  0.00      R00  O  
ATOM   1364  CB  LEU 0  88     -12.084  -0.606  -1.100  1.00  0.00      R00  C  
ATOM   1365  CG  LEU 0  88     -10.979   0.386  -1.623  1.00  0.00      R00  C  
ATOM   1366  CD1 LEU 0  88     -11.087   0.353  -3.186  1.00  0.00      R00  C  
ATOM   1367  CD2 LEU 0  88     -11.090   1.837  -1.039  1.00  0.00      R00  C  
ATOM   1368  H   LEU 0  88     -10.804  -2.542  -0.379  1.00  0.00      R00  H  
ATOM   1369  HA  LEU 0  88     -11.321  -0.122   0.942  1.00  0.00           H  
ATOM   1370  HB3 LEU 0  88     -13.072  -0.246  -1.388  1.00  0.00           H  
ATOM   1371  HB2 LEU 0  88     -11.974  -1.525  -1.675  1.00  0.00           H  
ATOM   1372  HG  LEU 0  88     -10.013  -0.056  -1.383  1.00  0.00           H  
ATOM   1373 HD11 LEU 0  88     -10.674   1.258  -3.631  1.00  0.00           H  
ATOM   1374 HD12 LEU 0  88     -10.513  -0.503  -3.542  1.00  0.00           H  
ATOM   1375 HD13 LEU 0  88     -12.118   0.104  -3.439  1.00  0.00           H  
ATOM   1376 HD21 LEU 0  88     -11.928   1.935  -0.348  1.00  0.00           H  
ATOM   1377 HD22 LEU 0  88     -10.129   2.124  -0.614  1.00  0.00           H  
ATOM   1378 HD23 LEU 0  88     -11.228   2.633  -1.771  1.00  0.00           H  
ATOM   1379  N   ILE 0  89     -13.671  -2.353   1.088  1.00  0.00      R00  N  
ATOM   1380  CA  ILE 0  89     -14.862  -2.705   1.882  1.00  0.00      R00  C  
ATOM   1381  C   ILE 0  89     -14.661  -2.567   3.496  1.00  0.00      R00  C  
ATOM   1382  O   ILE 0  89     -15.526  -2.864   4.276  1.00  0.00      R00  O  
ATOM   1383  CB  ILE 0  89     -15.392  -4.047   1.381  1.00  0.00      R00  C  
ATOM   1384  CG2 ILE 0  89     -14.576  -5.272   1.925  1.00  0.00      R00  C  
ATOM   1385  CG1 ILE 0  89     -16.901  -4.199   1.761  1.00  0.00      R00  C  
ATOM   1386  CD1 ILE 0  89     -17.693  -5.047   0.840  1.00  0.00      R00  C  
ATOM   1387  H   ILE 0  89     -13.213  -3.075   0.551  1.00  0.00      R00  H  
ATOM   1388  HA  ILE 0  89     -15.542  -1.868   1.723  1.00  0.00           H  
ATOM   1389  HB  ILE 0  89     -15.444  -4.149   0.297  1.00  0.00           H  
ATOM   1390 HG21 ILE 0  89     -13.532  -4.960   1.918  1.00  0.00           H  
ATOM   1391 HG22 ILE 0  89     -14.697  -5.495   2.985  1.00  0.00           H  
ATOM   1392 HG23 ILE 0  89     -14.695  -6.172   1.322  1.00  0.00           H  
ATOM   1393 HG13 ILE 0  89     -17.378  -3.219   1.766  1.00  0.00           H  
ATOM   1394 HG12 ILE 0  89     -17.106  -4.570   2.766  1.00  0.00           H  
ATOM   1395 HD11 ILE 0  89     -17.196  -6.017   0.856  1.00  0.00           H  
ATOM   1396 HD12 ILE 0  89     -18.716  -5.244   1.159  1.00  0.00           H  
ATOM   1397 HD13 ILE 0  89     -17.668  -4.783  -0.218  1.00  0.00           H  
ATOM   1398  N   GLY 0  90     -13.393  -2.556   3.844  1.00  0.00      R00  N  
ATOM   1399  CA  GLY 0  90     -13.014  -2.609   5.226  1.00  0.00      R00  C  
ATOM   1400  C   GLY 0  90     -12.602  -1.234   5.713  1.00  0.00      R00  C  
ATOM   1401  O   GLY 0  90     -12.395  -1.053   6.946  1.00  0.00      R00  O  
ATOM   1402  H   GLY 0  90     -12.568  -2.484   3.266  1.00  0.00      R00  H  
ATOM   1403  HA3 GLY 0  90     -12.142  -3.260   5.158  1.00  0.00           H  
ATOM   1404  HA2 GLY 0  90     -13.636  -3.139   5.948  1.00  0.00           H  
ATOM   1405  N   ILE 0  91     -12.526  -0.160   4.917  1.00  0.00      R00  N  
ATOM   1406  CA  ILE 0  91     -12.271   1.171   5.392  1.00  0.00      R00  C  
ATOM   1407  C   ILE 0  91     -13.393   1.850   6.196  1.00  0.00      R00  C  
ATOM   1408  O   ILE 0  91     -13.114   2.639   7.095  1.00  0.00      R00  O  
ATOM   1409  CB  ILE 0  91     -11.568   2.158   4.309  1.00  0.00      R00  C  
ATOM   1410  CG2 ILE 0  91     -10.896   3.440   5.008  1.00  0.00      R00  C  
ATOM   1411  CG1 ILE 0  91     -10.402   1.370   3.558  1.00  0.00      R00  C  
ATOM   1412  CD1 ILE 0  91      -9.792   2.022   2.256  1.00  0.00      R00  C  
ATOM   1413  H   ILE 0  91     -12.542  -0.297   3.917  1.00  0.00      R00  H  
ATOM   1414  HA  ILE 0  91     -11.583   0.982   6.216  1.00  0.00           H  
ATOM   1415  HB  ILE 0  91     -12.307   2.479   3.575  1.00  0.00           H  
ATOM   1416 HG21 ILE 0  91     -10.268   3.089   5.826  1.00  0.00           H  
ATOM   1417 HG22 ILE 0  91     -10.255   3.975   4.307  1.00  0.00           H  
ATOM   1418 HG23 ILE 0  91     -11.565   4.175   5.456  1.00  0.00           H  
ATOM   1419 HG13 ILE 0  91     -10.547   0.327   3.277  1.00  0.00           H  
ATOM   1420 HG12 ILE 0  91      -9.563   1.297   4.251  1.00  0.00           H  
ATOM   1421 HD11 ILE 0  91     -10.660   2.501   1.803  1.00  0.00           H  
ATOM   1422 HD12 ILE 0  91      -9.052   2.785   2.498  1.00  0.00           H  
ATOM   1423 HD13 ILE 0  91      -9.277   1.385   1.536  1.00  0.00           H  
ATOM   1424  N   PRO 0  92     -14.698   1.452   5.969  1.00  0.00      R00  N  
ATOM   1425  CA  PRO 0  92     -15.772   2.058   6.809  1.00  0.00      R00  C  
ATOM   1426  C   PRO 0  92     -15.706   1.428   8.238  1.00  0.00      R00  C  
ATOM   1427  O   PRO 0  92     -15.906   2.137   9.230  1.00  0.00      R00  O  
ATOM   1428  CD  PRO 0  92     -15.282   0.730   4.838  1.00  0.00      R00  C  
ATOM   1429  CB  PRO 0  92     -16.988   1.639   6.097  1.00  0.00      R00  C  
ATOM   1430  CG  PRO 0  92     -16.627   1.306   4.618  1.00  0.00      R00  C  
ATOM   1431  HD2 PRO 0  92     -15.495  -0.265   5.227  1.00  0.00           H  
ATOM   1432  HD3 PRO 0  92     -14.663   0.856   3.950  1.00  0.00           H  
ATOM   1433  HA  PRO 0  92     -15.613   3.135   6.776  1.00  0.00           H  
ATOM   1434  HB3 PRO 0  92     -17.727   2.439   6.064  1.00  0.00           H  
ATOM   1435  HB2 PRO 0  92     -17.413   0.803   6.652  1.00  0.00           H  
ATOM   1436  HG2 PRO 0  92     -17.393   0.752   4.075  1.00  0.00           H  
ATOM   1437  HG3 PRO 0  92     -16.466   2.249   4.095  1.00  0.00           H  
ATOM   1438  N   PHE 0  93     -15.225   0.177   8.404  1.00  0.00      R00  N  
ATOM   1439  CA  PHE 0  93     -15.044  -0.430   9.737  1.00  0.00      R00  C  
ATOM   1440  C   PHE 0  93     -13.877   0.287  10.482  1.00  0.00      R00  C  
ATOM   1441  O   PHE 0  93     -13.983   0.343  11.718  1.00  0.00      R00  O  
ATOM   1442  CB  PHE 0  93     -14.750  -1.929   9.597  1.00  0.00      R00  C  
ATOM   1443  CG  PHE 0  93     -15.722  -2.838   8.777  1.00  0.00      R00  C  
ATOM   1444  CD1 PHE 0  93     -15.206  -4.038   8.179  1.00  0.00      R00  C  
ATOM   1445  CD2 PHE 0  93     -17.026  -2.443   8.567  1.00  0.00      R00  C  
ATOM   1446  CE1 PHE 0  93     -16.099  -4.784   7.325  1.00  0.00      R00  C  
ATOM   1447  CE2 PHE 0  93     -17.788  -3.245   7.781  1.00  0.00      R00  C  
ATOM   1448  CZ  PHE 0  93     -17.378  -4.369   7.067  1.00  0.00      R00  C  
ATOM   1449  H   PHE 0  93     -15.213  -0.494   7.649  1.00  0.00      R00  H  
ATOM   1450  HA  PHE 0  93     -15.940  -0.307  10.347  1.00  0.00           H  
ATOM   1451  HB3 PHE 0  93     -14.608  -2.377  10.580  1.00  0.00           H  
ATOM   1452  HB2 PHE 0  93     -13.794  -2.053   9.088  1.00  0.00           H  
ATOM   1453  HD1 PHE 0  93     -14.218  -4.341   8.495  1.00  0.00           H  
ATOM   1454  HD2 PHE 0  93     -17.529  -1.616   9.046  1.00  0.00           H  
ATOM   1455  HE1 PHE 0  93     -15.765  -5.701   6.863  1.00  0.00           H  
ATOM   1456  HE2 PHE 0  93     -18.802  -2.880   7.709  1.00  0.00           H  
ATOM   1457  HZ  PHE 0  93     -18.094  -4.885   6.444  1.00  0.00           H  
ATOM   1458  N   LEU 0  94     -12.904   0.856   9.817  1.00  0.00      R00  N  
ATOM   1459  CA  LEU 0  94     -11.844   1.671  10.394  1.00  0.00      R00  C  
ATOM   1460  C   LEU 0  94     -12.439   3.024  10.825  1.00  0.00      R00  C  
ATOM   1461  O   LEU 0  94     -12.189   3.468  11.919  1.00  0.00      R00  O  
ATOM   1462  CB  LEU 0  94     -10.667   1.814   9.450  1.00  0.00      R00  C  
ATOM   1463  CG  LEU 0  94      -9.951   0.526   9.192  1.00  0.00      R00  C  
ATOM   1464  CD1 LEU 0  94      -9.090   0.526   7.940  1.00  0.00      R00  C  
ATOM   1465  CD2 LEU 0  94      -9.080   0.173  10.384  1.00  0.00      R00  C  
ATOM   1466  H   LEU 0  94     -12.888   0.804   8.808  1.00  0.00      R00  H  
ATOM   1467  HA  LEU 0  94     -11.547   1.118  11.285  1.00  0.00           H  
ATOM   1468  HB3 LEU 0  94     -10.009   2.612   9.794  1.00  0.00           H  
ATOM   1469  HB2 LEU 0  94     -11.071   2.174   8.504  1.00  0.00           H  
ATOM   1470  HG  LEU 0  94     -10.559  -0.338   8.924  1.00  0.00           H  
ATOM   1471 HD11 LEU 0  94      -8.036   0.363   8.164  1.00  0.00           H  
ATOM   1472 HD12 LEU 0  94      -9.296  -0.297   7.256  1.00  0.00           H  
ATOM   1473 HD13 LEU 0  94      -9.160   1.439   7.347  1.00  0.00           H  
ATOM   1474 HD21 LEU 0  94      -9.159  -0.894  10.592  1.00  0.00           H  
ATOM   1475 HD22 LEU 0  94      -8.047   0.465  10.199  1.00  0.00           H  
ATOM   1476 HD23 LEU 0  94      -9.290   0.692  11.319  1.00  0.00           H  
ATOM   1477  N   ILE 0  95     -13.361   3.599  10.060  1.00  0.00      R00  N  
ATOM   1478  CA  ILE 0  95     -14.092   4.771  10.486  1.00  0.00      R00  C  
ATOM   1479  C   ILE 0  95     -14.942   4.481  11.724  1.00  0.00      R00  C  
ATOM   1480  O   ILE 0  95     -14.983   5.318  12.633  1.00  0.00      R00  O  
ATOM   1481  CB  ILE 0  95     -14.873   5.409   9.314  1.00  0.00      R00  C  
ATOM   1482  CG2 ILE 0  95     -15.905   6.475   9.726  1.00  0.00      R00  C  
ATOM   1483  CG1 ILE 0  95     -13.914   5.898   8.200  1.00  0.00      R00  C  
ATOM   1484  CD1 ILE 0  95     -14.601   5.818   6.810  1.00  0.00      R00  C  
ATOM   1485  H   ILE 0  95     -13.555   3.183   9.160  1.00  0.00      R00  H  
ATOM   1486  HA  ILE 0  95     -13.361   5.534  10.753  1.00  0.00           H  
ATOM   1487  HB  ILE 0  95     -15.385   4.602   8.789  1.00  0.00           H  
ATOM   1488 HG21 ILE 0  95     -16.489   6.733   8.843  1.00  0.00           H  
ATOM   1489 HG22 ILE 0  95     -16.559   6.261  10.571  1.00  0.00           H  
ATOM   1490 HG23 ILE 0  95     -15.451   7.410  10.055  1.00  0.00           H  
ATOM   1491 HG13 ILE 0  95     -13.011   5.289   8.160  1.00  0.00           H  
ATOM   1492 HG12 ILE 0  95     -13.597   6.940   8.247  1.00  0.00           H  
ATOM   1493 HD11 ILE 0  95     -15.681   5.672   6.851  1.00  0.00           H  
ATOM   1494 HD12 ILE 0  95     -14.564   6.736   6.223  1.00  0.00           H  
ATOM   1495 HD13 ILE 0  95     -14.171   4.992   6.245  1.00  0.00           H  
ATOM   1496  N   ILE 0  96     -15.567   3.285  11.914  1.00  0.00      R00  N  
ATOM   1497  CA  ILE 0  96     -16.303   2.886  13.123  1.00  0.00      R00  C  
ATOM   1498  C   ILE 0  96     -15.370   2.849  14.334  1.00  0.00      R00  C  
ATOM   1499  O   ILE 0  96     -15.609   3.509  15.373  1.00  0.00      R00  O  
ATOM   1500  CB  ILE 0  96     -17.007   1.563  12.841  1.00  0.00      R00  C  
ATOM   1501  CG2 ILE 0  96     -17.367   0.770  14.111  1.00  0.00      R00  C  
ATOM   1502  CG1 ILE 0  96     -18.187   1.662  11.816  1.00  0.00      R00  C  
ATOM   1503  CD1 ILE 0  96     -18.863   0.465  11.393  1.00  0.00      R00  C  
ATOM   1504  H   ILE 0  96     -15.561   2.657  11.123  1.00  0.00      R00  H  
ATOM   1505  HA  ILE 0  96     -17.032   3.652  13.390  1.00  0.00           H  
ATOM   1506  HB  ILE 0  96     -16.310   0.838  12.421  1.00  0.00           H  
ATOM   1507 HG21 ILE 0  96     -18.182   0.080  13.893  1.00  0.00           H  
ATOM   1508 HG22 ILE 0  96     -16.712  -0.036  14.441  1.00  0.00           H  
ATOM   1509 HG23 ILE 0  96     -17.616   1.470  14.908  1.00  0.00           H  
ATOM   1510 HG13 ILE 0  96     -17.880   2.240  10.945  1.00  0.00           H  
ATOM   1511 HG12 ILE 0  96     -18.896   2.379  12.231  1.00  0.00           H  
ATOM   1512 HD11 ILE 0  96     -19.503   0.138  12.212  1.00  0.00           H  
ATOM   1513 HD12 ILE 0  96     -19.523   0.666  10.550  1.00  0.00           H  
ATOM   1514 HD13 ILE 0  96     -18.212  -0.377  11.154  1.00  0.00           H  
ATOM   1515  N   THR 0  97     -14.252   2.102  14.200  1.00  0.00      R00  N  
ATOM   1516  CA  THR 0  97     -13.026   2.093  15.026  1.00  0.00      R00  C  
ATOM   1517  C   THR 0  97     -12.342   3.474  15.443  1.00  0.00      R00  C  
ATOM   1518  O   THR 0  97     -11.673   3.475  16.466  1.00  0.00      R00  O  
ATOM   1519  CB  THR 0  97     -11.980   1.100  14.328  1.00  0.00      R00  C  
ATOM   1520  OG1 THR 0  97     -12.545  -0.134  13.849  1.00  0.00      R00  O  
ATOM   1521  CG2 THR 0  97     -10.644   0.691  14.866  1.00  0.00      R00  C  
ATOM   1522  H   THR 0  97     -14.245   1.619  13.314  1.00  0.00      R00  H  
ATOM   1523  HG1 THR 0  97     -13.249   0.156  13.264  1.00  0.00      R00  H  
ATOM   1524  HA  THR 0  97     -13.290   1.624  15.974  1.00  0.00           H  
ATOM   1525  HB  THR 0  97     -11.677   1.596  13.406  1.00  0.00           H  
ATOM   1526 HG21 THR 0  97     -10.752   0.143  15.802  1.00  0.00           H  
ATOM   1527 HG22 THR 0  97      -9.952   0.092  14.274  1.00  0.00           H  
ATOM   1528 HG23 THR 0  97     -10.161   1.659  14.997  1.00  0.00           H  
ATOM   1529  N   MET 0  98     -12.338   4.527  14.642  1.00  0.00      R00  N  
ATOM   1530  CA  MET 0  98     -11.865   5.844  14.966  1.00  0.00      R00  C  
ATOM   1531  C   MET 0  98     -12.649   6.578  16.091  1.00  0.00      R00  C  
ATOM   1532  O   MET 0  98     -12.001   7.346  16.805  1.00  0.00      R00  O  
ATOM   1533  CB  MET 0  98     -11.681   6.634  13.683  1.00  0.00      R00  C  
ATOM   1534  CG  MET 0  98     -10.521   6.316  12.671  1.00  0.00      R00  C  
ATOM   1535  SD  MET 0  98      -8.954   6.803  13.267  1.00  0.00      R00  S  
ATOM   1536  CE  MET 0  98      -7.913   6.358  11.934  1.00  0.00      R00  C  
ATOM   1537  H   MET 0  98     -12.555   4.225  13.703  1.00  0.00      R00  H  
ATOM   1538  HA  MET 0  98     -10.901   5.549  15.381  1.00  0.00           H  
ATOM   1539  HB3 MET 0  98     -11.658   7.693  13.943  1.00  0.00           H  
ATOM   1540  HB2 MET 0  98     -12.616   6.639  13.123  1.00  0.00           H  
ATOM   1541  HG3 MET 0  98     -10.586   6.746  11.672  1.00  0.00           H  
ATOM   1542  HG2 MET 0  98     -10.444   5.234  12.566  1.00  0.00           H  
ATOM   1543  HE1 MET 0  98      -6.902   6.227  12.320  1.00  0.00           H  
ATOM   1544  HE2 MET 0  98      -8.307   5.553  11.312  1.00  0.00           H  
ATOM   1545  HE3 MET 0  98      -7.778   7.259  11.337  1.00  0.00           H  
ATOM   1546  N   SER 0  99     -13.941   6.320  16.174  1.00  0.00      R00  N  
ATOM   1547  CA  SER 0  99     -14.787   6.982  17.179  1.00  0.00      R00  C  
ATOM   1548  C   SER 0  99     -14.341   6.691  18.684  1.00  0.00      R00  C  
ATOM   1549  O   SER 0  99     -14.483   7.516  19.555  1.00  0.00      R00  O  
ATOM   1550  CB  SER 0  99     -16.251   6.610  17.057  1.00  0.00      R00  C  
ATOM   1551  OG  SER 0  99     -17.061   7.605  16.376  1.00  0.00      R00  O  
ATOM   1552  H   SER 0  99     -14.463   5.717  15.554  1.00  0.00      R00  H  
ATOM   1553  HG  SER 0  99     -17.913   7.675  16.812  1.00  0.00      R00  H  
ATOM   1554  HA  SER 0  99     -14.685   8.061  17.069  1.00  0.00           H  
ATOM   1555  HB3 SER 0  99     -16.627   6.495  18.074  1.00  0.00           H  
ATOM   1556  HB2 SER 0  99     -16.328   5.655  16.537  1.00  0.00           H  
ATOM   1557  N   VAL 0 100     -13.719   5.540  18.859  1.00  0.00      R00  N  
ATOM   1558  CA  VAL 0 100     -13.360   4.923  20.143  1.00  0.00      R00  C  
ATOM   1559  C   VAL 0 100     -11.901   4.471  20.279  1.00  0.00      R00  C  
ATOM   1560  O   VAL 0 100     -11.481   3.967  21.295  1.00  0.00      R00  O  
ATOM   1561  CB  VAL 0 100     -14.275   3.815  20.554  1.00  0.00      R00  C  
ATOM   1562  CG1 VAL 0 100     -15.685   4.380  20.839  1.00  0.00      R00  C  
ATOM   1563  CG2 VAL 0 100     -14.303   2.706  19.445  1.00  0.00      R00  C  
ATOM   1564  H   VAL 0 100     -13.533   4.963  18.051  1.00  0.00      R00  H  
ATOM   1565  HA  VAL 0 100     -13.517   5.712  20.878  1.00  0.00           H  
ATOM   1566  HB  VAL 0 100     -13.855   3.418  21.478  1.00  0.00           H  
ATOM   1567 HG11 VAL 0 100     -16.255   4.740  19.983  1.00  0.00           H  
ATOM   1568 HG12 VAL 0 100     -16.301   3.585  21.262  1.00  0.00           H  
ATOM   1569 HG13 VAL 0 100     -15.620   5.169  21.588  1.00  0.00           H  
ATOM   1570 HG21 VAL 0 100     -14.559   3.053  18.444  1.00  0.00           H  
ATOM   1571 HG22 VAL 0 100     -13.316   2.254  19.354  1.00  0.00           H  
ATOM   1572 HG23 VAL 0 100     -14.937   1.848  19.670  1.00  0.00           H  
ATOM   1573  N   ARG 0 101     -11.097   4.783  19.268  1.00  0.00      R00  N  
ATOM   1574  CA  ARG 0 101      -9.644   4.528  19.134  1.00  0.00      R00  C  
ATOM   1575  C   ARG 0 101      -9.326   3.004  19.175  1.00  0.00      R00  C  
ATOM   1576  O   ARG 0 101      -8.211   2.591  19.667  1.00  0.00      R00  O  
ATOM   1577  CB  ARG 0 101      -8.807   5.472  20.055  1.00  0.00      R00  C  
ATOM   1578  CG  ARG 0 101      -7.251   5.698  19.822  1.00  0.00      R00  C  
ATOM   1579  CD  ARG 0 101      -6.602   6.688  20.810  1.00  0.00      R00  C  
ATOM   1580  NE  ARG 0 101      -6.649   6.222  22.177  1.00  0.00      R00  N  
ATOM   1581  CZ  ARG 0 101      -6.085   6.801  23.244  1.00  0.00      R00  C  
ATOM   1582  NH1 ARG 0 101      -6.397   6.364  24.432  1.00  0.00      R00  N  
ATOM   1583  NH2 ARG 0 101      -5.291   7.856  23.088  1.00  0.00      R00  N1+
ATOM   1584  H   ARG 0 101     -11.411   5.162  18.386  1.00  0.00      R00  H  
ATOM   1585  HE  ARG 0 101      -6.733   5.226  22.325  1.00  0.00      R00  H  
ATOM   1586 HH11 ARG 0 101      -6.130   6.838  25.283  1.00  0.00      R00  H  
ATOM   1587 HH12 ARG 0 101      -7.059   5.623  24.615  1.00  0.00      R00  H  
ATOM   1588 HH21 ARG 0 101      -5.033   8.483  23.836  1.00  0.00      R00  H  
ATOM   1589 HH22 ARG 0 101      -4.916   8.236  22.231  1.00  0.00      R00  H  
ATOM   1590  HA  ARG 0 101      -9.422   4.835  18.112  1.00  0.00           H  
ATOM   1591  HB3 ARG 0 101      -9.041   5.266  21.099  1.00  0.00           H  
ATOM   1592  HB2 ARG 0 101      -9.282   6.445  19.933  1.00  0.00           H  
ATOM   1593  HG3 ARG 0 101      -7.187   6.148  18.831  1.00  0.00           H  
ATOM   1594  HG2 ARG 0 101      -6.572   4.846  19.859  1.00  0.00           H  
ATOM   1595  HD3 ARG 0 101      -7.020   7.687  20.688  1.00  0.00           H  
ATOM   1596  HD2 ARG 0 101      -5.522   6.648  20.669  1.00  0.00           H  
ATOM   1597  N   SER 0 102     -10.288   2.118  18.892  1.00  0.00      R00  N  
ATOM   1598  CA  SER 0 102     -10.331   0.680  19.239  1.00  0.00      R00  C  
ATOM   1599  C   SER 0 102     -11.275  -0.034  18.310  1.00  0.00      R00  C  
ATOM   1600  O   SER 0 102     -12.236   0.622  17.947  1.00  0.00      R00  O  
ATOM   1601  CB  SER 0 102     -10.648   0.603  20.705  1.00  0.00      R00  C  
ATOM   1602  OG  SER 0 102     -11.734   1.324  21.166  1.00  0.00      R00  O  
ATOM   1603  H   SER 0 102     -11.136   2.429  18.440  1.00  0.00      R00  H  
ATOM   1604  HG  SER 0 102     -11.626   2.278  21.181  1.00  0.00      R00  H  
ATOM   1605  HA  SER 0 102      -9.353   0.217  19.111  1.00  0.00           H  
ATOM   1606  HB3 SER 0 102      -9.815   0.927  21.329  1.00  0.00           H  
ATOM   1607  HB2 SER 0 102     -10.724  -0.442  21.004  1.00  0.00           H  
ATOM   1608  N   TRP 0 103     -10.992  -1.286  17.941  1.00  0.00      R00  N  
ATOM   1609  CA  TRP 0 103     -11.877  -2.091  17.096  1.00  0.00      R00  C  
ATOM   1610  C   TRP 0 103     -12.978  -2.702  17.997  1.00  0.00      R00  C  
ATOM   1611  O   TRP 0 103     -12.699  -3.462  18.955  1.00  0.00      R00  O  
ATOM   1612  CB  TRP 0 103     -10.874  -3.124  16.474  1.00  0.00      R00  C  
ATOM   1613  CG  TRP 0 103      -9.920  -2.795  15.312  1.00  0.00      R00  C  
ATOM   1614  CD2 TRP 0 103      -8.626  -2.083  15.388  1.00  0.00      R00  C  
ATOM   1615  CE2 TRP 0 103      -8.048  -1.980  14.091  1.00  0.00      R00  C  
ATOM   1616  CE3 TRP 0 103      -8.000  -1.452  16.417  1.00  0.00      R00  C  
ATOM   1617  CD1 TRP 0 103     -10.091  -3.092  14.020  1.00  0.00      R00  C  
ATOM   1618  NE1 TRP 0 103      -8.954  -2.662  13.337  1.00  0.00      R00  N  
ATOM   1619  CZ2 TRP 0 103      -6.808  -1.327  13.772  1.00  0.00      R00  C  
ATOM   1620  CZ3 TRP 0 103      -6.831  -0.738  16.156  1.00  0.00      R00  C  
ATOM   1621  CH2 TRP 0 103      -6.268  -0.686  14.880  1.00  0.00      R00  C  
ATOM   1622  H   TRP 0 103     -10.242  -1.797  18.385  1.00  0.00      R00  H  
ATOM   1623  HE1 TRP 0 103      -8.991  -2.682  12.328  1.00  0.00      R00  H  
ATOM   1624  HA  TRP 0 103     -12.403  -1.578  16.290  1.00  0.00           H  
ATOM   1625  HB3 TRP 0 103     -11.597  -3.828  16.065  1.00  0.00           H  
ATOM   1626  HB2 TRP 0 103     -10.238  -3.589  17.228  1.00  0.00           H  
ATOM   1627  HE3 TRP 0 103      -8.489  -1.452  17.380  1.00  0.00           H  
ATOM   1628  HD1 TRP 0 103     -10.947  -3.605  13.608  1.00  0.00           H  
ATOM   1629  HZ2 TRP 0 103      -6.301  -1.347  12.819  1.00  0.00           H  
ATOM   1630  HZ3 TRP 0 103      -6.382  -0.305  17.037  1.00  0.00           H  
ATOM   1631  HH2 TRP 0 103      -5.314  -0.217  14.688  1.00  0.00           H  
ATOM   1632  N   PRO 0 104     -14.288  -2.235  17.868  1.00  0.00      R00  N  
ATOM   1633  CA  PRO 0 104     -15.439  -2.518  18.836  1.00  0.00      R00  C  
ATOM   1634  C   PRO 0 104     -16.004  -3.934  19.124  1.00  0.00      R00  C  
ATOM   1635  O   PRO 0 104     -16.640  -4.140  20.190  1.00  0.00      R00  O  
ATOM   1636  CD  PRO 0 104     -14.733  -1.301  16.794  1.00  0.00      R00  C  
ATOM   1637  CB  PRO 0 104     -16.534  -1.611  18.289  1.00  0.00      R00  C  
ATOM   1638  CG  PRO 0 104     -16.211  -1.422  16.794  1.00  0.00      R00  C  
ATOM   1639  HD2 PRO 0 104     -14.386  -1.618  15.810  1.00  0.00           H  
ATOM   1640  HD3 PRO 0 104     -14.399  -0.264  16.827  1.00  0.00           H  
ATOM   1641  HA  PRO 0 104     -15.060  -2.065  19.752  1.00  0.00           H  
ATOM   1642  HB3 PRO 0 104     -16.547  -0.755  18.965  1.00  0.00           H  
ATOM   1643  HB2 PRO 0 104     -17.596  -1.853  18.310  1.00  0.00           H  
ATOM   1644  HG2 PRO 0 104     -16.544  -2.241  16.156  1.00  0.00           H  
ATOM   1645  HG3 PRO 0 104     -16.672  -0.480  16.498  1.00  0.00           H  
ATOM   1646  N   PHE 0 105     -15.772  -4.836  18.131  1.00  0.00      R00  N  
ATOM   1647  CA  PHE 0 105     -16.450  -6.123  18.022  1.00  0.00      R00  C  
ATOM   1648  C   PHE 0 105     -15.580  -7.239  18.632  1.00  0.00      R00  C  
ATOM   1649  O   PHE 0 105     -14.592  -6.961  19.349  1.00  0.00      R00  O  
ATOM   1650  CB  PHE 0 105     -17.027  -6.431  16.555  1.00  0.00      R00  C  
ATOM   1651  CG  PHE 0 105     -18.429  -5.891  16.470  1.00  0.00      R00  C  
ATOM   1652  CD1 PHE 0 105     -19.565  -6.629  15.986  1.00  0.00      R00  C  
ATOM   1653  CD2 PHE 0 105     -18.672  -4.523  16.717  1.00  0.00      R00  C  
ATOM   1654  CE1 PHE 0 105     -20.737  -5.936  15.571  1.00  0.00      R00  C  
ATOM   1655  CE2 PHE 0 105     -19.929  -3.912  16.619  1.00  0.00      R00  C  
ATOM   1656  CZ  PHE 0 105     -20.965  -4.629  15.995  1.00  0.00      R00  C  
ATOM   1657  H   PHE 0 105     -15.229  -4.580  17.318  1.00  0.00      R00  H  
ATOM   1658  HA  PHE 0 105     -17.246  -5.969  18.750  1.00  0.00           H  
ATOM   1659  HB3 PHE 0 105     -16.967  -7.493  16.317  1.00  0.00           H  
ATOM   1660  HB2 PHE 0 105     -16.385  -5.970  15.804  1.00  0.00           H  
ATOM   1661  HD1 PHE 0 105     -19.472  -7.685  15.780  1.00  0.00           H  
ATOM   1662  HD2 PHE 0 105     -17.852  -3.917  17.076  1.00  0.00           H  
ATOM   1663  HE1 PHE 0 105     -21.481  -6.452  14.983  1.00  0.00           H  
ATOM   1664  HE2 PHE 0 105     -19.964  -2.882  16.941  1.00  0.00           H  
ATOM   1665  HZ  PHE 0 105     -21.877  -4.076  15.828  1.00  0.00           H  
ATOM   1666  N   GLY 0 106     -15.972  -8.523  18.481  1.00  0.00      R00  N  
ATOM   1667  CA  GLY 0 106     -15.409  -9.684  19.105  1.00  0.00      R00  C  
ATOM   1668  C   GLY 0 106     -14.445 -10.400  18.185  1.00  0.00      R00  C  
ATOM   1669  O   GLY 0 106     -14.300 -10.021  17.067  1.00  0.00      R00  O  
ATOM   1670  H   GLY 0 106     -16.722  -8.720  17.833  1.00  0.00      R00  H  
ATOM   1671  HA3 GLY 0 106     -16.214 -10.384  19.329  1.00  0.00           H  
ATOM   1672  HA2 GLY 0 106     -14.983  -9.276  20.022  1.00  0.00           H  
ATOM   1673  N   SER 0 107     -13.812 -11.442  18.787  1.00  0.00      R00  N  
ATOM   1674  CA  SER 0 107     -12.707 -12.229  18.283  1.00  0.00      R00  C  
ATOM   1675  C   SER 0 107     -12.844 -12.758  16.851  1.00  0.00      R00  C  
ATOM   1676  O   SER 0 107     -12.042 -12.453  15.988  1.00  0.00      R00  O  
ATOM   1677  CB  SER 0 107     -12.349 -13.265  19.410  1.00  0.00      R00  C  
ATOM   1678  OG  SER 0 107     -13.353 -14.228  19.665  1.00  0.00      R00  O  
ATOM   1679  H   SER 0 107     -14.200 -11.737  19.672  1.00  0.00      R00  H  
ATOM   1680  HG  SER 0 107     -14.020 -13.665  20.064  1.00  0.00      R00  H  
ATOM   1681  HA  SER 0 107     -11.780 -11.659  18.342  1.00  0.00           H  
ATOM   1682  HB3 SER 0 107     -12.024 -12.801  20.341  1.00  0.00           H  
ATOM   1683  HB2 SER 0 107     -11.506 -13.859  19.057  1.00  0.00           H  
ATOM   1684  N   PHE 0 108     -13.988 -13.388  16.593  1.00  0.00      R00  N  
ATOM   1685  CA  PHE 0 108     -14.489 -13.801  15.265  1.00  0.00      R00  C  
ATOM   1686  C   PHE 0 108     -14.669 -12.682  14.204  1.00  0.00      R00  C  
ATOM   1687  O   PHE 0 108     -14.368 -12.963  13.042  1.00  0.00      R00  O  
ATOM   1688  CB  PHE 0 108     -15.643 -14.762  15.411  1.00  0.00      R00  C  
ATOM   1689  CG  PHE 0 108     -15.333 -16.203  15.893  1.00  0.00      R00  C  
ATOM   1690  CD1 PHE 0 108     -14.814 -17.205  15.042  1.00  0.00      R00  C  
ATOM   1691  CD2 PHE 0 108     -15.606 -16.516  17.246  1.00  0.00      R00  C  
ATOM   1692  CE1 PHE 0 108     -14.641 -18.490  15.457  1.00  0.00      R00  C  
ATOM   1693  CE2 PHE 0 108     -15.522 -17.845  17.616  1.00  0.00      R00  C  
ATOM   1694  CZ  PHE 0 108     -15.086 -18.847  16.697  1.00  0.00      R00  C  
ATOM   1695  H   PHE 0 108     -14.644 -13.578  17.337  1.00  0.00      R00  H  
ATOM   1696  HA  PHE 0 108     -13.717 -14.452  14.855  1.00  0.00           H  
ATOM   1697  HB3 PHE 0 108     -16.070 -14.808  14.409  1.00  0.00           H  
ATOM   1698  HB2 PHE 0 108     -16.413 -14.260  15.996  1.00  0.00           H  
ATOM   1699  HD1 PHE 0 108     -14.568 -16.991  14.013  1.00  0.00           H  
ATOM   1700  HD2 PHE 0 108     -16.017 -15.882  18.017  1.00  0.00           H  
ATOM   1701  HE1 PHE 0 108     -14.240 -19.241  14.792  1.00  0.00           H  
ATOM   1702  HE2 PHE 0 108     -15.798 -18.118  18.623  1.00  0.00           H  
ATOM   1703  HZ  PHE 0 108     -14.859 -19.853  17.019  1.00  0.00           H  
ATOM   1704  N   PHE 0 109     -14.967 -11.391  14.643  1.00  0.00      R00  N  
ATOM   1705  CA  PHE 0 109     -14.974 -10.345  13.712  1.00  0.00      R00  C  
ATOM   1706  C   PHE 0 109     -13.529  -9.824  13.433  1.00  0.00      R00  C  
ATOM   1707  O   PHE 0 109     -13.253  -9.372  12.347  1.00  0.00      R00  O  
ATOM   1708  CB  PHE 0 109     -15.817  -9.251  14.225  1.00  0.00      R00  C  
ATOM   1709  CG  PHE 0 109     -17.260  -9.616  14.175  1.00  0.00      R00  C  
ATOM   1710  CD1 PHE 0 109     -18.037  -8.931  13.232  1.00  0.00      R00  C  
ATOM   1711  CD2 PHE 0 109     -17.913 -10.507  15.052  1.00  0.00      R00  C  
ATOM   1712  CE1 PHE 0 109     -19.394  -9.140  13.086  1.00  0.00      R00  C  
ATOM   1713  CE2 PHE 0 109     -19.266 -10.777  14.937  1.00  0.00      R00  C  
ATOM   1714  CZ  PHE 0 109     -19.969 -10.132  13.900  1.00  0.00      R00  C  
ATOM   1715  H   PHE 0 109     -15.000 -11.129  15.618  1.00  0.00      R00  H  
ATOM   1716  HA  PHE 0 109     -15.303 -10.733  12.748  1.00  0.00           H  
ATOM   1717  HB3 PHE 0 109     -15.742  -8.353  13.611  1.00  0.00           H  
ATOM   1718  HB2 PHE 0 109     -15.340  -8.837  15.114  1.00  0.00           H  
ATOM   1719  HD1 PHE 0 109     -17.640  -8.347  12.416  1.00  0.00           H  
ATOM   1720  HD2 PHE 0 109     -17.299 -11.116  15.698  1.00  0.00           H  
ATOM   1721  HE1 PHE 0 109     -19.972  -8.769  12.253  1.00  0.00           H  
ATOM   1722  HE2 PHE 0 109     -19.790 -11.320  15.709  1.00  0.00           H  
ATOM   1723  HZ  PHE 0 109     -21.032 -10.307  13.824  1.00  0.00           H  
ATOM   1724  N   CYS 0 110     -12.566 -10.047  14.348  1.00  0.00      R00  N  
ATOM   1725  CA  CYS 0 110     -11.103  -9.824  14.135  1.00  0.00      R00  C  
ATOM   1726  C   CYS 0 110     -10.487 -10.902  13.255  1.00  0.00      R00  C  
ATOM   1727  O   CYS 0 110      -9.726 -10.611  12.397  1.00  0.00      R00  O  
ATOM   1728  CB  CYS 0 110     -10.353  -9.818  15.442  1.00  0.00      R00  C  
ATOM   1729  SG  CYS 0 110      -8.539  -9.264  15.377  1.00  0.00      R00  S  
ATOM   1730  H   CYS 0 110     -12.793 -10.496  15.224  1.00  0.00      R00  H  
ATOM   1731  HB2 CYS 0 110     -10.870  -9.301  16.251  1.00  0.00           H  
ATOM   1732  HB3 CYS 0 110     -10.254 -10.837  15.818  1.00  0.00           H  
ATOM   1733  HA  CYS 0 110     -11.055  -8.867  13.615  1.00  0.00           H  
ATOM   1734  N   LYS 0 111     -10.979 -12.167  13.474  1.00  0.00      R00  N  
ATOM   1735  CA  LYS 0 111     -10.658 -13.157  12.500  1.00  0.00      R00  C  
ATOM   1736  C   LYS 0 111     -11.249 -12.946  11.087  1.00  0.00      R00  C  
ATOM   1737  O   LYS 0 111     -10.548 -13.227  10.099  1.00  0.00      R00  O  
ATOM   1738  CB  LYS 0 111     -11.019 -14.556  13.050  1.00  0.00      R00  C  
ATOM   1739  CG  LYS 0 111     -10.378 -14.974  14.326  1.00  0.00      R00  C  
ATOM   1740  CD  LYS 0 111     -10.547 -16.465  14.685  1.00  0.00      R00  C  
ATOM   1741  CE  LYS 0 111      -9.821 -17.030  15.929  1.00  0.00      R00  C  
ATOM   1742  NZ  LYS 0 111      -9.917 -16.208  17.171  1.00  0.00      R00  N1+
ATOM   1743  H   LYS 0 111     -11.813 -12.223  14.042  1.00  0.00      R00  H  
ATOM   1744  HZ1 LYS 0 111     -10.816 -16.319  17.618  1.00  0.00      R00  H  
ATOM   1745  HZ2 LYS 0 111      -9.287 -16.621  17.845  1.00  0.00      R00  H  
ATOM   1746  HZ3 LYS 0 111      -9.779 -15.224  16.988  1.00  0.00      R00  H  
ATOM   1747  HA  LYS 0 111      -9.568 -13.193  12.498  1.00  0.00           H  
ATOM   1748  HB3 LYS 0 111     -10.920 -15.315  12.274  1.00  0.00           H  
ATOM   1749  HB2 LYS 0 111     -12.058 -14.578  13.378  1.00  0.00           H  
ATOM   1750  HG3 LYS 0 111     -10.809 -14.346  15.106  1.00  0.00           H  
ATOM   1751  HG2 LYS 0 111      -9.307 -14.798  14.226  1.00  0.00           H  
ATOM   1752  HD3 LYS 0 111     -10.224 -17.079  13.844  1.00  0.00           H  
ATOM   1753  HD2 LYS 0 111     -11.621 -16.645  14.732  1.00  0.00           H  
ATOM   1754  HE3 LYS 0 111      -8.759 -17.142  15.713  1.00  0.00           H  
ATOM   1755  HE2 LYS 0 111      -9.940 -18.089  16.161  1.00  0.00           H  
ATOM   1756  N   ALA 0 112     -12.455 -12.441  11.005  1.00  0.00      R00  N  
ATOM   1757  CA  ALA 0 112     -13.075 -12.008   9.754  1.00  0.00      R00  C  
ATOM   1758  C   ALA 0 112     -12.342 -10.873   9.052  1.00  0.00      R00  C  
ATOM   1759  O   ALA 0 112     -12.168 -10.961   7.803  1.00  0.00      R00  O  
ATOM   1760  CB  ALA 0 112     -14.557 -11.789  10.019  1.00  0.00      R00  C  
ATOM   1761  H   ALA 0 112     -13.105 -12.503  11.775  1.00  0.00      R00  H  
ATOM   1762  HA  ALA 0 112     -12.981 -12.891   9.122  1.00  0.00           H  
ATOM   1763  HB1 ALA 0 112     -14.730 -10.772  10.369  1.00  0.00           H  
ATOM   1764  HB2 ALA 0 112     -15.084 -11.790   9.065  1.00  0.00           H  
ATOM   1765  HB3 ALA 0 112     -15.017 -12.490  10.715  1.00  0.00           H  
ATOM   1766  N   TYR 0 113     -11.700  -9.943   9.803  1.00  0.00      R00  N  
ATOM   1767  CA  TYR 0 113     -10.771  -8.932   9.358  1.00  0.00      R00  C  
ATOM   1768  C   TYR 0 113      -9.447  -9.591   8.875  1.00  0.00      R00  C  
ATOM   1769  O   TYR 0 113      -9.025  -9.179   7.802  1.00  0.00      R00  O  
ATOM   1770  CB  TYR 0 113     -10.563  -7.823  10.462  1.00  0.00      R00  C  
ATOM   1771  CG  TYR 0 113      -9.704  -6.611  10.375  1.00  0.00      R00  C  
ATOM   1772  CD1 TYR 0 113     -10.233  -5.317  10.250  1.00  0.00      R00  C  
ATOM   1773  CE1 TYR 0 113      -9.459  -4.175  10.246  1.00  0.00      R00  C  
ATOM   1774  CD2 TYR 0 113      -8.257  -6.730  10.578  1.00  0.00      R00  C  
ATOM   1775  CE2 TYR 0 113      -7.459  -5.557  10.642  1.00  0.00      R00  C  
ATOM   1776  CZ  TYR 0 113      -8.085  -4.284  10.495  1.00  0.00      R00  C  
ATOM   1777  OH  TYR 0 113      -7.388  -3.127  10.760  1.00  0.00      R00  O  
ATOM   1778  H   TYR 0 113     -11.869 -10.023  10.796  1.00  0.00      R00  H  
ATOM   1779  HH  TYR 0 113      -6.456  -3.314  10.895  1.00  0.00      R00  H  
ATOM   1780  HA  TYR 0 113     -11.292  -8.476   8.516  1.00  0.00           H  
ATOM   1781  HB3 TYR 0 113     -10.285  -8.400  11.344  1.00  0.00           H  
ATOM   1782  HB2 TYR 0 113     -11.547  -7.438  10.729  1.00  0.00           H  
ATOM   1783  HD1 TYR 0 113     -11.297  -5.253  10.076  1.00  0.00           H  
ATOM   1784  HE1 TYR 0 113      -9.915  -3.196  10.235  1.00  0.00           H  
ATOM   1785  HD2 TYR 0 113      -7.762  -7.689  10.617  1.00  0.00           H  
ATOM   1786  HE2 TYR 0 113      -6.393  -5.717  10.563  1.00  0.00           H  
ATOM   1787  N   MET 0 114      -8.841 -10.558   9.534  1.00  0.00      R00  N  
ATOM   1788  CA  MET 0 114      -7.556 -11.156   9.059  1.00  0.00      R00  C  
ATOM   1789  C   MET 0 114      -7.740 -11.935   7.755  1.00  0.00      R00  C  
ATOM   1790  O   MET 0 114      -6.918 -11.876   6.923  1.00  0.00      R00  O  
ATOM   1791  CB  MET 0 114      -6.853 -12.061  10.128  1.00  0.00      R00  C  
ATOM   1792  CG  MET 0 114      -6.467 -11.300  11.391  1.00  0.00      R00  C  
ATOM   1793  SD  MET 0 114      -5.791 -12.424  12.695  1.00  0.00      R00  S  
ATOM   1794  CE  MET 0 114      -5.065 -11.228  13.769  1.00  0.00      R00  C  
ATOM   1795  H   MET 0 114      -9.277 -10.946  10.358  1.00  0.00      R00  H  
ATOM   1796  HA  MET 0 114      -6.925 -10.329   8.734  1.00  0.00           H  
ATOM   1797  HB3 MET 0 114      -5.986 -12.607   9.756  1.00  0.00           H  
ATOM   1798  HB2 MET 0 114      -7.544 -12.874  10.355  1.00  0.00           H  
ATOM   1799  HG3 MET 0 114      -7.269 -10.648  11.738  1.00  0.00           H  
ATOM   1800  HG2 MET 0 114      -5.709 -10.574  11.098  1.00  0.00           H  
ATOM   1801  HE1 MET 0 114      -5.744 -10.458  14.134  1.00  0.00           H  
ATOM   1802  HE2 MET 0 114      -4.508 -11.724  14.564  1.00  0.00           H  
ATOM   1803  HE3 MET 0 114      -4.293 -10.764  13.154  1.00  0.00           H  
ATOM   1804  N   ILE 0 115      -8.892 -12.647   7.540  1.00  0.00      R00  N  
ATOM   1805  CA  ILE 0 115      -9.259 -13.377   6.336  1.00  0.00      R00  C  
ATOM   1806  C   ILE 0 115      -9.581 -12.454   5.165  1.00  0.00      R00  C  
ATOM   1807  O   ILE 0 115      -9.256 -12.738   4.067  1.00  0.00      R00  O  
ATOM   1808  CB  ILE 0 115     -10.354 -14.354   6.692  1.00  0.00      R00  C  
ATOM   1809  CG2 ILE 0 115     -10.871 -14.978   5.374  1.00  0.00      R00  C  
ATOM   1810  CG1 ILE 0 115      -9.971 -15.386   7.765  1.00  0.00      R00  C  
ATOM   1811  CD1 ILE 0 115     -11.152 -16.315   8.244  1.00  0.00      R00  C  
ATOM   1812  H   ILE 0 115      -9.554 -12.840   8.278  1.00  0.00      R00  H  
ATOM   1813  HA  ILE 0 115      -8.344 -13.880   6.022  1.00  0.00           H  
ATOM   1814  HB  ILE 0 115     -11.103 -13.704   7.144  1.00  0.00           H  
ATOM   1815 HG21 ILE 0 115     -11.818 -15.460   5.620  1.00  0.00           H  
ATOM   1816 HG22 ILE 0 115     -11.160 -14.207   4.660  1.00  0.00           H  
ATOM   1817 HG23 ILE 0 115     -10.186 -15.681   4.900  1.00  0.00           H  
ATOM   1818 HG13 ILE 0 115      -9.515 -14.939   8.649  1.00  0.00           H  
ATOM   1819 HG12 ILE 0 115      -9.196 -16.047   7.377  1.00  0.00           H  
ATOM   1820 HD11 ILE 0 115     -11.967 -15.788   8.740  1.00  0.00           H  
ATOM   1821 HD12 ILE 0 115     -11.638 -16.773   7.382  1.00  0.00           H  
ATOM   1822 HD13 ILE 0 115     -10.682 -17.093   8.846  1.00  0.00           H  
ATOM   1823  N   SER 0 116     -10.234 -11.314   5.459  1.00  0.00      R00  N  
ATOM   1824  CA  SER 0 116     -10.557 -10.321   4.435  1.00  0.00      R00  C  
ATOM   1825  C   SER 0 116      -9.249  -9.469   4.275  1.00  0.00      R00  C  
ATOM   1826  O   SER 0 116      -8.270  -9.975   3.684  1.00  0.00      R00  O  
ATOM   1827  CB  SER 0 116     -11.824  -9.543   4.725  1.00  0.00      R00  C  
ATOM   1828  OG  SER 0 116     -11.899  -8.979   6.004  1.00  0.00      R00  O  
ATOM   1829  H   SER 0 116     -10.509 -11.138   6.415  1.00  0.00      R00  H  
ATOM   1830  HG  SER 0 116     -12.326  -9.638   6.556  1.00  0.00      R00  H  
ATOM   1831  HA  SER 0 116     -10.653 -10.824   3.472  1.00  0.00           H  
ATOM   1832  HB3 SER 0 116     -12.692 -10.145   4.457  1.00  0.00           H  
ATOM   1833  HB2 SER 0 116     -11.755  -8.759   3.972  1.00  0.00           H  
ATOM   1834  N   THR 0 117      -9.239  -8.291   4.910  1.00  0.00      R00  N  
ATOM   1835  CA  THR 0 117      -8.173  -7.262   4.734  1.00  0.00      R00  C  
ATOM   1836  C   THR 0 117      -6.757  -7.671   5.050  1.00  0.00      R00  C  
ATOM   1837  O   THR 0 117      -5.856  -7.004   4.591  1.00  0.00      R00  O  
ATOM   1838  CB  THR 0 117      -8.525  -6.073   5.623  1.00  0.00      R00  C  
ATOM   1839  OG1 THR 0 117      -8.239  -6.197   7.000  1.00  0.00      R00  O  
ATOM   1840  CG2 THR 0 117      -9.966  -5.432   5.432  1.00  0.00      R00  C  
ATOM   1841  H   THR 0 117     -10.041  -8.052   5.475  1.00  0.00      R00  H  
ATOM   1842  HG1 THR 0 117      -8.480  -7.076   7.301  1.00  0.00      R00  H  
ATOM   1843  HA  THR 0 117      -8.324  -6.991   3.689  1.00  0.00           H  
ATOM   1844  HB  THR 0 117      -7.890  -5.286   5.216  1.00  0.00           H  
ATOM   1845 HG21 THR 0 117      -9.962  -4.460   5.925  1.00  0.00           H  
ATOM   1846 HG22 THR 0 117     -10.128  -5.323   4.360  1.00  0.00           H  
ATOM   1847 HG23 THR 0 117     -10.772  -6.034   5.853  1.00  0.00           H  
ATOM   1848  N   GLY 0 118      -6.528  -8.759   5.688  1.00  0.00      R00  N  
ATOM   1849  CA  GLY 0 118      -5.286  -9.329   6.085  1.00  0.00      R00  C  
ATOM   1850  C   GLY 0 118      -4.523 -10.033   4.993  1.00  0.00      R00  C  
ATOM   1851  O   GLY 0 118      -3.370  -9.640   4.711  1.00  0.00      R00  O  
ATOM   1852  H   GLY 0 118      -7.351  -9.299   5.918  1.00  0.00      R00  H  
ATOM   1853  HA3 GLY 0 118      -5.479 -10.081   6.849  1.00  0.00           H  
ATOM   1854  HA2 GLY 0 118      -4.599  -8.568   6.454  1.00  0.00           H  
ATOM   1855  N   ILE 0 119      -5.134 -11.130   4.427  1.00  0.00      R00  N  
ATOM   1856  CA  ILE 0 119      -4.793 -11.863   3.273  1.00  0.00      R00  C  
ATOM   1857  C   ILE 0 119      -4.508 -10.997   2.062  1.00  0.00      R00  C  
ATOM   1858  O   ILE 0 119      -3.605 -11.292   1.274  1.00  0.00      R00  O  
ATOM   1859  CB  ILE 0 119      -5.876 -12.988   2.826  1.00  0.00      R00  C  
ATOM   1860  CG2 ILE 0 119      -5.415 -13.925   1.722  1.00  0.00      R00  C  
ATOM   1861  CG1 ILE 0 119      -6.077 -13.875   4.147  1.00  0.00      R00  C  
ATOM   1862  CD1 ILE 0 119      -6.865 -15.192   3.968  1.00  0.00      R00  C  
ATOM   1863  H   ILE 0 119      -6.083 -11.359   4.683  1.00  0.00      R00  H  
ATOM   1864  HA  ILE 0 119      -3.925 -12.475   3.518  1.00  0.00           H  
ATOM   1865  HB  ILE 0 119      -6.792 -12.457   2.570  1.00  0.00           H  
ATOM   1866 HG21 ILE 0 119      -4.543 -14.434   2.133  1.00  0.00           H  
ATOM   1867 HG22 ILE 0 119      -6.145 -14.664   1.391  1.00  0.00           H  
ATOM   1868 HG23 ILE 0 119      -5.112 -13.341   0.853  1.00  0.00           H  
ATOM   1869 HG13 ILE 0 119      -6.589 -13.326   4.937  1.00  0.00           H  
ATOM   1870 HG12 ILE 0 119      -5.122 -14.133   4.605  1.00  0.00           H  
ATOM   1871 HD11 ILE 0 119      -7.637 -15.166   3.199  1.00  0.00           H  
ATOM   1872 HD12 ILE 0 119      -6.195 -15.848   3.413  1.00  0.00           H  
ATOM   1873 HD13 ILE 0 119      -7.075 -15.701   4.909  1.00  0.00           H  
ATOM   1874  N   ASN 0 120      -5.286  -9.956   1.950  1.00  0.00      R00  N  
ATOM   1875  CA  ASN 0 120      -5.250  -9.171   0.757  1.00  0.00      R00  C  
ATOM   1876  C   ASN 0 120      -3.950  -8.363   0.582  1.00  0.00      R00  C  
ATOM   1877  O   ASN 0 120      -3.549  -8.064  -0.504  1.00  0.00      R00  O  
ATOM   1878  CB  ASN 0 120      -6.463  -8.331   0.849  1.00  0.00      R00  C  
ATOM   1879  CG  ASN 0 120      -6.839  -7.786  -0.554  1.00  0.00      R00  C  
ATOM   1880  OD1 ASN 0 120      -7.153  -8.581  -1.435  1.00  0.00      R00  O  
ATOM   1881  ND2 ASN 0 120      -7.016  -6.482  -0.698  1.00  0.00      R00  N  
ATOM   1882  H   ASN 0 120      -6.049  -9.845   2.603  1.00  0.00      R00  H  
ATOM   1883 HD21 ASN 0 120      -7.597  -6.272  -1.498  1.00  0.00      R00  H  
ATOM   1884 HD22 ASN 0 120      -6.906  -5.663  -0.118  1.00  0.00      R00  H  
ATOM   1885  HA  ASN 0 120      -5.424  -9.901  -0.034  1.00  0.00           H  
ATOM   1886  HB3 ASN 0 120      -6.229  -7.542   1.564  1.00  0.00           H  
ATOM   1887  HB2 ASN 0 120      -7.351  -8.892   1.139  1.00  0.00           H  
ATOM   1888  N   GLN 0 121      -3.343  -8.066   1.687  1.00  0.00      R00  N  
ATOM   1889  CA  GLN 0 121      -2.036  -7.359   1.656  1.00  0.00      R00  C  
ATOM   1890  C   GLN 0 121      -0.891  -8.049   0.942  1.00  0.00      R00  C  
ATOM   1891  O   GLN 0 121      -0.326  -7.607  -0.012  1.00  0.00      R00  O  
ATOM   1892  CB  GLN 0 121      -1.702  -6.773   3.025  1.00  0.00      R00  C  
ATOM   1893  CG  GLN 0 121      -0.700  -5.577   2.933  1.00  0.00      R00  C  
ATOM   1894  CD  GLN 0 121       0.386  -5.588   3.962  1.00  0.00      R00  C  
ATOM   1895  OE1 GLN 0 121       0.900  -6.618   4.390  1.00  0.00      R00  O  
ATOM   1896  NE2 GLN 0 121       0.744  -4.388   4.479  1.00  0.00      R00  N  
ATOM   1897  H   GLN 0 121      -3.577  -8.419   2.603  1.00  0.00      R00  H  
ATOM   1898 HE21 GLN 0 121       1.574  -4.342   5.053  1.00  0.00      R00  H  
ATOM   1899 HE22 GLN 0 121       0.305  -3.522   4.201  1.00  0.00      R00  H  
ATOM   1900  HA  GLN 0 121      -2.223  -6.496   1.018  1.00  0.00           H  
ATOM   1901  HB3 GLN 0 121      -1.452  -7.605   3.683  1.00  0.00           H  
ATOM   1902  HB2 GLN 0 121      -2.576  -6.402   3.560  1.00  0.00           H  
ATOM   1903  HG3 GLN 0 121      -1.312  -4.675   2.969  1.00  0.00           H  
ATOM   1904  HG2 GLN 0 121      -0.197  -5.666   1.970  1.00  0.00           H  
ATOM   1905  N   PHE 0 122      -0.739  -9.349   1.358  1.00  0.00      R00  N  
ATOM   1906  CA  PHE 0 122       0.123 -10.311   0.664  1.00  0.00      R00  C  
ATOM   1907  C   PHE 0 122      -0.254 -10.614  -0.835  1.00  0.00      R00  C  
ATOM   1908  O   PHE 0 122       0.613 -10.604  -1.677  1.00  0.00      R00  O  
ATOM   1909  CB  PHE 0 122       0.178 -11.520   1.522  1.00  0.00      R00  C  
ATOM   1910  CG  PHE 0 122       1.064 -11.341   2.751  1.00  0.00      R00  C  
ATOM   1911  CD1 PHE 0 122       2.471 -11.471   2.655  1.00  0.00      R00  C  
ATOM   1912  CD2 PHE 0 122       0.563 -10.851   3.994  1.00  0.00      R00  C  
ATOM   1913  CE1 PHE 0 122       3.283 -11.214   3.773  1.00  0.00      R00  C  
ATOM   1914  CE2 PHE 0 122       1.369 -10.613   5.106  1.00  0.00      R00  C  
ATOM   1915  CZ  PHE 0 122       2.718 -10.882   4.955  1.00  0.00      R00  C  
ATOM   1916  H   PHE 0 122      -1.110  -9.572   2.271  1.00  0.00      R00  H  
ATOM   1917  HA  PHE 0 122       1.137  -9.916   0.619  1.00  0.00           H  
ATOM   1918  HB3 PHE 0 122       0.572 -12.438   1.084  1.00  0.00           H  
ATOM   1919  HB2 PHE 0 122      -0.838 -11.766   1.832  1.00  0.00           H  
ATOM   1920  HD1 PHE 0 122       2.931 -11.772   1.725  1.00  0.00           H  
ATOM   1921  HD2 PHE 0 122      -0.493 -10.627   4.013  1.00  0.00           H  
ATOM   1922  HE1 PHE 0 122       4.358 -11.244   3.671  1.00  0.00           H  
ATOM   1923  HE2 PHE 0 122       0.989 -10.379   6.090  1.00  0.00           H  
ATOM   1924  HZ  PHE 0 122       3.463 -10.789   5.731  1.00  0.00           H  
ATOM   1925  N   THR 0 123      -1.582 -10.643  -1.085  1.00  0.00      R00  N  
ATOM   1926  CA  THR 0 123      -2.251 -10.940  -2.332  1.00  0.00      R00  C  
ATOM   1927  C   THR 0 123      -2.100  -9.861  -3.375  1.00  0.00      R00  C  
ATOM   1928  O   THR 0 123      -1.815 -10.154  -4.517  1.00  0.00      R00  O  
ATOM   1929  CB  THR 0 123      -3.704 -11.368  -2.126  1.00  0.00      R00  C  
ATOM   1930  OG1 THR 0 123      -3.635 -12.480  -1.261  1.00  0.00      R00  O  
ATOM   1931  CG2 THR 0 123      -4.438 -11.703  -3.410  1.00  0.00      R00  C  
ATOM   1932  H   THR 0 123      -2.203 -10.405  -0.325  1.00  0.00      R00  H  
ATOM   1933  HG1 THR 0 123      -3.544 -12.170  -0.357  1.00  0.00      R00  H  
ATOM   1934  HA  THR 0 123      -1.736 -11.787  -2.784  1.00  0.00           H  
ATOM   1935  HB  THR 0 123      -4.319 -10.582  -1.688  1.00  0.00           H  
ATOM   1936 HG21 THR 0 123      -3.764 -12.398  -3.911  1.00  0.00           H  
ATOM   1937 HG22 THR 0 123      -5.326 -12.325  -3.295  1.00  0.00           H  
ATOM   1938 HG23 THR 0 123      -4.696 -10.963  -4.168  1.00  0.00           H  
ATOM   1939  N   SER 0 124      -2.140  -8.614  -2.856  1.00  0.00      R00  N  
ATOM   1940  CA  SER 0 124      -1.890  -7.480  -3.599  1.00  0.00      R00  C  
ATOM   1941  C   SER 0 124      -0.382  -7.316  -3.932  1.00  0.00      R00  C  
ATOM   1942  O   SER 0 124      -0.019  -7.076  -5.110  1.00  0.00      R00  O  
ATOM   1943  CB  SER 0 124      -2.377  -6.260  -2.793  1.00  0.00      R00  C  
ATOM   1944  OG  SER 0 124      -3.731  -6.385  -2.416  1.00  0.00      R00  O  
ATOM   1945  H   SER 0 124      -2.341  -8.369  -1.897  1.00  0.00      R00  H  
ATOM   1946  HG  SER 0 124      -3.759  -7.149  -1.835  1.00  0.00      R00  H  
ATOM   1947  HA  SER 0 124      -2.402  -7.506  -4.561  1.00  0.00           H  
ATOM   1948  HB3 SER 0 124      -2.379  -5.392  -3.452  1.00  0.00           H  
ATOM   1949  HB2 SER 0 124      -1.820  -5.953  -1.907  1.00  0.00           H  
ATOM   1950  N   SER 0 125       0.555  -7.625  -2.999  1.00  0.00      R00  N  
ATOM   1951  CA  SER 0 125       1.975  -7.595  -3.331  1.00  0.00      R00  C  
ATOM   1952  C   SER 0 125       2.416  -8.648  -4.320  1.00  0.00      R00  C  
ATOM   1953  O   SER 0 125       3.220  -8.192  -5.222  1.00  0.00      R00  O  
ATOM   1954  CB  SER 0 125       2.779  -7.715  -1.998  1.00  0.00      R00  C  
ATOM   1955  OG  SER 0 125       2.673  -9.012  -1.454  1.00  0.00      R00  O  
ATOM   1956  H   SER 0 125       0.355  -7.826  -2.030  1.00  0.00      R00  H  
ATOM   1957  HG  SER 0 125       1.728  -9.173  -1.417  1.00  0.00      R00  H  
ATOM   1958  HA  SER 0 125       2.297  -6.605  -3.654  1.00  0.00           H  
ATOM   1959  HB3 SER 0 125       2.356  -6.997  -1.296  1.00  0.00           H  
ATOM   1960  HB2 SER 0 125       3.860  -7.598  -2.074  1.00  0.00           H  
ATOM   1961  N   ILE 0 126       1.863  -9.906  -4.219  1.00  0.00      R00  N  
ATOM   1962  CA  ILE 0 126       2.058 -10.957  -5.297  1.00  0.00      R00  C  
ATOM   1963  C   ILE 0 126       1.324 -10.476  -6.626  1.00  0.00      R00  C  
ATOM   1964  O   ILE 0 126       2.040 -10.367  -7.604  1.00  0.00      R00  O  
ATOM   1965  CB  ILE 0 126       1.509 -12.362  -4.820  1.00  0.00      R00  C  
ATOM   1966  CG2 ILE 0 126       1.701 -13.410  -5.904  1.00  0.00      R00  C  
ATOM   1967  CG1 ILE 0 126       2.104 -12.855  -3.528  1.00  0.00      R00  C  
ATOM   1968  CD1 ILE 0 126       1.259 -13.878  -2.791  1.00  0.00      R00  C  
ATOM   1969  H   ILE 0 126       1.275 -10.157  -3.436  1.00  0.00      R00  H  
ATOM   1970  HA  ILE 0 126       3.130 -11.052  -5.469  1.00  0.00           H  
ATOM   1971  HB  ILE 0 126       0.432 -12.251  -4.692  1.00  0.00           H  
ATOM   1972 HG21 ILE 0 126       2.763 -13.478  -6.139  1.00  0.00           H  
ATOM   1973 HG22 ILE 0 126       1.542 -14.389  -5.451  1.00  0.00           H  
ATOM   1974 HG23 ILE 0 126       1.211 -13.289  -6.870  1.00  0.00           H  
ATOM   1975 HG13 ILE 0 126       2.177 -11.994  -2.863  1.00  0.00           H  
ATOM   1976 HG12 ILE 0 126       3.127 -13.201  -3.677  1.00  0.00           H  
ATOM   1977 HD11 ILE 0 126       1.283 -14.770  -3.417  1.00  0.00           H  
ATOM   1978 HD12 ILE 0 126       1.609 -14.140  -1.793  1.00  0.00           H  
ATOM   1979 HD13 ILE 0 126       0.288 -13.394  -2.688  1.00  0.00           H  
ATOM   1980  N   PHE 0 127       0.034 -10.160  -6.641  1.00  0.00      R00  N  
ATOM   1981  CA  PHE 0 127      -0.756  -9.793  -7.841  1.00  0.00      R00  C  
ATOM   1982  C   PHE 0 127      -0.316  -8.440  -8.535  1.00  0.00      R00  C  
ATOM   1983  O   PHE 0 127      -0.333  -8.498  -9.753  1.00  0.00      R00  O  
ATOM   1984  CB  PHE 0 127      -2.205  -9.910  -7.585  1.00  0.00      R00  C  
ATOM   1985  CG  PHE 0 127      -3.112  -9.819  -8.795  1.00  0.00      R00  C  
ATOM   1986  CD1 PHE 0 127      -4.163  -8.899  -8.942  1.00  0.00      R00  C  
ATOM   1987  CD2 PHE 0 127      -2.979 -10.816  -9.771  1.00  0.00      R00  C  
ATOM   1988  CE1 PHE 0 127      -5.028  -8.946 -10.008  1.00  0.00      R00  C  
ATOM   1989  CE2 PHE 0 127      -3.932 -10.985 -10.783  1.00  0.00      R00  C  
ATOM   1990  CZ  PHE 0 127      -4.912 -10.002 -10.955  1.00  0.00      R00  C  
ATOM   1991  H   PHE 0 127      -0.511 -10.237  -5.794  1.00  0.00      R00  H  
ATOM   1992  HA  PHE 0 127      -0.579 -10.594  -8.559  1.00  0.00           H  
ATOM   1993  HB3 PHE 0 127      -2.597  -9.154  -6.905  1.00  0.00           H  
ATOM   1994  HB2 PHE 0 127      -2.380 -10.872  -7.106  1.00  0.00           H  
ATOM   1995  HD1 PHE 0 127      -4.404  -8.203  -8.153  1.00  0.00           H  
ATOM   1996  HD2 PHE 0 127      -2.222 -11.574  -9.634  1.00  0.00           H  
ATOM   1997  HE1 PHE 0 127      -5.774  -8.193 -10.215  1.00  0.00           H  
ATOM   1998  HE2 PHE 0 127      -3.889 -11.795 -11.497  1.00  0.00           H  
ATOM   1999  HZ  PHE 0 127      -5.582 -10.037 -11.801  1.00  0.00           H  
ATOM   2000  N   LEU 0 128       0.190  -7.401  -7.848  1.00  0.00      R00  N  
ATOM   2001  CA  LEU 0 128       0.765  -6.193  -8.483  1.00  0.00      R00  C  
ATOM   2002  C   LEU 0 128       2.244  -6.515  -8.828  1.00  0.00      R00  C  
ATOM   2003  O   LEU 0 128       2.702  -5.877  -9.782  1.00  0.00      R00  O  
ATOM   2004  CB  LEU 0 128       0.511  -4.957  -7.619  1.00  0.00      R00  C  
ATOM   2005  CG  LEU 0 128      -0.966  -4.284  -7.657  1.00  0.00      R00  C  
ATOM   2006  CD1 LEU 0 128      -2.094  -5.210  -7.190  1.00  0.00      R00  C  
ATOM   2007  CD2 LEU 0 128      -0.977  -2.910  -7.010  1.00  0.00      R00  C  
ATOM   2008  H   LEU 0 128      -0.065  -7.368  -6.871  1.00  0.00      R00  H  
ATOM   2009  HA  LEU 0 128       0.272  -6.049  -9.445  1.00  0.00           H  
ATOM   2010  HB3 LEU 0 128       1.226  -4.241  -8.023  1.00  0.00           H  
ATOM   2011  HB2 LEU 0 128       0.816  -5.081  -6.580  1.00  0.00           H  
ATOM   2012  HG  LEU 0 128      -1.137  -4.097  -8.718  1.00  0.00           H  
ATOM   2013 HD11 LEU 0 128      -2.770  -5.470  -8.005  1.00  0.00           H  
ATOM   2014 HD12 LEU 0 128      -1.659  -6.151  -6.855  1.00  0.00           H  
ATOM   2015 HD13 LEU 0 128      -2.697  -4.777  -6.392  1.00  0.00           H  
ATOM   2016 HD21 LEU 0 128      -0.928  -2.067  -7.699  1.00  0.00           H  
ATOM   2017 HD22 LEU 0 128      -1.913  -2.665  -6.509  1.00  0.00           H  
ATOM   2018 HD23 LEU 0 128      -0.109  -2.789  -6.363  1.00  0.00           H  
ATOM   2019  N   CYS 0 129       2.880  -7.500  -8.261  1.00  0.00      R00  N  
ATOM   2020  CA  CYS 0 129       4.238  -7.957  -8.745  1.00  0.00      R00  C  
ATOM   2021  C   CYS 0 129       4.135  -8.828  -9.986  1.00  0.00      R00  C  
ATOM   2022  O   CYS 0 129       4.813  -8.524 -11.016  1.00  0.00      R00  O  
ATOM   2023  CB  CYS 0 129       4.993  -8.623  -7.623  1.00  0.00      R00  C  
ATOM   2024  SG  CYS 0 129       6.644  -9.065  -8.274  1.00  0.00      R00  S  
ATOM   2025  H   CYS 0 129       2.508  -8.044  -7.496  1.00  0.00      R00  H  
ATOM   2026  HA  CYS 0 129       4.777  -7.018  -8.869  1.00  0.00           H  
ATOM   2027  HB3 CYS 0 129       4.387  -9.501  -7.398  1.00  0.00           H  
ATOM   2028  HB2 CYS 0 129       5.048  -7.944  -6.773  1.00  0.00           H  
ATOM   2029  HG  CYS 0 129       7.089  -9.544  -7.109  1.00  0.00           H  
ATOM   2030  N   ILE 0 130       3.027  -9.573 -10.169  1.00  0.00      R00  N  
ATOM   2031  CA  ILE 0 130       2.619 -10.226 -11.343  1.00  0.00      R00  C  
ATOM   2032  C   ILE 0 130       2.296  -9.242 -12.517  1.00  0.00      R00  C  
ATOM   2033  O   ILE 0 130       2.507  -9.600 -13.663  1.00  0.00      R00  O  
ATOM   2034  CB  ILE 0 130       1.334 -11.033 -11.014  1.00  0.00      R00  C  
ATOM   2035  CG2 ILE 0 130       0.395 -11.460 -12.172  1.00  0.00      R00  C  
ATOM   2036  CG1 ILE 0 130       1.897 -12.296 -10.355  1.00  0.00      R00  C  
ATOM   2037  CD1 ILE 0 130       0.834 -13.328  -9.876  1.00  0.00      R00  C  
ATOM   2038  H   ILE 0 130       2.437  -9.670  -9.355  1.00  0.00      R00  H  
ATOM   2039  HA  ILE 0 130       3.394 -10.942 -11.618  1.00  0.00           H  
ATOM   2040  HB  ILE 0 130       0.628 -10.430 -10.444  1.00  0.00           H  
ATOM   2041 HG21 ILE 0 130      -0.494 -12.030 -11.903  1.00  0.00           H  
ATOM   2042 HG22 ILE 0 130      -0.072 -10.580 -12.614  1.00  0.00           H  
ATOM   2043 HG23 ILE 0 130       0.905 -11.976 -12.985  1.00  0.00           H  
ATOM   2044 HG13 ILE 0 130       2.429 -12.140  -9.416  1.00  0.00           H  
ATOM   2045 HG12 ILE 0 130       2.605 -12.758 -11.043  1.00  0.00           H  
ATOM   2046 HD11 ILE 0 130       0.219 -13.787 -10.651  1.00  0.00           H  
ATOM   2047 HD12 ILE 0 130       1.294 -14.170  -9.360  1.00  0.00           H  
ATOM   2048 HD13 ILE 0 130       0.224 -12.808  -9.137  1.00  0.00           H  
ATOM   2049  N   MET 0 131       1.848  -8.019 -12.325  1.00  0.00      R00  N  
ATOM   2050  CA  MET 0 131       1.576  -7.066 -13.435  1.00  0.00      R00  C  
ATOM   2051  C   MET 0 131       2.861  -6.509 -14.036  1.00  0.00      R00  C  
ATOM   2052  O   MET 0 131       2.934  -6.424 -15.253  1.00  0.00      R00  O  
ATOM   2053  CB  MET 0 131       0.842  -5.900 -12.738  1.00  0.00      R00  C  
ATOM   2054  CG  MET 0 131      -0.562  -6.219 -12.298  1.00  0.00      R00  C  
ATOM   2055  SD  MET 0 131      -1.604  -4.769 -11.967  1.00  0.00      R00  S  
ATOM   2056  CE  MET 0 131      -3.006  -5.734 -11.154  1.00  0.00      R00  C  
ATOM   2057  H   MET 0 131       1.586  -7.748 -11.388  1.00  0.00      R00  H  
ATOM   2058  HA  MET 0 131       0.994  -7.663 -14.138  1.00  0.00           H  
ATOM   2059  HB3 MET 0 131       0.824  -5.088 -13.464  1.00  0.00           H  
ATOM   2060  HB2 MET 0 131       1.388  -5.503 -11.882  1.00  0.00           H  
ATOM   2061  HG3 MET 0 131      -0.485  -6.654 -11.301  1.00  0.00           H  
ATOM   2062  HG2 MET 0 131      -1.097  -6.899 -12.961  1.00  0.00           H  
ATOM   2063  HE1 MET 0 131      -3.721  -5.030 -10.726  1.00  0.00           H  
ATOM   2064  HE2 MET 0 131      -3.609  -6.243 -11.906  1.00  0.00           H  
ATOM   2065  HE3 MET 0 131      -2.816  -6.368 -10.288  1.00  0.00           H  
ATOM   2066  N   SER 0 132       3.916  -6.254 -13.307  1.00  0.00      R00  N  
ATOM   2067  CA  SER 0 132       5.206  -5.842 -13.755  1.00  0.00      R00  C  
ATOM   2068  C   SER 0 132       5.770  -7.022 -14.552  1.00  0.00      R00  C  
ATOM   2069  O   SER 0 132       6.452  -6.826 -15.601  1.00  0.00      R00  O  
ATOM   2070  CB  SER 0 132       6.001  -5.414 -12.576  1.00  0.00      R00  C  
ATOM   2071  OG  SER 0 132       5.913  -4.032 -12.376  1.00  0.00      R00  O  
ATOM   2072  H   SER 0 132       4.003  -6.354 -12.306  1.00  0.00      R00  H  
ATOM   2073  HG  SER 0 132       5.019  -3.809 -12.106  1.00  0.00      R00  H  
ATOM   2074  HA  SER 0 132       5.063  -5.029 -14.467  1.00  0.00           H  
ATOM   2075  HB3 SER 0 132       7.045  -5.633 -12.800  1.00  0.00           H  
ATOM   2076  HB2 SER 0 132       5.794  -6.039 -11.707  1.00  0.00           H  
ATOM   2077  N   ALA 0 133       5.563  -8.267 -14.072  1.00  0.00      R00  N  
ATOM   2078  CA  ALA 0 133       5.885  -9.437 -14.943  1.00  0.00      R00  C  
ATOM   2079  C   ALA 0 133       5.122  -9.598 -16.292  1.00  0.00      R00  C  
ATOM   2080  O   ALA 0 133       5.671 -10.168 -17.225  1.00  0.00      R00  O  
ATOM   2081  CB  ALA 0 133       5.827 -10.720 -14.040  1.00  0.00      R00  C  
ATOM   2082  H   ALA 0 133       5.555  -8.431 -13.076  1.00  0.00      R00  H  
ATOM   2083  HA  ALA 0 133       6.935  -9.246 -15.168  1.00  0.00           H  
ATOM   2084  HB1 ALA 0 133       6.564 -11.447 -14.382  1.00  0.00           H  
ATOM   2085  HB2 ALA 0 133       5.984 -10.460 -12.993  1.00  0.00           H  
ATOM   2086  HB3 ALA 0 133       4.817 -11.121 -13.962  1.00  0.00           H  
ATOM   2087  N   ASP 0 134       3.814  -9.262 -16.378  1.00  0.00      R00  N  
ATOM   2088  CA  ASP 0 134       3.054  -9.058 -17.651  1.00  0.00      R00  C  
ATOM   2089  C   ASP 0 134       3.703  -8.107 -18.599  1.00  0.00      R00  C  
ATOM   2090  O   ASP 0 134       3.778  -8.427 -19.814  1.00  0.00      R00  O  
ATOM   2091  CB  ASP 0 134       1.478  -8.761 -17.431  1.00  0.00      R00  C  
ATOM   2092  CG  ASP 0 134       0.900  -7.840 -18.554  1.00  0.00      R00  C  
ATOM   2093  OD1 ASP 0 134       0.764  -8.233 -19.738  1.00  0.00      R00  O  
ATOM   2094  OD2 ASP 0 134       0.551  -6.678 -18.183  1.00  0.00      R00  O1-
ATOM   2095  H   ASP 0 134       3.315  -8.992 -15.543  1.00  0.00      R00  H  
ATOM   2096  HA  ASP 0 134       3.279 -10.011 -18.130  1.00  0.00           H  
ATOM   2097  HB3 ASP 0 134       1.346  -8.263 -16.470  1.00  0.00           H  
ATOM   2098  HB2 ASP 0 134       0.939  -9.680 -17.202  1.00  0.00           H  
ATOM   2099  N   ARG 0 135       4.228  -6.943 -18.059  1.00  0.00      R00  N  
ATOM   2100  CA  ARG 0 135       5.095  -6.078 -18.868  1.00  0.00      R00  C  
ATOM   2101  C   ARG 0 135       6.403  -6.724 -19.395  1.00  0.00      R00  C  
ATOM   2102  O   ARG 0 135       6.713  -6.472 -20.517  1.00  0.00      R00  O  
ATOM   2103  CB  ARG 0 135       5.528  -4.762 -18.180  1.00  0.00      R00  C  
ATOM   2104  CG  ARG 0 135       4.517  -4.127 -17.289  1.00  0.00      R00  C  
ATOM   2105  CD  ARG 0 135       3.376  -3.481 -18.104  1.00  0.00      R00  C  
ATOM   2106  NE  ARG 0 135       2.415  -4.353 -18.748  1.00  0.00      R00  N  
ATOM   2107  CZ  ARG 0 135       1.789  -4.165 -19.942  1.00  0.00      R00  C  
ATOM   2108  NH1 ARG 0 135       1.938  -3.042 -20.660  1.00  0.00      R00  N  
ATOM   2109  NH2 ARG 0 135       0.964  -5.216 -20.293  1.00  0.00      R00  N1+
ATOM   2110  H   ARG 0 135       4.185  -6.734 -17.071  1.00  0.00      R00  H  
ATOM   2111  HE  ARG 0 135       2.162  -5.141 -18.169  1.00  0.00      R00  H  
ATOM   2112 HH11 ARG 0 135       1.495  -2.973 -21.566  1.00  0.00      R00  H  
ATOM   2113 HH12 ARG 0 135       2.753  -2.464 -20.513  1.00  0.00      R00  H  
ATOM   2114 HH21 ARG 0 135       0.325  -5.270 -21.073  1.00  0.00      R00  H  
ATOM   2115 HH22 ARG 0 135       0.872  -5.961 -19.617  1.00  0.00      R00  H  
ATOM   2116  HA  ARG 0 135       4.542  -5.883 -19.786  1.00  0.00           H  
ATOM   2117  HB3 ARG 0 135       5.827  -4.139 -19.023  1.00  0.00           H  
ATOM   2118  HB2 ARG 0 135       6.460  -4.941 -17.645  1.00  0.00           H  
ATOM   2119  HG3 ARG 0 135       4.893  -3.233 -16.791  1.00  0.00           H  
ATOM   2120  HG2 ARG 0 135       4.093  -4.752 -16.502  1.00  0.00           H  
ATOM   2121  HD3 ARG 0 135       3.755  -2.748 -18.818  1.00  0.00           H  
ATOM   2122  HD2 ARG 0 135       2.760  -2.925 -17.398  1.00  0.00           H  
ATOM   2123  N   TYR 0 136       7.093  -7.504 -18.560  1.00  0.00      R00  N  
ATOM   2124  CA  TYR 0 136       8.200  -8.404 -18.957  1.00  0.00      R00  C  
ATOM   2125  C   TYR 0 136       7.893  -9.474 -19.961  1.00  0.00      R00  C  
ATOM   2126  O   TYR 0 136       8.656  -9.646 -20.903  1.00  0.00      R00  O  
ATOM   2127  CB  TYR 0 136       8.811  -8.930 -17.608  1.00  0.00      R00  C  
ATOM   2128  CG  TYR 0 136       9.895 -10.001 -17.662  1.00  0.00      R00  C  
ATOM   2129  CD1 TYR 0 136      11.101  -9.699 -18.280  1.00  0.00      R00  C  
ATOM   2130  CE1 TYR 0 136      12.105 -10.696 -18.270  1.00  0.00      R00  C  
ATOM   2131  CD2 TYR 0 136       9.643 -11.269 -17.054  1.00  0.00      R00  C  
ATOM   2132  CE2 TYR 0 136      10.703 -12.149 -17.041  1.00  0.00      R00  C  
ATOM   2133  CZ  TYR 0 136      11.925 -11.893 -17.660  1.00  0.00      R00  C  
ATOM   2134  OH  TYR 0 136      13.020 -12.634 -17.423  1.00  0.00      R00  O  
ATOM   2135  H   TYR 0 136       6.925  -7.572 -17.566  1.00  0.00      R00  H  
ATOM   2136  HH  TYR 0 136      12.863 -13.306 -16.756  1.00  0.00      R00  H  
ATOM   2137  HA  TYR 0 136       8.894  -7.753 -19.488  1.00  0.00           H  
ATOM   2138  HB3 TYR 0 136       8.103  -9.438 -16.954  1.00  0.00           H  
ATOM   2139  HB2 TYR 0 136       9.150  -7.999 -17.153  1.00  0.00           H  
ATOM   2140  HD1 TYR 0 136      11.282  -8.728 -18.718  1.00  0.00           H  
ATOM   2141  HE1 TYR 0 136      13.116 -10.456 -18.563  1.00  0.00           H  
ATOM   2142  HD2 TYR 0 136       8.766 -11.596 -16.516  1.00  0.00           H  
ATOM   2143  HE2 TYR 0 136      10.412 -13.084 -16.586  1.00  0.00           H  
ATOM   2144  N   ILE 0 137       6.882 -10.329 -19.774  1.00  0.00      R00  N  
ATOM   2145  CA  ILE 0 137       6.729 -11.557 -20.525  1.00  0.00      R00  C  
ATOM   2146  C   ILE 0 137       6.436 -11.355 -22.000  1.00  0.00      R00  C  
ATOM   2147  O   ILE 0 137       6.829 -12.032 -22.864  1.00  0.00      R00  O  
ATOM   2148  CB  ILE 0 137       5.759 -12.572 -19.868  1.00  0.00      R00  C  
ATOM   2149  CG2 ILE 0 137       5.130 -13.643 -20.810  1.00  0.00      R00  C  
ATOM   2150  CG1 ILE 0 137       6.473 -13.170 -18.712  1.00  0.00      R00  C  
ATOM   2151  CD1 ILE 0 137       5.565 -13.963 -17.768  1.00  0.00      R00  C  
ATOM   2152  H   ILE 0 137       6.238 -10.276 -18.998  1.00  0.00      R00  H  
ATOM   2153  HA  ILE 0 137       7.708 -12.036 -20.504  1.00  0.00           H  
ATOM   2154  HB  ILE 0 137       5.004 -11.947 -19.390  1.00  0.00           H  
ATOM   2155 HG21 ILE 0 137       5.888 -14.150 -21.407  1.00  0.00           H  
ATOM   2156 HG22 ILE 0 137       4.545 -14.463 -20.394  1.00  0.00           H  
ATOM   2157 HG23 ILE 0 137       4.434 -13.122 -21.468  1.00  0.00           H  
ATOM   2158 HG13 ILE 0 137       7.024 -12.443 -18.116  1.00  0.00           H  
ATOM   2159 HG12 ILE 0 137       7.167 -13.941 -19.046  1.00  0.00           H  
ATOM   2160 HD11 ILE 0 137       5.064 -14.762 -18.315  1.00  0.00           H  
ATOM   2161 HD12 ILE 0 137       6.271 -14.500 -17.134  1.00  0.00           H  
ATOM   2162 HD13 ILE 0 137       4.873 -13.331 -17.211  1.00  0.00           H  
ATOM   2163  N   ALA 0 138       5.741 -10.231 -22.252  1.00  0.00      R00  N  
ATOM   2164  CA  ALA 0 138       5.554  -9.796 -23.630  1.00  0.00      R00  C  
ATOM   2165  C   ALA 0 138       6.785  -9.347 -24.359  1.00  0.00      R00  C  
ATOM   2166  O   ALA 0 138       6.881  -9.691 -25.505  1.00  0.00      R00  O  
ATOM   2167  CB  ALA 0 138       4.373  -8.853 -23.536  1.00  0.00      R00  C  
ATOM   2168  H   ALA 0 138       5.430  -9.661 -21.479  1.00  0.00      R00  H  
ATOM   2169  HA  ALA 0 138       5.148 -10.620 -24.217  1.00  0.00           H  
ATOM   2170  HB1 ALA 0 138       4.600  -7.895 -23.069  1.00  0.00           H  
ATOM   2171  HB2 ALA 0 138       3.937  -8.763 -24.531  1.00  0.00           H  
ATOM   2172  HB3 ALA 0 138       3.604  -9.361 -22.954  1.00  0.00           H  
ATOM   2173  N   VAL 0 139       7.786  -8.766 -23.626  1.00  0.00      R00  N  
ATOM   2174  CA  VAL 0 139       8.985  -8.297 -24.296  1.00  0.00      R00  C  
ATOM   2175  C   VAL 0 139      10.013  -9.379 -24.407  1.00  0.00      R00  C  
ATOM   2176  O   VAL 0 139      10.823  -9.413 -25.288  1.00  0.00      R00  O  
ATOM   2177  CB  VAL 0 139       9.588  -7.070 -23.589  1.00  0.00      R00  C  
ATOM   2178  CG1 VAL 0 139      11.056  -6.616 -24.016  1.00  0.00      R00  C  
ATOM   2179  CG2 VAL 0 139       8.641  -5.896 -23.655  1.00  0.00      R00  C  
ATOM   2180  H   VAL 0 139       7.701  -8.406 -22.686  1.00  0.00      R00  H  
ATOM   2181  HA  VAL 0 139       8.824  -8.066 -25.349  1.00  0.00           H  
ATOM   2182  HB  VAL 0 139       9.682  -7.325 -22.534  1.00  0.00           H  
ATOM   2183 HG11 VAL 0 139      11.761  -7.394 -23.723  1.00  0.00           H  
ATOM   2184 HG12 VAL 0 139      10.998  -6.419 -25.087  1.00  0.00           H  
ATOM   2185 HG13 VAL 0 139      11.417  -5.741 -23.475  1.00  0.00           H  
ATOM   2186 HG21 VAL 0 139       8.362  -5.775 -24.702  1.00  0.00           H  
ATOM   2187 HG22 VAL 0 139       7.751  -5.926 -23.027  1.00  0.00           H  
ATOM   2188 HG23 VAL 0 139       9.190  -4.978 -23.446  1.00  0.00           H  
ATOM   2189  N   CYS 0 140      10.077 -10.329 -23.434  1.00  0.00      R00  N  
ATOM   2190  CA  CYS 0 140      11.063 -11.443 -23.356  1.00  0.00      R00  C  
ATOM   2191  C   CYS 0 140      10.622 -12.766 -24.118  1.00  0.00      R00  C  
ATOM   2192  O   CYS 0 140      11.443 -13.649 -24.308  1.00  0.00      R00  O  
ATOM   2193  CB  CYS 0 140      11.659 -11.447 -21.884  1.00  0.00      R00  C  
ATOM   2194  SG  CYS 0 140      10.425 -12.308 -20.804  1.00  0.00      R00  S  
ATOM   2195  H   CYS 0 140       9.468 -10.325 -22.628  1.00  0.00      R00  H  
ATOM   2196  HA  CYS 0 140      11.921 -11.152 -23.962  1.00  0.00           H  
ATOM   2197  HB3 CYS 0 140      11.857 -10.455 -21.479  1.00  0.00           H  
ATOM   2198  HB2 CYS 0 140      12.613 -11.971 -21.932  1.00  0.00           H  
ATOM   2199  HG  CYS 0 140       9.579 -11.277 -20.886  1.00  0.00           H  
ATOM   2200  N   HIS 0 141       9.315 -12.874 -24.454  1.00  0.00      R00  N  
ATOM   2201  CA  HIS 0 141       8.801 -13.990 -25.215  1.00  0.00      R00  C  
ATOM   2202  C   HIS 0 141       7.747 -13.430 -26.164  1.00  0.00      R00  C  
ATOM   2203  O   HIS 0 141       6.582 -13.457 -25.775  1.00  0.00      R00  O  
ATOM   2204  CB  HIS 0 141       8.152 -14.967 -24.187  1.00  0.00      R00  C  
ATOM   2205  CG  HIS 0 141       9.118 -15.731 -23.339  1.00  0.00      R00  C  
ATOM   2206  ND1 HIS 0 141      10.101 -16.503 -23.882  1.00  0.00      R00  N  
ATOM   2207  CD2 HIS 0 141       9.155 -15.907 -21.974  1.00  0.00      R00  C  
ATOM   2208  NE2 HIS 0 141      10.098 -16.825 -21.670  1.00  0.00      R00  N  
ATOM   2209  CE1 HIS 0 141      10.709 -17.108 -22.853  1.00  0.00      R00  C  
ATOM   2210  H   HIS 0 141       8.585 -12.262 -24.117  1.00  0.00      R00  H  
ATOM   2211  HD1 HIS 0 141      10.199 -16.709 -24.865  1.00  0.00      R00  H  
ATOM   2212  HA  HIS 0 141       9.453 -14.573 -25.865  1.00  0.00           H  
ATOM   2213  HB3 HIS 0 141       7.666 -15.711 -24.819  1.00  0.00           H  
ATOM   2214  HB2 HIS 0 141       7.320 -14.570 -23.606  1.00  0.00           H  
ATOM   2215  HD2 HIS 0 141       8.403 -15.485 -21.324  1.00  0.00           H  
ATOM   2216  HE1 HIS 0 141      11.544 -17.790 -22.918  1.00  0.00           H  
ATOM   2217  N   PRO 0 142       8.072 -12.809 -27.279  1.00  0.00      R00  N  
ATOM   2218  CA  PRO 0 142       7.106 -11.998 -28.175  1.00  0.00      R00  C  
ATOM   2219  C   PRO 0 142       5.913 -12.842 -28.760  1.00  0.00      R00  C  
ATOM   2220  O   PRO 0 142       4.771 -12.412 -28.984  1.00  0.00      R00  O  
ATOM   2221  CD  PRO 0 142       9.462 -12.530 -27.712  1.00  0.00      R00  C  
ATOM   2222  CB  PRO 0 142       8.006 -11.180 -29.115  1.00  0.00      R00  C  
ATOM   2223  CG  PRO 0 142       9.314 -11.931 -29.134  1.00  0.00      R00  C  
ATOM   2224  HD2 PRO 0 142      10.133 -13.389 -27.736  1.00  0.00           H  
ATOM   2225  HD3 PRO 0 142       9.872 -11.778 -27.037  1.00  0.00           H  
ATOM   2226  HA  PRO 0 142       6.538 -11.249 -27.622  1.00  0.00           H  
ATOM   2227  HB3 PRO 0 142       8.002 -10.156 -28.741  1.00  0.00           H  
ATOM   2228  HB2 PRO 0 142       7.658 -11.254 -30.145  1.00  0.00           H  
ATOM   2229  HG2 PRO 0 142       9.134 -12.771 -29.803  1.00  0.00           H  
ATOM   2230  HG3 PRO 0 142      10.143 -11.285 -29.422  1.00  0.00           H  
ATOM   2231  N   ILE 0 143       6.304 -14.071 -29.181  1.00  0.00      R00  N  
ATOM   2232  CA  ILE 0 143       5.499 -15.028 -29.898  1.00  0.00      R00  C  
ATOM   2233  C   ILE 0 143       4.707 -15.999 -28.931  1.00  0.00      R00  C  
ATOM   2234  O   ILE 0 143       3.736 -16.624 -29.369  1.00  0.00      R00  O  
ATOM   2235  CB  ILE 0 143       6.314 -15.929 -30.945  1.00  0.00      R00  C  
ATOM   2236  CG2 ILE 0 143       5.597 -16.960 -31.709  1.00  0.00      R00  C  
ATOM   2237  CG1 ILE 0 143       7.049 -14.941 -31.985  1.00  0.00      R00  C  
ATOM   2238  CD1 ILE 0 143       8.064 -15.694 -32.813  1.00  0.00      R00  C  
ATOM   2239  H   ILE 0 143       7.221 -14.355 -28.867  1.00  0.00      R00  H  
ATOM   2240  HA  ILE 0 143       4.756 -14.480 -30.477  1.00  0.00           H  
ATOM   2241  HB  ILE 0 143       7.070 -16.500 -30.407  1.00  0.00           H  
ATOM   2242 HG21 ILE 0 143       4.755 -16.592 -32.295  1.00  0.00           H  
ATOM   2243 HG22 ILE 0 143       6.152 -17.596 -32.399  1.00  0.00           H  
ATOM   2244 HG23 ILE 0 143       5.150 -17.754 -31.112  1.00  0.00           H  
ATOM   2245 HG13 ILE 0 143       7.572 -14.150 -31.447  1.00  0.00           H  
ATOM   2246 HG12 ILE 0 143       6.302 -14.517 -32.656  1.00  0.00           H  
ATOM   2247 HD11 ILE 0 143       8.935 -15.119 -33.127  1.00  0.00           H  
ATOM   2248 HD12 ILE 0 143       8.447 -16.571 -32.290  1.00  0.00           H  
ATOM   2249 HD13 ILE 0 143       7.580 -16.059 -33.719  1.00  0.00           H  
ATOM   2250  N   ALA 0 144       5.261 -16.357 -27.762  1.00  0.00      R00  N  
ATOM   2251  CA  ALA 0 144       4.693 -17.277 -26.785  1.00  0.00      R00  C  
ATOM   2252  C   ALA 0 144       3.777 -16.520 -25.771  1.00  0.00      R00  C  
ATOM   2253  O   ALA 0 144       3.038 -17.115 -24.969  1.00  0.00      R00  O  
ATOM   2254  CB  ALA 0 144       5.803 -18.046 -26.032  1.00  0.00      R00  C  
ATOM   2255  H   ALA 0 144       6.025 -15.762 -27.476  1.00  0.00      R00  H  
ATOM   2256  HA  ALA 0 144       4.019 -17.939 -27.329  1.00  0.00           H  
ATOM   2257  HB1 ALA 0 144       5.265 -18.930 -25.689  1.00  0.00           H  
ATOM   2258  HB2 ALA 0 144       6.524 -18.380 -26.778  1.00  0.00           H  
ATOM   2259  HB3 ALA 0 144       6.240 -17.462 -25.222  1.00  0.00           H  
ATOM   2260  N   ALA 0 145       3.817 -15.097 -25.768  1.00  0.00      R00  N  
ATOM   2261  CA  ALA 0 145       3.035 -14.189 -24.926  1.00  0.00      R00  C  
ATOM   2262  C   ALA 0 145       1.533 -14.431 -24.828  1.00  0.00      R00  C  
ATOM   2263  O   ALA 0 145       1.071 -14.426 -23.692  1.00  0.00      R00  O  
ATOM   2264  CB  ALA 0 145       3.231 -12.746 -25.295  1.00  0.00      R00  C  
ATOM   2265  H   ALA 0 145       4.142 -14.596 -26.583  1.00  0.00      R00  H  
ATOM   2266  HA  ALA 0 145       3.425 -14.203 -23.908  1.00  0.00           H  
ATOM   2267  HB1 ALA 0 145       2.276 -12.220 -25.295  1.00  0.00           H  
ATOM   2268  HB2 ALA 0 145       3.748 -12.192 -24.511  1.00  0.00           H  
ATOM   2269  HB3 ALA 0 145       3.682 -12.520 -26.262  1.00  0.00           H  
ATOM   2270  N   PRO 0 146       0.780 -14.593 -25.961  1.00  0.00      R00  N  
ATOM   2271  CA  PRO 0 146      -0.658 -14.893 -25.944  1.00  0.00      R00  C  
ATOM   2272  C   PRO 0 146      -1.107 -16.174 -25.209  1.00  0.00      R00  C  
ATOM   2273  O   PRO 0 146      -2.232 -16.292 -24.766  1.00  0.00      R00  O  
ATOM   2274  CD  PRO 0 146       1.214 -14.296 -27.353  1.00  0.00      R00  C  
ATOM   2275  CB  PRO 0 146      -1.064 -14.919 -27.396  1.00  0.00      R00  C  
ATOM   2276  CG  PRO 0 146      -0.056 -14.017 -28.057  1.00  0.00      R00  C  
ATOM   2277  HD2 PRO 0 146       1.711 -15.200 -27.706  1.00  0.00           H  
ATOM   2278  HD3 PRO 0 146       1.913 -13.460 -27.379  1.00  0.00           H  
ATOM   2279  HA  PRO 0 146      -1.069 -14.014 -25.447  1.00  0.00           H  
ATOM   2280  HB3 PRO 0 146      -2.032 -14.499 -27.668  1.00  0.00           H  
ATOM   2281  HB2 PRO 0 146      -0.892 -15.936 -27.748  1.00  0.00           H  
ATOM   2282  HG2 PRO 0 146      -0.025 -14.237 -29.125  1.00  0.00           H  
ATOM   2283  HG3 PRO 0 146      -0.348 -12.975 -27.929  1.00  0.00           H  
ATOM   2284  N   ARG 0 147      -0.182 -17.082 -24.907  1.00  0.00      R00  N  
ATOM   2285  CA  ARG 0 147      -0.433 -18.324 -24.128  1.00  0.00      R00  C  
ATOM   2286  C   ARG 0 147      -0.634 -18.028 -22.577  1.00  0.00      R00  C  
ATOM   2287  O   ARG 0 147      -1.338 -18.781 -21.909  1.00  0.00      R00  O  
ATOM   2288  CB  ARG 0 147       0.658 -19.453 -24.187  1.00  0.00      R00  C  
ATOM   2289  CG  ARG 0 147       1.138 -19.720 -25.635  1.00  0.00      R00  C  
ATOM   2290  CD  ARG 0 147       2.387 -20.552 -25.668  1.00  0.00      R00  C  
ATOM   2291  NE  ARG 0 147       3.126 -20.552 -26.961  1.00  0.00      R00  N  
ATOM   2292  CZ  ARG 0 147       4.235 -21.355 -27.197  1.00  0.00      R00  C  
ATOM   2293  NH1 ARG 0 147       4.818 -21.195 -28.422  1.00  0.00      R00  N  
ATOM   2294  NH2 ARG 0 147       4.596 -22.221 -26.246  1.00  0.00      R00  N1+
ATOM   2295  H   ARG 0 147       0.732 -16.865 -25.279  1.00  0.00      R00  H  
ATOM   2296  HE  ARG 0 147       2.769 -19.958 -27.695  1.00  0.00      R00  H  
ATOM   2297 HH11 ARG 0 147       5.505 -21.818 -28.822  1.00  0.00      R00  H  
ATOM   2298 HH12 ARG 0 147       4.461 -20.508 -29.070  1.00  0.00      R00  H  
ATOM   2299 HH21 ARG 0 147       5.442 -22.773 -26.235  1.00  0.00      R00  H  
ATOM   2300 HH22 ARG 0 147       4.035 -22.201 -25.406  1.00  0.00      R00  H  
ATOM   2301  HA  ARG 0 147      -1.356 -18.821 -24.427  1.00  0.00           H  
ATOM   2302  HB3 ARG 0 147       0.376 -20.463 -23.891  1.00  0.00           H  
ATOM   2303  HB2 ARG 0 147       1.513 -18.970 -23.715  1.00  0.00           H  
ATOM   2304  HG3 ARG 0 147       1.219 -18.879 -26.323  1.00  0.00           H  
ATOM   2305  HG2 ARG 0 147       0.435 -20.374 -26.151  1.00  0.00           H  
ATOM   2306  HD3 ARG 0 147       1.942 -21.547 -25.651  1.00  0.00           H  
ATOM   2307  HD2 ARG 0 147       3.077 -20.479 -24.828  1.00  0.00           H  
ATOM   2308  N   LEU 0 148      -0.038 -16.956 -22.136  1.00  0.00      R00  N  
ATOM   2309  CA  LEU 0 148       0.188 -16.806 -20.683  1.00  0.00      R00  C  
ATOM   2310  C   LEU 0 148      -0.361 -15.408 -20.208  1.00  0.00      R00  C  
ATOM   2311  O   LEU 0 148      -0.291 -15.078 -19.032  1.00  0.00      R00  O  
ATOM   2312  CB  LEU 0 148       1.770 -16.566 -20.640  1.00  0.00      R00  C  
ATOM   2313  CG  LEU 0 148       2.600 -17.771 -21.005  1.00  0.00      R00  C  
ATOM   2314  CD1 LEU 0 148       3.979 -17.348 -21.083  1.00  0.00      R00  C  
ATOM   2315  CD2 LEU 0 148       2.225 -18.955 -20.137  1.00  0.00      R00  C  
ATOM   2316  H   LEU 0 148       0.476 -16.326 -22.735  1.00  0.00      R00  H  
ATOM   2317  HA  LEU 0 148      -0.240 -17.562 -20.025  1.00  0.00           H  
ATOM   2318  HB3 LEU 0 148       2.154 -16.258 -19.667  1.00  0.00           H  
ATOM   2319  HB2 LEU 0 148       2.056 -15.663 -21.178  1.00  0.00           H  
ATOM   2320  HG  LEU 0 148       2.417 -18.074 -22.036  1.00  0.00           H  
ATOM   2321 HD11 LEU 0 148       4.627 -18.220 -21.168  1.00  0.00           H  
ATOM   2322 HD12 LEU 0 148       4.156 -16.771 -21.991  1.00  0.00           H  
ATOM   2323 HD13 LEU 0 148       4.398 -16.767 -20.260  1.00  0.00           H  
ATOM   2324 HD21 LEU 0 148       3.131 -19.545 -19.996  1.00  0.00           H  
ATOM   2325 HD22 LEU 0 148       1.914 -18.633 -19.143  1.00  0.00           H  
ATOM   2326 HD23 LEU 0 148       1.423 -19.415 -20.714  1.00  0.00           H  
ATOM   2327  N   ARG 0 149      -0.945 -14.607 -21.108  1.00  0.00      R00  N  
ATOM   2328  CA  ARG 0 149      -1.540 -13.314 -20.839  1.00  0.00      R00  C  
ATOM   2329  C   ARG 0 149      -3.020 -13.323 -21.400  1.00  0.00      R00  C  
ATOM   2330  O   ARG 0 149      -3.380 -12.284 -21.924  1.00  0.00      R00  O  
ATOM   2331  CB  ARG 0 149      -0.756 -12.142 -21.410  1.00  0.00      R00  C  
ATOM   2332  CG  ARG 0 149       0.674 -12.189 -21.118  1.00  0.00      R00  C  
ATOM   2333  CD  ARG 0 149       1.569 -11.345 -22.042  1.00  0.00      R00  C  
ATOM   2334  NE  ARG 0 149       1.206  -9.915 -21.974  1.00  0.00      R00  N  
ATOM   2335  CZ  ARG 0 149       1.096  -8.981 -22.911  1.00  0.00      R00  C  
ATOM   2336  NH1 ARG 0 149       1.253  -7.739 -22.497  1.00  0.00      R00  N  
ATOM   2337  NH2 ARG 0 149       1.043  -9.236 -24.174  1.00  0.00      R00  N1+
ATOM   2338  H   ARG 0 149      -0.961 -15.037 -22.022  1.00  0.00      R00  H  
ATOM   2339  HE  ARG 0 149       1.062  -9.526 -21.053  1.00  0.00      R00  H  
ATOM   2340 HH11 ARG 0 149       1.705  -6.978 -22.984  1.00  0.00      R00  H  
ATOM   2341 HH12 ARG 0 149       1.263  -7.710 -21.488  1.00  0.00      R00  H  
ATOM   2342 HH21 ARG 0 149       0.979  -8.617 -24.970  1.00  0.00      R00  H  
ATOM   2343 HH22 ARG 0 149       0.832 -10.143 -24.566  1.00  0.00      R00  H  
ATOM   2344  HA  ARG 0 149      -1.547 -13.180 -19.757  1.00  0.00           H  
ATOM   2345  HB3 ARG 0 149      -1.198 -11.298 -20.880  1.00  0.00           H  
ATOM   2346  HB2 ARG 0 149      -0.886 -12.141 -22.492  1.00  0.00           H  
ATOM   2347  HG3 ARG 0 149       0.992 -13.180 -21.440  1.00  0.00           H  
ATOM   2348  HG2 ARG 0 149       0.846 -12.192 -20.042  1.00  0.00           H  
ATOM   2349  HD3 ARG 0 149       1.616 -11.731 -23.060  1.00  0.00           H  
ATOM   2350  HD2 ARG 0 149       2.557 -11.204 -21.605  1.00  0.00           H  
ATOM   2351  N   THR 0 150      -3.762 -14.429 -21.231  1.00  0.00      R00  N  
ATOM   2352  CA  THR 0 150      -5.200 -14.566 -21.588  1.00  0.00      R00  C  
ATOM   2353  C   THR 0 150      -6.009 -13.609 -20.614  1.00  0.00      R00  C  
ATOM   2354  O   THR 0 150      -5.665 -13.587 -19.427  1.00  0.00      R00  O  
ATOM   2355  CB  THR 0 150      -5.600 -16.037 -21.341  1.00  0.00      R00  C  
ATOM   2356  OG1 THR 0 150      -5.194 -16.517 -20.070  1.00  0.00      R00  O  
ATOM   2357  CG2 THR 0 150      -4.884 -17.009 -22.243  1.00  0.00      R00  C  
ATOM   2358  H   THR 0 150      -3.354 -15.201 -20.725  1.00  0.00      R00  H  
ATOM   2359  HG1 THR 0 150      -4.453 -17.125 -20.128  1.00  0.00      R00  H  
ATOM   2360  HA  THR 0 150      -5.125 -14.308 -22.644  1.00  0.00           H  
ATOM   2361  HB  THR 0 150      -6.649 -16.215 -21.579  1.00  0.00           H  
ATOM   2362 HG21 THR 0 150      -5.461 -17.932 -22.297  1.00  0.00           H  
ATOM   2363 HG22 THR 0 150      -4.723 -16.624 -23.250  1.00  0.00           H  
ATOM   2364 HG23 THR 0 150      -3.873 -17.311 -21.970  1.00  0.00           H  
ATOM   2365  N   PRO 0 151      -7.074 -12.861 -21.043  1.00  0.00      R00  N  
ATOM   2366  CA  PRO 0 151      -7.965 -12.128 -20.057  1.00  0.00      R00  C  
ATOM   2367  C   PRO 0 151      -8.873 -13.167 -19.321  1.00  0.00      R00  C  
ATOM   2368  O   PRO 0 151     -10.074 -13.231 -19.515  1.00  0.00      R00  O  
ATOM   2369  CD  PRO 0 151      -7.159 -12.486 -22.405  1.00  0.00      R00  C  
ATOM   2370  CB  PRO 0 151      -8.665 -11.100 -20.971  1.00  0.00      R00  C  
ATOM   2371  CG  PRO 0 151      -8.420 -11.610 -22.410  1.00  0.00      R00  C  
ATOM   2372  HD2 PRO 0 151      -7.204 -13.270 -23.161  1.00  0.00           H  
ATOM   2373  HD3 PRO 0 151      -6.254 -11.878 -22.417  1.00  0.00           H  
ATOM   2374  HA  PRO 0 151      -7.327 -11.587 -19.358  1.00  0.00           H  
ATOM   2375  HB3 PRO 0 151      -8.304 -10.085 -20.802  1.00  0.00           H  
ATOM   2376  HB2 PRO 0 151      -9.726 -10.984 -20.747  1.00  0.00           H  
ATOM   2377  HG2 PRO 0 151      -9.258 -12.210 -22.765  1.00  0.00           H  
ATOM   2378  HG3 PRO 0 151      -8.398 -10.694 -22.999  1.00  0.00           H  
ATOM   2379  N   PHE 0 152      -8.162 -14.082 -18.683  1.00  0.00      R00  N  
ATOM   2380  CA  PHE 0 152      -8.617 -15.207 -17.922  1.00  0.00      R00  C  
ATOM   2381  C   PHE 0 152      -7.614 -15.487 -16.772  1.00  0.00      R00  C  
ATOM   2382  O   PHE 0 152      -8.018 -15.958 -15.727  1.00  0.00      R00  O  
ATOM   2383  CB  PHE 0 152      -8.789 -16.420 -18.891  1.00  0.00      R00  C  
ATOM   2384  CG  PHE 0 152      -9.272 -17.766 -18.220  1.00  0.00      R00  C  
ATOM   2385  CD1 PHE 0 152      -8.261 -18.572 -17.701  1.00  0.00      R00  C  
ATOM   2386  CD2 PHE 0 152     -10.654 -17.970 -17.977  1.00  0.00      R00  C  
ATOM   2387  CE1 PHE 0 152      -8.623 -19.726 -17.060  1.00  0.00      R00  C  
ATOM   2388  CE2 PHE 0 152     -10.942 -19.134 -17.196  1.00  0.00      R00  C  
ATOM   2389  CZ  PHE 0 152     -10.009 -20.078 -16.879  1.00  0.00      R00  C  
ATOM   2390  H   PHE 0 152      -7.156 -14.069 -18.776  1.00  0.00      R00  H  
ATOM   2391  HA  PHE 0 152      -9.458 -14.747 -17.401  1.00  0.00           H  
ATOM   2392  HB3 PHE 0 152      -7.818 -16.628 -19.338  1.00  0.00           H  
ATOM   2393  HB2 PHE 0 152      -9.520 -16.123 -19.643  1.00  0.00           H  
ATOM   2394  HD1 PHE 0 152      -7.225 -18.297 -17.831  1.00  0.00           H  
ATOM   2395  HD2 PHE 0 152     -11.372 -17.297 -18.423  1.00  0.00           H  
ATOM   2396  HE1 PHE 0 152      -7.823 -20.341 -16.676  1.00  0.00           H  
ATOM   2397  HE2 PHE 0 152     -11.984 -19.388 -17.068  1.00  0.00           H  
ATOM   2398  HZ  PHE 0 152     -10.355 -20.930 -16.312  1.00  0.00           H  
ATOM   2399  N   VAL 0 153      -6.318 -15.337 -17.081  1.00  0.00      R00  N  
ATOM   2400  CA  VAL 0 153      -5.305 -15.710 -16.160  1.00  0.00      R00  C  
ATOM   2401  C   VAL 0 153      -5.263 -14.840 -14.883  1.00  0.00      R00  C  
ATOM   2402  O   VAL 0 153      -4.928 -15.338 -13.793  1.00  0.00      R00  O  
ATOM   2403  CB  VAL 0 153      -3.970 -15.718 -16.889  1.00  0.00      R00  C  
ATOM   2404  CG1 VAL 0 153      -3.427 -14.263 -17.289  1.00  0.00      R00  C  
ATOM   2405  CG2 VAL 0 153      -2.836 -16.452 -16.204  1.00  0.00      R00  C  
ATOM   2406  H   VAL 0 153      -5.959 -14.848 -17.888  1.00  0.00      R00  H  
ATOM   2407  HA  VAL 0 153      -5.561 -16.695 -15.769  1.00  0.00           H  
ATOM   2408  HB  VAL 0 153      -4.078 -16.253 -17.833  1.00  0.00           H  
ATOM   2409 HG11 VAL 0 153      -2.850 -13.816 -16.479  1.00  0.00           H  
ATOM   2410 HG12 VAL 0 153      -2.601 -14.285 -18.000  1.00  0.00           H  
ATOM   2411 HG13 VAL 0 153      -4.208 -13.576 -17.613  1.00  0.00           H  
ATOM   2412 HG21 VAL 0 153      -1.881 -16.409 -16.728  1.00  0.00           H  
ATOM   2413 HG22 VAL 0 153      -2.608 -16.038 -15.222  1.00  0.00           H  
ATOM   2414 HG23 VAL 0 153      -3.065 -17.516 -16.253  1.00  0.00           H  
ATOM   2415  N   SER 0 154      -5.688 -13.540 -15.074  1.00  0.00      R00  N  
ATOM   2416  CA  SER 0 154      -5.908 -12.598 -13.946  1.00  0.00      R00  C  
ATOM   2417  C   SER 0 154      -7.004 -13.133 -12.921  1.00  0.00      R00  C  
ATOM   2418  O   SER 0 154      -6.924 -12.636 -11.793  1.00  0.00      R00  O  
ATOM   2419  CB  SER 0 154      -6.267 -11.264 -14.625  1.00  0.00      R00  C  
ATOM   2420  OG  SER 0 154      -7.448 -11.524 -15.395  1.00  0.00      R00  O  
ATOM   2421  H   SER 0 154      -6.030 -13.255 -15.980  1.00  0.00      R00  H  
ATOM   2422  HG  SER 0 154      -7.445 -10.848 -16.077  1.00  0.00      R00  H  
ATOM   2423  HA  SER 0 154      -5.015 -12.485 -13.331  1.00  0.00           H  
ATOM   2424  HB3 SER 0 154      -5.480 -10.875 -15.271  1.00  0.00           H  
ATOM   2425  HB2 SER 0 154      -6.308 -10.462 -13.887  1.00  0.00           H  
ATOM   2426  N   ARG 0 155      -7.902 -14.060 -13.367  1.00  0.00      R00  N  
ATOM   2427  CA  ARG 0 155      -8.927 -14.661 -12.484  1.00  0.00      R00  C  
ATOM   2428  C   ARG 0 155      -8.283 -15.854 -11.692  1.00  0.00      R00  C  
ATOM   2429  O   ARG 0 155      -8.725 -16.109 -10.585  1.00  0.00      R00  O  
ATOM   2430  CB  ARG 0 155     -10.058 -15.122 -13.375  1.00  0.00      R00  C  
ATOM   2431  CG  ARG 0 155     -10.624 -13.900 -14.174  1.00  0.00      R00  C  
ATOM   2432  CD  ARG 0 155     -11.675 -14.222 -15.273  1.00  0.00      R00  C  
ATOM   2433  NE  ARG 0 155     -13.077 -14.361 -14.744  1.00  0.00      R00  N  
ATOM   2434  CZ  ARG 0 155     -14.166 -14.717 -15.417  1.00  0.00      R00  C  
ATOM   2435  NH1 ARG 0 155     -15.378 -14.626 -14.831  1.00  0.00      R00  N  
ATOM   2436  NH2 ARG 0 155     -14.076 -15.145 -16.701  1.00  0.00      R00  N1+
ATOM   2437  H   ARG 0 155      -7.741 -14.438 -14.290  1.00  0.00      R00  H  
ATOM   2438  HE  ARG 0 155     -13.243 -14.128 -13.776  1.00  0.00      R00  H  
ATOM   2439 HH11 ARG 0 155     -16.252 -14.627 -15.338  1.00  0.00      R00  H  
ATOM   2440 HH12 ARG 0 155     -15.325 -14.481 -13.833  1.00  0.00      R00  H  
ATOM   2441 HH21 ARG 0 155     -14.874 -15.381 -17.273  1.00  0.00      R00  H  
ATOM   2442 HH22 ARG 0 155     -13.224 -15.065 -17.238  1.00  0.00      R00  H  
ATOM   2443  HA  ARG 0 155      -9.413 -14.013 -11.755  1.00  0.00           H  
ATOM   2444  HB3 ARG 0 155     -10.839 -15.560 -12.753  1.00  0.00           H  
ATOM   2445  HB2 ARG 0 155      -9.755 -16.028 -13.899  1.00  0.00           H  
ATOM   2446  HG3 ARG 0 155      -9.907 -13.193 -14.588  1.00  0.00           H  
ATOM   2447  HG2 ARG 0 155     -11.062 -13.164 -13.500  1.00  0.00           H  
ATOM   2448  HD3 ARG 0 155     -11.373 -15.207 -15.628  1.00  0.00           H  
ATOM   2449  HD2 ARG 0 155     -11.452 -13.623 -16.156  1.00  0.00           H  
ATOM   2450  N   ILE 0 156      -7.345 -16.563 -12.325  1.00  0.00      R00  N  
ATOM   2451  CA  ILE 0 156      -6.653 -17.791 -11.871  1.00  0.00      R00  C  
ATOM   2452  C   ILE 0 156      -5.562 -17.392 -10.866  1.00  0.00      R00  C  
ATOM   2453  O   ILE 0 156      -5.455 -17.998  -9.785  1.00  0.00      R00  O  
ATOM   2454  CB  ILE 0 156      -6.024 -18.607 -13.031  1.00  0.00      R00  C  
ATOM   2455  CG2 ILE 0 156      -5.081 -19.821 -12.650  1.00  0.00      R00  C  
ATOM   2456  CG1 ILE 0 156      -7.043 -19.031 -14.160  1.00  0.00      R00  C  
ATOM   2457  CD1 ILE 0 156      -8.265 -19.793 -13.675  1.00  0.00      R00  C  
ATOM   2458  H   ILE 0 156      -6.992 -16.271 -13.226  1.00  0.00      R00  H  
ATOM   2459  HA  ILE 0 156      -7.287 -18.478 -11.310  1.00  0.00           H  
ATOM   2460  HB  ILE 0 156      -5.313 -17.929 -13.503  1.00  0.00           H  
ATOM   2461 HG21 ILE 0 156      -5.460 -20.457 -11.850  1.00  0.00           H  
ATOM   2462 HG22 ILE 0 156      -4.776 -20.351 -13.553  1.00  0.00           H  
ATOM   2463 HG23 ILE 0 156      -4.142 -19.544 -12.170  1.00  0.00           H  
ATOM   2464 HG13 ILE 0 156      -6.647 -19.669 -14.950  1.00  0.00           H  
ATOM   2465 HG12 ILE 0 156      -7.378 -18.163 -14.726  1.00  0.00           H  
ATOM   2466 HD11 ILE 0 156      -9.167 -19.200 -13.827  1.00  0.00           H  
ATOM   2467 HD12 ILE 0 156      -8.444 -20.636 -14.343  1.00  0.00           H  
ATOM   2468 HD13 ILE 0 156      -8.239 -20.026 -12.611  1.00  0.00           H  
ATOM   2469  N   VAL 0 157      -4.536 -16.597 -11.354  1.00  0.00      R00  N  
ATOM   2470  CA  VAL 0 157      -3.316 -16.312 -10.615  1.00  0.00      R00  C  
ATOM   2471  C   VAL 0 157      -3.545 -15.320  -9.406  1.00  0.00      R00  C  
ATOM   2472  O   VAL 0 157      -2.793 -15.384  -8.435  1.00  0.00      R00  O  
ATOM   2473  CB  VAL 0 157      -2.171 -15.832 -11.502  1.00  0.00      R00  C  
ATOM   2474  CG1 VAL 0 157      -1.897 -16.784 -12.751  1.00  0.00      R00  C  
ATOM   2475  CG2 VAL 0 157      -2.220 -14.290 -11.985  1.00  0.00      R00  C  
ATOM   2476  H   VAL 0 157      -4.720 -16.147 -12.240  1.00  0.00      R00  H  
ATOM   2477  HA  VAL 0 157      -2.924 -17.251 -10.225  1.00  0.00           H  
ATOM   2478  HB  VAL 0 157      -1.259 -15.919 -10.912  1.00  0.00           H  
ATOM   2479 HG11 VAL 0 157      -1.308 -16.212 -13.467  1.00  0.00           H  
ATOM   2480 HG12 VAL 0 157      -1.492 -17.779 -12.567  1.00  0.00           H  
ATOM   2481 HG13 VAL 0 157      -2.829 -17.126 -13.202  1.00  0.00           H  
ATOM   2482 HG21 VAL 0 157      -1.220 -14.128 -12.388  1.00  0.00           H  
ATOM   2483 HG22 VAL 0 157      -2.955 -14.185 -12.783  1.00  0.00           H  
ATOM   2484 HG23 VAL 0 157      -2.249 -13.644 -11.108  1.00  0.00           H  
ATOM   2485  N   SER 0 158      -4.676 -14.590  -9.386  1.00  0.00      R00  N  
ATOM   2486  CA  SER 0 158      -5.168 -13.909  -8.205  1.00  0.00      R00  C  
ATOM   2487  C   SER 0 158      -5.639 -14.889  -7.146  1.00  0.00      R00  C  
ATOM   2488  O   SER 0 158      -5.100 -14.834  -6.072  1.00  0.00      R00  O  
ATOM   2489  CB  SER 0 158      -6.291 -12.889  -8.666  1.00  0.00      R00  C  
ATOM   2490  OG  SER 0 158      -7.199 -13.451  -9.367  1.00  0.00      R00  O  
ATOM   2491  H   SER 0 158      -5.360 -14.652 -10.126  1.00  0.00      R00  H  
ATOM   2492  HG  SER 0 158      -7.701 -12.841  -9.913  1.00  0.00      R00  H  
ATOM   2493  HA  SER 0 158      -4.341 -13.436  -7.677  1.00  0.00           H  
ATOM   2494  HB3 SER 0 158      -5.881 -12.001  -9.149  1.00  0.00           H  
ATOM   2495  HB2 SER 0 158      -6.873 -12.480  -7.841  1.00  0.00           H  
ATOM   2496  N   ALA 0 159      -6.532 -15.811  -7.526  1.00  0.00      R00  N  
ATOM   2497  CA  ALA 0 159      -6.967 -16.891  -6.620  1.00  0.00      R00  C  
ATOM   2498  C   ALA 0 159      -5.797 -17.825  -6.158  1.00  0.00      R00  C  
ATOM   2499  O   ALA 0 159      -5.752 -18.285  -5.016  1.00  0.00      R00  O  
ATOM   2500  CB  ALA 0 159      -8.066 -17.669  -7.309  1.00  0.00      R00  C  
ATOM   2501  H   ALA 0 159      -7.033 -15.723  -8.399  1.00  0.00      R00  H  
ATOM   2502  HA  ALA 0 159      -7.413 -16.427  -5.741  1.00  0.00           H  
ATOM   2503  HB1 ALA 0 159      -8.472 -18.363  -6.574  1.00  0.00           H  
ATOM   2504  HB2 ALA 0 159      -8.796 -16.905  -7.576  1.00  0.00           H  
ATOM   2505  HB3 ALA 0 159      -7.778 -18.063  -8.284  1.00  0.00           H  
ATOM   2506  N   ALA 0 160      -4.745 -18.023  -6.982  1.00  0.00      R00  N  
ATOM   2507  CA  ALA 0 160      -3.500 -18.746  -6.645  1.00  0.00      R00  C  
ATOM   2508  C   ALA 0 160      -2.754 -17.959  -5.653  1.00  0.00      R00  C  
ATOM   2509  O   ALA 0 160      -2.165 -18.560  -4.780  1.00  0.00      R00  O  
ATOM   2510  CB  ALA 0 160      -2.649 -19.054  -7.851  1.00  0.00      R00  C  
ATOM   2511  H   ALA 0 160      -4.808 -17.646  -7.917  1.00  0.00      R00  H  
ATOM   2512  HA  ALA 0 160      -3.774 -19.671  -6.137  1.00  0.00           H  
ATOM   2513  HB1 ALA 0 160      -2.176 -18.158  -8.252  1.00  0.00           H  
ATOM   2514  HB2 ALA 0 160      -1.836 -19.754  -7.659  1.00  0.00           H  
ATOM   2515  HB3 ALA 0 160      -3.151 -19.707  -8.565  1.00  0.00           H  
ATOM   2516  N   ALA 0 161      -2.716 -16.617  -5.729  1.00  0.00      R00  N  
ATOM   2517  CA  ALA 0 161      -1.948 -15.764  -4.874  1.00  0.00      R00  C  
ATOM   2518  C   ALA 0 161      -2.600 -15.572  -3.487  1.00  0.00      R00  C  
ATOM   2519  O   ALA 0 161      -1.959 -15.712  -2.405  1.00  0.00      R00  O  
ATOM   2520  CB  ALA 0 161      -1.752 -14.426  -5.523  1.00  0.00      R00  C  
ATOM   2521  H   ALA 0 161      -3.222 -16.230  -6.512  1.00  0.00      R00  H  
ATOM   2522  HA  ALA 0 161      -0.946 -16.167  -4.725  1.00  0.00           H  
ATOM   2523  HB1 ALA 0 161      -0.914 -13.923  -5.041  1.00  0.00           H  
ATOM   2524  HB2 ALA 0 161      -1.449 -14.571  -6.560  1.00  0.00           H  
ATOM   2525  HB3 ALA 0 161      -2.669 -13.837  -5.492  1.00  0.00           H  
ATOM   2526  N   TRP 0 162      -3.957 -15.614  -3.483  1.00  0.00      R00  N  
ATOM   2527  CA  TRP 0 162      -4.776 -15.513  -2.325  1.00  0.00      R00  C  
ATOM   2528  C   TRP 0 162      -4.688 -16.748  -1.405  1.00  0.00      R00  C  
ATOM   2529  O   TRP 0 162      -4.374 -16.644  -0.238  1.00  0.00      R00  O  
ATOM   2530  CB  TRP 0 162      -6.195 -15.126  -2.722  1.00  0.00      R00  C  
ATOM   2531  CG  TRP 0 162      -7.265 -14.976  -1.656  1.00  0.00      R00  C  
ATOM   2532  CD2 TRP 0 162      -7.737 -13.787  -0.988  1.00  0.00      R00  C  
ATOM   2533  CE2 TRP 0 162      -8.611 -14.197   0.085  1.00  0.00      R00  C  
ATOM   2534  CE3 TRP 0 162      -7.612 -12.397  -1.121  1.00  0.00      R00  C  
ATOM   2535  CD1 TRP 0 162      -7.894 -16.005  -1.096  1.00  0.00      R00  C  
ATOM   2536  NE1 TRP 0 162      -8.735 -15.585  -0.113  1.00  0.00      R00  N  
ATOM   2537  CZ2 TRP 0 162      -9.025 -13.380   1.082  1.00  0.00      R00  C  
ATOM   2538  CZ3 TRP 0 162      -8.173 -11.505  -0.265  1.00  0.00      R00  C  
ATOM   2539  CH2 TRP 0 162      -8.937 -11.958   0.840  1.00  0.00      R00  C  
ATOM   2540  H   TRP 0 162      -4.451 -15.715  -4.359  1.00  0.00      R00  H  
ATOM   2541  HE1 TRP 0 162      -9.182 -16.226   0.527  1.00  0.00      R00  H  
ATOM   2542  HA  TRP 0 162      -4.411 -14.631  -1.798  1.00  0.00           H  
ATOM   2543  HB3 TRP 0 162      -6.559 -15.868  -3.433  1.00  0.00           H  
ATOM   2544  HB2 TRP 0 162      -6.184 -14.220  -3.327  1.00  0.00           H  
ATOM   2545  HE3 TRP 0 162      -6.986 -12.184  -1.975  1.00  0.00           H  
ATOM   2546  HD1 TRP 0 162      -7.754 -17.027  -1.416  1.00  0.00           H  
ATOM   2547  HZ2 TRP 0 162      -9.499 -13.718   1.991  1.00  0.00           H  
ATOM   2548  HZ3 TRP 0 162      -7.809 -10.493  -0.166  1.00  0.00           H  
ATOM   2549  HH2 TRP 0 162      -9.219 -11.245   1.600  1.00  0.00           H  
ATOM   2550  N   THR 0 163      -4.915 -17.896  -1.994  1.00  0.00      R00  N  
ATOM   2551  CA  THR 0 163      -4.756 -19.162  -1.265  1.00  0.00      R00  C  
ATOM   2552  C   THR 0 163      -3.246 -19.447  -0.812  1.00  0.00      R00  C  
ATOM   2553  O   THR 0 163      -3.055 -20.221   0.133  1.00  0.00      R00  O  
ATOM   2554  CB  THR 0 163      -5.165 -20.350  -2.131  1.00  0.00      R00  C  
ATOM   2555  OG1 THR 0 163      -4.385 -20.469  -3.266  1.00  0.00      R00  O  
ATOM   2556  CG2 THR 0 163      -6.630 -20.325  -2.386  1.00  0.00      R00  C  
ATOM   2557  H   THR 0 163      -5.292 -17.972  -2.928  1.00  0.00      R00  H  
ATOM   2558  HG1 THR 0 163      -4.661 -19.781  -3.876  1.00  0.00      R00  H  
ATOM   2559  HA  THR 0 163      -5.346 -19.173  -0.349  1.00  0.00           H  
ATOM   2560  HB  THR 0 163      -4.939 -21.248  -1.555  1.00  0.00           H  
ATOM   2561 HG21 THR 0 163      -7.010 -21.226  -2.867  1.00  0.00           H  
ATOM   2562 HG22 THR 0 163      -7.188 -20.239  -1.453  1.00  0.00           H  
ATOM   2563 HG23 THR 0 163      -6.967 -19.465  -2.964  1.00  0.00           H  
ATOM   2564  N   ALA 0 164      -2.210 -18.784  -1.387  1.00  0.00      R00  N  
ATOM   2565  CA  ALA 0 164      -0.904 -18.680  -0.954  1.00  0.00      R00  C  
ATOM   2566  C   ALA 0 164      -0.664 -17.722   0.210  1.00  0.00      R00  C  
ATOM   2567  O   ALA 0 164       0.083 -18.098   1.043  1.00  0.00      R00  O  
ATOM   2568  CB  ALA 0 164       0.072 -18.580  -2.120  1.00  0.00      R00  C  
ATOM   2569  H   ALA 0 164      -2.369 -18.234  -2.219  1.00  0.00      R00  H  
ATOM   2570  HA  ALA 0 164      -0.737 -19.657  -0.502  1.00  0.00           H  
ATOM   2571  HB1 ALA 0 164       1.109 -18.392  -1.841  1.00  0.00           H  
ATOM   2572  HB2 ALA 0 164      -0.026 -19.517  -2.667  1.00  0.00           H  
ATOM   2573  HB3 ALA 0 164      -0.240 -17.750  -2.754  1.00  0.00           H  
ATOM   2574  N   SER 0 165      -1.369 -16.593   0.212  1.00  0.00      R00  N  
ATOM   2575  CA  SER 0 165      -1.425 -15.665   1.346  1.00  0.00      R00  C  
ATOM   2576  C   SER 0 165      -2.178 -16.364   2.591  1.00  0.00      R00  C  
ATOM   2577  O   SER 0 165      -1.961 -16.147   3.764  1.00  0.00      R00  O  
ATOM   2578  CB  SER 0 165      -2.081 -14.357   1.013  1.00  0.00      R00  C  
ATOM   2579  OG  SER 0 165      -1.363 -13.673  -0.015  1.00  0.00      R00  O  
ATOM   2580  H   SER 0 165      -1.921 -16.330  -0.592  1.00  0.00      R00  H  
ATOM   2581  HG  SER 0 165      -1.467 -14.188  -0.819  1.00  0.00      R00  H  
ATOM   2582  HA  SER 0 165      -0.461 -15.474   1.817  1.00  0.00           H  
ATOM   2583  HB3 SER 0 165      -2.326 -13.607   1.766  1.00  0.00           H  
ATOM   2584  HB2 SER 0 165      -3.021 -14.474   0.475  1.00  0.00           H  
ATOM   2585  N   ALA 0 166      -3.112 -17.274   2.215  1.00  0.00      R00  N  
ATOM   2586  CA  ALA 0 166      -3.802 -18.005   3.276  1.00  0.00      R00  C  
ATOM   2587  C   ALA 0 166      -2.892 -19.111   3.891  1.00  0.00      R00  C  
ATOM   2588  O   ALA 0 166      -2.950 -19.319   5.054  1.00  0.00      R00  O  
ATOM   2589  CB  ALA 0 166      -4.989 -18.600   2.654  1.00  0.00      R00  C  
ATOM   2590  H   ALA 0 166      -3.417 -17.422   1.264  1.00  0.00      R00  H  
ATOM   2591  HA  ALA 0 166      -3.955 -17.395   4.166  1.00  0.00           H  
ATOM   2592  HB1 ALA 0 166      -5.422 -19.225   3.435  1.00  0.00           H  
ATOM   2593  HB2 ALA 0 166      -5.735 -17.859   2.367  1.00  0.00           H  
ATOM   2594  HB3 ALA 0 166      -4.816 -19.419   1.957  1.00  0.00           H  
ATOM   2595  N   LEU 0 167      -2.114 -19.794   3.018  1.00  0.00      R00  N  
ATOM   2596  CA  LEU 0 167      -1.195 -20.856   3.402  1.00  0.00      R00  C  
ATOM   2597  C   LEU 0 167      -0.139 -20.436   4.403  1.00  0.00      R00  C  
ATOM   2598  O   LEU 0 167       0.070 -21.047   5.518  1.00  0.00      R00  O  
ATOM   2599  CB  LEU 0 167      -0.772 -21.626   2.207  1.00  0.00      R00  C  
ATOM   2600  CG  LEU 0 167      -0.048 -23.018   2.482  1.00  0.00      R00  C  
ATOM   2601  CD1 LEU 0 167      -0.083 -23.981   1.237  1.00  0.00      R00  C  
ATOM   2602  CD2 LEU 0 167       1.428 -22.877   2.818  1.00  0.00      R00  C  
ATOM   2603  H   LEU 0 167      -2.275 -19.646   2.032  1.00  0.00      R00  H  
ATOM   2604  HA  LEU 0 167      -1.870 -21.513   3.951  1.00  0.00           H  
ATOM   2605  HB3 LEU 0 167      -0.257 -21.078   1.418  1.00  0.00           H  
ATOM   2606  HB2 LEU 0 167      -1.738 -21.861   1.760  1.00  0.00           H  
ATOM   2607  HG  LEU 0 167      -0.591 -23.537   3.272  1.00  0.00           H  
ATOM   2608 HD11 LEU 0 167       0.333 -24.974   1.412  1.00  0.00           H  
ATOM   2609 HD12 LEU 0 167      -1.132 -24.095   0.962  1.00  0.00           H  
ATOM   2610 HD13 LEU 0 167       0.452 -23.542   0.395  1.00  0.00           H  
ATOM   2611 HD21 LEU 0 167       1.765 -23.363   3.734  1.00  0.00           H  
ATOM   2612 HD22 LEU 0 167       2.103 -23.032   1.977  1.00  0.00           H  
ATOM   2613 HD23 LEU 0 167       1.794 -21.889   3.100  1.00  0.00           H  
ATOM   2614  N   VAL 0 168       0.580 -19.378   4.065  1.00  0.00      R00  N  
ATOM   2615  CA  VAL 0 168       1.782 -19.058   4.755  1.00  0.00      R00  C  
ATOM   2616  C   VAL 0 168       1.594 -18.247   6.022  1.00  0.00      R00  C  
ATOM   2617  O   VAL 0 168       2.624 -17.988   6.649  1.00  0.00      R00  O  
ATOM   2618  CB  VAL 0 168       2.725 -18.339   3.685  1.00  0.00      R00  C  
ATOM   2619  CG1 VAL 0 168       3.162 -19.275   2.479  1.00  0.00      R00  C  
ATOM   2620  CG2 VAL 0 168       2.217 -16.882   3.276  1.00  0.00      R00  C  
ATOM   2621  H   VAL 0 168       0.243 -18.903   3.240  1.00  0.00      R00  H  
ATOM   2622  HA  VAL 0 168       2.309 -19.927   5.149  1.00  0.00           H  
ATOM   2623  HB  VAL 0 168       3.682 -18.165   4.175  1.00  0.00           H  
ATOM   2624 HG11 VAL 0 168       2.271 -19.495   1.891  1.00  0.00           H  
ATOM   2625 HG12 VAL 0 168       3.924 -18.845   1.829  1.00  0.00           H  
ATOM   2626 HG13 VAL 0 168       3.659 -20.156   2.886  1.00  0.00           H  
ATOM   2627 HG21 VAL 0 168       1.137 -16.738   3.310  1.00  0.00           H  
ATOM   2628 HG22 VAL 0 168       2.553 -16.040   3.881  1.00  0.00           H  
ATOM   2629 HG23 VAL 0 168       2.443 -16.668   2.232  1.00  0.00           H  
ATOM   2630  N   MET 0 169       0.341 -18.075   6.470  1.00  0.00      R00  N  
ATOM   2631  CA  MET 0 169       0.047 -17.364   7.719  1.00  0.00      R00  C  
ATOM   2632  C   MET 0 169      -0.803 -18.250   8.591  1.00  0.00      R00  C  
ATOM   2633  O   MET 0 169      -1.467 -17.752   9.535  1.00  0.00      R00  O  
ATOM   2634  CB  MET 0 169      -0.556 -15.955   7.272  1.00  0.00      R00  C  
ATOM   2635  CG  MET 0 169       0.474 -14.746   7.238  1.00  0.00      R00  C  
ATOM   2636  SD  MET 0 169      -0.235 -13.086   7.119  1.00  0.00      R00  S  
ATOM   2637  CE  MET 0 169      -1.182 -13.272   5.521  1.00  0.00      R00  C  
ATOM   2638  H   MET 0 169      -0.328 -18.530   5.865  1.00  0.00      R00  H  
ATOM   2639  HA  MET 0 169       0.930 -17.168   8.327  1.00  0.00           H  
ATOM   2640  HB3 MET 0 169      -1.296 -15.618   7.998  1.00  0.00           H  
ATOM   2641  HB2 MET 0 169      -1.028 -15.921   6.290  1.00  0.00           H  
ATOM   2642  HG3 MET 0 169       1.145 -14.923   6.398  1.00  0.00           H  
ATOM   2643  HG2 MET 0 169       1.120 -14.632   8.109  1.00  0.00           H  
ATOM   2644  HE1 MET 0 169      -1.796 -14.157   5.684  1.00  0.00           H  
ATOM   2645  HE2 MET 0 169      -1.702 -12.325   5.376  1.00  0.00           H  
ATOM   2646  HE3 MET 0 169      -0.492 -13.479   4.703  1.00  0.00           H  
ATOM   2647  N   THR 0 170      -0.807 -19.537   8.278  1.00  0.00      R00  N  
ATOM   2648  CA  THR 0 170      -1.785 -20.550   8.669  1.00  0.00      R00  C  
ATOM   2649  C   THR 0 170      -2.348 -20.451  10.129  1.00  0.00      R00  C  
ATOM   2650  O   THR 0 170      -3.526 -20.312  10.288  1.00  0.00      R00  O  
ATOM   2651  CB  THR 0 170      -1.132 -22.015   8.468  1.00  0.00      R00  C  
ATOM   2652  OG1 THR 0 170       0.255 -21.976   8.089  1.00  0.00      R00  O  
ATOM   2653  CG2 THR 0 170      -1.887 -22.822   7.489  1.00  0.00      R00  C  
ATOM   2654  H   THR 0 170      -0.158 -19.899   7.594  1.00  0.00      R00  H  
ATOM   2655  HG1 THR 0 170       0.362 -21.946   7.136  1.00  0.00      R00  H  
ATOM   2656  HA  THR 0 170      -2.670 -20.504   8.034  1.00  0.00           H  
ATOM   2657  HB  THR 0 170      -1.145 -22.595   9.391  1.00  0.00           H  
ATOM   2658 HG21 THR 0 170      -1.989 -22.213   6.590  1.00  0.00           H  
ATOM   2659 HG22 THR 0 170      -1.480 -23.792   7.204  1.00  0.00           H  
ATOM   2660 HG23 THR 0 170      -2.938 -22.982   7.729  1.00  0.00           H  
ATOM   2661  N   PRO 0 171      -1.511 -20.394  11.194  1.00  0.00      R00  N  
ATOM   2662  CA  PRO 0 171      -2.033 -20.278  12.561  1.00  0.00      R00  C  
ATOM   2663  C   PRO 0 171      -2.543 -18.861  13.059  1.00  0.00      R00  C  
ATOM   2664  O   PRO 0 171      -3.133 -18.900  14.158  1.00  0.00      R00  O  
ATOM   2665  CD  PRO 0 171       0.008 -20.713  11.169  1.00  0.00      R00  C  
ATOM   2666  CB  PRO 0 171      -0.800 -20.723  13.402  1.00  0.00      R00  C  
ATOM   2667  CG  PRO 0 171       0.428 -20.385  12.608  1.00  0.00      R00  C  
ATOM   2668  HD2 PRO 0 171       0.514 -20.023  10.494  1.00  0.00           H  
ATOM   2669  HD3 PRO 0 171       0.297 -21.717  10.861  1.00  0.00           H  
ATOM   2670  HA  PRO 0 171      -2.837 -20.968  12.818  1.00  0.00           H  
ATOM   2671  HB3 PRO 0 171      -0.682 -21.802  13.492  1.00  0.00           H  
ATOM   2672  HB2 PRO 0 171      -0.769 -20.404  14.444  1.00  0.00           H  
ATOM   2673  HG2 PRO 0 171       0.561 -19.307  12.696  1.00  0.00           H  
ATOM   2674  HG3 PRO 0 171       1.347 -20.936  12.810  1.00  0.00           H  
ATOM   2675  N   ILE 0 172      -2.236 -17.682  12.402  1.00  0.00      R00  N  
ATOM   2676  CA  ILE 0 172      -2.627 -16.279  12.770  1.00  0.00      R00  C  
ATOM   2677  C   ILE 0 172      -4.179 -16.123  12.768  1.00  0.00      R00  C  
ATOM   2678  O   ILE 0 172      -4.801 -15.482  13.656  1.00  0.00      R00  O  
ATOM   2679  CB  ILE 0 172      -1.922 -15.227  11.831  1.00  0.00      R00  C  
ATOM   2680  CG2 ILE 0 172      -2.452 -13.774  11.900  1.00  0.00      R00  C  
ATOM   2681  CG1 ILE 0 172      -0.376 -15.073  12.192  1.00  0.00      R00  C  
ATOM   2682  CD1 ILE 0 172       0.539 -16.074  11.436  1.00  0.00      R00  C  
ATOM   2683  H   ILE 0 172      -1.446 -17.704  11.773  1.00  0.00      R00  H  
ATOM   2684  HA  ILE 0 172      -2.355 -16.026  13.795  1.00  0.00           H  
ATOM   2685  HB  ILE 0 172      -2.058 -15.479  10.780  1.00  0.00           H  
ATOM   2686 HG21 ILE 0 172      -1.758 -13.126  11.364  1.00  0.00           H  
ATOM   2687 HG22 ILE 0 172      -3.395 -13.706  11.358  1.00  0.00           H  
ATOM   2688 HG23 ILE 0 172      -2.602 -13.414  12.918  1.00  0.00           H  
ATOM   2689 HG13 ILE 0 172      -0.259 -15.164  13.272  1.00  0.00           H  
ATOM   2690 HG12 ILE 0 172       0.011 -14.128  11.811  1.00  0.00           H  
ATOM   2691 HD11 ILE 0 172      -0.025 -16.956  11.133  1.00  0.00           H  
ATOM   2692 HD12 ILE 0 172       0.733 -15.699  10.431  1.00  0.00           H  
ATOM   2693 HD13 ILE 0 172       1.386 -16.485  11.986  1.00  0.00           H  
ATOM   2694  N   PHE 0 173      -4.720 -16.845  11.815  1.00  0.00      R00  N  
ATOM   2695  CA  PHE 0 173      -6.080 -17.118  11.614  1.00  0.00      R00  C  
ATOM   2696  C   PHE 0 173      -6.719 -17.819  12.849  1.00  0.00      R00  C  
ATOM   2697  O   PHE 0 173      -7.786 -17.408  13.217  1.00  0.00      R00  O  
ATOM   2698  CB  PHE 0 173      -6.277 -17.939  10.387  1.00  0.00      R00  C  
ATOM   2699  CG  PHE 0 173      -5.744 -17.350   9.067  1.00  0.00      R00  C  
ATOM   2700  CD1 PHE 0 173      -4.632 -17.807   8.382  1.00  0.00      R00  C  
ATOM   2701  CD2 PHE 0 173      -6.250 -16.136   8.671  1.00  0.00      R00  C  
ATOM   2702  CE1 PHE 0 173      -3.970 -17.071   7.366  1.00  0.00      R00  C  
ATOM   2703  CE2 PHE 0 173      -5.763 -15.442   7.614  1.00  0.00      R00  C  
ATOM   2704  CZ  PHE 0 173      -4.603 -15.883   6.921  1.00  0.00      R00  C  
ATOM   2705  H   PHE 0 173      -4.047 -17.288  11.205  1.00  0.00      R00  H  
ATOM   2706  HA  PHE 0 173      -6.750 -16.259  11.571  1.00  0.00           H  
ATOM   2707  HB3 PHE 0 173      -7.347 -18.083  10.237  1.00  0.00           H  
ATOM   2708  HB2 PHE 0 173      -5.814 -18.897  10.625  1.00  0.00           H  
ATOM   2709  HD1 PHE 0 173      -4.167 -18.749   8.632  1.00  0.00           H  
ATOM   2710  HD2 PHE 0 173      -7.173 -15.769   9.097  1.00  0.00           H  
ATOM   2711  HE1 PHE 0 173      -3.122 -17.468   6.828  1.00  0.00           H  
ATOM   2712  HE2 PHE 0 173      -6.290 -14.550   7.312  1.00  0.00           H  
ATOM   2713  HZ  PHE 0 173      -4.226 -15.326   6.075  1.00  0.00           H  
ATOM   2714  N   MET 0 174      -6.094 -18.809  13.459  1.00  0.00      R00  N  
ATOM   2715  CA  MET 0 174      -6.620 -19.659  14.457  1.00  0.00      R00  C  
ATOM   2716  C   MET 0 174      -6.437 -19.054  15.818  1.00  0.00      R00  C  
ATOM   2717  O   MET 0 174      -7.378 -19.270  16.596  1.00  0.00      R00  O  
ATOM   2718  CB  MET 0 174      -5.934 -21.082  14.356  1.00  0.00      R00  C  
ATOM   2719  CG  MET 0 174      -5.877 -21.602  12.889  1.00  0.00      R00  C  
ATOM   2720  SD  MET 0 174      -7.433 -21.713  11.991  1.00  0.00      R00  S  
ATOM   2721  CE  MET 0 174      -6.977 -23.026  10.803  1.00  0.00      R00  C  
ATOM   2722  H   MET 0 174      -5.120 -18.863  13.195  1.00  0.00      R00  H  
ATOM   2723  HA  MET 0 174      -7.657 -19.852  14.184  1.00  0.00           H  
ATOM   2724  HB3 MET 0 174      -6.409 -21.724  15.097  1.00  0.00           H  
ATOM   2725  HB2 MET 0 174      -4.921 -20.957  14.739  1.00  0.00           H  
ATOM   2726  HG3 MET 0 174      -5.416 -22.588  12.925  1.00  0.00           H  
ATOM   2727  HG2 MET 0 174      -5.170 -20.949  12.377  1.00  0.00           H  
ATOM   2728  HE1 MET 0 174      -7.629 -22.960   9.931  1.00  0.00           H  
ATOM   2729  HE2 MET 0 174      -5.948 -22.789  10.532  1.00  0.00           H  
ATOM   2730  HE3 MET 0 174      -7.019 -23.954  11.372  1.00  0.00           H  
ATOM   2731  N   TYR 0 175      -5.217 -18.463  16.079  1.00  0.00      R00  N  
ATOM   2732  CA  TYR 0 175      -4.791 -18.057  17.380  1.00  0.00      R00  C  
ATOM   2733  C   TYR 0 175      -3.804 -16.874  17.241  1.00  0.00      R00  C  
ATOM   2734  O   TYR 0 175      -3.050 -16.775  16.347  1.00  0.00      R00  O  
ATOM   2735  CB  TYR 0 175      -4.259 -19.198  18.374  1.00  0.00      R00  C  
ATOM   2736  CG  TYR 0 175      -3.245 -20.207  17.820  1.00  0.00      R00  C  
ATOM   2737  CD1 TYR 0 175      -1.865 -19.895  17.944  1.00  0.00      R00  C  
ATOM   2738  CE1 TYR 0 175      -0.984 -20.700  17.328  1.00  0.00      R00  C  
ATOM   2739  CD2 TYR 0 175      -3.700 -21.421  17.167  1.00  0.00      R00  C  
ATOM   2740  CE2 TYR 0 175      -2.695 -22.146  16.525  1.00  0.00      R00  C  
ATOM   2741  CZ  TYR 0 175      -1.321 -21.793  16.572  1.00  0.00      R00  C  
ATOM   2742  OH  TYR 0 175      -0.373 -22.515  16.053  1.00  0.00      R00  O  
ATOM   2743  H   TYR 0 175      -4.486 -18.390  15.385  1.00  0.00      R00  H  
ATOM   2744  HH  TYR 0 175       0.460 -22.121  15.783  1.00  0.00      R00  H  
ATOM   2745  HA  TYR 0 175      -5.709 -17.674  17.826  1.00  0.00           H  
ATOM   2746  HB3 TYR 0 175      -5.135 -19.809  18.594  1.00  0.00           H  
ATOM   2747  HB2 TYR 0 175      -4.059 -18.787  19.364  1.00  0.00           H  
ATOM   2748  HD1 TYR 0 175      -1.612 -19.058  18.577  1.00  0.00           H  
ATOM   2749  HE1 TYR 0 175       0.023 -20.415  17.592  1.00  0.00           H  
ATOM   2750  HD2 TYR 0 175      -4.757 -21.565  17.001  1.00  0.00           H  
ATOM   2751  HE2 TYR 0 175      -2.957 -23.042  15.983  1.00  0.00           H  
ATOM   2752  N   THR 0 176      -3.853 -15.978  18.241  1.00  0.00      R00  N  
ATOM   2753  CA  THR 0 176      -3.146 -14.647  18.312  1.00  0.00      R00  C  
ATOM   2754  C   THR 0 176      -3.252 -13.964  19.693  1.00  0.00      R00  C  
ATOM   2755  O   THR 0 176      -4.236 -14.224  20.383  1.00  0.00      R00  O  
ATOM   2756  CB  THR 0 176      -3.709 -13.714  17.182  1.00  0.00      R00  C  
ATOM   2757  OG1 THR 0 176      -2.979 -12.505  17.070  1.00  0.00      R00  O  
ATOM   2758  CG2 THR 0 176      -5.212 -13.267  17.378  1.00  0.00      R00  C  
ATOM   2759  H   THR 0 176      -4.526 -16.176  18.968  1.00  0.00      R00  H  
ATOM   2760  HG1 THR 0 176      -2.061 -12.782  17.030  1.00  0.00      R00  H  
ATOM   2761  HA  THR 0 176      -2.076 -14.803  18.172  1.00  0.00           H  
ATOM   2762  HB  THR 0 176      -3.624 -14.280  16.254  1.00  0.00           H  
ATOM   2763 HG21 THR 0 176      -5.302 -12.396  18.026  1.00  0.00           H  
ATOM   2764 HG22 THR 0 176      -5.575 -12.923  16.410  1.00  0.00           H  
ATOM   2765 HG23 THR 0 176      -5.968 -14.006  17.643  1.00  0.00           H  
ATOM   2766  N   THR 0 177      -2.350 -13.041  20.039  1.00  0.00      R00  N  
ATOM   2767  CA  THR 0 177      -2.191 -12.460  21.342  1.00  0.00      R00  C  
ATOM   2768  C   THR 0 177      -3.017 -11.131  21.488  1.00  0.00      R00  C  
ATOM   2769  O   THR 0 177      -2.830 -10.426  22.497  1.00  0.00      R00  O  
ATOM   2770  CB  THR 0 177      -0.681 -12.031  21.415  1.00  0.00      R00  C  
ATOM   2771  OG1 THR 0 177      -0.266 -11.187  20.321  1.00  0.00      R00  O  
ATOM   2772  CG2 THR 0 177       0.281 -13.202  21.300  1.00  0.00      R00  C  
ATOM   2773  H   THR 0 177      -1.757 -12.681  19.305  1.00  0.00      R00  H  
ATOM   2774  HG1 THR 0 177       0.490 -11.597  19.893  1.00  0.00      R00  H  
ATOM   2775  HA  THR 0 177      -2.280 -13.142  22.188  1.00  0.00           H  
ATOM   2776  HB  THR 0 177      -0.470 -11.498  22.342  1.00  0.00           H  
ATOM   2777 HG21 THR 0 177       1.273 -12.958  21.681  1.00  0.00           H  
ATOM   2778 HG22 THR 0 177      -0.063 -14.039  21.909  1.00  0.00           H  
ATOM   2779 HG23 THR 0 177       0.408 -13.645  20.312  1.00  0.00           H  
ATOM   2780  N   LEU 0 178      -3.887 -10.797  20.520  1.00  0.00      R00  N  
ATOM   2781  CA  LEU 0 178      -4.779  -9.610  20.526  1.00  0.00      R00  C  
ATOM   2782  C   LEU 0 178      -5.964  -9.814  21.525  1.00  0.00      R00  C  
ATOM   2783  O   LEU 0 178      -7.102  -9.328  21.274  1.00  0.00      R00  O  
ATOM   2784  CB  LEU 0 178      -5.317  -9.422  19.104  1.00  0.00      R00  C  
ATOM   2785  CG  LEU 0 178      -4.170  -9.161  18.079  1.00  0.00      R00  C  
ATOM   2786  CD1 LEU 0 178      -4.533  -9.483  16.604  1.00  0.00      R00  C  
ATOM   2787  CD2 LEU 0 178      -3.543  -7.752  18.221  1.00  0.00      R00  C  
ATOM   2788  H   LEU 0 178      -3.841 -11.164  19.580  1.00  0.00      R00  H  
ATOM   2789  HA  LEU 0 178      -4.231  -8.713  20.817  1.00  0.00           H  
ATOM   2790  HB3 LEU 0 178      -5.938  -8.530  19.179  1.00  0.00           H  
ATOM   2791  HB2 LEU 0 178      -5.897 -10.319  18.888  1.00  0.00           H  
ATOM   2792  HG  LEU 0 178      -3.370  -9.900  18.141  1.00  0.00           H  
ATOM   2793 HD11 LEU 0 178      -3.697  -9.401  15.909  1.00  0.00           H  
ATOM   2794 HD12 LEU 0 178      -5.072 -10.431  16.605  1.00  0.00           H  
ATOM   2795 HD13 LEU 0 178      -5.259  -8.787  16.184  1.00  0.00           H  
ATOM   2796 HD21 LEU 0 178      -2.612  -7.734  18.788  1.00  0.00           H  
ATOM   2797 HD22 LEU 0 178      -3.180  -7.516  17.221  1.00  0.00           H  
ATOM   2798 HD23 LEU 0 178      -4.283  -7.017  18.537  1.00  0.00           H  
ATOM   2799  N   ILE 0 179      -5.764 -10.508  22.701  1.00  0.00      R00  N  
ATOM   2800  CA  ILE 0 179      -6.796 -10.830  23.692  1.00  0.00      R00  C  
ATOM   2801  C   ILE 0 179      -6.952  -9.578  24.647  1.00  0.00      R00  C  
ATOM   2802  O   ILE 0 179      -8.022  -9.354  25.199  1.00  0.00      R00  O  
ATOM   2803  CB  ILE 0 179      -6.458 -12.066  24.529  1.00  0.00      R00  C  
ATOM   2804  CG2 ILE 0 179      -6.423 -13.264  23.620  1.00  0.00      R00  C  
ATOM   2805  CG1 ILE 0 179      -5.056 -11.846  25.218  1.00  0.00      R00  C  
ATOM   2806  CD1 ILE 0 179      -5.101 -11.690  26.708  1.00  0.00      R00  C  
ATOM   2807  H   ILE 0 179      -4.798 -10.683  22.939  1.00  0.00      R00  H  
ATOM   2808  HA  ILE 0 179      -7.738 -10.934  23.154  1.00  0.00           H  
ATOM   2809  HB  ILE 0 179      -7.197 -12.277  25.301  1.00  0.00           H  
ATOM   2810 HG21 ILE 0 179      -5.938 -12.960  22.692  1.00  0.00           H  
ATOM   2811 HG22 ILE 0 179      -6.008 -14.135  24.127  1.00  0.00           H  
ATOM   2812 HG23 ILE 0 179      -7.424 -13.574  23.320  1.00  0.00           H  
ATOM   2813 HG13 ILE 0 179      -4.429 -11.092  24.742  1.00  0.00           H  
ATOM   2814 HG12 ILE 0 179      -4.468 -12.761  25.146  1.00  0.00           H  
ATOM   2815 HD11 ILE 0 179      -6.067 -11.916  27.159  1.00  0.00           H  
ATOM   2816 HD12 ILE 0 179      -4.495 -12.421  27.244  1.00  0.00           H  
ATOM   2817 HD13 ILE 0 179      -4.947 -10.671  27.066  1.00  0.00           H  
ATOM   2818  N   VAL 0 180      -5.832  -8.877  24.845  1.00  0.00      R00  N  
ATOM   2819  CA  VAL 0 180      -5.649  -7.635  25.691  1.00  0.00      R00  C  
ATOM   2820  C   VAL 0 180      -6.555  -6.418  25.292  1.00  0.00      R00  C  
ATOM   2821  O   VAL 0 180      -7.227  -6.467  24.246  1.00  0.00      R00  O  
ATOM   2822  CB  VAL 0 180      -4.169  -7.198  25.776  1.00  0.00      R00  C  
ATOM   2823  CG1 VAL 0 180      -3.425  -8.136  26.721  1.00  0.00      R00  C  
ATOM   2824  CG2 VAL 0 180      -3.435  -7.015  24.440  1.00  0.00      R00  C  
ATOM   2825  H   VAL 0 180      -5.075  -9.012  24.191  1.00  0.00      R00  H  
ATOM   2826  HA  VAL 0 180      -5.980  -7.854  26.707  1.00  0.00           H  
ATOM   2827  HB  VAL 0 180      -4.213  -6.216  26.247  1.00  0.00           H  
ATOM   2828 HG11 VAL 0 180      -3.962  -8.052  27.666  1.00  0.00           H  
ATOM   2829 HG12 VAL 0 180      -3.563  -9.171  26.410  1.00  0.00           H  
ATOM   2830 HG13 VAL 0 180      -2.375  -7.848  26.746  1.00  0.00           H  
ATOM   2831 HG21 VAL 0 180      -4.079  -6.462  23.756  1.00  0.00           H  
ATOM   2832 HG22 VAL 0 180      -2.472  -6.527  24.592  1.00  0.00           H  
ATOM   2833 HG23 VAL 0 180      -3.080  -7.912  23.932  1.00  0.00           H  
ATOM   2834  N   ASP 0 181      -6.671  -5.457  26.158  1.00  0.00      R00  N  
ATOM   2835  CA  ASP 0 181      -7.429  -4.217  25.954  1.00  0.00      R00  C  
ATOM   2836  C   ASP 0 181      -6.806  -3.062  26.806  1.00  0.00      R00  C  
ATOM   2837  O   ASP 0 181      -7.611  -2.298  27.405  1.00  0.00      R00  O  
ATOM   2838  CB  ASP 0 181      -8.946  -4.358  26.054  1.00  0.00      R00  C  
ATOM   2839  CG  ASP 0 181      -9.572  -4.810  27.384  1.00  0.00      R00  C  
ATOM   2840  OD1 ASP 0 181      -8.919  -5.339  28.315  1.00  0.00      R00  O  
ATOM   2841  OD2 ASP 0 181     -10.797  -4.603  27.549  1.00  0.00      R00  O1-
ATOM   2842  H   ASP 0 181      -6.081  -5.501  26.977  1.00  0.00      R00  H  
ATOM   2843  HA  ASP 0 181      -7.274  -3.989  24.900  1.00  0.00           H  
ATOM   2844  HB3 ASP 0 181      -9.344  -4.956  25.234  1.00  0.00           H  
ATOM   2845  HB2 ASP 0 181      -9.361  -3.356  25.938  1.00  0.00           H  
ATOM   2846  N   ASN 0 182      -5.487  -2.957  26.940  1.00  0.00      R00  N  
ATOM   2847  CA  ASN 0 182      -4.632  -1.942  27.596  1.00  0.00      R00  C  
ATOM   2848  C   ASN 0 182      -4.969  -0.562  27.292  1.00  0.00      R00  C  
ATOM   2849  O   ASN 0 182      -4.842   0.229  28.247  1.00  0.00      R00  O  
ATOM   2850  CB  ASN 0 182      -3.079  -2.174  27.473  1.00  0.00      R00  C  
ATOM   2851  CG  ASN 0 182      -2.407  -3.240  28.310  1.00  0.00      R00  C  
ATOM   2852  OD1 ASN 0 182      -3.049  -3.908  29.070  1.00  0.00      R00  O  
ATOM   2853  ND2 ASN 0 182      -1.072  -3.415  28.210  1.00  0.00      R00  N  
ATOM   2854  H   ASN 0 182      -5.002  -3.659  26.399  1.00  0.00      R00  H  
ATOM   2855 HD21 ASN 0 182      -0.652  -4.276  28.530  1.00  0.00      R00  H  
ATOM   2856 HD22 ASN 0 182      -0.469  -2.648  27.949  1.00  0.00      R00  H  
ATOM   2857  HA  ASN 0 182      -4.960  -2.062  28.629  1.00  0.00           H  
ATOM   2858  HB3 ASN 0 182      -2.683  -1.189  27.723  1.00  0.00           H  
ATOM   2859  HB2 ASN 0 182      -2.795  -2.336  26.433  1.00  0.00           H  
ATOM   2860  N   ASN 0 183      -5.323  -0.196  26.078  1.00  0.00      R00  N  
ATOM   2861  CA  ASN 0 183      -5.884   1.157  25.814  1.00  0.00      R00  C  
ATOM   2862  C   ASN 0 183      -7.043   0.912  24.869  1.00  0.00      R00  C  
ATOM   2863  O   ASN 0 183      -7.064   1.393  23.704  1.00  0.00      R00  O  
ATOM   2864  CB  ASN 0 183      -4.839   2.096  25.232  1.00  0.00      R00  C  
ATOM   2865  CG  ASN 0 183      -3.691   2.569  26.134  1.00  0.00      R00  C  
ATOM   2866  OD1 ASN 0 183      -3.875   3.397  26.984  1.00  0.00      R00  O  
ATOM   2867  ND2 ASN 0 183      -2.515   2.019  26.113  1.00  0.00      R00  N  
ATOM   2868  H   ASN 0 183      -5.313  -0.980  25.442  1.00  0.00      R00  H  
ATOM   2869 HD21 ASN 0 183      -1.851   2.405  26.768  1.00  0.00      R00  H  
ATOM   2870 HD22 ASN 0 183      -2.206   1.328  25.444  1.00  0.00      R00  H  
ATOM   2871  HA  ASN 0 183      -6.293   1.617  26.714  1.00  0.00           H  
ATOM   2872  HB3 ASN 0 183      -5.373   2.978  24.877  1.00  0.00           H  
ATOM   2873  HB2 ASN 0 183      -4.409   1.626  24.348  1.00  0.00           H  
ATOM   2874  N   GLY 0 184      -7.922  -0.026  25.299  1.00  0.00      R00  N  
ATOM   2875  CA  GLY 0 184      -9.014  -0.507  24.442  1.00  0.00      R00  C  
ATOM   2876  C   GLY 0 184      -8.539  -1.643  23.521  1.00  0.00      R00  C  
ATOM   2877  O   GLY 0 184      -7.336  -1.930  23.463  1.00  0.00      R00  O  
ATOM   2878  H   GLY 0 184      -7.767  -0.576  26.131  1.00  0.00      R00  H  
ATOM   2879  HA3 GLY 0 184      -9.459   0.359  23.952  1.00  0.00           H  
ATOM   2880  HA2 GLY 0 184      -9.780  -0.804  25.158  1.00  0.00           H  
ATOM   2881  N   PRO 0 185      -9.527  -2.356  22.844  1.00  0.00      R00  N  
ATOM   2882  CA  PRO 0 185      -9.226  -3.424  21.837  1.00  0.00      R00  C  
ATOM   2883  C   PRO 0 185      -8.475  -3.106  20.488  1.00  0.00      R00  C  
ATOM   2884  O   PRO 0 185      -8.792  -2.259  19.700  1.00  0.00      R00  O  
ATOM   2885  CD  PRO 0 185     -10.936  -2.431  23.099  1.00  0.00      R00  C  
ATOM   2886  CB  PRO 0 185     -10.491  -4.200  21.549  1.00  0.00      R00  C  
ATOM   2887  CG  PRO 0 185     -11.535  -3.149  21.893  1.00  0.00      R00  C  
ATOM   2888  HD2 PRO 0 185     -11.441  -1.478  23.258  1.00  0.00           H  
ATOM   2889  HD3 PRO 0 185     -11.105  -3.060  23.973  1.00  0.00           H  
ATOM   2890  HA  PRO 0 185      -8.561  -4.146  22.310  1.00  0.00           H  
ATOM   2891  HB3 PRO 0 185     -10.581  -5.042  22.236  1.00  0.00           H  
ATOM   2892  HB2 PRO 0 185     -10.607  -4.438  20.492  1.00  0.00           H  
ATOM   2893  HG2 PRO 0 185     -11.686  -2.430  21.088  1.00  0.00           H  
ATOM   2894  HG3 PRO 0 185     -12.510  -3.521  22.208  1.00  0.00           H  
ATOM   2895  N   SER 0 186      -7.279  -3.720  20.347  1.00  0.00      R00  N  
ATOM   2896  CA  SER 0 186      -6.554  -3.799  19.019  1.00  0.00      R00  C  
ATOM   2897  C   SER 0 186      -6.972  -5.051  18.110  1.00  0.00      R00  C  
ATOM   2898  O   SER 0 186      -7.270  -6.098  18.747  1.00  0.00      R00  O  
ATOM   2899  CB  SER 0 186      -5.050  -3.819  19.237  1.00  0.00      R00  C  
ATOM   2900  OG  SER 0 186      -4.581  -4.972  19.908  1.00  0.00      R00  O  
ATOM   2901  H   SER 0 186      -6.958  -4.402  21.020  1.00  0.00      R00  H  
ATOM   2902  HG  SER 0 186      -5.009  -4.988  20.767  1.00  0.00      R00  H  
ATOM   2903  HA  SER 0 186      -6.622  -2.933  18.360  1.00  0.00           H  
ATOM   2904  HB3 SER 0 186      -4.660  -2.916  19.706  1.00  0.00           H  
ATOM   2905  HB2 SER 0 186      -4.550  -3.758  18.270  1.00  0.00           H  
ATOM   2906  N   CYS 0 187      -6.846  -4.924  16.818  1.00  0.00      R00  N  
ATOM   2907  CA  CYS 0 187      -6.773  -6.017  15.826  1.00  0.00      R00  C  
ATOM   2908  C   CYS 0 187      -5.664  -5.596  14.807  1.00  0.00      R00  C  
ATOM   2909  O   CYS 0 187      -5.953  -4.720  13.999  1.00  0.00      R00  O  
ATOM   2910  SG  CYS 0 187      -8.412  -7.666  14.062  1.00  0.00      R00  S  
ATOM   2911  CB  CYS 0 187      -8.146  -6.224  15.164  1.00  0.00      R00  C  
ATOM   2912  H   CYS 0 187      -6.755  -4.037  16.344  1.00  0.00      R00  H  
ATOM   2913  HB2 CYS 0 187      -8.977  -6.180  15.869  1.00  0.00           H  
ATOM   2914  HB3 CYS 0 187      -8.326  -5.341  14.550  1.00  0.00           H  
ATOM   2915  HA  CYS 0 187      -6.441  -6.986  16.197  1.00  0.00           H  
ATOM   2916  N   ASN 0 188      -4.463  -6.237  14.740  1.00  0.00      R00  N  
ATOM   2917  CA  ASN 0 188      -3.354  -5.906  13.797  1.00  0.00      R00  C  
ATOM   2918  C   ASN 0 188      -2.785  -7.249  13.229  1.00  0.00      R00  C  
ATOM   2919  O   ASN 0 188      -2.896  -8.249  14.015  1.00  0.00      R00  O  
ATOM   2920  CB  ASN 0 188      -2.207  -5.157  14.432  1.00  0.00      R00  C  
ATOM   2921  CG  ASN 0 188      -2.493  -3.710  14.755  1.00  0.00      R00  C  
ATOM   2922  OD1 ASN 0 188      -3.119  -2.999  13.977  1.00  0.00      R00  O  
ATOM   2923  ND2 ASN 0 188      -2.075  -3.229  15.923  1.00  0.00      R00  N  
ATOM   2924  H   ASN 0 188      -4.245  -7.166  15.070  1.00  0.00      R00  H  
ATOM   2925 HD21 ASN 0 188      -2.365  -2.298  16.187  1.00  0.00      R00  H  
ATOM   2926 HD22 ASN 0 188      -1.581  -3.884  16.512  1.00  0.00      R00  H  
ATOM   2927  HA  ASN 0 188      -3.791  -5.477  12.895  1.00  0.00           H  
ATOM   2928  HB3 ASN 0 188      -1.412  -5.125  13.687  1.00  0.00           H  
ATOM   2929  HB2 ASN 0 188      -1.692  -5.736  15.199  1.00  0.00           H  
ATOM   2930  N   ILE 0 189      -2.278  -7.319  11.983  1.00  0.00      R00  N  
ATOM   2931  CA  ILE 0 189      -1.451  -8.440  11.508  1.00  0.00      R00  C  
ATOM   2932  C   ILE 0 189      -0.227  -8.630  12.418  1.00  0.00      R00  C  
ATOM   2933  O   ILE 0 189       0.675  -7.758  12.353  1.00  0.00      R00  O  
ATOM   2934  CB  ILE 0 189      -1.122  -8.340   9.982  1.00  0.00      R00  C  
ATOM   2935  CG2 ILE 0 189      -0.568  -9.729   9.530  1.00  0.00      R00  C  
ATOM   2936  CG1 ILE 0 189      -2.353  -7.864   9.034  1.00  0.00      R00  C  
ATOM   2937  CD1 ILE 0 189      -1.836  -7.580   7.592  1.00  0.00      R00  C  
ATOM   2938  H   ILE 0 189      -2.347  -6.519  11.370  1.00  0.00      R00  H  
ATOM   2939  HA  ILE 0 189      -2.185  -9.240  11.614  1.00  0.00           H  
ATOM   2940  HB  ILE 0 189      -0.313  -7.616   9.887  1.00  0.00           H  
ATOM   2941 HG21 ILE 0 189       0.108  -9.571   8.689  1.00  0.00           H  
ATOM   2942 HG22 ILE 0 189       0.206 -10.143  10.177  1.00  0.00           H  
ATOM   2943 HG23 ILE 0 189      -1.250 -10.551   9.316  1.00  0.00           H  
ATOM   2944 HG13 ILE 0 189      -2.751  -6.960   9.495  1.00  0.00           H  
ATOM   2945 HG12 ILE 0 189      -3.154  -8.603   9.013  1.00  0.00           H  
ATOM   2946 HD11 ILE 0 189      -0.764  -7.383   7.618  1.00  0.00           H  
ATOM   2947 HD12 ILE 0 189      -1.922  -8.458   6.952  1.00  0.00           H  
ATOM   2948 HD13 ILE 0 189      -2.336  -6.823   6.988  1.00  0.00           H  
ATOM   2949  N   VAL 0 190      -0.321  -9.607  13.368  1.00  0.00      R00  N  
ATOM   2950  CA  VAL 0 190       0.684  -9.839  14.330  1.00  0.00      R00  C  
ATOM   2951  C   VAL 0 190       0.851 -11.362  14.483  1.00  0.00      R00  C  
ATOM   2952  O   VAL 0 190       0.053 -12.122  13.891  1.00  0.00      R00  O  
ATOM   2953  CB  VAL 0 190       0.530  -9.250  15.769  1.00  0.00      R00  C  
ATOM   2954  CG1 VAL 0 190       0.420  -7.704  15.846  1.00  0.00      R00  C  
ATOM   2955  CG2 VAL 0 190      -0.690  -9.954  16.521  1.00  0.00      R00  C  
ATOM   2956  H   VAL 0 190      -0.991 -10.362  13.394  1.00  0.00      R00  H  
ATOM   2957  HA  VAL 0 190       1.680  -9.562  13.985  1.00  0.00           H  
ATOM   2958  HB  VAL 0 190       1.400  -9.465  16.389  1.00  0.00           H  
ATOM   2959 HG11 VAL 0 190       0.178  -7.276  16.819  1.00  0.00           H  
ATOM   2960 HG12 VAL 0 190       1.312  -7.278  15.386  1.00  0.00           H  
ATOM   2961 HG13 VAL 0 190      -0.397  -7.495  15.156  1.00  0.00           H  
ATOM   2962 HG21 VAL 0 190      -0.862  -9.449  17.471  1.00  0.00           H  
ATOM   2963 HG22 VAL 0 190      -1.480  -9.790  15.788  1.00  0.00           H  
ATOM   2964 HG23 VAL 0 190      -0.447 -11.009  16.648  1.00  0.00           H  
ATOM   2965  N   TRP 0 191       1.947 -11.821  15.044  1.00  0.00      R00  N  
ATOM   2966  CA  TRP 0 191       2.203 -13.293  15.254  1.00  0.00      R00  C  
ATOM   2967  C   TRP 0 191       1.177 -14.006  16.126  1.00  0.00      R00  C  
ATOM   2968  O   TRP 0 191       0.299 -13.439  16.744  1.00  0.00      R00  O  
ATOM   2969  CB  TRP 0 191       3.668 -13.407  15.746  1.00  0.00      R00  C  
ATOM   2970  CG  TRP 0 191       3.889 -13.540  17.252  1.00  0.00      R00  C  
ATOM   2971  CD2 TRP 0 191       3.439 -12.642  18.324  1.00  0.00      R00  C  
ATOM   2972  CE2 TRP 0 191       4.153 -13.044  19.501  1.00  0.00      R00  C  
ATOM   2973  CE3 TRP 0 191       2.628 -11.508  18.398  1.00  0.00      R00  C  
ATOM   2974  CD1 TRP 0 191       4.601 -14.519  17.788  1.00  0.00      R00  C  
ATOM   2975  NE1 TRP 0 191       4.786 -14.208  19.110  1.00  0.00      R00  N  
ATOM   2976  CZ2 TRP 0 191       4.079 -12.298  20.691  1.00  0.00      R00  C  
ATOM   2977  CZ3 TRP 0 191       2.582 -10.716  19.558  1.00  0.00      R00  C  
ATOM   2978  CH2 TRP 0 191       3.383 -11.025  20.680  1.00  0.00      R00  C  
ATOM   2979  H   TRP 0 191       2.614 -11.173  15.438  1.00  0.00      R00  H  
ATOM   2980  HE1 TRP 0 191       5.535 -14.670  19.605  1.00  0.00      R00  H  
ATOM   2981  HA  TRP 0 191       2.215 -13.732  14.256  1.00  0.00           H  
ATOM   2982  HB3 TRP 0 191       4.137 -12.517  15.327  1.00  0.00           H  
ATOM   2983  HB2 TRP 0 191       4.172 -14.249  15.271  1.00  0.00           H  
ATOM   2984  HE3 TRP 0 191       2.200 -11.228  17.447  1.00  0.00           H  
ATOM   2985  HD1 TRP 0 191       5.137 -15.301  17.270  1.00  0.00           H  
ATOM   2986  HZ2 TRP 0 191       4.610 -12.732  21.525  1.00  0.00           H  
ATOM   2987  HZ3 TRP 0 191       2.032  -9.787  19.519  1.00  0.00           H  
ATOM   2988  HH2 TRP 0 191       3.554 -10.403  21.546  1.00  0.00           H  
ATOM   2989  N   PRO 0 192       1.187 -15.417  16.156  1.00  0.00      R00  N  
ATOM   2990  CA  PRO 0 192       0.310 -16.251  16.930  1.00  0.00      R00  C  
ATOM   2991  C   PRO 0 192       0.526 -16.142  18.458  1.00  0.00      R00  C  
ATOM   2992  O   PRO 0 192       1.560 -15.614  18.867  1.00  0.00      R00  O  
ATOM   2993  CD  PRO 0 192       1.919 -16.193  15.118  1.00  0.00      R00  C  
ATOM   2994  CB  PRO 0 192       0.524 -17.619  16.387  1.00  0.00      R00  C  
ATOM   2995  CG  PRO 0 192       1.069 -17.418  15.018  1.00  0.00      R00  C  
ATOM   2996  HD2 PRO 0 192       2.954 -16.390  15.399  1.00  0.00           H  
ATOM   2997  HD3 PRO 0 192       1.911 -15.732  14.130  1.00  0.00           H  
ATOM   2998  HA  PRO 0 192      -0.748 -16.018  16.808  1.00  0.00           H  
ATOM   2999  HB3 PRO 0 192      -0.453 -18.098  16.318  1.00  0.00           H  
ATOM   3000  HB2 PRO 0 192       1.294 -18.138  16.958  1.00  0.00           H  
ATOM   3001  HG2 PRO 0 192       1.630 -18.272  14.638  1.00  0.00           H  
ATOM   3002  HG3 PRO 0 192       0.262 -17.303  14.294  1.00  0.00           H  
ATOM   3003  N   GLU 0 193      -0.314 -16.890  19.203  1.00  0.00      R00  N  
ATOM   3004  CA  GLU 0 193       0.144 -17.499  20.484  1.00  0.00      R00  C  
ATOM   3005  C   GLU 0 193       1.309 -18.496  20.255  1.00  0.00      R00  C  
ATOM   3006  O   GLU 0 193       1.135 -19.713  20.102  1.00  0.00      R00  O  
ATOM   3007  CB  GLU 0 193      -1.047 -18.060  21.282  1.00  0.00      R00  C  
ATOM   3008  CG  GLU 0 193      -2.247 -17.157  21.208  1.00  0.00      R00  C  
ATOM   3009  CD  GLU 0 193      -3.279 -17.504  22.250  1.00  0.00      R00  C  
ATOM   3010  OE1 GLU 0 193      -3.177 -17.331  23.430  1.00  0.00      R00  O  
ATOM   3011  OE2 GLU 0 193      -4.315 -18.054  21.875  1.00  0.00      R00  O1-
ATOM   3012  H   GLU 0 193      -1.142 -17.225  18.732  1.00  0.00      R00  H  
ATOM   3013  HA  GLU 0 193       0.605 -16.707  21.075  1.00  0.00           H  
ATOM   3014  HB3 GLU 0 193      -0.683 -18.336  22.272  1.00  0.00           H  
ATOM   3015  HB2 GLU 0 193      -1.349 -19.046  20.928  1.00  0.00           H  
ATOM   3016  HG3 GLU 0 193      -2.690 -17.262  20.218  1.00  0.00           H  
ATOM   3017  HG2 GLU 0 193      -1.997 -16.107  21.363  1.00  0.00           H  
ATOM   3018  N   LYS 0 194       2.517 -17.885  20.219  1.00  0.00      R00  N  
ATOM   3019  CA  LYS 0 194       3.802 -18.504  19.828  1.00  0.00      R00  C  
ATOM   3020  C   LYS 0 194       4.858 -18.345  20.988  1.00  0.00      R00  C  
ATOM   3021  O   LYS 0 194       4.479 -18.569  22.158  1.00  0.00      R00  O  
ATOM   3022  CB  LYS 0 194       4.184 -17.921  18.482  1.00  0.00      R00  C  
ATOM   3023  CG  LYS 0 194       4.622 -18.933  17.421  1.00  0.00      R00  C  
ATOM   3024  CD  LYS 0 194       6.114 -19.311  17.311  1.00  0.00      R00  C  
ATOM   3025  CE  LYS 0 194       6.963 -18.246  16.578  1.00  0.00      R00  C  
ATOM   3026  NZ  LYS 0 194       8.392 -18.445  16.752  1.00  0.00      R00  N1+
ATOM   3027  H   LYS 0 194       2.408 -16.893  20.378  1.00  0.00      R00  H  
ATOM   3028  HZ1 LYS 0 194       8.563 -18.283  17.734  1.00  0.00      R00  H  
ATOM   3029  HZ2 LYS 0 194       8.589 -19.412  16.540  1.00  0.00      R00  H  
ATOM   3030  HZ3 LYS 0 194       9.025 -17.822  16.270  1.00  0.00      R00  H  
ATOM   3031  HA  LYS 0 194       3.517 -19.548  19.702  1.00  0.00           H  
ATOM   3032  HB3 LYS 0 194       4.807 -17.027  18.504  1.00  0.00           H  
ATOM   3033  HB2 LYS 0 194       3.223 -17.530  18.149  1.00  0.00           H  
ATOM   3034  HG3 LYS 0 194       4.249 -18.597  16.454  1.00  0.00           H  
ATOM   3035  HG2 LYS 0 194       3.923 -19.765  17.507  1.00  0.00           H  
ATOM   3036  HD3 LYS 0 194       6.237 -20.244  16.761  1.00  0.00           H  
ATOM   3037  HD2 LYS 0 194       6.526 -19.436  18.312  1.00  0.00           H  
ATOM   3038  HE3 LYS 0 194       6.644 -17.287  16.987  1.00  0.00           H  
ATOM   3039  HE2 LYS 0 194       6.727 -18.143  15.519  1.00  0.00           H  
ATOM   3040  N   ASP 0 195       6.095 -17.967  20.676  1.00  0.00      R00  N  
ATOM   3041  CA  ASP 0 195       7.087 -17.582  21.702  1.00  0.00      R00  C  
ATOM   3042  C   ASP 0 195       6.925 -16.090  22.011  1.00  0.00      R00  C  
ATOM   3043  O   ASP 0 195       6.637 -15.280  21.104  1.00  0.00      R00  O  
ATOM   3044  CB  ASP 0 195       8.513 -18.121  21.493  1.00  0.00      R00  C  
ATOM   3045  CG  ASP 0 195       9.244 -17.388  20.352  1.00  0.00      R00  C  
ATOM   3046  OD1 ASP 0 195      10.221 -16.671  20.542  1.00  0.00      R00  O  
ATOM   3047  OD2 ASP 0 195       8.732 -17.653  19.212  1.00  0.00      R00  O1-
ATOM   3048  H   ASP 0 195       6.450 -17.913  19.732  1.00  0.00      R00  H  
ATOM   3049  HA  ASP 0 195       6.818 -18.169  22.580  1.00  0.00           H  
ATOM   3050  HB3 ASP 0 195       8.571 -19.151  21.142  1.00  0.00           H  
ATOM   3051  HB2 ASP 0 195       9.174 -17.903  22.333  1.00  0.00           H  
ATOM   3052  N   LEU 0 196       7.139 -15.605  23.182  1.00  0.00      R00  N  
ATOM   3053  CA  LEU 0 196       7.288 -14.156  23.551  1.00  0.00      R00  C  
ATOM   3054  C   LEU 0 196       8.659 -13.504  23.150  1.00  0.00      R00  C  
ATOM   3055  O   LEU 0 196       8.654 -12.388  22.668  1.00  0.00      R00  O  
ATOM   3056  CB  LEU 0 196       7.122 -14.117  25.089  1.00  0.00      R00  C  
ATOM   3057  CG  LEU 0 196       7.141 -12.685  25.844  1.00  0.00      R00  C  
ATOM   3058  CD1 LEU 0 196       6.060 -11.688  25.348  1.00  0.00      R00  C  
ATOM   3059  CD2 LEU 0 196       7.153 -12.775  27.390  1.00  0.00      R00  C  
ATOM   3060  H   LEU 0 196       7.536 -16.244  23.856  1.00  0.00      R00  H  
ATOM   3061  HA  LEU 0 196       6.568 -13.489  23.077  1.00  0.00           H  
ATOM   3062  HB3 LEU 0 196       7.870 -14.768  25.541  1.00  0.00           H  
ATOM   3063  HB2 LEU 0 196       6.246 -14.660  25.447  1.00  0.00           H  
ATOM   3064  HG  LEU 0 196       8.100 -12.180  25.734  1.00  0.00           H  
ATOM   3065 HD11 LEU 0 196       5.583 -12.112  24.464  1.00  0.00           H  
ATOM   3066 HD12 LEU 0 196       5.301 -11.423  26.084  1.00  0.00           H  
ATOM   3067 HD13 LEU 0 196       6.393 -10.720  24.972  1.00  0.00           H  
ATOM   3068 HD21 LEU 0 196       6.395 -12.100  27.787  1.00  0.00           H  
ATOM   3069 HD22 LEU 0 196       7.067 -13.777  27.812  1.00  0.00           H  
ATOM   3070 HD23 LEU 0 196       8.104 -12.328  27.678  1.00  0.00           H  
ATOM   3071  N   ASN 0 197       9.722 -14.357  23.337  1.00  0.00      R00  N  
ATOM   3072  CA  ASN 0 197      11.167 -14.080  23.196  1.00  0.00      R00  C  
ATOM   3073  C   ASN 0 197      11.601 -13.379  21.836  1.00  0.00      R00  C  
ATOM   3074  O   ASN 0 197      12.201 -12.329  21.926  1.00  0.00      R00  O  
ATOM   3075  CB  ASN 0 197      11.861 -15.438  23.406  1.00  0.00      R00  C  
ATOM   3076  CG  ASN 0 197      13.385 -15.435  23.422  1.00  0.00      R00  C  
ATOM   3077  OD1 ASN 0 197      13.993 -15.323  22.362  1.00  0.00      R00  O  
ATOM   3078  ND2 ASN 0 197      14.055 -15.255  24.523  1.00  0.00      R00  N  
ATOM   3079  H   ASN 0 197       9.525 -15.312  23.598  1.00  0.00      R00  H  
ATOM   3080 HD21 ASN 0 197      15.015 -14.970  24.390  1.00  0.00      R00  H  
ATOM   3081 HD22 ASN 0 197      13.709 -15.182  25.469  1.00  0.00      R00  H  
ATOM   3082  HA  ASN 0 197      11.411 -13.490  24.080  1.00  0.00           H  
ATOM   3083  HB3 ASN 0 197      11.633 -16.220  22.681  1.00  0.00           H  
ATOM   3084  HB2 ASN 0 197      11.478 -15.897  24.318  1.00  0.00           H  
ATOM   3085  N   LYS 0 198      11.140 -13.905  20.714  1.00  0.00      R00  N  
ATOM   3086  CA  LYS 0 198      11.466 -13.423  19.367  1.00  0.00      R00  C  
ATOM   3087  C   LYS 0 198      10.341 -13.658  18.338  1.00  0.00      R00  C  
ATOM   3088  O   LYS 0 198      10.633 -13.308  17.216  1.00  0.00      R00  O  
ATOM   3089  CB  LYS 0 198      12.863 -13.961  18.998  1.00  0.00      R00  C  
ATOM   3090  CG  LYS 0 198      12.978 -15.470  19.106  1.00  0.00      R00  C  
ATOM   3091  CD  LYS 0 198      12.198 -16.318  18.017  1.00  0.00      R00  C  
ATOM   3092  CE  LYS 0 198      12.295 -17.826  18.034  1.00  0.00      R00  C  
ATOM   3093  NZ  LYS 0 198      12.113 -18.307  19.390  1.00  0.00      R00  N1+
ATOM   3094  H   LYS 0 198      10.601 -14.759  20.714  1.00  0.00      R00  H  
ATOM   3095  HZ1 LYS 0 198      12.931 -18.275  19.981  1.00  0.00      R00  H  
ATOM   3096  HZ2 LYS 0 198      11.396 -17.847  19.933  1.00  0.00      R00  H  
ATOM   3097  HZ3 LYS 0 198      11.802 -19.266  19.443  1.00  0.00      R00  H  
ATOM   3098  HA  LYS 0 198      11.514 -12.335  19.324  1.00  0.00           H  
ATOM   3099  HB3 LYS 0 198      13.530 -13.502  19.729  1.00  0.00           H  
ATOM   3100  HB2 LYS 0 198      13.226 -13.481  18.089  1.00  0.00           H  
ATOM   3101  HG3 LYS 0 198      12.833 -15.732  20.154  1.00  0.00           H  
ATOM   3102  HG2 LYS 0 198      14.025 -15.698  18.905  1.00  0.00           H  
ATOM   3103  HD3 LYS 0 198      12.738 -16.104  17.095  1.00  0.00           H  
ATOM   3104  HD2 LYS 0 198      11.171 -15.964  17.920  1.00  0.00           H  
ATOM   3105  HE3 LYS 0 198      13.257 -18.236  17.728  1.00  0.00           H  
ATOM   3106  HE2 LYS 0 198      11.477 -18.168  17.399  1.00  0.00           H  
ATOM   3107  N   GLY 0 199       9.155 -14.169  18.776  1.00  0.00      R00  N  
ATOM   3108  CA  GLY 0 199       8.135 -14.640  17.860  1.00  0.00      R00  C  
ATOM   3109  C   GLY 0 199       7.642 -13.467  16.897  1.00  0.00      R00  C  
ATOM   3110  O   GLY 0 199       7.593 -13.652  15.661  1.00  0.00      R00  O  
ATOM   3111  H   GLY 0 199       9.080 -14.500  19.728  1.00  0.00      R00  H  
ATOM   3112  HA3 GLY 0 199       7.282 -15.168  18.285  1.00  0.00           H  
ATOM   3113  HA2 GLY 0 199       8.475 -15.367  17.123  1.00  0.00           H  
ATOM   3114  N   GLN 0 200       7.452 -12.242  17.482  1.00  0.00      R00  N  
ATOM   3115  CA  GLN 0 200       6.907 -11.041  16.813  1.00  0.00      R00  C  
ATOM   3116  C   GLN 0 200       7.851 -10.272  15.920  1.00  0.00      R00  C  
ATOM   3117  O   GLN 0 200       7.443  -9.905  14.807  1.00  0.00      R00  O  
ATOM   3118  CB  GLN 0 200       5.976 -10.279  17.744  1.00  0.00      R00  C  
ATOM   3119  CG  GLN 0 200       5.391  -8.945  17.388  1.00  0.00      R00  C  
ATOM   3120  CD  GLN 0 200       4.573  -9.076  16.121  1.00  0.00      R00  C  
ATOM   3121  OE1 GLN 0 200       3.858 -10.057  15.959  1.00  0.00      R00  O  
ATOM   3122  NE2 GLN 0 200       4.464  -7.997  15.387  1.00  0.00      R00  N  
ATOM   3123  H   GLN 0 200       7.829 -11.923  18.363  1.00  0.00      R00  H  
ATOM   3124 HE21 GLN 0 200       3.789  -7.853  14.650  1.00  0.00      R00  H  
ATOM   3125 HE22 GLN 0 200       4.966  -7.144  15.591  1.00  0.00      R00  H  
ATOM   3126  HA  GLN 0 200       6.163 -11.390  16.096  1.00  0.00           H  
ATOM   3127  HB3 GLN 0 200       6.540  -9.959  18.620  1.00  0.00           H  
ATOM   3128  HB2 GLN 0 200       5.157 -10.922  18.064  1.00  0.00           H  
ATOM   3129  HG3 GLN 0 200       6.237  -8.280  17.216  1.00  0.00           H  
ATOM   3130  HG2 GLN 0 200       4.830  -8.544  18.232  1.00  0.00           H  
ATOM   3131  N   THR 0 201       9.103 -10.048  16.321  1.00  0.00      R00  N  
ATOM   3132  CA  THR 0 201      10.068  -9.305  15.538  1.00  0.00      R00  C  
ATOM   3133  C   THR 0 201      10.497 -10.153  14.302  1.00  0.00      R00  C  
ATOM   3134  O   THR 0 201      10.589  -9.608  13.203  1.00  0.00      R00  O  
ATOM   3135  CB  THR 0 201      11.247  -9.032  16.508  1.00  0.00      R00  C  
ATOM   3136  OG1 THR 0 201      11.601 -10.114  17.359  1.00  0.00      R00  O  
ATOM   3137  CG2 THR 0 201      10.960  -7.963  17.567  1.00  0.00      R00  C  
ATOM   3138  H   THR 0 201       9.483 -10.533  17.121  1.00  0.00      R00  H  
ATOM   3139  HG1 THR 0 201      12.506  -9.979  17.649  1.00  0.00      R00  H  
ATOM   3140  HA  THR 0 201       9.549  -8.432  15.143  1.00  0.00           H  
ATOM   3141  HB  THR 0 201      12.158  -8.732  15.990  1.00  0.00           H  
ATOM   3142 HG21 THR 0 201      11.925  -7.536  17.841  1.00  0.00           H  
ATOM   3143 HG22 THR 0 201      10.434  -7.151  17.066  1.00  0.00           H  
ATOM   3144 HG23 THR 0 201      10.339  -8.392  18.354  1.00  0.00           H  
ATOM   3145  N   THR 0 202      10.738 -11.496  14.508  1.00  0.00      R00  N  
ATOM   3146  CA  THR 0 202      11.075 -12.434  13.470  1.00  0.00      R00  C  
ATOM   3147  C   THR 0 202       9.869 -12.586  12.513  1.00  0.00      R00  C  
ATOM   3148  O   THR 0 202      10.165 -12.560  11.270  1.00  0.00      R00  O  
ATOM   3149  CB  THR 0 202      11.553 -13.779  14.009  1.00  0.00      R00  C  
ATOM   3150  OG1 THR 0 202      10.703 -14.555  14.747  1.00  0.00      R00  O  
ATOM   3151  CG2 THR 0 202      12.830 -13.658  14.937  1.00  0.00      R00  C  
ATOM   3152  H   THR 0 202      10.699 -11.951  15.409  1.00  0.00      R00  H  
ATOM   3153  HG1 THR 0 202      10.489 -13.977  15.482  1.00  0.00      R00  H  
ATOM   3154  HA  THR 0 202      11.916 -12.090  12.867  1.00  0.00           H  
ATOM   3155  HB  THR 0 202      11.846 -14.377  13.146  1.00  0.00           H  
ATOM   3156 HG21 THR 0 202      13.241 -14.581  15.346  1.00  0.00           H  
ATOM   3157 HG22 THR 0 202      13.690 -13.233  14.420  1.00  0.00           H  
ATOM   3158 HG23 THR 0 202      12.731 -12.892  15.706  1.00  0.00           H  
ATOM   3159  N   PHE 0 203       8.622 -12.550  13.057  1.00  0.00      R00  N  
ATOM   3160  CA  PHE 0 203       7.487 -12.533  12.150  1.00  0.00      R00  C  
ATOM   3161  C   PHE 0 203       7.321 -11.278  11.261  1.00  0.00      R00  C  
ATOM   3162  O   PHE 0 203       6.861 -11.325  10.074  1.00  0.00      R00  O  
ATOM   3163  CB  PHE 0 203       6.237 -12.892  12.944  1.00  0.00      R00  C  
ATOM   3164  CG  PHE 0 203       4.944 -12.840  12.162  1.00  0.00      R00  C  
ATOM   3165  CD1 PHE 0 203       4.583 -13.878  11.341  1.00  0.00      R00  C  
ATOM   3166  CD2 PHE 0 203       4.084 -11.724  12.361  1.00  0.00      R00  C  
ATOM   3167  CE1 PHE 0 203       3.381 -13.852  10.683  1.00  0.00      R00  C  
ATOM   3168  CE2 PHE 0 203       2.939 -11.641  11.610  1.00  0.00      R00  C  
ATOM   3169  CZ  PHE 0 203       2.521 -12.719  10.821  1.00  0.00      R00  C  
ATOM   3170  H   PHE 0 203       8.510 -12.554  14.060  1.00  0.00      R00  H  
ATOM   3171  HA  PHE 0 203       7.526 -13.247  11.327  1.00  0.00           H  
ATOM   3172  HB3 PHE 0 203       6.089 -12.266  13.824  1.00  0.00           H  
ATOM   3173  HB2 PHE 0 203       6.275 -13.824  13.508  1.00  0.00           H  
ATOM   3174  HD1 PHE 0 203       5.144 -14.796  11.240  1.00  0.00           H  
ATOM   3175  HD2 PHE 0 203       4.478 -10.916  12.959  1.00  0.00           H  
ATOM   3176  HE1 PHE 0 203       3.053 -14.617   9.994  1.00  0.00           H  
ATOM   3177  HE2 PHE 0 203       2.345 -10.744  11.705  1.00  0.00           H  
ATOM   3178  HZ  PHE 0 203       1.620 -12.652  10.230  1.00  0.00           H  
ATOM   3179  N   THR 0 204       7.650 -10.143  11.935  1.00  0.00      R00  N  
ATOM   3180  CA  THR 0 204       7.608  -8.803  11.248  1.00  0.00      R00  C  
ATOM   3181  C   THR 0 204       8.651  -8.738  10.076  1.00  0.00      R00  C  
ATOM   3182  O   THR 0 204       8.261  -8.424   8.954  1.00  0.00      R00  O  
ATOM   3183  CB  THR 0 204       7.896  -7.649  12.262  1.00  0.00      R00  C  
ATOM   3184  OG1 THR 0 204       7.000  -7.646  13.483  1.00  0.00      R00  O  
ATOM   3185  CG2 THR 0 204       7.859  -6.256  11.668  1.00  0.00      R00  C  
ATOM   3186  H   THR 0 204       7.830 -10.193  12.928  1.00  0.00      R00  H  
ATOM   3187  HG1 THR 0 204       7.143  -8.488  13.921  1.00  0.00      R00  H  
ATOM   3188  HA  THR 0 204       6.642  -8.612  10.781  1.00  0.00           H  
ATOM   3189  HB  THR 0 204       8.860  -7.761  12.758  1.00  0.00           H  
ATOM   3190 HG21 THR 0 204       7.060  -6.074  10.949  1.00  0.00           H  
ATOM   3191 HG22 THR 0 204       7.661  -5.500  12.427  1.00  0.00           H  
ATOM   3192 HG23 THR 0 204       8.785  -6.114  11.109  1.00  0.00           H  
ATOM   3193  N   LEU 0 205       9.842  -9.169  10.426  1.00  0.00      R00  N  
ATOM   3194  CA  LEU 0 205      10.807  -9.338   9.413  1.00  0.00      R00  C  
ATOM   3195  C   LEU 0 205      10.463 -10.253   8.170  1.00  0.00      R00  C  
ATOM   3196  O   LEU 0 205      10.921 -10.054   7.021  1.00  0.00      R00  O  
ATOM   3197  CB  LEU 0 205      12.192  -9.581  10.049  1.00  0.00      R00  C  
ATOM   3198  CG  LEU 0 205      13.371 -10.024   9.288  1.00  0.00      R00  C  
ATOM   3199  CD1 LEU 0 205      13.878  -9.110   8.237  1.00  0.00      R00  C  
ATOM   3200  CD2 LEU 0 205      14.424 -10.466  10.241  1.00  0.00      R00  C  
ATOM   3201  H   LEU 0 205      10.024  -9.374  11.398  1.00  0.00      R00  H  
ATOM   3202  HA  LEU 0 205      10.798  -8.336   8.986  1.00  0.00           H  
ATOM   3203  HB3 LEU 0 205      11.920 -10.211  10.896  1.00  0.00           H  
ATOM   3204  HB2 LEU 0 205      12.353  -8.607  10.513  1.00  0.00           H  
ATOM   3205  HG  LEU 0 205      13.122 -10.924   8.726  1.00  0.00           H  
ATOM   3206 HD11 LEU 0 205      14.952  -8.934   8.289  1.00  0.00           H  
ATOM   3207 HD12 LEU 0 205      13.565  -9.427   7.242  1.00  0.00           H  
ATOM   3208 HD13 LEU 0 205      13.476  -8.111   8.403  1.00  0.00           H  
ATOM   3209 HD21 LEU 0 205      15.195 -11.037   9.723  1.00  0.00           H  
ATOM   3210 HD22 LEU 0 205      14.866  -9.642  10.800  1.00  0.00           H  
ATOM   3211 HD23 LEU 0 205      13.996 -11.073  11.039  1.00  0.00           H  
ATOM   3212  N   TYR 0 206       9.763 -11.377   8.432  1.00  0.00      R00  N  
ATOM   3213  CA  TYR 0 206       9.128 -12.318   7.472  1.00  0.00      R00  C  
ATOM   3214  C   TYR 0 206       7.935 -11.692   6.641  1.00  0.00      R00  C  
ATOM   3215  O   TYR 0 206       7.964 -11.708   5.372  1.00  0.00      R00  O  
ATOM   3216  CB  TYR 0 206       8.851 -13.652   8.234  1.00  0.00      R00  C  
ATOM   3217  CG  TYR 0 206       7.937 -14.608   7.521  1.00  0.00      R00  C  
ATOM   3218  CD1 TYR 0 206       8.330 -15.394   6.466  1.00  0.00      R00  C  
ATOM   3219  CE1 TYR 0 206       7.467 -16.316   5.860  1.00  0.00      R00  C  
ATOM   3220  CD2 TYR 0 206       6.640 -14.856   8.137  1.00  0.00      R00  C  
ATOM   3221  CE2 TYR 0 206       5.759 -15.841   7.673  1.00  0.00      R00  C  
ATOM   3222  CZ  TYR 0 206       6.175 -16.539   6.453  1.00  0.00      R00  C  
ATOM   3223  OH  TYR 0 206       5.402 -17.547   6.003  1.00  0.00      R00  O  
ATOM   3224  H   TYR 0 206       9.584 -11.625   9.394  1.00  0.00      R00  H  
ATOM   3225  HH  TYR 0 206       4.527 -17.738   6.348  1.00  0.00      R00  H  
ATOM   3226  HA  TYR 0 206       9.904 -12.548   6.741  1.00  0.00           H  
ATOM   3227  HB3 TYR 0 206       8.593 -13.374   9.255  1.00  0.00           H  
ATOM   3228  HB2 TYR 0 206       9.759 -14.253   8.276  1.00  0.00           H  
ATOM   3229  HD1 TYR 0 206       9.280 -15.232   5.979  1.00  0.00           H  
ATOM   3230  HE1 TYR 0 206       7.747 -16.917   5.008  1.00  0.00           H  
ATOM   3231  HD2 TYR 0 206       6.441 -14.291   9.035  1.00  0.00           H  
ATOM   3232  HE2 TYR 0 206       4.874 -16.079   8.243  1.00  0.00           H  
ATOM   3233  N   SER 0 207       7.117 -10.941   7.354  1.00  0.00      R00  N  
ATOM   3234  CA  SER 0 207       6.062 -10.164   6.702  1.00  0.00      R00  C  
ATOM   3235  C   SER 0 207       6.611  -8.914   5.932  1.00  0.00      R00  C  
ATOM   3236  O   SER 0 207       6.167  -8.637   4.819  1.00  0.00      R00  O  
ATOM   3237  CB  SER 0 207       5.021  -9.727   7.805  1.00  0.00      R00  C  
ATOM   3238  OG  SER 0 207       4.341 -10.794   8.435  1.00  0.00      R00  O  
ATOM   3239  H   SER 0 207       7.104 -10.941   8.364  1.00  0.00      R00  H  
ATOM   3240  HG  SER 0 207       4.875 -11.151   9.148  1.00  0.00      R00  H  
ATOM   3241  HA  SER 0 207       5.530 -10.691   5.910  1.00  0.00           H  
ATOM   3242  HB3 SER 0 207       4.170  -9.247   7.321  1.00  0.00           H  
ATOM   3243  HB2 SER 0 207       5.496  -8.976   8.436  1.00  0.00           H  
ATOM   3244  N   PHE 0 208       7.715  -8.390   6.292  1.00  0.00      R00  N  
ATOM   3245  CA  PHE 0 208       8.468  -7.353   5.470  1.00  0.00      R00  C  
ATOM   3246  C   PHE 0 208       9.140  -8.088   4.300  1.00  0.00      R00  C  
ATOM   3247  O   PHE 0 208       9.175  -7.475   3.272  1.00  0.00      R00  O  
ATOM   3248  CB  PHE 0 208       9.562  -6.628   6.343  1.00  0.00      R00  C  
ATOM   3249  CG  PHE 0 208      10.628  -5.725   5.743  1.00  0.00      R00  C  
ATOM   3250  CD1 PHE 0 208      11.923  -6.285   5.449  1.00  0.00      R00  C  
ATOM   3251  CD2 PHE 0 208      10.508  -4.303   5.590  1.00  0.00      R00  C  
ATOM   3252  CE1 PHE 0 208      12.952  -5.472   4.955  1.00  0.00      R00  C  
ATOM   3253  CE2 PHE 0 208      11.522  -3.475   5.112  1.00  0.00      R00  C  
ATOM   3254  CZ  PHE 0 208      12.749  -4.110   4.726  1.00  0.00      R00  C  
ATOM   3255  H   PHE 0 208       8.064  -8.418   7.240  1.00  0.00      R00  H  
ATOM   3256  HA  PHE 0 208       7.780  -6.579   5.128  1.00  0.00           H  
ATOM   3257  HB3 PHE 0 208      10.149  -7.408   6.827  1.00  0.00           H  
ATOM   3258  HB2 PHE 0 208       8.993  -6.046   7.068  1.00  0.00           H  
ATOM   3259  HD1 PHE 0 208      12.101  -7.350   5.450  1.00  0.00           H  
ATOM   3260  HD2 PHE 0 208       9.541  -3.895   5.840  1.00  0.00           H  
ATOM   3261  HE1 PHE 0 208      13.792  -6.038   4.578  1.00  0.00           H  
ATOM   3262  HE2 PHE 0 208      11.436  -2.399   5.142  1.00  0.00           H  
ATOM   3263  HZ  PHE 0 208      13.484  -3.438   4.309  1.00  0.00           H  
ATOM   3264  N   ALA 0 209       9.783  -9.239   4.566  1.00  0.00      R00  N  
ATOM   3265  CA  ALA 0 209      10.639  -9.814   3.469  1.00  0.00      R00  C  
ATOM   3266  C   ALA 0 209       9.732 -10.359   2.297  1.00  0.00      R00  C  
ATOM   3267  O   ALA 0 209      10.050 -10.240   1.143  1.00  0.00      R00  O  
ATOM   3268  CB  ALA 0 209      11.473 -10.920   4.150  1.00  0.00      R00  C  
ATOM   3269  H   ALA 0 209       9.854  -9.706   5.458  1.00  0.00      R00  H  
ATOM   3270  HA  ALA 0 209      11.329  -9.059   3.094  1.00  0.00           H  
ATOM   3271  HB1 ALA 0 209      11.932 -11.570   3.405  1.00  0.00           H  
ATOM   3272  HB2 ALA 0 209      12.264 -10.485   4.761  1.00  0.00           H  
ATOM   3273  HB3 ALA 0 209      10.728 -11.440   4.752  1.00  0.00           H  
ATOM   3274  N   LEU 0 210       8.604 -10.995   2.588  1.00  0.00      R00  N  
ATOM   3275  CA  LEU 0 210       7.616 -11.508   1.595  1.00  0.00      R00  C  
ATOM   3276  C   LEU 0 210       6.615 -10.397   1.178  1.00  0.00      R00  C  
ATOM   3277  O   LEU 0 210       6.277 -10.379  -0.011  1.00  0.00      R00  O  
ATOM   3278  CB  LEU 0 210       6.831 -12.686   2.128  1.00  0.00      R00  C  
ATOM   3279  CG  LEU 0 210       5.800 -13.410   1.152  1.00  0.00      R00  C  
ATOM   3280  CD1 LEU 0 210       6.489 -13.992  -0.046  1.00  0.00      R00  C  
ATOM   3281  CD2 LEU 0 210       5.012 -14.506   2.030  1.00  0.00      R00  C  
ATOM   3282  H   LEU 0 210       8.227 -11.355   3.453  1.00  0.00      R00  H  
ATOM   3283  HA  LEU 0 210       8.057 -11.871   0.666  1.00  0.00           H  
ATOM   3284  HB3 LEU 0 210       6.489 -12.508   3.148  1.00  0.00           H  
ATOM   3285  HB2 LEU 0 210       7.552 -13.454   2.409  1.00  0.00           H  
ATOM   3286  HG  LEU 0 210       5.090 -12.688   0.747  1.00  0.00           H  
ATOM   3287 HD11 LEU 0 210       6.850 -14.994   0.190  1.00  0.00           H  
ATOM   3288 HD12 LEU 0 210       5.847 -14.046  -0.925  1.00  0.00           H  
ATOM   3289 HD13 LEU 0 210       7.210 -13.342  -0.541  1.00  0.00           H  
ATOM   3290 HD21 LEU 0 210       5.746 -14.846   2.760  1.00  0.00           H  
ATOM   3291 HD22 LEU 0 210       4.190 -14.100   2.620  1.00  0.00           H  
ATOM   3292 HD23 LEU 0 210       4.723 -15.478   1.631  1.00  0.00           H  
ATOM   3293  N   GLY 0 211       6.122  -9.573   2.088  1.00  0.00      R00  N  
ATOM   3294  CA  GLY 0 211       5.087  -8.605   1.736  1.00  0.00      R00  C  
ATOM   3295  C   GLY 0 211       5.685  -7.295   1.125  1.00  0.00      R00  C  
ATOM   3296  O   GLY 0 211       4.869  -6.546   0.592  1.00  0.00      R00  O  
ATOM   3297  H   GLY 0 211       6.332  -9.639   3.073  1.00  0.00      R00  H  
ATOM   3298  HA3 GLY 0 211       4.566  -8.336   2.655  1.00  0.00           H  
ATOM   3299  HA2 GLY 0 211       4.300  -9.040   1.120  1.00  0.00           H  
ATOM   3300  N   PHE 0 212       7.009  -7.091   1.059  1.00  0.00      R00  N  
ATOM   3301  CA  PHE 0 212       7.592  -5.826   0.570  1.00  0.00      R00  C  
ATOM   3302  C   PHE 0 212       8.944  -6.043  -0.186  1.00  0.00      R00  C  
ATOM   3303  O   PHE 0 212       9.023  -5.559  -1.322  1.00  0.00      R00  O  
ATOM   3304  CB  PHE 0 212       7.707  -4.777   1.769  1.00  0.00      R00  C  
ATOM   3305  CG  PHE 0 212       8.617  -3.589   1.468  1.00  0.00      R00  C  
ATOM   3306  CD1 PHE 0 212       9.882  -3.466   1.950  1.00  0.00      R00  C  
ATOM   3307  CD2 PHE 0 212       8.163  -2.620   0.554  1.00  0.00      R00  C  
ATOM   3308  CE1 PHE 0 212      10.735  -2.412   1.563  1.00  0.00      R00  C  
ATOM   3309  CE2 PHE 0 212       9.008  -1.591   0.128  1.00  0.00      R00  C  
ATOM   3310  CZ  PHE 0 212      10.273  -1.454   0.651  1.00  0.00      R00  C  
ATOM   3311  H   PHE 0 212       7.707  -7.718   1.434  1.00  0.00      R00  H  
ATOM   3312  HA  PHE 0 212       6.993  -5.210  -0.102  1.00  0.00           H  
ATOM   3313  HB3 PHE 0 212       8.107  -5.277   2.652  1.00  0.00           H  
ATOM   3314  HB2 PHE 0 212       6.694  -4.481   2.042  1.00  0.00           H  
ATOM   3315  HD1 PHE 0 212      10.232  -4.249   2.606  1.00  0.00           H  
ATOM   3316  HD2 PHE 0 212       7.176  -2.750   0.135  1.00  0.00           H  
ATOM   3317  HE1 PHE 0 212      11.755  -2.393   1.919  1.00  0.00           H  
ATOM   3318  HE2 PHE 0 212       8.661  -0.815  -0.537  1.00  0.00           H  
ATOM   3319  HZ  PHE 0 212      10.856  -0.609   0.314  1.00  0.00           H  
ATOM   3320  N   ALA 0 213       9.930  -6.513   0.518  1.00  0.00      R00  N  
ATOM   3321  CA  ALA 0 213      11.250  -6.579   0.004  1.00  0.00      R00  C  
ATOM   3322  C   ALA 0 213      11.373  -7.512  -1.223  1.00  0.00      R00  C  
ATOM   3323  O   ALA 0 213      11.902  -7.078  -2.235  1.00  0.00      R00  O  
ATOM   3324  CB  ALA 0 213      12.269  -6.845   1.059  1.00  0.00      R00  C  
ATOM   3325  H   ALA 0 213       9.759  -6.715   1.493  1.00  0.00      R00  H  
ATOM   3326  HA  ALA 0 213      11.587  -5.564  -0.206  1.00  0.00           H  
ATOM   3327  HB1 ALA 0 213      12.185  -7.810   1.559  1.00  0.00           H  
ATOM   3328  HB2 ALA 0 213      13.242  -6.900   0.571  1.00  0.00           H  
ATOM   3329  HB3 ALA 0 213      12.342  -6.018   1.766  1.00  0.00           H  
ATOM   3330  N   ALA 0 214      10.781  -8.742  -1.161  1.00  0.00      R00  N  
ATOM   3331  CA  ALA 0 214      10.853  -9.644  -2.312  1.00  0.00      R00  C  
ATOM   3332  C   ALA 0 214      10.183  -9.185  -3.650  1.00  0.00      R00  C  
ATOM   3333  O   ALA 0 214      10.884  -9.252  -4.639  1.00  0.00      R00  O  
ATOM   3334  CB  ALA 0 214      10.324 -11.017  -1.785  1.00  0.00      R00  C  
ATOM   3335  H   ALA 0 214      10.357  -9.168  -0.349  1.00  0.00      R00  H  
ATOM   3336  HA  ALA 0 214      11.900  -9.710  -2.608  1.00  0.00           H  
ATOM   3337  HB1 ALA 0 214      10.097 -11.804  -2.504  1.00  0.00           H  
ATOM   3338  HB2 ALA 0 214      11.132 -11.339  -1.128  1.00  0.00           H  
ATOM   3339  HB3 ALA 0 214       9.432 -10.794  -1.199  1.00  0.00           H  
ATOM   3340  N   PRO 0 215       8.879  -8.731  -3.644  1.00  0.00      R00  N  
ATOM   3341  CA  PRO 0 215       8.271  -8.310  -4.897  1.00  0.00      R00  C  
ATOM   3342  C   PRO 0 215       8.913  -7.066  -5.450  1.00  0.00      R00  C  
ATOM   3343  O   PRO 0 215       9.222  -7.052  -6.658  1.00  0.00      R00  O  
ATOM   3344  CD  PRO 0 215       7.845  -8.916  -2.587  1.00  0.00      R00  C  
ATOM   3345  CB  PRO 0 215       6.790  -8.185  -4.499  1.00  0.00      R00  C  
ATOM   3346  CG  PRO 0 215       6.718  -8.036  -2.994  1.00  0.00      R00  C  
ATOM   3347  HD2 PRO 0 215       8.135  -8.569  -1.596  1.00  0.00           H  
ATOM   3348  HD3 PRO 0 215       7.638  -9.982  -2.493  1.00  0.00           H  
ATOM   3349  HA  PRO 0 215       8.384  -8.973  -5.755  1.00  0.00           H  
ATOM   3350  HB3 PRO 0 215       6.228  -9.028  -4.899  1.00  0.00           H  
ATOM   3351  HB2 PRO 0 215       6.362  -7.314  -4.995  1.00  0.00           H  
ATOM   3352  HG2 PRO 0 215       6.886  -6.987  -2.751  1.00  0.00           H  
ATOM   3353  HG3 PRO 0 215       5.707  -8.234  -2.637  1.00  0.00           H  
ATOM   3354  N   LEU 0 216       9.394  -6.135  -4.601  1.00  0.00      R00  N  
ATOM   3355  CA  LEU 0 216      10.181  -4.963  -5.005  1.00  0.00      R00  C  
ATOM   3356  C   LEU 0 216      11.563  -5.259  -5.605  1.00  0.00      R00  C  
ATOM   3357  O   LEU 0 216      12.044  -4.606  -6.576  1.00  0.00      R00  O  
ATOM   3358  CB  LEU 0 216      10.246  -3.866  -3.817  1.00  0.00      R00  C  
ATOM   3359  CG  LEU 0 216      10.658  -2.468  -4.323  1.00  0.00      R00  C  
ATOM   3360  CD1 LEU 0 216       9.727  -1.849  -5.348  1.00  0.00      R00  C  
ATOM   3361  CD2 LEU 0 216      10.737  -1.683  -3.046  1.00  0.00      R00  C  
ATOM   3362  H   LEU 0 216       9.217  -6.220  -3.610  1.00  0.00      R00  H  
ATOM   3363  HA  LEU 0 216       9.572  -4.600  -5.832  1.00  0.00           H  
ATOM   3364  HB3 LEU 0 216      10.887  -4.229  -3.014  1.00  0.00           H  
ATOM   3365  HB2 LEU 0 216       9.264  -3.786  -3.351  1.00  0.00           H  
ATOM   3366  HG  LEU 0 216      11.663  -2.510  -4.743  1.00  0.00           H  
ATOM   3367 HD11 LEU 0 216      10.084  -1.949  -6.374  1.00  0.00           H  
ATOM   3368 HD12 LEU 0 216       8.737  -2.301  -5.298  1.00  0.00           H  
ATOM   3369 HD13 LEU 0 216       9.612  -0.784  -5.145  1.00  0.00           H  
ATOM   3370 HD21 LEU 0 216      11.730  -1.246  -3.148  1.00  0.00           H  
ATOM   3371 HD22 LEU 0 216       9.935  -0.946  -3.106  1.00  0.00           H  
ATOM   3372 HD23 LEU 0 216      10.729  -2.231  -2.104  1.00  0.00           H  
ATOM   3373  N   THR 0 217      12.223  -6.304  -5.122  1.00  0.00      R00  N  
ATOM   3374  CA  THR 0 217      13.348  -6.879  -5.820  1.00  0.00      R00  C  
ATOM   3375  C   THR 0 217      13.042  -7.394  -7.237  1.00  0.00      R00  C  
ATOM   3376  O   THR 0 217      13.776  -7.025  -8.145  1.00  0.00      R00  O  
ATOM   3377  CB  THR 0 217      13.979  -8.136  -5.100  1.00  0.00      R00  C  
ATOM   3378  OG1 THR 0 217      14.188  -7.871  -3.759  1.00  0.00      R00  O  
ATOM   3379  CG2 THR 0 217      15.335  -8.595  -5.749  1.00  0.00      R00  C  
ATOM   3380  H   THR 0 217      11.788  -6.901  -4.433  1.00  0.00      R00  H  
ATOM   3381  HG1 THR 0 217      13.364  -7.811  -3.270  1.00  0.00      R00  H  
ATOM   3382  HA  THR 0 217      14.148  -6.163  -6.009  1.00  0.00           H  
ATOM   3383  HB  THR 0 217      13.384  -9.040  -5.233  1.00  0.00           H  
ATOM   3384 HG21 THR 0 217      16.020  -7.753  -5.851  1.00  0.00           H  
ATOM   3385 HG22 THR 0 217      15.921  -9.272  -5.128  1.00  0.00           H  
ATOM   3386 HG23 THR 0 217      15.087  -8.927  -6.757  1.00  0.00           H  
ATOM   3387  N   LEU 0 218      11.929  -8.188  -7.368  1.00  0.00      R00  N  
ATOM   3388  CA  LEU 0 218      11.556  -8.749  -8.679  1.00  0.00      R00  C  
ATOM   3389  C   LEU 0 218      11.211  -7.605  -9.657  1.00  0.00      R00  C  
ATOM   3390  O   LEU 0 218      11.543  -7.710 -10.847  1.00  0.00      R00  O  
ATOM   3391  CB  LEU 0 218      10.460  -9.791  -8.483  1.00  0.00      R00  C  
ATOM   3392  CG  LEU 0 218      10.869 -11.293  -8.026  1.00  0.00      R00  C  
ATOM   3393  CD1 LEU 0 218       9.646 -12.139  -7.788  1.00  0.00      R00  C  
ATOM   3394  CD2 LEU 0 218      11.861 -11.900  -9.114  1.00  0.00      R00  C  
ATOM   3395  H   LEU 0 218      11.314  -8.210  -6.567  1.00  0.00      R00  H  
ATOM   3396  HA  LEU 0 218      12.487  -9.167  -9.062  1.00  0.00           H  
ATOM   3397  HB3 LEU 0 218      10.058  -9.921  -9.487  1.00  0.00           H  
ATOM   3398  HB2 LEU 0 218       9.767  -9.384  -7.747  1.00  0.00           H  
ATOM   3399  HG  LEU 0 218      11.471 -11.331  -7.118  1.00  0.00           H  
ATOM   3400 HD11 LEU 0 218       8.825 -11.424  -7.733  1.00  0.00           H  
ATOM   3401 HD12 LEU 0 218       9.497 -12.693  -8.715  1.00  0.00           H  
ATOM   3402 HD13 LEU 0 218       9.578 -12.720  -6.868  1.00  0.00           H  
ATOM   3403 HD21 LEU 0 218      12.842 -11.425  -9.080  1.00  0.00           H  
ATOM   3404 HD22 LEU 0 218      11.893 -12.980  -9.257  1.00  0.00           H  
ATOM   3405 HD23 LEU 0 218      11.343 -11.640 -10.038  1.00  0.00           H  
ATOM   3406  N   ILE 0 219      10.616  -6.537  -9.144  1.00  0.00      R00  N  
ATOM   3407  CA  ILE 0 219      10.196  -5.352  -9.872  1.00  0.00      R00  C  
ATOM   3408  C   ILE 0 219      11.368  -4.766 -10.654  1.00  0.00      R00  C  
ATOM   3409  O   ILE 0 219      11.353  -4.731 -11.893  1.00  0.00      R00  O  
ATOM   3410  CB  ILE 0 219       9.463  -4.235  -8.985  1.00  0.00      R00  C  
ATOM   3411  CG2 ILE 0 219       9.487  -2.747  -9.406  1.00  0.00      R00  C  
ATOM   3412  CG1 ILE 0 219       8.011  -4.665  -8.766  1.00  0.00      R00  C  
ATOM   3413  CD1 ILE 0 219       7.105  -4.012  -7.723  1.00  0.00      R00  C  
ATOM   3414  H   ILE 0 219      10.318  -6.672  -8.188  1.00  0.00      R00  H  
ATOM   3415  HA  ILE 0 219       9.497  -5.626 -10.662  1.00  0.00           H  
ATOM   3416  HB  ILE 0 219      10.003  -3.986  -8.071  1.00  0.00           H  
ATOM   3417 HG21 ILE 0 219       8.921  -2.480 -10.299  1.00  0.00           H  
ATOM   3418 HG22 ILE 0 219       8.961  -2.176  -8.641  1.00  0.00           H  
ATOM   3419 HG23 ILE 0 219      10.494  -2.329  -9.407  1.00  0.00           H  
ATOM   3420 HG13 ILE 0 219       8.074  -5.724  -8.518  1.00  0.00           H  
ATOM   3421 HG12 ILE 0 219       7.432  -4.653  -9.689  1.00  0.00           H  
ATOM   3422 HD11 ILE 0 219       6.543  -3.219  -8.216  1.00  0.00           H  
ATOM   3423 HD12 ILE 0 219       6.415  -4.766  -7.344  1.00  0.00           H  
ATOM   3424 HD13 ILE 0 219       7.580  -3.596  -6.834  1.00  0.00           H  
ATOM   3425  N   PHE 0 220      12.389  -4.381  -9.904  1.00  0.00      R00  N  
ATOM   3426  CA  PHE 0 220      13.584  -3.886 -10.605  1.00  0.00      R00  C  
ATOM   3427  C   PHE 0 220      14.283  -4.938 -11.594  1.00  0.00      R00  C  
ATOM   3428  O   PHE 0 220      14.748  -4.482 -12.657  1.00  0.00      R00  O  
ATOM   3429  CB  PHE 0 220      14.571  -3.372  -9.591  1.00  0.00      R00  C  
ATOM   3430  CG  PHE 0 220      13.976  -2.185  -8.795  1.00  0.00      R00  C  
ATOM   3431  CD1 PHE 0 220      13.954  -2.259  -7.385  1.00  0.00      R00  C  
ATOM   3432  CD2 PHE 0 220      13.588  -0.911  -9.475  1.00  0.00      R00  C  
ATOM   3433  CE1 PHE 0 220      13.325  -1.267  -6.636  1.00  0.00      R00  C  
ATOM   3434  CE2 PHE 0 220      13.075   0.108  -8.644  1.00  0.00      R00  C  
ATOM   3435  CZ  PHE 0 220      12.934  -0.118  -7.263  1.00  0.00      R00  C  
ATOM   3436  H   PHE 0 220      12.355  -4.416  -8.895  1.00  0.00      R00  H  
ATOM   3437  HA  PHE 0 220      13.212  -3.100 -11.262  1.00  0.00           H  
ATOM   3438  HB3 PHE 0 220      15.559  -3.002  -9.863  1.00  0.00           H  
ATOM   3439  HB2 PHE 0 220      14.797  -4.199  -8.917  1.00  0.00           H  
ATOM   3440  HD1 PHE 0 220      14.339  -3.148  -6.906  1.00  0.00           H  
ATOM   3441  HD2 PHE 0 220      13.589  -0.848 -10.553  1.00  0.00           H  
ATOM   3442  HE1 PHE 0 220      13.242  -1.261  -5.559  1.00  0.00           H  
ATOM   3443  HE2 PHE 0 220      12.662   0.985  -9.119  1.00  0.00           H  
ATOM   3444  HZ  PHE 0 220      12.522   0.734  -6.744  1.00  0.00           H  
ATOM   3445  N   VAL 0 221      14.347  -6.205 -11.189  1.00  0.00      R00  N  
ATOM   3446  CA  VAL 0 221      14.931  -7.354 -11.921  1.00  0.00      R00  C  
ATOM   3447  C   VAL 0 221      14.228  -7.529 -13.337  1.00  0.00      R00  C  
ATOM   3448  O   VAL 0 221      14.942  -7.460 -14.353  1.00  0.00      R00  O  
ATOM   3449  CB  VAL 0 221      14.901  -8.724 -11.123  1.00  0.00      R00  C  
ATOM   3450  CG1 VAL 0 221      14.276 -10.009 -11.675  1.00  0.00      R00  C  
ATOM   3451  CG2 VAL 0 221      16.223  -9.111 -10.462  1.00  0.00      R00  C  
ATOM   3452  H   VAL 0 221      13.856  -6.337 -10.317  1.00  0.00      R00  H  
ATOM   3453  HA  VAL 0 221      15.985  -7.115 -12.057  1.00  0.00           H  
ATOM   3454  HB  VAL 0 221      14.372  -8.339 -10.252  1.00  0.00           H  
ATOM   3455 HG11 VAL 0 221      14.488 -10.251 -12.716  1.00  0.00           H  
ATOM   3456 HG12 VAL 0 221      14.342 -10.926 -11.088  1.00  0.00           H  
ATOM   3457 HG13 VAL 0 221      13.196  -9.897 -11.764  1.00  0.00           H  
ATOM   3458 HG21 VAL 0 221      16.003  -9.585  -9.505  1.00  0.00           H  
ATOM   3459 HG22 VAL 0 221      16.610  -9.906 -11.100  1.00  0.00           H  
ATOM   3460 HG23 VAL 0 221      16.937  -8.288 -10.414  1.00  0.00           H  
ATOM   3461  N   PHE 0 222      12.909  -7.638 -13.298  1.00  0.00      R00  N  
ATOM   3462  CA  PHE 0 222      12.048  -7.611 -14.451  1.00  0.00      R00  C  
ATOM   3463  C   PHE 0 222      12.421  -6.415 -15.381  1.00  0.00      R00  C  
ATOM   3464  O   PHE 0 222      12.479  -6.618 -16.589  1.00  0.00      R00  O  
ATOM   3465  CB  PHE 0 222      10.542  -7.457 -14.045  1.00  0.00      R00  C  
ATOM   3466  CG  PHE 0 222       9.898  -8.746 -13.321  1.00  0.00      R00  C  
ATOM   3467  CD1 PHE 0 222      10.156 -10.072 -13.697  1.00  0.00      R00  C  
ATOM   3468  CD2 PHE 0 222       8.829  -8.492 -12.420  1.00  0.00      R00  C  
ATOM   3469  CE1 PHE 0 222       9.548 -11.143 -13.109  1.00  0.00      R00  C  
ATOM   3470  CE2 PHE 0 222       8.341  -9.585 -11.656  1.00  0.00      R00  C  
ATOM   3471  CZ  PHE 0 222       8.684 -10.877 -12.030  1.00  0.00      R00  C  
ATOM   3472  H   PHE 0 222      12.452  -7.477 -12.412  1.00  0.00      R00  H  
ATOM   3473  HA  PHE 0 222      12.193  -8.509 -15.052  1.00  0.00           H  
ATOM   3474  HB3 PHE 0 222      10.093  -7.097 -14.970  1.00  0.00           H  
ATOM   3475  HB2 PHE 0 222      10.280  -6.630 -13.385  1.00  0.00           H  
ATOM   3476  HD1 PHE 0 222      10.866 -10.244 -14.492  1.00  0.00           H  
ATOM   3477  HD2 PHE 0 222       8.573  -7.468 -12.193  1.00  0.00           H  
ATOM   3478  HE1 PHE 0 222       9.831 -12.161 -13.331  1.00  0.00           H  
ATOM   3479  HE2 PHE 0 222       7.554  -9.653 -10.920  1.00  0.00           H  
ATOM   3480  HZ  PHE 0 222       8.325 -11.754 -11.511  1.00  0.00           H  
ATOM   3481  N   TYR 0 223      12.515  -5.235 -14.828  1.00  0.00      R00  N  
ATOM   3482  CA  TYR 0 223      12.823  -4.029 -15.633  1.00  0.00      R00  C  
ATOM   3483  C   TYR 0 223      14.214  -3.940 -16.145  1.00  0.00      R00  C  
ATOM   3484  O   TYR 0 223      14.319  -3.446 -17.254  1.00  0.00      R00  O  
ATOM   3485  CB  TYR 0 223      12.307  -2.698 -15.003  1.00  0.00      R00  C  
ATOM   3486  CG  TYR 0 223      10.789  -2.564 -14.916  1.00  0.00      R00  C  
ATOM   3487  CD1 TYR 0 223      10.034  -2.611 -16.084  1.00  0.00      R00  C  
ATOM   3488  CE1 TYR 0 223       8.614  -2.682 -16.036  1.00  0.00      R00  C  
ATOM   3489  CD2 TYR 0 223      10.068  -2.540 -13.706  1.00  0.00      R00  C  
ATOM   3490  CE2 TYR 0 223       8.635  -2.578 -13.600  1.00  0.00      R00  C  
ATOM   3491  CZ  TYR 0 223       7.945  -2.667 -14.773  1.00  0.00      R00  C  
ATOM   3492  OH  TYR 0 223       6.612  -2.724 -14.784  1.00  0.00      R00  O  
ATOM   3493  H   TYR 0 223      12.419  -5.093 -13.832  1.00  0.00      R00  H  
ATOM   3494  HH  TYR 0 223       6.247  -3.122 -13.990  1.00  0.00      R00  H  
ATOM   3495  HA  TYR 0 223      12.278  -3.964 -16.575  1.00  0.00           H  
ATOM   3496  HB3 TYR 0 223      12.757  -1.804 -15.437  1.00  0.00           H  
ATOM   3497  HB2 TYR 0 223      12.670  -2.674 -13.976  1.00  0.00           H  
ATOM   3498  HD1 TYR 0 223      10.507  -2.634 -17.055  1.00  0.00           H  
ATOM   3499  HE1 TYR 0 223       8.154  -2.889 -16.991  1.00  0.00           H  
ATOM   3500  HD2 TYR 0 223      10.589  -2.501 -12.761  1.00  0.00           H  
ATOM   3501  HE2 TYR 0 223       8.180  -2.546 -12.620  1.00  0.00           H  
ATOM   3502  N   CYS 0 224      15.238  -4.471 -15.397  1.00  0.00      R00  N  
ATOM   3503  CA  CYS 0 224      16.566  -4.526 -15.887  1.00  0.00      R00  C  
ATOM   3504  C   CYS 0 224      16.641  -5.481 -17.119  1.00  0.00      R00  C  
ATOM   3505  O   CYS 0 224      17.246  -5.098 -18.160  1.00  0.00      R00  O  
ATOM   3506  CB  CYS 0 224      17.573  -4.950 -14.699  1.00  0.00      R00  C  
ATOM   3507  SG  CYS 0 224      17.678  -3.602 -13.522  1.00  0.00      R00  S  
ATOM   3508  H   CYS 0 224      15.097  -4.746 -14.436  1.00  0.00      R00  H  
ATOM   3509  HA  CYS 0 224      16.766  -3.501 -16.200  1.00  0.00           H  
ATOM   3510  HB3 CYS 0 224      18.598  -4.969 -15.071  1.00  0.00           H  
ATOM   3511  HB2 CYS 0 224      17.398  -5.945 -14.290  1.00  0.00           H  
ATOM   3512  HG  CYS 0 224      16.405  -3.539 -13.124  1.00  0.00           H  
ATOM   3513  N   LEU 0 225      16.014  -6.649 -17.013  1.00  0.00      R00  N  
ATOM   3514  CA  LEU 0 225      15.876  -7.635 -18.166  1.00  0.00      R00  C  
ATOM   3515  C   LEU 0 225      15.028  -7.122 -19.397  1.00  0.00      R00  C  
ATOM   3516  O   LEU 0 225      15.446  -7.387 -20.522  1.00  0.00      R00  O  
ATOM   3517  CB  LEU 0 225      15.348  -8.983 -17.537  1.00  0.00      R00  C  
ATOM   3518  CG  LEU 0 225      16.317  -9.669 -16.557  1.00  0.00      R00  C  
ATOM   3519  CD1 LEU 0 225      15.634 -10.487 -15.391  1.00  0.00      R00  C  
ATOM   3520  CD2 LEU 0 225      17.316 -10.711 -17.338  1.00  0.00      R00  C  
ATOM   3521  H   LEU 0 225      15.637  -6.830 -16.094  1.00  0.00      R00  H  
ATOM   3522  HA  LEU 0 225      16.873  -7.865 -18.540  1.00  0.00           H  
ATOM   3523  HB3 LEU 0 225      15.099  -9.642 -18.369  1.00  0.00           H  
ATOM   3524  HB2 LEU 0 225      14.434  -8.803 -16.971  1.00  0.00           H  
ATOM   3525  HG  LEU 0 225      16.976  -8.947 -16.076  1.00  0.00           H  
ATOM   3526 HD11 LEU 0 225      16.158 -11.417 -15.173  1.00  0.00           H  
ATOM   3527 HD12 LEU 0 225      15.736  -9.981 -14.431  1.00  0.00           H  
ATOM   3528 HD13 LEU 0 225      14.595 -10.676 -15.661  1.00  0.00           H  
ATOM   3529 HD21 LEU 0 225      16.924 -11.221 -18.218  1.00  0.00           H  
ATOM   3530 HD22 LEU 0 225      18.127 -10.129 -17.775  1.00  0.00           H  
ATOM   3531 HD23 LEU 0 225      17.738 -11.454 -16.662  1.00  0.00           H  
ATOM   3532  N   VAL 0 226      13.887  -6.424 -19.166  1.00  0.00      R00  N  
ATOM   3533  CA  VAL 0 226      13.055  -5.746 -20.219  1.00  0.00      R00  C  
ATOM   3534  C   VAL 0 226      13.836  -4.703 -21.022  1.00  0.00      R00  C  
ATOM   3535  O   VAL 0 226      13.840  -4.680 -22.264  1.00  0.00      R00  O  
ATOM   3536  CB  VAL 0 226      11.757  -5.081 -19.662  1.00  0.00      R00  C  
ATOM   3537  CG1 VAL 0 226      11.030  -4.018 -20.595  1.00  0.00      R00  C  
ATOM   3538  CG2 VAL 0 226      10.725  -6.146 -19.385  1.00  0.00      R00  C  
ATOM   3539  H   VAL 0 226      13.598  -6.215 -18.221  1.00  0.00      R00  H  
ATOM   3540  HA  VAL 0 226      12.841  -6.523 -20.952  1.00  0.00           H  
ATOM   3541  HB  VAL 0 226      12.062  -4.594 -18.735  1.00  0.00           H  
ATOM   3542 HG11 VAL 0 226      10.784  -4.402 -21.585  1.00  0.00           H  
ATOM   3543 HG12 VAL 0 226      10.111  -3.616 -20.170  1.00  0.00           H  
ATOM   3544 HG13 VAL 0 226      11.720  -3.197 -20.794  1.00  0.00           H  
ATOM   3545 HG21 VAL 0 226       9.744  -5.692 -19.241  1.00  0.00           H  
ATOM   3546 HG22 VAL 0 226      10.604  -6.740 -20.291  1.00  0.00           H  
ATOM   3547 HG23 VAL 0 226      10.929  -6.572 -18.402  1.00  0.00           H  
ATOM   3548  N   ILE 0 227      14.544  -3.849 -20.294  1.00  0.00      R00  N  
ATOM   3549  CA  ILE 0 227      15.340  -2.766 -20.858  1.00  0.00      R00  C  
ATOM   3550  C   ILE 0 227      16.558  -3.268 -21.587  1.00  0.00      R00  C  
ATOM   3551  O   ILE 0 227      16.907  -2.771 -22.670  1.00  0.00      R00  O  
ATOM   3552  CB  ILE 0 227      15.782  -1.715 -19.764  1.00  0.00      R00  C  
ATOM   3553  CG2 ILE 0 227      17.057  -0.901 -19.996  1.00  0.00      R00  C  
ATOM   3554  CG1 ILE 0 227      14.606  -0.757 -19.392  1.00  0.00      R00  C  
ATOM   3555  CD1 ILE 0 227      14.521  -0.430 -17.909  1.00  0.00      R00  C  
ATOM   3556  H   ILE 0 227      14.578  -4.044 -19.304  1.00  0.00      R00  H  
ATOM   3557  HA  ILE 0 227      14.750  -2.245 -21.612  1.00  0.00           H  
ATOM   3558  HB  ILE 0 227      15.906  -2.371 -18.902  1.00  0.00           H  
ATOM   3559 HG21 ILE 0 227      17.093  -0.248 -20.868  1.00  0.00           H  
ATOM   3560 HG22 ILE 0 227      17.100  -0.246 -19.125  1.00  0.00           H  
ATOM   3561 HG23 ILE 0 227      17.976  -1.483 -19.922  1.00  0.00           H  
ATOM   3562 HG13 ILE 0 227      13.698  -1.160 -19.843  1.00  0.00           H  
ATOM   3563 HG12 ILE 0 227      14.588   0.162 -19.978  1.00  0.00           H  
ATOM   3564 HD11 ILE 0 227      14.405   0.598 -17.565  1.00  0.00           H  
ATOM   3565 HD12 ILE 0 227      13.602  -0.891 -17.546  1.00  0.00           H  
ATOM   3566 HD13 ILE 0 227      15.376  -0.824 -17.359  1.00  0.00           H  
ATOM   3567  N   ARG 0 228      17.146  -4.387 -21.152  1.00  0.00      R00  N  
ATOM   3568  CA  ARG 0 228      18.166  -5.212 -21.820  1.00  0.00      R00  C  
ATOM   3569  C   ARG 0 228      17.756  -5.801 -23.184  1.00  0.00      R00  C  
ATOM   3570  O   ARG 0 228      18.590  -6.020 -24.012  1.00  0.00      R00  O  
ATOM   3571  CB  ARG 0 228      18.842  -6.088 -20.776  1.00  0.00      R00  C  
ATOM   3572  CG  ARG 0 228      20.009  -7.037 -21.193  1.00  0.00      R00  C  
ATOM   3573  CD  ARG 0 228      20.430  -7.956 -20.012  1.00  0.00      R00  C  
ATOM   3574  NE  ARG 0 228      21.390  -8.943 -20.452  1.00  0.00      R00  N  
ATOM   3575  CZ  ARG 0 228      21.122 -10.173 -20.993  1.00  0.00      R00  C  
ATOM   3576  NH1 ARG 0 228      22.171 -10.941 -21.234  1.00  0.00      R00  N  
ATOM   3577  NH2 ARG 0 228      19.933 -10.731 -21.239  1.00  0.00      R00  N1+
ATOM   3578  H   ARG 0 228      16.724  -4.866 -20.369  1.00  0.00      R00  H  
ATOM   3579  HE  ARG 0 228      22.339  -8.608 -20.539  1.00  0.00      R00  H  
ATOM   3580 HH11 ARG 0 228      22.131 -11.935 -21.405  1.00  0.00      R00  H  
ATOM   3581 HH12 ARG 0 228      23.114 -10.672 -20.993  1.00  0.00      R00  H  
ATOM   3582 HH21 ARG 0 228      19.798 -11.628 -21.683  1.00  0.00      R00  H  
ATOM   3583 HH22 ARG 0 228      19.122 -10.141 -21.115  1.00  0.00      R00  H  
ATOM   3584  HA  ARG 0 228      18.918  -4.456 -22.047  1.00  0.00           H  
ATOM   3585  HB3 ARG 0 228      18.039  -6.674 -20.328  1.00  0.00           H  
ATOM   3586  HB2 ARG 0 228      19.303  -5.525 -19.964  1.00  0.00           H  
ATOM   3587  HG3 ARG 0 228      20.842  -6.460 -21.594  1.00  0.00           H  
ATOM   3588  HG2 ARG 0 228      19.576  -7.594 -22.025  1.00  0.00           H  
ATOM   3589  HD3 ARG 0 228      19.709  -8.194 -19.230  1.00  0.00           H  
ATOM   3590  HD2 ARG 0 228      21.095  -7.356 -19.391  1.00  0.00           H  
ATOM   3591  N   LYS 0 229      16.488  -6.180 -23.380  1.00  0.00      R00  N  
ATOM   3592  CA  LYS 0 229      16.040  -6.754 -24.691  1.00  0.00      R00  C  
ATOM   3593  C   LYS 0 229      15.700  -5.560 -25.686  1.00  0.00      R00  C  
ATOM   3594  O   LYS 0 229      15.978  -5.708 -26.870  1.00  0.00      R00  O  
ATOM   3595  CB  LYS 0 229      14.785  -7.572 -24.533  1.00  0.00      R00  C  
ATOM   3596  CG  LYS 0 229      14.953  -9.072 -24.164  1.00  0.00      R00  C  
ATOM   3597  CD  LYS 0 229      15.613  -9.968 -25.263  1.00  0.00      R00  C  
ATOM   3598  CE  LYS 0 229      15.789 -11.388 -24.739  1.00  0.00      R00  C  
ATOM   3599  NZ  LYS 0 229      15.825 -12.441 -25.785  1.00  0.00      R00  N1+
ATOM   3600  H   LYS 0 229      15.874  -6.034 -22.592  1.00  0.00      R00  H  
ATOM   3601  HZ1 LYS 0 229      16.596 -12.430 -26.437  1.00  0.00      R00  H  
ATOM   3602  HZ2 LYS 0 229      15.843 -13.399 -25.466  1.00  0.00      R00  H  
ATOM   3603  HZ3 LYS 0 229      14.895 -12.456 -26.178  1.00  0.00      R00  H  
ATOM   3604  HA  LYS 0 229      16.760  -7.415 -25.173  1.00  0.00           H  
ATOM   3605  HB3 LYS 0 229      14.332  -7.537 -25.523  1.00  0.00           H  
ATOM   3606  HB2 LYS 0 229      14.058  -7.075 -23.890  1.00  0.00           H  
ATOM   3607  HG3 LYS 0 229      13.958  -9.451 -23.929  1.00  0.00           H  
ATOM   3608  HG2 LYS 0 229      15.558  -9.110 -23.258  1.00  0.00           H  
ATOM   3609  HD3 LYS 0 229      16.674  -9.749 -25.388  1.00  0.00           H  
ATOM   3610  HD2 LYS 0 229      15.039 -10.032 -26.187  1.00  0.00           H  
ATOM   3611  HE3 LYS 0 229      14.869 -11.631 -24.207  1.00  0.00           H  
ATOM   3612  HE2 LYS 0 229      16.604 -11.614 -24.051  1.00  0.00           H  
ATOM   3613  N   LEU 0 230      15.192  -4.458 -25.182  1.00  0.00      R00  N  
ATOM   3614  CA  LEU 0 230      14.702  -3.411 -26.109  1.00  0.00      R00  C  
ATOM   3615  C   LEU 0 230      15.831  -2.617 -26.822  1.00  0.00      R00  C  
ATOM   3616  O   LEU 0 230      16.126  -1.444 -26.581  1.00  0.00      R00  O  
ATOM   3617  CB  LEU 0 230      13.792  -2.346 -25.302  1.00  0.00      R00  C  
ATOM   3618  CG  LEU 0 230      12.390  -2.827 -24.925  1.00  0.00      R00  C  
ATOM   3619  CD1 LEU 0 230      11.706  -1.745 -23.975  1.00  0.00      R00  C  
ATOM   3620  CD2 LEU 0 230      11.597  -3.035 -26.145  1.00  0.00      R00  C  
ATOM   3621  H   LEU 0 230      15.054  -4.404 -24.183  1.00  0.00      R00  H  
ATOM   3622  HA  LEU 0 230      14.150  -3.972 -26.863  1.00  0.00           H  
ATOM   3623  HB3 LEU 0 230      13.721  -1.408 -25.854  1.00  0.00           H  
ATOM   3624  HB2 LEU 0 230      14.376  -2.322 -24.382  1.00  0.00           H  
ATOM   3625  HG  LEU 0 230      12.445  -3.784 -24.406  1.00  0.00           H  
ATOM   3626 HD11 LEU 0 230      12.158  -1.947 -23.003  1.00  0.00           H  
ATOM   3627 HD12 LEU 0 230      12.099  -0.739 -24.116  1.00  0.00           H  
ATOM   3628 HD13 LEU 0 230      10.624  -1.709 -23.847  1.00  0.00           H  
ATOM   3629 HD21 LEU 0 230      10.543  -2.760 -26.111  1.00  0.00           H  
ATOM   3630 HD22 LEU 0 230      12.093  -2.645 -27.034  1.00  0.00           H  
ATOM   3631 HD23 LEU 0 230      11.586  -4.123 -26.213  1.00  0.00           H  
ATOM   3632  N   LYS 0 231      16.474  -3.218 -27.814  1.00  0.00      R00  N  
ATOM   3633  CA  LYS 0 231      17.465  -2.648 -28.771  1.00  0.00      R00  C  
ATOM   3634  C   LYS 0 231      17.478  -3.418 -30.112  1.00  0.00      R00  C  
ATOM   3635  O   LYS 0 231      17.459  -4.664 -30.108  1.00  0.00      R00  O  
ATOM   3636  CB  LYS 0 231      18.884  -2.749 -28.076  1.00  0.00      R00  C  
ATOM   3637  CG  LYS 0 231      19.392  -4.139 -27.499  1.00  0.00      R00  C  
ATOM   3638  CD  LYS 0 231      20.745  -4.032 -26.884  1.00  0.00      R00  C  
ATOM   3639  CE  LYS 0 231      21.025  -3.063 -25.714  1.00  0.00      R00  C  
ATOM   3640  NZ  LYS 0 231      22.195  -3.563 -25.042  1.00  0.00      R00  N1+
ATOM   3641  H   LYS 0 231      16.407  -4.206 -28.012  1.00  0.00      R00  H  
ATOM   3642  HZ1 LYS 0 231      22.829  -3.849 -25.774  1.00  0.00      R00  H  
ATOM   3643  HZ2 LYS 0 231      22.638  -2.846 -24.484  1.00  0.00      R00  H  
ATOM   3644  HZ3 LYS 0 231      22.039  -4.366 -24.450  1.00  0.00      R00  H  
ATOM   3645  HA  LYS 0 231      17.256  -1.596 -28.966  1.00  0.00           H  
ATOM   3646  HB3 LYS 0 231      18.767  -2.127 -27.189  1.00  0.00           H  
ATOM   3647  HB2 LYS 0 231      19.643  -2.225 -28.658  1.00  0.00           H  
ATOM   3648  HG3 LYS 0 231      19.486  -4.782 -28.374  1.00  0.00           H  
ATOM   3649  HG2 LYS 0 231      18.638  -4.662 -26.911  1.00  0.00           H  
ATOM   3650  HD3 LYS 0 231      21.478  -3.803 -27.658  1.00  0.00           H  
ATOM   3651  HD2 LYS 0 231      21.071  -5.039 -26.625  1.00  0.00           H  
ATOM   3652  HE3 LYS 0 231      20.236  -3.053 -24.962  1.00  0.00           H  
ATOM   3653  HE2 LYS 0 231      21.163  -2.024 -26.013  1.00  0.00           H  
ATOM   3654  N   THR 0 232      17.601  -2.707 -31.228  1.00  0.00      R00  N  
ATOM   3655  CA  THR 0 232      17.700  -3.264 -32.554  1.00  0.00      R00  C  
ATOM   3656  C   THR 0 232      18.944  -2.815 -33.247  1.00  0.00      R00  C  
ATOM   3657  O   THR 0 232      18.951  -2.562 -34.441  1.00  0.00      R00  O  
ATOM   3658  CB  THR 0 232      16.438  -2.805 -33.378  1.00  0.00      R00  C  
ATOM   3659  OG1 THR 0 232      16.357  -1.369 -33.430  1.00  0.00      R00  O  
ATOM   3660  CG2 THR 0 232      15.160  -3.274 -32.751  1.00  0.00      R00  C  
ATOM   3661  H   THR 0 232      17.607  -1.703 -31.117  1.00  0.00      R00  H  
ATOM   3662  HG1 THR 0 232      15.959  -1.091 -34.259  1.00  0.00      R00  H  
ATOM   3663  HA  THR 0 232      17.597  -4.349 -32.548  1.00  0.00           H  
ATOM   3664  HB  THR 0 232      16.571  -3.293 -34.343  1.00  0.00           H  
ATOM   3665 HG21 THR 0 232      14.844  -2.706 -31.875  1.00  0.00           H  
ATOM   3666 HG22 THR 0 232      14.299  -3.262 -33.419  1.00  0.00           H  
ATOM   3667 HG23 THR 0 232      15.280  -4.329 -32.507  1.00  0.00           H  
ATOM   3668  N   VAL 0 233      20.003  -2.707 -32.441  1.00  0.00      R00  N  
ATOM   3669  CA  VAL 0 233      21.346  -2.496 -32.897  1.00  0.00      R00  C  
ATOM   3670  C   VAL 0 233      21.635  -3.522 -33.984  1.00  0.00      R00  C  
ATOM   3671  O   VAL 0 233      21.290  -4.705 -33.874  1.00  0.00      R00  O  
ATOM   3672  CB  VAL 0 233      22.356  -2.616 -31.752  1.00  0.00      R00  C  
ATOM   3673  CG1 VAL 0 233      22.283  -1.386 -30.766  1.00  0.00      R00  C  
ATOM   3674  CG2 VAL 0 233      22.344  -3.966 -31.004  1.00  0.00      R00  C  
ATOM   3675  H   VAL 0 233      19.865  -3.014 -31.488  1.00  0.00      R00  H  
ATOM   3676  HA  VAL 0 233      21.340  -1.539 -33.418  1.00  0.00           H  
ATOM   3677  HB  VAL 0 233      23.333  -2.406 -32.188  1.00  0.00           H  
ATOM   3678 HG11 VAL 0 233      22.896  -1.510 -29.873  1.00  0.00           H  
ATOM   3679 HG12 VAL 0 233      22.597  -0.503 -31.322  1.00  0.00           H  
ATOM   3680 HG13 VAL 0 233      21.255  -1.342 -30.406  1.00  0.00           H  
ATOM   3681 HG21 VAL 0 233      22.524  -4.820 -31.658  1.00  0.00           H  
ATOM   3682 HG22 VAL 0 233      23.123  -4.018 -30.243  1.00  0.00           H  
ATOM   3683 HG23 VAL 0 233      21.434  -4.050 -30.410  1.00  0.00           H  
ATOM   3684  N   GLY 0 234      22.191  -2.869 -35.024  1.00  0.00      R00  N  
ATOM   3685  CA  GLY 0 234      22.407  -3.651 -36.297  1.00  0.00      R00  C  
ATOM   3686  C   GLY 0 234      23.869  -4.063 -36.225  1.00  0.00      R00  C  
ATOM   3687  O   GLY 0 234      24.617  -3.649 -35.356  1.00  0.00      R00  O  
ATOM   3688  H   GLY 0 234      22.293  -1.865 -35.063  1.00  0.00      R00  H  
ATOM   3689  HA3 GLY 0 234      22.270  -3.023 -37.176  1.00  0.00           H  
ATOM   3690  HA2 GLY 0 234      21.750  -4.517 -36.375  1.00  0.00           H  
ATOM   3691  N   PRO 0 235      24.270  -4.981 -37.117  1.00  0.00      R00  N  
ATOM   3692  CA  PRO 0 235      25.685  -5.419 -37.240  1.00  0.00      R00  C  
ATOM   3693  C   PRO 0 235      26.844  -4.350 -37.238  1.00  0.00      R00  C  
ATOM   3694  O   PRO 0 235      27.891  -4.539 -36.625  1.00  0.00      R00  O  
ATOM   3695  CD  PRO 0 235      23.409  -5.566 -38.150  1.00  0.00      R00  C  
ATOM   3696  CB  PRO 0 235      25.636  -6.272 -38.507  1.00  0.00      R00  C  
ATOM   3697  CG  PRO 0 235      24.183  -6.710 -38.635  1.00  0.00      R00  C  
ATOM   3698  HD2 PRO 0 235      23.198  -4.852 -38.946  1.00  0.00           H  
ATOM   3699  HD3 PRO 0 235      22.391  -5.902 -37.953  1.00  0.00           H  
ATOM   3700  HA  PRO 0 235      25.737  -6.063 -36.362  1.00  0.00           H  
ATOM   3701  HB3 PRO 0 235      26.241  -7.179 -38.483  1.00  0.00           H  
ATOM   3702  HB2 PRO 0 235      25.917  -5.629 -39.341  1.00  0.00           H  
ATOM   3703  HG2 PRO 0 235      23.787  -7.139 -39.556  1.00  0.00           H  
ATOM   3704  HG3 PRO 0 235      23.997  -7.467 -37.873  1.00  0.00           H  
ATOM   3705  N   LYS 0 236      26.627  -3.228 -37.897  1.00  0.00      R00  N  
ATOM   3706  CA  LYS 0 236      27.610  -2.110 -37.967  1.00  0.00      R00  C  
ATOM   3707  C   LYS 0 236      26.999  -0.763 -37.478  1.00  0.00      R00  C  
ATOM   3708  O   LYS 0 236      27.796   0.047 -37.017  1.00  0.00      R00  O  
ATOM   3709  CB  LYS 0 236      28.296  -2.139 -39.307  1.00  0.00      R00  C  
ATOM   3710  CG  LYS 0 236      27.472  -2.136 -40.600  1.00  0.00      R00  C  
ATOM   3711  CD  LYS 0 236      28.395  -1.958 -41.856  1.00  0.00      R00  C  
ATOM   3712  CE  LYS 0 236      27.766  -2.212 -43.268  1.00  0.00      R00  C  
ATOM   3713  NZ  LYS 0 236      27.119  -3.556 -43.417  1.00  0.00      R00  N1+
ATOM   3714  H   LYS 0 236      25.826  -3.075 -38.493  1.00  0.00      R00  H  
ATOM   3715  HZ1 LYS 0 236      26.971  -3.814 -44.382  1.00  0.00      R00  H  
ATOM   3716  HZ2 LYS 0 236      27.717  -4.168 -42.880  1.00  0.00      R00  H  
ATOM   3717  HZ3 LYS 0 236      26.215  -3.449 -42.977  1.00  0.00      R00  H  
ATOM   3718  HA  LYS 0 236      28.366  -2.344 -37.217  1.00  0.00           H  
ATOM   3719  HB3 LYS 0 236      28.964  -2.999 -39.254  1.00  0.00           H  
ATOM   3720  HB2 LYS 0 236      28.864  -1.214 -39.408  1.00  0.00           H  
ATOM   3721  HG3 LYS 0 236      26.641  -1.432 -40.585  1.00  0.00           H  
ATOM   3722  HG2 LYS 0 236      27.062  -3.144 -40.674  1.00  0.00           H  
ATOM   3723  HD3 LYS 0 236      29.184  -2.696 -41.707  1.00  0.00           H  
ATOM   3724  HD2 LYS 0 236      28.978  -1.040 -41.926  1.00  0.00           H  
ATOM   3725  HE3 LYS 0 236      28.566  -1.979 -43.971  1.00  0.00           H  
ATOM   3726  HE2 LYS 0 236      26.896  -1.583 -43.453  1.00  0.00           H  
ATOM   3727  N   ASN 0 237      25.747  -0.513 -37.734  1.00  0.00      R00  N  
ATOM   3728  CA  ASN 0 237      25.007   0.731 -37.421  1.00  0.00      R00  C  
ATOM   3729  C   ASN 0 237      24.176   0.568 -36.119  1.00  0.00      R00  C  
ATOM   3730  O   ASN 0 237      23.073  -0.016 -36.129  1.00  0.00      R00  O  
ATOM   3731  CB  ASN 0 237      24.196   1.097 -38.641  1.00  0.00      R00  C  
ATOM   3732  CG  ASN 0 237      23.190   2.259 -38.526  1.00  0.00      R00  C  
ATOM   3733  OD1 ASN 0 237      23.215   2.989 -37.545  1.00  0.00      R00  O  
ATOM   3734  ND2 ASN 0 237      22.206   2.410 -39.439  1.00  0.00      R00  N  
ATOM   3735  H   ASN 0 237      25.140  -1.291 -37.952  1.00  0.00      R00  H  
ATOM   3736 HD21 ASN 0 237      21.558   3.175 -39.314  1.00  0.00      R00  H  
ATOM   3737 HD22 ASN 0 237      22.144   1.738 -40.190  1.00  0.00      R00  H  
ATOM   3738  HA  ASN 0 237      25.798   1.475 -37.334  1.00  0.00           H  
ATOM   3739  HB3 ASN 0 237      23.537   0.242 -38.796  1.00  0.00           H  
ATOM   3740  HB2 ASN 0 237      24.807   1.147 -39.542  1.00  0.00           H  
ATOM   3741  N   LYS 0 238      24.846   0.835 -35.001  1.00  0.00      R00  N  
ATOM   3742  CA  LYS 0 238      24.403   0.711 -33.644  1.00  0.00      R00  C  
ATOM   3743  C   LYS 0 238      24.163   2.157 -33.033  1.00  0.00      R00  C  
ATOM   3744  O   LYS 0 238      24.784   2.499 -32.011  1.00  0.00      R00  O  
ATOM   3745  CB  LYS 0 238      25.465  -0.245 -32.896  1.00  0.00      R00  C  
ATOM   3746  CG  LYS 0 238      26.923   0.052 -33.078  1.00  0.00      R00  C  
ATOM   3747  CD  LYS 0 238      27.917  -0.987 -32.513  1.00  0.00      R00  C  
ATOM   3748  CE  LYS 0 238      29.443  -0.816 -32.801  1.00  0.00      R00  C  
ATOM   3749  NZ  LYS 0 238      29.987   0.420 -32.293  1.00  0.00      R00  N1+
ATOM   3750  H   LYS 0 238      25.658   1.415 -35.160  1.00  0.00      R00  H  
ATOM   3751  HZ1 LYS 0 238      29.794   1.203 -32.901  1.00  0.00      R00  H  
ATOM   3752  HZ2 LYS 0 238      29.662   0.531 -31.343  1.00  0.00      R00  H  
ATOM   3753  HZ3 LYS 0 238      30.996   0.414 -32.343  1.00  0.00      R00  H  
ATOM   3754  HA  LYS 0 238      23.387   0.325 -33.565  1.00  0.00           H  
ATOM   3755  HB3 LYS 0 238      25.283  -1.231 -33.324  1.00  0.00           H  
ATOM   3756  HB2 LYS 0 238      25.259  -0.257 -31.826  1.00  0.00           H  
ATOM   3757  HG3 LYS 0 238      27.032   1.042 -32.635  1.00  0.00           H  
ATOM   3758  HG2 LYS 0 238      27.159   0.278 -34.118  1.00  0.00           H  
ATOM   3759  HD3 LYS 0 238      27.669  -1.939 -32.983  1.00  0.00           H  
ATOM   3760  HD2 LYS 0 238      27.713  -1.065 -31.445  1.00  0.00           H  
ATOM   3761  HE3 LYS 0 238      29.568  -0.814 -33.884  1.00  0.00           H  
ATOM   3762  HE2 LYS 0 238      30.091  -1.621 -32.453  1.00  0.00           H  
ATOM   3763  N   SER 0 239      23.282   3.048 -33.559  1.00  0.00      R00  N  
ATOM   3764  CA  SER 0 239      23.027   4.432 -33.149  1.00  0.00      R00  C  
ATOM   3765  C   SER 0 239      22.235   4.493 -31.884  1.00  0.00      R00  C  
ATOM   3766  O   SER 0 239      21.603   3.533 -31.355  1.00  0.00      R00  O  
ATOM   3767  CB  SER 0 239      22.342   5.172 -34.322  1.00  0.00      R00  C  
ATOM   3768  OG  SER 0 239      21.056   4.589 -34.729  1.00  0.00      R00  O  
ATOM   3769  H   SER 0 239      22.708   2.741 -34.331  1.00  0.00      R00  H  
ATOM   3770  HG  SER 0 239      20.816   5.157 -35.465  1.00  0.00      R00  H  
ATOM   3771  HA  SER 0 239      24.015   4.842 -32.943  1.00  0.00           H  
ATOM   3772  HB3 SER 0 239      23.068   5.139 -35.133  1.00  0.00           H  
ATOM   3773  HB2 SER 0 239      22.143   6.216 -34.078  1.00  0.00           H  
ATOM   3774  N   LYS 0 240      22.240   5.724 -31.374  1.00  0.00      R00  N  
ATOM   3775  CA  LYS 0 240      21.453   6.197 -30.260  1.00  0.00      R00  C  
ATOM   3776  C   LYS 0 240      19.946   6.028 -30.446  1.00  0.00      R00  C  
ATOM   3777  O   LYS 0 240      19.197   5.845 -29.480  1.00  0.00      R00  O  
ATOM   3778  CB  LYS 0 240      21.850   7.564 -29.874  1.00  0.00      R00  C  
ATOM   3779  CG  LYS 0 240      21.621   8.789 -30.820  1.00  0.00      R00  C  
ATOM   3780  CD  LYS 0 240      22.538  10.066 -30.609  1.00  0.00      R00  C  
ATOM   3781  CE  LYS 0 240      22.883  10.452 -29.162  1.00  0.00      R00  C  
ATOM   3782  NZ  LYS 0 240      23.836  11.519 -29.173  1.00  0.00      R00  N1+
ATOM   3783  H   LYS 0 240      22.953   6.375 -31.667  1.00  0.00      R00  H  
ATOM   3784  HZ1 LYS 0 240      23.397  12.314 -29.615  1.00  0.00      R00  H  
ATOM   3785  HZ2 LYS 0 240      24.103  11.766 -28.231  1.00  0.00      R00  H  
ATOM   3786  HZ3 LYS 0 240      24.659  11.211 -29.672  1.00  0.00      R00  H  
ATOM   3787  HA  LYS 0 240      21.668   5.747 -29.290  1.00  0.00           H  
ATOM   3788  HB3 LYS 0 240      22.926   7.555 -29.701  1.00  0.00           H  
ATOM   3789  HB2 LYS 0 240      21.445   7.852 -28.904  1.00  0.00           H  
ATOM   3790  HG3 LYS 0 240      20.581   9.115 -30.792  1.00  0.00           H  
ATOM   3791  HG2 LYS 0 240      21.711   8.526 -31.874  1.00  0.00           H  
ATOM   3792  HD3 LYS 0 240      21.996  10.944 -30.958  1.00  0.00           H  
ATOM   3793  HD2 LYS 0 240      23.458  10.072 -31.194  1.00  0.00           H  
ATOM   3794  HE3 LYS 0 240      23.342   9.654 -28.578  1.00  0.00           H  
ATOM   3795  HE2 LYS 0 240      22.048  10.679 -28.499  1.00  0.00           H  
ATOM   3796  N   GLU 0 241      19.524   5.982 -31.683  1.00  0.00      R00  N  
ATOM   3797  CA  GLU 0 241      18.107   5.805 -32.158  1.00  0.00      R00  C  
ATOM   3798  C   GLU 0 241      17.570   4.334 -32.104  1.00  0.00      R00  C  
ATOM   3799  O   GLU 0 241      16.393   4.188 -32.284  1.00  0.00      R00  O  
ATOM   3800  CB  GLU 0 241      18.121   6.306 -33.623  1.00  0.00      R00  C  
ATOM   3801  CG  GLU 0 241      18.444   7.834 -33.695  1.00  0.00      R00  C  
ATOM   3802  CD  GLU 0 241      17.357   8.656 -33.081  1.00  0.00      R00  C  
ATOM   3803  OE1 GLU 0 241      17.718   9.604 -32.311  1.00  0.00      R00  O  
ATOM   3804  OE2 GLU 0 241      16.175   8.304 -33.288  1.00  0.00      R00  O1-
ATOM   3805  H   GLU 0 241      20.178   5.979 -32.453  1.00  0.00      R00  H  
ATOM   3806  HA  GLU 0 241      17.386   6.392 -31.590  1.00  0.00           H  
ATOM   3807  HB3 GLU 0 241      17.144   6.043 -34.030  1.00  0.00           H  
ATOM   3808  HB2 GLU 0 241      18.792   5.709 -34.240  1.00  0.00           H  
ATOM   3809  HG3 GLU 0 241      18.621   8.088 -34.740  1.00  0.00           H  
ATOM   3810  HG2 GLU 0 241      19.415   8.202 -33.364  1.00  0.00           H  
ATOM   3811  N   LYS 0 242      18.422   3.342 -31.782  1.00  0.00      R00  N  
ATOM   3812  CA  LYS 0 242      18.243   1.906 -31.714  1.00  0.00      R00  C  
ATOM   3813  C   LYS 0 242      18.363   1.412 -30.251  1.00  0.00      R00  C  
ATOM   3814  O   LYS 0 242      18.543   0.234 -29.945  1.00  0.00      R00  O  
ATOM   3815  CB  LYS 0 242      19.301   1.305 -32.672  1.00  0.00      R00  C  
ATOM   3816  CG  LYS 0 242      19.038   1.683 -34.161  1.00  0.00      R00  C  
ATOM   3817  CD  LYS 0 242      20.248   1.200 -35.002  1.00  0.00      R00  C  
ATOM   3818  CE  LYS 0 242      20.169   1.513 -36.511  1.00  0.00      R00  C  
ATOM   3819  NZ  LYS 0 242      19.218   0.691 -37.277  1.00  0.00      R00  N1+
ATOM   3820  H   LYS 0 242      19.374   3.675 -31.730  1.00  0.00      R00  H  
ATOM   3821  HZ1 LYS 0 242      19.342  -0.311 -37.264  1.00  0.00      R00  H  
ATOM   3822  HZ2 LYS 0 242      18.241   0.917 -37.151  1.00  0.00      R00  H  
ATOM   3823  HZ3 LYS 0 242      19.315   0.973 -38.242  1.00  0.00      R00  H  
ATOM   3824  HA  LYS 0 242      17.232   1.671 -32.047  1.00  0.00           H  
ATOM   3825  HB3 LYS 0 242      19.198   0.252 -32.409  1.00  0.00           H  
ATOM   3826  HB2 LYS 0 242      20.292   1.540 -32.281  1.00  0.00           H  
ATOM   3827  HG3 LYS 0 242      18.945   2.769 -34.190  1.00  0.00           H  
ATOM   3828  HG2 LYS 0 242      18.089   1.265 -34.495  1.00  0.00           H  
ATOM   3829  HD3 LYS 0 242      20.167   0.125 -34.842  1.00  0.00           H  
ATOM   3830  HD2 LYS 0 242      21.208   1.608 -34.686  1.00  0.00           H  
ATOM   3831  HE3 LYS 0 242      21.071   1.199 -37.037  1.00  0.00           H  
ATOM   3832  HE2 LYS 0 242      20.047   2.573 -36.731  1.00  0.00           H  
ATOM   3833  N   LYS 0 243      18.248   2.407 -29.362  1.00  0.00      R00  N  
ATOM   3834  CA  LYS 0 243      18.203   2.271 -27.890  1.00  0.00      R00  C  
ATOM   3835  C   LYS 0 243      17.235   3.344 -27.392  1.00  0.00      R00  C  
ATOM   3836  O   LYS 0 243      17.356   3.668 -26.204  1.00  0.00      R00  O  
ATOM   3837  CB  LYS 0 243      19.655   2.532 -27.412  1.00  0.00      R00  C  
ATOM   3838  CG  LYS 0 243      20.734   1.510 -27.965  1.00  0.00      R00  C  
ATOM   3839  CD  LYS 0 243      22.081   1.828 -27.435  1.00  0.00      R00  C  
ATOM   3840  CE  LYS 0 243      22.707   3.164 -27.966  1.00  0.00      R00  C  
ATOM   3841  NZ  LYS 0 243      24.061   3.418 -27.586  1.00  0.00      R00  N1+
ATOM   3842  H   LYS 0 243      17.919   3.310 -29.673  1.00  0.00      R00  H  
ATOM   3843  HZ1 LYS 0 243      24.475   4.234 -28.014  1.00  0.00      R00  H  
ATOM   3844  HZ2 LYS 0 243      24.025   3.638 -26.601  1.00  0.00      R00  H  
ATOM   3845  HZ3 LYS 0 243      24.725   2.687 -27.798  1.00  0.00      R00  H  
ATOM   3846  HA  LYS 0 243      17.762   1.294 -27.695  1.00  0.00           H  
ATOM   3847  HB3 LYS 0 243      19.685   2.512 -26.323  1.00  0.00           H  
ATOM   3848  HB2 LYS 0 243      19.905   3.578 -27.589  1.00  0.00           H  
ATOM   3849  HG3 LYS 0 243      20.670   1.671 -29.041  1.00  0.00           H  
ATOM   3850  HG2 LYS 0 243      20.474   0.474 -27.750  1.00  0.00           H  
ATOM   3851  HD3 LYS 0 243      22.762   0.982 -27.533  1.00  0.00           H  
ATOM   3852  HD2 LYS 0 243      21.881   1.849 -26.364  1.00  0.00           H  
ATOM   3853  HE3 LYS 0 243      22.086   4.024 -27.714  1.00  0.00           H  
ATOM   3854  HE2 LYS 0 243      22.730   3.098 -29.053  1.00  0.00           H  
ATOM   3855  N   ARG 0 244      16.222   3.942 -28.136  1.00  0.00      R00  N  
ATOM   3856  CA  ARG 0 244      15.379   5.039 -27.784  1.00  0.00      R00  C  
ATOM   3857  C   ARG 0 244      14.013   4.540 -27.235  1.00  0.00      R00  C  
ATOM   3858  O   ARG 0 244      13.408   5.256 -26.463  1.00  0.00      R00  O  
ATOM   3859  CB  ARG 0 244      15.225   5.828 -29.113  1.00  0.00      R00  C  
ATOM   3860  CG  ARG 0 244      14.087   6.791 -29.339  1.00  0.00      R00  C  
ATOM   3861  CD  ARG 0 244      14.409   7.819 -30.466  1.00  0.00      R00  C  
ATOM   3862  NE  ARG 0 244      13.162   8.529 -30.719  1.00  0.00      R00  N  
ATOM   3863  CZ  ARG 0 244      12.820   9.249 -31.738  1.00  0.00      R00  C  
ATOM   3864  NH1 ARG 0 244      11.673   9.943 -31.692  1.00  0.00      R00  N  
ATOM   3865  NH2 ARG 0 244      13.691   9.338 -32.771  1.00  0.00      R00  N1+
ATOM   3866  H   ARG 0 244      16.014   3.388 -28.955  1.00  0.00      R00  H  
ATOM   3867  HE  ARG 0 244      12.615   8.362 -29.887  1.00  0.00      R00  H  
ATOM   3868 HH11 ARG 0 244      11.523  10.530 -32.500  1.00  0.00      R00  H  
ATOM   3869 HH12 ARG 0 244      11.052   9.936 -30.896  1.00  0.00      R00  H  
ATOM   3870 HH21 ARG 0 244      13.508   9.941 -33.561  1.00  0.00      R00  H  
ATOM   3871 HH22 ARG 0 244      14.483   8.733 -32.938  1.00  0.00      R00  H  
ATOM   3872  HA  ARG 0 244      15.696   5.738 -27.010  1.00  0.00           H  
ATOM   3873  HB3 ARG 0 244      15.235   5.171 -29.982  1.00  0.00           H  
ATOM   3874  HB2 ARG 0 244      16.198   6.303 -29.243  1.00  0.00           H  
ATOM   3875  HG3 ARG 0 244      14.175   7.458 -28.482  1.00  0.00           H  
ATOM   3876  HG2 ARG 0 244      13.108   6.312 -29.365  1.00  0.00           H  
ATOM   3877  HD3 ARG 0 244      14.770   7.339 -31.376  1.00  0.00           H  
ATOM   3878  HD2 ARG 0 244      15.115   8.596 -30.174  1.00  0.00           H  
ATOM   3879  N   SER 0 245      13.545   3.287 -27.606  1.00  0.00      R00  N  
ATOM   3880  CA  SER 0 245      12.207   2.701 -27.156  1.00  0.00      R00  C  
ATOM   3881  C   SER 0 245      11.891   2.614 -25.633  1.00  0.00      R00  C  
ATOM   3882  O   SER 0 245      10.783   2.874 -25.206  1.00  0.00      R00  O  
ATOM   3883  CB  SER 0 245      12.127   1.417 -28.010  1.00  0.00      R00  C  
ATOM   3884  OG  SER 0 245      13.147   0.512 -27.630  1.00  0.00      R00  O  
ATOM   3885  H   SER 0 245      14.064   2.644 -28.187  1.00  0.00      R00  H  
ATOM   3886  HG  SER 0 245      12.808  -0.268 -28.075  1.00  0.00      R00  H  
ATOM   3887  HA  SER 0 245      11.588   3.548 -27.452  1.00  0.00           H  
ATOM   3888  HB3 SER 0 245      12.466   1.414 -29.046  1.00  0.00           H  
ATOM   3889  HB2 SER 0 245      11.151   0.944 -27.905  1.00  0.00           H  
ATOM   3890  N   HIS 0 246      12.967   2.198 -24.986  1.00  0.00      R00  N  
ATOM   3891  CA  HIS 0 246      12.983   1.822 -23.577  1.00  0.00      R00  C  
ATOM   3892  C   HIS 0 246      12.907   3.062 -22.641  1.00  0.00      R00  C  
ATOM   3893  O   HIS 0 246      12.621   2.805 -21.474  1.00  0.00      R00  O  
ATOM   3894  CB  HIS 0 246      14.212   0.999 -23.131  1.00  0.00      R00  C  
ATOM   3895  CG  HIS 0 246      15.530   1.704 -22.909  1.00  0.00      R00  C  
ATOM   3896  ND1 HIS 0 246      16.421   2.047 -23.892  1.00  0.00      R00  N  
ATOM   3897  CD2 HIS 0 246      16.213   2.039 -21.820  1.00  0.00      R00  C  
ATOM   3898  NE2 HIS 0 246      17.514   2.440 -22.104  1.00  0.00      R00  N  
ATOM   3899  CE1 HIS 0 246      17.562   2.417 -23.383  1.00  0.00      R00  C  
ATOM   3900  H   HIS 0 246      13.820   2.118 -25.522  1.00  0.00      R00  H  
ATOM   3901  HD1 HIS 0 246      16.296   1.769 -24.855  1.00  0.00      R00  H  
ATOM   3902  HA  HIS 0 246      12.052   1.286 -23.390  1.00  0.00           H  
ATOM   3903  HB3 HIS 0 246      14.286   0.197 -23.865  1.00  0.00           H  
ATOM   3904  HB2 HIS 0 246      14.073   0.637 -22.113  1.00  0.00           H  
ATOM   3905  HD2 HIS 0 246      15.964   1.800 -20.797  1.00  0.00           H  
ATOM   3906  HE1 HIS 0 246      18.375   2.769 -24.001  1.00  0.00           H  
ATOM   3907  N   ARG 0 247      13.089   4.325 -23.100  1.00  0.00      R00  N  
ATOM   3908  CA  ARG 0 247      13.029   5.624 -22.414  1.00  0.00      R00  C  
ATOM   3909  C   ARG 0 247      11.691   5.923 -21.729  1.00  0.00      R00  C  
ATOM   3910  O   ARG 0 247      11.574   6.888 -20.966  1.00  0.00      R00  O  
ATOM   3911  CB  ARG 0 247      13.460   6.674 -23.395  1.00  0.00      R00  C  
ATOM   3912  CG  ARG 0 247      14.881   6.523 -24.007  1.00  0.00      R00  C  
ATOM   3913  CD  ARG 0 247      15.149   7.755 -24.842  1.00  0.00      R00  C  
ATOM   3914  NE  ARG 0 247      16.412   7.691 -25.577  1.00  0.00      R00  N  
ATOM   3915  CZ  ARG 0 247      16.773   8.158 -26.793  1.00  0.00      R00  C  
ATOM   3916  NH1 ARG 0 247      16.031   8.970 -27.516  1.00  0.00      R00  N  
ATOM   3917  NH2 ARG 0 247      17.878   7.714 -27.347  1.00  0.00      R00  N1+
ATOM   3918  H   ARG 0 247      13.407   4.314 -24.059  1.00  0.00      R00  H  
ATOM   3919  HE  ARG 0 247      17.154   7.222 -25.077  1.00  0.00      R00  H  
ATOM   3920 HH11 ARG 0 247      16.360   9.279 -28.419  1.00  0.00      R00  H  
ATOM   3921 HH12 ARG 0 247      15.263   9.511 -27.145  1.00  0.00      R00  H  
ATOM   3922 HH21 ARG 0 247      18.009   7.852 -28.339  1.00  0.00      R00  H  
ATOM   3923 HH22 ARG 0 247      18.531   7.274 -26.715  1.00  0.00      R00  H  
ATOM   3924  HA  ARG 0 247      13.766   5.442 -21.632  1.00  0.00           H  
ATOM   3925  HB3 ARG 0 247      13.304   7.642 -22.919  1.00  0.00           H  
ATOM   3926  HB2 ARG 0 247      12.684   6.717 -24.160  1.00  0.00           H  
ATOM   3927  HG3 ARG 0 247      15.003   5.575 -24.532  1.00  0.00           H  
ATOM   3928  HG2 ARG 0 247      15.611   6.476 -23.199  1.00  0.00           H  
ATOM   3929  HD3 ARG 0 247      15.258   8.580 -24.138  1.00  0.00           H  
ATOM   3930  HD2 ARG 0 247      14.318   8.046 -25.485  1.00  0.00           H  
ATOM   3931  N   LYS 0 248      10.712   5.091 -21.955  1.00  0.00      R00  N  
ATOM   3932  CA  LYS 0 248       9.468   5.092 -21.206  1.00  0.00      R00  C  
ATOM   3933  C   LYS 0 248       9.679   4.174 -19.960  1.00  0.00      R00  C  
ATOM   3934  O   LYS 0 248       9.025   4.513 -18.922  1.00  0.00      R00  O  
ATOM   3935  CB  LYS 0 248       8.336   4.343 -22.082  1.00  0.00      R00  C  
ATOM   3936  CG  LYS 0 248       8.008   5.109 -23.342  1.00  0.00      R00  C  
ATOM   3937  CD  LYS 0 248       6.864   4.572 -24.154  1.00  0.00      R00  C  
ATOM   3938  CE  LYS 0 248       6.116   5.645 -25.001  1.00  0.00      R00  C  
ATOM   3939  NZ  LYS 0 248       6.981   6.394 -25.854  1.00  0.00      R00  N1+
ATOM   3940  H   LYS 0 248      10.875   4.356 -22.629  1.00  0.00      R00  H  
ATOM   3941  HZ1 LYS 0 248       7.555   5.770 -26.403  1.00  0.00      R00  H  
ATOM   3942  HZ2 LYS 0 248       6.411   6.935 -26.489  1.00  0.00      R00  H  
ATOM   3943  HZ3 LYS 0 248       7.485   7.082 -25.314  1.00  0.00      R00  H  
ATOM   3944  HA  LYS 0 248       9.127   6.099 -20.966  1.00  0.00           H  
ATOM   3945  HB3 LYS 0 248       7.374   4.290 -21.573  1.00  0.00           H  
ATOM   3946  HB2 LYS 0 248       8.606   3.342 -22.419  1.00  0.00           H  
ATOM   3947  HG3 LYS 0 248       8.827   5.249 -24.047  1.00  0.00           H  
ATOM   3948  HG2 LYS 0 248       7.943   6.168 -23.091  1.00  0.00           H  
ATOM   3949  HD3 LYS 0 248       6.138   4.142 -23.465  1.00  0.00           H  
ATOM   3950  HD2 LYS 0 248       7.106   3.649 -24.681  1.00  0.00           H  
ATOM   3951  HE3 LYS 0 248       5.587   6.262 -24.274  1.00  0.00           H  
ATOM   3952  HE2 LYS 0 248       5.514   5.139 -25.755  1.00  0.00           H  
ATOM   3953  N   VAL 0 249      10.324   3.005 -20.109  1.00  0.00      R00  N  
ATOM   3954  CA  VAL 0 249      10.441   1.989 -19.048  1.00  0.00      R00  C  
ATOM   3955  C   VAL 0 249      11.460   2.387 -17.924  1.00  0.00      R00  C  
ATOM   3956  O   VAL 0 249      11.210   2.002 -16.757  1.00  0.00      R00  O  
ATOM   3957  CB  VAL 0 249      10.816   0.561 -19.601  1.00  0.00      R00  C  
ATOM   3958  CG1 VAL 0 249      10.414  -0.506 -18.591  1.00  0.00      R00  C  
ATOM   3959  CG2 VAL 0 249      10.144   0.133 -20.896  1.00  0.00      R00  C  
ATOM   3960  H   VAL 0 249      11.032   3.014 -20.829  1.00  0.00      R00  H  
ATOM   3961  HA  VAL 0 249       9.433   1.933 -18.637  1.00  0.00           H  
ATOM   3962  HB  VAL 0 249      11.904   0.574 -19.664  1.00  0.00           H  
ATOM   3963 HG11 VAL 0 249      10.658  -1.479 -19.019  1.00  0.00           H  
ATOM   3964 HG12 VAL 0 249      10.905  -0.412 -17.623  1.00  0.00           H  
ATOM   3965 HG13 VAL 0 249       9.368  -0.381 -18.312  1.00  0.00           H  
ATOM   3966 HG21 VAL 0 249      10.187   0.967 -21.597  1.00  0.00           H  
ATOM   3967 HG22 VAL 0 249      10.672  -0.749 -21.258  1.00  0.00           H  
ATOM   3968 HG23 VAL 0 249       9.072  -0.048 -20.820  1.00  0.00           H  
ATOM   3969  N   THR 0 250      12.428   3.269 -18.150  1.00  0.00      R00  N  
ATOM   3970  CA  THR 0 250      13.307   3.936 -17.223  1.00  0.00      R00  C  
ATOM   3971  C   THR 0 250      12.376   4.825 -16.293  1.00  0.00      R00  C  
ATOM   3972  O   THR 0 250      12.711   5.039 -15.114  1.00  0.00      R00  O  
ATOM   3973  CB  THR 0 250      14.414   4.765 -17.949  1.00  0.00      R00  C  
ATOM   3974  OG1 THR 0 250      13.840   5.818 -18.687  1.00  0.00      R00  O  
ATOM   3975  CG2 THR 0 250      15.269   3.884 -18.886  1.00  0.00      R00  C  
ATOM   3976  H   THR 0 250      12.746   3.514 -19.076  1.00  0.00      R00  H  
ATOM   3977  HG1 THR 0 250      13.609   6.549 -18.108  1.00  0.00      R00  H  
ATOM   3978  HA  THR 0 250      13.859   3.264 -16.565  1.00  0.00           H  
ATOM   3979  HB  THR 0 250      15.110   5.156 -17.207  1.00  0.00           H  
ATOM   3980 HG21 THR 0 250      15.361   2.881 -18.469  1.00  0.00           H  
ATOM   3981 HG22 THR 0 250      14.661   3.608 -19.748  1.00  0.00           H  
ATOM   3982 HG23 THR 0 250      16.167   4.307 -19.338  1.00  0.00           H  
ATOM   3983  N   LYS 0 251      11.216   5.402 -16.776  1.00  0.00      R00  N  
ATOM   3984  CA  LYS 0 251      10.257   6.244 -16.021  1.00  0.00      R00  C  
ATOM   3985  C   LYS 0 251       9.136   5.373 -15.347  1.00  0.00      R00  C  
ATOM   3986  O   LYS 0 251       8.465   5.800 -14.428  1.00  0.00      R00  O  
ATOM   3987  CB  LYS 0 251       9.656   7.352 -17.052  1.00  0.00      R00  C  
ATOM   3988  CG  LYS 0 251      10.762   8.036 -17.939  1.00  0.00      R00  C  
ATOM   3989  CD  LYS 0 251      10.089   8.935 -18.848  1.00  0.00      R00  C  
ATOM   3990  CE  LYS 0 251      10.997   9.945 -19.470  1.00  0.00      R00  C  
ATOM   3991  NZ  LYS 0 251      10.319  10.901 -20.361  1.00  0.00      R00  N1+
ATOM   3992  H   LYS 0 251      11.011   5.220 -17.748  1.00  0.00      R00  H  
ATOM   3993  HZ1 LYS 0 251      10.225  10.376 -21.219  1.00  0.00      R00  H  
ATOM   3994  HZ2 LYS 0 251       9.444  11.311 -20.067  1.00  0.00      R00  H  
ATOM   3995  HZ3 LYS 0 251      10.933  11.660 -20.619  1.00  0.00      R00  H  
ATOM   3996  HA  LYS 0 251      10.844   6.692 -15.219  1.00  0.00           H  
ATOM   3997  HB3 LYS 0 251       9.257   8.143 -16.417  1.00  0.00           H  
ATOM   3998  HB2 LYS 0 251       8.938   6.886 -17.727  1.00  0.00           H  
ATOM   3999  HG3 LYS 0 251      11.350   7.376 -18.576  1.00  0.00           H  
ATOM   4000  HG2 LYS 0 251      11.504   8.444 -17.252  1.00  0.00           H  
ATOM   4001  HD3 LYS 0 251       9.348   9.538 -18.323  1.00  0.00           H  
ATOM   4002  HD2 LYS 0 251       9.684   8.306 -19.641  1.00  0.00           H  
ATOM   4003  HE3 LYS 0 251      11.796   9.574 -20.112  1.00  0.00           H  
ATOM   4004  HE2 LYS 0 251      11.481  10.513 -18.675  1.00  0.00           H  
ATOM   4005  N   LEU 0 252       8.977   4.146 -15.823  1.00  0.00      R00  N  
ATOM   4006  CA  LEU 0 252       7.980   3.258 -15.226  1.00  0.00      R00  C  
ATOM   4007  C   LEU 0 252       8.351   2.602 -13.827  1.00  0.00      R00  C  
ATOM   4008  O   LEU 0 252       7.541   2.121 -13.056  1.00  0.00      R00  O  
ATOM   4009  CB  LEU 0 252       7.571   2.241 -16.346  1.00  0.00      R00  C  
ATOM   4010  CG  LEU 0 252       6.553   1.077 -16.035  1.00  0.00      R00  C  
ATOM   4011  CD1 LEU 0 252       5.285   1.873 -15.721  1.00  0.00      R00  C  
ATOM   4012  CD2 LEU 0 252       6.329   0.069 -17.208  1.00  0.00      R00  C  
ATOM   4013  H   LEU 0 252       9.590   3.760 -16.527  1.00  0.00      R00  H  
ATOM   4014  HA  LEU 0 252       7.105   3.804 -14.874  1.00  0.00           H  
ATOM   4015  HB3 LEU 0 252       8.484   1.678 -16.537  1.00  0.00           H  
ATOM   4016  HB2 LEU 0 252       7.234   2.770 -17.237  1.00  0.00           H  
ATOM   4017  HG  LEU 0 252       6.912   0.467 -15.207  1.00  0.00           H  
ATOM   4018 HD11 LEU 0 252       4.992   2.635 -16.444  1.00  0.00           H  
ATOM   4019 HD12 LEU 0 252       4.334   1.352 -15.830  1.00  0.00           H  
ATOM   4020 HD13 LEU 0 252       5.396   2.198 -14.687  1.00  0.00           H  
ATOM   4021 HD21 LEU 0 252       6.064  -0.911 -16.811  1.00  0.00           H  
ATOM   4022 HD22 LEU 0 252       5.436   0.331 -17.775  1.00  0.00           H  
ATOM   4023 HD23 LEU 0 252       7.096  -0.172 -17.944  1.00  0.00           H  
ATOM   4024  N   VAL 0 253       9.629   2.674 -13.442  1.00  0.00      R00  N  
ATOM   4025  CA  VAL 0 253      10.111   2.208 -12.169  1.00  0.00      R00  C  
ATOM   4026  C   VAL 0 253       9.933   3.155 -10.979  1.00  0.00      R00  C  
ATOM   4027  O   VAL 0 253      10.295   2.895  -9.849  1.00  0.00      R00  O  
ATOM   4028  CB  VAL 0 253      11.648   1.797 -12.333  1.00  0.00      R00  C  
ATOM   4029  CG1 VAL 0 253      11.980   0.897 -13.562  1.00  0.00      R00  C  
ATOM   4030  CG2 VAL 0 253      12.615   2.963 -12.429  1.00  0.00      R00  C  
ATOM   4031  H   VAL 0 253      10.266   3.113 -14.092  1.00  0.00      R00  H  
ATOM   4032  HA  VAL 0 253       9.504   1.366 -11.835  1.00  0.00           H  
ATOM   4033  HB  VAL 0 253      11.848   1.218 -11.431  1.00  0.00           H  
ATOM   4034 HG11 VAL 0 253      12.973   0.449 -13.575  1.00  0.00           H  
ATOM   4035 HG12 VAL 0 253      11.343   0.013 -13.585  1.00  0.00           H  
ATOM   4036 HG13 VAL 0 253      11.796   1.395 -14.514  1.00  0.00           H  
ATOM   4037 HG21 VAL 0 253      13.633   2.756 -12.760  1.00  0.00           H  
ATOM   4038 HG22 VAL 0 253      12.255   3.634 -13.209  1.00  0.00           H  
ATOM   4039 HG23 VAL 0 253      12.743   3.510 -11.495  1.00  0.00           H  
ATOM   4040  N   LEU 0 254       9.400   4.368 -11.336  1.00  0.00      R00  N  
ATOM   4041  CA  LEU 0 254       9.260   5.530 -10.497  1.00  0.00      R00  C  
ATOM   4042  C   LEU 0 254       7.808   5.653 -10.042  1.00  0.00      R00  C  
ATOM   4043  O   LEU 0 254       7.539   6.398  -9.063  1.00  0.00      R00  O  
ATOM   4044  CB  LEU 0 254       9.561   6.912 -11.149  1.00  0.00      R00  C  
ATOM   4045  CG  LEU 0 254      11.047   6.867 -11.816  1.00  0.00      R00  C  
ATOM   4046  CD1 LEU 0 254      11.459   8.156 -12.542  1.00  0.00      R00  C  
ATOM   4047  CD2 LEU 0 254      12.137   6.477 -10.743  1.00  0.00      R00  C  
ATOM   4048  H   LEU 0 254       8.949   4.586 -12.213  1.00  0.00      R00  H  
ATOM   4049  HA  LEU 0 254       9.827   5.365  -9.581  1.00  0.00           H  
ATOM   4050  HB3 LEU 0 254       9.505   7.721 -10.420  1.00  0.00           H  
ATOM   4051  HB2 LEU 0 254       8.804   7.242 -11.860  1.00  0.00           H  
ATOM   4052  HG  LEU 0 254      11.170   5.980 -12.438  1.00  0.00           H  
ATOM   4053 HD11 LEU 0 254      12.340   7.932 -13.144  1.00  0.00           H  
ATOM   4054 HD12 LEU 0 254      10.652   8.621 -13.109  1.00  0.00           H  
ATOM   4055 HD13 LEU 0 254      11.878   8.910 -11.876  1.00  0.00           H  
ATOM   4056 HD21 LEU 0 254      12.840   7.310 -10.756  1.00  0.00           H  
ATOM   4057 HD22 LEU 0 254      11.893   6.436  -9.681  1.00  0.00           H  
ATOM   4058 HD23 LEU 0 254      12.690   5.576 -11.009  1.00  0.00           H  
ATOM   4059  N   THR 0 255       6.863   4.980 -10.793  1.00  0.00      R00  N  
ATOM   4060  CA  THR 0 255       5.431   4.948 -10.509  1.00  0.00      R00  C  
ATOM   4061  C   THR 0 255       4.988   3.708  -9.797  1.00  0.00      R00  C  
ATOM   4062  O   THR 0 255       4.430   3.883  -8.722  1.00  0.00      R00  O  
ATOM   4063  CB  THR 0 255       4.717   5.076 -11.887  1.00  0.00      R00  C  
ATOM   4064  OG1 THR 0 255       5.185   4.080 -12.826  1.00  0.00      R00  O  
ATOM   4065  CG2 THR 0 255       5.052   6.363 -12.575  1.00  0.00      R00  C  
ATOM   4066  H   THR 0 255       7.205   4.511 -11.620  1.00  0.00      R00  H  
ATOM   4067  HG1 THR 0 255       4.437   3.484 -12.910  1.00  0.00      R00  H  
ATOM   4068  HA  THR 0 255       5.190   5.772  -9.838  1.00  0.00           H  
ATOM   4069  HB  THR 0 255       3.642   4.900 -11.933  1.00  0.00           H  
ATOM   4070 HG21 THR 0 255       4.949   6.325 -13.660  1.00  0.00           H  
ATOM   4071 HG22 THR 0 255       4.415   7.155 -12.182  1.00  0.00           H  
ATOM   4072 HG23 THR 0 255       6.016   6.744 -12.239  1.00  0.00           H  
ATOM   4073  N   VAL 0 256       5.331   2.460 -10.360  1.00  0.00      R00  N  
ATOM   4074  CA  VAL 0 256       4.963   1.138  -9.827  1.00  0.00      R00  C  
ATOM   4075  C   VAL 0 256       5.403   1.146  -8.309  1.00  0.00      R00  C  
ATOM   4076  O   VAL 0 256       4.818   0.413  -7.551  1.00  0.00      R00  O  
ATOM   4077  CB  VAL 0 256       5.822   0.087 -10.571  1.00  0.00      R00  C  
ATOM   4078  CG1 VAL 0 256       5.296  -0.049 -12.067  1.00  0.00      R00  C  
ATOM   4079  CG2 VAL 0 256       7.425   0.196 -10.453  1.00  0.00      R00  C  
ATOM   4080  H   VAL 0 256       5.740   2.442 -11.283  1.00  0.00      R00  H  
ATOM   4081  HA  VAL 0 256       3.881   1.013  -9.855  1.00  0.00           H  
ATOM   4082  HB  VAL 0 256       5.558  -0.858 -10.096  1.00  0.00           H  
ATOM   4083 HG11 VAL 0 256       5.693  -0.921 -12.585  1.00  0.00           H  
ATOM   4084 HG12 VAL 0 256       4.213  -0.131 -12.156  1.00  0.00           H  
ATOM   4085 HG13 VAL 0 256       5.563   0.846 -12.629  1.00  0.00           H  
ATOM   4086 HG21 VAL 0 256       7.873  -0.198  -9.540  1.00  0.00           H  
ATOM   4087 HG22 VAL 0 256       7.904  -0.450 -11.189  1.00  0.00           H  
ATOM   4088 HG23 VAL 0 256       7.766   1.227 -10.544  1.00  0.00           H  
ATOM   4089  N   ILE 0 257       6.515   1.761  -7.896  1.00  0.00      R00  N  
ATOM   4090  CA  ILE 0 257       7.061   1.516  -6.555  1.00  0.00      R00  C  
ATOM   4091  C   ILE 0 257       6.323   2.218  -5.437  1.00  0.00      R00  C  
ATOM   4092  O   ILE 0 257       6.573   1.739  -4.257  1.00  0.00      R00  O  
ATOM   4093  CB  ILE 0 257       8.532   2.076  -6.526  1.00  0.00      R00  C  
ATOM   4094  CG2 ILE 0 257       9.341   1.150  -7.445  1.00  0.00      R00  C  
ATOM   4095  CG1 ILE 0 257       8.796   3.530  -6.821  1.00  0.00      R00  C  
ATOM   4096  CD1 ILE 0 257      10.234   4.001  -6.635  1.00  0.00      R00  C  
ATOM   4097  H   ILE 0 257       7.165   2.174  -8.549  1.00  0.00      R00  H  
ATOM   4098  HA  ILE 0 257       7.074   0.466  -6.265  1.00  0.00           H  
ATOM   4099  HB  ILE 0 257       8.876   1.876  -5.511  1.00  0.00           H  
ATOM   4100 HG21 ILE 0 257       9.027   1.236  -8.485  1.00  0.00           H  
ATOM   4101 HG22 ILE 0 257      10.380   1.480  -7.477  1.00  0.00           H  
ATOM   4102 HG23 ILE 0 257       9.349   0.094  -7.175  1.00  0.00           H  
ATOM   4103 HG13 ILE 0 257       8.226   4.175  -6.151  1.00  0.00           H  
ATOM   4104 HG12 ILE 0 257       8.481   3.768  -7.837  1.00  0.00           H  
ATOM   4105 HD11 ILE 0 257      10.986   3.530  -7.268  1.00  0.00           H  
ATOM   4106 HD12 ILE 0 257      10.213   5.019  -7.026  1.00  0.00           H  
ATOM   4107 HD13 ILE 0 257      10.477   4.083  -5.575  1.00  0.00           H  
ATOM   4108  N   ALA 0 258       5.542   3.197  -5.773  1.00  0.00      R00  N  
ATOM   4109  CA  ALA 0 258       4.662   4.011  -4.856  1.00  0.00      R00  C  
ATOM   4110  C   ALA 0 258       4.032   3.189  -3.759  1.00  0.00      R00  C  
ATOM   4111  O   ALA 0 258       4.367   3.401  -2.604  1.00  0.00      R00  O  
ATOM   4112  CB  ALA 0 258       3.763   4.833  -5.740  1.00  0.00      R00  C  
ATOM   4113  H   ALA 0 258       5.540   3.394  -6.764  1.00  0.00      R00  H  
ATOM   4114  HA  ALA 0 258       5.356   4.698  -4.370  1.00  0.00           H  
ATOM   4115  HB1 ALA 0 258       3.222   5.649  -5.261  1.00  0.00           H  
ATOM   4116  HB2 ALA 0 258       4.437   5.355  -6.419  1.00  0.00           H  
ATOM   4117  HB3 ALA 0 258       3.091   4.169  -6.284  1.00  0.00           H  
ATOM   4118  N   VAL 0 259       3.067   2.328  -4.109  1.00  0.00      R00  N  
ATOM   4119  CA  VAL 0 259       2.345   1.567  -3.137  1.00  0.00      R00  C  
ATOM   4120  C   VAL 0 259       3.037   0.534  -2.221  1.00  0.00      R00  C  
ATOM   4121  O   VAL 0 259       2.442   0.298  -1.176  1.00  0.00      R00  O  
ATOM   4122  CB  VAL 0 259       1.303   0.756  -3.925  1.00  0.00      R00  C  
ATOM   4123  CG1 VAL 0 259       0.197   1.663  -4.614  1.00  0.00      R00  C  
ATOM   4124  CG2 VAL 0 259       1.871  -0.240  -4.959  1.00  0.00      R00  C  
ATOM   4125  H   VAL 0 259       2.705   2.175  -5.039  1.00  0.00      R00  H  
ATOM   4126  HA  VAL 0 259       1.781   2.295  -2.553  1.00  0.00           H  
ATOM   4127  HB  VAL 0 259       0.712   0.161  -3.229  1.00  0.00           H  
ATOM   4128 HG11 VAL 0 259      -0.338   2.344  -3.953  1.00  0.00           H  
ATOM   4129 HG12 VAL 0 259       0.614   2.277  -5.413  1.00  0.00           H  
ATOM   4130 HG13 VAL 0 259      -0.597   1.014  -4.984  1.00  0.00           H  
ATOM   4131 HG21 VAL 0 259       2.762   0.129  -5.465  1.00  0.00           H  
ATOM   4132 HG22 VAL 0 259       2.100  -1.122  -4.361  1.00  0.00           H  
ATOM   4133 HG23 VAL 0 259       1.056  -0.420  -5.660  1.00  0.00           H  
ATOM   4134  N   TYR 0 260       4.306   0.145  -2.543  1.00  0.00      R00  N  
ATOM   4135  CA  TYR 0 260       5.143  -0.650  -1.647  1.00  0.00      R00  C  
ATOM   4136  C   TYR 0 260       5.708   0.242  -0.522  1.00  0.00      R00  C  
ATOM   4137  O   TYR 0 260       5.362  -0.170   0.558  1.00  0.00      R00  O  
ATOM   4138  CB  TYR 0 260       6.263  -1.392  -2.431  1.00  0.00      R00  C  
ATOM   4139  CG  TYR 0 260       5.636  -2.312  -3.525  1.00  0.00      R00  C  
ATOM   4140  CD1 TYR 0 260       5.307  -1.854  -4.847  1.00  0.00      R00  C  
ATOM   4141  CE1 TYR 0 260       4.855  -2.772  -5.805  1.00  0.00      R00  C  
ATOM   4142  CD2 TYR 0 260       5.469  -3.685  -3.231  1.00  0.00      R00  C  
ATOM   4143  CE2 TYR 0 260       5.005  -4.527  -4.235  1.00  0.00      R00  C  
ATOM   4144  CZ  TYR 0 260       4.684  -4.150  -5.542  1.00  0.00      R00  C  
ATOM   4145  OH  TYR 0 260       4.108  -5.019  -6.464  1.00  0.00      R00  O  
ATOM   4146  H   TYR 0 260       4.611   0.482  -3.445  1.00  0.00      R00  H  
ATOM   4147  HH  TYR 0 260       3.806  -5.927  -6.382  1.00  0.00      R00  H  
ATOM   4148  HA  TYR 0 260       4.520  -1.418  -1.189  1.00  0.00           H  
ATOM   4149  HB3 TYR 0 260       6.862  -2.067  -1.820  1.00  0.00           H  
ATOM   4150  HB2 TYR 0 260       7.019  -0.774  -2.915  1.00  0.00           H  
ATOM   4151  HD1 TYR 0 260       5.414  -0.848  -5.225  1.00  0.00           H  
ATOM   4152  HE1 TYR 0 260       4.622  -2.403  -6.793  1.00  0.00           H  
ATOM   4153  HD2 TYR 0 260       5.569  -4.077  -2.230  1.00  0.00           H  
ATOM   4154  HE2 TYR 0 260       4.896  -5.556  -3.925  1.00  0.00           H  
ATOM   4155  N   VAL 0 261       6.341   1.358  -0.841  1.00  0.00      R00  N  
ATOM   4156  CA  VAL 0 261       6.954   2.219   0.109  1.00  0.00      R00  C  
ATOM   4157  C   VAL 0 261       5.862   3.210   0.681  1.00  0.00      R00  C  
ATOM   4158  O   VAL 0 261       6.112   3.697   1.774  1.00  0.00      R00  O  
ATOM   4159  CB  VAL 0 261       8.165   2.980  -0.526  1.00  0.00      R00  C  
ATOM   4160  CG1 VAL 0 261       9.246   2.085  -0.943  1.00  0.00      R00  C  
ATOM   4161  CG2 VAL 0 261       7.771   3.939  -1.698  1.00  0.00      R00  C  
ATOM   4162  H   VAL 0 261       6.456   1.548  -1.827  1.00  0.00      R00  H  
ATOM   4163  HA  VAL 0 261       7.421   1.674   0.930  1.00  0.00           H  
ATOM   4164  HB  VAL 0 261       8.483   3.434   0.412  1.00  0.00           H  
ATOM   4165 HG11 VAL 0 261       8.938   1.381  -1.716  1.00  0.00           H  
ATOM   4166 HG12 VAL 0 261      10.029   2.663  -1.435  1.00  0.00           H  
ATOM   4167 HG13 VAL 0 261       9.656   1.523  -0.104  1.00  0.00           H  
ATOM   4168 HG21 VAL 0 261       7.030   4.653  -1.339  1.00  0.00           H  
ATOM   4169 HG22 VAL 0 261       8.534   4.648  -2.019  1.00  0.00           H  
ATOM   4170 HG23 VAL 0 261       7.390   3.328  -2.516  1.00  0.00           H  
ATOM   4171  N   LEU 0 262       4.773   3.550   0.023  1.00  0.00      R00  N  
ATOM   4172  CA  LEU 0 262       3.807   4.513   0.626  1.00  0.00      R00  C  
ATOM   4173  C   LEU 0 262       2.590   3.882   1.294  1.00  0.00      R00  C  
ATOM   4174  O   LEU 0 262       1.905   4.640   2.001  1.00  0.00      R00  O  
ATOM   4175  CB  LEU 0 262       3.314   5.551  -0.524  1.00  0.00      R00  C  
ATOM   4176  CG  LEU 0 262       4.289   6.463  -1.206  1.00  0.00      R00  C  
ATOM   4177  CD1 LEU 0 262       3.603   7.025  -2.455  1.00  0.00      R00  C  
ATOM   4178  CD2 LEU 0 262       4.893   7.546  -0.280  1.00  0.00      R00  C  
ATOM   4179  H   LEU 0 262       4.613   3.212  -0.916  1.00  0.00      R00  H  
ATOM   4180  HA  LEU 0 262       4.220   5.210   1.356  1.00  0.00           H  
ATOM   4181  HB3 LEU 0 262       2.523   6.203  -0.154  1.00  0.00           H  
ATOM   4182  HB2 LEU 0 262       2.826   4.949  -1.290  1.00  0.00           H  
ATOM   4183  HG  LEU 0 262       5.174   5.987  -1.629  1.00  0.00           H  
ATOM   4184 HD11 LEU 0 262       4.216   7.717  -3.032  1.00  0.00           H  
ATOM   4185 HD12 LEU 0 262       3.356   6.199  -3.122  1.00  0.00           H  
ATOM   4186 HD13 LEU 0 262       2.606   7.423  -2.268  1.00  0.00           H  
ATOM   4187 HD21 LEU 0 262       4.223   8.401  -0.187  1.00  0.00           H  
ATOM   4188 HD22 LEU 0 262       4.920   7.240   0.766  1.00  0.00           H  
ATOM   4189 HD23 LEU 0 262       5.957   7.689  -0.469  1.00  0.00           H  
ATOM   4190  N   CYS 0 263       2.423   2.561   1.235  1.00  0.00      R00  N  
ATOM   4191  CA  CYS 0 263       1.258   1.862   1.778  1.00  0.00      R00  C  
ATOM   4192  C   CYS 0 263       1.755   0.668   2.566  1.00  0.00      R00  C  
ATOM   4193  O   CYS 0 263       1.711   0.705   3.799  1.00  0.00      R00  O  
ATOM   4194  CB  CYS 0 263       0.138   1.544   0.733  1.00  0.00      R00  C  
ATOM   4195  SG  CYS 0 263      -0.794   3.005   0.337  1.00  0.00      R00  S  
ATOM   4196  H   CYS 0 263       3.006   2.108   0.545  1.00  0.00      R00  H  
ATOM   4197  HA  CYS 0 263       0.716   2.451   2.518  1.00  0.00           H  
ATOM   4198  HB3 CYS 0 263      -0.642   0.902   1.140  1.00  0.00           H  
ATOM   4199  HB2 CYS 0 263       0.517   1.009  -0.138  1.00  0.00           H  
ATOM   4200  HG  CYS 0 263      -1.886   2.635   1.011  1.00  0.00           H  
ATOM   4201  N   TRP 0 264       2.302  -0.386   1.890  1.00  0.00      R00  N  
ATOM   4202  CA  TRP 0 264       2.361  -1.718   2.524  1.00  0.00      R00  C  
ATOM   4203  C   TRP 0 264       3.527  -1.829   3.477  1.00  0.00      R00  C  
ATOM   4204  O   TRP 0 264       3.407  -2.513   4.477  1.00  0.00      R00  O  
ATOM   4205  CB  TRP 0 264       2.342  -2.854   1.521  1.00  0.00      R00  C  
ATOM   4206  CG  TRP 0 264       1.191  -2.851   0.582  1.00  0.00      R00  C  
ATOM   4207  CD2 TRP 0 264       1.058  -3.178  -0.872  1.00  0.00      R00  C  
ATOM   4208  CE2 TRP 0 264      -0.331  -3.085  -1.166  1.00  0.00      R00  C  
ATOM   4209  CE3 TRP 0 264       1.937  -3.552  -1.892  1.00  0.00      R00  C  
ATOM   4210  CD1 TRP 0 264      -0.071  -2.503   0.947  1.00  0.00      R00  C  
ATOM   4211  NE1 TRP 0 264      -0.981  -2.635  -0.045  1.00  0.00      R00  N  
ATOM   4212  CZ2 TRP 0 264      -0.745  -3.294  -2.494  1.00  0.00      R00  C  
ATOM   4213  CZ3 TRP 0 264       1.541  -3.884  -3.227  1.00  0.00      R00  C  
ATOM   4214  CH2 TRP 0 264       0.150  -3.751  -3.509  1.00  0.00      R00  C  
ATOM   4215  H   TRP 0 264       2.719  -0.382   0.970  1.00  0.00      R00  H  
ATOM   4216  HE1 TRP 0 264      -1.934  -2.324   0.083  1.00  0.00      R00  H  
ATOM   4217  HA  TRP 0 264       1.513  -1.781   3.206  1.00  0.00           H  
ATOM   4218  HB3 TRP 0 264       2.480  -3.884   1.851  1.00  0.00           H  
ATOM   4219  HB2 TRP 0 264       3.231  -2.702   0.909  1.00  0.00           H  
ATOM   4220  HE3 TRP 0 264       2.956  -3.589  -1.534  1.00  0.00           H  
ATOM   4221  HD1 TRP 0 264      -0.390  -2.198   1.933  1.00  0.00           H  
ATOM   4222  HZ2 TRP 0 264      -1.698  -2.959  -2.876  1.00  0.00           H  
ATOM   4223  HZ3 TRP 0 264       2.224  -4.186  -4.007  1.00  0.00           H  
ATOM   4224  HH2 TRP 0 264      -0.383  -3.851  -4.443  1.00  0.00           H  
ATOM   4225  N   LEU 0 265       4.681  -1.079   3.265  1.00  0.00      R00  N  
ATOM   4226  CA  LEU 0 265       5.802  -0.923   4.171  1.00  0.00      R00  C  
ATOM   4227  C   LEU 0 265       5.373  -0.155   5.423  1.00  0.00      R00  C  
ATOM   4228  O   LEU 0 265       5.505  -0.765   6.535  1.00  0.00      R00  O  
ATOM   4229  CB  LEU 0 265       7.010  -0.187   3.396  1.00  0.00      R00  C  
ATOM   4230  CG  LEU 0 265       8.237   0.317   4.241  1.00  0.00      R00  C  
ATOM   4231  CD1 LEU 0 265       8.776  -0.814   5.153  1.00  0.00      R00  C  
ATOM   4232  CD2 LEU 0 265       9.394   0.911   3.422  1.00  0.00      R00  C  
ATOM   4233  H   LEU 0 265       4.721  -0.622   2.365  1.00  0.00      R00  H  
ATOM   4234  HA  LEU 0 265       6.230  -1.834   4.589  1.00  0.00           H  
ATOM   4235  HB3 LEU 0 265       6.631   0.655   2.816  1.00  0.00           H  
ATOM   4236  HB2 LEU 0 265       7.318  -0.844   2.582  1.00  0.00           H  
ATOM   4237  HG  LEU 0 265       7.921   1.086   4.947  1.00  0.00           H  
ATOM   4238 HD11 LEU 0 265       8.453  -1.802   4.823  1.00  0.00           H  
ATOM   4239 HD12 LEU 0 265       9.861  -0.788   5.061  1.00  0.00           H  
ATOM   4240 HD13 LEU 0 265       8.594  -0.764   6.226  1.00  0.00           H  
ATOM   4241 HD21 LEU 0 265      10.385   0.907   3.876  1.00  0.00           H  
ATOM   4242 HD22 LEU 0 265       9.415   0.541   2.397  1.00  0.00           H  
ATOM   4243 HD23 LEU 0 265       9.060   1.947   3.366  1.00  0.00           H  
ATOM   4244  N   PRO 0 266       4.784   1.031   5.341  1.00  0.00      R00  N  
ATOM   4245  CA  PRO 0 266       4.302   1.836   6.537  1.00  0.00      R00  C  
ATOM   4246  C   PRO 0 266       3.545   1.069   7.605  1.00  0.00      R00  C  
ATOM   4247  O   PRO 0 266       3.601   1.380   8.817  1.00  0.00      R00  O  
ATOM   4248  CD  PRO 0 266       4.797   1.927   4.203  1.00  0.00      R00  C  
ATOM   4249  CB  PRO 0 266       3.461   2.960   5.904  1.00  0.00      R00  C  
ATOM   4250  CG  PRO 0 266       4.237   3.285   4.654  1.00  0.00      R00  C  
ATOM   4251  HD2 PRO 0 266       4.256   1.669   3.293  1.00  0.00           H  
ATOM   4252  HD3 PRO 0 266       5.809   2.152   3.867  1.00  0.00           H  
ATOM   4253  HA  PRO 0 266       5.194   2.141   7.082  1.00  0.00           H  
ATOM   4254  HB3 PRO 0 266       3.413   3.857   6.521  1.00  0.00           H  
ATOM   4255  HB2 PRO 0 266       2.479   2.561   5.649  1.00  0.00           H  
ATOM   4256  HG2 PRO 0 266       3.719   3.721   3.801  1.00  0.00           H  
ATOM   4257  HG3 PRO 0 266       5.029   4.011   4.840  1.00  0.00           H  
ATOM   4258  N   TYR 0 267       2.884   0.030   7.211  1.00  0.00      R00  N  
ATOM   4259  CA  TYR 0 267       2.175  -0.910   8.164  1.00  0.00      R00  C  
ATOM   4260  C   TYR 0 267       3.129  -1.616   9.092  1.00  0.00      R00  C  
ATOM   4261  O   TYR 0 267       2.979  -1.607  10.325  1.00  0.00      R00  O  
ATOM   4262  CB  TYR 0 267       1.217  -1.843   7.394  1.00  0.00      R00  C  
ATOM   4263  CG  TYR 0 267       0.128  -2.486   8.277  1.00  0.00      R00  C  
ATOM   4264  CD1 TYR 0 267       0.159  -3.963   8.462  1.00  0.00      R00  C  
ATOM   4265  CE1 TYR 0 267      -0.746  -4.555   9.369  1.00  0.00      R00  C  
ATOM   4266  CD2 TYR 0 267      -0.930  -1.788   8.947  1.00  0.00      R00  C  
ATOM   4267  CE2 TYR 0 267      -1.752  -2.394   9.943  1.00  0.00      R00  C  
ATOM   4268  CZ  TYR 0 267      -1.690  -3.770  10.076  1.00  0.00      R00  C  
ATOM   4269  OH  TYR 0 267      -2.391  -4.407  11.029  1.00  0.00      R00  O  
ATOM   4270  H   TYR 0 267       2.608  -0.080   6.246  1.00  0.00      R00  H  
ATOM   4271  HH  TYR 0 267      -2.982  -3.796  11.474  1.00  0.00      R00  H  
ATOM   4272  HA  TYR 0 267       1.613  -0.163   8.724  1.00  0.00           H  
ATOM   4273  HB3 TYR 0 267       1.732  -2.606   6.809  1.00  0.00           H  
ATOM   4274  HB2 TYR 0 267       0.688  -1.255   6.645  1.00  0.00           H  
ATOM   4275  HD1 TYR 0 267       0.856  -4.645   7.998  1.00  0.00           H  
ATOM   4276  HE1 TYR 0 267      -0.761  -5.627   9.501  1.00  0.00           H  
ATOM   4277  HD2 TYR 0 267      -0.964  -0.710   8.893  1.00  0.00           H  
ATOM   4278  HE2 TYR 0 267      -2.190  -1.809  10.738  1.00  0.00           H  
ATOM   4279  N   TRP 0 268       4.145  -2.221   8.432  1.00  0.00      R00  N  
ATOM   4280  CA  TRP 0 268       5.229  -3.006   8.987  1.00  0.00      R00  C  
ATOM   4281  C   TRP 0 268       6.368  -2.083   9.526  1.00  0.00      R00  C  
ATOM   4282  O   TRP 0 268       7.020  -2.430  10.513  1.00  0.00      R00  O  
ATOM   4283  CB  TRP 0 268       5.792  -3.995   7.957  1.00  0.00      R00  C  
ATOM   4284  CG  TRP 0 268       4.716  -4.957   7.589  1.00  0.00      R00  C  
ATOM   4285  CD2 TRP 0 268       4.024  -5.869   8.529  1.00  0.00      R00  C  
ATOM   4286  CE2 TRP 0 268       3.049  -6.632   7.752  1.00  0.00      R00  C  
ATOM   4287  CE3 TRP 0 268       4.135  -6.277   9.847  1.00  0.00      R00  C  
ATOM   4288  CD1 TRP 0 268       4.227  -5.143   6.369  1.00  0.00      R00  C  
ATOM   4289  NE1 TRP 0 268       3.205  -6.125   6.448  1.00  0.00      R00  N  
ATOM   4290  CZ2 TRP 0 268       2.198  -7.568   8.319  1.00  0.00      R00  C  
ATOM   4291  CZ3 TRP 0 268       3.390  -7.371  10.490  1.00  0.00      R00  C  
ATOM   4292  CH2 TRP 0 268       2.377  -7.971   9.667  1.00  0.00      R00  C  
ATOM   4293  H   TRP 0 268       4.206  -2.122   7.429  1.00  0.00      R00  H  
ATOM   4294  HE1 TRP 0 268       2.595  -6.372   5.681  1.00  0.00      R00  H  
ATOM   4295  HA  TRP 0 268       4.911  -3.597   9.846  1.00  0.00           H  
ATOM   4296  HB3 TRP 0 268       6.580  -4.555   8.461  1.00  0.00           H  
ATOM   4297  HB2 TRP 0 268       6.054  -3.392   7.087  1.00  0.00           H  
ATOM   4298  HE3 TRP 0 268       4.767  -5.721  10.523  1.00  0.00           H  
ATOM   4299  HD1 TRP 0 268       4.577  -4.595   5.507  1.00  0.00           H  
ATOM   4300  HZ2 TRP 0 268       1.525  -8.086   7.652  1.00  0.00           H  
ATOM   4301  HZ3 TRP 0 268       3.525  -7.735  11.498  1.00  0.00           H  
ATOM   4302  HH2 TRP 0 268       1.905  -8.888   9.986  1.00  0.00           H  
ATOM   4303  N   ALA 0 269       6.586  -0.895   8.956  1.00  0.00      R00  N  
ATOM   4304  CA  ALA 0 269       7.444   0.122   9.630  1.00  0.00      R00  C  
ATOM   4305  C   ALA 0 269       6.860   0.568  10.998  1.00  0.00      R00  C  
ATOM   4306  O   ALA 0 269       7.620   0.987  11.895  1.00  0.00      R00  O  
ATOM   4307  CB  ALA 0 269       7.606   1.345   8.756  1.00  0.00      R00  C  
ATOM   4308  H   ALA 0 269       6.058  -0.552   8.166  1.00  0.00      R00  H  
ATOM   4309  HA  ALA 0 269       8.423  -0.335   9.774  1.00  0.00           H  
ATOM   4310  HB1 ALA 0 269       8.175   2.009   9.408  1.00  0.00           H  
ATOM   4311  HB2 ALA 0 269       7.998   1.047   7.784  1.00  0.00           H  
ATOM   4312  HB3 ALA 0 269       6.611   1.721   8.521  1.00  0.00           H  
ATOM   4313  N   CYS 0 270       5.523   0.771  11.028  1.00  0.00      R00  N  
ATOM   4314  CA  CYS 0 270       4.771   1.191  12.211  1.00  0.00      R00  C  
ATOM   4315  C   CYS 0 270       5.052   0.297  13.428  1.00  0.00      R00  C  
ATOM   4316  O   CYS 0 270       5.578   0.789  14.464  1.00  0.00      R00  O  
ATOM   4317  CB  CYS 0 270       3.252   1.422  11.832  1.00  0.00      R00  C  
ATOM   4318  SG  CYS 0 270       2.061   1.607  13.223  1.00  0.00      R00  S  
ATOM   4319  H   CYS 0 270       4.962   0.489  10.237  1.00  0.00      R00  H  
ATOM   4320  HA  CYS 0 270       5.241   2.150  12.432  1.00  0.00           H  
ATOM   4321  HB3 CYS 0 270       2.788   0.632  11.242  1.00  0.00           H  
ATOM   4322  HB2 CYS 0 270       3.172   2.234  11.109  1.00  0.00           H  
ATOM   4323  HG  CYS 0 270       2.058   2.933  13.059  1.00  0.00           H  
ATOM   4324  N   GLN 0 271       5.083  -1.004  13.172  1.00  0.00      R00  N  
ATOM   4325  CA  GLN 0 271       5.344  -2.083  14.093  1.00  0.00      R00  C  
ATOM   4326  C   GLN 0 271       6.812  -2.349  14.482  1.00  0.00      R00  C  
ATOM   4327  O   GLN 0 271       7.063  -3.224  15.299  1.00  0.00      R00  O  
ATOM   4328  CB  GLN 0 271       4.774  -3.422  13.565  1.00  0.00      R00  C  
ATOM   4329  CG  GLN 0 271       3.214  -3.429  13.475  1.00  0.00      R00  C  
ATOM   4330  CD  GLN 0 271       2.712  -4.811  13.399  1.00  0.00      R00  C  
ATOM   4331  OE1 GLN 0 271       3.213  -5.713  14.053  1.00  0.00      R00  O  
ATOM   4332  NE2 GLN 0 271       1.625  -5.086  12.683  1.00  0.00      R00  N  
ATOM   4333  H   GLN 0 271       4.808  -1.280  12.240  1.00  0.00      R00  H  
ATOM   4334 HE21 GLN 0 271       1.431  -6.074  12.599  1.00  0.00      R00  H  
ATOM   4335 HE22 GLN 0 271       1.119  -4.357  12.201  1.00  0.00      R00  H  
ATOM   4336  HA  GLN 0 271       4.783  -1.926  15.014  1.00  0.00           H  
ATOM   4337  HB3 GLN 0 271       5.023  -4.248  14.231  1.00  0.00           H  
ATOM   4338  HB2 GLN 0 271       5.265  -3.666  12.623  1.00  0.00           H  
ATOM   4339  HG3 GLN 0 271       2.775  -2.914  12.620  1.00  0.00           H  
ATOM   4340  HG2 GLN 0 271       2.873  -2.909  14.370  1.00  0.00           H  
ATOM   4341  N   VAL 0 272       7.809  -1.614  13.926  1.00  0.00      R00  N  
ATOM   4342  CA  VAL 0 272       9.176  -1.618  14.483  1.00  0.00      R00  C  
ATOM   4343  C   VAL 0 272       9.607  -0.215  15.015  1.00  0.00      R00  C  
ATOM   4344  O   VAL 0 272      10.469  -0.145  15.856  1.00  0.00      R00  O  
ATOM   4345  CB  VAL 0 272      10.222  -2.044  13.420  1.00  0.00      R00  C  
ATOM   4346  CG1 VAL 0 272       9.984  -3.444  12.909  1.00  0.00      R00  C  
ATOM   4347  CG2 VAL 0 272      10.581  -0.997  12.367  1.00  0.00      R00  C  
ATOM   4348  H   VAL 0 272       7.657  -0.994  13.143  1.00  0.00      R00  H  
ATOM   4349  HA  VAL 0 272       9.234  -2.377  15.264  1.00  0.00           H  
ATOM   4350  HB  VAL 0 272      11.159  -2.047  13.977  1.00  0.00           H  
ATOM   4351 HG11 VAL 0 272      10.593  -3.712  12.046  1.00  0.00           H  
ATOM   4352 HG12 VAL 0 272      10.297  -4.250  13.573  1.00  0.00           H  
ATOM   4353 HG13 VAL 0 272       8.924  -3.658  12.773  1.00  0.00           H  
ATOM   4354 HG21 VAL 0 272       9.746  -0.725  11.721  1.00  0.00           H  
ATOM   4355 HG22 VAL 0 272      10.969  -0.054  12.752  1.00  0.00           H  
ATOM   4356 HG23 VAL 0 272      11.408  -1.398  11.781  1.00  0.00           H  
ATOM   4357  N   ALA 0 273       8.833   0.864  14.672  1.00  0.00      R00  N  
ATOM   4358  CA  ALA 0 273       9.035   2.264  15.023  1.00  0.00      R00  C  
ATOM   4359  C   ALA 0 273       8.977   2.473  16.561  1.00  0.00      R00  C  
ATOM   4360  O   ALA 0 273       9.803   3.113  17.176  1.00  0.00      R00  O  
ATOM   4361  CB  ALA 0 273       8.089   3.162  14.329  1.00  0.00      R00  C  
ATOM   4362  H   ALA 0 273       8.145   0.727  13.945  1.00  0.00      R00  H  
ATOM   4363  HA  ALA 0 273       9.973   2.526  14.533  1.00  0.00           H  
ATOM   4364  HB1 ALA 0 273       7.041   2.907  14.488  1.00  0.00           H  
ATOM   4365  HB2 ALA 0 273       8.217   4.212  14.592  1.00  0.00           H  
ATOM   4366  HB3 ALA 0 273       8.286   3.094  13.259  1.00  0.00           H  
ATOM   4367  N   LEU 0 274       7.983   1.755  17.082  1.00  0.00      R00  N  
ATOM   4368  CA  LEU 0 274       7.797   1.630  18.527  1.00  0.00      R00  C  
ATOM   4369  C   LEU 0 274       8.927   0.875  19.391  1.00  0.00      R00  C  
ATOM   4370  O   LEU 0 274       8.939   0.956  20.629  1.00  0.00      R00  O  
ATOM   4371  CB  LEU 0 274       6.509   0.890  18.850  1.00  0.00      R00  C  
ATOM   4372  CG  LEU 0 274       5.220   1.550  18.206  1.00  0.00      R00  C  
ATOM   4373  CD1 LEU 0 274       4.066   0.569  18.002  1.00  0.00      R00  C  
ATOM   4374  CD2 LEU 0 274       4.882   2.917  18.806  1.00  0.00      R00  C  
ATOM   4375  H   LEU 0 274       7.347   1.258  16.476  1.00  0.00      R00  H  
ATOM   4376  HA  LEU 0 274       7.845   2.680  18.815  1.00  0.00           H  
ATOM   4377  HB3 LEU 0 274       6.418   0.825  19.934  1.00  0.00           H  
ATOM   4378  HB2 LEU 0 274       6.596  -0.142  18.513  1.00  0.00           H  
ATOM   4379  HG  LEU 0 274       5.478   1.879  17.199  1.00  0.00           H  
ATOM   4380 HD11 LEU 0 274       4.272  -0.106  17.172  1.00  0.00           H  
ATOM   4381 HD12 LEU 0 274       3.980  -0.089  18.867  1.00  0.00           H  
ATOM   4382 HD13 LEU 0 274       3.071   0.917  17.722  1.00  0.00           H  
ATOM   4383 HD21 LEU 0 274       4.702   3.663  18.032  1.00  0.00           H  
ATOM   4384 HD22 LEU 0 274       3.917   2.856  19.309  1.00  0.00           H  
ATOM   4385 HD23 LEU 0 274       5.567   3.361  19.529  1.00  0.00           H  
ATOM   4386  N   ILE 0 275      10.039   0.328  18.763  1.00  0.00      R00  N  
ATOM   4387  CA  ILE 0 275      11.159  -0.280  19.430  1.00  0.00      R00  C  
ATOM   4388  C   ILE 0 275      12.129   0.802  19.920  1.00  0.00      R00  C  
ATOM   4389  O   ILE 0 275      12.868   0.725  20.960  1.00  0.00      R00  O  
ATOM   4390  CB  ILE 0 275      11.984  -1.280  18.507  1.00  0.00      R00  C  
ATOM   4391  CG2 ILE 0 275      13.344  -1.588  18.979  1.00  0.00      R00  C  
ATOM   4392  CG1 ILE 0 275      11.049  -2.499  18.151  1.00  0.00      R00  C  
ATOM   4393  CD1 ILE 0 275      11.695  -3.362  17.016  1.00  0.00      R00  C  
ATOM   4394  H   ILE 0 275      10.075   0.380  17.755  1.00  0.00      R00  H  
ATOM   4395  HA  ILE 0 275      10.916  -0.773  20.371  1.00  0.00           H  
ATOM   4396  HB  ILE 0 275      12.153  -0.798  17.544  1.00  0.00           H  
ATOM   4397 HG21 ILE 0 275      13.173  -2.152  19.896  1.00  0.00           H  
ATOM   4398 HG22 ILE 0 275      13.941  -2.190  18.294  1.00  0.00           H  
ATOM   4399 HG23 ILE 0 275      14.041  -0.786  19.224  1.00  0.00           H  
ATOM   4400 HG13 ILE 0 275      10.044  -2.156  17.904  1.00  0.00           H  
ATOM   4401 HG12 ILE 0 275      11.007  -3.241  18.948  1.00  0.00           H  
ATOM   4402 HD11 ILE 0 275      11.103  -4.271  16.910  1.00  0.00           H  
ATOM   4403 HD12 ILE 0 275      11.637  -2.903  16.030  1.00  0.00           H  
ATOM   4404 HD13 ILE 0 275      12.644  -3.839  17.260  1.00  0.00           H  
ATOM   4405  N   TYR 0 276      12.175   1.919  19.258  1.00  0.00      R00  N  
ATOM   4406  CA  TYR 0 276      12.923   3.141  19.468  1.00  0.00      R00  C  
ATOM   4407  C   TYR 0 276      12.000   4.320  19.889  1.00  0.00      R00  C  
ATOM   4408  O   TYR 0 276      12.392   5.451  19.667  1.00  0.00      R00  O  
ATOM   4409  CB  TYR 0 276      13.679   3.420  18.133  1.00  0.00      R00  C  
ATOM   4410  CG  TYR 0 276      14.750   2.388  17.724  1.00  0.00      R00  C  
ATOM   4411  CD1 TYR 0 276      15.841   2.273  18.572  1.00  0.00      R00  C  
ATOM   4412  CE1 TYR 0 276      16.676   1.119  18.457  1.00  0.00      R00  C  
ATOM   4413  CD2 TYR 0 276      14.517   1.380  16.729  1.00  0.00      R00  C  
ATOM   4414  CE2 TYR 0 276      15.292   0.166  16.754  1.00  0.00      R00  C  
ATOM   4415  CZ  TYR 0 276      16.377   0.004  17.637  1.00  0.00      R00  C  
ATOM   4416  OH  TYR 0 276      17.046  -1.182  17.682  1.00  0.00      R00  O  
ATOM   4417  H   TYR 0 276      11.478   1.896  18.528  1.00  0.00      R00  H  
ATOM   4418  HH  TYR 0 276      17.797  -1.041  18.263  1.00  0.00      R00  H  
ATOM   4419  HA  TYR 0 276      13.692   2.974  20.222  1.00  0.00           H  
ATOM   4420  HB3 TYR 0 276      14.138   4.408  18.100  1.00  0.00           H  
ATOM   4421  HB2 TYR 0 276      12.904   3.435  17.367  1.00  0.00           H  
ATOM   4422  HD1 TYR 0 276      16.178   2.972  19.323  1.00  0.00           H  
ATOM   4423  HE1 TYR 0 276      17.510   1.088  19.143  1.00  0.00           H  
ATOM   4424  HD2 TYR 0 276      13.669   1.396  16.059  1.00  0.00           H  
ATOM   4425  HE2 TYR 0 276      15.009  -0.700  16.174  1.00  0.00           H  
ATOM   4426  N   SER 0 277      10.897   4.037  20.598  1.00  0.00      R00  N  
ATOM   4427  CA  SER 0 277       9.983   5.013  21.277  1.00  0.00      R00  C  
ATOM   4428  C   SER 0 277       9.916   4.714  22.760  1.00  0.00      R00  C  
ATOM   4429  O   SER 0 277       9.873   3.559  23.093  1.00  0.00      R00  O  
ATOM   4430  CB  SER 0 277       8.594   4.875  20.631  1.00  0.00      R00  C  
ATOM   4431  OG  SER 0 277       7.663   6.007  20.792  1.00  0.00      R00  O  
ATOM   4432  H   SER 0 277      10.758   3.111  20.976  1.00  0.00      R00  H  
ATOM   4433  HG  SER 0 277       7.993   6.826  20.418  1.00  0.00      R00  H  
ATOM   4434  HA  SER 0 277      10.343   6.029  21.110  1.00  0.00           H  
ATOM   4435  HB3 SER 0 277       8.093   3.947  20.903  1.00  0.00           H  
ATOM   4436  HB2 SER 0 277       8.683   4.567  19.590  1.00  0.00           H  
ATOM   4437  N   GLN 0 278       9.713   5.749  23.622  1.00  0.00      R00  N  
ATOM   4438  CA  GLN 0 278       9.560   5.567  25.085  1.00  0.00      R00  C  
ATOM   4439  C   GLN 0 278       8.397   4.590  25.556  1.00  0.00      R00  C  
ATOM   4440  O   GLN 0 278       7.547   4.172  24.795  1.00  0.00      R00  O  
ATOM   4441  CB  GLN 0 278       9.398   6.902  25.807  1.00  0.00      R00  C  
ATOM   4442  CG  GLN 0 278      10.209   8.100  25.326  1.00  0.00      R00  C  
ATOM   4443  CD  GLN 0 278       9.420   9.107  24.432  1.00  0.00      R00  C  
ATOM   4444  OE1 GLN 0 278       8.525   8.708  23.631  1.00  0.00      R00  O  
ATOM   4445  NE2 GLN 0 278       9.631  10.405  24.667  1.00  0.00      R00  N  
ATOM   4446  H   GLN 0 278       9.447   6.644  23.238  1.00  0.00      R00  H  
ATOM   4447 HE21 GLN 0 278       9.063  11.149  24.287  1.00  0.00      R00  H  
ATOM   4448 HE22 GLN 0 278      10.221  10.607  25.462  1.00  0.00      R00  H  
ATOM   4449  HA  GLN 0 278      10.531   5.130  25.316  1.00  0.00           H  
ATOM   4450  HB3 GLN 0 278       9.599   6.820  26.875  1.00  0.00           H  
ATOM   4451  HB2 GLN 0 278       8.338   7.152  25.811  1.00  0.00           H  
ATOM   4452  HG3 GLN 0 278      11.030   7.908  24.635  1.00  0.00           H  
ATOM   4453  HG2 GLN 0 278      10.471   8.658  26.225  1.00  0.00           H  
ATOM   4454  N   ALA 0 279       8.429   4.259  26.819  1.00  0.00      R00  N  
ATOM   4455  CA  ALA 0 279       7.430   3.385  27.450  1.00  0.00      R00  C  
ATOM   4456  C   ALA 0 279       5.939   3.934  27.308  1.00  0.00      R00  C  
ATOM   4457  O   ALA 0 279       5.688   5.105  27.490  1.00  0.00      R00  O  
ATOM   4458  CB  ALA 0 279       7.829   3.354  28.858  1.00  0.00      R00  C  
ATOM   4459  H   ALA 0 279       9.141   4.698  27.385  1.00  0.00      R00  H  
ATOM   4460  HA  ALA 0 279       7.568   2.395  27.015  1.00  0.00           H  
ATOM   4461  HB1 ALA 0 279       8.027   4.368  29.205  1.00  0.00           H  
ATOM   4462  HB2 ALA 0 279       7.185   2.703  29.449  1.00  0.00           H  
ATOM   4463  HB3 ALA 0 279       8.821   2.903  28.893  1.00  0.00           H  
ATOM   4464  N   THR 0 280       5.034   3.061  26.844  1.00  0.00      R00  N  
ATOM   4465  CA  THR 0 280       3.697   3.312  26.318  1.00  0.00      R00  C  
ATOM   4466  C   THR 0 280       2.725   4.196  27.019  1.00  0.00      R00  C  
ATOM   4467  O   THR 0 280       1.917   4.946  26.469  1.00  0.00      R00  O  
ATOM   4468  CB  THR 0 280       3.063   2.026  25.963  1.00  0.00      R00  C  
ATOM   4469  OG1 THR 0 280       3.920   1.030  25.374  1.00  0.00      R00  O  
ATOM   4470  CG2 THR 0 280       1.756   2.137  25.121  1.00  0.00      R00  C  
ATOM   4471  H   THR 0 280       5.177   2.074  26.685  1.00  0.00      R00  H  
ATOM   4472  HG1 THR 0 280       4.119   1.482  24.551  1.00  0.00      R00  H  
ATOM   4473  HA  THR 0 280       3.918   3.925  25.444  1.00  0.00           H  
ATOM   4474  HB  THR 0 280       2.760   1.521  26.881  1.00  0.00           H  
ATOM   4475 HG21 THR 0 280       0.992   2.245  25.890  1.00  0.00           H  
ATOM   4476 HG22 THR 0 280       1.633   3.121  24.668  1.00  0.00           H  
ATOM   4477 HG23 THR 0 280       1.564   1.256  24.507  1.00  0.00           H  
ATOM   4478  N   GLU 0 281       2.847   4.178  28.372  1.00  0.00      R00  N  
ATOM   4479  CA  GLU 0 281       2.051   5.102  29.221  1.00  0.00      R00  C  
ATOM   4480  C   GLU 0 281       2.691   6.462  29.383  1.00  0.00      R00  C  
ATOM   4481  O   GLU 0 281       1.912   7.390  29.737  1.00  0.00      R00  O  
ATOM   4482  CB  GLU 0 281       1.911   4.452  30.604  1.00  0.00      R00  C  
ATOM   4483  CG  GLU 0 281       0.738   5.063  31.451  1.00  0.00      R00  C  
ATOM   4484  CD  GLU 0 281      -0.647   5.059  30.832  1.00  0.00      R00  C  
ATOM   4485  OE1 GLU 0 281      -1.351   6.085  30.911  1.00  0.00      R00  O  
ATOM   4486  OE2 GLU 0 281      -0.981   3.978  30.280  1.00  0.00      R00  O1-
ATOM   4487  H   GLU 0 281       3.324   3.415  28.831  1.00  0.00      R00  H  
ATOM   4488  HA  GLU 0 281       1.081   5.292  28.761  1.00  0.00           H  
ATOM   4489  HB3 GLU 0 281       2.851   4.561  31.145  1.00  0.00           H  
ATOM   4490  HB2 GLU 0 281       1.555   3.426  30.506  1.00  0.00           H  
ATOM   4491  HG3 GLU 0 281       1.039   6.037  31.836  1.00  0.00           H  
ATOM   4492  HG2 GLU 0 281       0.798   4.474  32.366  1.00  0.00           H  
ATOM   4493  N   CYS 0 282       4.025   6.610  29.092  1.00  0.00      R00  N  
ATOM   4494  CA  CYS 0 282       4.838   7.796  29.257  1.00  0.00      R00  C  
ATOM   4495  C   CYS 0 282       4.962   8.569  28.004  1.00  0.00      R00  C  
ATOM   4496  O   CYS 0 282       5.052   9.825  28.107  1.00  0.00      R00  O  
ATOM   4497  CB  CYS 0 282       6.280   7.492  29.670  1.00  0.00      R00  C  
ATOM   4498  SG  CYS 0 282       6.395   6.342  31.042  1.00  0.00      R00  S  
ATOM   4499  H   CYS 0 282       4.522   5.769  28.836  1.00  0.00      R00  H  
ATOM   4500  HA  CYS 0 282       4.445   8.385  30.086  1.00  0.00           H  
ATOM   4501  HB3 CYS 0 282       6.555   8.430  30.154  1.00  0.00           H  
ATOM   4502  HB2 CYS 0 282       6.957   7.238  28.855  1.00  0.00           H  
ATOM   4503  HG  CYS 0 282       5.903   7.270  31.867  1.00  0.00           H  
ATOM   4504  N   ALA 0 283       5.014   7.853  26.886  1.00  0.00      R00  N  
ATOM   4505  CA  ALA 0 283       5.301   8.379  25.529  1.00  0.00      R00  C  
ATOM   4506  C   ALA 0 283       4.127   9.288  25.053  1.00  0.00      R00  C  
ATOM   4507  O   ALA 0 283       3.004   9.039  25.497  1.00  0.00      R00  O  
ATOM   4508  CB  ALA 0 283       5.666   7.275  24.555  1.00  0.00      R00  C  
ATOM   4509  H   ALA 0 283       5.117   6.860  27.041  1.00  0.00      R00  H  
ATOM   4510  HA  ALA 0 283       6.154   9.058  25.516  1.00  0.00           H  
ATOM   4511  HB1 ALA 0 283       4.888   6.513  24.512  1.00  0.00           H  
ATOM   4512  HB2 ALA 0 283       5.894   7.532  23.521  1.00  0.00           H  
ATOM   4513  HB3 ALA 0 283       6.493   6.719  24.998  1.00  0.00           H  
ATOM   4514  N   SER 0 284       4.452  10.252  24.193  1.00  0.00      R00  N  
ATOM   4515  CA  SER 0 284       3.442  11.229  23.707  1.00  0.00      R00  C  
ATOM   4516  C   SER 0 284       2.346  10.507  22.956  1.00  0.00      R00  C  
ATOM   4517  O   SER 0 284       2.679   9.688  22.112  1.00  0.00      R00  O  
ATOM   4518  CB  SER 0 284       4.086  12.321  22.760  1.00  0.00      R00  C  
ATOM   4519  OG  SER 0 284       4.708  11.835  21.572  1.00  0.00      R00  O  
ATOM   4520  H   SER 0 284       5.329  10.355  23.703  1.00  0.00      R00  H  
ATOM   4521  HG  SER 0 284       5.430  11.249  21.808  1.00  0.00      R00  H  
ATOM   4522  HA  SER 0 284       3.090  11.811  24.559  1.00  0.00           H  
ATOM   4523  HB3 SER 0 284       4.920  12.732  23.329  1.00  0.00           H  
ATOM   4524  HB2 SER 0 284       3.410  13.151  22.555  1.00  0.00           H  
ATOM   4525  N   HIS 0 285       1.069  10.940  23.280  1.00  0.00      R00  N  
ATOM   4526  CA  HIS 0 285      -0.253  10.425  22.797  1.00  0.00      R00  C  
ATOM   4527  C   HIS 0 285      -0.351   9.978  21.324  1.00  0.00      R00  C  
ATOM   4528  O   HIS 0 285      -1.136   9.056  20.993  1.00  0.00      R00  O  
ATOM   4529  CB  HIS 0 285      -1.315  11.398  23.312  1.00  0.00      R00  C  
ATOM   4530  CG  HIS 0 285      -1.162  12.822  22.859  1.00  0.00      R00  C  
ATOM   4531  ND1 HIS 0 285      -1.350  13.320  21.572  1.00  0.00      R00  N  
ATOM   4532  CD2 HIS 0 285      -0.833  13.925  23.559  1.00  0.00      R00  C  
ATOM   4533  NE2 HIS 0 285      -0.788  15.029  22.763  1.00  0.00      R00  N  
ATOM   4534  CE1 HIS 0 285      -1.154  14.609  21.574  1.00  0.00      R00  C  
ATOM   4535  H   HIS 0 285       1.007  11.624  24.021  1.00  0.00      R00  H  
ATOM   4536  HD1 HIS 0 285      -1.729  12.755  20.826  1.00  0.00      R00  H  
ATOM   4537  HA  HIS 0 285      -0.349   9.467  23.309  1.00  0.00           H  
ATOM   4538  HB3 HIS 0 285      -1.188  11.550  24.384  1.00  0.00           H  
ATOM   4539  HB2 HIS 0 285      -2.262  10.900  23.104  1.00  0.00           H  
ATOM   4540  HD2 HIS 0 285      -0.570  14.098  24.592  1.00  0.00           H  
ATOM   4541  HE1 HIS 0 285      -1.251  15.274  20.728  1.00  0.00           H  
ATOM   4542  N   VAL 0 286       0.310  10.653  20.413  1.00  0.00      R00  N  
ATOM   4543  CA  VAL 0 286       0.437  10.263  18.987  1.00  0.00      R00  C  
ATOM   4544  C   VAL 0 286       1.047   8.845  18.736  1.00  0.00      R00  C  
ATOM   4545  O   VAL 0 286       0.854   8.319  17.608  1.00  0.00      R00  O  
ATOM   4546  CB  VAL 0 286       1.396  11.299  18.354  1.00  0.00      R00  C  
ATOM   4547  CG1 VAL 0 286       0.760  12.697  18.269  1.00  0.00      R00  C  
ATOM   4548  CG2 VAL 0 286       2.868  11.325  18.714  1.00  0.00      R00  C  
ATOM   4549  H   VAL 0 286       0.903  11.419  20.699  1.00  0.00      R00  H  
ATOM   4550  HA  VAL 0 286      -0.531  10.365  18.497  1.00  0.00           H  
ATOM   4551  HB  VAL 0 286       1.467  11.094  17.285  1.00  0.00           H  
ATOM   4552 HG11 VAL 0 286      -0.328  12.773  18.261  1.00  0.00           H  
ATOM   4553 HG12 VAL 0 286       1.243  13.330  19.014  1.00  0.00           H  
ATOM   4554 HG13 VAL 0 286       1.136  13.111  17.334  1.00  0.00           H  
ATOM   4555 HG21 VAL 0 286       3.435  10.467  18.355  1.00  0.00           H  
ATOM   4556 HG22 VAL 0 286       3.271  12.239  18.278  1.00  0.00           H  
ATOM   4557 HG23 VAL 0 286       3.025  11.405  19.790  1.00  0.00           H  
ATOM   4558  N   THR 0 287       1.785   8.272  19.734  1.00  0.00      R00  N  
ATOM   4559  CA  THR 0 287       2.396   6.950  19.695  1.00  0.00      R00  C  
ATOM   4560  C   THR 0 287       1.415   5.803  20.016  1.00  0.00      R00  C  
ATOM   4561  O   THR 0 287       1.910   4.668  19.835  1.00  0.00      R00  O  
ATOM   4562  CB  THR 0 287       3.700   6.833  20.525  1.00  0.00      R00  C  
ATOM   4563  OG1 THR 0 287       3.378   6.859  21.896  1.00  0.00      R00  O  
ATOM   4564  CG2 THR 0 287       4.756   7.855  20.128  1.00  0.00      R00  C  
ATOM   4565  H   THR 0 287       2.031   8.785  20.568  1.00  0.00      R00  H  
ATOM   4566  HG1 THR 0 287       3.551   7.750  22.209  1.00  0.00      R00  H  
ATOM   4567  HA  THR 0 287       2.576   6.717  18.646  1.00  0.00           H  
ATOM   4568  HB  THR 0 287       4.065   5.822  20.343  1.00  0.00           H  
ATOM   4569 HG21 THR 0 287       4.454   8.902  20.126  1.00  0.00           H  
ATOM   4570 HG22 THR 0 287       5.589   7.629  20.793  1.00  0.00           H  
ATOM   4571 HG23 THR 0 287       5.056   7.589  19.114  1.00  0.00           H  
ATOM   4572  N   ILE 0 288       0.171   6.071  20.355  1.00  0.00      R00  N  
ATOM   4573  CA  ILE 0 288      -0.904   5.209  20.745  1.00  0.00      R00  C  
ATOM   4574  C   ILE 0 288      -1.874   5.079  19.557  1.00  0.00      R00  C  
ATOM   4575  O   ILE 0 288      -2.774   4.224  19.451  1.00  0.00      R00  O  
ATOM   4576  CB  ILE 0 288      -1.570   5.684  22.066  1.00  0.00      R00  C  
ATOM   4577  CG2 ILE 0 288      -3.002   5.139  22.402  1.00  0.00      R00  C  
ATOM   4578  CG1 ILE 0 288      -0.703   5.232  23.263  1.00  0.00      R00  C  
ATOM   4579  CD1 ILE 0 288      -1.401   5.303  24.677  1.00  0.00      R00  C  
ATOM   4580  H   ILE 0 288      -0.066   7.033  20.549  1.00  0.00      R00  H  
ATOM   4581  HA  ILE 0 288      -0.462   4.221  20.879  1.00  0.00           H  
ATOM   4582  HB  ILE 0 288      -1.792   6.746  21.958  1.00  0.00           H  
ATOM   4583 HG21 ILE 0 288      -3.594   5.476  23.252  1.00  0.00           H  
ATOM   4584 HG22 ILE 0 288      -3.699   5.220  21.568  1.00  0.00           H  
ATOM   4585 HG23 ILE 0 288      -2.918   4.064  22.565  1.00  0.00           H  
ATOM   4586 HG13 ILE 0 288       0.184   5.865  23.229  1.00  0.00           H  
ATOM   4587 HG12 ILE 0 288      -0.359   4.208  23.115  1.00  0.00           H  
ATOM   4588 HD11 ILE 0 288      -2.015   6.197  24.786  1.00  0.00           H  
ATOM   4589 HD12 ILE 0 288      -1.940   4.379  24.885  1.00  0.00           H  
ATOM   4590 HD13 ILE 0 288      -0.679   5.444  25.482  1.00  0.00           H  
ATOM   4591  N   THR 0 289      -1.815   5.924  18.557  1.00  0.00      R00  N  
ATOM   4592  CA  THR 0 289      -2.719   6.112  17.380  1.00  0.00      R00  C  
ATOM   4593  C   THR 0 289      -2.233   5.560  16.044  1.00  0.00      R00  C  
ATOM   4594  O   THR 0 289      -3.011   5.331  15.091  1.00  0.00      R00  O  
ATOM   4595  CB  THR 0 289      -3.089   7.646  17.223  1.00  0.00      R00  C  
ATOM   4596  OG1 THR 0 289      -1.868   8.396  17.274  1.00  0.00      R00  O  
ATOM   4597  CG2 THR 0 289      -3.920   8.122  18.426  1.00  0.00      R00  C  
ATOM   4598  H   THR 0 289      -1.103   6.637  18.630  1.00  0.00      R00  H  
ATOM   4599  HG1 THR 0 289      -1.330   8.299  16.485  1.00  0.00      R00  H  
ATOM   4600  HA  THR 0 289      -3.638   5.552  17.549  1.00  0.00           H  
ATOM   4601  HB  THR 0 289      -3.658   7.873  16.322  1.00  0.00           H  
ATOM   4602 HG21 THR 0 289      -4.267   9.125  18.177  1.00  0.00           H  
ATOM   4603 HG22 THR 0 289      -4.692   7.399  18.690  1.00  0.00           H  
ATOM   4604 HG23 THR 0 289      -3.249   8.203  19.281  1.00  0.00           H  
ATOM   4605  N   VAL 0 290      -0.905   5.277  16.011  1.00  0.00      R00  N  
ATOM   4606  CA  VAL 0 290      -0.162   4.834  14.854  1.00  0.00      R00  C  
ATOM   4607  C   VAL 0 290      -0.718   3.644  14.133  1.00  0.00      R00  C  
ATOM   4608  O   VAL 0 290      -0.467   3.531  12.937  1.00  0.00      R00  O  
ATOM   4609  CB  VAL 0 290       1.259   4.534  15.319  1.00  0.00      R00  C  
ATOM   4610  CG1 VAL 0 290       2.060   5.782  15.684  1.00  0.00      R00  C  
ATOM   4611  CG2 VAL 0 290       1.384   3.468  16.411  1.00  0.00      R00  C  
ATOM   4612  H   VAL 0 290      -0.315   5.520  16.795  1.00  0.00      R00  H  
ATOM   4613  HA  VAL 0 290      -0.131   5.717  14.215  1.00  0.00           H  
ATOM   4614  HB  VAL 0 290       1.721   4.096  14.435  1.00  0.00           H  
ATOM   4615 HG11 VAL 0 290       2.301   6.462  14.866  1.00  0.00           H  
ATOM   4616 HG12 VAL 0 290       1.538   6.267  16.508  1.00  0.00           H  
ATOM   4617 HG13 VAL 0 290       3.075   5.538  15.997  1.00  0.00           H  
ATOM   4618 HG21 VAL 0 290       0.837   2.556  16.173  1.00  0.00           H  
ATOM   4619 HG22 VAL 0 290       2.409   3.226  16.690  1.00  0.00           H  
ATOM   4620 HG23 VAL 0 290       1.116   3.796  17.416  1.00  0.00           H  
ATOM   4621  N   PHE 0 291      -1.394   2.723  14.817  1.00  0.00      R00  N  
ATOM   4622  CA  PHE 0 291      -1.832   1.454  14.205  1.00  0.00      R00  C  
ATOM   4623  C   PHE 0 291      -3.145   1.528  13.348  1.00  0.00      R00  C  
ATOM   4624  O   PHE 0 291      -3.365   0.749  12.406  1.00  0.00      R00  O  
ATOM   4625  CB  PHE 0 291      -2.279   0.504  15.346  1.00  0.00      R00  C  
ATOM   4626  CG  PHE 0 291      -1.244  -0.011  16.287  1.00  0.00      R00  C  
ATOM   4627  CD1 PHE 0 291       0.099  -0.305  15.851  1.00  0.00      R00  C  
ATOM   4628  CD2 PHE 0 291      -1.716  -0.454  17.531  1.00  0.00      R00  C  
ATOM   4629  CE1 PHE 0 291       0.982  -0.728  16.852  1.00  0.00      R00  C  
ATOM   4630  CE2 PHE 0 291      -0.853  -0.896  18.511  1.00  0.00      R00  C  
ATOM   4631  CZ  PHE 0 291       0.537  -0.981  18.183  1.00  0.00      R00  C  
ATOM   4632  H   PHE 0 291      -1.500   2.826  15.816  1.00  0.00      R00  H  
ATOM   4633  HA  PHE 0 291      -1.021   0.994  13.641  1.00  0.00           H  
ATOM   4634  HB3 PHE 0 291      -2.618  -0.422  14.880  1.00  0.00           H  
ATOM   4635  HB2 PHE 0 291      -3.126   0.924  15.887  1.00  0.00           H  
ATOM   4636  HD1 PHE 0 291       0.453  -0.065  14.859  1.00  0.00           H  
ATOM   4637  HD2 PHE 0 291      -2.735  -0.198  17.780  1.00  0.00           H  
ATOM   4638  HE1 PHE 0 291       1.994  -0.949  16.544  1.00  0.00           H  
ATOM   4639  HE2 PHE 0 291      -1.096  -1.164  19.529  1.00  0.00           H  
ATOM   4640  HZ  PHE 0 291       1.226  -1.233  18.976  1.00  0.00           H  
ATOM   4641  N   LEU 0 292      -3.993   2.553  13.681  1.00  0.00      R00  N  
ATOM   4642  CA  LEU 0 292      -5.225   2.837  12.929  1.00  0.00      R00  C  
ATOM   4643  C   LEU 0 292      -4.877   3.640  11.668  1.00  0.00      R00  C  
ATOM   4644  O   LEU 0 292      -5.352   3.247  10.555  1.00  0.00      R00  O  
ATOM   4645  CB  LEU 0 292      -6.219   3.617  13.834  1.00  0.00      R00  C  
ATOM   4646  CG  LEU 0 292      -6.644   3.084  15.187  1.00  0.00      R00  C  
ATOM   4647  CD1 LEU 0 292      -5.469   3.041  16.265  1.00  0.00      R00  C  
ATOM   4648  CD2 LEU 0 292      -7.872   3.934  15.662  1.00  0.00      R00  C  
ATOM   4649  H   LEU 0 292      -3.714   3.218  14.388  1.00  0.00      R00  H  
ATOM   4650  HA  LEU 0 292      -5.662   1.861  12.721  1.00  0.00           H  
ATOM   4651  HB3 LEU 0 292      -7.073   3.811  13.186  1.00  0.00           H  
ATOM   4652  HB2 LEU 0 292      -5.731   4.574  14.022  1.00  0.00           H  
ATOM   4653  HG  LEU 0 292      -7.020   2.100  14.906  1.00  0.00           H  
ATOM   4654 HD11 LEU 0 292      -4.617   3.632  15.929  1.00  0.00           H  
ATOM   4655 HD12 LEU 0 292      -5.682   3.624  17.162  1.00  0.00           H  
ATOM   4656 HD13 LEU 0 292      -5.165   2.067  16.649  1.00  0.00           H  
ATOM   4657 HD21 LEU 0 292      -7.475   4.709  16.319  1.00  0.00           H  
ATOM   4658 HD22 LEU 0 292      -8.379   4.396  14.815  1.00  0.00           H  
ATOM   4659 HD23 LEU 0 292      -8.683   3.407  16.164  1.00  0.00           H  
ATOM   4660  N   VAL 0 293      -4.159   4.723  11.750  1.00  0.00      R00  N  
ATOM   4661  CA  VAL 0 293      -3.716   5.586  10.579  1.00  0.00      R00  C  
ATOM   4662  C   VAL 0 293      -2.818   4.894   9.526  1.00  0.00      R00  C  
ATOM   4663  O   VAL 0 293      -3.012   5.117   8.357  1.00  0.00      R00  O  
ATOM   4664  CB  VAL 0 293      -3.132   6.929  11.026  1.00  0.00      R00  C  
ATOM   4665  CG1 VAL 0 293      -2.938   7.971   9.913  1.00  0.00      R00  C  
ATOM   4666  CG2 VAL 0 293      -3.872   7.532  12.235  1.00  0.00      R00  C  
ATOM   4667  H   VAL 0 293      -3.638   4.928  12.590  1.00  0.00      R00  H  
ATOM   4668  HA  VAL 0 293      -4.684   5.890  10.181  1.00  0.00           H  
ATOM   4669  HB  VAL 0 293      -2.125   6.753  11.403  1.00  0.00           H  
ATOM   4670 HG11 VAL 0 293      -3.779   8.394   9.363  1.00  0.00           H  
ATOM   4671 HG12 VAL 0 293      -2.490   8.832  10.410  1.00  0.00           H  
ATOM   4672 HG13 VAL 0 293      -2.219   7.633   9.167  1.00  0.00           H  
ATOM   4673 HG21 VAL 0 293      -3.540   8.542  12.474  1.00  0.00           H  
ATOM   4674 HG22 VAL 0 293      -4.922   7.686  11.988  1.00  0.00           H  
ATOM   4675 HG23 VAL 0 293      -3.757   6.929  13.136  1.00  0.00           H  
ATOM   4676  N   ALA 0 294      -1.924   3.950   9.949  1.00  0.00      R00  N  
ATOM   4677  CA  ALA 0 294      -1.146   3.146   9.036  1.00  0.00      R00  C  
ATOM   4678  C   ALA 0 294      -2.001   2.119   8.241  1.00  0.00      R00  C  
ATOM   4679  O   ALA 0 294      -1.773   2.025   7.032  1.00  0.00      R00  O  
ATOM   4680  CB  ALA 0 294       0.004   2.389   9.750  1.00  0.00      R00  C  
ATOM   4681  H   ALA 0 294      -1.786   3.827  10.942  1.00  0.00      R00  H  
ATOM   4682  HA  ALA 0 294      -0.674   3.902   8.409  1.00  0.00           H  
ATOM   4683  HB1 ALA 0 294      -0.016   1.311   9.587  1.00  0.00           H  
ATOM   4684  HB2 ALA 0 294       0.921   2.746   9.281  1.00  0.00           H  
ATOM   4685  HB3 ALA 0 294       0.081   2.674  10.799  1.00  0.00           H  
ATOM   4686  N   ALA 0 295      -2.994   1.437   8.886  1.00  0.00      R00  N  
ATOM   4687  CA  ALA 0 295      -4.054   0.661   8.255  1.00  0.00      R00  C  
ATOM   4688  C   ALA 0 295      -4.724   1.492   7.181  1.00  0.00      R00  C  
ATOM   4689  O   ALA 0 295      -4.753   0.999   6.011  1.00  0.00      R00  O  
ATOM   4690  CB  ALA 0 295      -5.111   0.136   9.237  1.00  0.00      R00  C  
ATOM   4691  H   ALA 0 295      -3.061   1.497   9.892  1.00  0.00      R00  H  
ATOM   4692  HA  ALA 0 295      -3.564  -0.102   7.651  1.00  0.00           H  
ATOM   4693  HB1 ALA 0 295      -4.537  -0.240  10.084  1.00  0.00           H  
ATOM   4694  HB2 ALA 0 295      -5.797   0.913   9.573  1.00  0.00           H  
ATOM   4695  HB3 ALA 0 295      -5.779  -0.616   8.816  1.00  0.00           H  
ATOM   4696  N   CYS 0 296      -5.223   2.743   7.518  1.00  0.00      R00  N  
ATOM   4697  CA  CYS 0 296      -5.865   3.708   6.556  1.00  0.00      R00  C  
ATOM   4698  C   CYS 0 296      -4.948   4.051   5.419  1.00  0.00      R00  C  
ATOM   4699  O   CYS 0 296      -5.411   4.151   4.330  1.00  0.00      R00  O  
ATOM   4700  CB  CYS 0 296      -6.326   4.899   7.329  1.00  0.00      R00  C  
ATOM   4701  SG  CYS 0 296      -7.759   4.434   8.356  1.00  0.00      R00  S  
ATOM   4702  H   CYS 0 296      -5.206   3.077   8.471  1.00  0.00      R00  H  
ATOM   4703  HA  CYS 0 296      -6.731   3.231   6.098  1.00  0.00           H  
ATOM   4704  HB3 CYS 0 296      -6.585   5.754   6.704  1.00  0.00           H  
ATOM   4705  HB2 CYS 0 296      -5.573   5.408   7.931  1.00  0.00           H  
ATOM   4706  HG  CYS 0 296      -7.103   3.602   9.170  1.00  0.00           H  
ATOM   4707  N   PHE 0 297      -3.654   4.175   5.721  1.00  0.00      R00  N  
ATOM   4708  CA  PHE 0 297      -2.591   4.339   4.696  1.00  0.00      R00  C  
ATOM   4709  C   PHE 0 297      -2.472   3.048   3.801  1.00  0.00      R00  C  
ATOM   4710  O   PHE 0 297      -2.752   3.194   2.619  1.00  0.00      R00  O  
ATOM   4711  CB  PHE 0 297      -1.221   4.721   5.280  1.00  0.00      R00  C  
ATOM   4712  CG  PHE 0 297      -1.033   6.238   5.264  1.00  0.00      R00  C  
ATOM   4713  CD1 PHE 0 297      -0.781   6.939   6.437  1.00  0.00      R00  C  
ATOM   4714  CD2 PHE 0 297      -0.981   6.985   4.070  1.00  0.00      R00  C  
ATOM   4715  CE1 PHE 0 297      -0.606   8.311   6.442  1.00  0.00      R00  C  
ATOM   4716  CE2 PHE 0 297      -0.830   8.373   4.017  1.00  0.00      R00  C  
ATOM   4717  CZ  PHE 0 297      -0.620   9.043   5.217  1.00  0.00      R00  C  
ATOM   4718  H   PHE 0 297      -3.323   4.154   6.675  1.00  0.00      R00  H  
ATOM   4719  HA  PHE 0 297      -2.991   5.012   3.938  1.00  0.00           H  
ATOM   4720  HB3 PHE 0 297      -0.440   4.331   4.629  1.00  0.00           H  
ATOM   4721  HB2 PHE 0 297      -1.158   4.436   6.330  1.00  0.00           H  
ATOM   4722  HD1 PHE 0 297      -0.722   6.529   7.434  1.00  0.00           H  
ATOM   4723  HD2 PHE 0 297      -1.138   6.492   3.121  1.00  0.00           H  
ATOM   4724  HE1 PHE 0 297      -0.539   8.946   7.313  1.00  0.00           H  
ATOM   4725  HE2 PHE 0 297      -0.823   8.898   3.073  1.00  0.00           H  
ATOM   4726  HZ  PHE 0 297      -0.509  10.117   5.214  1.00  0.00           H  
ATOM   4727  N   SER 0 298      -2.308   1.932   4.438  1.00  0.00      R00  N  
ATOM   4728  CA  SER 0 298      -1.963   0.661   3.775  1.00  0.00      R00  C  
ATOM   4729  C   SER 0 298      -3.104   0.131   2.836  1.00  0.00      R00  C  
ATOM   4730  O   SER 0 298      -2.854  -0.302   1.746  1.00  0.00      R00  O  
ATOM   4731  CB  SER 0 298      -1.778  -0.274   4.987  1.00  0.00      R00  C  
ATOM   4732  OG  SER 0 298      -1.293  -1.508   4.528  1.00  0.00      R00  O  
ATOM   4733  H   SER 0 298      -2.098   2.017   5.422  1.00  0.00      R00  H  
ATOM   4734  HG  SER 0 298      -2.031  -1.742   3.960  1.00  0.00      R00  H  
ATOM   4735  HA  SER 0 298      -1.026   0.788   3.232  1.00  0.00           H  
ATOM   4736  HB3 SER 0 298      -2.731  -0.448   5.486  1.00  0.00           H  
ATOM   4737  HB2 SER 0 298      -1.123   0.249   5.683  1.00  0.00           H  
ATOM   4738  N   TYR 0 299      -4.326   0.350   3.245  1.00  0.00      R00  N  
ATOM   4739  CA  TYR 0 299      -5.610   0.038   2.566  1.00  0.00      R00  C  
ATOM   4740  C   TYR 0 299      -5.862   1.105   1.396  1.00  0.00      R00  C  
ATOM   4741  O   TYR 0 299      -6.729   0.771   0.568  1.00  0.00      R00  O  
ATOM   4742  CB  TYR 0 299      -6.727  -0.046   3.652  1.00  0.00      R00  C  
ATOM   4743  CG  TYR 0 299      -6.731  -1.206   4.620  1.00  0.00      R00  C  
ATOM   4744  CD1 TYR 0 299      -7.955  -1.550   5.306  1.00  0.00      R00  C  
ATOM   4745  CE1 TYR 0 299      -8.050  -2.530   6.314  1.00  0.00      R00  C  
ATOM   4746  CD2 TYR 0 299      -5.637  -1.988   4.965  1.00  0.00      R00  C  
ATOM   4747  CE2 TYR 0 299      -5.647  -2.940   5.949  1.00  0.00      R00  C  
ATOM   4748  CZ  TYR 0 299      -6.808  -3.190   6.671  1.00  0.00      R00  C  
ATOM   4749  OH  TYR 0 299      -6.811  -3.978   7.809  1.00  0.00      R00  O  
ATOM   4750  H   TYR 0 299      -4.479   0.501   4.232  1.00  0.00      R00  H  
ATOM   4751  HH  TYR 0 299      -7.522  -4.622   7.825  1.00  0.00      R00  H  
ATOM   4752  HA  TYR 0 299      -5.497  -0.927   2.072  1.00  0.00           H  
ATOM   4753  HB3 TYR 0 299      -7.718  -0.045   3.199  1.00  0.00           H  
ATOM   4754  HB2 TYR 0 299      -6.570   0.848   4.256  1.00  0.00           H  
ATOM   4755  HD1 TYR 0 299      -8.885  -1.030   5.130  1.00  0.00           H  
ATOM   4756  HE1 TYR 0 299      -9.016  -2.563   6.797  1.00  0.00           H  
ATOM   4757  HD2 TYR 0 299      -4.787  -1.751   4.343  1.00  0.00           H  
ATOM   4758  HE2 TYR 0 299      -4.741  -3.418   6.288  1.00  0.00           H  
ATOM   4759  N   SER 0 300      -5.295   2.294   1.532  1.00  0.00      R00  N  
ATOM   4760  CA  SER 0 300      -5.575   3.426   0.603  1.00  0.00      R00  C  
ATOM   4761  C   SER 0 300      -4.743   3.376  -0.691  1.00  0.00      R00  C  
ATOM   4762  O   SER 0 300      -4.712   4.347  -1.450  1.00  0.00      R00  O  
ATOM   4763  CB  SER 0 300      -5.428   4.862   1.251  1.00  0.00      R00  C  
ATOM   4764  OG  SER 0 300      -6.547   4.985   2.061  1.00  0.00      R00  O  
ATOM   4765  H   SER 0 300      -4.780   2.685   2.308  1.00  0.00      R00  H  
ATOM   4766  HG  SER 0 300      -6.284   4.726   2.947  1.00  0.00      R00  H  
ATOM   4767  HA  SER 0 300      -6.602   3.198   0.321  1.00  0.00           H  
ATOM   4768  HB3 SER 0 300      -5.405   5.595   0.444  1.00  0.00           H  
ATOM   4769  HB2 SER 0 300      -4.487   4.888   1.801  1.00  0.00           H  
ATOM   4770  N   ASN 0 301      -4.154   2.194  -0.976  1.00  0.00      R00  N  
ATOM   4771  CA  ASN 0 301      -3.220   2.001  -2.137  1.00  0.00      R00  C  
ATOM   4772  C   ASN 0 301      -3.910   2.237  -3.551  1.00  0.00      R00  C  
ATOM   4773  O   ASN 0 301      -3.317   2.635  -4.558  1.00  0.00      R00  O  
ATOM   4774  CB  ASN 0 301      -2.469   0.648  -2.147  1.00  0.00      R00  C  
ATOM   4775  CG  ASN 0 301      -3.388  -0.512  -2.418  1.00  0.00      R00  C  
ATOM   4776  OD1 ASN 0 301      -3.630  -1.247  -1.493  1.00  0.00      R00  O  
ATOM   4777  ND2 ASN 0 301      -3.813  -0.766  -3.667  1.00  0.00      R00  N  
ATOM   4778  H   ASN 0 301      -4.321   1.476  -0.285  1.00  0.00      R00  H  
ATOM   4779 HD21 ASN 0 301      -4.364  -1.593  -3.851  1.00  0.00      R00  H  
ATOM   4780 HD22 ASN 0 301      -3.295  -0.435  -4.469  1.00  0.00      R00  H  
ATOM   4781  HA  ASN 0 301      -2.504   2.802  -1.948  1.00  0.00           H  
ATOM   4782  HB3 ASN 0 301      -2.017   0.508  -1.165  1.00  0.00           H  
ATOM   4783  HB2 ASN 0 301      -1.670   0.791  -2.875  1.00  0.00           H  
ATOM   4784  N   SER 0 302      -5.261   2.057  -3.517  1.00  0.00      R00  N  
ATOM   4785  CA  SER 0 302      -6.279   1.957  -4.567  1.00  0.00      R00  C  
ATOM   4786  C   SER 0 302      -6.560   3.313  -5.199  1.00  0.00      R00  C  
ATOM   4787  O   SER 0 302      -7.275   3.498  -6.213  1.00  0.00      R00  O  
ATOM   4788  CB  SER 0 302      -7.506   1.362  -3.762  1.00  0.00      R00  C  
ATOM   4789  OG  SER 0 302      -7.819   1.933  -2.575  1.00  0.00      R00  O  
ATOM   4790  H   SER 0 302      -5.620   1.900  -2.586  1.00  0.00      R00  H  
ATOM   4791  HG  SER 0 302      -7.899   1.251  -1.904  1.00  0.00      R00  H  
ATOM   4792  HA  SER 0 302      -5.966   1.299  -5.377  1.00  0.00           H  
ATOM   4793  HB3 SER 0 302      -7.405   0.343  -3.389  1.00  0.00           H  
ATOM   4794  HB2 SER 0 302      -8.428   1.358  -4.343  1.00  0.00           H  
ATOM   4795  N   ALA 0 303      -5.974   4.316  -4.534  1.00  0.00      R00  N  
ATOM   4796  CA  ALA 0 303      -5.937   5.714  -4.992  1.00  0.00      R00  C  
ATOM   4797  C   ALA 0 303      -4.530   6.069  -5.675  1.00  0.00      R00  C  
ATOM   4798  O   ALA 0 303      -4.452   7.156  -6.203  1.00  0.00      R00  O  
ATOM   4799  CB  ALA 0 303      -6.185   6.568  -3.782  1.00  0.00      R00  C  
ATOM   4800  H   ALA 0 303      -5.287   4.059  -3.839  1.00  0.00      R00  H  
ATOM   4801  HA  ALA 0 303      -6.754   5.850  -5.702  1.00  0.00           H  
ATOM   4802  HB1 ALA 0 303      -5.510   6.443  -2.935  1.00  0.00           H  
ATOM   4803  HB2 ALA 0 303      -6.256   7.643  -3.948  1.00  0.00           H  
ATOM   4804  HB3 ALA 0 303      -7.186   6.389  -3.387  1.00  0.00           H  
ATOM   4805  N   MET 0 304      -3.561   5.099  -5.695  1.00  0.00      R00  N  
ATOM   4806  CA  MET 0 304      -2.356   5.270  -6.467  1.00  0.00      R00  C  
ATOM   4807  C   MET 0 304      -2.466   4.300  -7.717  1.00  0.00      R00  C  
ATOM   4808  O   MET 0 304      -1.700   4.507  -8.717  1.00  0.00      R00  O  
ATOM   4809  CB  MET 0 304      -1.135   4.849  -5.678  1.00  0.00      R00  C  
ATOM   4810  CG  MET 0 304      -0.763   5.939  -4.690  1.00  0.00      R00  C  
ATOM   4811  SD  MET 0 304       0.099   5.486  -3.166  1.00  0.00      R00  S  
ATOM   4812  CE  MET 0 304      -1.248   5.795  -2.028  1.00  0.00      R00  C  
ATOM   4813  H   MET 0 304      -3.621   4.273  -5.117  1.00  0.00      R00  H  
ATOM   4814  HA  MET 0 304      -2.222   6.287  -6.837  1.00  0.00           H  
ATOM   4815  HB3 MET 0 304      -0.338   4.612  -6.383  1.00  0.00           H  
ATOM   4816  HB2 MET 0 304      -1.307   3.880  -5.211  1.00  0.00           H  
ATOM   4817  HG3 MET 0 304      -1.650   6.507  -4.412  1.00  0.00           H  
ATOM   4818  HG2 MET 0 304      -0.028   6.596  -5.154  1.00  0.00           H  
ATOM   4819  HE1 MET 0 304      -0.999   5.556  -0.994  1.00  0.00           H  
ATOM   4820  HE2 MET 0 304      -1.603   6.818  -2.151  1.00  0.00           H  
ATOM   4821  HE3 MET 0 304      -2.067   5.158  -2.363  1.00  0.00           H  
ATOM   4822  N   ASN 0 305      -3.223   3.242  -7.524  1.00  0.00      R00  N  
ATOM   4823  CA  ASN 0 305      -3.520   2.166  -8.480  1.00  0.00      R00  C  
ATOM   4824  C   ASN 0 305      -4.066   2.639  -9.884  1.00  0.00      R00  C  
ATOM   4825  O   ASN 0 305      -3.701   1.903 -10.871  1.00  0.00      R00  O  
ATOM   4826  CB  ASN 0 305      -4.505   1.181  -7.887  1.00  0.00      R00  C  
ATOM   4827  CG  ASN 0 305      -3.859   0.049  -7.091  1.00  0.00      R00  C  
ATOM   4828  OD1 ASN 0 305      -2.769   0.084  -6.437  1.00  0.00      R00  O  
ATOM   4829  ND2 ASN 0 305      -4.413  -1.175  -7.236  1.00  0.00      R00  N  
ATOM   4830  H   ASN 0 305      -3.271   2.985  -6.549  1.00  0.00      R00  H  
ATOM   4831 HD21 ASN 0 305      -3.963  -1.952  -6.774  1.00  0.00      R00  H  
ATOM   4832 HD22 ASN 0 305      -5.322  -1.326  -7.649  1.00  0.00      R00  H  
ATOM   4833  HA  ASN 0 305      -2.619   1.601  -8.719  1.00  0.00           H  
ATOM   4834  HB3 ASN 0 305      -4.991   0.662  -8.714  1.00  0.00           H  
ATOM   4835  HB2 ASN 0 305      -5.302   1.738  -7.393  1.00  0.00           H  
ATOM   4836  N   PRO 0 306      -4.713   3.754 -10.044  1.00  0.00      R00  N  
ATOM   4837  CA  PRO 0 306      -4.910   4.347 -11.355  1.00  0.00      R00  C  
ATOM   4838  C   PRO 0 306      -3.661   4.526 -12.249  1.00  0.00      R00  C  
ATOM   4839  O   PRO 0 306      -3.806   4.374 -13.469  1.00  0.00      R00  O  
ATOM   4840  CD  PRO 0 306      -5.457   4.575  -9.013  1.00  0.00      R00  C  
ATOM   4841  CB  PRO 0 306      -5.713   5.589 -11.098  1.00  0.00      R00  C  
ATOM   4842  CG  PRO 0 306      -5.556   5.996  -9.656  1.00  0.00      R00  C  
ATOM   4843  HD2 PRO 0 306      -5.009   4.683  -8.026  1.00  0.00           H  
ATOM   4844  HD3 PRO 0 306      -6.486   4.220  -8.947  1.00  0.00           H  
ATOM   4845  HA  PRO 0 306      -5.523   3.655 -11.933  1.00  0.00           H  
ATOM   4846  HB3 PRO 0 306      -6.733   5.273 -11.316  1.00  0.00           H  
ATOM   4847  HB2 PRO 0 306      -5.467   6.301 -11.886  1.00  0.00           H  
ATOM   4848  HG2 PRO 0 306      -4.582   6.465  -9.512  1.00  0.00           H  
ATOM   4849  HG3 PRO 0 306      -6.371   6.547  -9.187  1.00  0.00           H  
ATOM   4850  N   ILE 0 307      -2.559   4.879 -11.640  1.00  0.00      R00  N  
ATOM   4851  CA  ILE 0 307      -1.411   5.514 -12.352  1.00  0.00      R00  C  
ATOM   4852  C   ILE 0 307      -0.151   4.668 -12.289  1.00  0.00      R00  C  
ATOM   4853  O   ILE 0 307       0.767   4.902 -13.061  1.00  0.00      R00  O  
ATOM   4854  CB  ILE 0 307      -0.988   6.961 -11.813  1.00  0.00      R00  C  
ATOM   4855  CG2 ILE 0 307      -2.101   7.995 -12.210  1.00  0.00      R00  C  
ATOM   4856  CG1 ILE 0 307      -0.446   7.015 -10.354  1.00  0.00      R00  C  
ATOM   4857  CD1 ILE 0 307       0.166   8.247  -9.809  1.00  0.00      R00  C  
ATOM   4858  H   ILE 0 307      -2.671   5.102 -10.661  1.00  0.00      R00  H  
ATOM   4859  HA  ILE 0 307      -1.583   5.682 -13.415  1.00  0.00           H  
ATOM   4860  HB  ILE 0 307      -0.063   7.187 -12.345  1.00  0.00           H  
ATOM   4861 HG21 ILE 0 307      -1.893   9.064 -12.155  1.00  0.00           H  
ATOM   4862 HG22 ILE 0 307      -2.267   7.831 -13.275  1.00  0.00           H  
ATOM   4863 HG23 ILE 0 307      -2.999   7.909 -11.599  1.00  0.00           H  
ATOM   4864 HG13 ILE 0 307       0.216   6.175 -10.143  1.00  0.00           H  
ATOM   4865 HG12 ILE 0 307      -1.316   6.771  -9.745  1.00  0.00           H  
ATOM   4866 HD11 ILE 0 307       0.418   8.087  -8.761  1.00  0.00           H  
ATOM   4867 HD12 ILE 0 307       1.165   8.488 -10.173  1.00  0.00           H  
ATOM   4868 HD13 ILE 0 307      -0.432   9.157  -9.847  1.00  0.00           H  
ATOM   4869  N   LEU 0 308      -0.259   3.554 -11.573  1.00  0.00      R00  N  
ATOM   4870  CA  LEU 0 308       0.857   2.683 -11.430  1.00  0.00      R00  C  
ATOM   4871  C   LEU 0 308       1.479   2.158 -12.749  1.00  0.00      R00  C  
ATOM   4872  O   LEU 0 308       2.718   2.326 -12.874  1.00  0.00      R00  O  
ATOM   4873  CB  LEU 0 308       0.418   1.440 -10.542  1.00  0.00      R00  C  
ATOM   4874  CG  LEU 0 308       0.310   1.654  -9.043  1.00  0.00      R00  C  
ATOM   4875  CD1 LEU 0 308       0.019   0.393  -8.242  1.00  0.00      R00  C  
ATOM   4876  CD2 LEU 0 308       1.400   2.453  -8.257  1.00  0.00      R00  C  
ATOM   4877  H   LEU 0 308      -1.063   3.301 -11.017  1.00  0.00      R00  H  
ATOM   4878  HA  LEU 0 308       1.652   3.186 -10.881  1.00  0.00           H  
ATOM   4879  HB3 LEU 0 308       1.034   0.567 -10.755  1.00  0.00           H  
ATOM   4880  HB2 LEU 0 308      -0.542   1.105 -10.935  1.00  0.00           H  
ATOM   4881  HG  LEU 0 308      -0.588   2.258  -8.914  1.00  0.00           H  
ATOM   4882 HD11 LEU 0 308       0.924  -0.068  -7.845  1.00  0.00           H  
ATOM   4883 HD12 LEU 0 308      -0.607   0.700  -7.405  1.00  0.00           H  
ATOM   4884 HD13 LEU 0 308      -0.572  -0.350  -8.779  1.00  0.00           H  
ATOM   4885 HD21 LEU 0 308       1.054   3.479  -8.134  1.00  0.00           H  
ATOM   4886 HD22 LEU 0 308       1.553   2.007  -7.275  1.00  0.00           H  
ATOM   4887 HD23 LEU 0 308       2.376   2.445  -8.743  1.00  0.00           H  
ATOM   4888  N   TYR 0 309       0.629   1.762 -13.727  1.00  0.00      R00  N  
ATOM   4889  CA  TYR 0 309       1.030   1.357 -15.045  1.00  0.00      R00  C  
ATOM   4890  C   TYR 0 309       0.495   2.299 -16.095  1.00  0.00      R00  C  
ATOM   4891  O   TYR 0 309       0.988   2.210 -17.220  1.00  0.00      R00  O  
ATOM   4892  CB  TYR 0 309       0.749  -0.148 -15.339  1.00  0.00      R00  C  
ATOM   4893  CG  TYR 0 309       1.447  -1.058 -14.344  1.00  0.00      R00  C  
ATOM   4894  CD1 TYR 0 309       2.783  -1.397 -14.451  1.00  0.00      R00  C  
ATOM   4895  CE1 TYR 0 309       3.406  -2.341 -13.564  1.00  0.00      R00  C  
ATOM   4896  CD2 TYR 0 309       0.725  -1.460 -13.181  1.00  0.00      R00  C  
ATOM   4897  CE2 TYR 0 309       1.258  -2.343 -12.317  1.00  0.00      R00  C  
ATOM   4898  CZ  TYR 0 309       2.589  -2.802 -12.573  1.00  0.00      R00  C  
ATOM   4899  OH  TYR 0 309       3.207  -3.639 -11.690  1.00  0.00      R00  O  
ATOM   4900  H   TYR 0 309      -0.378   1.755 -13.646  1.00  0.00      R00  H  
ATOM   4901  HH  TYR 0 309       2.755  -3.724 -10.847  1.00  0.00      R00  H  
ATOM   4902  HA  TYR 0 309       2.110   1.484 -15.109  1.00  0.00           H  
ATOM   4903  HB3 TYR 0 309       1.130  -0.500 -16.297  1.00  0.00           H  
ATOM   4904  HB2 TYR 0 309      -0.321  -0.353 -15.370  1.00  0.00           H  
ATOM   4905  HD1 TYR 0 309       3.357  -1.038 -15.293  1.00  0.00           H  
ATOM   4906  HE1 TYR 0 309       4.441  -2.580 -13.761  1.00  0.00           H  
ATOM   4907  HD2 TYR 0 309      -0.308  -1.208 -12.995  1.00  0.00           H  
ATOM   4908  HE2 TYR 0 309       0.630  -2.665 -11.499  1.00  0.00           H  
ATOM   4909  N   ALA 0 310      -0.559   3.054 -15.818  1.00  0.00      R00  N  
ATOM   4910  CA  ALA 0 310      -1.217   4.024 -16.729  1.00  0.00      R00  C  
ATOM   4911  C   ALA 0 310      -0.816   5.474 -16.345  1.00  0.00      R00  C  
ATOM   4912  O   ALA 0 310      -1.718   6.344 -16.270  1.00  0.00      R00  O  
ATOM   4913  CB  ALA 0 310      -2.749   3.756 -16.779  1.00  0.00      R00  C  
ATOM   4914  H   ALA 0 310      -0.912   3.062 -14.871  1.00  0.00      R00  H  
ATOM   4915  HA  ALA 0 310      -0.852   3.870 -17.745  1.00  0.00           H  
ATOM   4916  HB1 ALA 0 310      -3.145   3.978 -15.789  1.00  0.00           H  
ATOM   4917  HB2 ALA 0 310      -3.378   4.423 -17.369  1.00  0.00           H  
ATOM   4918  HB3 ALA 0 310      -3.061   2.735 -16.997  1.00  0.00           H  
ATOM   4919  N   PHE 0 311       0.469   5.733 -16.212  1.00  0.00      R00  N  
ATOM   4920  CA  PHE 0 311       1.035   6.955 -15.703  1.00  0.00      R00  C  
ATOM   4921  C   PHE 0 311       0.775   8.030 -16.704  1.00  0.00      R00  C  
ATOM   4922  O   PHE 0 311       0.102   8.968 -16.288  1.00  0.00      R00  O  
ATOM   4923  CB  PHE 0 311       2.497   6.901 -15.189  1.00  0.00      R00  C  
ATOM   4924  CG  PHE 0 311       3.651   6.582 -16.112  1.00  0.00      R00  C  
ATOM   4925  CD1 PHE 0 311       4.792   7.447 -16.093  1.00  0.00      R00  C  
ATOM   4926  CD2 PHE 0 311       3.636   5.466 -16.989  1.00  0.00      R00  C  
ATOM   4927  CE1 PHE 0 311       5.914   7.135 -16.835  1.00  0.00      R00  C  
ATOM   4928  CE2 PHE 0 311       4.805   5.054 -17.581  1.00  0.00      R00  C  
ATOM   4929  CZ  PHE 0 311       5.906   5.926 -17.516  1.00  0.00      R00  C  
ATOM   4930  H   PHE 0 311       1.180   5.101 -16.553  1.00  0.00      R00  H  
ATOM   4931  HA  PHE 0 311       0.356   7.101 -14.863  1.00  0.00           H  
ATOM   4932  HB3 PHE 0 311       2.559   6.204 -14.352  1.00  0.00           H  
ATOM   4933  HB2 PHE 0 311       2.800   7.853 -14.754  1.00  0.00           H  
ATOM   4934  HD1 PHE 0 311       4.920   8.288 -15.428  1.00  0.00           H  
ATOM   4935  HD2 PHE 0 311       2.776   4.837 -17.167  1.00  0.00           H  
ATOM   4936  HE1 PHE 0 311       6.758   7.809 -16.863  1.00  0.00           H
[truncated: 15,998 more chars]
