# Supplementary material for: Discovering allatostatin type-C receptor specific agonists
Source: Nat Commun. 2024 May 10;15:3965. doi: 10.1038/s41467-024-48156-w (PMC11087482; doi:10.1038/s41467-024-48156-w)
Supplement: Supplementary file 5 — Source Data [file 41467_2024_48156_MOESM5_ESM.zip › source-data/Source_Data/md_structures/J100-0311_100.pdb]

REMARK   4      COMPLIES WITH FORMAT V. 3.0, 1-DEC-2006
REMARK 888
REMARK 888 WRITTEN BY MAESTRO (A PRODUCT OF SCHRODINGER, LLC)
TITLE     J100-0311_100
MODEL        1
ATOM      1  N   MET 0   1      20.022  23.103  22.821  1.00  0.00      R00  N1+
ATOM      2  CA  MET 0   1      21.220  23.844  22.266  1.00  0.00      R00  C  
ATOM      3  C   MET 0   1      21.031  25.370  22.546  1.00  0.00      R00  C  
ATOM      4  O   MET 0   1      19.941  25.859  22.935  1.00  0.00      R00  O  
ATOM      5  CB  MET 0   1      21.617  23.461  20.796  1.00  0.00      R00  C  
ATOM      6  CG  MET 0   1      20.512  23.499  19.749  1.00  0.00      R00  C  
ATOM      7  SD  MET 0   1      21.007  23.244  18.043  1.00  0.00      R00  S  
ATOM      8  CE  MET 0   1      21.598  24.868  17.569  1.00  0.00      R00  C  
ATOM      9  H   MET 0   1      19.956  23.175  23.826  1.00  0.00      R00  H  
ATOM     10  H1  MET 0   1      19.178  23.443  22.382  1.00  0.00           H  
ATOM     11  H2  MET 0   1      20.115  22.129  22.570  1.00  0.00           H  
ATOM     12  HA  MET 0   1      22.082  23.530  22.855  1.00  0.00           H  
ATOM     13  HB3 MET 0   1      22.037  22.461  20.690  1.00  0.00           H  
ATOM     14  HB2 MET 0   1      22.463  24.113  20.578  1.00  0.00           H  
ATOM     15  HG3 MET 0   1      20.010  24.466  19.727  1.00  0.00           H  
ATOM     16  HG2 MET 0   1      19.722  22.790  19.996  1.00  0.00           H  
ATOM     17  HE1 MET 0   1      20.892  25.615  17.934  1.00  0.00           H  
ATOM     18  HE2 MET 0   1      22.639  24.975  17.871  1.00  0.00           H  
ATOM     19  HE3 MET 0   1      21.699  24.889  16.484  1.00  0.00           H  
ATOM     20  N   GLU 0   2      22.090  26.248  22.420  1.00  0.00      R00  N  
ATOM     21  CA  GLU 0   2      22.108  27.732  22.568  1.00  0.00      R00  C  
ATOM     22  C   GLU 0   2      21.430  28.514  21.438  1.00  0.00      R00  C  
ATOM     23  O   GLU 0   2      21.291  28.008  20.324  1.00  0.00      R00  O  
ATOM     24  CB  GLU 0   2      23.536  28.305  22.865  1.00  0.00      R00  C  
ATOM     25  CG  GLU 0   2      24.350  27.769  24.081  1.00  0.00      R00  C  
ATOM     26  CD  GLU 0   2      23.716  27.794  25.396  1.00  0.00      R00  C  
ATOM     27  OE1 GLU 0   2      23.765  26.798  26.148  1.00  0.00      R00  O  
ATOM     28  OE2 GLU 0   2      23.215  28.895  25.718  1.00  0.00      R00  O1-
ATOM     29  H   GLU 0   2      23.032  25.907  22.293  1.00  0.00      R00  H  
ATOM     30  HA  GLU 0   2      21.422  27.837  23.410  1.00  0.00           H  
ATOM     31  HB3 GLU 0   2      23.528  29.388  22.985  1.00  0.00           H  
ATOM     32  HB2 GLU 0   2      24.084  28.053  21.958  1.00  0.00           H  
ATOM     33  HG3 GLU 0   2      25.237  28.324  24.386  1.00  0.00           H  
ATOM     34  HG2 GLU 0   2      24.747  26.779  23.857  1.00  0.00           H  
ATOM     35  N   LEU 0   3      20.771  29.640  21.773  1.00  0.00      R00  N  
ATOM     36  CA  LEU 0   3      20.322  30.672  20.744  1.00  0.00      R00  C  
ATOM     37  C   LEU 0   3      20.208  31.938  21.623  1.00  0.00      R00  C  
ATOM     38  O   LEU 0   3      19.502  31.834  22.593  1.00  0.00      R00  O  
ATOM     39  CB  LEU 0   3      18.955  30.347  20.086  1.00  0.00      R00  C  
ATOM     40  CG  LEU 0   3      18.473  31.209  18.921  1.00  0.00      R00  C  
ATOM     41  CD1 LEU 0   3      19.315  31.340  17.655  1.00  0.00      R00  C  
ATOM     42  CD2 LEU 0   3      17.011  30.954  18.611  1.00  0.00      R00  C  
ATOM     43  H   LEU 0   3      20.867  29.848  22.757  1.00  0.00      R00  H  
ATOM     44  HA  LEU 0   3      21.027  30.782  19.920  1.00  0.00           H  
ATOM     45  HB3 LEU 0   3      18.246  30.574  20.882  1.00  0.00           H  
ATOM     46  HB2 LEU 0   3      18.787  29.291  19.874  1.00  0.00           H  
ATOM     47  HG  LEU 0   3      18.594  32.156  19.449  1.00  0.00           H  
ATOM     48 HD11 LEU 0   3      20.375  31.185  17.855  1.00  0.00           H  
ATOM     49 HD12 LEU 0   3      19.112  30.612  16.870  1.00  0.00           H  
ATOM     50 HD13 LEU 0   3      19.157  32.308  17.178  1.00  0.00           H  
ATOM     51 HD21 LEU 0   3      16.402  31.844  18.451  1.00  0.00           H  
ATOM     52 HD22 LEU 0   3      16.918  30.195  17.835  1.00  0.00           H  
ATOM     53 HD23 LEU 0   3      16.601  30.396  19.453  1.00  0.00           H  
ATOM     54  N   GLU 0   4      20.755  33.074  21.199  1.00  0.00      R00  N  
ATOM     55  CA  GLU 0   4      20.619  34.450  21.660  1.00  0.00      R00  C  
ATOM     56  C   GLU 0   4      20.133  35.260  20.447  1.00  0.00      R00  C  
ATOM     57  O   GLU 0   4      20.402  34.839  19.355  1.00  0.00      R00  O  
ATOM     58  CB  GLU 0   4      22.093  34.891  22.095  1.00  0.00      R00  C  
ATOM     59  CG  GLU 0   4      22.702  34.218  23.271  1.00  0.00      R00  C  
ATOM     60  CD  GLU 0   4      21.935  34.362  24.486  1.00  0.00      R00  C  
ATOM     61  OE1 GLU 0   4      21.683  35.438  25.053  1.00  0.00      R00  O  
ATOM     62  OE2 GLU 0   4      21.439  33.365  24.946  1.00  0.00      R00  O1-
ATOM     63  H   GLU 0   4      21.446  33.028  20.463  1.00  0.00      R00  H  
ATOM     64  HA  GLU 0   4      19.836  34.576  22.408  1.00  0.00           H  
ATOM     65  HB3 GLU 0   4      21.985  35.948  22.341  1.00  0.00           H  
ATOM     66  HB2 GLU 0   4      22.781  34.764  21.259  1.00  0.00           H  
ATOM     67  HG3 GLU 0   4      23.680  34.683  23.396  1.00  0.00           H  
ATOM     68  HG2 GLU 0   4      22.838  33.147  23.121  1.00  0.00           H  
ATOM     69  N   ASP 0   5      19.563  36.407  20.678  1.00  0.00      R00  N  
ATOM     70  CA  ASP 0   5      18.821  37.272  19.773  1.00  0.00      R00  C  
ATOM     71  C   ASP 0   5      19.766  37.941  18.755  1.00  0.00      R00  C  
ATOM     72  O   ASP 0   5      20.941  38.231  18.940  1.00  0.00      R00  O  
ATOM     73  CB  ASP 0   5      18.032  38.456  20.379  1.00  0.00      R00  C  
ATOM     74  CG  ASP 0   5      17.195  38.106  21.616  1.00  0.00      R00  C  
ATOM     75  OD1 ASP 0   5      16.708  37.002  21.793  1.00  0.00      R00  O  
ATOM     76  OD2 ASP 0   5      16.783  39.064  22.263  1.00  0.00      R00  O1-
ATOM     77  H   ASP 0   5      19.470  36.749  21.624  1.00  0.00      R00  H  
ATOM     78  HA  ASP 0   5      18.088  36.608  19.314  1.00  0.00           H  
ATOM     79  HB3 ASP 0   5      17.369  38.991  19.700  1.00  0.00           H  
ATOM     80  HB2 ASP 0   5      18.786  39.093  20.840  1.00  0.00           H  
ATOM     81  N   VAL 0   6      19.167  38.392  17.636  1.00  0.00      R00  N  
ATOM     82  CA  VAL 0   6      19.775  39.270  16.600  1.00  0.00      R00  C  
ATOM     83  C   VAL 0   6      18.965  40.588  16.493  1.00  0.00      R00  C  
ATOM     84  O   VAL 0   6      17.957  40.645  17.174  1.00  0.00      R00  O  
ATOM     85  CB  VAL 0   6      19.794  38.514  15.222  1.00  0.00      R00  C  
ATOM     86  CG1 VAL 0   6      20.527  37.184  15.240  1.00  0.00      R00  C  
ATOM     87  CG2 VAL 0   6      18.385  38.284  14.585  1.00  0.00      R00  C  
ATOM     88  H   VAL 0   6      18.196  38.123  17.566  1.00  0.00      R00  H  
ATOM     89  HA  VAL 0   6      20.785  39.565  16.885  1.00  0.00           H  
ATOM     90  HB  VAL 0   6      20.249  39.111  14.432  1.00  0.00           H  
ATOM     91 HG11 VAL 0   6      21.578  37.280  15.511  1.00  0.00           H  
ATOM     92 HG12 VAL 0   6      20.195  36.568  16.076  1.00  0.00           H  
ATOM     93 HG13 VAL 0   6      20.418  36.637  14.304  1.00  0.00           H  
ATOM     94 HG21 VAL 0   6      18.605  37.764  13.653  1.00  0.00           H  
ATOM     95 HG22 VAL 0   6      17.671  37.754  15.216  1.00  0.00           H  
ATOM     96 HG23 VAL 0   6      17.959  39.220  14.226  1.00  0.00           H  
ATOM     97  N   GLU 0   7      19.477  41.561  15.735  1.00  0.00      R00  N  
ATOM     98  CA  GLU 0   7      18.787  42.905  15.565  1.00  0.00      R00  C  
ATOM     99  C   GLU 0   7      17.418  42.626  14.961  1.00  0.00      R00  C  
ATOM    100  O   GLU 0   7      17.379  41.967  13.962  1.00  0.00      R00  O  
ATOM    101  CB  GLU 0   7      19.489  43.921  14.578  1.00  0.00      R00  C  
ATOM    102  CG  GLU 0   7      20.950  44.430  15.038  1.00  0.00      R00  C  
ATOM    103  CD  GLU 0   7      20.862  44.988  16.434  1.00  0.00      R00  C  
ATOM    104  OE1 GLU 0   7      20.347  46.155  16.504  1.00  0.00      R00  O  
ATOM    105  OE2 GLU 0   7      21.303  44.399  17.432  1.00  0.00      R00  O1-
ATOM    106  H   GLU 0   7      20.289  41.305  15.191  1.00  0.00      R00  H  
ATOM    107  HA  GLU 0   7      18.709  43.324  16.568  1.00  0.00           H  
ATOM    108  HB3 GLU 0   7      18.788  44.744  14.439  1.00  0.00           H  
ATOM    109  HB2 GLU 0   7      19.637  43.408  13.628  1.00  0.00           H  
ATOM    110  HG3 GLU 0   7      21.313  45.193  14.349  1.00  0.00           H  
ATOM    111  HG2 GLU 0   7      21.692  43.632  15.055  1.00  0.00           H  
ATOM    112  N   MET 0   8      16.318  43.272  15.529  1.00  0.00      R00  N  
ATOM    113  CA  MET 0   8      14.940  43.164  14.943  1.00  0.00      R00  C  
ATOM    114  C   MET 0   8      14.363  41.710  14.992  1.00  0.00      R00  C  
ATOM    115  O   MET 0   8      13.255  41.509  14.535  1.00  0.00      R00  O  
ATOM    116  CB  MET 0   8      14.728  43.763  13.627  1.00  0.00      R00  C  
ATOM    117  CG  MET 0   8      15.179  45.225  13.692  1.00  0.00      R00  C  
ATOM    118  SD  MET 0   8      14.169  46.366  14.688  1.00  0.00      R00  S  
ATOM    119  CE  MET 0   8      12.652  46.346  13.628  1.00  0.00      R00  C  
ATOM    120  H   MET 0   8      16.455  43.910  16.301  1.00  0.00      R00  H  
ATOM    121  HA  MET 0   8      14.268  43.585  15.690  1.00  0.00           H  
ATOM    122  HB3 MET 0   8      13.752  43.549  13.192  1.00  0.00           H  
ATOM    123  HB2 MET 0   8      15.356  43.176  12.956  1.00  0.00           H  
ATOM    124  HG3 MET 0   8      15.096  45.474  12.634  1.00  0.00           H  
ATOM    125  HG2 MET 0   8      16.228  45.335  13.969  1.00  0.00           H  
ATOM    126  HE1 MET 0   8      11.950  45.678  14.126  1.00  0.00           H  
ATOM    127  HE2 MET 0   8      12.194  47.299  13.359  1.00  0.00           H  
ATOM    128  HE3 MET 0   8      12.961  45.911  12.678  1.00  0.00           H  
ATOM    129  N   PHE 0   9      14.993  40.652  15.560  1.00  0.00      R00  N  
ATOM    130  CA  PHE 0   9      14.367  39.288  15.689  1.00  0.00      R00  C  
ATOM    131  C   PHE 0   9      14.833  38.595  16.960  1.00  0.00      R00  C  
ATOM    132  O   PHE 0   9      16.057  38.465  17.122  1.00  0.00      R00  O  
ATOM    133  CB  PHE 0   9      14.505  38.371  14.405  1.00  0.00      R00  C  
ATOM    134  CG  PHE 0   9      13.645  37.124  14.425  1.00  0.00      R00  C  
ATOM    135  CD1 PHE 0   9      12.277  37.200  14.023  1.00  0.00      R00  C  
ATOM    136  CD2 PHE 0   9      14.101  35.973  15.074  1.00  0.00      R00  C  
ATOM    137  CE1 PHE 0   9      11.540  35.978  13.886  1.00  0.00      R00  C  
ATOM    138  CE2 PHE 0   9      13.356  34.817  15.032  1.00  0.00      R00  C  
ATOM    139  CZ  PHE 0   9      12.070  34.752  14.461  1.00  0.00      R00  C  
ATOM    140  H   PHE 0   9      15.919  40.681  15.963  1.00  0.00      R00  H  
ATOM    141  HA  PHE 0   9      13.287  39.341  15.826  1.00  0.00           H  
ATOM    142  HB3 PHE 0   9      15.568  38.201  14.235  1.00  0.00           H  
ATOM    143  HB2 PHE 0   9      14.139  38.997  13.591  1.00  0.00           H  
ATOM    144  HD1 PHE 0   9      11.944  38.117  13.559  1.00  0.00           H  
ATOM    145  HD2 PHE 0   9      15.072  35.914  15.543  1.00  0.00           H  
ATOM    146  HE1 PHE 0   9      10.527  35.979  13.512  1.00  0.00           H  
ATOM    147  HE2 PHE 0   9      13.948  33.999  15.416  1.00  0.00           H  
ATOM    148  HZ  PHE 0   9      11.581  33.796  14.343  1.00  0.00           H  
ATOM    149  N   GLY 0  10      13.912  38.327  17.842  1.00  0.00      R00  N  
ATOM    150  CA  GLY 0  10      14.293  37.855  19.151  1.00  0.00      R00  C  
ATOM    151  C   GLY 0  10      14.507  36.301  19.126  1.00  0.00      R00  C  
ATOM    152  O   GLY 0  10      13.881  35.582  18.372  1.00  0.00      R00  O  
ATOM    153  H   GLY 0  10      12.922  38.427  17.673  1.00  0.00      R00  H  
ATOM    154  HA3 GLY 0  10      13.537  38.073  19.906  1.00  0.00           H  
ATOM    155  HA2 GLY 0  10      15.122  38.418  19.580  1.00  0.00           H  
ATOM    156  N   SER 0  11      15.357  35.701  19.963  1.00  0.00      R00  N  
ATOM    157  CA  SER 0  11      15.442  34.254  20.124  1.00  0.00      R00  C  
ATOM    158  C   SER 0  11      14.199  33.554  20.629  1.00  0.00      R00  C  
ATOM    159  O   SER 0  11      13.783  32.533  20.107  1.00  0.00      R00  O  
ATOM    160  CB  SER 0  11      16.653  33.933  20.985  1.00  0.00      R00  C  
ATOM    161  OG  SER 0  11      16.536  34.453  22.315  1.00  0.00      R00  O  
ATOM    162  H   SER 0  11      15.772  36.221  20.723  1.00  0.00      R00  H  
ATOM    163  HG  SER 0  11      16.661  35.400  22.211  1.00  0.00      R00  H  
ATOM    164  HA  SER 0  11      15.564  33.835  19.125  1.00  0.00           H  
ATOM    165  HB3 SER 0  11      17.638  34.101  20.551  1.00  0.00           H  
ATOM    166  HB2 SER 0  11      16.721  32.845  20.969  1.00  0.00           H  
ATOM    167  N   ASP 0  12      13.461  34.252  21.557  1.00  0.00      R00  N  
ATOM    168  CA  ASP 0  12      12.305  33.861  22.357  1.00  0.00      R00  C  
ATOM    169  C   ASP 0  12      11.097  33.589  21.410  1.00  0.00      R00  C  
ATOM    170  O   ASP 0  12      10.074  33.031  21.866  1.00  0.00      R00  O  
ATOM    171  CB  ASP 0  12      11.724  34.868  23.456  1.00  0.00      R00  C  
ATOM    172  CG  ASP 0  12      12.843  35.507  24.362  1.00  0.00      R00  C  
ATOM    173  OD1 ASP 0  12      12.525  35.869  25.512  1.00  0.00      R00  O  
ATOM    174  OD2 ASP 0  12      13.941  35.796  23.894  1.00  0.00      R00  O1-
ATOM    175  H   ASP 0  12      13.836  35.104  21.948  1.00  0.00      R00  H  
ATOM    176  HA  ASP 0  12      12.634  32.946  22.850  1.00  0.00           H  
ATOM    177  HB3 ASP 0  12      11.030  34.274  24.050  1.00  0.00           H  
ATOM    178  HB2 ASP 0  12      11.049  35.642  23.091  1.00  0.00           H  
ATOM    179  N   ASN 0  13      11.253  33.965  20.145  1.00  0.00      R00  N  
ATOM    180  CA  ASN 0  13      10.357  33.753  19.042  1.00  0.00      R00  C  
ATOM    181  C   ASN 0  13      10.312  32.318  18.550  1.00  0.00      R00  C  
ATOM    182  O   ASN 0  13       9.346  31.913  17.885  1.00  0.00      R00  O  
ATOM    183  CB  ASN 0  13      10.690  34.689  17.885  1.00  0.00      R00  C  
ATOM    184  CG  ASN 0  13      10.782  36.163  18.275  1.00  0.00      R00  C  
ATOM    185  OD1 ASN 0  13      10.198  36.684  19.210  1.00  0.00      R00  O  
ATOM    186  ND2 ASN 0  13      11.197  36.970  17.246  1.00  0.00      R00  N  
ATOM    187  H   ASN 0  13      12.148  34.397  19.965  1.00  0.00      R00  H  
ATOM    188 HD21 ASN 0  13      11.109  37.972  17.339  1.00  0.00      R00  H  
ATOM    189 HD22 ASN 0  13      11.678  36.632  16.424  1.00  0.00      R00  H  
ATOM    190  HA  ASN 0  13       9.381  33.952  19.487  1.00  0.00           H  
ATOM    191  HB3 ASN 0  13      10.005  34.573  17.044  1.00  0.00           H  
ATOM    192  HB2 ASN 0  13      11.622  34.549  17.337  1.00  0.00           H  
ATOM    193  N   ILE 0  14      11.390  31.546  18.737  1.00  0.00      R00  N  
ATOM    194  CA  ILE 0  14      11.489  30.221  18.105  1.00  0.00      R00  C  
ATOM    195  C   ILE 0  14      12.019  29.262  19.144  1.00  0.00      R00  C  
ATOM    196  O   ILE 0  14      11.748  28.082  19.077  1.00  0.00      R00  O  
ATOM    197  CB  ILE 0  14      12.444  30.384  16.940  1.00  0.00      R00  C  
ATOM    198  CG2 ILE 0  14      13.873  30.927  17.210  1.00  0.00      R00  C  
ATOM    199  CG1 ILE 0  14      12.652  29.055  16.144  1.00  0.00      R00  C  
ATOM    200  CD1 ILE 0  14      12.803  29.254  14.646  1.00  0.00      R00  C  
ATOM    201  H   ILE 0  14      12.156  31.800  19.346  1.00  0.00      R00  H  
ATOM    202  HA  ILE 0  14      10.553  29.802  17.736  1.00  0.00           H  
ATOM    203  HB  ILE 0  14      11.924  31.056  16.258  1.00  0.00           H  
ATOM    204 HG21 ILE 0  14      14.420  30.712  16.292  1.00  0.00           H  
ATOM    205 HG22 ILE 0  14      13.940  32.006  17.349  1.00  0.00           H  
ATOM    206 HG23 ILE 0  14      14.380  30.500  18.075  1.00  0.00           H  
ATOM    207 HG13 ILE 0  14      11.697  28.533  16.193  1.00  0.00           H  
ATOM    208 HG12 ILE 0  14      13.420  28.452  16.630  1.00  0.00           H  
ATOM    209 HD11 ILE 0  14      13.823  29.594  14.465  1.00  0.00           H  
ATOM    210 HD12 ILE 0  14      12.608  28.283  14.191  1.00  0.00           H  
ATOM    211 HD13 ILE 0  14      12.198  29.983  14.107  1.00  0.00           H  
ATOM    212  N   SER 0  15      12.851  29.753  20.085  1.00  0.00      R00  N  
ATOM    213  CA  SER 0  15      13.541  29.033  21.179  1.00  0.00      R00  C  
ATOM    214  C   SER 0  15      12.534  28.507  22.177  1.00  0.00      R00  C  
ATOM    215  O   SER 0  15      11.557  29.182  22.518  1.00  0.00      R00  O  
ATOM    216  CB  SER 0  15      14.568  29.970  21.740  1.00  0.00      R00  C  
ATOM    217  OG  SER 0  15      15.461  29.219  22.537  1.00  0.00      R00  O  
ATOM    218  H   SER 0  15      12.936  30.748  20.235  1.00  0.00      R00  H  
ATOM    219  HG  SER 0  15      15.417  29.519  23.447  1.00  0.00      R00  H  
ATOM    220  HA  SER 0  15      14.073  28.207  20.707  1.00  0.00           H  
ATOM    221  HB3 SER 0  15      14.105  30.776  22.308  1.00  0.00           H  
ATOM    222  HB2 SER 0  15      15.134  30.431  20.930  1.00  0.00           H  
ATOM    223  N   TYR 0  16      12.797  27.372  22.771  1.00  0.00      R00  N  
ATOM    224  CA  TYR 0  16      12.189  26.730  23.947  1.00  0.00      R00  C  
ATOM    225  C   TYR 0  16      13.352  26.587  24.978  1.00  0.00      R00  C  
ATOM    226  O   TYR 0  16      14.488  26.711  24.609  1.00  0.00      R00  O  
ATOM    227  CB  TYR 0  16      11.604  25.382  23.669  1.00  0.00      R00  C  
ATOM    228  CG  TYR 0  16      10.285  25.354  22.868  1.00  0.00      R00  C  
ATOM    229  CD1 TYR 0  16      10.252  25.686  21.471  1.00  0.00      R00  C  
ATOM    230  CE1 TYR 0  16       9.044  25.841  20.750  1.00  0.00      R00  C  
ATOM    231  CD2 TYR 0  16       9.036  25.102  23.467  1.00  0.00      R00  C  
ATOM    232  CE2 TYR 0  16       7.822  25.285  22.780  1.00  0.00      R00  C  
ATOM    233  CZ  TYR 0  16       7.826  25.631  21.366  1.00  0.00      R00  C  
ATOM    234  OH  TYR 0  16       6.676  25.856  20.756  1.00  0.00      R00  O  
ATOM    235  H   TYR 0  16      13.746  27.044  22.660  1.00  0.00      R00  H  
ATOM    236  HH  TYR 0  16       6.680  26.023  19.810  1.00  0.00      R00  H  
ATOM    237  HA  TYR 0  16      11.411  27.348  24.397  1.00  0.00           H  
ATOM    238  HB3 TYR 0  16      11.333  24.863  24.589  1.00  0.00           H  
ATOM    239  HB2 TYR 0  16      12.345  24.761  23.166  1.00  0.00           H  
ATOM    240  HD1 TYR 0  16      11.144  25.836  20.880  1.00  0.00           H  
ATOM    241  HE1 TYR 0  16       9.086  26.012  19.684  1.00  0.00           H  
ATOM    242  HD2 TYR 0  16       9.045  24.791  24.502  1.00  0.00           H  
ATOM    243  HE2 TYR 0  16       6.942  24.964  23.318  1.00  0.00           H  
ATOM    244  N   ASP 0  17      12.921  26.387  26.217  1.00  0.00      R00  N  
ATOM    245  CA  ASP 0  17      13.830  26.396  27.385  1.00  0.00      R00  C  
ATOM    246  C   ASP 0  17      13.977  24.953  28.031  1.00  0.00      R00  C  
ATOM    247  O   ASP 0  17      15.044  24.473  28.421  1.00  0.00      R00  O  
ATOM    248  CB  ASP 0  17      13.270  27.416  28.517  1.00  0.00      R00  C  
ATOM    249  CG  ASP 0  17      12.924  28.881  27.952  1.00  0.00      R00  C  
ATOM    250  OD1 ASP 0  17      13.835  29.668  27.622  1.00  0.00      R00  O  
ATOM    251  OD2 ASP 0  17      11.763  29.287  28.147  1.00  0.00      R00  O1-
ATOM    252  H   ASP 0  17      11.944  26.378  26.474  1.00  0.00      R00  H  
ATOM    253  HA  ASP 0  17      14.756  26.829  27.007  1.00  0.00           H  
ATOM    254  HB3 ASP 0  17      13.905  27.541  29.395  1.00  0.00           H  
ATOM    255  HB2 ASP 0  17      12.314  26.983  28.811  1.00  0.00           H  
ATOM    256  N   TYR 0  18      12.794  24.315  28.106  1.00  0.00      R00  N  
ATOM    257  CA  TYR 0  18      12.583  23.082  28.722  1.00  0.00      R00  C  
ATOM    258  C   TYR 0  18      12.364  22.006  27.660  1.00  0.00      R00  C  
ATOM    259  O   TYR 0  18      11.812  22.291  26.598  1.00  0.00      R00  O  
ATOM    260  CB  TYR 0  18      11.405  23.337  29.621  1.00  0.00      R00  C  
ATOM    261  CG  TYR 0  18      11.121  22.377  30.776  1.00  0.00      R00  C  
ATOM    262  CD1 TYR 0  18      10.414  21.179  30.550  1.00  0.00      R00  C  
ATOM    263  CE1 TYR 0  18      10.237  20.218  31.528  1.00  0.00      R00  C  
ATOM    264  CD2 TYR 0  18      11.542  22.717  32.139  1.00  0.00      R00  C  
ATOM    265  CE2 TYR 0  18      11.423  21.648  33.118  1.00  0.00      R00  C  
ATOM    266  CZ  TYR 0  18      10.730  20.427  32.840  1.00  0.00      R00  C  
ATOM    267  OH  TYR 0  18      10.499  19.599  33.847  1.00  0.00      R00  O  
ATOM    268  H   TYR 0  18      12.081  24.552  27.432  1.00  0.00      R00  H  
ATOM    269  HH  TYR 0  18      10.311  18.705  33.553  1.00  0.00      R00  H  
ATOM    270  HA  TYR 0  18      13.400  22.706  29.339  1.00  0.00           H  
ATOM    271  HB3 TYR 0  18      10.508  23.390  29.003  1.00  0.00           H  
ATOM    272  HB2 TYR 0  18      11.520  24.315  30.089  1.00  0.00           H  
ATOM    273  HD1 TYR 0  18      10.068  20.966  29.549  1.00  0.00           H  
ATOM    274  HE1 TYR 0  18       9.695  19.299  31.360  1.00  0.00           H  
ATOM    275  HD2 TYR 0  18      12.086  23.614  32.394  1.00  0.00           H  
ATOM    276  HE2 TYR 0  18      11.733  21.799  34.142  1.00  0.00           H  
ATOM    277  N   ASN 0  19      12.757  20.760  27.945  1.00  0.00      R00  N  
ATOM    278  CA  ASN 0  19      12.513  19.599  27.083  1.00  0.00      R00  C  
ATOM    279  C   ASN 0  19      11.198  19.001  27.569  1.00  0.00      R00  C  
ATOM    280  O   ASN 0  19      11.140  18.462  28.685  1.00  0.00      R00  O  
ATOM    281  CB  ASN 0  19      13.603  18.509  27.240  1.00  0.00      R00  C  
ATOM    282  CG  ASN 0  19      14.904  18.869  26.485  1.00  0.00      R00  C  
ATOM    283  OD1 ASN 0  19      15.582  19.853  26.727  1.00  0.00      R00  O  
ATOM    284  ND2 ASN 0  19      15.363  17.841  25.693  1.00  0.00      R00  N  
ATOM    285  H   ASN 0  19      13.131  20.606  28.870  1.00  0.00      R00  H  
ATOM    286 HD21 ASN 0  19      16.330  17.914  25.412  1.00  0.00      R00  H  
ATOM    287 HD22 ASN 0  19      14.925  16.936  25.593  1.00  0.00      R00  H  
ATOM    288  HA  ASN 0  19      12.649  19.869  26.036  1.00  0.00           H  
ATOM    289  HB3 ASN 0  19      13.237  17.578  26.807  1.00  0.00           H  
ATOM    290  HB2 ASN 0  19      13.933  18.383  28.271  1.00  0.00           H  
ATOM    291  N   GLY 0  20      10.266  19.015  26.587  1.00  0.00      R00  N  
ATOM    292  CA  GLY 0  20       9.021  18.319  26.568  1.00  0.00      R00  C  
ATOM    293  C   GLY 0  20       7.985  19.306  27.114  1.00  0.00      R00  C  
ATOM    294  O   GLY 0  20       7.323  18.911  28.111  1.00  0.00      R00  O  
ATOM    295  H   GLY 0  20      10.367  19.753  25.905  1.00  0.00      R00  H  
ATOM    296  HA3 GLY 0  20       9.111  17.431  27.193  1.00  0.00           H  
ATOM    297  HA2 GLY 0  20       8.766  18.077  25.536  1.00  0.00           H  
ATOM    298  N   THR 0  21       7.974  20.577  26.725  1.00  0.00      R00  N  
ATOM    299  CA  THR 0  21       7.160  21.675  27.350  1.00  0.00      R00  C  
ATOM    300  C   THR 0  21       5.684  21.272  27.431  1.00  0.00      R00  C  
ATOM    301  O   THR 0  21       5.003  21.646  28.384  1.00  0.00      R00  O  
ATOM    302  CB  THR 0  21       7.409  22.931  26.522  1.00  0.00      R00  C  
ATOM    303  OG1 THR 0  21       8.764  23.405  26.773  1.00  0.00      R00  O  
ATOM    304  CG2 THR 0  21       6.405  24.169  26.755  1.00  0.00      R00  C  
ATOM    305  H   THR 0  21       8.690  20.821  26.055  1.00  0.00      R00  H  
ATOM    306  HG1 THR 0  21       9.253  22.849  26.163  1.00  0.00      R00  H  
ATOM    307  HA  THR 0  21       7.533  21.752  28.371  1.00  0.00           H  
ATOM    308  HB  THR 0  21       7.319  22.688  25.463  1.00  0.00           H  
ATOM    309 HG21 THR 0  21       6.386  24.451  27.807  1.00  0.00           H  
ATOM    310 HG22 THR 0  21       6.862  24.987  26.197  1.00  0.00           H  
ATOM    311 HG23 THR 0  21       5.429  24.047  26.286  1.00  0.00           H  
ATOM    312  N   VAL 0  22       5.174  20.429  26.481  1.00  0.00      R00  N  
ATOM    313  CA  VAL 0  22       3.817  19.770  26.532  1.00  0.00      R00  C  
ATOM    314  C   VAL 0  22       4.040  18.364  25.922  1.00  0.00      R00  C  
ATOM    315  O   VAL 0  22       5.172  18.011  25.503  1.00  0.00      R00  O  
ATOM    316  CB  VAL 0  22       2.773  20.624  25.768  1.00  0.00      R00  C  
ATOM    317  CG1 VAL 0  22       2.500  21.980  26.358  1.00  0.00      R00  C  
ATOM    318  CG2 VAL 0  22       2.997  20.843  24.280  1.00  0.00      R00  C  
ATOM    319  H   VAL 0  22       5.840  20.177  25.765  1.00  0.00      R00  H  
ATOM    320  HA  VAL 0  22       3.582  19.798  27.596  1.00  0.00           H  
ATOM    321  HB  VAL 0  22       1.908  19.964  25.700  1.00  0.00           H  
ATOM    322 HG11 VAL 0  22       3.409  22.569  26.239  1.00  0.00           H  
ATOM    323 HG12 VAL 0  22       1.777  22.513  25.740  1.00  0.00           H  
ATOM    324 HG13 VAL 0  22       2.261  21.967  27.422  1.00  0.00           H  
ATOM    325 HG21 VAL 0  22       3.067  19.973  23.627  1.00  0.00           H  
ATOM    326 HG22 VAL 0  22       2.252  21.465  23.784  1.00  0.00           H  
ATOM    327 HG23 VAL 0  22       4.013  21.235  24.234  1.00  0.00           H  
ATOM    328  N   ASN 0  23       3.013  17.518  25.939  1.00  0.00      R00  N  
ATOM    329  CA  ASN 0  23       3.010  16.104  25.392  1.00  0.00      R00  C  
ATOM    330  C   ASN 0  23       3.318  16.062  23.911  1.00  0.00      R00  C  
ATOM    331  O   ASN 0  23       3.806  14.999  23.502  1.00  0.00      R00  O  
ATOM    332  CB  ASN 0  23       1.652  15.371  25.687  1.00  0.00      R00  C  
ATOM    333  CG  ASN 0  23       1.587  14.767  27.101  1.00  0.00      R00  C  
ATOM    334  OD1 ASN 0  23       2.611  14.316  27.649  1.00  0.00      R00  O  
ATOM    335  ND2 ASN 0  23       0.417  14.751  27.834  1.00  0.00      R00  N  
ATOM    336  H   ASN 0  23       2.149  17.843  26.350  1.00  0.00      R00  H  
ATOM    337 HD21 ASN 0  23       0.487  14.390  28.775  1.00  0.00      R00  H  
ATOM    338 HD22 ASN 0  23      -0.494  15.007  27.482  1.00  0.00      R00  H  
ATOM    339  HA  ASN 0  23       3.825  15.658  25.961  1.00  0.00           H  
ATOM    340  HB3 ASN 0  23       1.441  14.514  25.047  1.00  0.00           H  
ATOM    341  HB2 ASN 0  23       0.839  16.095  25.734  1.00  0.00           H  
ATOM    342  N   GLY 0  24       3.040  17.087  23.074  1.00  0.00      R00  N  
ATOM    343  CA  GLY 0  24       3.488  17.290  21.726  1.00  0.00      R00  C  
ATOM    344  C   GLY 0  24       4.761  18.213  21.539  1.00  0.00      R00  C  
ATOM    345  O   GLY 0  24       4.961  18.750  20.463  1.00  0.00      R00  O  
ATOM    346  H   GLY 0  24       2.565  17.893  23.454  1.00  0.00      R00  H  
ATOM    347  HA3 GLY 0  24       2.717  17.749  21.108  1.00  0.00           H  
ATOM    348  HA2 GLY 0  24       3.655  16.334  21.229  1.00  0.00           H  
ATOM    349  N   THR 0  25       5.529  18.362  22.543  1.00  0.00      R00  N  
ATOM    350  CA  THR 0  25       6.852  18.989  22.635  1.00  0.00      R00  C  
ATOM    351  C   THR 0  25       6.641  20.535  22.528  1.00  0.00      R00  C  
ATOM    352  O   THR 0  25       6.767  21.258  23.497  1.00  0.00      R00  O  
ATOM    353  CB  THR 0  25       7.929  18.528  21.556  1.00  0.00      R00  C  
ATOM    354  OG1 THR 0  25       8.308  17.207  21.875  1.00  0.00      R00  O  
ATOM    355  CG2 THR 0  25       9.273  19.345  21.307  1.00  0.00      R00  C  
ATOM    356  H   THR 0  25       5.229  17.901  23.390  1.00  0.00      R00  H  
ATOM    357  HG1 THR 0  25       7.552  16.661  21.646  1.00  0.00      R00  H  
ATOM    358  HA  THR 0  25       7.312  18.721  23.586  1.00  0.00           H  
ATOM    359  HB  THR 0  25       7.383  18.570  20.613  1.00  0.00           H  
ATOM    360 HG21 THR 0  25       9.142  20.264  20.737  1.00  0.00           H  
ATOM    361 HG22 THR 0  25       9.611  19.578  22.317  1.00  0.00           H  
ATOM    362 HG23 THR 0  25       9.930  18.653  20.781  1.00  0.00           H  
ATOM    363  N   TYR 0  26       6.290  21.068  21.353  1.00  0.00      R00  N  
ATOM    364  CA  TYR 0  26       5.924  22.498  20.969  1.00  0.00      R00  C  
ATOM    365  C   TYR 0  26       4.514  22.874  21.476  1.00  0.00      R00  C  
ATOM    366  O   TYR 0  26       3.668  22.021  21.486  1.00  0.00      R00  O  
ATOM    367  CB  TYR 0  26       5.999  22.702  19.472  1.00  0.00      R00  C  
ATOM    368  CG  TYR 0  26       7.170  21.932  18.759  1.00  0.00      R00  C  
ATOM    369  CD1 TYR 0  26       8.317  22.600  18.306  1.00  0.00      R00  C  
ATOM    370  CE1 TYR 0  26       9.328  21.877  17.664  1.00  0.00      R00  C  
ATOM    371  CD2 TYR 0  26       7.021  20.564  18.491  1.00  0.00      R00  C  
ATOM    372  CE2 TYR 0  26       7.985  19.824  17.797  1.00  0.00      R00  C  
ATOM    373  CZ  TYR 0  26       9.185  20.507  17.407  1.00  0.00      R00  C  
ATOM    374  OH  TYR 0  26      10.162  19.820  16.711  1.00  0.00      R00  O  
ATOM    375  H   TYR 0  26       5.775  20.459  20.734  1.00  0.00      R00  H  
ATOM    376  HH  TYR 0  26      10.054  18.871  16.609  1.00  0.00      R00  H  
ATOM    377  HA  TYR 0  26       6.650  23.119  21.495  1.00  0.00           H  
ATOM    378  HB3 TYR 0  26       6.022  23.753  19.184  1.00  0.00           H  
ATOM    379  HB2 TYR 0  26       5.082  22.277  19.064  1.00  0.00           H  
ATOM    380  HD1 TYR 0  26       8.351  23.670  18.449  1.00  0.00           H  
ATOM    381  HE1 TYR 0  26      10.218  22.306  17.227  1.00  0.00           H  
ATOM    382  HD2 TYR 0  26       6.024  20.223  18.727  1.00  0.00           H  
ATOM    383  HE2 TYR 0  26       7.857  18.766  17.620  1.00  0.00           H  
ATOM    384  N   GLU 0  27       4.363  24.217  21.759  1.00  0.00      R00  N  
ATOM    385  CA  GLU 0  27       3.152  24.823  22.125  1.00  0.00      R00  C  
ATOM    386  C   GLU 0  27       2.396  25.095  20.784  1.00  0.00      R00  C  
ATOM    387  O   GLU 0  27       2.954  25.381  19.721  1.00  0.00      R00  O  
ATOM    388  CB  GLU 0  27       3.341  26.183  22.831  1.00  0.00      R00  C  
ATOM    389  CG  GLU 0  27       4.109  26.034  24.163  1.00  0.00      R00  C  
ATOM    390  CD  GLU 0  27       4.102  27.376  25.015  1.00  0.00      R00  C  
ATOM    391  OE1 GLU 0  27       4.145  28.480  24.382  1.00  0.00      R00  O  
ATOM    392  OE2 GLU 0  27       4.051  27.255  26.308  1.00  0.00      R00  O1-
ATOM    393  H   GLU 0  27       5.122  24.852  21.562  1.00  0.00      R00  H  
ATOM    394  HA  GLU 0  27       2.672  24.104  22.789  1.00  0.00           H  
ATOM    395  HB3 GLU 0  27       2.322  26.522  23.019  1.00  0.00           H  
ATOM    396  HB2 GLU 0  27       3.859  26.932  22.232  1.00  0.00           H  
ATOM    397  HG3 GLU 0  27       5.100  25.580  24.129  1.00  0.00           H  
ATOM    398  HG2 GLU 0  27       3.592  25.301  24.782  1.00  0.00           H  
ATOM    399  N   ARG 0  28       1.081  25.034  20.939  1.00  0.00      R00  N  
ATOM    400  CA  ARG 0  28      -0.005  25.439  20.034  1.00  0.00      R00  C  
ATOM    401  C   ARG 0  28      -0.146  24.681  18.749  1.00  0.00      R00  C  
ATOM    402  O   ARG 0  28      -1.253  24.222  18.451  1.00  0.00      R00  O  
ATOM    403  CB  ARG 0  28       0.068  26.882  19.696  1.00  0.00      R00  C  
ATOM    404  CG  ARG 0  28       0.063  27.808  20.928  1.00  0.00      R00  C  
ATOM    405  CD  ARG 0  28      -1.239  27.705  21.821  1.00  0.00      R00  C  
ATOM    406  NE  ARG 0  28      -2.372  28.231  21.015  1.00  0.00      R00  N  
ATOM    407  CZ  ARG 0  28      -2.890  29.487  20.996  1.00  0.00      R00  C  
ATOM    408  NH1 ARG 0  28      -2.160  30.492  21.518  1.00  0.00      R00  N  
ATOM    409  NH2 ARG 0  28      -4.081  29.691  20.492  1.00  0.00      R00  N1+
ATOM    410  H   ARG 0  28       0.769  24.558  21.773  1.00  0.00      R00  H  
ATOM    411  HE  ARG 0  28      -2.892  27.533  20.504  1.00  0.00      R00  H  
ATOM    412 HH11 ARG 0  28      -2.426  31.455  21.671  1.00  0.00      R00  H  
ATOM    413 HH12 ARG 0  28      -1.186  30.276  21.672  1.00  0.00      R00  H  
ATOM    414 HH21 ARG 0  28      -4.535  30.568  20.702  1.00  0.00      R00  H  
ATOM    415 HH22 ARG 0  28      -4.694  28.906  20.325  1.00  0.00      R00  H  
ATOM    416  HA  ARG 0  28      -0.933  25.254  20.576  1.00  0.00           H  
ATOM    417  HB3 ARG 0  28      -0.803  27.102  19.079  1.00  0.00           H  
ATOM    418  HB2 ARG 0  28       0.901  27.145  19.045  1.00  0.00           H  
ATOM    419  HG3 ARG 0  28       0.102  28.862  20.655  1.00  0.00           H  
ATOM    420  HG2 ARG 0  28       0.869  27.720  21.657  1.00  0.00           H  
ATOM    421  HD3 ARG 0  28      -1.116  28.180  22.795  1.00  0.00           H  
ATOM    422  HD2 ARG 0  28      -1.453  26.651  21.998  1.00  0.00           H  
ATOM    423  N   CYS 0  29       1.040  24.370  18.161  1.00  0.00      R00  N  
ATOM    424  CA  CYS 0  29       1.158  23.567  16.994  1.00  0.00      R00  C  
ATOM    425  C   CYS 0  29       0.568  22.171  17.008  1.00  0.00      R00  C  
ATOM    426  O   CYS 0  29       0.102  21.725  15.942  1.00  0.00      R00  O  
ATOM    427  CB  CYS 0  29       2.578  23.567  16.494  1.00  0.00      R00  C  
ATOM    428  SG  CYS 0  29       3.356  25.206  16.157  1.00  0.00      R00  S  
ATOM    429  H   CYS 0  29       1.850  24.850  18.526  1.00  0.00      R00  H  
ATOM    430  HA  CYS 0  29       0.550  24.109  16.270  1.00  0.00           H  
ATOM    431  HB3 CYS 0  29       2.516  23.027  15.549  1.00  0.00           H  
ATOM    432  HB2 CYS 0  29       3.237  22.921  17.074  1.00  0.00           H  
ATOM    433  HG  CYS 0  29       3.717  25.447  17.420  1.00  0.00           H  
ATOM    434  N   PRO 0  30       0.734  21.333  18.100  1.00  0.00      R00  N  
ATOM    435  CA  PRO 0  30       0.073  20.008  18.223  1.00  0.00      R00  C  
ATOM    436  C   PRO 0  30      -1.460  20.058  18.434  1.00  0.00      R00  C  
ATOM    437  O   PRO 0  30      -2.103  19.015  18.307  1.00  0.00      R00  O  
ATOM    438  CD  PRO 0  30       1.925  21.316  19.004  1.00  0.00      R00  C  
ATOM    439  CB  PRO 0  30       0.836  19.289  19.359  1.00  0.00      R00  C  
ATOM    440  CG  PRO 0  30       1.551  20.319  20.171  1.00  0.00      R00  C  
ATOM    441  HD2 PRO 0  30       2.224  22.335  19.250  1.00  0.00           H  
ATOM    442  HD3 PRO 0  30       2.847  20.874  18.626  1.00  0.00           H  
ATOM    443  HA  PRO 0  30       0.279  19.526  17.267  1.00  0.00           H  
ATOM    444  HB3 PRO 0  30       1.594  18.656  18.898  1.00  0.00           H  
ATOM    445  HB2 PRO 0  30       0.224  18.670  20.014  1.00  0.00           H  
ATOM    446  HG2 PRO 0  30       0.845  20.859  20.802  1.00  0.00           H  
ATOM    447  HG3 PRO 0  30       2.330  19.957  20.842  1.00  0.00           H  
ATOM    448  N   ASN 0  31      -1.904  21.202  18.997  1.00  0.00      R00  N  
ATOM    449  CA  ASN 0  31      -3.295  21.319  19.535  1.00  0.00      R00  C  
ATOM    450  C   ASN 0  31      -4.381  21.397  18.443  1.00  0.00      R00  C  
ATOM    451  O   ASN 0  31      -5.525  21.106  18.678  1.00  0.00      R00  O  
ATOM    452  CB  ASN 0  31      -3.432  22.615  20.433  1.00  0.00      R00  C  
ATOM    453  CG  ASN 0  31      -2.761  22.388  21.860  1.00  0.00      R00  C  
ATOM    454  OD1 ASN 0  31      -1.528  22.511  21.915  1.00  0.00      R00  O  
ATOM    455  ND2 ASN 0  31      -3.488  22.275  22.952  1.00  0.00      R00  N  
ATOM    456  H   ASN 0  31      -1.220  21.894  19.267  1.00  0.00      R00  H  
ATOM    457 HD21 ASN 0  31      -2.953  22.133  23.796  1.00  0.00      R00  H  
ATOM    458 HD22 ASN 0  31      -4.491  22.185  22.868  1.00  0.00      R00  H  
ATOM    459  HA  ASN 0  31      -3.514  20.418  20.108  1.00  0.00           H  
ATOM    460  HB3 ASN 0  31      -4.513  22.667  20.557  1.00  0.00           H  
ATOM    461  HB2 ASN 0  31      -3.122  23.500  19.877  1.00  0.00           H  
ATOM    462  N   VAL 0  32      -3.910  21.555  17.204  1.00  0.00      R00  N  
ATOM    463  CA  VAL 0  32      -4.833  21.587  16.010  1.00  0.00      R00  C  
ATOM    464  C   VAL 0  32      -5.021  20.050  15.561  1.00  0.00      R00  C  
ATOM    465  O   VAL 0  32      -6.035  19.682  14.988  1.00  0.00      R00  O  
ATOM    466  CB  VAL 0  32      -4.270  22.610  14.961  1.00  0.00      R00  C  
ATOM    467  CG1 VAL 0  32      -3.017  22.087  14.307  1.00  0.00      R00  C  
ATOM    468  CG2 VAL 0  32      -5.290  22.905  13.850  1.00  0.00      R00  C  
ATOM    469  H   VAL 0  32      -2.966  21.855  17.004  1.00  0.00      R00  H  
ATOM    470  HA  VAL 0  32      -5.830  21.914  16.306  1.00  0.00           H  
ATOM    471  HB  VAL 0  32      -4.020  23.574  15.403  1.00  0.00           H  
ATOM    472 HG11 VAL 0  32      -2.831  22.696  13.423  1.00  0.00           H  
ATOM    473 HG12 VAL 0  32      -2.117  22.090  14.922  1.00  0.00           H  
ATOM    474 HG13 VAL 0  32      -3.111  21.083  13.892  1.00  0.00           H  
ATOM    475 HG21 VAL 0  32      -4.863  23.688  13.223  1.00  0.00           H  
ATOM    476 HG22 VAL 0  32      -5.514  22.066  13.191  1.00  0.00           H  
ATOM    477 HG23 VAL 0  32      -6.255  23.217  14.250  1.00  0.00           H  
ATOM    478  N   ASN 0  33      -4.127  19.102  15.942  1.00  0.00      R00  N  
ATOM    479  CA  ASN 0  33      -4.199  17.672  15.657  1.00  0.00      R00  C  
ATOM    480  C   ASN 0  33      -4.364  17.324  14.205  1.00  0.00      R00  C  
ATOM    481  O   ASN 0  33      -4.788  16.193  13.965  1.00  0.00      R00  O  
ATOM    482  CB  ASN 0  33      -5.295  17.010  16.484  1.00  0.00      R00  C  
ATOM    483  CG  ASN 0  33      -5.278  17.141  18.027  1.00  0.00      R00  C  
ATOM    484  OD1 ASN 0  33      -4.443  16.489  18.662  1.00  0.00      R00  O  
ATOM    485  ND2 ASN 0  33      -6.210  17.911  18.537  1.00  0.00      R00  N  
ATOM    486  H   ASN 0  33      -3.425  19.384  16.611  1.00  0.00      R00  H  
ATOM    487 HD21 ASN 0  33      -6.160  18.001  19.542  1.00  0.00      R00  H  
ATOM    488 HD22 ASN 0  33      -6.932  18.283  17.938  1.00  0.00      R00  H  
ATOM    489  HA  ASN 0  33      -3.325  17.098  15.964  1.00  0.00           H  
ATOM    490  HB3 ASN 0  33      -5.185  15.943  16.289  1.00  0.00           H  
ATOM    491  HB2 ASN 0  33      -6.213  17.247  15.947  1.00  0.00           H  
ATOM    492  N   LEU 0  34      -3.851  18.169  13.294  1.00  0.00      R00  N  
ATOM    493  CA  LEU 0  34      -3.583  17.855  11.914  1.00  0.00      R00  C  
ATOM    494  C   LEU 0  34      -2.665  16.654  11.663  1.00  0.00      R00  C  
ATOM    495  O   LEU 0  34      -1.843  16.522  12.528  1.00  0.00      R00  O  
ATOM    496  CB  LEU 0  34      -3.197  19.161  11.083  1.00  0.00      R00  C  
ATOM    497  CG  LEU 0  34      -4.262  20.258  10.948  1.00  0.00      R00  C  
ATOM    498  CD1 LEU 0  34      -3.538  21.563  10.801  1.00  0.00      R00  C  
ATOM    499  CD2 LEU 0  34      -5.219  20.063   9.748  1.00  0.00      R00  C  
ATOM    500  H   LEU 0  34      -3.312  18.948  13.642  1.00  0.00      R00  H  
ATOM    501  HA  LEU 0  34      -4.535  17.535  11.489  1.00  0.00           H  
ATOM    502  HB3 LEU 0  34      -2.794  18.941  10.094  1.00  0.00           H  
ATOM    503  HB2 LEU 0  34      -2.387  19.622  11.647  1.00  0.00           H  
ATOM    504  HG  LEU 0  34      -4.809  20.265  11.892  1.00  0.00           H  
ATOM    505 HD11 LEU 0  34      -3.749  22.067   9.858  1.00  0.00           H  
ATOM    506 HD12 LEU 0  34      -3.833  22.280  11.567  1.00  0.00           H  
ATOM    507 HD13 LEU 0  34      -2.455  21.561  10.923  1.00  0.00           H  
ATOM    508 HD21 LEU 0  34      -6.284  20.162   9.954  1.00  0.00           H  
ATOM    509 HD22 LEU 0  34      -4.932  20.729   8.935  1.00  0.00           H  
ATOM    510 HD23 LEU 0  34      -5.062  19.085   9.294  1.00  0.00           H  
ATOM    511  N   PRO 0  35      -2.634  15.900  10.535  1.00  0.00      R00  N  
ATOM    512  CA  PRO 0  35      -3.661  15.727   9.453  1.00  0.00      R00  C  
ATOM    513  C   PRO 0  35      -4.902  14.921   9.899  1.00  0.00      R00  C  
ATOM    514  O   PRO 0  35      -5.899  14.890   9.196  1.00  0.00      R00  O  
ATOM    515  CD  PRO 0  35      -1.426  15.056  10.173  1.00  0.00      R00  C  
ATOM    516  CB  PRO 0  35      -2.987  14.956   8.320  1.00  0.00      R00  C  
ATOM    517  CG  PRO 0  35      -1.880  14.225   9.092  1.00  0.00      R00  C  
ATOM    518  HD2 PRO 0  35      -1.039  14.491  11.021  1.00  0.00           H  
ATOM    519  HD3 PRO 0  35      -0.670  15.736   9.781  1.00  0.00           H  
ATOM    520  HA  PRO 0  35      -3.988  16.724   9.158  1.00  0.00           H  
ATOM    521  HB3 PRO 0  35      -2.698  15.658   7.538  1.00  0.00           H  
ATOM    522  HB2 PRO 0  35      -3.620  14.299   7.723  1.00  0.00           H  
ATOM    523  HG2 PRO 0  35      -2.251  13.326   9.585  1.00  0.00           H  
ATOM    524  HG3 PRO 0  35      -1.034  13.906   8.484  1.00  0.00           H  
ATOM    525  N   VAL 0  36      -5.071  14.467  11.162  1.00  0.00      R00  N  
ATOM    526  CA  VAL 0  36      -5.895  13.295  11.595  1.00  0.00      R00  C  
ATOM    527  C   VAL 0  36      -7.241  13.718  12.228  1.00  0.00      R00  C  
ATOM    528  O   VAL 0  36      -7.888  12.913  12.902  1.00  0.00      R00  O  
ATOM    529  CB  VAL 0  36      -4.914  12.430  12.501  1.00  0.00      R00  C  
ATOM    530  CG1 VAL 0  36      -3.787  11.793  11.741  1.00  0.00      R00  C  
ATOM    531  CG2 VAL 0  36      -4.353  13.224  13.651  1.00  0.00      R00  C  
ATOM    532  H   VAL 0  36      -4.533  14.828  11.936  1.00  0.00      R00  H  
ATOM    533  HA  VAL 0  36      -6.166  12.790  10.668  1.00  0.00           H  
ATOM    534  HB  VAL 0  36      -5.540  11.628  12.893  1.00  0.00           H  
ATOM    535 HG11 VAL 0  36      -2.780  11.965  12.122  1.00  0.00           H  
ATOM    536 HG12 VAL 0  36      -3.834  10.704  11.750  1.00  0.00           H  
ATOM    537 HG13 VAL 0  36      -3.676  12.115  10.705  1.00  0.00           H  
ATOM    538 HG21 VAL 0  36      -3.552  13.915  13.387  1.00  0.00           H  
ATOM    539 HG22 VAL 0  36      -5.179  13.738  14.143  1.00  0.00           H  
ATOM    540 HG23 VAL 0  36      -3.937  12.517  14.369  1.00  0.00           H  
ATOM    541  N   VAL 0  37      -7.656  14.945  11.858  1.00  0.00      R00  N  
ATOM    542  CA  VAL 0  37      -8.949  15.621  12.153  1.00  0.00      R00  C  
ATOM    543  C   VAL 0  37     -10.141  14.747  11.762  1.00  0.00      R00  C  
ATOM    544  O   VAL 0  37     -10.095  14.214  10.659  1.00  0.00      R00  O  
ATOM    545  CB  VAL 0  37      -8.921  17.076  11.565  1.00  0.00      R00  C  
ATOM    546  CG1 VAL 0  37     -10.315  17.741  11.629  1.00  0.00      R00  C  
ATOM    547  CG2 VAL 0  37      -7.802  18.001  12.246  1.00  0.00      R00  C  
ATOM    548  H   VAL 0  37      -7.076  15.386  11.158  1.00  0.00      R00  H  
ATOM    549  HA  VAL 0  37      -8.920  15.689  13.241  1.00  0.00           H  
ATOM    550  HB  VAL 0  37      -8.652  16.947  10.517  1.00  0.00           H  
ATOM    551 HG11 VAL 0  37     -11.158  17.235  11.158  1.00  0.00           H  
ATOM    552 HG12 VAL 0  37     -10.672  17.889  12.648  1.00  0.00           H  
ATOM    553 HG13 VAL 0  37     -10.353  18.729  11.172  1.00  0.00           H  
ATOM    554 HG21 VAL 0  37      -7.775  18.981  11.771  1.00  0.00           H  
ATOM    555 HG22 VAL 0  37      -7.907  18.106  13.326  1.00  0.00           H  
ATOM    556 HG23 VAL 0  37      -6.799  17.594  12.119  1.00  0.00           H  
ATOM    557  N   TYR 0  38     -11.166  14.587  12.598  1.00  0.00      R00  N  
ATOM    558  CA  TYR 0  38     -12.232  13.523  12.530  1.00  0.00      R00  C  
ATOM    559  C   TYR 0  38     -12.947  13.712  11.247  1.00  0.00      R00  C  
ATOM    560  O   TYR 0  38     -12.861  12.794  10.379  1.00  0.00      R00  O  
ATOM    561  CB  TYR 0  38     -13.280  13.592  13.772  1.00  0.00      R00  C  
ATOM    562  CG  TYR 0  38     -14.514  12.777  13.585  1.00  0.00      R00  C  
ATOM    563  CD1 TYR 0  38     -14.274  11.394  13.493  1.00  0.00      R00  C  
ATOM    564  CE1 TYR 0  38     -15.363  10.526  13.242  1.00  0.00      R00  C  
ATOM    565  CD2 TYR 0  38     -15.785  13.289  13.420  1.00  0.00      R00  C  
ATOM    566  CE2 TYR 0  38     -16.868  12.401  13.229  1.00  0.00      R00  C  
ATOM    567  CZ  TYR 0  38     -16.663  10.990  13.186  1.00  0.00      R00  C  
ATOM    568  OH  TYR 0  38     -17.715  10.150  13.069  1.00  0.00      R00  O  
ATOM    569  H   TYR 0  38     -11.166  15.139  13.444  1.00  0.00      R00  H  
ATOM    570  HH  TYR 0  38     -17.577   9.245  12.780  1.00  0.00      R00  H  
ATOM    571  HA  TYR 0  38     -11.672  12.588  12.521  1.00  0.00           H  
ATOM    572  HB3 TYR 0  38     -13.569  14.613  14.022  1.00  0.00           H  
ATOM    573  HB2 TYR 0  38     -12.637  13.196  14.558  1.00  0.00           H  
ATOM    574  HD1 TYR 0  38     -13.293  10.952  13.587  1.00  0.00           H  
ATOM    575  HE1 TYR 0  38     -15.155   9.471  13.148  1.00  0.00           H  
ATOM    576  HD2 TYR 0  38     -16.004  14.344  13.361  1.00  0.00           H  
ATOM    577  HE2 TYR 0  38     -17.887  12.759  13.200  1.00  0.00           H  
ATOM    578  N   VAL 0  39     -13.559  14.869  10.964  1.00  0.00      R00  N  
ATOM    579  CA  VAL 0  39     -14.418  15.105   9.781  1.00  0.00      R00  C  
ATOM    580  C   VAL 0  39     -13.676  14.957   8.383  1.00  0.00      R00  C  
ATOM    581  O   VAL 0  39     -14.059  14.193   7.541  1.00  0.00      R00  O  
ATOM    582  CB  VAL 0  39     -15.012  16.502   9.842  1.00  0.00      R00  C  
ATOM    583  CG1 VAL 0  39     -14.126  17.778   9.740  1.00  0.00      R00  C  
ATOM    584  CG2 VAL 0  39     -16.073  16.658   8.831  1.00  0.00      R00  C  
ATOM    585  H   VAL 0  39     -13.550  15.645  11.611  1.00  0.00      R00  H  
ATOM    586  HA  VAL 0  39     -15.127  14.277   9.760  1.00  0.00           H  
ATOM    587  HB  VAL 0  39     -15.531  16.695  10.780  1.00  0.00           H  
ATOM    588 HG11 VAL 0  39     -13.236  17.758  10.370  1.00  0.00           H  
ATOM    589 HG12 VAL 0  39     -13.777  18.049   8.744  1.00  0.00           H  
ATOM    590 HG13 VAL 0  39     -14.656  18.657  10.108  1.00  0.00           H  
ATOM    591 HG21 VAL 0  39     -16.852  15.921   9.026  1.00  0.00           H  
ATOM    592 HG22 VAL 0  39     -16.488  17.658   8.958  1.00  0.00           H  
ATOM    593 HG23 VAL 0  39     -15.739  16.537   7.801  1.00  0.00           H  
ATOM    594  N   VAL 0  40     -12.462  15.483   8.346  1.00  0.00      R00  N  
ATOM    595  CA  VAL 0  40     -11.468  15.376   7.318  1.00  0.00      R00  C  
ATOM    596  C   VAL 0  40     -11.079  13.930   6.977  1.00  0.00      R00  C  
ATOM    597  O   VAL 0  40     -11.101  13.669   5.768  1.00  0.00      R00  O  
ATOM    598  CB  VAL 0  40     -10.170  16.164   7.629  1.00  0.00      R00  C  
ATOM    599  CG1 VAL 0  40      -9.180  16.184   6.488  1.00  0.00      R00  C  
ATOM    600  CG2 VAL 0  40     -10.375  17.594   8.124  1.00  0.00      R00  C  
ATOM    601  H   VAL 0  40     -12.245  16.038   9.161  1.00  0.00      R00  H  
ATOM    602  HA  VAL 0  40     -11.925  15.852   6.451  1.00  0.00           H  
ATOM    603  HB  VAL 0  40      -9.706  15.597   8.436  1.00  0.00           H  
ATOM    604 HG11 VAL 0  40      -8.455  16.977   6.671  1.00  0.00           H  
ATOM    605 HG12 VAL 0  40      -8.690  15.231   6.291  1.00  0.00           H  
ATOM    606 HG13 VAL 0  40      -9.665  16.558   5.585  1.00  0.00           H  
ATOM    607 HG21 VAL 0  40     -10.703  18.269   7.333  1.00  0.00           H  
ATOM    608 HG22 VAL 0  40     -11.171  17.583   8.870  1.00  0.00           H  
ATOM    609 HG23 VAL 0  40      -9.499  18.078   8.556  1.00  0.00           H  
ATOM    610  N   ALA 0  41     -10.797  13.084   8.002  1.00  0.00      R00  N  
ATOM    611  CA  ALA 0  41     -10.634  11.640   7.775  1.00  0.00      R00  C  
ATOM    612  C   ALA 0  41     -11.838  10.886   7.234  1.00  0.00      R00  C  
ATOM    613  O   ALA 0  41     -11.703  10.002   6.355  1.00  0.00      R00  O  
ATOM    614  CB  ALA 0  41     -10.135  10.994   9.090  1.00  0.00      R00  C  
ATOM    615  H   ALA 0  41     -11.135  13.345   8.918  1.00  0.00      R00  H  
ATOM    616  HA  ALA 0  41      -9.930  11.429   6.970  1.00  0.00           H  
ATOM    617  HB1 ALA 0  41     -10.672  11.293   9.990  1.00  0.00           H  
ATOM    618  HB2 ALA 0  41     -10.191   9.906   9.072  1.00  0.00           H  
ATOM    619  HB3 ALA 0  41      -9.097  11.303   9.213  1.00  0.00           H  
ATOM    620  N   GLN 0  42     -13.026  11.262   7.766  1.00  0.00      R00  N  
ATOM    621  CA  GLN 0  42     -14.326  10.561   7.528  1.00  0.00      R00  C  
ATOM    622  C   GLN 0  42     -14.730  10.855   6.046  1.00  0.00      R00  C  
ATOM    623  O   GLN 0  42     -14.956   9.897   5.274  1.00  0.00      R00  O  
ATOM    624  CB  GLN 0  42     -15.356  11.102   8.559  1.00  0.00      R00  C  
ATOM    625  CG  GLN 0  42     -15.082  10.790  10.066  1.00  0.00      R00  C  
ATOM    626  CD  GLN 0  42     -14.048   9.706  10.331  1.00  0.00      R00  C  
ATOM    627  OE1 GLN 0  42     -14.306   8.567   9.881  1.00  0.00      R00  O  
ATOM    628  NE2 GLN 0  42     -12.966  10.009  11.044  1.00  0.00      R00  N  
ATOM    629  H   GLN 0  42     -13.185  11.991   8.447  1.00  0.00      R00  H  
ATOM    630 HE21 GLN 0  42     -12.353   9.288  11.397  1.00  0.00      R00  H  
ATOM    631 HE22 GLN 0  42     -12.762  10.937  11.385  1.00  0.00      R00  H  
ATOM    632  HA  GLN 0  42     -14.298   9.477   7.638  1.00  0.00           H  
ATOM    633  HB3 GLN 0  42     -16.319  10.679   8.271  1.00  0.00           H  
ATOM    634  HB2 GLN 0  42     -15.474  12.169   8.371  1.00  0.00           H  
ATOM    635  HG3 GLN 0  42     -15.988  10.387  10.518  1.00  0.00           H  
ATOM    636  HG2 GLN 0  42     -14.827  11.698  10.612  1.00  0.00           H  
ATOM    637  N   VAL 0  43     -14.547  12.172   5.626  1.00  0.00      R00  N  
ATOM    638  CA  VAL 0  43     -14.680  12.590   4.236  1.00  0.00      R00  C  
ATOM    639  C   VAL 0  43     -13.685  11.962   3.291  1.00  0.00      R00  C  
ATOM    640  O   VAL 0  43     -14.011  11.552   2.229  1.00  0.00      R00  O  
ATOM    641  CB  VAL 0  43     -14.527  14.131   4.270  1.00  0.00      R00  C  
ATOM    642  CG1 VAL 0  43     -14.565  14.797   2.855  1.00  0.00      R00  C  
ATOM    643  CG2 VAL 0  43     -15.622  14.848   5.112  1.00  0.00      R00  C  
ATOM    644  H   VAL 0  43     -14.342  12.852   6.344  1.00  0.00      R00  H  
ATOM    645  HA  VAL 0  43     -15.693  12.267   3.998  1.00  0.00           H  
ATOM    646  HB  VAL 0  43     -13.512  14.407   4.552  1.00  0.00           H  
ATOM    647 HG11 VAL 0  43     -13.608  14.607   2.369  1.00  0.00           H  
ATOM    648 HG12 VAL 0  43     -15.301  14.423   2.143  1.00  0.00           H  
ATOM    649 HG13 VAL 0  43     -14.577  15.887   2.864  1.00  0.00           H  
ATOM    650 HG21 VAL 0  43     -15.790  14.446   6.111  1.00  0.00           H  
ATOM    651 HG22 VAL 0  43     -15.384  15.905   5.231  1.00  0.00           H  
ATOM    652 HG23 VAL 0  43     -16.581  14.778   4.600  1.00  0.00           H  
ATOM    653  N   LEU 0  44     -12.371  12.126   3.650  1.00  0.00      R00  N  
ATOM    654  CA  LEU 0  44     -11.217  11.591   2.935  1.00  0.00      R00  C  
ATOM    655  C   LEU 0  44     -11.487  10.159   2.393  1.00  0.00      R00  C  
ATOM    656  O   LEU 0  44     -11.586   9.888   1.157  1.00  0.00      R00  O  
ATOM    657  CB  LEU 0  44      -9.913  11.699   3.711  1.00  0.00      R00  C  
ATOM    658  CG  LEU 0  44      -8.565  11.372   3.014  1.00  0.00      R00  C  
ATOM    659  CD1 LEU 0  44      -8.300  12.082   1.642  1.00  0.00      R00  C  
ATOM    660  CD2 LEU 0  44      -7.416  11.606   3.966  1.00  0.00      R00  C  
ATOM    661  H   LEU 0  44     -12.064  12.661   4.450  1.00  0.00      R00  H  
ATOM    662  HA  LEU 0  44     -11.114  12.289   2.104  1.00  0.00           H  
ATOM    663  HB3 LEU 0  44      -9.985  11.178   4.666  1.00  0.00           H  
ATOM    664  HB2 LEU 0  44      -9.779  12.740   4.003  1.00  0.00           H  
ATOM    665  HG  LEU 0  44      -8.541  10.328   2.702  1.00  0.00           H  
ATOM    666 HD11 LEU 0  44      -7.647  12.954   1.692  1.00  0.00           H  
ATOM    667 HD12 LEU 0  44      -7.906  11.276   1.023  1.00  0.00           H  
ATOM    668 HD13 LEU 0  44      -9.181  12.414   1.094  1.00  0.00           H  
ATOM    669 HD21 LEU 0  44      -7.763  11.734   4.992  1.00  0.00           H  
ATOM    670 HD22 LEU 0  44      -6.680  10.813   3.831  1.00  0.00           H  
ATOM    671 HD23 LEU 0  44      -6.873  12.540   3.824  1.00  0.00           H  
ATOM    672  N   TYR 0  45     -11.601   9.249   3.392  1.00  0.00      R00  N  
ATOM    673  CA  TYR 0  45     -11.605   7.823   3.070  1.00  0.00      R00  C  
ATOM    674  C   TYR 0  45     -13.019   7.404   2.523  1.00  0.00      R00  C  
ATOM    675  O   TYR 0  45     -13.124   6.396   1.802  1.00  0.00      R00  O  
ATOM    676  CB  TYR 0  45     -11.060   7.025   4.283  1.00  0.00      R00  C  
ATOM    677  CG  TYR 0  45      -9.618   7.309   4.612  1.00  0.00      R00  C  
ATOM    678  CD1 TYR 0  45      -9.366   7.845   5.921  1.00  0.00      R00  C  
ATOM    679  CE1 TYR 0  45      -8.053   8.138   6.314  1.00  0.00      R00  C  
ATOM    680  CD2 TYR 0  45      -8.552   7.121   3.722  1.00  0.00      R00  C  
ATOM    681  CE2 TYR 0  45      -7.207   7.313   4.126  1.00  0.00      R00  C  
ATOM    682  CZ  TYR 0  45      -7.007   7.936   5.389  1.00  0.00      R00  C  
ATOM    683  OH  TYR 0  45      -5.737   8.157   5.853  1.00  0.00      R00  O  
ATOM    684  H   TYR 0  45     -11.667   9.573   4.347  1.00  0.00      R00  H  
ATOM    685  HH  TYR 0  45      -5.112   7.549   5.452  1.00  0.00      R00  H  
ATOM    686  HA  TYR 0  45     -10.846   7.700   2.297  1.00  0.00           H  
ATOM    687  HB3 TYR 0  45     -11.057   5.940   4.176  1.00  0.00           H  
ATOM    688  HB2 TYR 0  45     -11.641   7.278   5.170  1.00  0.00           H  
ATOM    689  HD1 TYR 0  45     -10.166   7.979   6.634  1.00  0.00           H  
ATOM    690  HE1 TYR 0  45      -7.771   8.415   7.319  1.00  0.00           H  
ATOM    691  HD2 TYR 0  45      -8.753   6.787   2.714  1.00  0.00           H  
ATOM    692  HE2 TYR 0  45      -6.396   6.975   3.499  1.00  0.00           H  
ATOM    693  N   ALA 0  46     -14.041   8.274   2.765  1.00  0.00      R00  N  
ATOM    694  CA  ALA 0  46     -15.368   8.028   2.175  1.00  0.00      R00  C  
ATOM    695  C   ALA 0  46     -15.315   8.350   0.692  1.00  0.00      R00  C  
ATOM    696  O   ALA 0  46     -15.772   7.526  -0.042  1.00  0.00      R00  O  
ATOM    697  CB  ALA 0  46     -16.489   8.801   2.900  1.00  0.00      R00  C  
ATOM    698  H   ALA 0  46     -13.914   8.989   3.467  1.00  0.00      R00  H  
ATOM    699  HA  ALA 0  46     -15.524   6.975   2.407  1.00  0.00           H  
ATOM    700  HB1 ALA 0  46     -17.407   8.470   2.415  1.00  0.00           H  
ATOM    701  HB2 ALA 0  46     -16.602   8.510   3.945  1.00  0.00           H  
ATOM    702  HB3 ALA 0  46     -16.354   9.882   2.865  1.00  0.00           H  
ATOM    703  N   ILE 0  47     -14.627   9.482   0.277  1.00  0.00      R00  N  
ATOM    704  CA  ILE 0  47     -14.347   9.944  -1.072  1.00  0.00      R00  C  
ATOM    705  C   ILE 0  47     -13.476   8.965  -1.899  1.00  0.00      R00  C  
ATOM    706  O   ILE 0  47     -13.892   8.591  -2.932  1.00  0.00      R00  O  
ATOM    707  CB  ILE 0  47     -13.742  11.388  -1.162  1.00  0.00      R00  C  
ATOM    708  CG2 ILE 0  47     -13.178  11.777  -2.565  1.00  0.00      R00  C  
ATOM    709  CG1 ILE 0  47     -14.775  12.494  -0.745  1.00  0.00      R00  C  
ATOM    710  CD1 ILE 0  47     -14.363  14.027  -0.868  1.00  0.00      R00  C  
ATOM    711  H   ILE 0  47     -14.107   9.989   0.979  1.00  0.00      R00  H  
ATOM    712  HA  ILE 0  47     -15.351   9.980  -1.496  1.00  0.00           H  
ATOM    713  HB  ILE 0  47     -12.822  11.507  -0.590  1.00  0.00           H  
ATOM    714 HG21 ILE 0  47     -12.331  11.210  -2.950  1.00  0.00           H  
ATOM    715 HG22 ILE 0  47     -13.965  11.694  -3.314  1.00  0.00           H  
ATOM    716 HG23 ILE 0  47     -12.859  12.816  -2.648  1.00  0.00           H  
ATOM    717 HG13 ILE 0  47     -15.052  12.252   0.281  1.00  0.00           H  
ATOM    718 HG12 ILE 0  47     -15.665  12.398  -1.367  1.00  0.00           H  
ATOM    719 HD11 ILE 0  47     -14.715  14.594  -0.007  1.00  0.00           H  
ATOM    720 HD12 ILE 0  47     -13.288  14.204  -0.867  1.00  0.00           H  
ATOM    721 HD13 ILE 0  47     -14.803  14.557  -1.713  1.00  0.00           H  
ATOM    722  N   VAL 0  48     -12.388   8.443  -1.265  1.00  0.00      R00  N  
ATOM    723  CA  VAL 0  48     -11.604   7.258  -1.695  1.00  0.00      R00  C  
ATOM    724  C   VAL 0  48     -12.467   6.100  -1.992  1.00  0.00      R00  C  
ATOM    725  O   VAL 0  48     -12.287   5.565  -3.078  1.00  0.00      R00  O  
ATOM    726  CB  VAL 0  48     -10.529   6.818  -0.572  1.00  0.00      R00  C  
ATOM    727  CG1 VAL 0  48      -9.875   5.472  -0.938  1.00  0.00      R00  C  
ATOM    728  CG2 VAL 0  48      -9.385   7.871  -0.479  1.00  0.00      R00  C  
ATOM    729  H   VAL 0  48     -12.054   8.741  -0.360  1.00  0.00      R00  H  
ATOM    730  HA  VAL 0  48     -11.112   7.463  -2.646  1.00  0.00           H  
ATOM    731  HB  VAL 0  48     -10.914   6.653   0.434  1.00  0.00           H  
ATOM    732 HG11 VAL 0  48      -9.606   5.371  -1.990  1.00  0.00           H  
ATOM    733 HG12 VAL 0  48      -9.069   5.252  -0.238  1.00  0.00           H  
ATOM    734 HG13 VAL 0  48     -10.481   4.572  -0.830  1.00  0.00           H  
ATOM    735 HG21 VAL 0  48      -9.104   7.917   0.573  1.00  0.00           H  
ATOM    736 HG22 VAL 0  48      -8.516   7.832  -1.135  1.00  0.00           H  
ATOM    737 HG23 VAL 0  48      -9.827   8.829  -0.755  1.00  0.00           H  
ATOM    738  N   CYS 0  49     -13.444   5.825  -1.136  1.00  0.00      R00  N  
ATOM    739  CA  CYS 0  49     -14.329   4.663  -1.436  1.00  0.00      R00  C  
ATOM    740  C   CYS 0  49     -15.139   4.865  -2.716  1.00  0.00      R00  C  
ATOM    741  O   CYS 0  49     -15.125   4.019  -3.590  1.00  0.00      R00  O  
ATOM    742  CB  CYS 0  49     -15.293   4.268  -0.267  1.00  0.00      R00  C  
ATOM    743  SG  CYS 0  49     -15.797   2.537  -0.222  1.00  0.00      R00  S  
ATOM    744  H   CYS 0  49     -13.443   6.201  -0.199  1.00  0.00      R00  H  
ATOM    745  HA  CYS 0  49     -13.736   3.754  -1.540  1.00  0.00           H  
ATOM    746  HB3 CYS 0  49     -16.143   4.933  -0.415  1.00  0.00           H  
ATOM    747  HB2 CYS 0  49     -14.861   4.526   0.700  1.00  0.00           H  
ATOM    748  HG  CYS 0  49     -14.610   2.031   0.124  1.00  0.00           H  
ATOM    749  N   VAL 0  50     -15.792   5.985  -2.875  1.00  0.00      R00  N  
ATOM    750  CA  VAL 0  50     -16.677   6.388  -3.981  1.00  0.00      R00  C  
ATOM    751  C   VAL 0  50     -15.805   6.531  -5.329  1.00  0.00      R00  C  
ATOM    752  O   VAL 0  50     -16.222   5.953  -6.291  1.00  0.00      R00  O  
ATOM    753  CB  VAL 0  50     -17.331   7.760  -3.608  1.00  0.00      R00  C  
ATOM    754  CG1 VAL 0  50     -17.898   8.568  -4.779  1.00  0.00      R00  C  
ATOM    755  CG2 VAL 0  50     -18.526   7.628  -2.647  1.00  0.00      R00  C  
ATOM    756  H   VAL 0  50     -15.638   6.731  -2.212  1.00  0.00      R00  H  
ATOM    757  HA  VAL 0  50     -17.553   5.741  -4.037  1.00  0.00           H  
ATOM    758  HB  VAL 0  50     -16.627   8.380  -3.052  1.00  0.00           H  
ATOM    759 HG11 VAL 0  50     -17.188   9.053  -5.450  1.00  0.00           H  
ATOM    760 HG12 VAL 0  50     -18.583   7.940  -5.349  1.00  0.00           H  
ATOM    761 HG13 VAL 0  50     -18.530   9.410  -4.497  1.00  0.00           H  
ATOM    762 HG21 VAL 0  50     -19.282   6.848  -2.740  1.00  0.00           H  
ATOM    763 HG22 VAL 0  50     -18.108   7.524  -1.646  1.00  0.00           H  
ATOM    764 HG23 VAL 0  50     -19.065   8.566  -2.512  1.00  0.00           H  
ATOM    765  N   VAL 0  51     -14.663   7.277  -5.280  1.00  0.00      R00  N  
ATOM    766  CA  VAL 0  51     -13.786   7.280  -6.458  1.00  0.00      R00  C  
ATOM    767  C   VAL 0  51     -13.253   5.893  -6.764  1.00  0.00      R00  C  
ATOM    768  O   VAL 0  51     -12.877   5.578  -7.894  1.00  0.00      R00  O  
ATOM    769  CB  VAL 0  51     -12.723   8.311  -6.367  1.00  0.00      R00  C  
ATOM    770  CG1 VAL 0  51     -13.296   9.744  -6.322  1.00  0.00      R00  C  
ATOM    771  CG2 VAL 0  51     -11.536   8.129  -5.391  1.00  0.00      R00  C  
ATOM    772  H   VAL 0  51     -14.320   7.658  -4.410  1.00  0.00      R00  H  
ATOM    773  HA  VAL 0  51     -14.447   7.479  -7.302  1.00  0.00           H  
ATOM    774  HB  VAL 0  51     -12.259   8.283  -7.353  1.00  0.00           H  
ATOM    775 HG11 VAL 0  51     -14.115   9.833  -5.608  1.00  0.00           H  
ATOM    776 HG12 VAL 0  51     -12.549  10.537  -6.368  1.00  0.00           H  
ATOM    777 HG13 VAL 0  51     -13.869   9.839  -7.244  1.00  0.00           H  
ATOM    778 HG21 VAL 0  51     -11.196   7.094  -5.431  1.00  0.00           H  
ATOM    779 HG22 VAL 0  51     -10.629   8.731  -5.453  1.00  0.00           H  
ATOM    780 HG23 VAL 0  51     -11.899   8.261  -4.371  1.00  0.00           H  
ATOM    781  N   GLY 0  52     -13.146   5.081  -5.734  1.00  0.00      R00  N  
ATOM    782  CA  GLY 0  52     -12.566   3.692  -5.835  1.00  0.00      R00  C  
ATOM    783  C   GLY 0  52     -13.650   2.779  -6.509  1.00  0.00      R00  C  
ATOM    784  O   GLY 0  52     -13.339   2.059  -7.502  1.00  0.00      R00  O  
ATOM    785  H   GLY 0  52     -13.321   5.339  -4.773  1.00  0.00      R00  H  
ATOM    786  HA3 GLY 0  52     -12.447   3.294  -4.828  1.00  0.00           H  
ATOM    787  HA2 GLY 0  52     -11.645   3.577  -6.406  1.00  0.00           H  
ATOM    788  N   LEU 0  53     -14.914   2.879  -6.105  1.00  0.00      R00  N  
ATOM    789  CA  LEU 0  53     -16.045   2.190  -6.673  1.00  0.00      R00  C  
ATOM    790  C   LEU 0  53     -16.398   2.620  -8.069  1.00  0.00      R00  C  
ATOM    791  O   LEU 0  53     -16.867   1.774  -8.846  1.00  0.00      R00  O  
ATOM    792  CB  LEU 0  53     -17.341   2.384  -5.751  1.00  0.00      R00  C  
ATOM    793  CG  LEU 0  53     -17.225   1.623  -4.435  1.00  0.00      R00  C  
ATOM    794  CD1 LEU 0  53     -18.210   2.288  -3.469  1.00  0.00      R00  C  
ATOM    795  CD2 LEU 0  53     -17.444   0.047  -4.631  1.00  0.00      R00  C  
ATOM    796  H   LEU 0  53     -15.179   3.479  -5.337  1.00  0.00      R00  H  
ATOM    797  HA  LEU 0  53     -15.795   1.130  -6.733  1.00  0.00           H  
ATOM    798  HB3 LEU 0  53     -18.205   1.973  -6.274  1.00  0.00           H  
ATOM    799  HB2 LEU 0  53     -17.494   3.446  -5.562  1.00  0.00           H  
ATOM    800  HG  LEU 0  53     -16.218   1.756  -4.042  1.00  0.00           H  
ATOM    801 HD11 LEU 0  53     -17.854   3.107  -2.844  1.00  0.00           H  
ATOM    802 HD12 LEU 0  53     -19.037   2.829  -3.929  1.00  0.00           H  
ATOM    803 HD13 LEU 0  53     -18.665   1.630  -2.728  1.00  0.00           H  
ATOM    804 HD21 LEU 0  53     -18.425  -0.231  -4.246  1.00  0.00           H  
ATOM    805 HD22 LEU 0  53     -17.417  -0.320  -5.658  1.00  0.00           H  
ATOM    806 HD23 LEU 0  53     -16.679  -0.460  -4.044  1.00  0.00           H  
ATOM    807  N   LEU 0  54     -16.271   3.886  -8.342  1.00  0.00      R00  N  
ATOM    808  CA  LEU 0  54     -16.531   4.426  -9.717  1.00  0.00      R00  C  
ATOM    809  C   LEU 0  54     -15.464   4.038 -10.786  1.00  0.00      R00  C  
ATOM    810  O   LEU 0  54     -15.844   3.707 -11.924  1.00  0.00      R00  O  
ATOM    811  CB  LEU 0  54     -16.496   5.952  -9.625  1.00  0.00      R00  C  
ATOM    812  CG  LEU 0  54     -17.772   6.570  -9.000  1.00  0.00      R00  C  
ATOM    813  CD1 LEU 0  54     -17.614   8.083  -8.892  1.00  0.00      R00  C  
ATOM    814  CD2 LEU 0  54     -19.036   6.234  -9.776  1.00  0.00      R00  C  
ATOM    815  H   LEU 0  54     -16.153   4.614  -7.652  1.00  0.00      R00  H  
ATOM    816  HA  LEU 0  54     -17.509   4.136 -10.100  1.00  0.00           H  
ATOM    817  HB3 LEU 0  54     -16.348   6.402 -10.607  1.00  0.00           H  
ATOM    818  HB2 LEU 0  54     -15.670   6.251  -8.980  1.00  0.00           H  
ATOM    819  HG  LEU 0  54     -17.862   6.191  -7.982  1.00  0.00           H  
ATOM    820 HD11 LEU 0  54     -17.540   8.374  -7.845  1.00  0.00           H  
ATOM    821 HD12 LEU 0  54     -16.695   8.465  -9.336  1.00  0.00           H  
ATOM    822 HD13 LEU 0  54     -18.483   8.633  -9.254  1.00  0.00           H  
ATOM    823 HD21 LEU 0  54     -18.782   5.648 -10.659  1.00  0.00           H  
ATOM    824 HD22 LEU 0  54     -19.791   5.782  -9.131  1.00  0.00           H  
ATOM    825 HD23 LEU 0  54     -19.559   7.127 -10.119  1.00  0.00           H  
ATOM    826  N   GLY 0  55     -14.209   3.919 -10.287  1.00  0.00      R00  N  
ATOM    827  CA  GLY 0  55     -13.082   3.342 -11.036  1.00  0.00      R00  C  
ATOM    828  C   GLY 0  55     -13.275   1.836 -11.322  1.00  0.00      R00  C  
ATOM    829  O   GLY 0  55     -13.344   1.423 -12.499  1.00  0.00      R00  O  
ATOM    830  H   GLY 0  55     -14.024   3.929  -9.295  1.00  0.00      R00  H  
ATOM    831  HA3 GLY 0  55     -12.194   3.502 -10.423  1.00  0.00           H  
ATOM    832  HA2 GLY 0  55     -12.876   3.836 -11.985  1.00  0.00           H  
ATOM    833  N   ASN 0  56     -13.316   0.973 -10.305  1.00  0.00      R00  N  
ATOM    834  CA  ASN 0  56     -13.544  -0.453 -10.518  1.00  0.00      R00  C  
ATOM    835  C   ASN 0  56     -14.855  -0.846 -11.267  1.00  0.00      R00  C  
ATOM    836  O   ASN 0  56     -14.893  -2.003 -11.714  1.00  0.00      R00  O  
ATOM    837  CB  ASN 0  56     -13.433  -1.077  -9.082  1.00  0.00      R00  C  
ATOM    838  CG  ASN 0  56     -12.023  -1.271  -8.637  1.00  0.00      R00  C  
ATOM    839  OD1 ASN 0  56     -11.370  -2.236  -9.084  1.00  0.00      R00  O  
ATOM    840  ND2 ASN 0  56     -11.594  -0.377  -7.756  1.00  0.00      R00  N  
ATOM    841  H   ASN 0  56     -13.148   1.224  -9.341  1.00  0.00      R00  H  
ATOM    842 HD21 ASN 0  56     -10.622  -0.275  -7.501  1.00  0.00      R00  H  
ATOM    843 HD22 ASN 0  56     -12.223   0.365  -7.482  1.00  0.00      R00  H  
ATOM    844  HA  ASN 0  56     -12.684  -0.721 -11.133  1.00  0.00           H  
ATOM    845  HB3 ASN 0  56     -13.919  -2.042  -9.225  1.00  0.00           H  
ATOM    846  HB2 ASN 0  56     -14.051  -0.482  -8.409  1.00  0.00           H  
ATOM    847  N   THR 0  57     -15.828   0.078 -11.379  1.00  0.00      R00  N  
ATOM    848  CA  THR 0  57     -17.049  -0.311 -12.065  1.00  0.00      R00  C  
ATOM    849  C   THR 0  57     -16.723  -0.238 -13.620  1.00  0.00      R00  C  
ATOM    850  O   THR 0  57     -17.110  -1.126 -14.378  1.00  0.00      R00  O  
ATOM    851  CB  THR 0  57     -18.195   0.629 -11.746  1.00  0.00      R00  C  
ATOM    852  OG1 THR 0  57     -18.598   0.403 -10.377  1.00  0.00      R00  O  
ATOM    853  CG2 THR 0  57     -19.476   0.270 -12.576  1.00  0.00      R00  C  
ATOM    854  H   THR 0  57     -15.884   0.873 -10.758  1.00  0.00      R00  H  
ATOM    855  HG1 THR 0  57     -17.918   0.656  -9.747  1.00  0.00      R00  H  
ATOM    856  HA  THR 0  57     -17.183  -1.379 -11.888  1.00  0.00           H  
ATOM    857  HB  THR 0  57     -18.105   1.684 -12.005  1.00  0.00           H  
ATOM    858 HG21 THR 0  57     -19.632  -0.806 -12.656  1.00  0.00           H  
ATOM    859 HG22 THR 0  57     -20.351   0.778 -12.173  1.00  0.00           H  
ATOM    860 HG23 THR 0  57     -19.258   0.661 -13.570  1.00  0.00           H  
ATOM    861  N   LEU 0  58     -15.999   0.824 -14.007  1.00  0.00      R00  N  
ATOM    862  CA  LEU 0  58     -15.703   1.157 -15.354  1.00  0.00      R00  C  
ATOM    863  C   LEU 0  58     -14.811   0.032 -16.008  1.00  0.00      R00  C  
ATOM    864  O   LEU 0  58     -15.053  -0.312 -17.171  1.00  0.00      R00  O  
ATOM    865  CB  LEU 0  58     -15.093   2.539 -15.369  1.00  0.00      R00  C  
ATOM    866  CG  LEU 0  58     -14.445   3.017 -16.648  1.00  0.00      R00  C  
ATOM    867  CD1 LEU 0  58     -15.560   3.178 -17.630  1.00  0.00      R00  C  
ATOM    868  CD2 LEU 0  58     -13.668   4.369 -16.480  1.00  0.00      R00  C  
ATOM    869  H   LEU 0  58     -15.630   1.439 -13.297  1.00  0.00      R00  H  
ATOM    870  HA  LEU 0  58     -16.618   1.118 -15.946  1.00  0.00           H  
ATOM    871  HB3 LEU 0  58     -14.310   2.426 -14.619  1.00  0.00           H  
ATOM    872  HB2 LEU 0  58     -15.728   3.292 -14.901  1.00  0.00           H  
ATOM    873  HG  LEU 0  58     -13.772   2.243 -17.016  1.00  0.00           H  
ATOM    874 HD11 LEU 0  58     -16.338   3.801 -17.189  1.00  0.00           H  
ATOM    875 HD12 LEU 0  58     -15.354   3.614 -18.607  1.00  0.00           H  
ATOM    876 HD13 LEU 0  58     -15.991   2.212 -17.891  1.00  0.00           H  
ATOM    877 HD21 LEU 0  58     -13.356   4.542 -15.451  1.00  0.00           H  
ATOM    878 HD22 LEU 0  58     -12.837   4.410 -17.185  1.00  0.00           H  
ATOM    879 HD23 LEU 0  58     -14.373   5.173 -16.693  1.00  0.00           H  
ATOM    880  N   VAL 0  59     -13.859  -0.503 -15.213  1.00  0.00      R00  N  
ATOM    881  CA  VAL 0  59     -12.875  -1.574 -15.457  1.00  0.00      R00  C  
ATOM    882  C   VAL 0  59     -13.544  -2.766 -16.195  1.00  0.00      R00  C  
ATOM    883  O   VAL 0  59     -13.053  -3.262 -17.239  1.00  0.00      R00  O  
ATOM    884  CB  VAL 0  59     -12.268  -2.019 -14.159  1.00  0.00      R00  C  
ATOM    885  CG1 VAL 0  59     -11.452  -3.306 -14.147  1.00  0.00      R00  C  
ATOM    886  CG2 VAL 0  59     -11.224  -0.930 -13.747  1.00  0.00      R00  C  
ATOM    887  H   VAL 0  59     -13.806  -0.078 -14.298  1.00  0.00      R00  H  
ATOM    888  HA  VAL 0  59     -12.059  -1.124 -16.022  1.00  0.00           H  
ATOM    889  HB  VAL 0  59     -13.036  -2.105 -13.390  1.00  0.00           H  
ATOM    890 HG11 VAL 0  59     -11.852  -4.152 -14.706  1.00  0.00           H  
ATOM    891 HG12 VAL 0  59     -10.465  -3.041 -14.526  1.00  0.00           H  
ATOM    892 HG13 VAL 0  59     -11.373  -3.793 -13.176  1.00  0.00           H  
ATOM    893 HG21 VAL 0  59     -10.657  -1.256 -12.875  1.00  0.00           H  
ATOM    894 HG22 VAL 0  59     -10.511  -0.853 -14.569  1.00  0.00           H  
ATOM    895 HG23 VAL 0  59     -11.687   0.052 -13.653  1.00  0.00           H  
ATOM    896  N   ILE 0  60     -14.813  -3.148 -15.865  1.00  0.00      R00  N  
ATOM    897  CA  ILE 0  60     -15.667  -4.269 -16.389  1.00  0.00      R00  C  
ATOM    898  C   ILE 0  60     -15.807  -4.167 -17.959  1.00  0.00      R00  C  
ATOM    899  O   ILE 0  60     -16.072  -5.115 -18.660  1.00  0.00      R00  O  
ATOM    900  CB  ILE 0  60     -17.048  -4.320 -15.677  1.00  0.00      R00  C  
ATOM    901  CG2 ILE 0  60     -18.085  -5.297 -16.235  1.00  0.00      R00  C  
ATOM    902  CG1 ILE 0  60     -16.985  -4.369 -14.112  1.00  0.00      R00  C  
ATOM    903  CD1 ILE 0  60     -16.964  -5.830 -13.436  1.00  0.00      R00  C  
ATOM    904  H   ILE 0  60     -15.352  -2.590 -15.217  1.00  0.00      R00  H  
ATOM    905  HA  ILE 0  60     -15.149  -5.180 -16.089  1.00  0.00           H  
ATOM    906  HB  ILE 0  60     -17.464  -3.321 -15.805  1.00  0.00           H  
ATOM    907 HG21 ILE 0  60     -17.561  -6.246 -16.340  1.00  0.00           H  
ATOM    908 HG22 ILE 0  60     -18.998  -5.487 -15.671  1.00  0.00           H  
ATOM    909 HG23 ILE 0  60     -18.316  -5.021 -17.264  1.00  0.00           H  
ATOM    910 HG13 ILE 0  60     -17.755  -3.810 -13.580  1.00  0.00           H  
ATOM    911 HG12 ILE 0  60     -16.085  -3.871 -13.752  1.00  0.00           H  
ATOM    912 HD11 ILE 0  60     -16.547  -5.854 -12.430  1.00  0.00           H  
ATOM    913 HD12 ILE 0  60     -17.852  -6.456 -13.523  1.00  0.00           H  
ATOM    914 HD13 ILE 0  60     -16.220  -6.398 -13.993  1.00  0.00           H  
ATOM    915  N   TYR 0  61     -15.810  -2.926 -18.458  1.00  0.00      R00  N  
ATOM    916  CA  TYR 0  61     -16.205  -2.523 -19.775  1.00  0.00      R00  C  
ATOM    917  C   TYR 0  61     -14.989  -2.081 -20.649  1.00  0.00      R00  C  
ATOM    918  O   TYR 0  61     -15.077  -2.085 -21.874  1.00  0.00      R00  O  
ATOM    919  CB  TYR 0  61     -17.230  -1.353 -19.641  1.00  0.00      R00  C  
ATOM    920  CG  TYR 0  61     -18.492  -1.603 -18.867  1.00  0.00      R00  C  
ATOM    921  CD1 TYR 0  61     -18.854  -0.856 -17.755  1.00  0.00      R00  C  
ATOM    922  CE1 TYR 0  61     -19.886  -1.247 -16.925  1.00  0.00      R00  C  
ATOM    923  CD2 TYR 0  61     -19.332  -2.707 -19.233  1.00  0.00      R00  C  
ATOM    924  CE2 TYR 0  61     -20.384  -3.094 -18.419  1.00  0.00      R00  C  
ATOM    925  CZ  TYR 0  61     -20.631  -2.441 -17.219  1.00  0.00      R00  C  
ATOM    926  OH  TYR 0  61     -21.613  -2.845 -16.344  1.00  0.00      R00  O  
ATOM    927  H   TYR 0  61     -15.740  -2.169 -17.793  1.00  0.00      R00  H  
ATOM    928  HH  TYR 0  61     -21.695  -2.195 -15.643  1.00  0.00      R00  H  
ATOM    929  HA  TYR 0  61     -16.610  -3.316 -20.404  1.00  0.00           H  
ATOM    930  HB3 TYR 0  61     -17.508  -1.089 -20.662  1.00  0.00           H  
ATOM    931  HB2 TYR 0  61     -16.548  -0.585 -19.276  1.00  0.00           H  
ATOM    932  HD1 TYR 0  61     -18.235   0.014 -17.589  1.00  0.00           H  
ATOM    933  HE1 TYR 0  61     -20.089  -0.616 -16.073  1.00  0.00           H  
ATOM    934  HD2 TYR 0  61     -19.174  -3.367 -20.072  1.00  0.00           H  
ATOM    935  HE2 TYR 0  61     -21.007  -3.909 -18.756  1.00  0.00           H  
ATOM    936  N   VAL 0  62     -13.868  -1.754 -20.011  1.00  0.00      R00  N  
ATOM    937  CA  VAL 0  62     -12.540  -1.475 -20.595  1.00  0.00      R00  C  
ATOM    938  C   VAL 0  62     -11.962  -2.749 -21.279  1.00  0.00      R00  C  
ATOM    939  O   VAL 0  62     -11.522  -2.631 -22.416  1.00  0.00      R00  O  
ATOM    940  CB  VAL 0  62     -11.485  -0.998 -19.540  1.00  0.00      R00  C  
ATOM    941  CG1 VAL 0  62     -10.087  -0.619 -20.144  1.00  0.00      R00  C  
ATOM    942  CG2 VAL 0  62     -11.932   0.286 -18.899  1.00  0.00      R00  C  
ATOM    943  H   VAL 0  62     -13.816  -1.797 -19.003  1.00  0.00      R00  H  
ATOM    944  HA  VAL 0  62     -12.605  -0.614 -21.260  1.00  0.00           H  
ATOM    945  HB  VAL 0  62     -11.441  -1.733 -18.736  1.00  0.00           H  
ATOM    946 HG11 VAL 0  62      -9.656  -1.429 -20.733  1.00  0.00           H  
ATOM    947 HG12 VAL 0  62     -10.189   0.111 -20.947  1.00  0.00           H  
ATOM    948 HG13 VAL 0  62      -9.380  -0.303 -19.377  1.00  0.00           H  
ATOM    949 HG21 VAL 0  62     -11.104   0.745 -18.358  1.00  0.00           H  
ATOM    950 HG22 VAL 0  62     -12.180   0.994 -19.689  1.00  0.00           H  
ATOM    951 HG23 VAL 0  62     -12.825   0.163 -18.286  1.00  0.00           H  
ATOM    952  N   VAL 0  63     -11.939  -3.903 -20.583  1.00  0.00      R00  N  
ATOM    953  CA  VAL 0  63     -11.602  -5.266 -21.020  1.00  0.00      R00  C  
ATOM    954  C   VAL 0  63     -12.393  -5.774 -22.224  1.00  0.00      R00  C  
ATOM    955  O   VAL 0  63     -11.797  -6.403 -23.067  1.00  0.00      R00  O  
ATOM    956  CB  VAL 0  63     -11.618  -6.309 -19.894  1.00  0.00      R00  C  
ATOM    957  CG1 VAL 0  63     -10.787  -5.822 -18.767  1.00  0.00      R00  C  
ATOM    958  CG2 VAL 0  63     -12.974  -6.781 -19.537  1.00  0.00      R00  C  
ATOM    959  H   VAL 0  63     -12.355  -3.945 -19.663  1.00  0.00      R00  H  
ATOM    960  HA  VAL 0  63     -10.585  -5.236 -21.411  1.00  0.00           H  
ATOM    961  HB  VAL 0  63     -11.065  -7.174 -20.260  1.00  0.00           H  
ATOM    962 HG11 VAL 0  63     -10.472  -6.687 -18.184  1.00  0.00           H  
ATOM    963 HG12 VAL 0  63      -9.781  -5.512 -19.051  1.00  0.00           H  
ATOM    964 HG13 VAL 0  63     -11.292  -5.048 -18.189  1.00  0.00           H  
ATOM    965 HG21 VAL 0  63     -13.477  -7.329 -20.333  1.00  0.00           H  
ATOM    966 HG22 VAL 0  63     -13.022  -7.573 -18.790  1.00  0.00           H  
ATOM    967 HG23 VAL 0  63     -13.680  -5.967 -19.372  1.00  0.00           H  
ATOM    968  N   LEU 0  64     -13.641  -5.310 -22.330  1.00  0.00      R00  N  
ATOM    969  CA  LEU 0  64     -14.460  -5.639 -23.511  1.00  0.00      R00  C  
ATOM    970  C   LEU 0  64     -14.174  -4.730 -24.700  1.00  0.00      R00  C  
ATOM    971  O   LEU 0  64     -14.679  -5.045 -25.798  1.00  0.00      R00  O  
ATOM    972  CB  LEU 0  64     -15.930  -5.728 -23.105  1.00  0.00      R00  C  
ATOM    973  CG  LEU 0  64     -16.161  -6.794 -21.962  1.00  0.00      R00  C  
ATOM    974  CD1 LEU 0  64     -17.638  -6.625 -21.506  1.00  0.00      R00  C  
ATOM    975  CD2 LEU 0  64     -15.869  -8.275 -22.364  1.00  0.00      R00  C  
ATOM    976  H   LEU 0  64     -14.034  -4.750 -21.587  1.00  0.00      R00  H  
ATOM    977  HA  LEU 0  64     -14.254  -6.660 -23.831  1.00  0.00           H  
ATOM    978  HB3 LEU 0  64     -16.546  -5.931 -23.981  1.00  0.00           H  
ATOM    979  HB2 LEU 0  64     -16.347  -4.763 -22.816  1.00  0.00           H  
ATOM    980  HG  LEU 0  64     -15.634  -6.555 -21.038  1.00  0.00           H  
ATOM    981 HD11 LEU 0  64     -17.845  -5.734 -20.913  1.00  0.00           H  
ATOM    982 HD12 LEU 0  64     -18.276  -6.624 -22.389  1.00  0.00           H  
ATOM    983 HD13 LEU 0  64     -17.991  -7.432 -20.864  1.00  0.00           H  
ATOM    984 HD21 LEU 0  64     -14.859  -8.512 -22.030  1.00  0.00           H  
ATOM    985 HD22 LEU 0  64     -16.555  -9.029 -21.978  1.00  0.00           H  
ATOM    986 HD23 LEU 0  64     -15.818  -8.542 -23.419  1.00  0.00           H  
ATOM    987  N   ARG 0  65     -13.431  -3.643 -24.540  1.00  0.00      R00  N  
ATOM    988  CA  ARG 0  65     -13.064  -2.735 -25.639  1.00  0.00      R00  C  
ATOM    989  C   ARG 0  65     -11.745  -3.085 -26.259  1.00  0.00      R00  C  
ATOM    990  O   ARG 0  65     -11.345  -2.559 -27.290  1.00  0.00      R00  O  
ATOM    991  CB  ARG 0  65     -13.061  -1.316 -25.169  1.00  0.00      R00  C  
ATOM    992  CG  ARG 0  65     -12.887  -0.075 -26.168  1.00  0.00      R00  C  
ATOM    993  CD  ARG 0  65     -13.591   1.209 -25.711  1.00  0.00      R00  C  
ATOM    994  NE  ARG 0  65     -13.339   1.639 -24.340  1.00  0.00      R00  N  
ATOM    995  CZ  ARG 0  65     -12.159   2.125 -23.843  1.00  0.00      R00  C  
ATOM    996  NH1 ARG 0  65     -11.888   2.202 -22.510  1.00  0.00      R00  N  
ATOM    997  NH2 ARG 0  65     -11.158   2.394 -24.655  1.00  0.00      R00  N1+
ATOM    998  H   ARG 0  65     -13.006  -3.437 -23.647  1.00  0.00      R00  H  
ATOM    999  HE  ARG 0  65     -14.035   1.253 -23.718  1.00  0.00      R00  H  
ATOM   1000 HH11 ARG 0  65     -10.925   2.360 -22.250  1.00  0.00      R00  H  
ATOM   1001 HH12 ARG 0  65     -12.596   2.272 -21.793  1.00  0.00      R00  H  
ATOM   1002 HH21 ARG 0  65     -10.265   2.775 -24.377  1.00  0.00      R00  H  
ATOM   1003 HH22 ARG 0  65     -11.258   2.171 -25.635  1.00  0.00      R00  H  
ATOM   1004  HA  ARG 0  65     -13.846  -2.891 -26.382  1.00  0.00           H  
ATOM   1005  HB3 ARG 0  65     -12.358  -1.224 -24.341  1.00  0.00           H  
ATOM   1006  HB2 ARG 0  65     -14.027  -1.236 -24.671  1.00  0.00           H  
ATOM   1007  HG3 ARG 0  65     -13.350  -0.371 -27.109  1.00  0.00           H  
ATOM   1008  HG2 ARG 0  65     -11.879   0.159 -26.508  1.00  0.00           H  
ATOM   1009  HD3 ARG 0  65     -14.642   1.288 -25.991  1.00  0.00           H  
ATOM   1010  HD2 ARG 0  65     -13.068   2.030 -26.201  1.00  0.00           H  
ATOM   1011  N   TYR 0  66     -11.012  -3.996 -25.606  1.00  0.00      R00  N  
ATOM   1012  CA  TYR 0  66      -9.646  -4.438 -26.042  1.00  0.00      R00  C  
ATOM   1013  C   TYR 0  66      -9.618  -5.945 -25.821  1.00  0.00      R00  C  
ATOM   1014  O   TYR 0  66      -8.600  -6.456 -25.325  1.00  0.00      R00  O  
ATOM   1015  CB  TYR 0  66      -8.627  -3.596 -25.218  1.00  0.00      R00  C  
ATOM   1016  CG  TYR 0  66      -8.544  -2.069 -25.453  1.00  0.00      R00  C  
ATOM   1017  CD1 TYR 0  66      -8.375  -1.604 -26.793  1.00  0.00      R00  C  
ATOM   1018  CE1 TYR 0  66      -8.440  -0.231 -27.112  1.00  0.00      R00  C  
ATOM   1019  CD2 TYR 0  66      -8.684  -1.150 -24.424  1.00  0.00      R00  C  
ATOM   1020  CE2 TYR 0  66      -8.546   0.225 -24.696  1.00  0.00      R00  C  
ATOM   1021  CZ  TYR 0  66      -8.405   0.651 -26.006  1.00  0.00      R00  C  
ATOM   1022  OH  TYR 0  66      -8.372   1.986 -26.328  1.00  0.00      R00  O  
ATOM   1023  H   TYR 0  66     -11.391  -4.437 -24.780  1.00  0.00      R00  H  
ATOM   1024  HH  TYR 0  66      -8.505   2.591 -25.594  1.00  0.00      R00  H  
ATOM   1025  HA  TYR 0  66      -9.476  -4.202 -27.093  1.00  0.00           H  
ATOM   1026  HB3 TYR 0  66      -7.648  -3.929 -25.564  1.00  0.00           H  
ATOM   1027  HB2 TYR 0  66      -8.829  -3.696 -24.152  1.00  0.00           H  
ATOM   1028  HD1 TYR 0  66      -8.243  -2.341 -27.572  1.00  0.00           H  
ATOM   1029  HE1 TYR 0  66      -8.465   0.147 -28.123  1.00  0.00           H  
ATOM   1030  HD2 TYR 0  66      -8.828  -1.507 -23.415  1.00  0.00           H  
ATOM   1031  HE2 TYR 0  66      -8.432   0.823 -23.804  1.00  0.00           H  
ATOM   1032  N   SER 0  67     -10.710  -6.685 -26.068  1.00  0.00      R00  N  
ATOM   1033  CA  SER 0  67     -10.833  -8.122 -25.677  1.00  0.00      R00  C  
ATOM   1034  C   SER 0  67      -9.939  -9.034 -26.509  1.00  0.00      R00  C  
ATOM   1035  O   SER 0  67      -9.691 -10.204 -26.075  1.00  0.00      R00  O  
ATOM   1036  CB  SER 0  67     -12.267  -8.609 -25.665  1.00  0.00      R00  C  
ATOM   1037  OG  SER 0  67     -12.959  -8.547 -26.824  1.00  0.00      R00  O  
ATOM   1038  H   SER 0  67     -11.518  -6.305 -26.539  1.00  0.00      R00  H  
ATOM   1039  HG  SER 0  67     -12.811  -9.379 -27.280  1.00  0.00      R00  H  
ATOM   1040  HA  SER 0  67     -10.648  -8.157 -24.604  1.00  0.00           H  
ATOM   1041  HB3 SER 0  67     -12.818  -8.090 -24.881  1.00  0.00           H  
ATOM   1042  HB2 SER 0  67     -12.322  -9.673 -25.437  1.00  0.00           H  
ATOM   1043  N   LYS 0  68      -9.632  -8.629 -27.756  1.00  0.00      R00  N  
ATOM   1044  CA  LYS 0  68      -8.736  -9.395 -28.611  1.00  0.00      R00  C  
ATOM   1045  C   LYS 0  68      -7.420  -8.667 -28.952  1.00  0.00      R00  C  
ATOM   1046  O   LYS 0  68      -6.465  -9.312 -29.375  1.00  0.00      R00  O  
ATOM   1047  CB  LYS 0  68      -9.447  -9.907 -29.842  1.00  0.00      R00  C  
ATOM   1048  CG  LYS 0  68     -10.274  -8.882 -30.593  1.00  0.00      R00  C  
ATOM   1049  CD  LYS 0  68     -11.208  -9.471 -31.717  1.00  0.00      R00  C  
ATOM   1050  CE  LYS 0  68     -10.330 -10.217 -32.803  1.00  0.00      R00  C  
ATOM   1051  NZ  LYS 0  68     -11.065 -10.582 -34.009  1.00  0.00      R00  N1+
ATOM   1052  H   LYS 0  68      -9.870  -7.679 -28.002  1.00  0.00      R00  H  
ATOM   1053  HZ1 LYS 0  68     -11.779 -11.293 -33.953  1.00  0.00      R00  H  
ATOM   1054  HZ2 LYS 0  68     -11.391  -9.709 -34.400  1.00  0.00      R00  H  
ATOM   1055  HZ3 LYS 0  68     -10.369 -10.983 -34.622  1.00  0.00      R00  H  
ATOM   1056  HA  LYS 0  68      -8.500 -10.357 -28.157  1.00  0.00           H  
ATOM   1057  HB3 LYS 0  68      -9.990 -10.846 -29.727  1.00  0.00           H  
ATOM   1058  HB2 LYS 0  68      -8.706 -10.244 -30.566  1.00  0.00           H  
ATOM   1059  HG3 LYS 0  68      -9.657  -8.117 -31.064  1.00  0.00           H  
ATOM   1060  HG2 LYS 0  68     -10.937  -8.367 -29.898  1.00  0.00           H  
ATOM   1061  HD3 LYS 0  68     -11.737  -8.618 -32.143  1.00  0.00           H  
ATOM   1062  HD2 LYS 0  68     -12.013 -10.140 -31.412  1.00  0.00           H  
ATOM   1063  HE3 LYS 0  68      -9.982 -11.178 -32.423  1.00  0.00           H  
ATOM   1064  HE2 LYS 0  68      -9.501  -9.541 -33.012  1.00  0.00           H  
ATOM   1065  N   MET 0  69      -7.468  -7.352 -28.812  1.00  0.00      R00  N  
ATOM   1066  CA  MET 0  69      -6.202  -6.623 -28.758  1.00  0.00      R00  C  
ATOM   1067  C   MET 0  69      -5.359  -6.910 -27.468  1.00  0.00      R00  C  
ATOM   1068  O   MET 0  69      -4.171  -6.906 -27.515  1.00  0.00      R00  O  
ATOM   1069  CB  MET 0  69      -6.462  -5.132 -28.948  1.00  0.00      R00  C  
ATOM   1070  CG  MET 0  69      -7.075  -4.724 -30.357  1.00  0.00      R00  C  
ATOM   1071  SD  MET 0  69      -7.789  -3.050 -30.444  1.00  0.00      R00  S  
ATOM   1072  CE  MET 0  69      -6.295  -1.947 -30.617  1.00  0.00      R00  C  
ATOM   1073  H   MET 0  69      -8.335  -6.896 -28.568  1.00  0.00      R00  H  
ATOM   1074  HA  MET 0  69      -5.536  -6.970 -29.548  1.00  0.00           H  
ATOM   1075  HB3 MET 0  69      -5.497  -4.631 -28.861  1.00  0.00           H  
ATOM   1076  HB2 MET 0  69      -7.105  -4.770 -28.146  1.00  0.00           H  
ATOM   1077  HG3 MET 0  69      -7.799  -5.417 -30.784  1.00  0.00           H  
ATOM   1078  HG2 MET 0  69      -6.346  -4.828 -31.161  1.00  0.00           H  
ATOM   1079  HE1 MET 0  69      -5.760  -2.162 -31.542  1.00  0.00           H  
ATOM   1080  HE2 MET 0  69      -6.461  -0.870 -30.652  1.00  0.00           H  
ATOM   1081  HE3 MET 0  69      -5.635  -1.871 -29.753  1.00  0.00           H  
ATOM   1082  N   GLN 0  70      -6.052  -7.155 -26.348  1.00  0.00      R00  N  
ATOM   1083  CA  GLN 0  70      -5.549  -7.808 -25.165  1.00  0.00      R00  C  
ATOM   1084  C   GLN 0  70      -4.598  -6.832 -24.359  1.00  0.00      R00  C  
ATOM   1085  O   GLN 0  70      -3.332  -6.863 -24.382  1.00  0.00      R00  O  
ATOM   1086  CB  GLN 0  70      -4.957  -9.298 -25.296  1.00  0.00      R00  C  
ATOM   1087  CG  GLN 0  70      -5.991 -10.358 -25.840  1.00  0.00      R00  C  
ATOM   1088  CD  GLN 0  70      -6.818 -10.969 -24.707  1.00  0.00      R00  C  
ATOM   1089  OE1 GLN 0  70      -7.022 -10.354 -23.721  1.00  0.00      R00  O  
ATOM   1090  NE2 GLN 0  70      -7.216 -12.170 -24.718  1.00  0.00      R00  N  
ATOM   1091  H   GLN 0  70      -7.052  -7.025 -26.405  1.00  0.00      R00  H  
ATOM   1092 HE21 GLN 0  70      -7.783 -12.524 -23.962  1.00  0.00      R00  H  
ATOM   1093 HE22 GLN 0  70      -7.263 -12.598 -25.632  1.00  0.00      R00  H  
ATOM   1094  HA  GLN 0  70      -6.443  -8.049 -24.591  1.00  0.00           H  
ATOM   1095  HB3 GLN 0  70      -4.606  -9.541 -24.293  1.00  0.00           H  
ATOM   1096  HB2 GLN 0  70      -4.056  -9.388 -25.903  1.00  0.00           H  
ATOM   1097  HG3 GLN 0  70      -5.517 -11.063 -26.523  1.00  0.00           H  
ATOM   1098  HG2 GLN 0  70      -6.739  -9.978 -26.536  1.00  0.00           H  
ATOM   1099  N   THR 0  71      -5.252  -5.846 -23.785  1.00  0.00      R00  N  
ATOM   1100  CA  THR 0  71      -4.701  -4.847 -22.904  1.00  0.00      R00  C  
ATOM   1101  C   THR 0  71      -4.247  -5.474 -21.495  1.00  0.00      R00  C  
ATOM   1102  O   THR 0  71      -4.649  -6.583 -21.176  1.00  0.00      R00  O  
ATOM   1103  CB  THR 0  71      -5.632  -3.584 -22.764  1.00  0.00      R00  C  
ATOM   1104  OG1 THR 0  71      -5.122  -2.508 -21.975  1.00  0.00      R00  O  
ATOM   1105  CG2 THR 0  71      -6.994  -4.016 -22.107  1.00  0.00      R00  C  
ATOM   1106  H   THR 0  71      -6.256  -5.942 -23.821  1.00  0.00      R00  H  
ATOM   1107  HG1 THR 0  71      -4.295  -2.171 -22.327  1.00  0.00      R00  H  
ATOM   1108  HA  THR 0  71      -3.786  -4.395 -23.287  1.00  0.00           H  
ATOM   1109  HB  THR 0  71      -5.802  -3.253 -23.788  1.00  0.00           H  
ATOM   1110 HG21 THR 0  71      -7.560  -3.139 -21.794  1.00  0.00           H  
ATOM   1111 HG22 THR 0  71      -7.677  -4.601 -22.723  1.00  0.00           H  
ATOM   1112 HG23 THR 0  71      -6.803  -4.356 -21.089  1.00  0.00           H  
ATOM   1113  N   VAL 0  72      -3.469  -4.647 -20.777  1.00  0.00      R00  N  
ATOM   1114  CA  VAL 0  72      -2.936  -4.812 -19.419  1.00  0.00      R00  C  
ATOM   1115  C   VAL 0  72      -4.108  -5.174 -18.427  1.00  0.00      R00  C  
ATOM   1116  O   VAL 0  72      -3.990  -6.090 -17.661  1.00  0.00      R00  O  
ATOM   1117  CB  VAL 0  72      -2.119  -3.526 -18.956  1.00  0.00      R00  C  
ATOM   1118  CG1 VAL 0  72      -0.751  -3.484 -19.573  1.00  0.00      R00  C  
ATOM   1119  CG2 VAL 0  72      -2.840  -2.173 -19.125  1.00  0.00      R00  C  
ATOM   1120  H   VAL 0  72      -3.239  -3.775 -21.231  1.00  0.00      R00  H  
ATOM   1121  HA  VAL 0  72      -2.321  -5.708 -19.494  1.00  0.00           H  
ATOM   1122  HB  VAL 0  72      -1.995  -3.667 -17.883  1.00  0.00           H  
ATOM   1123 HG11 VAL 0  72      -0.178  -2.674 -19.122  1.00  0.00           H  
ATOM   1124 HG12 VAL 0  72      -0.296  -4.369 -19.128  1.00  0.00           H  
ATOM   1125 HG13 VAL 0  72      -0.595  -3.547 -20.650  1.00  0.00           H  
ATOM   1126 HG21 VAL 0  72      -3.806  -2.118 -18.623  1.00  0.00           H  
ATOM   1127 HG22 VAL 0  72      -2.370  -1.330 -18.619  1.00  0.00           H  
ATOM   1128 HG23 VAL 0  72      -3.029  -1.869 -20.154  1.00  0.00           H  
ATOM   1129  N   THR 0  73      -5.235  -4.445 -18.496  1.00  0.00      R00  N  
ATOM   1130  CA  THR 0  73      -6.441  -4.681 -17.675  1.00  0.00      R00  C  
ATOM   1131  C   THR 0  73      -7.131  -6.032 -17.798  1.00  0.00      R00  C  
ATOM   1132  O   THR 0  73      -7.712  -6.490 -16.822  1.00  0.00      R00  O  
ATOM   1133  CB  THR 0  73      -7.463  -3.526 -17.758  1.00  0.00      R00  C  
ATOM   1134  OG1 THR 0  73      -6.809  -2.283 -17.653  1.00  0.00      R00  O  
ATOM   1135  CG2 THR 0  73      -8.594  -3.539 -16.675  1.00  0.00      R00  C  
ATOM   1136  H   THR 0  73      -5.316  -3.578 -19.009  1.00  0.00      R00  H  
ATOM   1137  HG1 THR 0  73      -7.131  -1.959 -16.808  1.00  0.00      R00  H  
ATOM   1138  HA  THR 0  73      -6.098  -4.670 -16.640  1.00  0.00           H  
ATOM   1139  HB  THR 0  73      -7.940  -3.652 -18.730  1.00  0.00           H  
ATOM   1140 HG21 THR 0  73      -8.170  -3.386 -15.682  1.00  0.00           H  
ATOM   1141 HG22 THR 0  73      -9.237  -2.713 -16.977  1.00  0.00           H  
ATOM   1142 HG23 THR 0  73      -9.179  -4.458 -16.713  1.00  0.00           H  
ATOM   1143  N   ASN 0  74      -7.026  -6.717 -18.912  1.00  0.00      R00  N  
ATOM   1144  CA  ASN 0  74      -7.494  -8.082 -19.130  1.00  0.00      R00  C  
ATOM   1145  C   ASN 0  74      -6.768  -9.086 -18.283  1.00  0.00      R00  C  
ATOM   1146  O   ASN 0  74      -7.319 -10.042 -17.770  1.00  0.00      R00  O  
ATOM   1147  CB  ASN 0  74      -7.262  -8.533 -20.564  1.00  0.00      R00  C  
ATOM   1148  CG  ASN 0  74      -7.999  -7.668 -21.661  1.00  0.00      R00  C  
ATOM   1149  OD1 ASN 0  74      -8.411  -6.519 -21.480  1.00  0.00      R00  O  
ATOM   1150  ND2 ASN 0  74      -8.181  -8.124 -22.885  1.00  0.00      R00  N  
ATOM   1151  H   ASN 0  74      -6.472  -6.317 -19.655  1.00  0.00      R00  H  
ATOM   1152 HD21 ASN 0  74      -8.751  -7.649 -23.571  1.00  0.00      R00  H  
ATOM   1153 HD22 ASN 0  74      -7.791  -9.014 -23.159  1.00  0.00      R00  H  
ATOM   1154  HA  ASN 0  74      -8.550  -8.179 -18.879  1.00  0.00           H  
ATOM   1155  HB3 ASN 0  74      -7.653  -9.549 -20.627  1.00  0.00           H  
ATOM   1156  HB2 ASN 0  74      -6.233  -8.434 -20.909  1.00  0.00           H  
ATOM   1157  N   MET 0  75      -5.482  -8.790 -17.897  1.00  0.00      R00  N  
ATOM   1158  CA  MET 0  75      -4.743  -9.811 -17.118  1.00  0.00      R00  C  
ATOM   1159  C   MET 0  75      -4.997  -9.724 -15.640  1.00  0.00      R00  C  
ATOM   1160  O   MET 0  75      -4.866 -10.697 -14.930  1.00  0.00      R00  O  
ATOM   1161  CB  MET 0  75      -3.237  -9.704 -17.457  1.00  0.00      R00  C  
ATOM   1162  CG  MET 0  75      -2.894  -9.990 -18.903  1.00  0.00      R00  C  
ATOM   1163  SD  MET 0  75      -3.055 -11.697 -19.505  1.00  0.00      R00  S  
ATOM   1164  CE  MET 0  75      -1.431 -12.193 -18.934  1.00  0.00      R00  C  
ATOM   1165  H   MET 0  75      -5.098  -7.888 -18.140  1.00  0.00      R00  H  
ATOM   1166  HA  MET 0  75      -5.137 -10.799 -17.356  1.00  0.00           H  
ATOM   1167  HB3 MET 0  75      -2.757 -10.498 -16.885  1.00  0.00           H  
ATOM   1168  HB2 MET 0  75      -2.865  -8.745 -17.097  1.00  0.00           H  
ATOM   1169  HG3 MET 0  75      -1.855  -9.737 -19.114  1.00  0.00           H  
ATOM   1170  HG2 MET 0  75      -3.543  -9.365 -19.516  1.00  0.00           H  
ATOM   1171  HE1 MET 0  75      -1.185 -13.220 -19.204  1.00  0.00           H  
ATOM   1172  HE2 MET 0  75      -0.758 -11.500 -19.437  1.00  0.00           H  
ATOM   1173  HE3 MET 0  75      -1.224 -12.163 -17.864  1.00  0.00           H  
ATOM   1174  N   TYR 0  76      -5.340  -8.546 -15.187  1.00  0.00      R00  N  
ATOM   1175  CA  TYR 0  76      -5.416  -8.210 -13.831  1.00  0.00      R00  C  
ATOM   1176  C   TYR 0  76      -6.866  -8.307 -13.287  1.00  0.00      R00  C  
ATOM   1177  O   TYR 0  76      -7.149  -8.539 -12.113  1.00  0.00      R00  O  
ATOM   1178  CB  TYR 0  76      -4.938  -6.700 -13.702  1.00  0.00      R00  C  
ATOM   1179  CG  TYR 0  76      -3.674  -6.313 -14.267  1.00  0.00      R00  C  
ATOM   1180  CD1 TYR 0  76      -3.604  -4.951 -14.624  1.00  0.00      R00  C  
ATOM   1181  CE1 TYR 0  76      -2.424  -4.439 -15.145  1.00  0.00      R00  C  
ATOM   1182  CD2 TYR 0  76      -2.584  -7.179 -14.529  1.00  0.00      R00  C  
ATOM   1183  CE2 TYR 0  76      -1.413  -6.670 -15.171  1.00  0.00      R00  C  
ATOM   1184  CZ  TYR 0  76      -1.374  -5.332 -15.512  1.00  0.00      R00  C  
ATOM   1185  OH  TYR 0  76      -0.282  -4.844 -16.133  1.00  0.00      R00  O  
ATOM   1186  H   TYR 0  76      -5.564  -7.782 -15.809  1.00  0.00      R00  H  
ATOM   1187  HH  TYR 0  76       0.346  -5.487 -16.471  1.00  0.00      R00  H  
ATOM   1188  HA  TYR 0  76      -4.835  -8.903 -13.222  1.00  0.00           H  
ATOM   1189  HB3 TYR 0  76      -5.020  -6.368 -12.667  1.00  0.00           H  
ATOM   1190  HB2 TYR 0  76      -5.760  -6.095 -14.085  1.00  0.00           H  
ATOM   1191  HD1 TYR 0  76      -4.428  -4.256 -14.552  1.00  0.00           H  
ATOM   1192  HE1 TYR 0  76      -2.385  -3.371 -15.305  1.00  0.00           H  
ATOM   1193  HD2 TYR 0  76      -2.587  -8.180 -14.124  1.00  0.00           H  
ATOM   1194  HE2 TYR 0  76      -0.598  -7.361 -15.326  1.00  0.00           H  
ATOM   1195  N   ILE 0  77      -7.909  -8.142 -14.105  1.00  0.00      R00  N  
ATOM   1196  CA  ILE 0  77      -9.389  -8.337 -13.755  1.00  0.00      R00  C  
ATOM   1197  C   ILE 0  77      -9.811  -9.683 -13.184  1.00  0.00      R00  C  
ATOM   1198  O   ILE 0  77     -10.908  -9.820 -12.633  1.00  0.00      R00  O  
ATOM   1199  CB  ILE 0  77     -10.329  -7.985 -14.933  1.00  0.00      R00  C  
ATOM   1200  CG2 ILE 0  77     -10.317  -8.948 -16.184  1.00  0.00      R00  C  
ATOM   1201  CG1 ILE 0  77     -11.784  -7.804 -14.387  1.00  0.00      R00  C  
ATOM   1202  CD1 ILE 0  77     -12.640  -7.038 -15.359  1.00  0.00      R00  C  
ATOM   1203  H   ILE 0  77      -7.655  -8.047 -15.078  1.00  0.00      R00  H  
ATOM   1204  HA  ILE 0  77      -9.481  -7.678 -12.892  1.00  0.00           H  
ATOM   1205  HB  ILE 0  77     -10.037  -6.991 -15.272  1.00  0.00           H  
ATOM   1206 HG21 ILE 0  77      -9.381  -8.997 -16.741  1.00  0.00           H  
ATOM   1207 HG22 ILE 0  77     -10.498  -9.922 -15.729  1.00  0.00           H  
ATOM   1208 HG23 ILE 0  77     -11.159  -8.788 -16.857  1.00  0.00           H  
ATOM   1209 HG13 ILE 0  77     -11.794  -7.254 -13.446  1.00  0.00           H  
ATOM   1210 HG12 ILE 0  77     -12.263  -8.777 -14.277  1.00  0.00           H  
ATOM   1211 HD11 ILE 0  77     -13.473  -6.534 -14.869  1.00  0.00           H  
ATOM   1212 HD12 ILE 0  77     -12.085  -6.326 -15.970  1.00  0.00           H  
ATOM   1213 HD13 ILE 0  77     -13.150  -7.761 -15.996  1.00  0.00           H  
ATOM   1214  N   VAL 0  78      -9.004 -10.699 -13.465  1.00  0.00      R00  N  
ATOM   1215  CA  VAL 0  78      -9.071 -12.050 -12.909  1.00  0.00      R00  C  
ATOM   1216  C   VAL 0  78      -9.004 -12.207 -11.383  1.00  0.00      R00  C  
ATOM   1217  O   VAL 0  78      -9.615 -13.139 -10.831  1.00  0.00      R00  O  
ATOM   1218  CB  VAL 0  78      -7.924 -12.870 -13.529  1.00  0.00      R00  C  
ATOM   1219  CG1 VAL 0  78      -7.649 -14.249 -12.885  1.00  0.00      R00  C  
ATOM   1220  CG2 VAL 0  78      -8.144 -12.972 -15.064  1.00  0.00      R00  C  
ATOM   1221  H   VAL 0  78      -8.140 -10.546 -13.966  1.00  0.00      R00  H  
ATOM   1222  HA  VAL 0  78     -10.062 -12.407 -13.191  1.00  0.00           H  
ATOM   1223  HB  VAL 0  78      -7.011 -12.276 -13.586  1.00  0.00           H  
ATOM   1224 HG11 VAL 0  78      -7.081 -14.389 -11.966  1.00  0.00           H  
ATOM   1225 HG12 VAL 0  78      -8.567 -14.805 -12.695  1.00  0.00           H  
ATOM   1226 HG13 VAL 0  78      -7.047 -14.809 -13.601  1.00  0.00           H  
ATOM   1227 HG21 VAL 0  78      -7.410 -13.675 -15.457  1.00  0.00           H  
ATOM   1228 HG22 VAL 0  78      -9.125 -13.343 -15.360  1.00  0.00           H  
ATOM   1229 HG23 VAL 0  78      -7.927 -12.053 -15.609  1.00  0.00           H  
ATOM   1230  N   ASN 0  79      -8.360 -11.257 -10.644  1.00  0.00      R00  N  
ATOM   1231  CA  ASN 0  79      -8.510 -11.142  -9.106  1.00  0.00      R00  C  
ATOM   1232  C   ASN 0  79      -9.904 -10.942  -8.571  1.00  0.00      R00  C  
ATOM   1233  O   ASN 0  79     -10.250  -9.850  -8.156  1.00  0.00      R00  O  
ATOM   1234  CB  ASN 0  79      -7.555  -9.973  -8.681  1.00  0.00      R00  C  
ATOM   1235  CG  ASN 0  79      -6.078 -10.357  -8.747  1.00  0.00      R00  C  
ATOM   1236  OD1 ASN 0  79      -5.736 -11.520  -8.783  1.00  0.00      R00  O  
ATOM   1237  ND2 ASN 0  79      -5.174  -9.453  -8.970  1.00  0.00      R00  N  
ATOM   1238  H   ASN 0  79      -7.964 -10.414 -11.035  1.00  0.00      R00  H  
ATOM   1239 HD21 ASN 0  79      -4.200  -9.585  -9.203  1.00  0.00      R00  H  
ATOM   1240 HD22 ASN 0  79      -5.506  -8.499  -8.978  1.00  0.00      R00  H  
ATOM   1241  HA  ASN 0  79      -8.179 -12.092  -8.686  1.00  0.00           H  
ATOM   1242  HB3 ASN 0  79      -7.737  -9.802  -7.620  1.00  0.00           H  
ATOM   1243  HB2 ASN 0  79      -7.828  -9.066  -9.219  1.00  0.00           H  
ATOM   1244  N   LEU 0  80     -10.693 -11.982  -8.491  1.00  0.00      R00  N  
ATOM   1245  CA  LEU 0  80     -11.985 -12.146  -7.966  1.00  0.00      R00  C  
ATOM   1246  C   LEU 0  80     -12.021 -12.063  -6.407  1.00  0.00      R00  C  
ATOM   1247  O   LEU 0  80     -11.458 -12.923  -5.728  1.00  0.00      R00  O  
ATOM   1248  CB  LEU 0  80     -12.571 -13.508  -8.438  1.00  0.00      R00  C  
ATOM   1249  CG  LEU 0  80     -12.960 -13.707  -9.950  1.00  0.00      R00  C  
ATOM   1250  CD1 LEU 0  80     -13.337 -15.228 -10.215  1.00  0.00      R00  C  
ATOM   1251  CD2 LEU 0  80     -14.127 -12.821 -10.254  1.00  0.00      R00  C  
ATOM   1252  H   LEU 0  80     -10.235 -12.806  -8.852  1.00  0.00      R00  H  
ATOM   1253  HA  LEU 0  80     -12.561 -11.322  -8.386  1.00  0.00           H  
ATOM   1254  HB3 LEU 0  80     -13.480 -13.734  -7.882  1.00  0.00           H  
ATOM   1255  HB2 LEU 0  80     -11.796 -14.243  -8.220  1.00  0.00           H  
ATOM   1256  HG  LEU 0  80     -12.070 -13.365 -10.477  1.00  0.00           H  
ATOM   1257 HD11 LEU 0  80     -12.515 -15.933 -10.096  1.00  0.00           H  
ATOM   1258 HD12 LEU 0  80     -13.949 -15.638  -9.411  1.00  0.00           H  
ATOM   1259 HD13 LEU 0  80     -13.667 -15.489 -11.220  1.00  0.00           H  
ATOM   1260 HD21 LEU 0  80     -13.895 -11.972 -10.897  1.00  0.00           H  
ATOM   1261 HD22 LEU 0  80     -14.853 -13.393 -10.832  1.00  0.00           H  
ATOM   1262 HD23 LEU 0  80     -14.525 -12.425  -9.320  1.00  0.00           H  
ATOM   1263  N   ALA 0  81     -12.580 -10.973  -5.908  1.00  0.00      R00  N  
ATOM   1264  CA  ALA 0  81     -12.758 -10.634  -4.523  1.00  0.00      R00  C  
ATOM   1265  C   ALA 0  81     -11.376 -10.106  -3.942  1.00  0.00      R00  C  
ATOM   1266  O   ALA 0  81     -11.344  -8.936  -3.499  1.00  0.00      R00  O  
ATOM   1267  CB  ALA 0  81     -13.291 -11.760  -3.623  1.00  0.00      R00  C  
ATOM   1268  H   ALA 0  81     -13.020 -10.259  -6.471  1.00  0.00      R00  H  
ATOM   1269  HA  ALA 0  81     -13.528  -9.863  -4.561  1.00  0.00           H  
ATOM   1270  HB1 ALA 0  81     -14.195 -12.180  -4.062  1.00  0.00           H  
ATOM   1271  HB2 ALA 0  81     -12.582 -12.543  -3.355  1.00  0.00           H  
ATOM   1272  HB3 ALA 0  81     -13.586 -11.287  -2.687  1.00  0.00           H  
ATOM   1273  N   ILE 0  82     -10.281 -10.861  -4.219  1.00  0.00      R00  N  
ATOM   1274  CA  ILE 0  82      -8.978 -10.612  -3.583  1.00  0.00      R00  C  
ATOM   1275  C   ILE 0  82      -8.342  -9.391  -4.285  1.00  0.00      R00  C  
ATOM   1276  O   ILE 0  82      -8.738  -9.037  -5.441  1.00  0.00      R00  O  
ATOM   1277  CB  ILE 0  82      -8.063 -11.912  -3.742  1.00  0.00      R00  C  
ATOM   1278  CG2 ILE 0  82      -8.540 -13.011  -2.761  1.00  0.00      R00  C  
ATOM   1279  CG1 ILE 0  82      -7.920 -12.334  -5.216  1.00  0.00      R00  C  
ATOM   1280  CD1 ILE 0  82      -6.619 -13.106  -5.444  1.00  0.00      R00  C  
ATOM   1281  H   ILE 0  82     -10.426 -11.700  -4.761  1.00  0.00      R00  H  
ATOM   1282  HA  ILE 0  82      -9.186 -10.298  -2.561  1.00  0.00           H  
ATOM   1283  HB  ILE 0  82      -7.035 -11.690  -3.457  1.00  0.00           H  
ATOM   1284 HG21 ILE 0  82      -7.897 -13.889  -2.819  1.00  0.00           H  
ATOM   1285 HG22 ILE 0  82      -8.470 -12.586  -1.759  1.00  0.00           H  
ATOM   1286 HG23 ILE 0  82      -9.543 -13.334  -3.038  1.00  0.00           H  
ATOM   1287 HG13 ILE 0  82      -7.920 -11.500  -5.918  1.00  0.00           H  
ATOM   1288 HG12 ILE 0  82      -8.779 -12.949  -5.483  1.00  0.00           H  
ATOM   1289 HD11 ILE 0  82      -5.740 -12.507  -5.679  1.00  0.00           H  
ATOM   1290 HD12 ILE 0  82      -6.307 -13.519  -4.485  1.00  0.00           H  
ATOM   1291 HD13 ILE 0  82      -6.751 -13.889  -6.190  1.00  0.00           H  
ATOM   1292  N   ALA 0  83      -7.321  -8.831  -3.636  1.00  0.00      R00  N  
ATOM   1293  CA  ALA 0  83      -6.873  -7.440  -3.826  1.00  0.00      R00  C  
ATOM   1294  C   ALA 0  83      -8.087  -6.477  -3.676  1.00  0.00      R00  C  
ATOM   1295  O   ALA 0  83      -8.603  -6.307  -2.564  1.00  0.00      R00  O  
ATOM   1296  CB  ALA 0  83      -5.983  -7.264  -5.076  1.00  0.00      R00  C  
ATOM   1297  H   ALA 0  83      -7.096  -9.300  -2.770  1.00  0.00      R00  H  
ATOM   1298  HA  ALA 0  83      -6.188  -7.364  -2.981  1.00  0.00           H  
ATOM   1299  HB1 ALA 0  83      -5.180  -7.966  -5.300  1.00  0.00           H  
ATOM   1300  HB2 ALA 0  83      -6.576  -7.188  -5.987  1.00  0.00           H  
ATOM   1301  HB3 ALA 0  83      -5.464  -6.315  -4.941  1.00  0.00           H  
ATOM   1302  N   ASP 0  84      -8.421  -5.698  -4.738  1.00  0.00      R00  N  
ATOM   1303  CA  ASP 0  84      -9.119  -4.383  -4.670  1.00  0.00      R00  C  
ATOM   1304  C   ASP 0  84     -10.474  -4.330  -4.026  1.00  0.00      R00  C  
ATOM   1305  O   ASP 0  84     -10.758  -3.579  -3.079  1.00  0.00      R00  O  
ATOM   1306  CB  ASP 0  84      -9.134  -3.721  -6.055  1.00  0.00      R00  C  
ATOM   1307  CG  ASP 0  84      -7.750  -3.437  -6.696  1.00  0.00      R00  C  
ATOM   1308  OD1 ASP 0  84      -7.788  -2.991  -7.823  1.00  0.00      R00  O  
ATOM   1309  OD2 ASP 0  84      -6.707  -3.656  -6.107  1.00  0.00      R00  O1-
ATOM   1310  H   ASP 0  84      -8.002  -5.929  -5.627  1.00  0.00      R00  H  
ATOM   1311  HA  ASP 0  84      -8.568  -3.711  -4.011  1.00  0.00           H  
ATOM   1312  HB3 ASP 0  84      -9.741  -2.821  -5.963  1.00  0.00           H  
ATOM   1313  HB2 ASP 0  84      -9.596  -4.408  -6.765  1.00  0.00           H  
ATOM   1314  N   GLU 0  85     -11.424  -5.171  -4.406  1.00  0.00      R00  N  
ATOM   1315  CA  GLU 0  85     -12.814  -5.356  -3.806  1.00  0.00      R00  C  
ATOM   1316  C   GLU 0  85     -12.767  -5.618  -2.359  1.00  0.00      R00  C  
ATOM   1317  O   GLU 0  85     -13.712  -5.323  -1.690  1.00  0.00      R00  O  
ATOM   1318  CB  GLU 0  85     -13.624  -6.443  -4.570  1.00  0.00      R00  C  
ATOM   1319  CG  GLU 0  85     -14.009  -6.158  -6.037  1.00  0.00      R00  C  
ATOM   1320  CD  GLU 0  85     -13.001  -6.547  -7.128  1.00  0.00      R00  C  
ATOM   1321  OE1 GLU 0  85     -11.786  -6.668  -6.753  1.00  0.00      R00  O  
ATOM   1322  OE2 GLU 0  85     -13.276  -6.761  -8.317  1.00  0.00      R00  O1-
ATOM   1323  H   GLU 0  85     -11.214  -5.859  -5.116  1.00  0.00      R00  H  
ATOM   1324  HA  GLU 0  85     -13.333  -4.400  -3.882  1.00  0.00           H  
ATOM   1325  HB3 GLU 0  85     -14.557  -6.519  -4.011  1.00  0.00           H  
ATOM   1326  HB2 GLU 0  85     -13.316  -7.485  -4.481  1.00  0.00           H  
ATOM   1327  HG3 GLU 0  85     -14.309  -5.116  -6.148  1.00  0.00           H  
ATOM   1328  HG2 GLU 0  85     -14.902  -6.749  -6.240  1.00  0.00           H  
ATOM   1329  N   CYS 0  86     -11.672  -6.151  -1.757  1.00  0.00      R00  N  
ATOM   1330  CA  CYS 0  86     -11.719  -6.515  -0.331  1.00  0.00      R00  C  
ATOM   1331  C   CYS 0  86     -11.414  -5.288   0.537  1.00  0.00      R00  C  
ATOM   1332  O   CYS 0  86     -11.813  -5.265   1.644  1.00  0.00      R00  O  
ATOM   1333  CB  CYS 0  86     -10.653  -7.598   0.020  1.00  0.00      R00  C  
ATOM   1334  SG  CYS 0  86     -11.340  -9.169  -0.455  1.00  0.00      R00  S  
ATOM   1335  H   CYS 0  86     -10.821  -6.289  -2.282  1.00  0.00      R00  H  
ATOM   1336  HA  CYS 0  86     -12.734  -6.848  -0.114  1.00  0.00           H  
ATOM   1337  HB3 CYS 0  86     -10.400  -7.626   1.080  1.00  0.00           H  
ATOM   1338  HB2 CYS 0  86      -9.646  -7.421  -0.357  1.00  0.00           H  
ATOM   1339  HG  CYS 0  86     -12.096  -8.984  -1.541  1.00  0.00           H  
ATOM   1340  N   PHE 0  87     -10.685  -4.345  -0.098  1.00  0.00      R00  N  
ATOM   1341  CA  PHE 0  87     -10.504  -3.143   0.614  1.00  0.00      R00  C  
ATOM   1342  C   PHE 0  87     -11.643  -2.223   0.635  1.00  0.00      R00  C  
ATOM   1343  O   PHE 0  87     -11.928  -1.652   1.655  1.00  0.00      R00  O  
ATOM   1344  CB  PHE 0  87      -9.136  -2.398   0.329  1.00  0.00      R00  C  
ATOM   1345  CG  PHE 0  87      -7.926  -3.230   0.566  1.00  0.00      R00  C  
ATOM   1346  CD1 PHE 0  87      -7.340  -3.535   1.826  1.00  0.00      R00  C  
ATOM   1347  CD2 PHE 0  87      -7.375  -3.913  -0.524  1.00  0.00      R00  C  
ATOM   1348  CE1 PHE 0  87      -6.204  -4.319   1.899  1.00  0.00      R00  C  
ATOM   1349  CE2 PHE 0  87      -6.323  -4.787  -0.419  1.00  0.00      R00  C  
ATOM   1350  CZ  PHE 0  87      -5.737  -4.963   0.821  1.00  0.00      R00  C  
ATOM   1351  H   PHE 0  87     -10.551  -4.449  -1.094  1.00  0.00      R00  H  
ATOM   1352  HA  PHE 0  87     -10.282  -3.413   1.647  1.00  0.00           H  
ATOM   1353  HB3 PHE 0  87      -9.085  -1.565   1.030  1.00  0.00           H  
ATOM   1354  HB2 PHE 0  87      -9.114  -1.940  -0.660  1.00  0.00           H  
ATOM   1355  HD1 PHE 0  87      -7.835  -3.131   2.697  1.00  0.00           H  
ATOM   1356  HD2 PHE 0  87      -7.888  -3.919  -1.474  1.00  0.00           H  
ATOM   1357  HE1 PHE 0  87      -5.722  -4.520   2.845  1.00  0.00           H  
ATOM   1358  HE2 PHE 0  87      -5.728  -5.209  -1.216  1.00  0.00           H  
ATOM   1359  HZ  PHE 0  87      -4.870  -5.606   0.868  1.00  0.00           H  
ATOM   1360  N   LEU 0  88     -12.440  -2.136  -0.439  1.00  0.00      R00  N  
ATOM   1361  CA  LEU 0  88     -13.682  -1.380  -0.663  1.00  0.00      R00  C  
ATOM   1362  C   LEU 0  88     -14.849  -1.789   0.333  1.00  0.00      R00  C  
ATOM   1363  O   LEU 0  88     -15.854  -1.040   0.475  1.00  0.00      R00  O  
ATOM   1364  CB  LEU 0  88     -14.128  -1.532  -2.073  1.00  0.00      R00  C  
ATOM   1365  CG  LEU 0  88     -13.309  -0.665  -3.188  1.00  0.00      R00  C  
ATOM   1366  CD1 LEU 0  88     -13.435  -1.100  -4.646  1.00  0.00      R00  C  
ATOM   1367  CD2 LEU 0  88     -13.375   0.827  -2.918  1.00  0.00      R00  C  
ATOM   1368  H   LEU 0  88     -12.069  -2.688  -1.199  1.00  0.00      R00  H  
ATOM   1369  HA  LEU 0  88     -13.493  -0.327  -0.456  1.00  0.00           H  
ATOM   1370  HB3 LEU 0  88     -15.126  -1.155  -2.296  1.00  0.00           H  
ATOM   1371  HB2 LEU 0  88     -14.075  -2.601  -2.278  1.00  0.00           H  
ATOM   1372  HG  LEU 0  88     -12.317  -0.978  -2.862  1.00  0.00           H  
ATOM   1373 HD11 LEU 0  88     -13.727  -0.295  -5.321  1.00  0.00           H  
ATOM   1374 HD12 LEU 0  88     -12.495  -1.408  -5.104  1.00  0.00           H  
ATOM   1375 HD13 LEU 0  88     -14.123  -1.937  -4.764  1.00  0.00           H  
ATOM   1376 HD21 LEU 0  88     -13.618   1.342  -3.847  1.00  0.00           H  
ATOM   1377 HD22 LEU 0  88     -14.118   1.144  -2.187  1.00  0.00           H  
ATOM   1378 HD23 LEU 0  88     -12.423   1.226  -2.570  1.00  0.00           H  
ATOM   1379  N   ILE 0  89     -14.754  -3.054   0.848  1.00  0.00      R00  N  
ATOM   1380  CA  ILE 0  89     -15.785  -3.555   1.797  1.00  0.00      R00  C  
ATOM   1381  C   ILE 0  89     -15.242  -3.515   3.222  1.00  0.00      R00  C  
ATOM   1382  O   ILE 0  89     -15.875  -3.819   4.202  1.00  0.00      R00  O  
ATOM   1383  CB  ILE 0  89     -16.316  -4.930   1.314  1.00  0.00      R00  C  
ATOM   1384  CG2 ILE 0  89     -15.166  -5.995   1.443  1.00  0.00      R00  C  
ATOM   1385  CG1 ILE 0  89     -17.538  -5.452   2.022  1.00  0.00      R00  C  
ATOM   1386  CD1 ILE 0  89     -18.793  -4.635   2.031  1.00  0.00      R00  C  
ATOM   1387  H   ILE 0  89     -13.984  -3.609   0.503  1.00  0.00      R00  H  
ATOM   1388  HA  ILE 0  89     -16.611  -2.844   1.785  1.00  0.00           H  
ATOM   1389  HB  ILE 0  89     -16.345  -4.826   0.230  1.00  0.00           H  
ATOM   1390 HG21 ILE 0  89     -15.564  -7.006   1.360  1.00  0.00           H  
ATOM   1391 HG22 ILE 0  89     -14.276  -5.864   0.827  1.00  0.00           H  
ATOM   1392 HG23 ILE 0  89     -14.882  -6.074   2.493  1.00  0.00           H  
ATOM   1393 HG13 ILE 0  89     -17.267  -5.631   3.062  1.00  0.00           H  
ATOM   1394 HG12 ILE 0  89     -17.772  -6.452   1.656  1.00  0.00           H  
ATOM   1395 HD11 ILE 0  89     -19.261  -4.741   1.053  1.00  0.00           H  
ATOM   1396 HD12 ILE 0  89     -19.363  -5.178   2.785  1.00  0.00           H  
ATOM   1397 HD13 ILE 0  89     -18.628  -3.589   2.291  1.00  0.00           H  
ATOM   1398  N   GLY 0  90     -13.970  -3.042   3.323  1.00  0.00      R00  N  
ATOM   1399  CA  GLY 0  90     -13.305  -2.978   4.680  1.00  0.00      R00  C  
ATOM   1400  C   GLY 0  90     -13.443  -1.506   5.126  1.00  0.00      R00  C  
ATOM   1401  O   GLY 0  90     -13.992  -1.254   6.214  1.00  0.00      R00  O  
ATOM   1402  H   GLY 0  90     -13.431  -2.629   2.575  1.00  0.00      R00  H  
ATOM   1403  HA3 GLY 0  90     -12.257  -3.215   4.492  1.00  0.00           H  
ATOM   1404  HA2 GLY 0  90     -13.689  -3.738   5.359  1.00  0.00           H  
ATOM   1405  N   ILE 0  91     -13.209  -0.539   4.238  1.00  0.00      R00  N  
ATOM   1406  CA  ILE 0  91     -13.422   0.877   4.439  1.00  0.00      R00  C  
ATOM   1407  C   ILE 0  91     -14.709   1.334   5.157  1.00  0.00      R00  C  
ATOM   1408  O   ILE 0  91     -14.467   1.928   6.227  1.00  0.00      R00  O  
ATOM   1409  CB  ILE 0  91     -13.206   1.678   3.111  1.00  0.00      R00  C  
ATOM   1410  CG2 ILE 0  91     -13.745   3.097   3.168  1.00  0.00      R00  C  
ATOM   1411  CG1 ILE 0  91     -11.634   1.738   2.675  1.00  0.00      R00  C  
ATOM   1412  CD1 ILE 0  91     -11.271   2.199   1.202  1.00  0.00      R00  C  
ATOM   1413  H   ILE 0  91     -12.769  -0.786   3.362  1.00  0.00      R00  H  
ATOM   1414  HA  ILE 0  91     -12.655   1.149   5.165  1.00  0.00           H  
ATOM   1415  HB  ILE 0  91     -13.655   1.200   2.240  1.00  0.00           H  
ATOM   1416 HG21 ILE 0  91     -13.222   3.730   2.452  1.00  0.00           H  
ATOM   1417 HG22 ILE 0  91     -14.820   3.072   2.995  1.00  0.00           H  
ATOM   1418 HG23 ILE 0  91     -13.396   3.451   4.138  1.00  0.00           H  
ATOM   1419 HG13 ILE 0  91     -11.198   0.754   2.848  1.00  0.00           H  
ATOM   1420 HG12 ILE 0  91     -11.095   2.352   3.396  1.00  0.00           H  
ATOM   1421 HD11 ILE 0  91     -12.056   2.584   0.552  1.00  0.00           H  
ATOM   1422 HD12 ILE 0  91     -10.546   3.011   1.247  1.00  0.00           H  
ATOM   1423 HD13 ILE 0  91     -10.863   1.293   0.753  1.00  0.00           H  
ATOM   1424  N   PRO 0  92     -15.974   1.089   4.607  1.00  0.00      R00  N  
ATOM   1425  CA  PRO 0  92     -17.099   1.548   5.396  1.00  0.00      R00  C  
ATOM   1426  C   PRO 0  92     -17.220   1.142   6.988  1.00  0.00      R00  C  
ATOM   1427  O   PRO 0  92     -17.606   1.967   7.748  1.00  0.00      R00  O  
ATOM   1428  CD  PRO 0  92     -16.281   0.390   3.411  1.00  0.00      R00  C  
ATOM   1429  CB  PRO 0  92     -18.246   1.085   4.589  1.00  0.00      R00  C  
ATOM   1430  CG  PRO 0  92     -17.757   0.038   3.624  1.00  0.00      R00  C  
ATOM   1431  HD2 PRO 0  92     -15.734  -0.552   3.451  1.00  0.00           H  
ATOM   1432  HD3 PRO 0  92     -16.101   0.981   2.512  1.00  0.00           H  
ATOM   1433  HA  PRO 0  92     -17.096   2.638   5.416  1.00  0.00           H  
ATOM   1434  HB3 PRO 0  92     -18.682   1.911   4.028  1.00  0.00           H  
ATOM   1435  HB2 PRO 0  92     -19.027   0.774   5.283  1.00  0.00           H  
ATOM   1436  HG2 PRO 0  92     -17.984  -0.893   4.143  1.00  0.00           H  
ATOM   1437  HG3 PRO 0  92     -18.360  -0.019   2.718  1.00  0.00           H  
ATOM   1438  N   PHE 0  93     -16.714  -0.027   7.414  1.00  0.00      R00  N  
ATOM   1439  CA  PHE 0  93     -16.760  -0.431   8.816  1.00  0.00      R00  C  
ATOM   1440  C   PHE 0  93     -15.561   0.160   9.580  1.00  0.00      R00  C  
ATOM   1441  O   PHE 0  93     -15.730   0.322  10.762  1.00  0.00      R00  O  
ATOM   1442  CB  PHE 0  93     -16.862  -1.977   8.924  1.00  0.00      R00  C  
ATOM   1443  CG  PHE 0  93     -18.026  -2.563   8.052  1.00  0.00      R00  C  
ATOM   1444  CD1 PHE 0  93     -19.359  -2.412   8.473  1.00  0.00      R00  C  
ATOM   1445  CD2 PHE 0  93     -17.782  -3.065   6.785  1.00  0.00      R00  C  
ATOM   1446  CE1 PHE 0  93     -20.362  -2.947   7.655  1.00  0.00      R00  C  
ATOM   1447  CE2 PHE 0  93     -18.849  -3.580   6.029  1.00  0.00      R00  C  
ATOM   1448  CZ  PHE 0  93     -20.145  -3.505   6.413  1.00  0.00      R00  C  
ATOM   1449  H   PHE 0  93     -16.351  -0.698   6.751  1.00  0.00      R00  H  
ATOM   1450  HA  PHE 0  93     -17.659   0.039   9.215  1.00  0.00           H  
ATOM   1451  HB3 PHE 0  93     -17.023  -2.212   9.976  1.00  0.00           H  
ATOM   1452  HB2 PHE 0  93     -15.918  -2.450   8.654  1.00  0.00           H  
ATOM   1453  HD1 PHE 0  93     -19.583  -1.852   9.369  1.00  0.00           H  
ATOM   1454  HD2 PHE 0  93     -16.806  -3.111   6.325  1.00  0.00           H  
ATOM   1455  HE1 PHE 0  93     -21.358  -2.652   7.953  1.00  0.00           H  
ATOM   1456  HE2 PHE 0  93     -18.734  -3.978   5.032  1.00  0.00           H  
ATOM   1457  HZ  PHE 0  93     -20.947  -3.815   5.760  1.00  0.00           H  
ATOM   1458  N   LEU 0  94     -14.428   0.523   8.830  1.00  0.00      R00  N  
ATOM   1459  CA  LEU 0  94     -13.241   1.134   9.434  1.00  0.00      R00  C  
ATOM   1460  C   LEU 0  94     -13.512   2.590   9.826  1.00  0.00      R00  C  
ATOM   1461  O   LEU 0  94     -13.098   3.034  10.909  1.00  0.00      R00  O  
ATOM   1462  CB  LEU 0  94     -12.019   0.865   8.600  1.00  0.00      R00  C  
ATOM   1463  CG  LEU 0  94     -10.705   0.820   9.432  1.00  0.00      R00  C  
ATOM   1464  CD1 LEU 0  94     -10.286   2.112  10.217  1.00  0.00      R00  C  
ATOM   1465  CD2 LEU 0  94     -10.741  -0.400  10.326  1.00  0.00      R00  C  
ATOM   1466  H   LEU 0  94     -14.386   0.416   7.826  1.00  0.00      R00  H  
ATOM   1467  HA  LEU 0  94     -13.138   0.620  10.390  1.00  0.00           H  
ATOM   1468  HB3 LEU 0  94     -11.857   1.587   7.799  1.00  0.00           H  
ATOM   1469  HB2 LEU 0  94     -12.126  -0.061   8.034  1.00  0.00           H  
ATOM   1470  HG  LEU 0  94      -9.903   0.711   8.702  1.00  0.00           H  
ATOM   1471 HD11 LEU 0  94     -10.722   3.016   9.792  1.00  0.00           H  
ATOM   1472 HD12 LEU 0  94     -10.582   2.176  11.264  1.00  0.00           H  
ATOM   1473 HD13 LEU 0  94      -9.206   2.223  10.119  1.00  0.00           H  
ATOM   1474 HD21 LEU 0  94     -11.620  -1.036  10.225  1.00  0.00           H  
ATOM   1475 HD22 LEU 0  94      -9.940  -1.114  10.138  1.00  0.00           H  
ATOM   1476 HD23 LEU 0  94     -10.543  -0.078  11.348  1.00  0.00           H  
ATOM   1477  N   ILE 0  95     -14.226   3.304   8.921  1.00  0.00      R00  N  
ATOM   1478  CA  ILE 0  95     -14.819   4.654   9.272  1.00  0.00      R00  C  
ATOM   1479  C   ILE 0  95     -15.679   4.633  10.594  1.00  0.00      R00  C  
ATOM   1480  O   ILE 0  95     -15.359   5.486  11.489  1.00  0.00      R00  O  
ATOM   1481  CB  ILE 0  95     -15.639   5.280   8.096  1.00  0.00      R00  C  
ATOM   1482  CG2 ILE 0  95     -16.678   6.460   8.549  1.00  0.00      R00  C  
ATOM   1483  CG1 ILE 0  95     -14.793   5.777   6.946  1.00  0.00      R00  C  
ATOM   1484  CD1 ILE 0  95     -15.445   5.844   5.561  1.00  0.00      R00  C  
ATOM   1485  H   ILE 0  95     -14.483   2.855   8.054  1.00  0.00      R00  H  
ATOM   1486  HA  ILE 0  95     -14.015   5.320   9.587  1.00  0.00           H  
ATOM   1487  HB  ILE 0  95     -16.220   4.456   7.681  1.00  0.00           H  
ATOM   1488 HG21 ILE 0  95     -17.351   6.330   9.397  1.00  0.00           H  
ATOM   1489 HG22 ILE 0  95     -16.186   7.351   8.939  1.00  0.00           H  
ATOM   1490 HG23 ILE 0  95     -17.247   6.844   7.702  1.00  0.00           H  
ATOM   1491 HG13 ILE 0  95     -13.983   5.056   6.837  1.00  0.00           H  
ATOM   1492 HG12 ILE 0  95     -14.240   6.677   7.212  1.00  0.00           H  
ATOM   1493 HD11 ILE 0  95     -16.413   6.342   5.625  1.00  0.00           H  
ATOM   1494 HD12 ILE 0  95     -14.783   6.401   4.898  1.00  0.00           H  
ATOM   1495 HD13 ILE 0  95     -15.563   4.836   5.165  1.00  0.00           H  
ATOM   1496  N   ILE 0  96     -16.695   3.709  10.788  1.00  0.00      R00  N  
ATOM   1497  CA  ILE 0  96     -17.354   3.533  12.075  1.00  0.00      R00  C  
ATOM   1498  C   ILE 0  96     -16.395   3.118  13.246  1.00  0.00      R00  C  
ATOM   1499  O   ILE 0  96     -16.513   3.791  14.279  1.00  0.00      R00  O  
ATOM   1500  CB  ILE 0  96     -18.455   2.448  11.958  1.00  0.00      R00  C  
ATOM   1501  CG2 ILE 0  96     -19.270   2.347  13.275  1.00  0.00      R00  C  
ATOM   1502  CG1 ILE 0  96     -19.326   2.659  10.711  1.00  0.00      R00  C  
ATOM   1503  CD1 ILE 0  96     -20.392   1.633  10.425  1.00  0.00      R00  C  
ATOM   1504  H   ILE 0  96     -17.096   3.218  10.002  1.00  0.00      R00  H  
ATOM   1505  HA  ILE 0  96     -17.776   4.473  12.431  1.00  0.00           H  
ATOM   1506  HB  ILE 0  96     -17.858   1.535  11.970  1.00  0.00           H  
ATOM   1507 HG21 ILE 0  96     -18.656   2.187  14.162  1.00  0.00           H  
ATOM   1508 HG22 ILE 0  96     -19.973   3.166  13.422  1.00  0.00           H  
ATOM   1509 HG23 ILE 0  96     -19.931   1.483  13.201  1.00  0.00           H  
ATOM   1510 HG13 ILE 0  96     -18.722   2.743   9.808  1.00  0.00           H  
ATOM   1511 HG12 ILE 0  96     -19.819   3.619  10.865  1.00  0.00           H  
ATOM   1512 HD11 ILE 0  96     -20.720   1.591   9.387  1.00  0.00           H  
ATOM   1513 HD12 ILE 0  96     -20.132   0.612  10.701  1.00  0.00           H  
ATOM   1514 HD13 ILE 0  96     -21.231   1.990  11.022  1.00  0.00           H  
ATOM   1515  N   THR 0  97     -15.439   2.142  13.075  1.00  0.00      R00  N  
ATOM   1516  CA  THR 0  97     -14.429   1.817  14.078  1.00  0.00      R00  C  
ATOM   1517  C   THR 0  97     -13.746   3.084  14.597  1.00  0.00      R00  C  
ATOM   1518  O   THR 0  97     -13.640   3.381  15.800  1.00  0.00      R00  O  
ATOM   1519  CB  THR 0  97     -13.339   0.936  13.464  1.00  0.00      R00  C  
ATOM   1520  OG1 THR 0  97     -13.911  -0.210  12.798  1.00  0.00      R00  O  
ATOM   1521  CG2 THR 0  97     -12.388   0.247  14.452  1.00  0.00      R00  C  
ATOM   1522  H   THR 0  97     -15.257   1.859  12.122  1.00  0.00      R00  H  
ATOM   1523  HG1 THR 0  97     -14.580   0.078  12.172  1.00  0.00      R00  H  
ATOM   1524  HA  THR 0  97     -14.852   1.415  14.999  1.00  0.00           H  
ATOM   1525  HB  THR 0  97     -12.847   1.472  12.652  1.00  0.00           H  
ATOM   1526 HG21 THR 0  97     -11.804  -0.572  14.030  1.00  0.00           H  
ATOM   1527 HG22 THR 0  97     -11.616   0.879  14.892  1.00  0.00           H  
ATOM   1528 HG23 THR 0  97     -12.883  -0.335  15.230  1.00  0.00           H  
ATOM   1529  N   MET 0  98     -13.356   3.911  13.621  1.00  0.00      R00  N  
ATOM   1530  CA  MET 0  98     -12.640   5.165  13.912  1.00  0.00      R00  C  
ATOM   1531  C   MET 0  98     -13.460   6.282  14.471  1.00  0.00      R00  C  
ATOM   1532  O   MET 0  98     -12.872   7.103  15.151  1.00  0.00      R00  O  
ATOM   1533  CB  MET 0  98     -11.889   5.586  12.595  1.00  0.00      R00  C  
ATOM   1534  CG  MET 0  98     -11.409   7.030  12.577  1.00  0.00      R00  C  
ATOM   1535  SD  MET 0  98     -10.051   7.339  11.426  1.00  0.00      R00  S  
ATOM   1536  CE  MET 0  98     -10.835   6.807   9.857  1.00  0.00      R00  C  
ATOM   1537  H   MET 0  98     -13.371   3.739  12.625  1.00  0.00      R00  H  
ATOM   1538  HA  MET 0  98     -11.915   4.977  14.704  1.00  0.00           H  
ATOM   1539  HB3 MET 0  98     -12.630   5.571  11.796  1.00  0.00           H  
ATOM   1540  HB2 MET 0  98     -11.039   4.943  12.370  1.00  0.00           H  
ATOM   1541  HG3 MET 0  98     -11.230   7.541  13.523  1.00  0.00           H  
ATOM   1542  HG2 MET 0  98     -12.280   7.563  12.195  1.00  0.00           H  
ATOM   1543  HE1 MET 0  98     -10.045   6.726   9.110  1.00  0.00           H  
ATOM   1544  HE2 MET 0  98     -11.312   5.828   9.886  1.00  0.00           H  
ATOM   1545  HE3 MET 0  98     -11.557   7.568   9.559  1.00  0.00           H  
ATOM   1546  N   SER 0  99     -14.795   6.323  14.252  1.00  0.00      R00  N  
ATOM   1547  CA  SER 0  99     -15.777   7.259  14.850  1.00  0.00      R00  C  
ATOM   1548  C   SER 0  99     -15.985   6.982  16.338  1.00  0.00      R00  C  
ATOM   1549  O   SER 0  99     -16.326   7.872  17.056  1.00  0.00      R00  O  
ATOM   1550  CB  SER 0  99     -17.065   7.259  14.118  1.00  0.00      R00  C  
ATOM   1551  OG  SER 0  99     -16.784   7.507  12.707  1.00  0.00      R00  O  
ATOM   1552  H   SER 0  99     -15.203   5.655  13.614  1.00  0.00      R00  H  
ATOM   1553  HG  SER 0  99     -16.355   6.691  12.438  1.00  0.00      R00  H  
ATOM   1554  HA  SER 0  99     -15.454   8.299  14.811  1.00  0.00           H  
ATOM   1555  HB3 SER 0  99     -17.812   7.923  14.553  1.00  0.00           H  
ATOM   1556  HB2 SER 0  99     -17.423   6.232  14.198  1.00  0.00           H  
ATOM   1557  N   VAL 0 100     -15.796   5.705  16.666  1.00  0.00      R00  N  
ATOM   1558  CA  VAL 0 100     -16.088   5.223  18.050  1.00  0.00      R00  C  
ATOM   1559  C   VAL 0 100     -14.887   4.812  18.861  1.00  0.00      R00  C  
ATOM   1560  O   VAL 0 100     -14.856   4.792  20.098  1.00  0.00      R00  O  
ATOM   1561  CB  VAL 0 100     -17.146   4.086  18.098  1.00  0.00      R00  C  
ATOM   1562  CG1 VAL 0 100     -18.352   4.494  17.272  1.00  0.00      R00  C  
ATOM   1563  CG2 VAL 0 100     -16.598   2.753  17.673  1.00  0.00      R00  C  
ATOM   1564  H   VAL 0 100     -15.633   4.991  15.971  1.00  0.00      R00  H  
ATOM   1565  HA  VAL 0 100     -16.498   5.939  18.763  1.00  0.00           H  
ATOM   1566  HB  VAL 0 100     -17.621   3.983  19.073  1.00  0.00           H  
ATOM   1567 HG11 VAL 0 100     -19.305   4.096  17.622  1.00  0.00           H  
ATOM   1568 HG12 VAL 0 100     -18.552   5.545  17.060  1.00  0.00           H  
ATOM   1569 HG13 VAL 0 100     -18.322   4.025  16.288  1.00  0.00           H  
ATOM   1570 HG21 VAL 0 100     -15.811   2.755  16.919  1.00  0.00           H  
ATOM   1571 HG22 VAL 0 100     -16.329   2.082  18.489  1.00  0.00           H  
ATOM   1572 HG23 VAL 0 100     -17.346   2.138  17.171  1.00  0.00           H  
ATOM   1573  N   ARG 0 101     -13.765   4.483  18.208  1.00  0.00      R00  N  
ATOM   1574  CA  ARG 0 101     -12.344   4.297  18.716  1.00  0.00      R00  C  
ATOM   1575  C   ARG 0 101     -12.220   3.029  19.555  1.00  0.00      R00  C  
ATOM   1576  O   ARG 0 101     -11.156   2.794  20.197  1.00  0.00      R00  O  
ATOM   1577  CB  ARG 0 101     -11.835   5.619  19.349  1.00  0.00      R00  C  
ATOM   1578  CG  ARG 0 101     -11.930   6.757  18.339  1.00  0.00      R00  C  
ATOM   1579  CD  ARG 0 101     -11.571   8.154  18.932  1.00  0.00      R00  C  
ATOM   1580  NE  ARG 0 101     -10.354   8.190  19.690  1.00  0.00      R00  N  
ATOM   1581  CZ  ARG 0 101      -9.088   8.352  19.177  1.00  0.00      R00  C  
ATOM   1582  NH1 ARG 0 101      -8.105   8.403  19.995  1.00  0.00      R00  N  
ATOM   1583  NH2 ARG 0 101      -8.817   8.428  17.934  1.00  0.00      R00  N1+
ATOM   1584  H   ARG 0 101     -13.757   4.357  17.206  1.00  0.00      R00  H  
ATOM   1585  HE  ARG 0 101     -10.403   7.750  20.598  1.00  0.00      R00  H  
ATOM   1586 HH11 ARG 0 101      -7.155   8.447  19.656  1.00  0.00      R00  H  
ATOM   1587 HH12 ARG 0 101      -8.182   8.429  21.002  1.00  0.00      R00  H  
ATOM   1588 HH21 ARG 0 101      -7.945   8.735  17.527  1.00  0.00      R00  H  
ATOM   1589 HH22 ARG 0 101      -9.449   8.390  17.147  1.00  0.00      R00  H  
ATOM   1590  HA  ARG 0 101     -11.821   4.117  17.777  1.00  0.00           H  
ATOM   1591  HB3 ARG 0 101     -10.800   5.519  19.677  1.00  0.00           H  
ATOM   1592  HB2 ARG 0 101     -12.469   5.938  20.176  1.00  0.00           H  
ATOM   1593  HG3 ARG 0 101     -12.921   6.797  17.887  1.00  0.00           H  
ATOM   1594  HG2 ARG 0 101     -11.322   6.550  17.458  1.00  0.00           H  
ATOM   1595  HD3 ARG 0 101     -12.354   8.251  19.684  1.00  0.00           H  
ATOM   1596  HD2 ARG 0 101     -11.823   8.988  18.277  1.00  0.00           H  
ATOM   1597  N   SER 0 102     -13.237   2.132  19.419  1.00  0.00      R00  N  
ATOM   1598  CA  SER 0 102     -13.242   0.730  19.899  1.00  0.00      R00  C  
ATOM   1599  C   SER 0 102     -13.989  -0.108  18.861  1.00  0.00      R00  C  
ATOM   1600  O   SER 0 102     -14.288   0.348  17.784  1.00  0.00      R00  O  
ATOM   1601  CB  SER 0 102     -13.658   0.563  21.344  1.00  0.00      R00  C  
ATOM   1602  OG  SER 0 102     -13.777  -0.777  21.783  1.00  0.00      R00  O  
ATOM   1603  H   SER 0 102     -13.978   2.411  18.793  1.00  0.00      R00  H  
ATOM   1604  HG  SER 0 102     -13.335  -0.964  22.614  1.00  0.00      R00  H  
ATOM   1605  HA  SER 0 102     -12.185   0.465  19.882  1.00  0.00           H  
ATOM   1606  HB3 SER 0 102     -14.624   1.006  21.588  1.00  0.00           H  
ATOM   1607  HB2 SER 0 102     -12.914   1.065  21.963  1.00  0.00           H  
ATOM   1608  N   TRP 0 103     -14.173  -1.405  19.116  1.00  0.00      R00  N  
ATOM   1609  CA  TRP 0 103     -14.826  -2.339  18.272  1.00  0.00      R00  C  
ATOM   1610  C   TRP 0 103     -16.090  -2.899  18.903  1.00  0.00      R00  C  
ATOM   1611  O   TRP 0 103     -16.038  -4.005  19.410  1.00  0.00      R00  O  
ATOM   1612  CB  TRP 0 103     -13.825  -3.514  18.029  1.00  0.00      R00  C  
ATOM   1613  CG  TRP 0 103     -12.472  -3.086  17.649  1.00  0.00      R00  C  
ATOM   1614  CD2 TRP 0 103     -11.362  -2.842  18.567  1.00  0.00      R00  C  
ATOM   1615  CE2 TRP 0 103     -10.194  -2.556  17.794  1.00  0.00      R00  C  
ATOM   1616  CE3 TRP 0 103     -11.239  -2.968  19.965  1.00  0.00      R00  C  
ATOM   1617  CD1 TRP 0 103     -11.936  -2.937  16.376  1.00  0.00      R00  C  
ATOM   1618  NE1 TRP 0 103     -10.571  -2.634  16.452  1.00  0.00      R00  N  
ATOM   1619  CZ2 TRP 0 103      -8.925  -2.345  18.458  1.00  0.00      R00  C  
ATOM   1620  CZ3 TRP 0 103      -9.969  -2.764  20.604  1.00  0.00      R00  C  
ATOM   1621  CH2 TRP 0 103      -8.793  -2.511  19.842  1.00  0.00      R00  C  
ATOM   1622  H   TRP 0 103     -14.051  -1.693  20.076  1.00  0.00      R00  H  
ATOM   1623  HE1 TRP 0 103      -9.982  -2.447  15.653  1.00  0.00      R00  H  
ATOM   1624  HA  TRP 0 103     -15.053  -1.851  17.324  1.00  0.00           H  
ATOM   1625  HB3 TRP 0 103     -14.242  -4.278  17.374  1.00  0.00           H  
ATOM   1626  HB2 TRP 0 103     -13.645  -4.056  18.957  1.00  0.00           H  
ATOM   1627  HE3 TRP 0 103     -12.135  -3.261  20.491  1.00  0.00           H  
ATOM   1628  HD1 TRP 0 103     -12.467  -3.061  15.444  1.00  0.00           H  
ATOM   1629  HZ2 TRP 0 103      -8.117  -2.025  17.817  1.00  0.00           H  
ATOM   1630  HZ3 TRP 0 103      -9.796  -2.827  21.668  1.00  0.00           H  
ATOM   1631  HH2 TRP 0 103      -7.885  -2.295  20.386  1.00  0.00           H  
ATOM   1632  N   PRO 0 104     -17.202  -2.217  18.702  1.00  0.00      R00  N  
ATOM   1633  CA  PRO 0 104     -18.553  -2.687  19.086  1.00  0.00      R00  C  
ATOM   1634  C   PRO 0 104     -19.242  -3.678  18.109  1.00  0.00      R00  C  
ATOM   1635  O   PRO 0 104     -20.442  -3.736  18.130  1.00  0.00      R00  O  
ATOM   1636  CD  PRO 0 104     -17.294  -0.913  18.087  1.00  0.00      R00  C  
ATOM   1637  CB  PRO 0 104     -19.279  -1.318  19.206  1.00  0.00      R00  C  
ATOM   1638  CG  PRO 0 104     -18.704  -0.498  18.145  1.00  0.00      R00  C  
ATOM   1639  HD2 PRO 0 104     -16.860  -0.841  17.090  1.00  0.00           H  
ATOM   1640  HD3 PRO 0 104     -16.826  -0.056  18.571  1.00  0.00           H  
ATOM   1641  HA  PRO 0 104     -18.520  -3.154  20.070  1.00  0.00           H  
ATOM   1642  HB3 PRO 0 104     -18.974  -1.003  20.204  1.00  0.00           H  
ATOM   1643  HB2 PRO 0 104     -20.364  -1.422  19.224  1.00  0.00           H  
ATOM   1644  HG2 PRO 0 104     -19.212  -0.857  17.250  1.00  0.00           H  
ATOM   1645  HG3 PRO 0 104     -18.928   0.568  18.171  1.00  0.00           H  
ATOM   1646  N   PHE 0 105     -18.454  -4.274  17.260  1.00  0.00      R00  N  
ATOM   1647  CA  PHE 0 105     -18.752  -5.278  16.230  1.00  0.00      R00  C  
ATOM   1648  C   PHE 0 105     -18.714  -6.707  16.949  1.00  0.00      R00  C  
ATOM   1649  O   PHE 0 105     -18.152  -6.791  18.080  1.00  0.00      R00  O  
ATOM   1650  CB  PHE 0 105     -17.667  -5.182  15.100  1.00  0.00      R00  C  
ATOM   1651  CG  PHE 0 105     -17.631  -3.941  14.289  1.00  0.00      R00  C  
ATOM   1652  CD1 PHE 0 105     -16.726  -2.939  14.554  1.00  0.00      R00  C  
ATOM   1653  CD2 PHE 0 105     -18.546  -3.793  13.240  1.00  0.00      R00  C  
ATOM   1654  CE1 PHE 0 105     -16.698  -1.773  13.767  1.00  0.00      R00  C  
ATOM   1655  CE2 PHE 0 105     -18.531  -2.568  12.453  1.00  0.00      R00  C  
ATOM   1656  CZ  PHE 0 105     -17.606  -1.565  12.779  1.00  0.00      R00  C  
ATOM   1657  H   PHE 0 105     -17.502  -4.365  17.584  1.00  0.00      R00  H  
ATOM   1658  HA  PHE 0 105     -19.702  -5.076  15.736  1.00  0.00           H  
ATOM   1659  HB3 PHE 0 105     -17.727  -5.933  14.312  1.00  0.00           H  
ATOM   1660  HB2 PHE 0 105     -16.685  -5.375  15.532  1.00  0.00           H  
ATOM   1661  HD1 PHE 0 105     -16.042  -2.928  15.390  1.00  0.00           H  
ATOM   1662  HD2 PHE 0 105     -19.233  -4.597  13.021  1.00  0.00           H  
ATOM   1663  HE1 PHE 0 105     -16.000  -1.029  14.123  1.00  0.00           H  
ATOM   1664  HE2 PHE 0 105     -19.362  -2.345  11.800  1.00  0.00           H  
ATOM   1665  HZ  PHE 0 105     -17.690  -0.639  12.230  1.00  0.00           H  
ATOM   1666  N   GLY 0 106     -19.431  -7.674  16.391  1.00  0.00      R00  N  
ATOM   1667  CA  GLY 0 106     -19.401  -9.064  16.866  1.00  0.00      R00  C  
ATOM   1668  C   GLY 0 106     -18.465  -9.928  16.028  1.00  0.00      R00  C  
ATOM   1669  O   GLY 0 106     -17.623  -9.486  15.211  1.00  0.00      R00  O  
ATOM   1670  H   GLY 0 106     -20.093  -7.402  15.679  1.00  0.00      R00  H  
ATOM   1671  HA3 GLY 0 106     -20.411  -9.445  16.718  1.00  0.00           H  
ATOM   1672  HA2 GLY 0 106     -19.080  -9.094  17.907  1.00  0.00           H  
ATOM   1673  N   SER 0 107     -18.726 -11.214  16.194  1.00  0.00      R00  N  
ATOM   1674  CA  SER 0 107     -17.993 -12.279  15.675  1.00  0.00      R00  C  
ATOM   1675  C   SER 0 107     -17.844 -12.541  14.067  1.00  0.00      R00  C  
ATOM   1676  O   SER 0 107     -16.822 -13.065  13.631  1.00  0.00      R00  O  
ATOM   1677  CB  SER 0 107     -18.422 -13.559  16.380  1.00  0.00      R00  C  
ATOM   1678  OG  SER 0 107     -18.203 -13.459  17.753  1.00  0.00      R00  O  
ATOM   1679  H   SER 0 107     -19.311 -11.643  16.897  1.00  0.00      R00  H  
ATOM   1680  HG  SER 0 107     -17.333 -13.063  17.838  1.00  0.00      R00  H  
ATOM   1681  HA  SER 0 107     -16.930 -12.162  15.889  1.00  0.00           H  
ATOM   1682  HB3 SER 0 107     -17.923 -14.424  15.943  1.00  0.00           H  
ATOM   1683  HB2 SER 0 107     -19.476 -13.804  16.247  1.00  0.00           H  
ATOM   1684  N   PHE 0 108     -18.833 -11.942  13.300  1.00  0.00      R00  N  
ATOM   1685  CA  PHE 0 108     -18.785 -12.031  11.848  1.00  0.00      R00  C  
ATOM   1686  C   PHE 0 108     -17.555 -11.276  11.309  1.00  0.00      R00  C  
ATOM   1687  O   PHE 0 108     -16.778 -11.896  10.560  1.00  0.00      R00  O  
ATOM   1688  CB  PHE 0 108     -20.153 -11.527  11.245  1.00  0.00      R00  C  
ATOM   1689  CG  PHE 0 108     -20.161 -11.051   9.781  1.00  0.00      R00  C  
ATOM   1690  CD1 PHE 0 108     -20.044  -9.670   9.551  1.00  0.00      R00  C  
ATOM   1691  CD2 PHE 0 108     -20.084 -12.004   8.780  1.00  0.00      R00  C  
ATOM   1692  CE1 PHE 0 108     -19.902  -9.235   8.225  1.00  0.00      R00  C  
ATOM   1693  CE2 PHE 0 108     -19.955 -11.593   7.437  1.00  0.00      R00  C  
ATOM   1694  CZ  PHE 0 108     -19.794 -10.251   7.228  1.00  0.00      R00  C  
ATOM   1695  H   PHE 0 108     -19.652 -11.487  13.679  1.00  0.00      R00  H  
ATOM   1696  HA  PHE 0 108     -18.824 -13.093  11.604  1.00  0.00           H  
ATOM   1697  HB3 PHE 0 108     -20.492 -10.657  11.808  1.00  0.00           H  
ATOM   1698  HB2 PHE 0 108     -20.899 -12.319  11.320  1.00  0.00           H  
ATOM   1699  HD1 PHE 0 108     -20.129  -8.881  10.284  1.00  0.00           H  
ATOM   1700  HD2 PHE 0 108     -20.149 -13.065   8.968  1.00  0.00           H  
ATOM   1701  HE1 PHE 0 108     -19.652  -8.221   7.952  1.00  0.00           H  
ATOM   1702  HE2 PHE 0 108     -19.914 -12.323   6.642  1.00  0.00           H  
ATOM   1703  HZ  PHE 0 108     -19.633 -10.081   6.174  1.00  0.00           H  
ATOM   1704  N   PHE 0 109     -17.359 -10.056  11.863  1.00  0.00      R00  N  
ATOM   1705  CA  PHE 0 109     -16.397  -9.111  11.386  1.00  0.00      R00  C  
ATOM   1706  C   PHE 0 109     -14.982  -9.548  11.658  1.00  0.00      R00  C  
ATOM   1707  O   PHE 0 109     -14.085  -9.307  10.922  1.00  0.00      R00  O  
ATOM   1708  CB  PHE 0 109     -16.666  -7.682  12.003  1.00  0.00      R00  C  
ATOM   1709  CG  PHE 0 109     -18.094  -7.107  11.640  1.00  0.00      R00  C  
ATOM   1710  CD1 PHE 0 109     -19.207  -7.393  12.394  1.00  0.00      R00  C  
ATOM   1711  CD2 PHE 0 109     -18.272  -6.547  10.411  1.00  0.00      R00  C  
ATOM   1712  CE1 PHE 0 109     -20.418  -6.874  12.028  1.00  0.00      R00  C  
ATOM   1713  CE2 PHE 0 109     -19.469  -6.006   9.963  1.00  0.00      R00  C  
ATOM   1714  CZ  PHE 0 109     -20.601  -6.116  10.830  1.00  0.00      R00  C  
ATOM   1715  H   PHE 0 109     -17.903  -9.644  12.608  1.00  0.00      R00  H  
ATOM   1716  HA  PHE 0 109     -16.416  -9.095  10.297  1.00  0.00           H  
ATOM   1717  HB3 PHE 0 109     -15.931  -6.934  11.705  1.00  0.00           H  
ATOM   1718  HB2 PHE 0 109     -16.601  -7.596  13.087  1.00  0.00           H  
ATOM   1719  HD1 PHE 0 109     -19.198  -7.978  13.302  1.00  0.00           H  
ATOM   1720  HD2 PHE 0 109     -17.376  -6.449   9.817  1.00  0.00           H  
ATOM   1721  HE1 PHE 0 109     -21.279  -7.135  12.625  1.00  0.00           H  
ATOM   1722  HE2 PHE 0 109     -19.499  -5.402   9.069  1.00  0.00           H  
ATOM   1723  HZ  PHE 0 109     -21.596  -5.726  10.670  1.00  0.00           H  
ATOM   1724  N   CYS 0 110     -14.740 -10.185  12.815  1.00  0.00      R00  N  
ATOM   1725  CA  CYS 0 110     -13.502 -10.930  13.195  1.00  0.00      R00  C  
ATOM   1726  C   CYS 0 110     -13.112 -12.079  12.203  1.00  0.00      R00  C  
ATOM   1727  O   CYS 0 110     -11.988 -12.041  11.715  1.00  0.00      R00  O  
ATOM   1728  CB  CYS 0 110     -13.641 -11.502  14.649  1.00  0.00      R00  C  
ATOM   1729  SG  CYS 0 110     -12.375 -10.805  15.782  1.00  0.00      R00  S  
ATOM   1730  H   CYS 0 110     -15.563 -10.399  13.360  1.00  0.00      R00  H  
ATOM   1731  HB2 CYS 0 110     -14.575 -11.238  15.146  1.00  0.00           H  
ATOM   1732  HB3 CYS 0 110     -13.393 -12.556  14.773  1.00  0.00           H  
ATOM   1733  HA  CYS 0 110     -12.708 -10.184  13.165  1.00  0.00           H  
ATOM   1734  N   LYS 0 111     -14.135 -12.929  11.820  1.00  0.00      R00  N  
ATOM   1735  CA  LYS 0 111     -13.901 -13.988  10.799  1.00  0.00      R00  C  
ATOM   1736  C   LYS 0 111     -13.717 -13.317   9.410  1.00  0.00      R00  C  
ATOM   1737  O   LYS 0 111     -12.815 -13.764   8.657  1.00  0.00      R00  O  
ATOM   1738  CB  LYS 0 111     -15.021 -15.094  10.862  1.00  0.00      R00  C  
ATOM   1739  CG  LYS 0 111     -15.038 -15.981  12.153  1.00  0.00      R00  C  
ATOM   1740  CD  LYS 0 111     -16.343 -16.772  12.443  1.00  0.00      R00  C  
ATOM   1741  CE  LYS 0 111     -16.354 -17.431  13.873  1.00  0.00      R00  C  
ATOM   1742  NZ  LYS 0 111     -17.706 -17.803  14.268  1.00  0.00      R00  N1+
ATOM   1743  H   LYS 0 111     -15.073 -12.693  12.111  1.00  0.00      R00  H  
ATOM   1744  HZ1 LYS 0 111     -18.317 -17.001  14.202  1.00  0.00      R00  H  
ATOM   1745  HZ2 LYS 0 111     -18.061 -18.497  13.625  1.00  0.00      R00  H  
ATOM   1746  HZ3 LYS 0 111     -17.650 -18.142  15.217  1.00  0.00      R00  H  
ATOM   1747  HA  LYS 0 111     -12.894 -14.385  10.922  1.00  0.00           H  
ATOM   1748  HB3 LYS 0 111     -14.794 -15.798  10.062  1.00  0.00           H  
ATOM   1749  HB2 LYS 0 111     -16.001 -14.635  10.739  1.00  0.00           H  
ATOM   1750  HG3 LYS 0 111     -14.908 -15.339  13.024  1.00  0.00           H  
ATOM   1751  HG2 LYS 0 111     -14.224 -16.705  12.113  1.00  0.00           H  
ATOM   1752  HD3 LYS 0 111     -16.606 -17.537  11.713  1.00  0.00           H  
ATOM   1753  HD2 LYS 0 111     -17.143 -16.033  12.439  1.00  0.00           H  
ATOM   1754  HE3 LYS 0 111     -15.886 -16.797  14.626  1.00  0.00           H  
ATOM   1755  HE2 LYS 0 111     -15.818 -18.380  13.874  1.00  0.00           H  
ATOM   1756  N   ALA 0 112     -14.509 -12.302   9.075  1.00  0.00      R00  N  
ATOM   1757  CA  ALA 0 112     -14.565 -11.607   7.799  1.00  0.00      R00  C  
ATOM   1758  C   ALA 0 112     -13.239 -10.830   7.628  1.00  0.00      R00  C  
ATOM   1759  O   ALA 0 112     -12.763 -10.758   6.522  1.00  0.00      R00  O  
ATOM   1760  CB  ALA 0 112     -15.825 -10.814   7.702  1.00  0.00      R00  C  
ATOM   1761  H   ALA 0 112     -15.347 -12.297   9.638  1.00  0.00      R00  H  
ATOM   1762  HA  ALA 0 112     -14.589 -12.359   7.010  1.00  0.00           H  
ATOM   1763  HB1 ALA 0 112     -15.936 -10.262   6.768  1.00  0.00           H  
ATOM   1764  HB2 ALA 0 112     -16.725 -11.426   7.740  1.00  0.00           H  
ATOM   1765  HB3 ALA 0 112     -15.850  -9.956   8.375  1.00  0.00           H  
ATOM   1766  N   TYR 0 113     -12.634 -10.279   8.680  1.00  0.00      R00  N  
ATOM   1767  CA  TYR 0 113     -11.368  -9.606   8.743  1.00  0.00      R00  C  
ATOM   1768  C   TYR 0 113     -10.215 -10.444   8.200  1.00  0.00      R00  C  
ATOM   1769  O   TYR 0 113      -9.496 -10.041   7.249  1.00  0.00      R00  O  
ATOM   1770  CB  TYR 0 113     -11.051  -9.101  10.184  1.00  0.00      R00  C  
ATOM   1771  CG  TYR 0 113      -9.737  -8.445  10.378  1.00  0.00      R00  C  
ATOM   1772  CD1 TYR 0 113      -8.608  -9.063  10.930  1.00  0.00      R00  C  
ATOM   1773  CE1 TYR 0 113      -7.335  -8.546  10.696  1.00  0.00      R00  C  
ATOM   1774  CD2 TYR 0 113      -9.622  -7.109   9.974  1.00  0.00      R00  C  
ATOM   1775  CE2 TYR 0 113      -8.340  -6.480   9.834  1.00  0.00      R00  C  
ATOM   1776  CZ  TYR 0 113      -7.224  -7.209  10.276  1.00  0.00      R00  C  
ATOM   1777  OH  TYR 0 113      -5.960  -6.654  10.172  1.00  0.00      R00  O  
ATOM   1778  H   TYR 0 113     -13.272 -10.251   9.463  1.00  0.00      R00  H  
ATOM   1779  HH  TYR 0 113      -6.045  -5.705  10.284  1.00  0.00      R00  H  
ATOM   1780  HA  TYR 0 113     -11.407  -8.801   8.009  1.00  0.00           H  
ATOM   1781  HB3 TYR 0 113     -11.239  -9.816  10.985  1.00  0.00           H  
ATOM   1782  HB2 TYR 0 113     -11.760  -8.372  10.577  1.00  0.00           H  
ATOM   1783  HD1 TYR 0 113      -8.560 -10.070  11.318  1.00  0.00           H  
ATOM   1784  HE1 TYR 0 113      -6.448  -9.112  10.937  1.00  0.00           H  
ATOM   1785  HD2 TYR 0 113     -10.448  -6.586   9.515  1.00  0.00           H  
ATOM   1786  HE2 TYR 0 113      -8.176  -5.466   9.500  1.00  0.00           H  
ATOM   1787  N   MET 0 114      -9.999 -11.611   8.843  1.00  0.00      R00  N  
ATOM   1788  CA  MET 0 114      -8.824 -12.460   8.701  1.00  0.00      R00  C  
ATOM   1789  C   MET 0 114      -8.650 -12.995   7.290  1.00  0.00      R00  C  
ATOM   1790  O   MET 0 114      -7.539 -13.240   6.837  1.00  0.00      R00  O  
ATOM   1791  CB  MET 0 114      -8.879 -13.567   9.778  1.00  0.00      R00  C  
ATOM   1792  CG  MET 0 114      -8.381 -13.056  11.137  1.00  0.00      R00  C  
ATOM   1793  SD  MET 0 114      -6.570 -12.770  11.383  1.00  0.00      R00  S  
ATOM   1794  CE  MET 0 114      -5.760 -14.301  10.747  1.00  0.00      R00  C  
ATOM   1795  H   MET 0 114     -10.692 -11.912   9.513  1.00  0.00      R00  H  
ATOM   1796  HA  MET 0 114      -8.016 -11.737   8.806  1.00  0.00           H  
ATOM   1797  HB3 MET 0 114      -8.260 -14.387   9.414  1.00  0.00           H  
ATOM   1798  HB2 MET 0 114      -9.879 -13.988   9.883  1.00  0.00           H  
ATOM   1799  HG3 MET 0 114      -8.763 -13.763  11.873  1.00  0.00           H  
ATOM   1800  HG2 MET 0 114      -8.818 -12.087  11.375  1.00  0.00           H  
ATOM   1801  HE1 MET 0 114      -4.729 -14.323  11.098  1.00  0.00           H  
ATOM   1802  HE2 MET 0 114      -6.336 -15.174  11.054  1.00  0.00           H  
ATOM   1803  HE3 MET 0 114      -5.669 -14.189   9.666  1.00  0.00           H  
ATOM   1804  N   ILE 0 115      -9.750 -13.087   6.493  1.00  0.00      R00  N  
ATOM   1805  CA  ILE 0 115      -9.657 -13.568   5.106  1.00  0.00      R00  C  
ATOM   1806  C   ILE 0 115      -9.855 -12.387   4.165  1.00  0.00      R00  C  
ATOM   1807  O   ILE 0 115      -9.640 -12.586   2.970  1.00  0.00      R00  O  
ATOM   1808  CB  ILE 0 115     -10.769 -14.564   4.849  1.00  0.00      R00  C  
ATOM   1809  CG2 ILE 0 115     -10.319 -15.798   5.725  1.00  0.00      R00  C  
ATOM   1810  CG1 ILE 0 115     -12.220 -14.118   5.011  1.00  0.00      R00  C  
ATOM   1811  CD1 ILE 0 115     -13.318 -15.139   4.717  1.00  0.00      R00  C  
ATOM   1812  H   ILE 0 115     -10.626 -13.026   6.992  1.00  0.00      R00  H  
ATOM   1813  HA  ILE 0 115      -8.701 -14.062   4.932  1.00  0.00           H  
ATOM   1814  HB  ILE 0 115     -10.840 -14.861   3.803  1.00  0.00           H  
ATOM   1815 HG21 ILE 0 115      -9.410 -16.187   5.266  1.00  0.00           H  
ATOM   1816 HG22 ILE 0 115     -10.235 -15.488   6.767  1.00  0.00           H  
ATOM   1817 HG23 ILE 0 115     -11.006 -16.642   5.782  1.00  0.00           H  
ATOM   1818 HG13 ILE 0 115     -12.324 -13.261   4.346  1.00  0.00           H  
ATOM   1819 HG12 ILE 0 115     -12.454 -13.716   5.997  1.00  0.00           H  
ATOM   1820 HD11 ILE 0 115     -13.855 -15.365   5.639  1.00  0.00           H  
ATOM   1821 HD12 ILE 0 115     -14.064 -14.730   4.035  1.00  0.00           H  
ATOM   1822 HD13 ILE 0 115     -12.847 -16.033   4.309  1.00  0.00           H  
ATOM   1823  N   SER 0 116     -10.290 -11.164   4.603  1.00  0.00      R00  N  
ATOM   1824  CA  SER 0 116     -10.149 -10.037   3.772  1.00  0.00      R00  C  
ATOM   1825  C   SER 0 116      -8.840  -9.270   4.138  1.00  0.00      R00  C  
ATOM   1826  O   SER 0 116      -7.707  -9.735   3.842  1.00  0.00      R00  O  
ATOM   1827  CB  SER 0 116     -11.392  -9.105   3.730  1.00  0.00      R00  C  
ATOM   1828  OG  SER 0 116     -11.759  -8.690   5.030  1.00  0.00      R00  O  
ATOM   1829  H   SER 0 116     -10.438 -11.061   5.597  1.00  0.00      R00  H  
ATOM   1830  HG  SER 0 116     -12.459  -9.254   5.367  1.00  0.00      R00  H  
ATOM   1831  HA  SER 0 116      -9.881 -10.245   2.736  1.00  0.00           H  
ATOM   1832  HB3 SER 0 116     -12.275  -9.624   3.358  1.00  0.00           H  
ATOM   1833  HB2 SER 0 116     -11.188  -8.175   3.199  1.00  0.00           H  
ATOM   1834  N   THR 0 117      -9.044  -8.118   4.735  1.00  0.00      R00  N  
ATOM   1835  CA  THR 0 117      -8.093  -7.090   5.073  1.00  0.00      R00  C  
ATOM   1836  C   THR 0 117      -6.972  -7.462   6.048  1.00  0.00      R00  C  
ATOM   1837  O   THR 0 117      -6.057  -6.613   6.151  1.00  0.00      R00  O  
ATOM   1838  CB  THR 0 117      -8.778  -5.719   5.538  1.00  0.00      R00  C  
ATOM   1839  OG1 THR 0 117      -9.508  -5.902   6.742  1.00  0.00      R00  O  
ATOM   1840  CG2 THR 0 117      -9.745  -5.182   4.456  1.00  0.00      R00  C  
ATOM   1841  H   THR 0 117      -9.918  -7.940   5.209  1.00  0.00      R00  H  
ATOM   1842  HG1 THR 0 117     -10.428  -5.949   6.473  1.00  0.00      R00  H  
ATOM   1843  HA  THR 0 117      -7.623  -6.792   4.136  1.00  0.00           H  
ATOM   1844  HB  THR 0 117      -8.021  -4.955   5.714  1.00  0.00           H  
ATOM   1845 HG21 THR 0 117     -10.545  -5.908   4.311  1.00  0.00           H  
ATOM   1846 HG22 THR 0 117     -10.072  -4.240   4.895  1.00  0.00           H  
ATOM   1847 HG23 THR 0 117      -9.346  -4.867   3.492  1.00  0.00           H  
ATOM   1848  N   GLY 0 118      -6.962  -8.680   6.636  1.00  0.00      R00  N  
ATOM   1849  CA  GLY 0 118      -5.772  -9.267   7.174  1.00  0.00      R00  C  
ATOM   1850  C   GLY 0 118      -4.789  -9.713   6.077  1.00  0.00      R00  C  
ATOM   1851  O   GLY 0 118      -3.742  -9.161   5.853  1.00  0.00      R00  O  
ATOM   1852  H   GLY 0 118      -7.851  -9.140   6.504  1.00  0.00      R00  H  
ATOM   1853  HA3 GLY 0 118      -6.105 -10.183   7.662  1.00  0.00           H  
ATOM   1854  HA2 GLY 0 118      -5.306  -8.591   7.891  1.00  0.00           H  
ATOM   1855  N   ILE 0 119      -5.090 -10.873   5.381  1.00  0.00      R00  N  
ATOM   1856  CA  ILE 0 119      -4.248 -11.625   4.380  1.00  0.00      R00  C  
ATOM   1857  C   ILE 0 119      -4.005 -10.729   3.138  1.00  0.00      R00  C  
ATOM   1858  O   ILE 0 119      -2.917 -10.714   2.594  1.00  0.00      R00  O  
ATOM   1859  CB  ILE 0 119      -4.785 -13.036   4.141  1.00  0.00      R00  C  
ATOM   1860  CG2 ILE 0 119      -6.171 -13.071   3.523  1.00  0.00      R00  C  
ATOM   1861  CG1 ILE 0 119      -3.766 -13.968   3.401  1.00  0.00      R00  C  
ATOM   1862  CD1 ILE 0 119      -3.975 -15.426   3.848  1.00  0.00      R00  C  
ATOM   1863  H   ILE 0 119      -5.906 -11.401   5.658  1.00  0.00      R00  H  
ATOM   1864  HA  ILE 0 119      -3.321 -11.684   4.951  1.00  0.00           H  
ATOM   1865  HB  ILE 0 119      -4.933 -13.384   5.163  1.00  0.00           H  
ATOM   1866 HG21 ILE 0 119      -6.597 -14.069   3.622  1.00  0.00           H  
ATOM   1867 HG22 ILE 0 119      -6.804 -12.358   4.052  1.00  0.00           H  
ATOM   1868 HG23 ILE 0 119      -6.071 -12.804   2.471  1.00  0.00           H  
ATOM   1869 HG13 ILE 0 119      -2.742 -13.767   3.717  1.00  0.00           H  
ATOM   1870 HG12 ILE 0 119      -3.761 -13.798   2.324  1.00  0.00           H  
ATOM   1871 HD11 ILE 0 119      -3.597 -15.599   4.855  1.00  0.00           H  
ATOM   1872 HD12 ILE 0 119      -5.015 -15.753   3.863  1.00  0.00           H  
ATOM   1873 HD13 ILE 0 119      -3.382 -15.997   3.133  1.00  0.00           H  
ATOM   1874  N   ASN 0 120      -5.020 -10.022   2.681  1.00  0.00      R00  N  
ATOM   1875  CA  ASN 0 120      -4.965  -9.283   1.366  1.00  0.00      R00  C  
ATOM   1876  C   ASN 0 120      -3.972  -8.159   1.322  1.00  0.00      R00  C  
ATOM   1877  O   ASN 0 120      -3.568  -7.780   0.183  1.00  0.00      R00  O  
ATOM   1878  CB  ASN 0 120      -6.395  -8.787   0.946  1.00  0.00      R00  C  
ATOM   1879  CG  ASN 0 120      -7.310  -9.879   0.392  1.00  0.00      R00  C  
ATOM   1880  OD1 ASN 0 120      -7.268  -9.926  -0.816  1.00  0.00      R00  O  
ATOM   1881  ND2 ASN 0 120      -7.876 -10.795   1.126  1.00  0.00      R00  N  
ATOM   1882  H   ASN 0 120      -5.883  -9.916   3.194  1.00  0.00      R00  H  
ATOM   1883 HD21 ASN 0 120      -8.488 -11.460   0.674  1.00  0.00      R00  H  
ATOM   1884 HD22 ASN 0 120      -7.683 -10.810   2.118  1.00  0.00      R00  H  
ATOM   1885  HA  ASN 0 120      -4.739 -10.121   0.707  1.00  0.00           H  
ATOM   1886  HB3 ASN 0 120      -6.207  -8.076   0.141  1.00  0.00           H  
ATOM   1887  HB2 ASN 0 120      -6.858  -8.430   1.866  1.00  0.00           H  
ATOM   1888  N   GLN 0 121      -3.501  -7.633   2.503  1.00  0.00      R00  N  
ATOM   1889  CA  GLN 0 121      -2.355  -6.700   2.645  1.00  0.00      R00  C  
ATOM   1890  C   GLN 0 121      -1.195  -7.208   1.772  1.00  0.00      R00  C  
ATOM   1891  O   GLN 0 121      -0.739  -6.486   0.851  1.00  0.00      R00  O  
ATOM   1892  CB  GLN 0 121      -1.901  -6.522   4.149  1.00  0.00      R00  C  
ATOM   1893  CG  GLN 0 121      -2.853  -5.895   5.195  1.00  0.00      R00  C  
ATOM   1894  CD  GLN 0 121      -3.283  -4.436   4.952  1.00  0.00      R00  C  
ATOM   1895  OE1 GLN 0 121      -3.234  -3.832   3.864  1.00  0.00      R00  O  
ATOM   1896  NE2 GLN 0 121      -3.818  -3.816   6.005  1.00  0.00      R00  N  
ATOM   1897  H   GLN 0 121      -3.806  -8.006   3.390  1.00  0.00      R00  H  
ATOM   1898 HE21 GLN 0 121      -4.123  -2.862   5.872  1.00  0.00      R00  H  
ATOM   1899 HE22 GLN 0 121      -3.982  -4.315   6.867  1.00  0.00      R00  H  
ATOM   1900  HA  GLN 0 121      -2.747  -5.755   2.270  1.00  0.00           H  
ATOM   1901  HB3 GLN 0 121      -1.099  -5.794   4.026  1.00  0.00           H  
ATOM   1902  HB2 GLN 0 121      -1.463  -7.477   4.440  1.00  0.00           H  
ATOM   1903  HG3 GLN 0 121      -2.419  -5.852   6.194  1.00  0.00           H  
ATOM   1904  HG2 GLN 0 121      -3.746  -6.498   5.361  1.00  0.00           H  
ATOM   1905  N   PHE 0 122      -0.833  -8.462   2.003  1.00  0.00      R00  N  
ATOM   1906  CA  PHE 0 122       0.252  -9.120   1.261  1.00  0.00      R00  C  
ATOM   1907  C   PHE 0 122      -0.119  -9.481  -0.137  1.00  0.00      R00  C  
ATOM   1908  O   PHE 0 122       0.673  -9.297  -1.060  1.00  0.00      R00  O  
ATOM   1909  CB  PHE 0 122       0.625 -10.366   1.990  1.00  0.00      R00  C  
ATOM   1910  CG  PHE 0 122       0.975 -10.192   3.458  1.00  0.00      R00  C  
ATOM   1911  CD1 PHE 0 122       2.133  -9.558   3.937  1.00  0.00      R00  C  
ATOM   1912  CD2 PHE 0 122      -0.048 -10.493   4.483  1.00  0.00      R00  C  
ATOM   1913  CE1 PHE 0 122       2.367  -9.291   5.296  1.00  0.00      R00  C  
ATOM   1914  CE2 PHE 0 122       0.202 -10.182   5.808  1.00  0.00      R00  C  
ATOM   1915  CZ  PHE 0 122       1.413  -9.649   6.210  1.00  0.00      R00  C  
ATOM   1916  H   PHE 0 122      -1.204  -9.053   2.733  1.00  0.00      R00  H  
ATOM   1917  HA  PHE 0 122       1.048  -8.377   1.199  1.00  0.00           H  
ATOM   1918  HB3 PHE 0 122       1.430 -10.934   1.524  1.00  0.00           H  
ATOM   1919  HB2 PHE 0 122      -0.241 -11.027   1.966  1.00  0.00           H  
ATOM   1920  HD1 PHE 0 122       2.942  -9.238   3.297  1.00  0.00           H  
ATOM   1921  HD2 PHE 0 122      -0.940 -11.055   4.249  1.00  0.00           H  
ATOM   1922  HE1 PHE 0 122       3.216  -8.716   5.632  1.00  0.00           H  
ATOM   1923  HE2 PHE 0 122      -0.497 -10.420   6.596  1.00  0.00           H  
ATOM   1924  HZ  PHE 0 122       1.582  -9.586   7.274  1.00  0.00           H  
ATOM   1925  N   THR 0 123      -1.329  -9.952  -0.493  1.00  0.00      R00  N  
ATOM   1926  CA  THR 0 123      -1.818 -10.344  -1.839  1.00  0.00      R00  C  
ATOM   1927  C   THR 0 123      -1.781  -9.101  -2.812  1.00  0.00      R00  C  
ATOM   1928  O   THR 0 123      -1.422  -9.315  -3.970  1.00  0.00      R00  O  
ATOM   1929  CB  THR 0 123      -3.202 -10.912  -1.813  1.00  0.00      R00  C  
ATOM   1930  OG1 THR 0 123      -3.318 -11.835  -0.729  1.00  0.00      R00  O  
ATOM   1931  CG2 THR 0 123      -3.738 -11.650  -3.090  1.00  0.00      R00  C  
ATOM   1932  H   THR 0 123      -1.966 -10.267   0.226  1.00  0.00      R00  H  
ATOM   1933  HG1 THR 0 123      -2.518 -12.366  -0.689  1.00  0.00      R00  H  
ATOM   1934  HA  THR 0 123      -1.162 -11.047  -2.353  1.00  0.00           H  
ATOM   1935  HB  THR 0 123      -3.833 -10.065  -1.543  1.00  0.00           H  
ATOM   1936 HG21 THR 0 123      -3.349 -12.641  -3.326  1.00  0.00           H  
ATOM   1937 HG22 THR 0 123      -4.806 -11.846  -2.991  1.00  0.00           H  
ATOM   1938 HG23 THR 0 123      -3.744 -10.953  -3.928  1.00  0.00           H  
ATOM   1939  N   SER 0 124      -2.068  -7.934  -2.326  1.00  0.00      R00  N  
ATOM   1940  CA  SER 0 124      -1.981  -6.670  -3.068  1.00  0.00      R00  C  
ATOM   1941  C   SER 0 124      -0.564  -6.235  -3.382  1.00  0.00      R00  C  
ATOM   1942  O   SER 0 124      -0.153  -6.207  -4.541  1.00  0.00      R00  O  
ATOM   1943  CB  SER 0 124      -2.769  -5.589  -2.269  1.00  0.00      R00  C  
ATOM   1944  OG  SER 0 124      -3.023  -4.395  -3.055  1.00  0.00      R00  O  
ATOM   1945  H   SER 0 124      -2.457  -7.941  -1.394  1.00  0.00      R00  H  
ATOM   1946  HG  SER 0 124      -3.961  -4.370  -3.258  1.00  0.00      R00  H  
ATOM   1947  HA  SER 0 124      -2.442  -6.911  -4.026  1.00  0.00           H  
ATOM   1948  HB3 SER 0 124      -2.298  -5.325  -1.322  1.00  0.00           H  
ATOM   1949  HB2 SER 0 124      -3.727  -6.039  -2.008  1.00  0.00           H  
ATOM   1950  N   SER 0 125       0.253  -6.049  -2.331  1.00  0.00      R00  N  
ATOM   1951  CA  SER 0 125       1.668  -5.609  -2.473  1.00  0.00      R00  C  
ATOM   1952  C   SER 0 125       2.615  -6.580  -3.230  1.00  0.00      R00  C  
ATOM   1953  O   SER 0 125       3.592  -6.150  -3.875  1.00  0.00      R00  O  
ATOM   1954  CB  SER 0 125       2.144  -5.584  -0.982  1.00  0.00      R00  C  
ATOM   1955  OG  SER 0 125       3.080  -4.597  -0.655  1.00  0.00      R00  O  
ATOM   1956  H   SER 0 125       0.051  -6.112  -1.344  1.00  0.00      R00  H  
ATOM   1957  HG  SER 0 125       2.888  -4.263   0.224  1.00  0.00      R00  H  
ATOM   1958  HA  SER 0 125       1.676  -4.624  -2.939  1.00  0.00           H  
ATOM   1959  HB3 SER 0 125       2.401  -6.531  -0.509  1.00  0.00           H  
ATOM   1960  HB2 SER 0 125       1.285  -5.317  -0.366  1.00  0.00           H  
ATOM   1961  N   ILE 0 126       2.267  -7.915  -3.150  1.00  0.00      R00  N  
ATOM   1962  CA  ILE 0 126       2.814  -8.989  -3.954  1.00  0.00      R00  C  
ATOM   1963  C   ILE 0 126       2.346  -8.744  -5.390  1.00  0.00      R00  C  
ATOM   1964  O   ILE 0 126       3.214  -8.787  -6.236  1.00  0.00      R00  O  
ATOM   1965  CB  ILE 0 126       2.532 -10.401  -3.336  1.00  0.00      R00  C  
ATOM   1966  CG2 ILE 0 126       2.727 -11.571  -4.314  1.00  0.00      R00  C  
ATOM   1967  CG1 ILE 0 126       3.417 -10.562  -2.136  1.00  0.00      R00  C  
ATOM   1968  CD1 ILE 0 126       3.122 -11.840  -1.329  1.00  0.00      R00  C  
ATOM   1969  H   ILE 0 126       1.461  -8.237  -2.634  1.00  0.00      R00  H  
ATOM   1970  HA  ILE 0 126       3.880  -8.766  -3.980  1.00  0.00           H  
ATOM   1971  HB  ILE 0 126       1.483 -10.516  -3.066  1.00  0.00           H  
ATOM   1972 HG21 ILE 0 126       3.761 -11.730  -4.619  1.00  0.00           H  
ATOM   1973 HG22 ILE 0 126       2.434 -12.535  -3.898  1.00  0.00           H  
ATOM   1974 HG23 ILE 0 126       2.022 -11.517  -5.144  1.00  0.00           H  
ATOM   1975 HG13 ILE 0 126       3.343  -9.757  -1.405  1.00  0.00           H  
ATOM   1976 HG12 ILE 0 126       4.431 -10.415  -2.506  1.00  0.00           H  
ATOM   1977 HD11 ILE 0 126       2.159 -12.311  -1.524  1.00  0.00           H  
ATOM   1978 HD12 ILE 0 126       3.851 -12.637  -1.477  1.00  0.00           H  
ATOM   1979 HD13 ILE 0 126       3.042 -11.828  -0.242  1.00  0.00           H  
ATOM   1980  N   PHE 0 127       1.059  -8.600  -5.622  1.00  0.00      R00  N  
ATOM   1981  CA  PHE 0 127       0.495  -8.557  -6.944  1.00  0.00      R00  C  
ATOM   1982  C   PHE 0 127       0.955  -7.352  -7.818  1.00  0.00      R00  C  
ATOM   1983  O   PHE 0 127       1.308  -7.548  -9.001  1.00  0.00      R00  O  
ATOM   1984  CB  PHE 0 127      -1.005  -8.875  -7.012  1.00  0.00      R00  C  
ATOM   1985  CG  PHE 0 127      -1.605  -9.016  -8.439  1.00  0.00      R00  C  
ATOM   1986  CD1 PHE 0 127      -2.241  -7.901  -8.876  1.00  0.00      R00  C  
ATOM   1987  CD2 PHE 0 127      -1.303 -10.060  -9.289  1.00  0.00      R00  C  
ATOM   1988  CE1 PHE 0 127      -2.754  -7.842 -10.178  1.00  0.00      R00  C  
ATOM   1989  CE2 PHE 0 127      -1.700  -9.931 -10.595  1.00  0.00      R00  C  
ATOM   1990  CZ  PHE 0 127      -2.426  -8.841 -11.043  1.00  0.00      R00  C  
ATOM   1991  H   PHE 0 127       0.440  -8.497  -4.831  1.00  0.00      R00  H  
ATOM   1992  HA  PHE 0 127       0.969  -9.444  -7.364  1.00  0.00           H  
ATOM   1993  HB3 PHE 0 127      -1.575  -8.212  -6.360  1.00  0.00           H  
ATOM   1994  HB2 PHE 0 127      -1.103  -9.815  -6.471  1.00  0.00           H  
ATOM   1995  HD1 PHE 0 127      -2.381  -7.048  -8.228  1.00  0.00           H  
ATOM   1996  HD2 PHE 0 127      -0.729 -10.933  -9.018  1.00  0.00           H  
ATOM   1997  HE1 PHE 0 127      -3.316  -6.981 -10.508  1.00  0.00           H  
ATOM   1998  HE2 PHE 0 127      -1.509 -10.671 -11.359  1.00  0.00           H  
ATOM   1999  HZ  PHE 0 127      -2.714  -8.815 -12.083  1.00  0.00           H  
ATOM   2000  N   LEU 0 128       1.147  -6.236  -7.149  1.00  0.00      R00  N  
ATOM   2001  CA  LEU 0 128       1.735  -4.988  -7.657  1.00  0.00      R00  C  
ATOM   2002  C   LEU 0 128       3.094  -5.271  -8.281  1.00  0.00      R00  C  
ATOM   2003  O   LEU 0 128       3.521  -4.623  -9.258  1.00  0.00      R00  O  
ATOM   2004  CB  LEU 0 128       1.734  -4.027  -6.457  1.00  0.00      R00  C  
ATOM   2005  CG  LEU 0 128       0.383  -3.198  -6.411  1.00  0.00      R00  C  
ATOM   2006  CD1 LEU 0 128       0.286  -2.616  -4.966  1.00  0.00      R00  C  
ATOM   2007  CD2 LEU 0 128       0.455  -2.117  -7.547  1.00  0.00      R00  C  
ATOM   2008  H   LEU 0 128       0.877  -6.242  -6.176  1.00  0.00      R00  H  
ATOM   2009  HA  LEU 0 128       1.020  -4.749  -8.445  1.00  0.00           H  
ATOM   2010  HB3 LEU 0 128       2.606  -3.387  -6.598  1.00  0.00           H  
ATOM   2011  HB2 LEU 0 128       2.012  -4.719  -5.662  1.00  0.00           H  
ATOM   2012  HG  LEU 0 128      -0.417  -3.901  -6.643  1.00  0.00           H  
ATOM   2013 HD11 LEU 0 128      -0.313  -3.278  -4.340  1.00  0.00           H  
ATOM   2014 HD12 LEU 0 128       1.235  -2.461  -4.453  1.00  0.00           H  
ATOM   2015 HD13 LEU 0 128      -0.304  -1.707  -4.847  1.00  0.00           H  
ATOM   2016 HD21 LEU 0 128       1.428  -2.066  -8.035  1.00  0.00           H  
ATOM   2017 HD22 LEU 0 128      -0.410  -2.130  -8.210  1.00  0.00           H  
ATOM   2018 HD23 LEU 0 128       0.466  -1.155  -7.035  1.00  0.00           H  
ATOM   2019  N   CYS 0 129       3.877  -6.134  -7.673  1.00  0.00      R00  N  
ATOM   2020  CA  CYS 0 129       5.145  -6.714  -8.203  1.00  0.00      R00  C  
ATOM   2021  C   CYS 0 129       4.986  -7.527  -9.489  1.00  0.00      R00  C  
ATOM   2022  O   CYS 0 129       5.766  -7.334 -10.411  1.00  0.00      R00  O  
ATOM   2023  CB  CYS 0 129       5.814  -7.552  -7.151  1.00  0.00      R00  C  
ATOM   2024  SG  CYS 0 129       7.577  -7.696  -7.568  1.00  0.00      R00  S  
ATOM   2025  H   CYS 0 129       3.491  -6.676  -6.913  1.00  0.00      R00  H  
ATOM   2026  HA  CYS 0 129       5.652  -5.779  -8.442  1.00  0.00           H  
ATOM   2027  HB3 CYS 0 129       5.445  -8.554  -6.934  1.00  0.00           H  
ATOM   2028  HB2 CYS 0 129       5.662  -7.058  -6.192  1.00  0.00           H  
ATOM   2029  HG  CYS 0 129       7.426  -8.852  -8.222  1.00  0.00           H  
ATOM   2030  N   ILE 0 130       3.895  -8.311  -9.625  1.00  0.00      R00  N  
ATOM   2031  CA  ILE 0 130       3.636  -9.284 -10.759  1.00  0.00      R00  C  
ATOM   2032  C   ILE 0 130       3.242  -8.378 -11.996  1.00  0.00      R00  C  
ATOM   2033  O   ILE 0 130       3.800  -8.402 -13.097  1.00  0.00      R00  O  
ATOM   2034  CB  ILE 0 130       2.594 -10.357 -10.226  1.00  0.00      R00  C  
ATOM   2035  CG2 ILE 0 130       2.272 -11.307 -11.382  1.00  0.00      R00  C  
ATOM   2036  CG1 ILE 0 130       3.126 -11.232  -9.076  1.00  0.00      R00  C  
ATOM   2037  CD1 ILE 0 130       2.167 -12.240  -8.462  1.00  0.00      R00  C  
ATOM   2038  H   ILE 0 130       3.082  -8.239  -9.030  1.00  0.00      R00  H  
ATOM   2039  HA  ILE 0 130       4.538  -9.848 -10.996  1.00  0.00           H  
ATOM   2040  HB  ILE 0 130       1.670  -9.979  -9.789  1.00  0.00           H  
ATOM   2041 HG21 ILE 0 130       3.199 -11.792 -11.687  1.00  0.00           H  
ATOM   2042 HG22 ILE 0 130       1.511 -11.996 -11.014  1.00  0.00           H  
ATOM   2043 HG23 ILE 0 130       1.886 -10.988 -12.349  1.00  0.00           H  
ATOM   2044 HG13 ILE 0 130       3.548 -10.610  -8.286  1.00  0.00           H  
ATOM   2045 HG12 ILE 0 130       3.947 -11.832  -9.469  1.00  0.00           H  
ATOM   2046 HD11 ILE 0 130       1.160 -11.934  -8.749  1.00  0.00           H  
ATOM   2047 HD12 ILE 0 130       2.426 -13.214  -8.874  1.00  0.00           H  
ATOM   2048 HD13 ILE 0 130       2.185 -12.233  -7.372  1.00  0.00           H  
ATOM   2049  N   MET 0 131       2.471  -7.312 -11.653  1.00  0.00      R00  N  
ATOM   2050  CA  MET 0 131       1.969  -6.235 -12.544  1.00  0.00      R00  C  
ATOM   2051  C   MET 0 131       3.103  -5.492 -13.229  1.00  0.00      R00  C  
ATOM   2052  O   MET 0 131       2.940  -5.113 -14.393  1.00  0.00      R00  O  
ATOM   2053  CB  MET 0 131       1.041  -5.258 -11.809  1.00  0.00      R00  C  
ATOM   2054  CG  MET 0 131      -0.275  -5.778 -11.310  1.00  0.00      R00  C  
ATOM   2055  SD  MET 0 131      -1.062  -4.605 -10.061  1.00  0.00      R00  S  
ATOM   2056  CE  MET 0 131      -1.593  -3.295 -11.207  1.00  0.00      R00  C  
ATOM   2057  H   MET 0 131       1.966  -7.394 -10.782  1.00  0.00      R00  H  
ATOM   2058  HA  MET 0 131       1.412  -6.755 -13.323  1.00  0.00           H  
ATOM   2059  HB3 MET 0 131       0.797  -4.343 -12.347  1.00  0.00           H  
ATOM   2060  HB2 MET 0 131       1.651  -4.881 -10.989  1.00  0.00           H  
ATOM   2061  HG3 MET 0 131      -0.114  -6.775 -10.900  1.00  0.00           H  
ATOM   2062  HG2 MET 0 131      -0.996  -5.946 -12.110  1.00  0.00           H  
ATOM   2063  HE1 MET 0 131      -2.037  -3.620 -12.149  1.00  0.00           H  
ATOM   2064  HE2 MET 0 131      -2.139  -2.491 -10.714  1.00  0.00           H  
ATOM   2065  HE3 MET 0 131      -0.607  -2.893 -11.440  1.00  0.00           H  
ATOM   2066  N   SER 0 132       4.259  -5.261 -12.513  1.00  0.00      R00  N  
ATOM   2067  CA  SER 0 132       5.393  -4.596 -13.150  1.00  0.00      R00  C  
ATOM   2068  C   SER 0 132       6.293  -5.524 -13.905  1.00  0.00      R00  C  
ATOM   2069  O   SER 0 132       6.964  -5.100 -14.901  1.00  0.00      R00  O  
ATOM   2070  CB  SER 0 132       6.204  -3.895 -12.052  1.00  0.00      R00  C  
ATOM   2071  OG  SER 0 132       5.498  -2.831 -11.520  1.00  0.00      R00  O  
ATOM   2072  H   SER 0 132       4.384  -5.483 -11.536  1.00  0.00      R00  H  
ATOM   2073  HG  SER 0 132       5.252  -3.065 -10.622  1.00  0.00      R00  H  
ATOM   2074  HA  SER 0 132       4.893  -3.867 -13.787  1.00  0.00           H  
ATOM   2075  HB3 SER 0 132       7.159  -3.617 -12.499  1.00  0.00           H  
ATOM   2076  HB2 SER 0 132       6.397  -4.721 -11.368  1.00  0.00           H  
ATOM   2077  N   ALA 0 133       6.339  -6.801 -13.445  1.00  0.00      R00  N  
ATOM   2078  CA  ALA 0 133       7.098  -7.915 -14.008  1.00  0.00      R00  C  
ATOM   2079  C   ALA 0 133       6.598  -8.251 -15.384  1.00  0.00      R00  C  
ATOM   2080  O   ALA 0 133       7.380  -8.367 -16.304  1.00  0.00      R00  O  
ATOM   2081  CB  ALA 0 133       7.218  -9.095 -13.013  1.00  0.00      R00  C  
ATOM   2082  H   ALA 0 133       5.633  -7.098 -12.788  1.00  0.00      R00  H  
ATOM   2083  HA  ALA 0 133       8.112  -7.530 -14.116  1.00  0.00           H  
ATOM   2084  HB1 ALA 0 133       7.679  -8.933 -12.038  1.00  0.00           H  
ATOM   2085  HB2 ALA 0 133       6.244  -9.438 -12.663  1.00  0.00           H  
ATOM   2086  HB3 ALA 0 133       7.813  -9.882 -13.475  1.00  0.00           H  
ATOM   2087  N   ASP 0 134       5.196  -8.298 -15.501  1.00  0.00      R00  N  
ATOM   2088  CA  ASP 0 134       4.386  -8.267 -16.785  1.00  0.00      R00  C  
ATOM   2089  C   ASP 0 134       4.968  -7.249 -17.797  1.00  0.00      R00  C  
ATOM   2090  O   ASP 0 134       5.262  -7.702 -18.912  1.00  0.00      R00  O  
ATOM   2091  CB  ASP 0 134       2.878  -8.016 -16.363  1.00  0.00      R00  C  
ATOM   2092  CG  ASP 0 134       1.908  -7.640 -17.475  1.00  0.00      R00  C  
ATOM   2093  OD1 ASP 0 134       1.982  -8.157 -18.622  1.00  0.00      R00  O  
ATOM   2094  OD2 ASP 0 134       1.173  -6.573 -17.230  1.00  0.00      R00  O1-
ATOM   2095  H   ASP 0 134       4.584  -8.334 -14.698  1.00  0.00      R00  H  
ATOM   2096  HA  ASP 0 134       4.597  -9.260 -17.182  1.00  0.00           H  
ATOM   2097  HB3 ASP 0 134       2.923  -7.039 -15.883  1.00  0.00           H  
ATOM   2098  HB2 ASP 0 134       2.449  -8.772 -15.705  1.00  0.00           H  
ATOM   2099  N   ARG 0 135       5.072  -5.963 -17.414  1.00  0.00      R00  N  
ATOM   2100  CA  ARG 0 135       5.625  -4.866 -18.299  1.00  0.00      R00  C  
ATOM   2101  C   ARG 0 135       7.135  -5.031 -18.656  1.00  0.00      R00  C  
ATOM   2102  O   ARG 0 135       7.478  -5.036 -19.844  1.00  0.00      R00  O  
ATOM   2103  CB  ARG 0 135       5.391  -3.445 -17.776  1.00  0.00      R00  C  
ATOM   2104  CG  ARG 0 135       4.107  -3.306 -17.002  1.00  0.00      R00  C  
ATOM   2105  CD  ARG 0 135       2.676  -3.397 -17.683  1.00  0.00      R00  C  
ATOM   2106  NE  ARG 0 135       2.438  -4.679 -18.400  1.00  0.00      R00  N  
ATOM   2107  CZ  ARG 0 135       2.675  -4.854 -19.726  1.00  0.00      R00  C  
ATOM   2108  NH1 ARG 0 135       3.048  -3.846 -20.544  1.00  0.00      R00  N  
ATOM   2109  NH2 ARG 0 135       2.539  -6.061 -20.304  1.00  0.00      R00  N1+
ATOM   2110  H   ARG 0 135       4.920  -5.690 -16.454  1.00  0.00      R00  H  
ATOM   2111  HE  ARG 0 135       1.879  -5.355 -17.900  1.00  0.00      R00  H  
ATOM   2112 HH11 ARG 0 135       3.253  -4.190 -21.471  1.00  0.00      R00  H  
ATOM   2113 HH12 ARG 0 135       3.173  -2.852 -20.416  1.00  0.00      R00  H  
ATOM   2114 HH21 ARG 0 135       2.794  -6.112 -21.279  1.00  0.00      R00  H  
ATOM   2115 HH22 ARG 0 135       2.372  -6.915 -19.791  1.00  0.00      R00  H  
ATOM   2116  HA  ARG 0 135       5.185  -5.000 -19.287  1.00  0.00           H  
ATOM   2117  HB3 ARG 0 135       5.252  -2.841 -18.673  1.00  0.00           H  
ATOM   2118  HB2 ARG 0 135       6.246  -3.031 -17.241  1.00  0.00           H  
ATOM   2119  HG3 ARG 0 135       4.256  -2.313 -16.578  1.00  0.00           H  
ATOM   2120  HG2 ARG 0 135       4.139  -3.840 -16.052  1.00  0.00           H  
ATOM   2121  HD3 ARG 0 135       2.384  -2.474 -18.184  1.00  0.00           H  
ATOM   2122  HD2 ARG 0 135       1.923  -3.309 -16.900  1.00  0.00           H  
ATOM   2123  N   TYR 0 136       7.933  -5.272 -17.650  1.00  0.00      R00  N  
ATOM   2124  CA  TYR 0 136       9.373  -5.585 -17.728  1.00  0.00      R00  C  
ATOM   2125  C   TYR 0 136       9.732  -6.729 -18.773  1.00  0.00      R00  C  
ATOM   2126  O   TYR 0 136      10.650  -6.629 -19.548  1.00  0.00      R00  O  
ATOM   2127  CB  TYR 0 136       9.906  -6.011 -16.326  1.00  0.00      R00  C  
ATOM   2128  CG  TYR 0 136      11.188  -6.781 -16.292  1.00  0.00      R00  C  
ATOM   2129  CD1 TYR 0 136      12.432  -6.067 -16.528  1.00  0.00      R00  C  
ATOM   2130  CE1 TYR 0 136      13.706  -6.755 -16.633  1.00  0.00      R00  C  
ATOM   2131  CD2 TYR 0 136      11.277  -8.128 -16.081  1.00  0.00      R00  C  
ATOM   2132  CE2 TYR 0 136      12.481  -8.884 -16.233  1.00  0.00      R00  C  
ATOM   2133  CZ  TYR 0 136      13.709  -8.121 -16.521  1.00  0.00      R00  C  
ATOM   2134  OH  TYR 0 136      14.895  -8.651 -16.887  1.00  0.00      R00  O  
ATOM   2135  H   TYR 0 136       7.535  -5.184 -16.726  1.00  0.00      R00  H  
ATOM   2136  HH  TYR 0 136      14.898  -9.537 -17.256  1.00  0.00      R00  H  
ATOM   2137  HA  TYR 0 136      10.000  -4.784 -18.120  1.00  0.00           H  
ATOM   2138  HB3 TYR 0 136       9.162  -6.598 -15.788  1.00  0.00           H  
ATOM   2139  HB2 TYR 0 136      10.083  -5.123 -15.720  1.00  0.00           H  
ATOM   2140  HD1 TYR 0 136      12.449  -4.995 -16.663  1.00  0.00           H  
ATOM   2141  HE1 TYR 0 136      14.639  -6.247 -16.828  1.00  0.00           H  
ATOM   2142  HD2 TYR 0 136      10.420  -8.717 -15.793  1.00  0.00           H  
ATOM   2143  HE2 TYR 0 136      12.421  -9.943 -16.035  1.00  0.00           H  
ATOM   2144  N   ILE 0 137       8.894  -7.768 -18.718  1.00  0.00      R00  N  
ATOM   2145  CA  ILE 0 137       9.027  -8.985 -19.547  1.00  0.00      R00  C  
ATOM   2146  C   ILE 0 137       8.879  -8.625 -21.065  1.00  0.00      R00  C  
ATOM   2147  O   ILE 0 137       9.736  -9.086 -21.807  1.00  0.00      R00  O  
ATOM   2148  CB  ILE 0 137       7.979 -10.082 -19.030  1.00  0.00      R00  C  
ATOM   2149  CG2 ILE 0 137       7.210 -10.896 -20.071  1.00  0.00      R00  C  
ATOM   2150  CG1 ILE 0 137       8.587 -10.863 -17.841  1.00  0.00      R00  C  
ATOM   2151  CD1 ILE 0 137       7.803 -11.900 -17.079  1.00  0.00      R00  C  
ATOM   2152  H   ILE 0 137       8.162  -7.801 -18.022  1.00  0.00      R00  H  
ATOM   2153  HA  ILE 0 137      10.052  -9.324 -19.396  1.00  0.00           H  
ATOM   2154  HB  ILE 0 137       7.250  -9.472 -18.497  1.00  0.00           H  
ATOM   2155 HG21 ILE 0 137       6.624 -11.604 -19.484  1.00  0.00           H  
ATOM   2156 HG22 ILE 0 137       6.540 -10.403 -20.775  1.00  0.00           H  
ATOM   2157 HG23 ILE 0 137       7.973 -11.375 -20.684  1.00  0.00           H  
ATOM   2158 HG13 ILE 0 137       9.110 -10.232 -17.122  1.00  0.00           H  
ATOM   2159 HG12 ILE 0 137       9.341 -11.521 -18.271  1.00  0.00           H  
ATOM   2160 HD11 ILE 0 137       7.820 -12.882 -17.553  1.00  0.00           H  
ATOM   2161 HD12 ILE 0 137       8.168 -12.179 -16.090  1.00  0.00           H  
ATOM   2162 HD13 ILE 0 137       6.740 -11.676 -16.993  1.00  0.00           H  
ATOM   2163  N   ALA 0 138       7.839  -7.832 -21.476  1.00  0.00      R00  N  
ATOM   2164  CA  ALA 0 138       7.629  -7.436 -22.901  1.00  0.00      R00  C  
ATOM   2165  C   ALA 0 138       8.914  -6.930 -23.732  1.00  0.00      R00  C  
ATOM   2166  O   ALA 0 138       8.831  -7.020 -24.945  1.00  0.00      R00  O  
ATOM   2167  CB  ALA 0 138       6.601  -6.309 -22.944  1.00  0.00      R00  C  
ATOM   2168  H   ALA 0 138       7.313  -7.379 -20.742  1.00  0.00      R00  H  
ATOM   2169  HA  ALA 0 138       7.137  -8.226 -23.467  1.00  0.00           H  
ATOM   2170  HB1 ALA 0 138       5.708  -6.662 -22.429  1.00  0.00           H  
ATOM   2171  HB2 ALA 0 138       6.939  -5.495 -22.303  1.00  0.00           H  
ATOM   2172  HB3 ALA 0 138       6.284  -5.977 -23.933  1.00  0.00           H  
ATOM   2173  N   VAL 0 139       9.851  -6.290 -23.049  1.00  0.00      R00  N  
ATOM   2174  CA  VAL 0 139      10.966  -5.629 -23.712  1.00  0.00      R00  C  
ATOM   2175  C   VAL 0 139      12.353  -5.990 -23.189  1.00  0.00      R00  C  
ATOM   2176  O   VAL 0 139      13.272  -5.679 -23.976  1.00  0.00      R00  O  
ATOM   2177  CB  VAL 0 139      10.849  -4.072 -23.646  1.00  0.00      R00  C  
ATOM   2178  CG1 VAL 0 139       9.463  -3.679 -24.356  1.00  0.00      R00  C  
ATOM   2179  CG2 VAL 0 139      10.904  -3.423 -22.166  1.00  0.00      R00  C  
ATOM   2180  H   VAL 0 139       9.714  -6.078 -22.071  1.00  0.00      R00  H  
ATOM   2181  HA  VAL 0 139      10.939  -5.925 -24.760  1.00  0.00           H  
ATOM   2182  HB  VAL 0 139      11.623  -3.615 -24.262  1.00  0.00           H  
ATOM   2183 HG11 VAL 0 139       9.169  -2.629 -24.379  1.00  0.00           H  
ATOM   2184 HG12 VAL 0 139       9.522  -4.001 -25.396  1.00  0.00           H  
ATOM   2185 HG13 VAL 0 139       8.571  -4.204 -24.015  1.00  0.00           H  
ATOM   2186 HG21 VAL 0 139      10.835  -2.335 -22.163  1.00  0.00           H  
ATOM   2187 HG22 VAL 0 139      10.186  -3.799 -21.438  1.00  0.00           H  
ATOM   2188 HG23 VAL 0 139      11.869  -3.621 -21.699  1.00  0.00           H  
ATOM   2189  N   CYS 0 140      12.479  -6.595 -22.017  1.00  0.00      R00  N  
ATOM   2190  CA  CYS 0 140      13.723  -7.066 -21.534  1.00  0.00      R00  C  
ATOM   2191  C   CYS 0 140      13.839  -8.506 -21.859  1.00  0.00      R00  C  
ATOM   2192  O   CYS 0 140      14.935  -9.034 -21.700  1.00  0.00      R00  O  
ATOM   2193  CB  CYS 0 140      14.077  -6.649 -20.070  1.00  0.00      R00  C  
ATOM   2194  SG  CYS 0 140      14.096  -4.842 -19.921  1.00  0.00      R00  S  
ATOM   2195  H   CYS 0 140      11.714  -6.766 -21.381  1.00  0.00      R00  H  
ATOM   2196  HA  CYS 0 140      14.521  -6.713 -22.188  1.00  0.00           H  
ATOM   2197  HB3 CYS 0 140      15.057  -7.031 -19.786  1.00  0.00           H  
ATOM   2198  HB2 CYS 0 140      13.353  -7.158 -19.433  1.00  0.00           H  
ATOM   2199  HG  CYS 0 140      12.848  -4.497 -19.593  1.00  0.00           H  
ATOM   2200  N   HIS 0 141      12.761  -9.106 -22.323  1.00  0.00      R00  N  
ATOM   2201  CA  HIS 0 141      12.579 -10.531 -22.705  1.00  0.00      R00  C  
ATOM   2202  C   HIS 0 141      11.616 -10.732 -23.917  1.00  0.00      R00  C  
ATOM   2203  O   HIS 0 141      10.668 -11.500 -23.879  1.00  0.00      R00  O  
ATOM   2204  CB  HIS 0 141      12.202 -11.433 -21.530  1.00  0.00      R00  C  
ATOM   2205  CG  HIS 0 141      13.198 -11.385 -20.395  1.00  0.00      R00  C  
ATOM   2206  ND1 HIS 0 141      14.422 -11.982 -20.420  1.00  0.00      R00  N  
ATOM   2207  CD2 HIS 0 141      13.208 -10.661 -19.217  1.00  0.00      R00  C  
ATOM   2208  NE2 HIS 0 141      14.359 -10.905 -18.520  1.00  0.00      R00  N  
ATOM   2209  CE1 HIS 0 141      15.062 -11.651 -19.307  1.00  0.00      R00  C  
ATOM   2210  H   HIS 0 141      11.933  -8.546 -22.466  1.00  0.00      R00  H  
ATOM   2211  HD1 HIS 0 141      14.728 -12.593 -21.164  1.00  0.00      R00  H  
ATOM   2212  HA  HIS 0 141      13.542 -10.907 -23.052  1.00  0.00           H  
ATOM   2213  HB3 HIS 0 141      12.176 -12.488 -21.805  1.00  0.00           H  
ATOM   2214  HB2 HIS 0 141      11.244 -11.147 -21.096  1.00  0.00           H  
ATOM   2215  HD2 HIS 0 141      12.390 -10.112 -18.775  1.00  0.00           H  
ATOM   2216  HE1 HIS 0 141      16.034 -11.946 -18.942  1.00  0.00           H  
ATOM   2217  N   PRO 0 142      11.826 -10.022 -25.052  1.00  0.00      R00  N  
ATOM   2218  CA  PRO 0 142      10.767  -9.922 -26.067  1.00  0.00      R00  C  
ATOM   2219  C   PRO 0 142      10.604 -11.159 -27.007  1.00  0.00      R00  C  
ATOM   2220  O   PRO 0 142       9.577 -11.171 -27.712  1.00  0.00      R00  O  
ATOM   2221  CD  PRO 0 142      12.957  -9.145 -25.362  1.00  0.00      R00  C  
ATOM   2222  CB  PRO 0 142      11.166  -8.655 -26.831  1.00  0.00      R00  C  
ATOM   2223  CG  PRO 0 142      12.714  -8.674 -26.749  1.00  0.00      R00  C  
ATOM   2224  HD2 PRO 0 142      13.909  -9.651 -25.198  1.00  0.00           H  
ATOM   2225  HD3 PRO 0 142      12.959  -8.318 -24.652  1.00  0.00           H  
ATOM   2226  HA  PRO 0 142       9.788  -9.724 -25.629  1.00  0.00           H  
ATOM   2227  HB3 PRO 0 142      10.820  -7.783 -26.276  1.00  0.00           H  
ATOM   2228  HB2 PRO 0 142      10.736  -8.430 -27.807  1.00  0.00           H  
ATOM   2229  HG2 PRO 0 142      13.217  -9.410 -27.376  1.00  0.00           H  
ATOM   2230  HG3 PRO 0 142      13.060  -7.644 -26.842  1.00  0.00           H  
ATOM   2231  N   ILE 0 143      11.560 -12.079 -27.182  1.00  0.00      R00  N  
ATOM   2232  CA  ILE 0 143      11.447 -13.209 -28.036  1.00  0.00      R00  C  
ATOM   2233  C   ILE 0 143      10.601 -14.289 -27.288  1.00  0.00      R00  C  
ATOM   2234  O   ILE 0 143       9.749 -14.877 -27.931  1.00  0.00      R00  O  
ATOM   2235  CB  ILE 0 143      12.860 -13.859 -28.359  1.00  0.00      R00  C  
ATOM   2236  CG2 ILE 0 143      12.887 -15.123 -29.330  1.00  0.00      R00  C  
ATOM   2237  CG1 ILE 0 143      13.931 -12.812 -28.745  1.00  0.00      R00  C  
ATOM   2238  CD1 ILE 0 143      13.796 -12.011 -30.021  1.00  0.00      R00  C  
ATOM   2239  H   ILE 0 143      12.387 -12.018 -26.607  1.00  0.00      R00  H  
ATOM   2240  HA  ILE 0 143      10.944 -12.931 -28.962  1.00  0.00           H  
ATOM   2241  HB  ILE 0 143      13.175 -14.231 -27.384  1.00  0.00           H  
ATOM   2242 HG21 ILE 0 143      12.496 -15.014 -30.341  1.00  0.00           H  
ATOM   2243 HG22 ILE 0 143      13.934 -15.426 -29.361  1.00  0.00           H  
ATOM   2244 HG23 ILE 0 143      12.309 -15.962 -28.944  1.00  0.00           H  
ATOM   2245 HG13 ILE 0 143      14.906 -13.297 -28.724  1.00  0.00           H  
ATOM   2246 HG12 ILE 0 143      14.013 -12.053 -27.968  1.00  0.00           H  
ATOM   2247 HD11 ILE 0 143      13.192 -12.556 -30.746  1.00  0.00           H  
ATOM   2248 HD12 ILE 0 143      13.405 -11.010 -29.840  1.00  0.00           H  
ATOM   2249 HD13 ILE 0 143      14.713 -11.755 -30.552  1.00  0.00           H  
ATOM   2250  N   ALA 0 144      10.830 -14.433 -25.953  1.00  0.00      R00  N  
ATOM   2251  CA  ALA 0 144      10.077 -15.304 -25.105  1.00  0.00      R00  C  
ATOM   2252  C   ALA 0 144       8.833 -14.650 -24.386  1.00  0.00      R00  C  
ATOM   2253  O   ALA 0 144       7.953 -15.469 -23.968  1.00  0.00      R00  O  
ATOM   2254  CB  ALA 0 144      10.972 -15.954 -23.974  1.00  0.00      R00  C  
ATOM   2255  H   ALA 0 144      11.644 -13.996 -25.544  1.00  0.00      R00  H  
ATOM   2256  HA  ALA 0 144       9.714 -16.032 -25.831  1.00  0.00           H  
ATOM   2257  HB1 ALA 0 144      11.862 -16.355 -24.459  1.00  0.00           H  
ATOM   2258  HB2 ALA 0 144      11.367 -15.180 -23.315  1.00  0.00           H  
ATOM   2259  HB3 ALA 0 144      10.530 -16.766 -23.398  1.00  0.00           H  
ATOM   2260  N   ALA 0 145       8.594 -13.331 -24.411  1.00  0.00      R00  N  
ATOM   2261  CA  ALA 0 145       7.461 -12.688 -23.782  1.00  0.00      R00  C  
ATOM   2262  C   ALA 0 145       6.031 -13.238 -24.068  1.00  0.00      R00  C  
ATOM   2263  O   ALA 0 145       5.305 -13.270 -23.065  1.00  0.00      R00  O  
ATOM   2264  CB  ALA 0 145       7.511 -11.161 -24.004  1.00  0.00      R00  C  
ATOM   2265  H   ALA 0 145       9.403 -12.776 -24.651  1.00  0.00      R00  H  
ATOM   2266  HA  ALA 0 145       7.681 -12.979 -22.755  1.00  0.00           H  
ATOM   2267  HB1 ALA 0 145       8.097 -10.655 -23.236  1.00  0.00           H  
ATOM   2268  HB2 ALA 0 145       7.943 -10.849 -24.954  1.00  0.00           H  
ATOM   2269  HB3 ALA 0 145       6.519 -10.730 -23.861  1.00  0.00           H  
ATOM   2270  N   PRO 0 146       5.777 -13.665 -25.304  1.00  0.00      R00  N  
ATOM   2271  CA  PRO 0 146       4.561 -14.481 -25.631  1.00  0.00      R00  C  
ATOM   2272  C   PRO 0 146       4.272 -15.723 -24.738  1.00  0.00      R00  C  
ATOM   2273  O   PRO 0 146       3.163 -15.958 -24.311  1.00  0.00      R00  O  
ATOM   2274  CD  PRO 0 146       6.547 -13.292 -26.511  1.00  0.00      R00  C  
ATOM   2275  CB  PRO 0 146       4.822 -14.931 -27.143  1.00  0.00      R00  C  
ATOM   2276  CG  PRO 0 146       5.714 -13.761 -27.678  1.00  0.00      R00  C  
ATOM   2277  HD2 PRO 0 146       7.511 -13.800 -26.550  1.00  0.00           H  
ATOM   2278  HD3 PRO 0 146       6.682 -12.210 -26.524  1.00  0.00           H  
ATOM   2279  HA  PRO 0 146       3.740 -13.766 -25.677  1.00  0.00           H  
ATOM   2280  HB3 PRO 0 146       3.851 -15.110 -27.605  1.00  0.00           H  
ATOM   2281  HB2 PRO 0 146       5.356 -15.879 -27.193  1.00  0.00           H  
ATOM   2282  HG2 PRO 0 146       6.261 -14.035 -28.580  1.00  0.00           H  
ATOM   2283  HG3 PRO 0 146       5.042 -12.932 -27.901  1.00  0.00           H  
ATOM   2284  N   ARG 0 147       5.272 -16.520 -24.291  1.00  0.00      R00  N  
ATOM   2285  CA  ARG 0 147       5.178 -17.662 -23.472  1.00  0.00      R00  C  
ATOM   2286  C   ARG 0 147       5.020 -17.221 -21.999  1.00  0.00      R00  C  
ATOM   2287  O   ARG 0 147       4.123 -17.791 -21.329  1.00  0.00      R00  O  
ATOM   2288  CB  ARG 0 147       6.431 -18.556 -23.646  1.00  0.00      R00  C  
ATOM   2289  CG  ARG 0 147       6.326 -19.845 -22.881  1.00  0.00      R00  C  
ATOM   2290  CD  ARG 0 147       7.420 -20.892 -23.428  1.00  0.00      R00  C  
ATOM   2291  NE  ARG 0 147       8.865 -20.401 -23.537  1.00  0.00      R00  N  
ATOM   2292  CZ  ARG 0 147       9.703 -20.047 -22.500  1.00  0.00      R00  C  
ATOM   2293  NH1 ARG 0 147      10.945 -19.633 -22.874  1.00  0.00      R00  N  
ATOM   2294  NH2 ARG 0 147       9.280 -20.208 -21.179  1.00  0.00      R00  N1+
ATOM   2295  H   ARG 0 147       6.219 -16.324 -24.580  1.00  0.00      R00  H  
ATOM   2296  HE  ARG 0 147       9.191 -20.217 -24.475  1.00  0.00      R00  H  
ATOM   2297 HH11 ARG 0 147      11.583 -19.258 -22.186  1.00  0.00      R00  H  
ATOM   2298 HH12 ARG 0 147      11.308 -19.364 -23.777  1.00  0.00      R00  H  
ATOM   2299 HH21 ARG 0 147       9.754 -19.982 -20.316  1.00  0.00      R00  H  
ATOM   2300 HH22 ARG 0 147       8.390 -20.653 -21.009  1.00  0.00      R00  H  
ATOM   2301  HA  ARG 0 147       4.348 -18.325 -23.715  1.00  0.00           H  
ATOM   2302  HB3 ARG 0 147       7.345 -18.083 -23.288  1.00  0.00           H  
ATOM   2303  HB2 ARG 0 147       6.490 -18.635 -24.731  1.00  0.00           H  
ATOM   2304  HG3 ARG 0 147       5.370 -20.351 -23.015  1.00  0.00           H  
ATOM   2305  HG2 ARG 0 147       6.314 -19.688 -21.803  1.00  0.00           H  
ATOM   2306  HD3 ARG 0 147       7.109 -21.329 -24.377  1.00  0.00           H  
ATOM   2307  HD2 ARG 0 147       7.448 -21.755 -22.764  1.00  0.00           H  
ATOM   2308  N   LEU 0 148       5.864 -16.277 -21.573  1.00  0.00      R00  N  
ATOM   2309  CA  LEU 0 148       5.827 -15.703 -20.223  1.00  0.00      R00  C  
ATOM   2310  C   LEU 0 148       4.478 -15.097 -19.918  1.00  0.00      R00  C  
ATOM   2311  O   LEU 0 148       3.998 -15.390 -18.795  1.00  0.00      R00  O  
ATOM   2312  CB  LEU 0 148       7.049 -14.854 -19.964  1.00  0.00      R00  C  
ATOM   2313  CG  LEU 0 148       8.399 -15.378 -20.484  1.00  0.00      R00  C  
ATOM   2314  CD1 LEU 0 148       9.355 -14.164 -20.367  1.00  0.00      R00  C  
ATOM   2315  CD2 LEU 0 148       8.853 -16.732 -19.793  1.00  0.00      R00  C  
ATOM   2316  H   LEU 0 148       6.571 -15.916 -22.197  1.00  0.00      R00  H  
ATOM   2317  HA  LEU 0 148       5.902 -16.602 -19.611  1.00  0.00           H  
ATOM   2318  HB3 LEU 0 148       7.115 -14.687 -18.889  1.00  0.00           H  
ATOM   2319  HB2 LEU 0 148       6.830 -13.895 -20.432  1.00  0.00           H  
ATOM   2320  HG  LEU 0 148       8.398 -15.646 -21.540  1.00  0.00           H  
ATOM   2321 HD11 LEU 0 148      10.374 -14.547 -20.420  1.00  0.00           H  
ATOM   2322 HD12 LEU 0 148       9.277 -13.569 -21.278  1.00  0.00           H  
ATOM   2323 HD13 LEU 0 148       9.492 -13.472 -19.536  1.00  0.00           H  
ATOM   2324 HD21 LEU 0 148       9.397 -17.385 -20.477  1.00  0.00           H  
ATOM   2325 HD22 LEU 0 148       9.454 -16.565 -18.899  1.00  0.00           H  
ATOM   2326 HD23 LEU 0 148       7.972 -17.325 -19.547  1.00  0.00           H  
ATOM   2327  N   ARG 0 149       3.936 -14.289 -20.790  1.00  0.00      R00  N  
ATOM   2328  CA  ARG 0 149       2.560 -13.742 -20.673  1.00  0.00      R00  C  
ATOM   2329  C   ARG 0 149       1.500 -14.557 -21.456  1.00  0.00      R00  C  
ATOM   2330  O   ARG 0 149       0.645 -13.988 -22.101  1.00  0.00      R00  O  
ATOM   2331  CB  ARG 0 149       2.482 -12.209 -20.978  1.00  0.00      R00  C  
ATOM   2332  CG  ARG 0 149       3.661 -11.283 -20.675  1.00  0.00      R00  C  
ATOM   2333  CD  ARG 0 149       3.567  -9.885 -21.240  1.00  0.00      R00  C  
ATOM   2334  NE  ARG 0 149       2.254  -9.321 -20.871  1.00  0.00      R00  N  
ATOM   2335  CZ  ARG 0 149       1.165  -9.284 -21.636  1.00  0.00      R00  C  
ATOM   2336  NH1 ARG 0 149       0.049  -8.697 -21.105  1.00  0.00      R00  N  
ATOM   2337  NH2 ARG 0 149       1.112  -9.789 -22.886  1.00  0.00      R00  N1+
ATOM   2338  H   ARG 0 149       4.472 -14.198 -21.642  1.00  0.00      R00  H  
ATOM   2339  HE  ARG 0 149       2.201  -8.905 -19.952  1.00  0.00      R00  H  
ATOM   2340 HH11 ARG 0 149      -0.834  -8.734 -21.595  1.00  0.00      R00  H  
ATOM   2341 HH12 ARG 0 149      -0.030  -8.321 -20.171  1.00  0.00      R00  H  
ATOM   2342 HH21 ARG 0 149       0.376  -9.424 -23.473  1.00  0.00      R00  H  
ATOM   2343 HH22 ARG 0 149       1.776 -10.428 -23.300  1.00  0.00      R00  H  
ATOM   2344  HA  ARG 0 149       2.319 -13.791 -19.611  1.00  0.00           H  
ATOM   2345  HB3 ARG 0 149       1.529 -11.765 -20.691  1.00  0.00           H  
ATOM   2346  HB2 ARG 0 149       2.452 -12.158 -22.067  1.00  0.00           H  
ATOM   2347  HG3 ARG 0 149       4.570 -11.759 -21.044  1.00  0.00           H  
ATOM   2348  HG2 ARG 0 149       3.942 -11.320 -19.623  1.00  0.00           H  
ATOM   2349  HD3 ARG 0 149       3.866  -9.740 -22.278  1.00  0.00           H  
ATOM   2350  HD2 ARG 0 149       4.237  -9.209 -20.708  1.00  0.00           H  
ATOM   2351  N   THR 0 150       1.502 -15.880 -21.281  1.00  0.00      R00  N  
ATOM   2352  CA  THR 0 150       0.443 -16.758 -21.757  1.00  0.00      R00  C  
ATOM   2353  C   THR 0 150      -0.887 -16.421 -20.959  1.00  0.00      R00  C  
ATOM   2354  O   THR 0 150      -0.801 -16.435 -19.728  1.00  0.00      R00  O  
ATOM   2355  CB  THR 0 150       0.824 -18.289 -21.750  1.00  0.00      R00  C  
ATOM   2356  OG1 THR 0 150      -0.314 -19.109 -22.117  1.00  0.00      R00  O  
ATOM   2357  CG2 THR 0 150       1.276 -18.733 -20.342  1.00  0.00      R00  C  
ATOM   2358  H   THR 0 150       2.104 -16.255 -20.562  1.00  0.00      R00  H  
ATOM   2359  HG1 THR 0 150      -0.299 -19.224 -23.069  1.00  0.00      R00  H  
ATOM   2360  HA  THR 0 150       0.355 -16.430 -22.792  1.00  0.00           H  
ATOM   2361  HB  THR 0 150       1.540 -18.405 -22.563  1.00  0.00           H  
ATOM   2362 HG21 THR 0 150       0.517 -18.547 -19.582  1.00  0.00           H  
ATOM   2363 HG22 THR 0 150       1.435 -19.810 -20.382  1.00  0.00           H  
ATOM   2364 HG23 THR 0 150       2.209 -18.212 -20.127  1.00  0.00           H  
ATOM   2365  N   PRO 0 151      -2.001 -16.052 -21.629  1.00  0.00      R00  N  
ATOM   2366  CA  PRO 0 151      -3.217 -15.562 -20.913  1.00  0.00      R00  C  
ATOM   2367  C   PRO 0 151      -3.603 -16.291 -19.588  1.00  0.00      R00  C  
ATOM   2368  O   PRO 0 151      -3.951 -15.684 -18.614  1.00  0.00      R00  O  
ATOM   2369  CD  PRO 0 151      -2.170 -16.023 -23.095  1.00  0.00      R00  C  
ATOM   2370  CB  PRO 0 151      -4.287 -15.731 -21.955  1.00  0.00      R00  C  
ATOM   2371  CG  PRO 0 151      -3.639 -15.508 -23.333  1.00  0.00      R00  C  
ATOM   2372  HD2 PRO 0 151      -2.046 -16.996 -23.570  1.00  0.00           H  
ATOM   2373  HD3 PRO 0 151      -1.409 -15.354 -23.497  1.00  0.00           H  
ATOM   2374  HA  PRO 0 151      -3.066 -14.501 -20.717  1.00  0.00           H  
ATOM   2375  HB3 PRO 0 151      -5.193 -15.157 -21.764  1.00  0.00           H  
ATOM   2376  HB2 PRO 0 151      -4.691 -16.742 -21.895  1.00  0.00           H  
ATOM   2377  HG2 PRO 0 151      -4.010 -16.073 -24.188  1.00  0.00           H  
ATOM   2378  HG3 PRO 0 151      -3.705 -14.460 -23.625  1.00  0.00           H  
ATOM   2379  N   PHE 0 152      -3.592 -17.619 -19.532  1.00  0.00      R00  N  
ATOM   2380  CA  PHE 0 152      -3.878 -18.433 -18.300  1.00  0.00      R00  C  
ATOM   2381  C   PHE 0 152      -2.963 -18.215 -17.063  1.00  0.00      R00  C  
ATOM   2382  O   PHE 0 152      -3.365 -18.532 -15.939  1.00  0.00      R00  O  
ATOM   2383  CB  PHE 0 152      -4.101 -19.928 -18.748  1.00  0.00      R00  C  
ATOM   2384  CG  PHE 0 152      -3.012 -20.939 -18.519  1.00  0.00      R00  C  
ATOM   2385  CD1 PHE 0 152      -2.998 -21.963 -17.532  1.00  0.00      R00  C  
ATOM   2386  CD2 PHE 0 152      -1.842 -20.751 -19.338  1.00  0.00      R00  C  
ATOM   2387  CE1 PHE 0 152      -1.945 -22.907 -17.475  1.00  0.00      R00  C  
ATOM   2388  CE2 PHE 0 152      -0.882 -21.724 -19.311  1.00  0.00      R00  C  
ATOM   2389  CZ  PHE 0 152      -0.889 -22.782 -18.420  1.00  0.00      R00  C  
ATOM   2390  H   PHE 0 152      -3.518 -18.096 -20.419  1.00  0.00      R00  H  
ATOM   2391  HA  PHE 0 152      -4.815 -18.079 -17.872  1.00  0.00           H  
ATOM   2392  HB3 PHE 0 152      -4.351 -20.115 -19.792  1.00  0.00           H  
ATOM   2393  HB2 PHE 0 152      -4.853 -20.388 -18.108  1.00  0.00           H  
ATOM   2394  HD1 PHE 0 152      -3.847 -22.086 -16.875  1.00  0.00           H  
ATOM   2395  HD2 PHE 0 152      -1.636 -19.975 -20.060  1.00  0.00           H  
ATOM   2396  HE1 PHE 0 152      -1.968 -23.608 -16.654  1.00  0.00           H  
ATOM   2397  HE2 PHE 0 152      -0.032 -21.631 -19.971  1.00  0.00           H  
ATOM   2398  HZ  PHE 0 152      -0.067 -23.477 -18.503  1.00  0.00           H  
ATOM   2399  N   VAL 0 153      -1.826 -17.523 -17.150  1.00  0.00      R00  N  
ATOM   2400  CA  VAL 0 153      -0.962 -17.148 -16.111  1.00  0.00      R00  C  
ATOM   2401  C   VAL 0 153      -1.640 -16.244 -15.013  1.00  0.00      R00  C  
ATOM   2402  O   VAL 0 153      -1.287 -16.269 -13.835  1.00  0.00      R00  O  
ATOM   2403  CB  VAL 0 153       0.367 -16.562 -16.770  1.00  0.00      R00  C  
ATOM   2404  CG1 VAL 0 153       0.403 -15.102 -17.144  1.00  0.00      R00  C  
ATOM   2405  CG2 VAL 0 153       1.507 -16.808 -15.772  1.00  0.00      R00  C  
ATOM   2406  H   VAL 0 153      -1.632 -17.200 -18.087  1.00  0.00      R00  H  
ATOM   2407  HA  VAL 0 153      -0.697 -18.045 -15.552  1.00  0.00           H  
ATOM   2408  HB  VAL 0 153       0.578 -17.283 -17.560  1.00  0.00           H  
ATOM   2409 HG11 VAL 0 153       0.155 -14.491 -16.276  1.00  0.00           H  
ATOM   2410 HG12 VAL 0 153       1.382 -14.775 -17.494  1.00  0.00           H  
ATOM   2411 HG13 VAL 0 153      -0.274 -14.857 -17.962  1.00  0.00           H  
ATOM   2412 HG21 VAL 0 153       2.435 -16.289 -16.012  1.00  0.00           H  
ATOM   2413 HG22 VAL 0 153       1.262 -16.395 -14.793  1.00  0.00           H  
ATOM   2414 HG23 VAL 0 153       1.674 -17.865 -15.567  1.00  0.00           H  
ATOM   2415  N   SER 0 154      -2.680 -15.552 -15.485  1.00  0.00      R00  N  
ATOM   2416  CA  SER 0 154      -3.454 -14.655 -14.620  1.00  0.00      R00  C  
ATOM   2417  C   SER 0 154      -4.179 -15.557 -13.523  1.00  0.00      R00  C  
ATOM   2418  O   SER 0 154      -4.083 -15.338 -12.313  1.00  0.00      R00  O  
ATOM   2419  CB  SER 0 154      -4.430 -13.857 -15.530  1.00  0.00      R00  C  
ATOM   2420  OG  SER 0 154      -5.247 -14.775 -16.253  1.00  0.00      R00  O  
ATOM   2421  H   SER 0 154      -2.985 -15.658 -16.442  1.00  0.00      R00  H  
ATOM   2422  HG  SER 0 154      -4.700 -15.027 -17.001  1.00  0.00      R00  H  
ATOM   2423  HA  SER 0 154      -2.742 -14.051 -14.057  1.00  0.00           H  
ATOM   2424  HB3 SER 0 154      -3.937 -13.300 -16.326  1.00  0.00           H  
ATOM   2425  HB2 SER 0 154      -5.132 -13.199 -15.017  1.00  0.00           H  
ATOM   2426  N   ARG 0 155      -4.730 -16.636 -13.952  1.00  0.00      R00  N  
ATOM   2427  CA  ARG 0 155      -5.358 -17.644 -13.087  1.00  0.00      R00  C  
ATOM   2428  C   ARG 0 155      -4.332 -18.412 -12.163  1.00  0.00      R00  C  
ATOM   2429  O   ARG 0 155      -4.788 -18.979 -11.142  1.00  0.00      R00  O  
ATOM   2430  CB  ARG 0 155      -6.173 -18.529 -14.011  1.00  0.00      R00  C  
ATOM   2431  CG  ARG 0 155      -6.742 -17.806 -15.295  1.00  0.00      R00  C  
ATOM   2432  CD  ARG 0 155      -7.641 -18.754 -16.054  1.00  0.00      R00  C  
ATOM   2433  NE  ARG 0 155      -8.908 -19.065 -15.411  1.00  0.00      R00  N  
ATOM   2434  CZ  ARG 0 155     -10.048 -18.456 -15.792  1.00  0.00      R00  C  
ATOM   2435  NH1 ARG 0 155     -11.256 -18.796 -15.336  1.00  0.00      R00  N  
ATOM   2436  NH2 ARG 0 155      -9.965 -17.354 -16.551  1.00  0.00      R00  N1+
ATOM   2437  H   ARG 0 155      -4.751 -16.809 -14.946  1.00  0.00      R00  H  
ATOM   2438  HE  ARG 0 155      -8.911 -19.886 -14.822  1.00  0.00      R00  H  
ATOM   2439 HH11 ARG 0 155     -12.130 -18.448 -15.703  1.00  0.00      R00  H  
ATOM   2440 HH12 ARG 0 155     -11.296 -19.505 -14.618  1.00  0.00      R00  H  
ATOM   2441 HH21 ARG 0 155     -10.821 -16.874 -16.791  1.00  0.00      R00  H  
ATOM   2442 HH22 ARG 0 155      -9.082 -16.899 -16.734  1.00  0.00      R00  H  
ATOM   2443  HA  ARG 0 155      -6.135 -17.103 -12.546  1.00  0.00           H  
ATOM   2444  HB3 ARG 0 155      -6.926 -19.050 -13.419  1.00  0.00           H  
ATOM   2445  HB2 ARG 0 155      -5.532 -19.345 -14.345  1.00  0.00           H  
ATOM   2446  HG3 ARG 0 155      -5.958 -17.406 -15.938  1.00  0.00           H  
ATOM   2447  HG2 ARG 0 155      -7.446 -17.017 -15.034  1.00  0.00           H  
ATOM   2448  HD3 ARG 0 155      -7.181 -19.742 -16.068  1.00  0.00           H  
ATOM   2449  HD2 ARG 0 155      -7.700 -18.538 -17.121  1.00  0.00           H  
ATOM   2450  N   ILE 0 156      -3.082 -18.480 -12.579  1.00  0.00      R00  N  
ATOM   2451  CA  ILE 0 156      -1.901 -18.920 -11.745  1.00  0.00      R00  C  
ATOM   2452  C   ILE 0 156      -1.644 -17.801 -10.683  1.00  0.00      R00  C  
ATOM   2453  O   ILE 0 156      -1.862 -18.114  -9.509  1.00  0.00      R00  O  
ATOM   2454  CB  ILE 0 156      -0.627 -19.238 -12.528  1.00  0.00      R00  C  
ATOM   2455  CG2 ILE 0 156       0.512 -19.798 -11.572  1.00  0.00      R00  C  
ATOM   2456  CG1 ILE 0 156      -0.917 -20.196 -13.656  1.00  0.00      R00  C  
ATOM   2457  CD1 ILE 0 156       0.338 -20.791 -14.454  1.00  0.00      R00  C  
ATOM   2458  H   ILE 0 156      -2.908 -18.212 -13.537  1.00  0.00      R00  H  
ATOM   2459  HA  ILE 0 156      -2.323 -19.697 -11.108  1.00  0.00           H  
ATOM   2460  HB  ILE 0 156      -0.233 -18.360 -13.041  1.00  0.00           H  
ATOM   2461 HG21 ILE 0 156       0.612 -19.164 -10.691  1.00  0.00           H  
ATOM   2462 HG22 ILE 0 156       0.366 -20.865 -11.400  1.00  0.00           H  
ATOM   2463 HG23 ILE 0 156       1.419 -19.698 -12.167  1.00  0.00           H  
ATOM   2464 HG13 ILE 0 156      -1.708 -19.940 -14.360  1.00  0.00           H  
ATOM   2465 HG12 ILE 0 156      -1.318 -21.163 -13.352  1.00  0.00           H  
ATOM   2466 HD11 ILE 0 156      -0.019 -21.237 -15.383  1.00  0.00           H  
ATOM   2467 HD12 ILE 0 156       1.055 -20.012 -14.709  1.00  0.00           H  
ATOM   2468 HD13 ILE 0 156       0.734 -21.645 -13.904  1.00  0.00           H  
ATOM   2469  N   VAL 0 157      -1.354 -16.526 -11.139  1.00  0.00      R00  N  
ATOM   2470  CA  VAL 0 157      -0.757 -15.549 -10.245  1.00  0.00      R00  C  
ATOM   2471  C   VAL 0 157      -1.619 -15.046  -9.050  1.00  0.00      R00  C  
ATOM   2472  O   VAL 0 157      -1.096 -14.695  -7.998  1.00  0.00      R00  O  
ATOM   2473  CB  VAL 0 157      -0.072 -14.304 -10.946  1.00  0.00      R00  C  
ATOM   2474  CG1 VAL 0 157       1.026 -14.761 -11.917  1.00  0.00      R00  C  
ATOM   2475  CG2 VAL 0 157      -1.111 -13.415 -11.647  1.00  0.00      R00  C  
ATOM   2476  H   VAL 0 157      -1.578 -16.346 -12.108  1.00  0.00      R00  H  
ATOM   2477  HA  VAL 0 157       0.121 -16.003  -9.786  1.00  0.00           H  
ATOM   2478  HB  VAL 0 157       0.432 -13.752 -10.153  1.00  0.00           H  
ATOM   2479 HG11 VAL 0 157       0.758 -15.654 -12.481  1.00  0.00           H  
ATOM   2480 HG12 VAL 0 157       1.241 -13.992 -12.659  1.00  0.00           H  
ATOM   2481 HG13 VAL 0 157       1.973 -15.026 -11.448  1.00  0.00           H  
ATOM   2482 HG21 VAL 0 157      -1.820 -12.924 -10.981  1.00  0.00           H  
ATOM   2483 HG22 VAL 0 157      -0.635 -12.751 -12.368  1.00  0.00           H  
ATOM   2484 HG23 VAL 0 157      -1.657 -14.113 -12.281  1.00  0.00           H  
ATOM   2485  N   SER 0 158      -2.925 -15.122  -9.274  1.00  0.00      R00  N  
ATOM   2486  CA  SER 0 158      -3.957 -14.904  -8.225  1.00  0.00      R00  C  
ATOM   2487  C   SER 0 158      -3.976 -15.888  -7.046  1.00  0.00      R00  C  
ATOM   2488  O   SER 0 158      -3.987 -15.534  -5.864  1.00  0.00      R00  O  
ATOM   2489  CB  SER 0 158      -5.305 -14.748  -8.936  1.00  0.00      R00  C  
ATOM   2490  OG  SER 0 158      -5.717 -15.969  -9.482  1.00  0.00      R00  O  
ATOM   2491  H   SER 0 158      -3.121 -15.448 -10.210  1.00  0.00      R00  H  
ATOM   2492  HG  SER 0 158      -5.383 -16.069 -10.377  1.00  0.00      R00  H  
ATOM   2493  HA  SER 0 158      -3.710 -13.945  -7.769  1.00  0.00           H  
ATOM   2494  HB3 SER 0 158      -5.106 -13.972  -9.675  1.00  0.00           H  
ATOM   2495  HB2 SER 0 158      -6.067 -14.509  -8.195  1.00  0.00           H  
ATOM   2496  N   ALA 0 159      -4.044 -17.179  -7.431  1.00  0.00      R00  N  
ATOM   2497  CA  ALA 0 159      -3.919 -18.352  -6.557  1.00  0.00      R00  C  
ATOM   2498  C   ALA 0 159      -2.551 -18.348  -5.955  1.00  0.00      R00  C  
ATOM   2499  O   ALA 0 159      -2.568 -18.560  -4.746  1.00  0.00      R00  O  
ATOM   2500  CB  ALA 0 159      -4.170 -19.657  -7.412  1.00  0.00      R00  C  
ATOM   2501  H   ALA 0 159      -4.031 -17.369  -8.423  1.00  0.00      R00  H  
ATOM   2502  HA  ALA 0 159      -4.756 -18.354  -5.859  1.00  0.00           H  
ATOM   2503  HB1 ALA 0 159      -3.405 -19.903  -8.148  1.00  0.00           H  
ATOM   2504  HB2 ALA 0 159      -4.250 -20.500  -6.725  1.00  0.00           H  
ATOM   2505  HB3 ALA 0 159      -5.100 -19.666  -7.981  1.00  0.00           H  
ATOM   2506  N   ALA 0 160      -1.478 -18.122  -6.749  1.00  0.00      R00  N  
ATOM   2507  CA  ALA 0 160      -0.100 -18.139  -6.201  1.00  0.00      R00  C  
ATOM   2508  C   ALA 0 160       0.192 -16.991  -5.254  1.00  0.00      R00  C  
ATOM   2509  O   ALA 0 160       0.808 -17.243  -4.264  1.00  0.00      R00  O  
ATOM   2510  CB  ALA 0 160       0.841 -18.105  -7.341  1.00  0.00      R00  C  
ATOM   2511  H   ALA 0 160      -1.652 -17.926  -7.724  1.00  0.00      R00  H  
ATOM   2512  HA  ALA 0 160       0.061 -19.030  -5.594  1.00  0.00           H  
ATOM   2513  HB1 ALA 0 160       0.810 -18.980  -7.991  1.00  0.00           H  
ATOM   2514  HB2 ALA 0 160       0.777 -17.131  -7.826  1.00  0.00           H  
ATOM   2515  HB3 ALA 0 160       1.836 -18.043  -6.900  1.00  0.00           H  
ATOM   2516  N   ALA 0 161      -0.365 -15.803  -5.528  1.00  0.00      R00  N  
ATOM   2517  CA  ALA 0 161      -0.211 -14.590  -4.745  1.00  0.00      R00  C  
ATOM   2518  C   ALA 0 161      -0.806 -14.716  -3.341  1.00  0.00      R00  C  
ATOM   2519  O   ALA 0 161      -0.127 -14.489  -2.336  1.00  0.00      R00  O  
ATOM   2520  CB  ALA 0 161      -0.833 -13.330  -5.420  1.00  0.00      R00  C  
ATOM   2521  H   ALA 0 161      -0.939 -15.773  -6.358  1.00  0.00      R00  H  
ATOM   2522  HA  ALA 0 161       0.851 -14.527  -4.508  1.00  0.00           H  
ATOM   2523  HB1 ALA 0 161      -1.827 -13.500  -5.834  1.00  0.00           H  
ATOM   2524  HB2 ALA 0 161      -1.004 -12.574  -4.654  1.00  0.00           H  
ATOM   2525  HB3 ALA 0 161      -0.239 -12.764  -6.138  1.00  0.00           H  
ATOM   2526  N   TRP 0 162      -2.025 -15.309  -3.268  1.00  0.00      R00  N  
ATOM   2527  CA  TRP 0 162      -2.750 -15.834  -2.032  1.00  0.00      R00  C  
ATOM   2528  C   TRP 0 162      -1.969 -17.016  -1.337  1.00  0.00      R00  C  
ATOM   2529  O   TRP 0 162      -1.883 -17.027  -0.117  1.00  0.00      R00  O  
ATOM   2530  CB  TRP 0 162      -4.099 -16.282  -2.574  1.00  0.00      R00  C  
ATOM   2531  CG  TRP 0 162      -5.106 -16.774  -1.577  1.00  0.00      R00  C  
ATOM   2532  CD2 TRP 0 162      -6.030 -15.915  -0.740  1.00  0.00      R00  C  
ATOM   2533  CE2 TRP 0 162      -6.900 -16.789  -0.038  1.00  0.00      R00  C  
ATOM   2534  CE3 TRP 0 162      -6.211 -14.506  -0.460  1.00  0.00      R00  C  
ATOM   2535  CD1 TRP 0 162      -5.526 -18.033  -1.346  1.00  0.00      R00  C  
ATOM   2536  NE1 TRP 0 162      -6.504 -18.047  -0.403  1.00  0.00      R00  N  
ATOM   2537  CZ2 TRP 0 162      -7.942 -16.439   0.813  1.00  0.00      R00  C  
ATOM   2538  CZ3 TRP 0 162      -7.208 -14.078   0.466  1.00  0.00      R00  C  
ATOM   2539  CH2 TRP 0 162      -8.123 -15.005   1.013  1.00  0.00      R00  C  
ATOM   2540  H   TRP 0 162      -2.520 -15.467  -4.133  1.00  0.00      R00  H  
ATOM   2541  HE1 TRP 0 162      -6.978 -18.889  -0.110  1.00  0.00      R00  H  
ATOM   2542  HA  TRP 0 162      -2.878 -15.043  -1.292  1.00  0.00           H  
ATOM   2543  HB3 TRP 0 162      -4.034 -17.041  -3.354  1.00  0.00           H  
ATOM   2544  HB2 TRP 0 162      -4.583 -15.530  -3.196  1.00  0.00           H  
ATOM   2545  HE3 TRP 0 162      -5.598 -13.704  -0.843  1.00  0.00           H  
ATOM   2546  HD1 TRP 0 162      -5.040 -18.877  -1.813  1.00  0.00           H  
ATOM   2547  HZ2 TRP 0 162      -8.600 -17.113   1.340  1.00  0.00           H  
ATOM   2548  HZ3 TRP 0 162      -7.349 -13.043   0.742  1.00  0.00           H  
ATOM   2549  HH2 TRP 0 162      -8.961 -14.839   1.673  1.00  0.00           H  
ATOM   2550  N   THR 0 163      -1.305 -17.893  -2.151  1.00  0.00      R00  N  
ATOM   2551  CA  THR 0 163      -0.328 -18.806  -1.588  1.00  0.00      R00  C  
ATOM   2552  C   THR 0 163       1.024 -18.161  -1.009  1.00  0.00      R00  C  
ATOM   2553  O   THR 0 163       1.565 -18.688  -0.058  1.00  0.00      R00  O  
ATOM   2554  CB  THR 0 163       0.068 -19.921  -2.616  1.00  0.00      R00  C  
ATOM   2555  OG1 THR 0 163      -1.029 -20.340  -3.419  1.00  0.00      R00  O  
ATOM   2556  CG2 THR 0 163       0.742 -21.131  -1.996  1.00  0.00      R00  C  
ATOM   2557  H   THR 0 163      -1.476 -17.783  -3.141  1.00  0.00      R00  H  
ATOM   2558  HG1 THR 0 163      -1.425 -19.542  -3.776  1.00  0.00      R00  H  
ATOM   2559  HA  THR 0 163      -0.731 -19.433  -0.793  1.00  0.00           H  
ATOM   2560  HB  THR 0 163       0.874 -19.520  -3.231  1.00  0.00           H  
ATOM   2561 HG21 THR 0 163       1.209 -21.740  -2.770  1.00  0.00           H  
ATOM   2562 HG22 THR 0 163       1.610 -20.827  -1.410  1.00  0.00           H  
ATOM   2563 HG23 THR 0 163       0.090 -21.920  -1.621  1.00  0.00           H  
ATOM   2564  N   ALA 0 164       1.508 -17.082  -1.620  1.00  0.00      R00  N  
ATOM   2565  CA  ALA 0 164       2.729 -16.389  -1.146  1.00  0.00      R00  C  
ATOM   2566  C   ALA 0 164       2.414 -15.536   0.063  1.00  0.00      R00  C  
ATOM   2567  O   ALA 0 164       3.277 -15.363   0.910  1.00  0.00      R00  O  
ATOM   2568  CB  ALA 0 164       3.249 -15.576  -2.343  1.00  0.00      R00  C  
ATOM   2569  H   ALA 0 164       1.157 -16.769  -2.514  1.00  0.00      R00  H  
ATOM   2570  HA  ALA 0 164       3.471 -17.100  -0.783  1.00  0.00           H  
ATOM   2571  HB1 ALA 0 164       2.648 -14.719  -2.645  1.00  0.00           H  
ATOM   2572  HB2 ALA 0 164       4.291 -15.281  -2.220  1.00  0.00           H  
ATOM   2573  HB3 ALA 0 164       3.450 -16.150  -3.248  1.00  0.00           H  
ATOM   2574  N   SER 0 165       1.134 -15.075   0.171  1.00  0.00      R00  N  
ATOM   2575  CA  SER 0 165       0.632 -14.223   1.296  1.00  0.00      R00  C  
ATOM   2576  C   SER 0 165       0.554 -15.000   2.647  1.00  0.00      R00  C  
ATOM   2577  O   SER 0 165       0.787 -14.493   3.717  1.00  0.00      R00  O  
ATOM   2578  CB  SER 0 165      -0.824 -13.806   0.979  1.00  0.00      R00  C  
ATOM   2579  OG  SER 0 165      -0.944 -13.132  -0.273  1.00  0.00      R00  O  
ATOM   2580  H   SER 0 165       0.495 -15.190  -0.603  1.00  0.00      R00  H  
ATOM   2581  HG  SER 0 165      -0.576 -13.699  -0.955  1.00  0.00      R00  H  
ATOM   2582  HA  SER 0 165       1.349 -13.406   1.375  1.00  0.00           H  
ATOM   2583  HB3 SER 0 165      -1.223 -13.096   1.703  1.00  0.00           H  
ATOM   2584  HB2 SER 0 165      -1.367 -14.751   0.954  1.00  0.00           H  
ATOM   2585  N   ALA 0 166       0.318 -16.306   2.504  1.00  0.00      R00  N  
ATOM   2586  CA  ALA 0 166       0.043 -17.238   3.605  1.00  0.00      R00  C  
ATOM   2587  C   ALA 0 166       1.204 -17.349   4.615  1.00  0.00      R00  C  
ATOM   2588  O   ALA 0 166       0.933 -17.815   5.718  1.00  0.00      R00  O  
ATOM   2589  CB  ALA 0 166      -0.573 -18.555   3.057  1.00  0.00      R00  C  
ATOM   2590  H   ALA 0 166       0.052 -16.740   1.631  1.00  0.00      R00  H  
ATOM   2591  HA  ALA 0 166      -0.730 -16.817   4.248  1.00  0.00           H  
ATOM   2592  HB1 ALA 0 166      -0.495 -19.339   3.810  1.00  0.00           H  
ATOM   2593  HB2 ALA 0 166      -1.557 -18.315   2.654  1.00  0.00           H  
ATOM   2594  HB3 ALA 0 166       0.048 -18.905   2.232  1.00  0.00           H  
ATOM   2595  N   LEU 0 167       2.433 -17.094   4.200  1.00  0.00      R00  N  
ATOM   2596  CA  LEU 0 167       3.693 -17.402   4.827  1.00  0.00      R00  C  
ATOM   2597  C   LEU 0 167       3.776 -17.077   6.364  1.00  0.00      R00  C  
ATOM   2598  O   LEU 0 167       3.796 -17.991   7.174  1.00  0.00      R00  O  
ATOM   2599  CB  LEU 0 167       4.848 -16.658   3.977  1.00  0.00      R00  C  
ATOM   2600  CG  LEU 0 167       5.268 -17.293   2.655  1.00  0.00      R00  C  
ATOM   2601  CD1 LEU 0 167       6.351 -16.429   1.923  1.00  0.00      R00  C  
ATOM   2602  CD2 LEU 0 167       5.731 -18.786   2.774  1.00  0.00      R00  C  
ATOM   2603  H   LEU 0 167       2.644 -16.780   3.263  1.00  0.00      R00  H  
ATOM   2604  HA  LEU 0 167       3.944 -18.461   4.779  1.00  0.00           H  
ATOM   2605  HB3 LEU 0 167       5.782 -16.539   4.527  1.00  0.00           H  
ATOM   2606  HB2 LEU 0 167       4.606 -15.608   3.810  1.00  0.00           H  
ATOM   2607  HG  LEU 0 167       4.362 -17.354   2.052  1.00  0.00           H  
ATOM   2608 HD11 LEU 0 167       5.899 -15.765   1.186  1.00  0.00           H  
ATOM   2609 HD12 LEU 0 167       6.996 -15.870   2.601  1.00  0.00           H  
ATOM   2610 HD13 LEU 0 167       6.991 -17.000   1.250  1.00  0.00           H  
ATOM   2611 HD21 LEU 0 167       6.459 -19.104   2.028  1.00  0.00           H  
ATOM   2612 HD22 LEU 0 167       5.976 -19.074   3.797  1.00  0.00           H  
ATOM   2613 HD23 LEU 0 167       4.938 -19.455   2.439  1.00  0.00           H  
ATOM   2614  N   VAL 0 168       3.565 -15.790   6.669  1.00  0.00      R00  N  
ATOM   2615  CA  VAL 0 168       3.395 -15.291   8.021  1.00  0.00      R00  C  
ATOM   2616  C   VAL 0 168       2.011 -15.570   8.577  1.00  0.00      R00  C  
ATOM   2617  O   VAL 0 168       1.814 -15.526   9.765  1.00  0.00      R00  O  
ATOM   2618  CB  VAL 0 168       3.760 -13.800   8.186  1.00  0.00      R00  C  
ATOM   2619  CG1 VAL 0 168       5.162 -13.489   7.615  1.00  0.00      R00  C  
ATOM   2620  CG2 VAL 0 168       2.756 -12.867   7.577  1.00  0.00      R00  C  
ATOM   2621  H   VAL 0 168       3.409 -15.141   5.912  1.00  0.00      R00  H  
ATOM   2622  HA  VAL 0 168       4.014 -15.840   8.731  1.00  0.00           H  
ATOM   2623  HB  VAL 0 168       3.686 -13.616   9.258  1.00  0.00           H  
ATOM   2624 HG11 VAL 0 168       5.396 -13.713   6.575  1.00  0.00           H  
ATOM   2625 HG12 VAL 0 168       5.352 -12.432   7.800  1.00  0.00           H  
ATOM   2626 HG13 VAL 0 168       5.834 -14.135   8.181  1.00  0.00           H  
ATOM   2627 HG21 VAL 0 168       2.866 -11.892   8.052  1.00  0.00           H  
ATOM   2628 HG22 VAL 0 168       2.839 -12.758   6.496  1.00  0.00           H  
ATOM   2629 HG23 VAL 0 168       1.713 -13.111   7.778  1.00  0.00           H  
ATOM   2630  N   MET 0 169       0.970 -15.635   7.721  1.00  0.00      R00  N  
ATOM   2631  CA  MET 0 169      -0.380 -15.716   8.180  1.00  0.00      R00  C  
ATOM   2632  C   MET 0 169      -0.708 -17.059   8.761  1.00  0.00      R00  C  
ATOM   2633  O   MET 0 169      -1.567 -17.146   9.594  1.00  0.00      R00  O  
ATOM   2634  CB  MET 0 169      -1.359 -15.314   7.095  1.00  0.00      R00  C  
ATOM   2635  CG  MET 0 169      -1.123 -13.925   6.549  1.00  0.00      R00  C  
ATOM   2636  SD  MET 0 169      -1.504 -12.551   7.717  1.00  0.00      R00  S  
ATOM   2637  CE  MET 0 169      -3.313 -12.746   7.936  1.00  0.00      R00  C  
ATOM   2638  H   MET 0 169       1.204 -15.530   6.744  1.00  0.00      R00  H  
ATOM   2639  HA  MET 0 169      -0.562 -15.022   9.001  1.00  0.00           H  
ATOM   2640  HB3 MET 0 169      -2.373 -15.450   7.471  1.00  0.00           H  
ATOM   2641  HB2 MET 0 169      -1.232 -16.038   6.290  1.00  0.00           H  
ATOM   2642  HG3 MET 0 169      -1.737 -13.691   5.680  1.00  0.00           H  
ATOM   2643  HG2 MET 0 169      -0.079 -13.851   6.244  1.00  0.00           H  
ATOM   2644  HE1 MET 0 169      -3.606 -13.708   8.356  1.00  0.00           H  
ATOM   2645  HE2 MET 0 169      -3.625 -12.027   8.693  1.00  0.00           H  
ATOM   2646  HE3 MET 0 169      -3.983 -12.515   7.108  1.00  0.00           H  
ATOM   2647  N   THR 0 170      -0.063 -18.084   8.207  1.00  0.00      R00  N  
ATOM   2648  CA  THR 0 170      -0.320 -19.469   8.619  1.00  0.00      R00  C  
ATOM   2649  C   THR 0 170       0.094 -19.807  10.040  1.00  0.00      R00  C  
ATOM   2650  O   THR 0 170      -0.759 -20.434  10.692  1.00  0.00      R00  O  
ATOM   2651  CB  THR 0 170       0.312 -20.556   7.614  1.00  0.00      R00  C  
ATOM   2652  OG1 THR 0 170      -0.191 -20.252   6.334  1.00  0.00      R00  O  
ATOM   2653  CG2 THR 0 170      -0.003 -22.018   7.857  1.00  0.00      R00  C  
ATOM   2654  H   THR 0 170       0.398 -17.775   7.363  1.00  0.00      R00  H  
ATOM   2655  HG1 THR 0 170       0.271 -19.463   6.042  1.00  0.00      R00  H  
ATOM   2656  HA  THR 0 170      -1.404 -19.569   8.654  1.00  0.00           H  
ATOM   2657  HB  THR 0 170       1.400 -20.589   7.673  1.00  0.00           H  
ATOM   2658 HG21 THR 0 170       0.633 -22.585   7.177  1.00  0.00           H  
ATOM   2659 HG22 THR 0 170       0.166 -22.399   8.864  1.00  0.00           H  
ATOM   2660 HG23 THR 0 170      -1.042 -22.270   7.642  1.00  0.00           H  
ATOM   2661  N   PRO 0 171       1.268 -19.381  10.630  1.00  0.00      R00  N  
ATOM   2662  CA  PRO 0 171       1.504 -19.157  12.070  1.00  0.00      R00  C  
ATOM   2663  C   PRO 0 171       0.347 -18.594  12.928  1.00  0.00      R00  C  
ATOM   2664  O   PRO 0 171      -0.068 -19.217  13.954  1.00  0.00      R00  O  
ATOM   2665  CD  PRO 0 171       2.456 -19.107   9.790  1.00  0.00      R00  C  
ATOM   2666  CB  PRO 0 171       2.730 -18.235  12.038  1.00  0.00      R00  C  
ATOM   2667  CG  PRO 0 171       3.516 -18.630  10.748  1.00  0.00      R00  C  
ATOM   2668  HD2 PRO 0 171       2.161 -18.326   9.090  1.00  0.00           H  
ATOM   2669  HD3 PRO 0 171       2.827 -19.971   9.238  1.00  0.00           H  
ATOM   2670  HA  PRO 0 171       1.719 -20.152  12.461  1.00  0.00           H  
ATOM   2671  HB3 PRO 0 171       3.343 -18.140  12.934  1.00  0.00           H  
ATOM   2672  HB2 PRO 0 171       2.493 -17.181  11.895  1.00  0.00           H  
ATOM   2673  HG2 PRO 0 171       4.105 -17.827  10.303  1.00  0.00           H  
ATOM   2674  HG3 PRO 0 171       4.220 -19.440  10.938  1.00  0.00           H  
ATOM   2675  N   ILE 0 172      -0.198 -17.435  12.433  1.00  0.00      R00  N  
ATOM   2676  CA  ILE 0 172      -1.220 -16.757  13.202  1.00  0.00      R00  C  
ATOM   2677  C   ILE 0 172      -2.522 -17.573  13.266  1.00  0.00      R00  C  
ATOM   2678  O   ILE 0 172      -3.104 -17.822  14.310  1.00  0.00      R00  O  
ATOM   2679  CB  ILE 0 172      -1.597 -15.331  12.639  1.00  0.00      R00  C  
ATOM   2680  CG2 ILE 0 172      -2.659 -14.651  13.634  1.00  0.00      R00  C  
ATOM   2681  CG1 ILE 0 172      -0.455 -14.422  12.303  1.00  0.00      R00  C  
ATOM   2682  CD1 ILE 0 172      -0.844 -13.195  11.474  1.00  0.00      R00  C  
ATOM   2683  H   ILE 0 172       0.222 -17.029  11.609  1.00  0.00      R00  H  
ATOM   2684  HA  ILE 0 172      -0.933 -16.683  14.251  1.00  0.00           H  
ATOM   2685  HB  ILE 0 172      -2.119 -15.497  11.696  1.00  0.00           H  
ATOM   2686 HG21 ILE 0 172      -2.940 -13.704  13.173  1.00  0.00           H  
ATOM   2687 HG22 ILE 0 172      -3.645 -15.114  13.675  1.00  0.00           H  
ATOM   2688 HG23 ILE 0 172      -2.287 -14.594  14.657  1.00  0.00           H  
ATOM   2689 HG13 ILE 0 172       0.392 -14.979  11.904  1.00  0.00           H  
ATOM   2690 HG12 ILE 0 172       0.110 -14.211  13.211  1.00  0.00           H  
ATOM   2691 HD11 ILE 0 172      -0.895 -12.312  12.111  1.00  0.00           H  
ATOM   2692 HD12 ILE 0 172      -0.241 -13.001  10.586  1.00  0.00           H  
ATOM   2693 HD13 ILE 0 172      -1.803 -13.385  10.992  1.00  0.00           H  
ATOM   2694  N   PHE 0 173      -2.980 -18.043  12.100  1.00  0.00      R00  N  
ATOM   2695  CA  PHE 0 173      -4.091 -19.016  11.800  1.00  0.00      R00  C  
ATOM   2696  C   PHE 0 173      -3.992 -20.272  12.661  1.00  0.00      R00  C  
ATOM   2697  O   PHE 0 173      -5.043 -20.613  13.268  1.00  0.00      R00  O  
ATOM   2698  CB  PHE 0 173      -4.127 -19.312  10.311  1.00  0.00      R00  C  
ATOM   2699  CG  PHE 0 173      -5.045 -18.440   9.473  1.00  0.00      R00  C  
ATOM   2700  CD1 PHE 0 173      -6.370 -18.296   9.706  1.00  0.00      R00  C  
ATOM   2701  CD2 PHE 0 173      -4.504 -17.965   8.241  1.00  0.00      R00  C  
ATOM   2702  CE1 PHE 0 173      -7.144 -17.540   8.826  1.00  0.00      R00  C  
ATOM   2703  CE2 PHE 0 173      -5.279 -17.166   7.432  1.00  0.00      R00  C  
ATOM   2704  CZ  PHE 0 173      -6.591 -16.868   7.752  1.00  0.00      R00  C  
ATOM   2705  H   PHE 0 173      -2.361 -17.804  11.339  1.00  0.00      R00  H  
ATOM   2706  HA  PHE 0 173      -4.978 -18.493  12.155  1.00  0.00           H  
ATOM   2707  HB3 PHE 0 173      -4.509 -20.307  10.082  1.00  0.00           H  
ATOM   2708  HB2 PHE 0 173      -3.130 -19.511   9.918  1.00  0.00           H  
ATOM   2709  HD1 PHE 0 173      -6.899 -18.746  10.533  1.00  0.00           H  
ATOM   2710  HD2 PHE 0 173      -3.535 -18.288   7.890  1.00  0.00           H  
ATOM   2711  HE1 PHE 0 173      -8.182 -17.401   9.092  1.00  0.00           H  
ATOM   2712  HE2 PHE 0 173      -4.928 -16.879   6.451  1.00  0.00           H  
ATOM   2713  HZ  PHE 0 173      -7.214 -16.169   7.214  1.00  0.00           H  
ATOM   2714  N   MET 0 174      -2.744 -20.838  12.786  1.00  0.00      R00  N  
ATOM   2715  CA  MET 0 174      -2.374 -22.015  13.625  1.00  0.00      R00  C  
ATOM   2716  C   MET 0 174      -2.569 -21.787  15.096  1.00  0.00      R00  C  
ATOM   2717  O   MET 0 174      -3.252 -22.422  15.836  1.00  0.00      R00  O  
ATOM   2718  CB  MET 0 174      -1.009 -22.468  13.061  1.00  0.00      R00  C  
ATOM   2719  CG  MET 0 174      -0.586 -23.886  13.483  1.00  0.00      R00  C  
ATOM   2720  SD  MET 0 174       0.587 -23.941  14.841  1.00  0.00      R00  S  
ATOM   2721  CE  MET 0 174       0.819 -25.765  15.069  1.00  0.00      R00  C  
ATOM   2722  H   MET 0 174      -2.108 -20.502  12.077  1.00  0.00      R00  H  
ATOM   2723  HA  MET 0 174      -3.163 -22.719  13.361  1.00  0.00           H  
ATOM   2724  HB3 MET 0 174      -0.221 -21.762  13.326  1.00  0.00           H  
ATOM   2725  HB2 MET 0 174      -1.019 -22.454  11.971  1.00  0.00           H  
ATOM   2726  HG3 MET 0 174      -0.076 -24.333  12.629  1.00  0.00           H  
ATOM   2727  HG2 MET 0 174      -1.468 -24.514  13.603  1.00  0.00           H  
ATOM   2728  HE1 MET 0 174       0.870 -26.175  14.060  1.00  0.00           H  
ATOM   2729  HE2 MET 0 174       1.729 -25.861  15.662  1.00  0.00           H  
ATOM   2730  HE3 MET 0 174      -0.063 -26.135  15.590  1.00  0.00           H  
ATOM   2731  N   TYR 0 175      -1.905 -20.715  15.556  1.00  0.00      R00  N  
ATOM   2732  CA  TYR 0 175      -1.911 -20.336  17.009  1.00  0.00      R00  C  
ATOM   2733  C   TYR 0 175      -3.304 -19.885  17.441  1.00  0.00      R00  C  
ATOM   2734  O   TYR 0 175      -3.538 -19.791  18.628  1.00  0.00      R00  O  
ATOM   2735  CB  TYR 0 175      -0.879 -19.213  17.300  1.00  0.00      R00  C  
ATOM   2736  CG  TYR 0 175       0.582 -19.615  17.410  1.00  0.00      R00  C  
ATOM   2737  CD1 TYR 0 175       1.238 -20.437  16.489  1.00  0.00      R00  C  
ATOM   2738  CE1 TYR 0 175       2.581 -20.795  16.783  1.00  0.00      R00  C  
ATOM   2739  CD2 TYR 0 175       1.318 -19.086  18.513  1.00  0.00      R00  C  
ATOM   2740  CE2 TYR 0 175       2.577 -19.541  18.856  1.00  0.00      R00  C  
ATOM   2741  CZ  TYR 0 175       3.254 -20.383  17.945  1.00  0.00      R00  C  
ATOM   2742  OH  TYR 0 175       4.516 -20.795  18.184  1.00  0.00      R00  O  
ATOM   2743  H   TYR 0 175      -1.481 -20.082  14.893  1.00  0.00      R00  H  
ATOM   2744  HH  TYR 0 175       4.800 -21.532  17.639  1.00  0.00      R00  H  
ATOM   2745  HA  TYR 0 175      -1.908 -21.208  17.662  1.00  0.00           H  
ATOM   2746  HB3 TYR 0 175      -1.160 -18.710  18.226  1.00  0.00           H  
ATOM   2747  HB2 TYR 0 175      -0.959 -18.504  16.476  1.00  0.00           H  
ATOM   2748  HD1 TYR 0 175       0.730 -20.884  15.647  1.00  0.00           H  
ATOM   2749  HE1 TYR 0 175       3.105 -21.465  16.117  1.00  0.00           H  
ATOM   2750  HD2 TYR 0 175       0.808 -18.438  19.209  1.00  0.00           H  
ATOM   2751  HE2 TYR 0 175       3.086 -19.334  19.786  1.00  0.00           H  
ATOM   2752  N   THR 0 176      -4.078 -19.332  16.560  1.00  0.00      R00  N  
ATOM   2753  CA  THR 0 176      -5.418 -18.815  16.643  1.00  0.00      R00  C  
ATOM   2754  C   THR 0 176      -5.482 -17.556  17.585  1.00  0.00      R00  C  
ATOM   2755  O   THR 0 176      -6.300 -17.602  18.558  1.00  0.00      R00  O  
ATOM   2756  CB  THR 0 176      -6.455 -19.925  16.981  1.00  0.00      R00  C  
ATOM   2757  OG1 THR 0 176      -6.155 -20.466  18.227  1.00  0.00      R00  O  
ATOM   2758  CG2 THR 0 176      -6.435 -21.078  15.972  1.00  0.00      R00  C  
ATOM   2759  H   THR 0 176      -3.744 -19.230  15.612  1.00  0.00      R00  H  
ATOM   2760  HG1 THR 0 176      -5.252 -20.277  18.491  1.00  0.00      R00  H  
ATOM   2761  HA  THR 0 176      -5.684 -18.436  15.656  1.00  0.00           H  
ATOM   2762  HB  THR 0 176      -7.467 -19.575  17.181  1.00  0.00           H  
ATOM   2763 HG21 THR 0 176      -5.405 -21.394  15.805  1.00  0.00           H  
ATOM   2764 HG22 THR 0 176      -7.152 -21.881  16.145  1.00  0.00           H  
ATOM   2765 HG23 THR 0 176      -6.614 -20.541  15.040  1.00  0.00           H  
ATOM   2766  N   THR 0 177      -4.453 -16.643  17.365  1.00  0.00      R00  N  
ATOM   2767  CA  THR 0 177      -4.335 -15.477  18.160  1.00  0.00      R00  C  
ATOM   2768  C   THR 0 177      -4.941 -14.261  17.438  1.00  0.00      R00  C  
ATOM   2769  O   THR 0 177      -4.824 -14.031  16.205  1.00  0.00      R00  O  
ATOM   2770  CB  THR 0 177      -2.809 -15.088  18.451  1.00  0.00      R00  C  
ATOM   2771  OG1 THR 0 177      -2.059 -14.879  17.238  1.00  0.00      R00  O  
ATOM   2772  CG2 THR 0 177      -2.205 -16.213  19.352  1.00  0.00      R00  C  
ATOM   2773  H   THR 0 177      -3.777 -16.765  16.625  1.00  0.00      R00  H  
ATOM   2774  HG1 THR 0 177      -2.566 -14.223  16.754  1.00  0.00      R00  H  
ATOM   2775  HA  THR 0 177      -4.920 -15.661  19.061  1.00  0.00           H  
ATOM   2776  HB  THR 0 177      -2.725 -14.155  19.008  1.00  0.00           H  
ATOM   2777 HG21 THR 0 177      -2.318 -17.163  18.829  1.00  0.00           H  
ATOM   2778 HG22 THR 0 177      -1.158 -15.928  19.452  1.00  0.00           H  
ATOM   2779 HG23 THR 0 177      -2.537 -16.306  20.386  1.00  0.00           H  
ATOM   2780  N   LEU 0 178      -5.623 -13.514  18.344  1.00  0.00      R00  N  
ATOM   2781  CA  LEU 0 178      -6.239 -12.217  18.154  1.00  0.00      R00  C  
ATOM   2782  C   LEU 0 178      -5.941 -11.324  19.364  1.00  0.00      R00  C  
ATOM   2783  O   LEU 0 178      -5.103 -11.672  20.214  1.00  0.00      R00  O  
ATOM   2784  CB  LEU 0 178      -7.804 -12.427  17.781  1.00  0.00      R00  C  
ATOM   2785  CG  LEU 0 178      -8.756 -12.892  18.959  1.00  0.00      R00  C  
ATOM   2786  CD1 LEU 0 178     -10.251 -12.309  18.790  1.00  0.00      R00  C  
ATOM   2787  CD2 LEU 0 178      -8.766 -14.437  19.032  1.00  0.00      R00  C  
ATOM   2788  H   LEU 0 178      -5.792 -13.873  19.273  1.00  0.00      R00  H  
ATOM   2789  HA  LEU 0 178      -5.764 -11.619  17.376  1.00  0.00           H  
ATOM   2790  HB3 LEU 0 178      -7.969 -13.011  16.876  1.00  0.00           H  
ATOM   2791  HB2 LEU 0 178      -8.320 -11.506  17.509  1.00  0.00           H  
ATOM   2792  HG  LEU 0 178      -8.271 -12.610  19.893  1.00  0.00           H  
ATOM   2793 HD11 LEU 0 178     -10.453 -11.613  19.604  1.00  0.00           H  
ATOM   2794 HD12 LEU 0 178     -10.431 -11.883  17.803  1.00  0.00           H  
ATOM   2795 HD13 LEU 0 178     -11.013 -13.088  18.816  1.00  0.00           H  
ATOM   2796 HD21 LEU 0 178      -8.637 -14.707  20.080  1.00  0.00           H  
ATOM   2797 HD22 LEU 0 178      -9.772 -14.763  18.769  1.00  0.00           H  
ATOM   2798 HD23 LEU 0 178      -8.065 -14.884  18.326  1.00  0.00           H  
ATOM   2799  N   ILE 0 179      -6.629 -10.194  19.546  1.00  0.00      R00  N  
ATOM   2800  CA  ILE 0 179      -6.540  -9.179  20.592  1.00  0.00      R00  C  
ATOM   2801  C   ILE 0 179      -7.592  -9.629  21.655  1.00  0.00      R00  C  
ATOM   2802  O   ILE 0 179      -8.701  -9.958  21.246  1.00  0.00      R00  O  
ATOM   2803  CB  ILE 0 179      -6.969  -7.728  20.096  1.00  0.00      R00  C  
ATOM   2804  CG2 ILE 0 179      -6.364  -6.637  21.044  1.00  0.00      R00  C  
ATOM   2805  CG1 ILE 0 179      -6.410  -7.429  18.743  1.00  0.00      R00  C  
ATOM   2806  CD1 ILE 0 179      -6.879  -6.112  18.145  1.00  0.00      R00  C  
ATOM   2807  H   ILE 0 179      -7.422  -9.909  18.989  1.00  0.00      R00  H  
ATOM   2808  HA  ILE 0 179      -5.529  -9.146  20.999  1.00  0.00           H  
ATOM   2809  HB  ILE 0 179      -8.053  -7.615  20.065  1.00  0.00           H  
ATOM   2810 HG21 ILE 0 179      -6.705  -6.817  22.064  1.00  0.00           H  
ATOM   2811 HG22 ILE 0 179      -5.285  -6.788  21.012  1.00  0.00           H  
ATOM   2812 HG23 ILE 0 179      -6.759  -5.637  20.866  1.00  0.00           H  
ATOM   2813 HG13 ILE 0 179      -6.574  -8.274  18.075  1.00  0.00           H  
ATOM   2814 HG12 ILE 0 179      -5.328  -7.298  18.767  1.00  0.00           H  
ATOM   2815 HD11 ILE 0 179      -7.529  -5.583  18.842  1.00  0.00           H  
ATOM   2816 HD12 ILE 0 179      -6.027  -5.512  17.825  1.00  0.00           H  
ATOM   2817 HD13 ILE 0 179      -7.433  -6.308  17.227  1.00  0.00           H  
ATOM   2818  N   VAL 0 180      -7.169  -9.561  22.900  1.00  0.00      R00  N  
ATOM   2819  CA  VAL 0 180      -7.977 -10.126  24.016  1.00  0.00      R00  C  
ATOM   2820  C   VAL 0 180      -8.705  -9.144  24.951  1.00  0.00      R00  C  
ATOM   2821  O   VAL 0 180      -8.341  -7.966  24.829  1.00  0.00      R00  O  
ATOM   2822  CB  VAL 0 180      -6.999 -10.904  24.919  1.00  0.00      R00  C  
ATOM   2823  CG1 VAL 0 180      -6.248 -11.976  24.187  1.00  0.00      R00  C  
ATOM   2824  CG2 VAL 0 180      -5.981 -10.006  25.531  1.00  0.00      R00  C  
ATOM   2825  H   VAL 0 180      -6.307  -9.047  23.015  1.00  0.00      R00  H  
ATOM   2826  HA  VAL 0 180      -8.717 -10.876  23.738  1.00  0.00           H  
ATOM   2827  HB  VAL 0 180      -7.571 -11.474  25.651  1.00  0.00           H  
ATOM   2828 HG11 VAL 0 180      -5.803 -12.611  24.953  1.00  0.00           H  
ATOM   2829 HG12 VAL 0 180      -7.036 -12.490  23.637  1.00  0.00           H  
ATOM   2830 HG13 VAL 0 180      -5.557 -11.567  23.450  1.00  0.00           H  
ATOM   2831 HG21 VAL 0 180      -6.347  -9.673  26.502  1.00  0.00           H  
ATOM   2832 HG22 VAL 0 180      -5.137 -10.608  25.869  1.00  0.00           H  
ATOM   2833 HG23 VAL 0 180      -5.577  -9.229  24.881  1.00  0.00           H  
ATOM   2834  N   ASP 0 181      -9.433  -9.673  25.912  1.00  0.00      R00  N  
ATOM   2835  CA  ASP 0 181     -10.162  -9.035  26.965  1.00  0.00      R00  C  
ATOM   2836  C   ASP 0 181      -9.416  -7.853  27.638  1.00  0.00      R00  C  
ATOM   2837  O   ASP 0 181      -9.750  -6.695  27.439  1.00  0.00      R00  O  
ATOM   2838  CB  ASP 0 181     -10.975  -9.932  27.917  1.00  0.00      R00  C  
ATOM   2839  CG  ASP 0 181     -11.426 -11.305  27.449  1.00  0.00      R00  C  
ATOM   2840  OD1 ASP 0 181     -11.381 -11.637  26.250  1.00  0.00      R00  O  
ATOM   2841  OD2 ASP 0 181     -12.015 -12.028  28.264  1.00  0.00      R00  O1-
ATOM   2842  H   ASP 0 181      -9.656 -10.649  25.782  1.00  0.00      R00  H  
ATOM   2843  HA  ASP 0 181     -10.988  -8.558  26.438  1.00  0.00           H  
ATOM   2844  HB3 ASP 0 181     -11.885  -9.420  28.232  1.00  0.00           H  
ATOM   2845  HB2 ASP 0 181     -10.534 -10.104  28.899  1.00  0.00           H  
ATOM   2846  N   ASN 0 182      -8.285  -8.133  28.337  1.00  0.00      R00  N  
ATOM   2847  CA  ASN 0 182      -7.363  -7.102  28.818  1.00  0.00      R00  C  
ATOM   2848  C   ASN 0 182      -6.880  -5.951  27.811  1.00  0.00      R00  C  
ATOM   2849  O   ASN 0 182      -6.359  -4.982  28.367  1.00  0.00      R00  O  
ATOM   2850  CB  ASN 0 182      -6.235  -7.775  29.612  1.00  0.00      R00  C  
ATOM   2851  CG  ASN 0 182      -6.567  -8.255  31.060  1.00  0.00      R00  C  
ATOM   2852  OD1 ASN 0 182      -7.677  -8.041  31.568  1.00  0.00      R00  O  
ATOM   2853  ND2 ASN 0 182      -5.609  -8.716  31.877  1.00  0.00      R00  N  
ATOM   2854  H   ASN 0 182      -7.977  -9.092  28.415  1.00  0.00      R00  H  
ATOM   2855 HD21 ASN 0 182      -5.785  -9.022  32.823  1.00  0.00      R00  H  
ATOM   2856 HD22 ASN 0 182      -4.619  -8.579  31.734  1.00  0.00      R00  H  
ATOM   2857  HA  ASN 0 182      -7.918  -6.616  29.620  1.00  0.00           H  
ATOM   2858  HB3 ASN 0 182      -5.356  -7.134  29.669  1.00  0.00           H  
ATOM   2859  HB2 ASN 0 182      -5.910  -8.639  29.032  1.00  0.00           H  
ATOM   2860  N   ASN 0 183      -7.052  -6.111  26.499  1.00  0.00      R00  N  
ATOM   2861  CA  ASN 0 183      -6.603  -5.102  25.494  1.00  0.00      R00  C  
ATOM   2862  C   ASN 0 183      -7.799  -4.655  24.639  1.00  0.00      R00  C  
ATOM   2863  O   ASN 0 183      -7.776  -3.566  23.963  1.00  0.00      R00  O  
ATOM   2864  CB  ASN 0 183      -5.565  -5.768  24.581  1.00  0.00      R00  C  
ATOM   2865  CG  ASN 0 183      -4.129  -5.776  25.166  1.00  0.00      R00  C  
ATOM   2866  OD1 ASN 0 183      -3.738  -4.778  25.827  1.00  0.00      R00  O  
ATOM   2867  ND2 ASN 0 183      -3.429  -6.884  25.056  1.00  0.00      R00  N  
ATOM   2868  H   ASN 0 183      -7.492  -6.970  26.202  1.00  0.00      R00  H  
ATOM   2869 HD21 ASN 0 183      -2.528  -7.032  25.489  1.00  0.00      R00  H  
ATOM   2870 HD22 ASN 0 183      -3.745  -7.625  24.446  1.00  0.00      R00  H  
ATOM   2871  HA  ASN 0 183      -6.247  -4.291  26.129  1.00  0.00           H  
ATOM   2872  HB3 ASN 0 183      -5.491  -5.154  23.684  1.00  0.00           H  
ATOM   2873  HB2 ASN 0 183      -5.893  -6.749  24.236  1.00  0.00           H  
ATOM   2874  N   GLY 0 184      -8.901  -5.424  24.575  1.00  0.00      R00  N  
ATOM   2875  CA  GLY 0 184     -10.142  -5.153  23.859  1.00  0.00      R00  C  
ATOM   2876  C   GLY 0 184     -10.449  -6.175  22.785  1.00  0.00      R00  C  
ATOM   2877  O   GLY 0 184      -9.688  -6.171  21.838  1.00  0.00      R00  O  
ATOM   2878  H   GLY 0 184      -8.814  -6.364  24.935  1.00  0.00      R00  H  
ATOM   2879  HA3 GLY 0 184     -10.153  -4.300  23.180  1.00  0.00           H  
ATOM   2880  HA2 GLY 0 184     -10.953  -5.123  24.587  1.00  0.00           H  
ATOM   2881  N   PRO 0 185     -11.567  -6.970  22.850  1.00  0.00      R00  N  
ATOM   2882  CA  PRO 0 185     -11.826  -8.029  21.932  1.00  0.00      R00  C  
ATOM   2883  C   PRO 0 185     -11.944  -7.642  20.440  1.00  0.00      R00  C  
ATOM   2884  O   PRO 0 185     -12.907  -6.899  20.122  1.00  0.00      R00  O  
ATOM   2885  CD  PRO 0 185     -12.560  -6.927  23.951  1.00  0.00      R00  C  
ATOM   2886  CB  PRO 0 185     -13.173  -8.622  22.441  1.00  0.00      R00  C  
ATOM   2887  CG  PRO 0 185     -13.307  -8.248  23.854  1.00  0.00      R00  C  
ATOM   2888  HD2 PRO 0 185     -13.235  -6.078  23.844  1.00  0.00           H  
ATOM   2889  HD3 PRO 0 185     -12.121  -6.848  24.946  1.00  0.00           H  
ATOM   2890  HA  PRO 0 185     -11.053  -8.786  22.061  1.00  0.00           H  
ATOM   2891  HB3 PRO 0 185     -13.479  -9.640  22.197  1.00  0.00           H  
ATOM   2892  HB2 PRO 0 185     -14.001  -8.081  21.983  1.00  0.00           H  
ATOM   2893  HG2 PRO 0 185     -14.331  -8.186  24.224  1.00  0.00           H  
ATOM   2894  HG3 PRO 0 185     -12.613  -8.852  24.438  1.00  0.00           H  
ATOM   2895  N   SER 0 186     -10.950  -8.029  19.588  1.00  0.00      R00  N  
ATOM   2896  CA  SER 0 186     -10.776  -7.651  18.208  1.00  0.00      R00  C  
ATOM   2897  C   SER 0 186      -9.764  -8.597  17.494  1.00  0.00      R00  C  
ATOM   2898  O   SER 0 186      -8.957  -9.171  18.211  1.00  0.00      R00  O  
ATOM   2899  CB  SER 0 186     -10.508  -6.188  18.212  1.00  0.00      R00  C  
ATOM   2900  OG  SER 0 186     -10.363  -5.690  16.913  1.00  0.00      R00  O  
ATOM   2901  H   SER 0 186     -10.256  -8.596  20.054  1.00  0.00      R00  H  
ATOM   2902  HG  SER 0 186     -10.134  -4.758  16.920  1.00  0.00      R00  H  
ATOM   2903  HA  SER 0 186     -11.751  -7.842  17.761  1.00  0.00           H  
ATOM   2904  HB3 SER 0 186      -9.542  -5.958  18.660  1.00  0.00           H  
ATOM   2905  HB2 SER 0 186     -11.272  -5.626  18.751  1.00  0.00           H  
ATOM   2906  N   CYS 0 187      -9.750  -8.581  16.127  1.00  0.00      R00  N  
ATOM   2907  CA  CYS 0 187      -8.851  -9.238  15.217  1.00  0.00      R00  C  
ATOM   2908  C   CYS 0 187      -8.047  -8.243  14.428  1.00  0.00      R00  C  
ATOM   2909  O   CYS 0 187      -8.647  -7.247  14.005  1.00  0.00      R00  O  
ATOM   2910  SG  CYS 0 187     -10.655 -11.524  15.019  1.00  0.00      R00  S  
ATOM   2911  CB  CYS 0 187      -9.808 -10.066  14.235  1.00  0.00      R00  C  
ATOM   2912  H   CYS 0 187     -10.523  -8.092  15.700  1.00  0.00      R00  H  
ATOM   2913  HB2 CYS 0 187     -10.602  -9.435  13.836  1.00  0.00           H  
ATOM   2914  HB3 CYS 0 187      -9.298 -10.457  13.354  1.00  0.00           H  
ATOM   2915  HA  CYS 0 187      -8.256 -10.007  15.710  1.00  0.00           H  
ATOM   2916  N   ASN 0 188      -6.777  -8.399  14.389  1.00  0.00      R00  N  
ATOM   2917  CA  ASN 0 188      -5.792  -7.559  13.657  1.00  0.00      R00  C  
ATOM   2918  C   ASN 0 188      -4.683  -8.482  13.157  1.00  0.00      R00  C  
ATOM   2919  O   ASN 0 188      -4.664  -9.687  13.468  1.00  0.00      R00  O  
ATOM   2920  CB  ASN 0 188      -5.279  -6.356  14.537  1.00  0.00      R00  C  
ATOM   2921  CG  ASN 0 188      -4.750  -5.159  13.756  1.00  0.00      R00  C  
ATOM   2922  OD1 ASN 0 188      -5.090  -4.930  12.641  1.00  0.00      R00  O  
ATOM   2923  ND2 ASN 0 188      -3.889  -4.388  14.378  1.00  0.00      R00  N  
ATOM   2924  H   ASN 0 188      -6.360  -9.253  14.733  1.00  0.00      R00  H  
ATOM   2925 HD21 ASN 0 188      -3.640  -3.576  13.831  1.00  0.00      R00  H  
ATOM   2926 HD22 ASN 0 188      -3.601  -4.374  15.346  1.00  0.00      R00  H  
ATOM   2927  HA  ASN 0 188      -6.118  -7.100  12.724  1.00  0.00           H  
ATOM   2928  HB3 ASN 0 188      -4.523  -6.599  15.284  1.00  0.00           H  
ATOM   2929  HB2 ASN 0 188      -6.126  -5.977  15.108  1.00  0.00           H  
ATOM   2930  N   ILE 0 189      -3.658  -7.953  12.460  1.00  0.00      R00  N  
ATOM   2931  CA  ILE 0 189      -2.453  -8.695  12.117  1.00  0.00      R00  C  
ATOM   2932  C   ILE 0 189      -1.585  -8.515  13.404  1.00  0.00      R00  C  
ATOM   2933  O   ILE 0 189      -1.278  -7.400  13.730  1.00  0.00      R00  O  
ATOM   2934  CB  ILE 0 189      -1.784  -8.097  10.813  1.00  0.00      R00  C  
ATOM   2935  CG2 ILE 0 189      -0.565  -9.005  10.336  1.00  0.00      R00  C  
ATOM   2936  CG1 ILE 0 189      -2.807  -8.020   9.672  1.00  0.00      R00  C  
ATOM   2937  CD1 ILE 0 189      -2.228  -7.660   8.355  1.00  0.00      R00  C  
ATOM   2938  H   ILE 0 189      -3.574  -6.949  12.532  1.00  0.00      R00  H  
ATOM   2939  HA  ILE 0 189      -2.607  -9.729  11.810  1.00  0.00           H  
ATOM   2940  HB  ILE 0 189      -1.415  -7.097  11.040  1.00  0.00           H  
ATOM   2941 HG21 ILE 0 189       0.048  -9.260  11.200  1.00  0.00           H  
ATOM   2942 HG22 ILE 0 189      -0.938 -10.001  10.096  1.00  0.00           H  
ATOM   2943 HG23 ILE 0 189       0.058  -8.548   9.567  1.00  0.00           H  
ATOM   2944 HG13 ILE 0 189      -3.577  -7.307   9.968  1.00  0.00           H  
ATOM   2945 HG12 ILE 0 189      -3.308  -8.988   9.696  1.00  0.00           H  
ATOM   2946 HD11 ILE 0 189      -2.840  -7.451   7.478  1.00  0.00           H  
ATOM   2947 HD12 ILE 0 189      -1.535  -6.844   8.557  1.00  0.00           H  
ATOM   2948 HD13 ILE 0 189      -1.566  -8.450   7.999  1.00  0.00           H  
ATOM   2949  N   VAL 0 190      -1.455  -9.564  14.241  1.00  0.00      R00  N  
ATOM   2950  CA  VAL 0 190      -0.844  -9.644  15.515  1.00  0.00      R00  C  
ATOM   2951  C   VAL 0 190       0.110 -10.879  15.508  1.00  0.00      R00  C  
ATOM   2952  O   VAL 0 190      -0.236 -11.887  14.886  1.00  0.00      R00  O  
ATOM   2953  CB  VAL 0 190      -1.903  -9.878  16.630  1.00  0.00      R00  C  
ATOM   2954  CG1 VAL 0 190      -2.591  -8.571  16.903  1.00  0.00      R00  C  
ATOM   2955  CG2 VAL 0 190      -2.918 -11.009  16.378  1.00  0.00      R00  C  
ATOM   2956  H   VAL 0 190      -2.026 -10.365  14.013  1.00  0.00      R00  H  
ATOM   2957  HA  VAL 0 190      -0.403  -8.663  15.692  1.00  0.00           H  
ATOM   2958  HB  VAL 0 190      -1.372 -10.085  17.559  1.00  0.00           H  
ATOM   2959 HG11 VAL 0 190      -3.341  -8.487  17.690  1.00  0.00           H  
ATOM   2960 HG12 VAL 0 190      -1.838  -7.826  17.160  1.00  0.00           H  
ATOM   2961 HG13 VAL 0 190      -3.117  -8.296  15.989  1.00  0.00           H  
ATOM   2962 HG21 VAL 0 190      -3.476 -11.021  17.314  1.00  0.00           H  
ATOM   2963 HG22 VAL 0 190      -3.656 -10.746  15.621  1.00  0.00           H  
ATOM   2964 HG23 VAL 0 190      -2.397 -11.940  16.156  1.00  0.00           H  
ATOM   2965  N   TRP 0 191       1.228 -10.760  16.202  1.00  0.00      R00  N  
ATOM   2966  CA  TRP 0 191       2.291 -11.741  16.463  1.00  0.00      R00  C  
ATOM   2967  C   TRP 0 191       1.625 -13.029  17.065  1.00  0.00      R00  C  
ATOM   2968  O   TRP 0 191       0.826 -12.944  18.026  1.00  0.00      R00  O  
ATOM   2969  CB  TRP 0 191       3.278 -11.077  17.428  1.00  0.00      R00  C  
ATOM   2970  CG  TRP 0 191       2.930 -11.079  18.939  1.00  0.00      R00  C  
ATOM   2971  CD2 TRP 0 191       2.096 -10.199  19.810  1.00  0.00      R00  C  
ATOM   2972  CE2 TRP 0 191       2.243 -10.616  21.157  1.00  0.00      R00  C  
ATOM   2973  CE3 TRP 0 191       1.163  -9.205  19.561  1.00  0.00      R00  C  
ATOM   2974  CD1 TRP 0 191       3.509 -11.955  19.831  1.00  0.00      R00  C  
ATOM   2975  NE1 TRP 0 191       3.058 -11.678  21.118  1.00  0.00      R00  N  
ATOM   2976  CZ2 TRP 0 191       1.436 -10.062  22.185  1.00  0.00      R00  C  
ATOM   2977  CZ3 TRP 0 191       0.476  -8.536  20.608  1.00  0.00      R00  C  
ATOM   2978  CH2 TRP 0 191       0.553  -9.003  21.981  1.00  0.00      R00  C  
ATOM   2979  H   TRP 0 191       1.212  -9.826  16.587  1.00  0.00      R00  H  
ATOM   2980  HE1 TRP 0 191       3.204 -12.252  21.936  1.00  0.00      R00  H  
ATOM   2981  HA  TRP 0 191       2.685 -11.831  15.451  1.00  0.00           H  
ATOM   2982  HB3 TRP 0 191       3.471 -10.053  17.106  1.00  0.00           H  
ATOM   2983  HB2 TRP 0 191       4.214 -11.631  17.361  1.00  0.00           H  
ATOM   2984  HE3 TRP 0 191       0.848  -9.006  18.547  1.00  0.00           H  
ATOM   2985  HD1 TRP 0 191       4.180 -12.745  19.528  1.00  0.00           H  
ATOM   2986  HZ2 TRP 0 191       1.608 -10.434  23.185  1.00  0.00           H  
ATOM   2987  HZ3 TRP 0 191      -0.121  -7.659  20.407  1.00  0.00           H  
ATOM   2988  HH2 TRP 0 191      -0.079  -8.571  22.743  1.00  0.00           H  
ATOM   2989  N   PRO 0 192       1.982 -14.230  16.507  1.00  0.00      R00  N  
ATOM   2990  CA  PRO 0 192       1.635 -15.459  17.235  1.00  0.00      R00  C  
ATOM   2991  C   PRO 0 192       2.311 -15.410  18.594  1.00  0.00      R00  C  
ATOM   2992  O   PRO 0 192       3.544 -15.413  18.714  1.00  0.00      R00  O  
ATOM   2993  CD  PRO 0 192       2.658 -14.445  15.181  1.00  0.00      R00  C  
ATOM   2994  CB  PRO 0 192       2.165 -16.598  16.253  1.00  0.00      R00  C  
ATOM   2995  CG  PRO 0 192       2.470 -15.933  14.903  1.00  0.00      R00  C  
ATOM   2996  HD2 PRO 0 192       3.724 -14.220  15.212  1.00  0.00           H  
ATOM   2997  HD3 PRO 0 192       2.184 -13.913  14.356  1.00  0.00           H  
ATOM   2998  HA  PRO 0 192       0.559 -15.521  17.071  1.00  0.00           H  
ATOM   2999  HB3 PRO 0 192       1.523 -17.479  16.253  1.00  0.00           H  
ATOM   3000  HB2 PRO 0 192       3.142 -16.911  16.620  1.00  0.00           H  
ATOM   3001  HG2 PRO 0 192       3.384 -16.223  14.383  1.00  0.00           H  
ATOM   3002  HG3 PRO 0 192       1.651 -16.006  14.188  1.00  0.00           H  
ATOM   3003  N   GLU 0 193       1.468 -15.375  19.632  1.00  0.00      R00  N  
ATOM   3004  CA  GLU 0 193       1.791 -15.297  21.089  1.00  0.00      R00  C  
ATOM   3005  C   GLU 0 193       3.069 -16.062  21.438  1.00  0.00      R00  C  
ATOM   3006  O   GLU 0 193       2.988 -17.292  21.510  1.00  0.00      R00  O  
ATOM   3007  CB  GLU 0 193       0.589 -15.562  22.003  1.00  0.00      R00  C  
ATOM   3008  CG  GLU 0 193       0.701 -15.671  23.563  1.00  0.00      R00  C  
ATOM   3009  CD  GLU 0 193      -0.650 -15.789  24.273  1.00  0.00      R00  C  
ATOM   3010  OE1 GLU 0 193      -0.780 -16.469  25.275  1.00  0.00      R00  O  
ATOM   3011  OE2 GLU 0 193      -1.654 -15.090  23.946  1.00  0.00      R00  O1-
ATOM   3012  H   GLU 0 193       0.533 -15.350  19.251  1.00  0.00      R00  H  
ATOM   3013  HA  GLU 0 193       1.953 -14.252  21.353  1.00  0.00           H  
ATOM   3014  HB3 GLU 0 193       0.209 -16.516  21.638  1.00  0.00           H  
ATOM   3015  HB2 GLU 0 193      -0.101 -14.757  21.748  1.00  0.00           H  
ATOM   3016  HG3 GLU 0 193       1.189 -14.791  23.983  1.00  0.00           H  
ATOM   3017  HG2 GLU 0 193       1.237 -16.566  23.879  1.00  0.00           H  
ATOM   3018  N   LYS 0 194       4.222 -15.407  21.519  1.00  0.00      R00  N  
ATOM   3019  CA  LYS 0 194       5.617 -15.915  21.638  1.00  0.00      R00  C  
ATOM   3020  C   LYS 0 194       6.462 -14.674  21.365  1.00  0.00      R00  C  
ATOM   3021  O   LYS 0 194       6.198 -13.937  20.396  1.00  0.00      R00  O  
ATOM   3022  CB  LYS 0 194       5.895 -17.018  20.567  1.00  0.00      R00  C  
ATOM   3023  CG  LYS 0 194       7.313 -17.632  20.589  1.00  0.00      R00  C  
ATOM   3024  CD  LYS 0 194       7.633 -18.428  19.351  1.00  0.00      R00  C  
ATOM   3025  CE  LYS 0 194       8.210 -17.513  18.278  1.00  0.00      R00  C  
ATOM   3026  NZ  LYS 0 194       8.049 -18.107  16.962  1.00  0.00      R00  N1+
ATOM   3027  H   LYS 0 194       4.219 -14.399  21.452  1.00  0.00      R00  H  
ATOM   3028  HZ1 LYS 0 194       8.363 -17.522  16.200  1.00  0.00      R00  H  
ATOM   3029  HZ2 LYS 0 194       8.456 -19.027  16.875  1.00  0.00      R00  H  
ATOM   3030  HZ3 LYS 0 194       7.086 -18.297  16.725  1.00  0.00      R00  H  
ATOM   3031  HA  LYS 0 194       5.718 -16.238  22.674  1.00  0.00           H  
ATOM   3032  HB3 LYS 0 194       5.673 -16.435  19.673  1.00  0.00           H  
ATOM   3033  HB2 LYS 0 194       5.146 -17.805  20.648  1.00  0.00           H  
ATOM   3034  HG3 LYS 0 194       7.313 -18.212  21.511  1.00  0.00           H  
ATOM   3035  HG2 LYS 0 194       8.078 -16.856  20.606  1.00  0.00           H  
ATOM   3036  HD3 LYS 0 194       6.690 -18.869  19.027  1.00  0.00           H  
ATOM   3037  HD2 LYS 0 194       8.200 -19.326  19.598  1.00  0.00           H  
ATOM   3038  HE3 LYS 0 194       9.257 -17.261  18.445  1.00  0.00           H  
ATOM   3039  HE2 LYS 0 194       7.800 -16.506  18.356  1.00  0.00           H  
ATOM   3040  N   ASP 0 195       7.508 -14.606  22.184  1.00  0.00      R00  N  
ATOM   3041  CA  ASP 0 195       8.512 -13.579  22.237  1.00  0.00      R00  C  
ATOM   3042  C   ASP 0 195       8.127 -12.081  22.511  1.00  0.00      R00  C  
ATOM   3043  O   ASP 0 195       8.981 -11.237  22.436  1.00  0.00      R00  O  
ATOM   3044  CB  ASP 0 195       9.500 -13.559  20.981  1.00  0.00      R00  C  
ATOM   3045  CG  ASP 0 195      10.440 -14.711  20.755  1.00  0.00      R00  C  
ATOM   3046  OD1 ASP 0 195      11.298 -14.653  19.824  1.00  0.00      R00  O  
ATOM   3047  OD2 ASP 0 195      10.521 -15.617  21.651  1.00  0.00      R00  O1-
ATOM   3048  H   ASP 0 195       7.510 -15.285  22.932  1.00  0.00      R00  H  
ATOM   3049  HA  ASP 0 195       9.091 -13.850  23.120  1.00  0.00           H  
ATOM   3050  HB3 ASP 0 195      10.178 -12.708  21.048  1.00  0.00           H  
ATOM   3051  HB2 ASP 0 195       8.896 -13.461  20.079  1.00  0.00           H  
ATOM   3052  N   LEU 0 196       6.854 -11.860  22.822  1.00  0.00      R00  N  
ATOM   3053  CA  LEU 0 196       6.283 -10.561  23.258  1.00  0.00      R00  C  
ATOM   3054  C   LEU 0 196       6.603  -9.410  22.289  1.00  0.00      R00  C  
ATOM   3055  O   LEU 0 196       6.391  -9.597  21.050  1.00  0.00      R00  O  
ATOM   3056  CB  LEU 0 196       6.632 -10.176  24.774  1.00  0.00      R00  C  
ATOM   3057  CG  LEU 0 196       6.204 -11.302  25.701  1.00  0.00      R00  C  
ATOM   3058  CD1 LEU 0 196       6.830 -11.326  27.075  1.00  0.00      R00  C  
ATOM   3059  CD2 LEU 0 196       4.694 -11.330  25.806  1.00  0.00      R00  C  
ATOM   3060  H   LEU 0 196       6.151 -12.533  22.552  1.00  0.00      R00  H  
ATOM   3061  HA  LEU 0 196       5.218 -10.769  23.155  1.00  0.00           H  
ATOM   3062  HB3 LEU 0 196       6.242  -9.230  25.148  1.00  0.00           H  
ATOM   3063  HB2 LEU 0 196       7.715 -10.109  24.879  1.00  0.00           H  
ATOM   3064  HG  LEU 0 196       6.534 -12.218  25.212  1.00  0.00           H  
ATOM   3065 HD11 LEU 0 196       7.794 -10.819  27.127  1.00  0.00           H  
ATOM   3066 HD12 LEU 0 196       6.186 -10.913  27.851  1.00  0.00           H  
ATOM   3067 HD13 LEU 0 196       7.144 -12.340  27.323  1.00  0.00           H  
ATOM   3068 HD21 LEU 0 196       4.111 -11.066  24.923  1.00  0.00           H  
ATOM   3069 HD22 LEU 0 196       4.305 -12.305  26.102  1.00  0.00           H  
ATOM   3070 HD23 LEU 0 196       4.323 -10.715  26.626  1.00  0.00           H  
ATOM   3071  N   ASN 0 197       6.906  -8.234  22.855  1.00  0.00      R00  N  
ATOM   3072  CA  ASN 0 197       7.241  -7.083  22.136  1.00  0.00      R00  C  
ATOM   3073  C   ASN 0 197       8.408  -7.178  21.180  1.00  0.00      R00  C  
ATOM   3074  O   ASN 0 197       8.387  -6.437  20.179  1.00  0.00      R00  O  
ATOM   3075  CB  ASN 0 197       7.507  -5.810  23.108  1.00  0.00      R00  C  
ATOM   3076  CG  ASN 0 197       6.686  -5.546  24.399  1.00  0.00      R00  C  
ATOM   3077  OD1 ASN 0 197       6.158  -6.499  24.950  1.00  0.00      R00  O  
ATOM   3078  ND2 ASN 0 197       6.613  -4.384  24.905  1.00  0.00      R00  N  
ATOM   3079  H   ASN 0 197       6.845  -8.123  23.857  1.00  0.00      R00  H  
ATOM   3080 HD21 ASN 0 197       6.048  -4.058  25.677  1.00  0.00      R00  H  
ATOM   3081 HD22 ASN 0 197       7.088  -3.635  24.421  1.00  0.00      R00  H  
ATOM   3082  HA  ASN 0 197       6.406  -6.789  21.501  1.00  0.00           H  
ATOM   3083  HB3 ASN 0 197       7.585  -4.924  22.478  1.00  0.00           H  
ATOM   3084  HB2 ASN 0 197       8.448  -6.113  23.567  1.00  0.00           H  
ATOM   3085  N   LYS 0 198       9.434  -7.900  21.447  1.00  0.00      R00  N  
ATOM   3086  CA  LYS 0 198      10.444  -8.235  20.448  1.00  0.00      R00  C  
ATOM   3087  C   LYS 0 198       9.888  -9.008  19.289  1.00  0.00      R00  C  
ATOM   3088  O   LYS 0 198      10.306  -8.852  18.114  1.00  0.00      R00  O  
ATOM   3089  CB  LYS 0 198      11.666  -8.956  21.239  1.00  0.00      R00  C  
ATOM   3090  CG  LYS 0 198      12.915  -9.143  20.389  1.00  0.00      R00  C  
ATOM   3091  CD  LYS 0 198      12.835 -10.427  19.493  1.00  0.00      R00  C  
ATOM   3092  CE  LYS 0 198      13.186 -11.806  20.123  1.00  0.00      R00  C  
ATOM   3093  NZ  LYS 0 198      14.604 -12.018  20.542  1.00  0.00      R00  N1+
ATOM   3094  H   LYS 0 198       9.661  -8.279  22.355  1.00  0.00      R00  H  
ATOM   3095  HZ1 LYS 0 198      15.157 -11.627  19.793  1.00  0.00      R00  H  
ATOM   3096  HZ2 LYS 0 198      14.836 -11.619  21.440  1.00  0.00      R00  H  
ATOM   3097  HZ3 LYS 0 198      14.801 -13.007  20.596  1.00  0.00      R00  H  
ATOM   3098  HA  LYS 0 198      10.758  -7.300  19.982  1.00  0.00           H  
ATOM   3099  HB3 LYS 0 198      11.246  -9.889  21.615  1.00  0.00           H  
ATOM   3100  HB2 LYS 0 198      11.987  -8.353  22.088  1.00  0.00           H  
ATOM   3101  HG3 LYS 0 198      13.761  -9.235  21.071  1.00  0.00           H  
ATOM   3102  HG2 LYS 0 198      13.201  -8.263  19.813  1.00  0.00           H  
ATOM   3103  HD3 LYS 0 198      13.475 -10.298  18.620  1.00  0.00           H  
ATOM   3104  HD2 LYS 0 198      11.807 -10.573  19.160  1.00  0.00           H  
ATOM   3105  HE3 LYS 0 198      12.952 -12.640  19.461  1.00  0.00           H  
ATOM   3106  HE2 LYS 0 198      12.623 -12.032  21.029  1.00  0.00           H  
ATOM   3107  N   GLY 0 199       8.943  -9.906  19.628  1.00  0.00      R00  N  
ATOM   3108  CA  GLY 0 199       8.205 -10.789  18.689  1.00  0.00      R00  C  
ATOM   3109  C   GLY 0 199       7.376  -9.962  17.753  1.00  0.00      R00  C  
ATOM   3110  O   GLY 0 199       7.439 -10.214  16.565  1.00  0.00      R00  O  
ATOM   3111  H   GLY 0 199       8.591  -9.978  20.572  1.00  0.00      R00  H  
ATOM   3112  HA3 GLY 0 199       7.423 -11.328  19.224  1.00  0.00           H  
ATOM   3113  HA2 GLY 0 199       8.902 -11.410  18.127  1.00  0.00           H  
ATOM   3114  N   GLN 0 200       6.701  -8.895  18.240  1.00  0.00      R00  N  
ATOM   3115  CA  GLN 0 200       5.887  -8.051  17.382  1.00  0.00      R00  C  
ATOM   3116  C   GLN 0 200       6.711  -7.205  16.480  1.00  0.00      R00  C  
ATOM   3117  O   GLN 0 200       6.276  -7.006  15.390  1.00  0.00      R00  O  
ATOM   3118  CB  GLN 0 200       4.994  -7.197  18.294  1.00  0.00      R00  C  
ATOM   3119  CG  GLN 0 200       4.032  -6.149  17.594  1.00  0.00      R00  C  
ATOM   3120  CD  GLN 0 200       3.044  -6.847  16.605  1.00  0.00      R00  C  
ATOM   3121  OE1 GLN 0 200       2.328  -7.798  16.939  1.00  0.00      R00  O  
ATOM   3122  NE2 GLN 0 200       2.905  -6.371  15.391  1.00  0.00      R00  N  
ATOM   3123  H   GLN 0 200       6.719  -8.749  19.239  1.00  0.00      R00  H  
ATOM   3124 HE21 GLN 0 200       2.288  -6.798  14.715  1.00  0.00      R00  H  
ATOM   3125 HE22 GLN 0 200       3.101  -5.391  15.242  1.00  0.00      R00  H  
ATOM   3126  HA  GLN 0 200       5.245  -8.641  16.728  1.00  0.00           H  
ATOM   3127  HB3 GLN 0 200       5.555  -6.872  19.170  1.00  0.00           H  
ATOM   3128  HB2 GLN 0 200       4.280  -7.889  18.740  1.00  0.00           H  
ATOM   3129  HG3 GLN 0 200       4.637  -5.373  17.125  1.00  0.00           H  
ATOM   3130  HG2 GLN 0 200       3.437  -5.630  18.345  1.00  0.00           H  
ATOM   3131  N   THR 0 201       7.829  -6.749  17.019  1.00  0.00      R00  N  
ATOM   3132  CA  THR 0 201       8.837  -5.981  16.254  1.00  0.00      R00  C  
ATOM   3133  C   THR 0 201       9.557  -6.756  15.148  1.00  0.00      R00  C  
ATOM   3134  O   THR 0 201       9.529  -6.424  13.987  1.00  0.00      R00  O  
ATOM   3135  CB  THR 0 201       9.958  -5.303  17.138  1.00  0.00      R00  C  
ATOM   3136  OG1 THR 0 201       9.343  -4.647  18.274  1.00  0.00      R00  O  
ATOM   3137  CG2 THR 0 201      10.829  -4.247  16.361  1.00  0.00      R00  C  
ATOM   3138  H   THR 0 201       7.875  -6.839  18.024  1.00  0.00      R00  H  
ATOM   3139  HG1 THR 0 201       8.922  -5.305  18.831  1.00  0.00      R00  H  
ATOM   3140  HA  THR 0 201       8.258  -5.230  15.717  1.00  0.00           H  
ATOM   3141  HB  THR 0 201      10.634  -6.038  17.576  1.00  0.00           H  
ATOM   3142 HG21 THR 0 201      11.651  -3.840  16.952  1.00  0.00           H  
ATOM   3143 HG22 THR 0 201      11.390  -4.825  15.627  1.00  0.00           H  
ATOM   3144 HG23 THR 0 201      10.236  -3.513  15.815  1.00  0.00           H  
ATOM   3145  N   THR 0 202      10.002  -8.020  15.448  1.00  0.00      R00  N  
ATOM   3146  CA  THR 0 202      10.462  -9.092  14.538  1.00  0.00      R00  C  
ATOM   3147  C   THR 0 202       9.387  -9.482  13.385  1.00  0.00      R00  C  
ATOM   3148  O   THR 0 202       9.725  -9.453  12.208  1.00  0.00      R00  O  
ATOM   3149  CB  THR 0 202      10.927 -10.350  15.316  1.00  0.00      R00  C  
ATOM   3150  OG1 THR 0 202      11.928  -9.906  16.250  1.00  0.00      R00  O  
ATOM   3151  CG2 THR 0 202      11.490 -11.501  14.444  1.00  0.00      R00  C  
ATOM   3152  H   THR 0 202       9.941  -8.302  16.415  1.00  0.00      R00  H  
ATOM   3153  HG1 THR 0 202      11.478  -9.460  16.972  1.00  0.00      R00  H  
ATOM   3154  HA  THR 0 202      11.332  -8.713  14.003  1.00  0.00           H  
ATOM   3155  HB  THR 0 202      10.121 -10.651  15.986  1.00  0.00           H  
ATOM   3156 HG21 THR 0 202      10.675 -12.081  14.013  1.00  0.00           H  
ATOM   3157 HG22 THR 0 202      12.128 -11.113  13.650  1.00  0.00           H  
ATOM   3158 HG23 THR 0 202      12.013 -12.173  15.125  1.00  0.00           H  
ATOM   3159  N   PHE 0 203       8.150  -9.757  13.815  1.00  0.00      R00  N  
ATOM   3160  CA  PHE 0 203       6.929  -9.976  13.023  1.00  0.00      R00  C  
ATOM   3161  C   PHE 0 203       6.429  -8.819  12.152  1.00  0.00      R00  C  
ATOM   3162  O   PHE 0 203       6.068  -9.053  11.001  1.00  0.00      R00  O  
ATOM   3163  CB  PHE 0 203       5.836 -10.349  14.036  1.00  0.00      R00  C  
ATOM   3164  CG  PHE 0 203       4.604 -10.970  13.395  1.00  0.00      R00  C  
ATOM   3165  CD1 PHE 0 203       4.651 -12.262  12.908  1.00  0.00      R00  C  
ATOM   3166  CD2 PHE 0 203       3.376 -10.210  13.244  1.00  0.00      R00  C  
ATOM   3167  CE1 PHE 0 203       3.557 -12.822  12.191  1.00  0.00      R00  C  
ATOM   3168  CE2 PHE 0 203       2.312 -10.789  12.516  1.00  0.00      R00  C  
ATOM   3169  CZ  PHE 0 203       2.444 -12.061  11.952  1.00  0.00      R00  C  
ATOM   3170  H   PHE 0 203       7.937  -9.550  14.780  1.00  0.00      R00  H  
ATOM   3171  HA  PHE 0 203       7.087 -10.863  12.409  1.00  0.00           H  
ATOM   3172  HB3 PHE 0 203       5.665  -9.502  14.701  1.00  0.00           H  
ATOM   3173  HB2 PHE 0 203       6.146 -11.211  14.628  1.00  0.00           H  
ATOM   3174  HD1 PHE 0 203       5.553 -12.848  13.007  1.00  0.00           H  
ATOM   3175  HD2 PHE 0 203       3.369  -9.178  13.561  1.00  0.00           H  
ATOM   3176  HE1 PHE 0 203       3.580 -13.832  11.808  1.00  0.00           H  
ATOM   3177  HE2 PHE 0 203       1.369 -10.271  12.419  1.00  0.00           H  
ATOM   3178  HZ  PHE 0 203       1.688 -12.565  11.369  1.00  0.00           H  
ATOM   3179  N   THR 0 204       6.535  -7.556  12.620  1.00  0.00      R00  N  
ATOM   3180  CA  THR 0 204       6.309  -6.376  11.813  1.00  0.00      R00  C  
ATOM   3181  C   THR 0 204       7.429  -6.097  10.747  1.00  0.00      R00  C  
ATOM   3182  O   THR 0 204       7.148  -5.535   9.680  1.00  0.00      R00  O  
ATOM   3183  CB  THR 0 204       6.053  -5.042  12.573  1.00  0.00      R00  C  
ATOM   3184  OG1 THR 0 204       4.857  -5.227  13.429  1.00  0.00      R00  O  
ATOM   3185  CG2 THR 0 204       5.767  -3.736  11.837  1.00  0.00      R00  C  
ATOM   3186  H   THR 0 204       6.670  -7.380  13.605  1.00  0.00      R00  H  
ATOM   3187  HG1 THR 0 204       4.831  -6.098  13.832  1.00  0.00      R00  H  
ATOM   3188  HA  THR 0 204       5.352  -6.591  11.338  1.00  0.00           H  
ATOM   3189  HB  THR 0 204       6.827  -4.816  13.307  1.00  0.00           H  
ATOM   3190 HG21 THR 0 204       4.875  -3.821  11.217  1.00  0.00           H  
ATOM   3191 HG22 THR 0 204       5.636  -2.984  12.615  1.00  0.00           H  
ATOM   3192 HG23 THR 0 204       6.556  -3.450  11.142  1.00  0.00           H  
ATOM   3193  N   LEU 0 205       8.638  -6.516  11.051  1.00  0.00      R00  N  
ATOM   3194  CA  LEU 0 205       9.823  -6.572  10.181  1.00  0.00      R00  C  
ATOM   3195  C   LEU 0 205       9.694  -7.550   9.001  1.00  0.00      R00  C  
ATOM   3196  O   LEU 0 205       9.893  -7.199   7.852  1.00  0.00      R00  O  
ATOM   3197  CB  LEU 0 205      11.077  -6.708  11.003  1.00  0.00      R00  C  
ATOM   3198  CG  LEU 0 205      11.701  -5.471  11.722  1.00  0.00      R00  C  
ATOM   3199  CD1 LEU 0 205      12.724  -6.003  12.741  1.00  0.00      R00  C  
ATOM   3200  CD2 LEU 0 205      12.402  -4.444  10.770  1.00  0.00      R00  C  
ATOM   3201  H   LEU 0 205       8.808  -6.852  11.988  1.00  0.00      R00  H  
ATOM   3202  HA  LEU 0 205       9.974  -5.556   9.815  1.00  0.00           H  
ATOM   3203  HB3 LEU 0 205      11.879  -6.941  10.302  1.00  0.00           H  
ATOM   3204  HB2 LEU 0 205      10.907  -7.458  11.776  1.00  0.00           H  
ATOM   3205  HG  LEU 0 205      10.928  -4.962  12.299  1.00  0.00           H  
ATOM   3206 HD11 LEU 0 205      13.501  -5.245  12.831  1.00  0.00           H  
ATOM   3207 HD12 LEU 0 205      12.394  -6.019  13.779  1.00  0.00           H  
ATOM   3208 HD13 LEU 0 205      13.024  -7.049  12.668  1.00  0.00           H  
ATOM   3209 HD21 LEU 0 205      13.491  -4.435  10.740  1.00  0.00           H  
ATOM   3210 HD22 LEU 0 205      12.091  -4.540   9.729  1.00  0.00           H  
ATOM   3211 HD23 LEU 0 205      12.021  -3.470  11.077  1.00  0.00           H  
ATOM   3212  N   TYR 0 206       9.199  -8.726   9.382  1.00  0.00      R00  N  
ATOM   3213  CA  TYR 0 206       8.982  -9.845   8.423  1.00  0.00      R00  C  
ATOM   3214  C   TYR 0 206       7.785  -9.477   7.482  1.00  0.00      R00  C  
ATOM   3215  O   TYR 0 206       7.787  -9.864   6.289  1.00  0.00      R00  O  
ATOM   3216  CB  TYR 0 206       8.678 -11.148   9.190  1.00  0.00      R00  C  
ATOM   3217  CG  TYR 0 206       9.818 -11.976   9.839  1.00  0.00      R00  C  
ATOM   3218  CD1 TYR 0 206       9.455 -13.277  10.277  1.00  0.00      R00  C  
ATOM   3219  CE1 TYR 0 206      10.454 -14.110  10.899  1.00  0.00      R00  C  
ATOM   3220  CD2 TYR 0 206      11.188 -11.542   9.989  1.00  0.00      R00  C  
ATOM   3221  CE2 TYR 0 206      12.087 -12.279  10.734  1.00  0.00      R00  C  
ATOM   3222  CZ  TYR 0 206      11.750 -13.616  11.136  1.00  0.00      R00  C  
ATOM   3223  OH  TYR 0 206      12.664 -14.331  11.842  1.00  0.00      R00  O  
ATOM   3224  H   TYR 0 206       9.136  -8.837  10.384  1.00  0.00      R00  H  
ATOM   3225  HH  TYR 0 206      13.547 -13.968  11.741  1.00  0.00      R00  H  
ATOM   3226  HA  TYR 0 206       9.832  -9.942   7.747  1.00  0.00           H  
ATOM   3227  HB3 TYR 0 206       8.261 -11.896   8.515  1.00  0.00           H  
ATOM   3228  HB2 TYR 0 206       7.809 -10.985   9.827  1.00  0.00           H  
ATOM   3229  HD1 TYR 0 206       8.447 -13.624  10.103  1.00  0.00           H  
ATOM   3230  HE1 TYR 0 206      10.203 -15.146  11.070  1.00  0.00           H  
ATOM   3231  HD2 TYR 0 206      11.488 -10.542   9.712  1.00  0.00           H  
ATOM   3232  HE2 TYR 0 206      13.072 -11.851  10.848  1.00  0.00           H  
ATOM   3233  N   SER 0 207       6.790  -8.778   8.027  1.00  0.00      R00  N  
ATOM   3234  CA  SER 0 207       5.622  -8.308   7.222  1.00  0.00      R00  C  
ATOM   3235  C   SER 0 207       6.052  -7.070   6.437  1.00  0.00      R00  C  
ATOM   3236  O   SER 0 207       5.595  -6.936   5.290  1.00  0.00      R00  O  
ATOM   3237  CB  SER 0 207       4.510  -8.007   8.185  1.00  0.00      R00  C  
ATOM   3238  OG  SER 0 207       4.098  -9.132   9.005  1.00  0.00      R00  O  
ATOM   3239  H   SER 0 207       7.051  -8.443   8.944  1.00  0.00      R00  H  
ATOM   3240  HG  SER 0 207       4.698  -9.244   9.746  1.00  0.00      R00  H  
ATOM   3241  HA  SER 0 207       5.282  -9.045   6.495  1.00  0.00           H  
ATOM   3242  HB3 SER 0 207       3.782  -7.579   7.497  1.00  0.00           H  
ATOM   3243  HB2 SER 0 207       4.777  -7.173   8.834  1.00  0.00           H  
ATOM   3244  N   PHE 0 208       6.945  -6.223   6.962  1.00  0.00      R00  N  
ATOM   3245  CA  PHE 0 208       7.565  -5.185   6.223  1.00  0.00      R00  C  
ATOM   3246  C   PHE 0 208       8.381  -5.628   5.044  1.00  0.00      R00  C  
ATOM   3247  O   PHE 0 208       8.369  -4.936   4.037  1.00  0.00      R00  O  
ATOM   3248  CB  PHE 0 208       8.251  -4.234   7.272  1.00  0.00      R00  C  
ATOM   3249  CG  PHE 0 208       9.015  -3.073   6.694  1.00  0.00      R00  C  
ATOM   3250  CD1 PHE 0 208       8.377  -2.128   5.788  1.00  0.00      R00  C  
ATOM   3251  CD2 PHE 0 208      10.283  -2.838   7.292  1.00  0.00      R00  C  
ATOM   3252  CE1 PHE 0 208       9.079  -0.926   5.485  1.00  0.00      R00  C  
ATOM   3253  CE2 PHE 0 208      10.973  -1.706   6.797  1.00  0.00      R00  C  
ATOM   3254  CZ  PHE 0 208      10.315  -0.766   6.008  1.00  0.00      R00  C  
ATOM   3255  H   PHE 0 208       7.225  -6.222   7.932  1.00  0.00      R00  H  
ATOM   3256  HA  PHE 0 208       6.777  -4.616   5.729  1.00  0.00           H  
ATOM   3257  HB3 PHE 0 208       8.926  -4.761   7.946  1.00  0.00           H  
ATOM   3258  HB2 PHE 0 208       7.406  -3.992   7.917  1.00  0.00           H  
ATOM   3259  HD1 PHE 0 208       7.413  -2.279   5.325  1.00  0.00           H  
ATOM   3260  HD2 PHE 0 208      10.731  -3.633   7.870  1.00  0.00           H  
ATOM   3261  HE1 PHE 0 208       8.730  -0.225   4.741  1.00  0.00           H  
ATOM   3262  HE2 PHE 0 208      11.988  -1.419   7.028  1.00  0.00           H  
ATOM   3263  HZ  PHE 0 208      10.809   0.128   5.657  1.00  0.00           H  
ATOM   3264  N   ALA 0 209       9.073  -6.762   5.068  1.00  0.00      R00  N  
ATOM   3265  CA  ALA 0 209       9.812  -7.384   4.042  1.00  0.00      R00  C  
ATOM   3266  C   ALA 0 209       8.808  -7.952   2.966  1.00  0.00      R00  C  
ATOM   3267  O   ALA 0 209       8.607  -7.350   1.903  1.00  0.00      R00  O  
ATOM   3268  CB  ALA 0 209      10.733  -8.425   4.687  1.00  0.00      R00  C  
ATOM   3269  H   ALA 0 209       9.102  -7.165   5.993  1.00  0.00      R00  H  
ATOM   3270  HA  ALA 0 209      10.318  -6.632   3.437  1.00  0.00           H  
ATOM   3271  HB1 ALA 0 209      11.428  -8.792   3.931  1.00  0.00           H  
ATOM   3272  HB2 ALA 0 209      11.412  -7.993   5.423  1.00  0.00           H  
ATOM   3273  HB3 ALA 0 209      10.174  -9.261   5.106  1.00  0.00           H  
ATOM   3274  N   LEU 0 210       8.104  -9.008   3.240  1.00  0.00      R00  N  
ATOM   3275  CA  LEU 0 210       6.990  -9.625   2.483  1.00  0.00      R00  C  
ATOM   3276  C   LEU 0 210       5.973  -8.685   1.823  1.00  0.00      R00  C  
ATOM   3277  O   LEU 0 210       5.480  -8.900   0.749  1.00  0.00      R00  O  
ATOM   3278  CB  LEU 0 210       6.280 -10.684   3.386  1.00  0.00      R00  C  
ATOM   3279  CG  LEU 0 210       5.331 -11.683   2.647  1.00  0.00      R00  C  
ATOM   3280  CD1 LEU 0 210       5.978 -12.725   1.747  1.00  0.00      R00  C  
ATOM   3281  CD2 LEU 0 210       4.374 -12.386   3.625  1.00  0.00      R00  C  
ATOM   3282  H   LEU 0 210       8.373  -9.502   4.079  1.00  0.00      R00  H  
ATOM   3283  HA  LEU 0 210       7.338 -10.198   1.623  1.00  0.00           H  
ATOM   3284  HB3 LEU 0 210       5.594 -10.134   4.031  1.00  0.00           H  
ATOM   3285  HB2 LEU 0 210       6.950 -11.252   4.032  1.00  0.00           H  
ATOM   3286  HG  LEU 0 210       4.705 -11.086   1.984  1.00  0.00           H  
ATOM   3287 HD11 LEU 0 210       7.062 -12.675   1.848  1.00  0.00           H  
ATOM   3288 HD12 LEU 0 210       5.524 -13.692   1.965  1.00  0.00           H  
ATOM   3289 HD13 LEU 0 210       5.685 -12.612   0.704  1.00  0.00           H  
ATOM   3290 HD21 LEU 0 210       3.627 -12.860   2.988  1.00  0.00           H  
ATOM   3291 HD22 LEU 0 210       4.890 -13.135   4.225  1.00  0.00           H  
ATOM   3292 HD23 LEU 0 210       3.996 -11.699   4.382  1.00  0.00           H  
ATOM   3293  N   GLY 0 211       5.578  -7.702   2.632  1.00  0.00      R00  N  
ATOM   3294  CA  GLY 0 211       4.392  -6.970   2.430  1.00  0.00      R00  C  
ATOM   3295  C   GLY 0 211       4.680  -5.422   2.234  1.00  0.00      R00  C  
ATOM   3296  O   GLY 0 211       3.738  -4.540   2.306  1.00  0.00      R00  O  
ATOM   3297  H   GLY 0 211       6.026  -7.727   3.538  1.00  0.00      R00  H  
ATOM   3298  HA3 GLY 0 211       3.633  -7.099   3.201  1.00  0.00           H  
ATOM   3299  HA2 GLY 0 211       3.799  -7.237   1.556  1.00  0.00           H  
ATOM   3300  N   PHE 0 212       5.938  -5.022   1.890  1.00  0.00      R00  N  
ATOM   3301  CA  PHE 0 212       6.418  -3.802   1.334  1.00  0.00      R00  C  
ATOM   3302  C   PHE 0 212       7.744  -3.843   0.560  1.00  0.00      R00  C  
ATOM   3303  O   PHE 0 212       7.811  -3.598  -0.656  1.00  0.00      R00  O  
ATOM   3304  CB  PHE 0 212       6.298  -2.637   2.402  1.00  0.00      R00  C  
ATOM   3305  CG  PHE 0 212       6.997  -1.285   2.088  1.00  0.00      R00  C  
ATOM   3306  CD1 PHE 0 212       8.380  -1.196   2.312  1.00  0.00      R00  C  
ATOM   3307  CD2 PHE 0 212       6.299  -0.180   1.629  1.00  0.00      R00  C  
ATOM   3308  CE1 PHE 0 212       9.083  -0.100   1.861  1.00  0.00      R00  C  
ATOM   3309  CE2 PHE 0 212       6.961   0.964   1.275  1.00  0.00      R00  C  
ATOM   3310  CZ  PHE 0 212       8.346   0.978   1.316  1.00  0.00      R00  C  
ATOM   3311  H   PHE 0 212       6.603  -5.783   1.869  1.00  0.00      R00  H  
ATOM   3312  HA  PHE 0 212       5.733  -3.417   0.579  1.00  0.00           H  
ATOM   3313  HB3 PHE 0 212       6.822  -2.867   3.330  1.00  0.00           H  
ATOM   3314  HB2 PHE 0 212       5.289  -2.310   2.653  1.00  0.00           H  
ATOM   3315  HD1 PHE 0 212       8.917  -2.001   2.791  1.00  0.00           H  
ATOM   3316  HD2 PHE 0 212       5.238  -0.357   1.533  1.00  0.00           H  
ATOM   3317  HE1 PHE 0 212      10.145   0.051   1.989  1.00  0.00           H  
ATOM   3318  HE2 PHE 0 212       6.541   1.837   0.798  1.00  0.00           H  
ATOM   3319  HZ  PHE 0 212       8.926   1.824   0.977  1.00  0.00           H  
ATOM   3320  N   ALA 0 213       8.777  -4.317   1.293  1.00  0.00      R00  N  
ATOM   3321  CA  ALA 0 213      10.119  -3.945   0.890  1.00  0.00      R00  C  
ATOM   3322  C   ALA 0 213      10.679  -4.847  -0.189  1.00  0.00      R00  C  
ATOM   3323  O   ALA 0 213      11.235  -4.366  -1.190  1.00  0.00      R00  O  
ATOM   3324  CB  ALA 0 213      11.021  -3.833   2.005  1.00  0.00      R00  C  
ATOM   3325  H   ALA 0 213       8.692  -4.655   2.241  1.00  0.00      R00  H  
ATOM   3326  HA  ALA 0 213      10.137  -2.944   0.458  1.00  0.00           H  
ATOM   3327  HB1 ALA 0 213      11.984  -3.505   1.614  1.00  0.00           H  
ATOM   3328  HB2 ALA 0 213      10.896  -3.025   2.726  1.00  0.00           H  
ATOM   3329  HB3 ALA 0 213      11.191  -4.753   2.564  1.00  0.00           H  
ATOM   3330  N   ALA 0 214      10.430  -6.185   0.004  1.00  0.00      R00  N  
ATOM   3331  CA  ALA 0 214      10.895  -7.169  -0.976  1.00  0.00      R00  C  
ATOM   3332  C   ALA 0 214      10.158  -7.060  -2.386  1.00  0.00      R00  C  
ATOM   3333  O   ALA 0 214      10.877  -7.169  -3.400  1.00  0.00      R00  O  
ATOM   3334  CB  ALA 0 214      10.681  -8.571  -0.489  1.00  0.00      R00  C  
ATOM   3335  H   ALA 0 214       9.782  -6.506   0.709  1.00  0.00      R00  H  
ATOM   3336  HA  ALA 0 214      11.923  -6.997  -1.294  1.00  0.00           H  
ATOM   3337  HB1 ALA 0 214      10.817  -9.178  -1.383  1.00  0.00           H  
ATOM   3338  HB2 ALA 0 214      11.468  -8.787   0.234  1.00  0.00           H  
ATOM   3339  HB3 ALA 0 214       9.718  -8.705   0.005  1.00  0.00           H  
ATOM   3340  N   PRO 0 215       8.819  -6.746  -2.482  1.00  0.00      R00  N  
ATOM   3341  CA  PRO 0 215       8.205  -6.325  -3.686  1.00  0.00      R00  C  
ATOM   3342  C   PRO 0 215       8.821  -5.031  -4.266  1.00  0.00      R00  C  
ATOM   3343  O   PRO 0 215       8.858  -4.916  -5.532  1.00  0.00      R00  O  
ATOM   3344  CD  PRO 0 215       7.818  -6.951  -1.409  1.00  0.00      R00  C  
ATOM   3345  CB  PRO 0 215       6.725  -6.227  -3.432  1.00  0.00      R00  C  
ATOM   3346  CG  PRO 0 215       6.539  -6.325  -1.930  1.00  0.00      R00  C  
ATOM   3347  HD2 PRO 0 215       8.107  -6.450  -0.486  1.00  0.00           H  
ATOM   3348  HD3 PRO 0 215       7.699  -8.028  -1.289  1.00  0.00           H  
ATOM   3349  HA  PRO 0 215       8.371  -7.061  -4.474  1.00  0.00           H  
ATOM   3350  HB3 PRO 0 215       6.215  -7.105  -3.828  1.00  0.00           H  
ATOM   3351  HB2 PRO 0 215       6.145  -5.377  -3.792  1.00  0.00           H  
ATOM   3352  HG2 PRO 0 215       6.504  -5.293  -1.582  1.00  0.00           H  
ATOM   3353  HG3 PRO 0 215       5.641  -6.793  -1.528  1.00  0.00           H  
ATOM   3354  N   LEU 0 216       9.220  -3.999  -3.457  1.00  0.00      R00  N  
ATOM   3355  CA  LEU 0 216       9.538  -2.710  -4.018  1.00  0.00      R00  C  
ATOM   3356  C   LEU 0 216      10.867  -2.727  -4.707  1.00  0.00      R00  C  
ATOM   3357  O   LEU 0 216      11.041  -2.124  -5.758  1.00  0.00      R00  O  
ATOM   3358  CB  LEU 0 216       9.573  -1.677  -2.880  1.00  0.00      R00  C  
ATOM   3359  CG  LEU 0 216       9.509  -0.201  -3.239  1.00  0.00      R00  C  
ATOM   3360  CD1 LEU 0 216       8.165   0.121  -4.023  1.00  0.00      R00  C  
ATOM   3361  CD2 LEU 0 216       9.616   0.780  -2.056  1.00  0.00      R00  C  
ATOM   3362  H   LEU 0 216       9.240  -4.006  -2.447  1.00  0.00      R00  H  
ATOM   3363  HA  LEU 0 216       8.756  -2.354  -4.688  1.00  0.00           H  
ATOM   3364  HB3 LEU 0 216      10.435  -1.893  -2.249  1.00  0.00           H  
ATOM   3365  HB2 LEU 0 216       8.731  -1.808  -2.199  1.00  0.00           H  
ATOM   3366  HG  LEU 0 216      10.348  -0.027  -3.913  1.00  0.00           H  
ATOM   3367 HD11 LEU 0 216       7.677   1.013  -3.629  1.00  0.00           H  
ATOM   3368 HD12 LEU 0 216       8.276   0.322  -5.089  1.00  0.00           H  
ATOM   3369 HD13 LEU 0 216       7.420  -0.652  -3.833  1.00  0.00           H  
ATOM   3370 HD21 LEU 0 216      10.087   1.703  -2.394  1.00  0.00           H  
ATOM   3371 HD22 LEU 0 216       8.651   1.049  -1.627  1.00  0.00           H  
ATOM   3372 HD23 LEU 0 216      10.131   0.377  -1.185  1.00  0.00           H  
ATOM   3373  N   THR 0 217      11.807  -3.400  -4.012  1.00  0.00      R00  N  
ATOM   3374  CA  THR 0 217      13.106  -3.763  -4.636  1.00  0.00      R00  C  
ATOM   3375  C   THR 0 217      12.971  -4.525  -6.023  1.00  0.00      R00  C  
ATOM   3376  O   THR 0 217      13.706  -4.146  -6.963  1.00  0.00      R00  O  
ATOM   3377  CB  THR 0 217      13.968  -4.606  -3.728  1.00  0.00      R00  C  
ATOM   3378  OG1 THR 0 217      13.852  -4.122  -2.404  1.00  0.00      R00  O  
ATOM   3379  CG2 THR 0 217      15.422  -4.687  -4.112  1.00  0.00      R00  C  
ATOM   3380  H   THR 0 217      11.547  -3.841  -3.141  1.00  0.00      R00  H  
ATOM   3381  HG1 THR 0 217      12.960  -4.291  -2.090  1.00  0.00      R00  H  
ATOM   3382  HA  THR 0 217      13.564  -2.802  -4.870  1.00  0.00           H  
ATOM   3383  HB  THR 0 217      13.592  -5.624  -3.625  1.00  0.00           H  
ATOM   3384 HG21 THR 0 217      16.111  -5.039  -3.344  1.00  0.00           H  
ATOM   3385 HG22 THR 0 217      15.405  -5.132  -5.107  1.00  0.00           H  
ATOM   3386 HG23 THR 0 217      15.714  -3.641  -4.204  1.00  0.00           H  
ATOM   3387  N   LEU 0 218      12.012  -5.378  -6.114  1.00  0.00      R00  N  
ATOM   3388  CA  LEU 0 218      11.860  -6.239  -7.278  1.00  0.00      R00  C  
ATOM   3389  C   LEU 0 218      11.248  -5.329  -8.400  1.00  0.00      R00  C  
ATOM   3390  O   LEU 0 218      11.794  -5.372  -9.476  1.00  0.00      R00  O  
ATOM   3391  CB  LEU 0 218      11.145  -7.516  -6.961  1.00  0.00      R00  C  
ATOM   3392  CG  LEU 0 218      12.049  -8.588  -6.246  1.00  0.00      R00  C  
ATOM   3393  CD1 LEU 0 218      11.293  -9.819  -5.658  1.00  0.00      R00  C  
ATOM   3394  CD2 LEU 0 218      13.104  -9.120  -7.232  1.00  0.00      R00  C  
ATOM   3395  H   LEU 0 218      11.421  -5.540  -5.312  1.00  0.00      R00  H  
ATOM   3396  HA  LEU 0 218      12.864  -6.511  -7.603  1.00  0.00           H  
ATOM   3397  HB3 LEU 0 218      10.779  -8.043  -7.842  1.00  0.00           H  
ATOM   3398  HB2 LEU 0 218      10.237  -7.266  -6.412  1.00  0.00           H  
ATOM   3399  HG  LEU 0 218      12.502  -8.101  -5.382  1.00  0.00           H  
ATOM   3400 HD11 LEU 0 218      10.291  -9.942  -6.070  1.00  0.00           H  
ATOM   3401 HD12 LEU 0 218      11.850 -10.745  -5.798  1.00  0.00           H  
ATOM   3402 HD13 LEU 0 218      11.097  -9.623  -4.603  1.00  0.00           H  
ATOM   3403 HD21 LEU 0 218      12.952  -8.982  -8.303  1.00  0.00           H  
ATOM   3404 HD22 LEU 0 218      13.984  -8.565  -6.908  1.00  0.00           H  
ATOM   3405 HD23 LEU 0 218      13.441 -10.153  -7.141  1.00  0.00           H  
ATOM   3406  N   ILE 0 219      10.222  -4.457  -8.191  1.00  0.00      R00  N  
ATOM   3407  CA  ILE 0 219       9.689  -3.490  -9.165  1.00  0.00      R00  C  
ATOM   3408  C   ILE 0 219      10.736  -2.436  -9.554  1.00  0.00      R00  C  
ATOM   3409  O   ILE 0 219      10.880  -2.152 -10.679  1.00  0.00      R00  O  
ATOM   3410  CB  ILE 0 219       8.422  -2.794  -8.484  1.00  0.00      R00  C  
ATOM   3411  CG2 ILE 0 219       7.880  -1.591  -9.276  1.00  0.00      R00  C  
ATOM   3412  CG1 ILE 0 219       7.197  -3.741  -8.237  1.00  0.00      R00  C  
ATOM   3413  CD1 ILE 0 219       6.483  -3.364  -6.889  1.00  0.00      R00  C  
ATOM   3414  H   ILE 0 219       9.870  -4.331  -7.253  1.00  0.00      R00  H  
ATOM   3415  HA  ILE 0 219       9.331  -4.024 -10.045  1.00  0.00           H  
ATOM   3416  HB  ILE 0 219       8.640  -2.288  -7.543  1.00  0.00           H  
ATOM   3417 HG21 ILE 0 219       8.511  -0.703  -9.314  1.00  0.00           H  
ATOM   3418 HG22 ILE 0 219       7.832  -1.765 -10.351  1.00  0.00           H  
ATOM   3419 HG23 ILE 0 219       6.956  -1.146  -8.909  1.00  0.00           H  
ATOM   3420 HG13 ILE 0 219       7.528  -4.778  -8.176  1.00  0.00           H  
ATOM   3421 HG12 ILE 0 219       6.568  -3.750  -9.127  1.00  0.00           H  
ATOM   3422 HD11 ILE 0 219       6.627  -4.007  -6.021  1.00  0.00           H  
ATOM   3423 HD12 ILE 0 219       6.630  -2.312  -6.642  1.00  0.00           H  
ATOM   3424 HD13 ILE 0 219       5.405  -3.323  -7.042  1.00  0.00           H  
ATOM   3425  N   PHE 0 220      11.423  -1.877  -8.565  1.00  0.00      R00  N  
ATOM   3426  CA  PHE 0 220      12.508  -0.973  -8.793  1.00  0.00      R00  C  
ATOM   3427  C   PHE 0 220      13.595  -1.550  -9.716  1.00  0.00      R00  C  
ATOM   3428  O   PHE 0 220      13.911  -0.876 -10.668  1.00  0.00      R00  O  
ATOM   3429  CB  PHE 0 220      12.998  -0.566  -7.377  1.00  0.00      R00  C  
ATOM   3430  CG  PHE 0 220      14.298   0.255  -7.367  1.00  0.00      R00  C  
ATOM   3431  CD1 PHE 0 220      14.539   1.293  -8.310  1.00  0.00      R00  C  
ATOM   3432  CD2 PHE 0 220      15.324  -0.030  -6.482  1.00  0.00      R00  C  
ATOM   3433  CE1 PHE 0 220      15.626   2.133  -8.089  1.00  0.00      R00  C  
ATOM   3434  CE2 PHE 0 220      16.477   0.771  -6.303  1.00  0.00      R00  C  
ATOM   3435  CZ  PHE 0 220      16.630   1.851  -7.143  1.00  0.00      R00  C  
ATOM   3436  H   PHE 0 220      11.162  -2.033  -7.602  1.00  0.00      R00  H  
ATOM   3437  HA  PHE 0 220      12.136  -0.048  -9.233  1.00  0.00           H  
ATOM   3438  HB3 PHE 0 220      13.253  -1.442  -6.781  1.00  0.00           H  
ATOM   3439  HB2 PHE 0 220      12.216  -0.087  -6.787  1.00  0.00           H  
ATOM   3440  HD1 PHE 0 220      13.735   1.562  -8.980  1.00  0.00           H  
ATOM   3441  HD2 PHE 0 220      15.246  -0.898  -5.843  1.00  0.00           H  
ATOM   3442  HE1 PHE 0 220      15.613   3.018  -8.708  1.00  0.00           H  
ATOM   3443  HE2 PHE 0 220      17.256   0.709  -5.558  1.00  0.00           H  
ATOM   3444  HZ  PHE 0 220      17.411   2.591  -7.041  1.00  0.00           H  
ATOM   3445  N   VAL 0 221      14.026  -2.785  -9.430  1.00  0.00      R00  N  
ATOM   3446  CA  VAL 0 221      15.119  -3.358 -10.217  1.00  0.00      R00  C  
ATOM   3447  C   VAL 0 221      14.623  -3.844 -11.665  1.00  0.00      R00  C  
ATOM   3448  O   VAL 0 221      15.369  -3.718 -12.615  1.00  0.00      R00  O  
ATOM   3449  CB  VAL 0 221      15.957  -4.459  -9.556  1.00  0.00      R00  C  
ATOM   3450  CG1 VAL 0 221      15.349  -5.866  -9.512  1.00  0.00      R00  C  
ATOM   3451  CG2 VAL 0 221      17.362  -4.562 -10.197  1.00  0.00      R00  C  
ATOM   3452  H   VAL 0 221      13.842  -3.280  -8.569  1.00  0.00      R00  H  
ATOM   3453  HA  VAL 0 221      15.795  -2.511 -10.335  1.00  0.00           H  
ATOM   3454  HB  VAL 0 221      16.119  -4.180  -8.515  1.00  0.00           H  
ATOM   3455 HG11 VAL 0 221      15.262  -6.425 -10.444  1.00  0.00           H  
ATOM   3456 HG12 VAL 0 221      15.981  -6.445  -8.838  1.00  0.00           H  
ATOM   3457 HG13 VAL 0 221      14.353  -5.806  -9.072  1.00  0.00           H  
ATOM   3458 HG21 VAL 0 221      17.833  -3.631 -10.510  1.00  0.00           H  
ATOM   3459 HG22 VAL 0 221      18.034  -5.178  -9.600  1.00  0.00           H  
ATOM   3460 HG23 VAL 0 221      17.188  -5.017 -11.172  1.00  0.00           H  
ATOM   3461  N   PHE 0 222      13.365  -4.324 -11.781  1.00  0.00      R00  N  
ATOM   3462  CA  PHE 0 222      12.809  -4.670 -13.103  1.00  0.00      R00  C  
ATOM   3463  C   PHE 0 222      12.686  -3.374 -13.926  1.00  0.00      R00  C  
ATOM   3464  O   PHE 0 222      13.245  -3.308 -15.037  1.00  0.00      R00  O  
ATOM   3465  CB  PHE 0 222      11.412  -5.330 -12.858  1.00  0.00      R00  C  
ATOM   3466  CG  PHE 0 222      11.377  -6.725 -12.177  1.00  0.00      R00  C  
ATOM   3467  CD1 PHE 0 222      12.244  -7.751 -12.643  1.00  0.00      R00  C  
ATOM   3468  CD2 PHE 0 222      10.222  -7.201 -11.441  1.00  0.00      R00  C  
ATOM   3469  CE1 PHE 0 222      12.109  -9.064 -12.251  1.00  0.00      R00  C  
ATOM   3470  CE2 PHE 0 222      10.128  -8.550 -11.028  1.00  0.00      R00  C  
ATOM   3471  CZ  PHE 0 222      11.114  -9.498 -11.361  1.00  0.00      R00  C  
ATOM   3472  H   PHE 0 222      12.806  -4.337 -10.940  1.00  0.00      R00  H  
ATOM   3473  HA  PHE 0 222      13.442  -5.388 -13.625  1.00  0.00           H  
ATOM   3474  HB3 PHE 0 222      10.845  -5.582 -13.754  1.00  0.00           H  
ATOM   3475  HB2 PHE 0 222      10.853  -4.627 -12.240  1.00  0.00           H  
ATOM   3476  HD1 PHE 0 222      12.996  -7.475 -13.368  1.00  0.00           H  
ATOM   3477  HD2 PHE 0 222       9.383  -6.543 -11.267  1.00  0.00           H  
ATOM   3478  HE1 PHE 0 222      12.688  -9.880 -12.656  1.00  0.00           H  
ATOM   3479  HE2 PHE 0 222       9.226  -8.854 -10.518  1.00  0.00           H  
ATOM   3480  HZ  PHE 0 222      11.173 -10.508 -10.984  1.00  0.00           H  
ATOM   3481  N   TYR 0 223      12.224  -2.213 -13.295  1.00  0.00      R00  N  
ATOM   3482  CA  TYR 0 223      12.285  -0.882 -13.946  1.00  0.00      R00  C  
ATOM   3483  C   TYR 0 223      13.634  -0.383 -14.389  1.00  0.00      R00  C  
ATOM   3484  O   TYR 0 223      13.761   0.171 -15.476  1.00  0.00      R00  O  
ATOM   3485  CB  TYR 0 223      11.525   0.244 -13.241  1.00  0.00      R00  C  
ATOM   3486  CG  TYR 0 223       9.991   0.283 -13.576  1.00  0.00      R00  C  
ATOM   3487  CD1 TYR 0 223       9.628   1.060 -14.712  1.00  0.00      R00  C  
ATOM   3488  CE1 TYR 0 223       8.351   1.058 -15.253  1.00  0.00      R00  C  
ATOM   3489  CD2 TYR 0 223       9.034  -0.452 -12.804  1.00  0.00      R00  C  
ATOM   3490  CE2 TYR 0 223       7.674  -0.372 -13.249  1.00  0.00      R00  C  
ATOM   3491  CZ  TYR 0 223       7.381   0.297 -14.479  1.00  0.00      R00  C  
ATOM   3492  OH  TYR 0 223       6.130   0.205 -14.996  1.00  0.00      R00  O  
ATOM   3493  H   TYR 0 223      11.874  -2.226 -12.348  1.00  0.00      R00  H  
ATOM   3494  HH  TYR 0 223       5.557  -0.292 -14.407  1.00  0.00      R00  H  
ATOM   3495  HA  TYR 0 223      11.750  -0.969 -14.891  1.00  0.00           H  
ATOM   3496  HB3 TYR 0 223      11.959   1.208 -13.504  1.00  0.00           H  
ATOM   3497  HB2 TYR 0 223      11.797   0.199 -12.186  1.00  0.00           H  
ATOM   3498  HD1 TYR 0 223      10.433   1.544 -15.245  1.00  0.00           H  
ATOM   3499  HE1 TYR 0 223       8.038   1.408 -16.225  1.00  0.00           H  
ATOM   3500  HD2 TYR 0 223       9.249  -1.055 -11.935  1.00  0.00           H  
ATOM   3501  HE2 TYR 0 223       6.852  -0.976 -12.895  1.00  0.00           H  
ATOM   3502  N   CYS 0 224      14.646  -0.552 -13.534  1.00  0.00      R00  N  
ATOM   3503  CA  CYS 0 224      16.018  -0.023 -13.784  1.00  0.00      R00  C  
ATOM   3504  C   CYS 0 224      16.656  -0.785 -14.956  1.00  0.00      R00  C  
ATOM   3505  O   CYS 0 224      17.310  -0.161 -15.789  1.00  0.00      R00  O  
ATOM   3506  CB  CYS 0 224      16.862  -0.191 -12.406  1.00  0.00      R00  C  
ATOM   3507  SG  CYS 0 224      16.421   0.970 -11.065  1.00  0.00      R00  S  
ATOM   3508  H   CYS 0 224      14.421  -0.940 -12.630  1.00  0.00      R00  H  
ATOM   3509  HA  CYS 0 224      15.983   1.045 -13.998  1.00  0.00           H  
ATOM   3510  HB3 CYS 0 224      17.885   0.099 -12.646  1.00  0.00           H  
ATOM   3511  HB2 CYS 0 224      16.822  -1.171 -11.930  1.00  0.00           H  
ATOM   3512  HG  CYS 0 224      15.180   0.580 -10.759  1.00  0.00           H  
ATOM   3513  N   LEU 0 225      16.312  -2.092 -15.084  1.00  0.00      R00  N  
ATOM   3514  CA  LEU 0 225      16.611  -2.854 -16.352  1.00  0.00      R00  C  
ATOM   3515  C   LEU 0 225      15.826  -2.253 -17.568  1.00  0.00      R00  C  
ATOM   3516  O   LEU 0 225      16.513  -2.050 -18.530  1.00  0.00      R00  O  
ATOM   3517  CB  LEU 0 225      16.396  -4.331 -16.055  1.00  0.00      R00  C  
ATOM   3518  CG  LEU 0 225      17.435  -5.014 -15.102  1.00  0.00      R00  C  
ATOM   3519  CD1 LEU 0 225      17.082  -6.484 -14.573  1.00  0.00      R00  C  
ATOM   3520  CD2 LEU 0 225      18.894  -5.048 -15.597  1.00  0.00      R00  C  
ATOM   3521  H   LEU 0 225      15.684  -2.451 -14.379  1.00  0.00      R00  H  
ATOM   3522  HA  LEU 0 225      17.668  -2.758 -16.600  1.00  0.00           H  
ATOM   3523  HB3 LEU 0 225      16.384  -4.905 -16.981  1.00  0.00           H  
ATOM   3524  HB2 LEU 0 225      15.406  -4.461 -15.616  1.00  0.00           H  
ATOM   3525  HG  LEU 0 225      17.306  -4.338 -14.257  1.00  0.00           H  
ATOM   3526 HD11 LEU 0 225      17.181  -6.613 -13.495  1.00  0.00           H  
ATOM   3527 HD12 LEU 0 225      16.055  -6.808 -14.741  1.00  0.00           H  
ATOM   3528 HD13 LEU 0 225      17.781  -7.212 -14.986  1.00  0.00           H  
ATOM   3529 HD21 LEU 0 225      19.390  -5.980 -15.324  1.00  0.00           H  
ATOM   3530 HD22 LEU 0 225      19.005  -5.025 -16.681  1.00  0.00           H  
ATOM   3531 HD23 LEU 0 225      19.337  -4.216 -15.049  1.00  0.00           H  
ATOM   3532  N   VAL 0 226      14.559  -1.934 -17.475  1.00  0.00      R00  N  
ATOM   3533  CA  VAL 0 226      13.872  -1.332 -18.590  1.00  0.00      R00  C  
ATOM   3534  C   VAL 0 226      14.407   0.067 -18.938  1.00  0.00      R00  C  
ATOM   3535  O   VAL 0 226      14.540   0.361 -20.112  1.00  0.00      R00  O  
ATOM   3536  CB  VAL 0 226      12.333  -1.127 -18.366  1.00  0.00      R00  C  
ATOM   3537  CG1 VAL 0 226      11.591  -0.722 -19.655  1.00  0.00      R00  C  
ATOM   3538  CG2 VAL 0 226      11.503  -2.107 -17.559  1.00  0.00      R00  C  
ATOM   3539  H   VAL 0 226      14.113  -2.057 -16.577  1.00  0.00      R00  H  
ATOM   3540  HA  VAL 0 226      14.036  -1.938 -19.481  1.00  0.00           H  
ATOM   3541  HB  VAL 0 226      12.297  -0.298 -17.659  1.00  0.00           H  
ATOM   3542 HG11 VAL 0 226      11.808  -1.504 -20.382  1.00  0.00           H  
ATOM   3543 HG12 VAL 0 226      10.524  -0.597 -19.473  1.00  0.00           H  
ATOM   3544 HG13 VAL 0 226      11.998   0.197 -20.078  1.00  0.00           H  
ATOM   3545 HG21 VAL 0 226      11.323  -3.015 -18.134  1.00  0.00           H  
ATOM   3546 HG22 VAL 0 226      11.991  -2.485 -16.661  1.00  0.00           H  
ATOM   3547 HG23 VAL 0 226      10.626  -1.568 -17.200  1.00  0.00           H  
ATOM   3548  N   ILE 0 227      14.800   0.918 -17.911  1.00  0.00      R00  N  
ATOM   3549  CA  ILE 0 227      15.725   2.063 -18.075  1.00  0.00      R00  C  
ATOM   3550  C   ILE 0 227      17.033   1.721 -18.872  1.00  0.00      R00  C  
ATOM   3551  O   ILE 0 227      17.246   2.323 -19.886  1.00  0.00      R00  O  
ATOM   3552  CB  ILE 0 227      16.128   2.916 -16.693  1.00  0.00      R00  C  
ATOM   3553  CG2 ILE 0 227      17.162   4.010 -16.918  1.00  0.00      R00  C  
ATOM   3554  CG1 ILE 0 227      14.762   3.441 -16.123  1.00  0.00      R00  C  
ATOM   3555  CD1 ILE 0 227      14.833   3.714 -14.602  1.00  0.00      R00  C  
ATOM   3556  H   ILE 0 227      14.504   0.685 -16.974  1.00  0.00      R00  H  
ATOM   3557  HA  ILE 0 227      15.084   2.702 -18.681  1.00  0.00           H  
ATOM   3558  HB  ILE 0 227      16.616   2.305 -15.933  1.00  0.00           H  
ATOM   3559 HG21 ILE 0 227      16.717   4.913 -17.335  1.00  0.00           H  
ATOM   3560 HG22 ILE 0 227      17.462   4.379 -15.937  1.00  0.00           H  
ATOM   3561 HG23 ILE 0 227      18.130   3.714 -17.323  1.00  0.00           H  
ATOM   3562 HG13 ILE 0 227      13.993   2.696 -16.325  1.00  0.00           H  
ATOM   3563 HG12 ILE 0 227      14.574   4.427 -16.547  1.00  0.00           H  
ATOM   3564 HD11 ILE 0 227      14.075   4.452 -14.339  1.00  0.00           H  
ATOM   3565 HD12 ILE 0 227      14.521   2.833 -14.040  1.00  0.00           H  
ATOM   3566 HD13 ILE 0 227      15.784   4.095 -14.233  1.00  0.00           H  
ATOM   3567  N   ARG 0 228      17.809   0.699 -18.471  1.00  0.00      R00  N  
ATOM   3568  CA  ARG 0 228      18.990   0.231 -19.122  1.00  0.00      R00  C  
ATOM   3569  C   ARG 0 228      18.731  -0.291 -20.548  1.00  0.00      R00  C  
ATOM   3570  O   ARG 0 228      19.557  -0.126 -21.430  1.00  0.00      R00  O  
ATOM   3571  CB  ARG 0 228      19.718  -0.733 -18.199  1.00  0.00      R00  C  
ATOM   3572  CG  ARG 0 228      20.358  -0.093 -17.021  1.00  0.00      R00  C  
ATOM   3573  CD  ARG 0 228      21.025  -1.122 -16.161  1.00  0.00      R00  C  
ATOM   3574  NE  ARG 0 228      22.183  -1.821 -16.800  1.00  0.00      R00  N  
ATOM   3575  CZ  ARG 0 228      23.323  -1.201 -17.039  1.00  0.00      R00  C  
ATOM   3576  NH1 ARG 0 228      24.322  -1.927 -17.633  1.00  0.00      R00  N  
ATOM   3577  NH2 ARG 0 228      23.653   0.025 -16.684  1.00  0.00      R00  N1+
ATOM   3578  H   ARG 0 228      17.488   0.137 -17.696  1.00  0.00      R00  H  
ATOM   3579  HE  ARG 0 228      21.957  -2.679 -17.283  1.00  0.00      R00  H  
ATOM   3580 HH11 ARG 0 228      25.264  -1.566 -17.668  1.00  0.00      R00  H  
ATOM   3581 HH12 ARG 0 228      24.163  -2.723 -18.234  1.00  0.00      R00  H  
ATOM   3582 HH21 ARG 0 228      24.585   0.413 -16.725  1.00  0.00      R00  H  
ATOM   3583 HH22 ARG 0 228      23.012   0.393 -15.995  1.00  0.00      R00  H  
ATOM   3584  HA  ARG 0 228      19.662   1.085 -19.208  1.00  0.00           H  
ATOM   3585  HB3 ARG 0 228      20.523  -1.215 -18.752  1.00  0.00           H  
ATOM   3586  HB2 ARG 0 228      19.119  -1.552 -17.800  1.00  0.00           H  
ATOM   3587  HG3 ARG 0 228      19.830   0.527 -16.297  1.00  0.00           H  
ATOM   3588  HG2 ARG 0 228      21.168   0.533 -17.395  1.00  0.00           H  
ATOM   3589  HD3 ARG 0 228      20.290  -1.920 -16.053  1.00  0.00           H  
ATOM   3590  HD2 ARG 0 228      21.212  -0.826 -15.129  1.00  0.00           H  
ATOM   3591  N   LYS 0 229      17.581  -0.910 -20.815  1.00  0.00      R00  N  
ATOM   3592  CA  LYS 0 229      17.170  -1.340 -22.123  1.00  0.00      R00  C  
ATOM   3593  C   LYS 0 229      16.861  -0.249 -23.180  1.00  0.00      R00  C  
ATOM   3594  O   LYS 0 229      17.361  -0.302 -24.265  1.00  0.00      R00  O  
ATOM   3595  CB  LYS 0 229      15.942  -2.293 -21.904  1.00  0.00      R00  C  
ATOM   3596  CG  LYS 0 229      15.460  -2.954 -23.239  1.00  0.00      R00  C  
ATOM   3597  CD  LYS 0 229      16.532  -3.645 -24.069  1.00  0.00      R00  C  
ATOM   3598  CE  LYS 0 229      17.256  -4.858 -23.280  1.00  0.00      R00  C  
ATOM   3599  NZ  LYS 0 229      18.387  -5.420 -24.073  1.00  0.00      R00  N1+
ATOM   3600  H   LYS 0 229      16.875  -1.200 -20.153  1.00  0.00      R00  H  
ATOM   3601  HZ1 LYS 0 229      18.055  -5.986 -24.841  1.00  0.00      R00  H  
ATOM   3602  HZ2 LYS 0 229      19.125  -4.747 -24.225  1.00  0.00      R00  H  
ATOM   3603  HZ3 LYS 0 229      18.744  -6.137 -23.457  1.00  0.00      R00  H  
ATOM   3604  HA  LYS 0 229      17.952  -2.064 -22.353  1.00  0.00           H  
ATOM   3605  HB3 LYS 0 229      15.079  -1.776 -21.484  1.00  0.00           H  
ATOM   3606  HB2 LYS 0 229      16.135  -3.055 -21.148  1.00  0.00           H  
ATOM   3607  HG3 LYS 0 229      15.005  -2.182 -23.860  1.00  0.00           H  
ATOM   3608  HG2 LYS 0 229      14.672  -3.696 -23.106  1.00  0.00           H  
ATOM   3609  HD3 LYS 0 229      17.276  -2.915 -24.389  1.00  0.00           H  
ATOM   3610  HD2 LYS 0 229      16.044  -4.040 -24.961  1.00  0.00           H  
ATOM   3611  HE3 LYS 0 229      16.617  -5.729 -23.130  1.00  0.00           H  
ATOM   3612  HE2 LYS 0 229      17.544  -4.506 -22.289  1.00  0.00           H  
ATOM   3613  N   LEU 0 230      16.201   0.875 -22.724  1.00  0.00      R00  N  
ATOM   3614  CA  LEU 0 230      16.066   2.047 -23.566  1.00  0.00      R00  C  
ATOM   3615  C   LEU 0 230      17.275   2.886 -23.811  1.00  0.00      R00  C  
ATOM   3616  O   LEU 0 230      17.401   3.510 -24.878  1.00  0.00      R00  O  
ATOM   3617  CB  LEU 0 230      15.024   2.938 -22.882  1.00  0.00      R00  C  
ATOM   3618  CG  LEU 0 230      13.553   2.464 -22.848  1.00  0.00      R00  C  
ATOM   3619  CD1 LEU 0 230      12.775   3.542 -21.977  1.00  0.00      R00  C  
ATOM   3620  CD2 LEU 0 230      12.813   2.112 -24.212  1.00  0.00      R00  C  
ATOM   3621  H   LEU 0 230      15.676   0.754 -21.869  1.00  0.00      R00  H  
ATOM   3622  HA  LEU 0 230      15.632   1.775 -24.528  1.00  0.00           H  
ATOM   3623  HB3 LEU 0 230      14.935   3.875 -23.432  1.00  0.00           H  
ATOM   3624  HB2 LEU 0 230      15.369   3.256 -21.897  1.00  0.00           H  
ATOM   3625  HG  LEU 0 230      13.434   1.497 -22.359  1.00  0.00           H  
ATOM   3626 HD11 LEU 0 230      12.098   4.132 -22.595  1.00  0.00           H  
ATOM   3627 HD12 LEU 0 230      12.156   2.847 -21.411  1.00  0.00           H  
ATOM   3628 HD13 LEU 0 230      13.351   4.195 -21.321  1.00  0.00           H  
ATOM   3629 HD21 LEU 0 230      13.165   1.107 -24.444  1.00  0.00           H  
ATOM   3630 HD22 LEU 0 230      11.748   2.041 -23.992  1.00  0.00           H  
ATOM   3631 HD23 LEU 0 230      13.010   2.884 -24.955  1.00  0.00           H  
ATOM   3632  N   LYS 0 231      18.221   2.858 -22.835  1.00  0.00      R00  N  
ATOM   3633  CA  LYS 0 231      19.591   3.509 -22.935  1.00  0.00      R00  C  
ATOM   3634  C   LYS 0 231      20.439   3.174 -24.195  1.00  0.00      R00  C  
ATOM   3635  O   LYS 0 231      20.905   4.071 -24.836  1.00  0.00      R00  O  
ATOM   3636  CB  LYS 0 231      20.332   3.198 -21.613  1.00  0.00      R00  C  
ATOM   3637  CG  LYS 0 231      21.572   4.075 -21.467  1.00  0.00      R00  C  
ATOM   3638  CD  LYS 0 231      22.391   3.360 -20.353  1.00  0.00      R00  C  
ATOM   3639  CE  LYS 0 231      23.695   4.139 -19.814  1.00  0.00      R00  C  
ATOM   3640  NZ  LYS 0 231      24.271   3.491 -18.638  1.00  0.00      R00  N1+
ATOM   3641  H   LYS 0 231      18.078   2.317 -21.995  1.00  0.00      R00  H  
ATOM   3642  HZ1 LYS 0 231      24.545   2.528 -18.771  1.00  0.00      R00  H  
ATOM   3643  HZ2 LYS 0 231      25.127   4.003 -18.477  1.00  0.00      R00  H  
ATOM   3644  HZ3 LYS 0 231      23.705   3.586 -17.807  1.00  0.00      R00  H  
ATOM   3645  HA  LYS 0 231      19.353   4.571 -22.997  1.00  0.00           H  
ATOM   3646  HB3 LYS 0 231      20.607   2.161 -21.807  1.00  0.00           H  
ATOM   3647  HB2 LYS 0 231      19.703   3.129 -20.725  1.00  0.00           H  
ATOM   3648  HG3 LYS 0 231      21.152   5.039 -21.180  1.00  0.00           H  
ATOM   3649  HG2 LYS 0 231      22.126   4.224 -22.394  1.00  0.00           H  
ATOM   3650  HD3 LYS 0 231      22.718   2.389 -20.724  1.00  0.00           H  
ATOM   3651  HD2 LYS 0 231      21.828   2.918 -19.531  1.00  0.00           H  
ATOM   3652  HE3 LYS 0 231      23.359   5.156 -19.612  1.00  0.00           H  
ATOM   3653  HE2 LYS 0 231      24.414   4.116 -20.633  1.00  0.00           H  
ATOM   3654  N   THR 0 232      20.526   1.850 -24.480  1.00  0.00      R00  N  
ATOM   3655  CA  THR 0 232      21.387   1.342 -25.534  1.00  0.00      R00  C  
ATOM   3656  C   THR 0 232      20.964   1.640 -27.029  1.00  0.00      R00  C  
ATOM   3657  O   THR 0 232      21.692   1.260 -27.933  1.00  0.00      R00  O  
ATOM   3658  CB  THR 0 232      21.596  -0.109 -25.394  1.00  0.00      R00  C  
ATOM   3659  OG1 THR 0 232      20.386  -0.815 -25.365  1.00  0.00      R00  O  
ATOM   3660  CG2 THR 0 232      22.457  -0.416 -24.198  1.00  0.00      R00  C  
ATOM   3661  H   THR 0 232      20.019   1.144 -23.967  1.00  0.00      R00  H  
ATOM   3662  HG1 THR 0 232      20.006  -0.709 -26.240  1.00  0.00      R00  H  
ATOM   3663  HA  THR 0 232      22.341   1.833 -25.338  1.00  0.00           H  
ATOM   3664  HB  THR 0 232      22.105  -0.560 -26.246  1.00  0.00           H  
ATOM   3665 HG21 THR 0 232      22.307  -0.036 -23.187  1.00  0.00           H  
ATOM   3666 HG22 THR 0 232      22.518  -1.499 -24.091  1.00  0.00           H  
ATOM   3667 HG23 THR 0 232      23.461  -0.124 -24.503  1.00  0.00           H  
ATOM   3668  N   VAL 0 233      19.870   2.423 -27.246  1.00  0.00      R00  N  
ATOM   3669  CA  VAL 0 233      19.394   2.908 -28.573  1.00  0.00      R00  C  
ATOM   3670  C   VAL 0 233      20.365   3.964 -29.083  1.00  0.00      R00  C  
ATOM   3671  O   VAL 0 233      20.828   4.727 -28.248  1.00  0.00      R00  O  
ATOM   3672  CB  VAL 0 233      17.982   3.508 -28.501  1.00  0.00      R00  C  
ATOM   3673  CG1 VAL 0 233      17.486   4.038 -29.868  1.00  0.00      R00  C  
ATOM   3674  CG2 VAL 0 233      16.781   2.540 -27.987  1.00  0.00      R00  C  
ATOM   3675  H   VAL 0 233      19.383   2.715 -26.410  1.00  0.00      R00  H  
ATOM   3676  HA  VAL 0 233      19.346   2.093 -29.295  1.00  0.00           H  
ATOM   3677  HB  VAL 0 233      17.929   4.322 -27.777  1.00  0.00           H  
ATOM   3678 HG11 VAL 0 233      16.425   4.265 -29.975  1.00  0.00           H  
ATOM   3679 HG12 VAL 0 233      18.003   4.980 -30.047  1.00  0.00           H  
ATOM   3680 HG13 VAL 0 233      17.780   3.315 -30.629  1.00  0.00           H  
ATOM   3681 HG21 VAL 0 233      16.849   2.130 -26.979  1.00  0.00           H  
ATOM   3682 HG22 VAL 0 233      15.830   2.961 -28.314  1.00  0.00           H  
ATOM   3683 HG23 VAL 0 233      16.863   1.622 -28.569  1.00  0.00           H  
ATOM   3684  N   GLY 0 234      20.748   3.953 -30.388  1.00  0.00      R00  N  
ATOM   3685  CA  GLY 0 234      21.834   4.780 -30.922  1.00  0.00      R00  C  
ATOM   3686  C   GLY 0 234      21.486   6.293 -30.945  1.00  0.00      R00  C  
ATOM   3687  O   GLY 0 234      20.296   6.673 -31.015  1.00  0.00      R00  O  
ATOM   3688  H   GLY 0 234      20.234   3.328 -30.993  1.00  0.00      R00  H  
ATOM   3689  HA3 GLY 0 234      22.006   4.508 -31.963  1.00  0.00           H  
ATOM   3690  HA2 GLY 0 234      22.759   4.354 -30.533  1.00  0.00           H  
ATOM   3691  N   PRO 0 235      22.514   7.184 -30.945  1.00  0.00      R00  N  
ATOM   3692  CA  PRO 0 235      22.406   8.653 -30.874  1.00  0.00      R00  C  
ATOM   3693  C   PRO 0 235      21.444   9.412 -31.743  1.00  0.00      R00  C  
ATOM   3694  O   PRO 0 235      21.137  10.593 -31.369  1.00  0.00      R00  O  
ATOM   3695  CD  PRO 0 235      23.893   6.814 -31.017  1.00  0.00      R00  C  
ATOM   3696  CB  PRO 0 235      23.809   9.195 -31.034  1.00  0.00      R00  C  
ATOM   3697  CG  PRO 0 235      24.686   8.028 -30.616  1.00  0.00      R00  C  
ATOM   3698  HD2 PRO 0 235      24.210   6.475 -32.003  1.00  0.00           H  
ATOM   3699  HD3 PRO 0 235      24.214   5.974 -30.401  1.00  0.00           H  
ATOM   3700  HA  PRO 0 235      22.068   8.771 -29.845  1.00  0.00           H  
ATOM   3701  HB3 PRO 0 235      24.049  10.138 -30.544  1.00  0.00           H  
ATOM   3702  HB2 PRO 0 235      24.076   9.303 -32.086  1.00  0.00           H  
ATOM   3703  HG2 PRO 0 235      25.720   8.120 -30.949  1.00  0.00           H  
ATOM   3704  HG3 PRO 0 235      24.718   8.108 -29.530  1.00  0.00           H  
ATOM   3705  N   LYS 0 236      21.225   8.886 -32.946  1.00  0.00      R00  N  
ATOM   3706  CA  LYS 0 236      20.435   9.497 -33.960  1.00  0.00      R00  C  
ATOM   3707  C   LYS 0 236      19.013   8.881 -33.881  1.00  0.00      R00  C  
ATOM   3708  O   LYS 0 236      18.018   9.564 -33.953  1.00  0.00      R00  O  
ATOM   3709  CB  LYS 0 236      21.010   9.339 -35.404  1.00  0.00      R00  C  
ATOM   3710  CG  LYS 0 236      22.447   9.879 -35.445  1.00  0.00      R00  C  
ATOM   3711  CD  LYS 0 236      23.269   9.734 -36.744  1.00  0.00      R00  C  
ATOM   3712  CE  LYS 0 236      24.694  10.437 -36.811  1.00  0.00      R00  C  
ATOM   3713  NZ  LYS 0 236      25.091  10.758 -38.212  1.00  0.00      R00  N1+
ATOM   3714  H   LYS 0 236      21.571   7.970 -33.195  1.00  0.00      R00  H  
ATOM   3715  HZ1 LYS 0 236      25.944  11.296 -38.261  1.00  0.00      R00  H  
ATOM   3716  HZ2 LYS 0 236      25.302   9.893 -38.690  1.00  0.00      R00  H  
ATOM   3717  HZ3 LYS 0 236      24.388  11.295 -38.699  1.00  0.00      R00  H  
ATOM   3718  HA  LYS 0 236      20.382  10.558 -33.717  1.00  0.00           H  
ATOM   3719  HB3 LYS 0 236      20.360   9.849 -36.114  1.00  0.00           H  
ATOM   3720  HB2 LYS 0 236      20.938   8.296 -35.713  1.00  0.00           H  
ATOM   3721  HG3 LYS 0 236      23.011   9.353 -34.675  1.00  0.00           H  
ATOM   3722  HG2 LYS 0 236      22.463  10.905 -35.078  1.00  0.00           H  
ATOM   3723  HD3 LYS 0 236      22.673  10.127 -37.567  1.00  0.00           H  
ATOM   3724  HD2 LYS 0 236      23.509   8.675 -36.838  1.00  0.00           H  
ATOM   3725  HE3 LYS 0 236      25.552   9.908 -36.396  1.00  0.00           H  
ATOM   3726  HE2 LYS 0 236      24.673  11.392 -36.285  1.00  0.00           H  
ATOM   3727  N   ASN 0 237      19.081   7.559 -33.601  1.00  0.00      R00  N  
ATOM   3728  CA  ASN 0 237      17.882   6.612 -33.468  1.00  0.00      R00  C  
ATOM   3729  C   ASN 0 237      16.928   7.017 -32.403  1.00  0.00      R00  C  
ATOM   3730  O   ASN 0 237      15.713   6.947 -32.558  1.00  0.00      R00  O  
ATOM   3731  CB  ASN 0 237      18.402   5.129 -33.372  1.00  0.00      R00  C  
ATOM   3732  CG  ASN 0 237      19.337   4.697 -34.515  1.00  0.00      R00  C  
ATOM   3733  OD1 ASN 0 237      20.554   4.952 -34.452  1.00  0.00      R00  O  
ATOM   3734  ND2 ASN 0 237      18.778   4.010 -35.550  1.00  0.00      R00  N  
ATOM   3735  H   ASN 0 237      19.963   7.098 -33.429  1.00  0.00      R00  H  
ATOM   3736 HD21 ASN 0 237      19.392   3.611 -36.246  1.00  0.00      R00  H  
ATOM   3737 HD22 ASN 0 237      17.818   3.712 -35.458  1.00  0.00      R00  H  
ATOM   3738  HA  ASN 0 237      17.261   6.770 -34.349  1.00  0.00           H  
ATOM   3739  HB3 ASN 0 237      17.613   4.378 -33.329  1.00  0.00           H  
ATOM   3740  HB2 ASN 0 237      18.981   5.018 -32.455  1.00  0.00           H  
ATOM   3741  N   LYS 0 238      17.527   7.489 -31.253  1.00  0.00      R00  N  
ATOM   3742  CA  LYS 0 238      16.904   7.821 -29.897  1.00  0.00      R00  C  
ATOM   3743  C   LYS 0 238      16.166   9.187 -30.030  1.00  0.00      R00  C  
ATOM   3744  O   LYS 0 238      16.649  10.227 -29.622  1.00  0.00      R00  O  
ATOM   3745  CB  LYS 0 238      18.051   7.747 -28.881  1.00  0.00      R00  C  
ATOM   3746  CG  LYS 0 238      17.604   7.764 -27.346  1.00  0.00      R00  C  
ATOM   3747  CD  LYS 0 238      18.844   8.113 -26.436  1.00  0.00      R00  C  
ATOM   3748  CE  LYS 0 238      20.069   7.109 -26.543  1.00  0.00      R00  C  
ATOM   3749  NZ  LYS 0 238      20.959   7.225 -25.453  1.00  0.00      R00  N1+
ATOM   3750  H   LYS 0 238      18.528   7.608 -31.311  1.00  0.00      R00  H  
ATOM   3751  HZ1 LYS 0 238      21.647   6.487 -25.494  1.00  0.00      R00  H  
ATOM   3752  HZ2 LYS 0 238      21.443   8.111 -25.469  1.00  0.00      R00  H  
ATOM   3753  HZ3 LYS 0 238      20.518   7.185 -24.545  1.00  0.00      R00  H  
ATOM   3754  HA  LYS 0 238      16.212   6.995 -29.732  1.00  0.00           H  
ATOM   3755  HB3 LYS 0 238      18.800   8.509 -29.096  1.00  0.00           H  
ATOM   3756  HB2 LYS 0 238      18.588   6.800 -28.930  1.00  0.00           H  
ATOM   3757  HG3 LYS 0 238      17.360   6.751 -27.024  1.00  0.00           H  
ATOM   3758  HG2 LYS 0 238      16.797   8.463 -27.123  1.00  0.00           H  
ATOM   3759  HD3 LYS 0 238      18.604   8.371 -25.405  1.00  0.00           H  
ATOM   3760  HD2 LYS 0 238      19.233   9.090 -26.725  1.00  0.00           H  
ATOM   3761  HE3 LYS 0 238      20.624   7.262 -27.468  1.00  0.00           H  
ATOM   3762  HE2 LYS 0 238      19.615   6.119 -26.512  1.00  0.00           H  
ATOM   3763  N   SER 0 239      15.123   9.237 -30.852  1.00  0.00      R00  N  
ATOM   3764  CA  SER 0 239      14.256  10.351 -31.010  1.00  0.00      R00  C  
ATOM   3765  C   SER 0 239      13.533  10.910 -29.759  1.00  0.00      R00  C  
ATOM   3766  O   SER 0 239      13.370  10.290 -28.711  1.00  0.00      R00  O  
ATOM   3767  CB  SER 0 239      13.380  10.108 -32.217  1.00  0.00      R00  C  
ATOM   3768  OG  SER 0 239      12.493   8.932 -32.149  1.00  0.00      R00  O  
ATOM   3769  H   SER 0 239      14.811   8.397 -31.320  1.00  0.00      R00  H  
ATOM   3770  HG  SER 0 239      12.292   8.693 -33.057  1.00  0.00      R00  H  
ATOM   3771  HA  SER 0 239      14.857  11.198 -31.341  1.00  0.00           H  
ATOM   3772  HB3 SER 0 239      13.999  10.094 -33.114  1.00  0.00           H  
ATOM   3773  HB2 SER 0 239      12.711  10.955 -32.369  1.00  0.00           H  
ATOM   3774  N   LYS 0 240      12.841  12.056 -29.982  1.00  0.00      R00  N  
ATOM   3775  CA  LYS 0 240      11.984  12.742 -29.018  1.00  0.00      R00  C  
ATOM   3776  C   LYS 0 240      10.837  11.869 -28.463  1.00  0.00      R00  C  
ATOM   3777  O   LYS 0 240      10.456  12.094 -27.309  1.00  0.00      R00  O  
ATOM   3778  CB  LYS 0 240      11.416  14.043 -29.675  1.00  0.00      R00  C  
ATOM   3779  CG  LYS 0 240      12.433  15.098 -29.704  1.00  0.00      R00  C  
ATOM   3780  CD  LYS 0 240      11.827  16.433 -30.067  1.00  0.00      R00  C  
ATOM   3781  CE  LYS 0 240      11.486  17.332 -28.916  1.00  0.00      R00  C  
ATOM   3782  NZ  LYS 0 240      12.568  17.970 -28.269  1.00  0.00      R00  N1+
ATOM   3783  H   LYS 0 240      12.990  12.546 -30.853  1.00  0.00      R00  H  
ATOM   3784  HZ1 LYS 0 240      12.872  18.765 -28.812  1.00  0.00      R00  H  
ATOM   3785  HZ2 LYS 0 240      12.209  18.298 -27.384  1.00  0.00      R00  H  
ATOM   3786  HZ3 LYS 0 240      13.369  17.361 -28.177  1.00  0.00      R00  H  
ATOM   3787  HA  LYS 0 240      12.630  12.998 -28.178  1.00  0.00           H  
ATOM   3788  HB3 LYS 0 240      10.582  14.490 -29.134  1.00  0.00           H  
ATOM   3789  HB2 LYS 0 240      10.861  13.829 -30.589  1.00  0.00           H  
ATOM   3790  HG3 LYS 0 240      13.122  14.971 -30.539  1.00  0.00           H  
ATOM   3791  HG2 LYS 0 240      12.976  15.150 -28.760  1.00  0.00           H  
ATOM   3792  HD3 LYS 0 240      10.981  16.333 -30.747  1.00  0.00           H  
ATOM   3793  HD2 LYS 0 240      12.535  17.010 -30.663  1.00  0.00           H  
ATOM   3794  HE3 LYS 0 240      11.007  16.650 -28.213  1.00  0.00           H  
ATOM   3795  HE2 LYS 0 240      10.796  18.153 -29.114  1.00  0.00           H  
ATOM   3796  N   GLU 0 241      10.271  10.871 -29.180  1.00  0.00      R00  N  
ATOM   3797  CA  GLU 0 241       9.206  10.034 -28.586  1.00  0.00      R00  C  
ATOM   3798  C   GLU 0 241       9.780   8.748 -27.881  1.00  0.00      R00  C  
ATOM   3799  O   GLU 0 241       9.180   8.248 -26.902  1.00  0.00      R00  O  
ATOM   3800  CB  GLU 0 241       8.261   9.637 -29.781  1.00  0.00      R00  C  
ATOM   3801  CG  GLU 0 241       7.127   8.678 -29.416  1.00  0.00      R00  C  
ATOM   3802  CD  GLU 0 241       6.067   9.123 -28.415  1.00  0.00      R00  C  
ATOM   3803  OE1 GLU 0 241       5.309   8.168 -28.028  1.00  0.00      R00  O  
ATOM   3804  OE2 GLU 0 241       6.010  10.308 -28.070  1.00  0.00      R00  O1-
ATOM   3805  H   GLU 0 241      10.620  10.627 -30.096  1.00  0.00      R00  H  
ATOM   3806  HA  GLU 0 241       8.542  10.549 -27.891  1.00  0.00           H  
ATOM   3807  HB3 GLU 0 241       8.790   9.087 -30.560  1.00  0.00           H  
ATOM   3808  HB2 GLU 0 241       7.887  10.497 -30.335  1.00  0.00           H  
ATOM   3809  HG3 GLU 0 241       7.495   7.772 -28.935  1.00  0.00           H  
ATOM   3810  HG2 GLU 0 241       6.734   8.195 -30.310  1.00  0.00           H  
ATOM   3811  N   LYS 0 242      10.951   8.291 -28.256  1.00  0.00      R00  N  
ATOM   3812  CA  LYS 0 242      11.747   7.356 -27.511  1.00  0.00      R00  C  
ATOM   3813  C   LYS 0 242      12.240   7.933 -26.201  1.00  0.00      R00  C  
ATOM   3814  O   LYS 0 242      12.049   7.334 -25.176  1.00  0.00      R00  O  
ATOM   3815  CB  LYS 0 242      12.832   6.897 -28.512  1.00  0.00      R00  C  
ATOM   3816  CG  LYS 0 242      12.085   6.394 -29.826  1.00  0.00      R00  C  
ATOM   3817  CD  LYS 0 242      12.878   5.629 -30.891  1.00  0.00      R00  C  
ATOM   3818  CE  LYS 0 242      12.070   5.563 -32.250  1.00  0.00      R00  C  
ATOM   3819  NZ  LYS 0 242      10.832   4.809 -32.151  1.00  0.00      R00  N1+
ATOM   3820  H   LYS 0 242      11.465   8.821 -28.945  1.00  0.00      R00  H  
ATOM   3821  HZ1 LYS 0 242      11.108   3.838 -32.106  1.00  0.00      R00  H  
ATOM   3822  HZ2 LYS 0 242      10.307   4.970 -31.303  1.00  0.00      R00  H  
ATOM   3823  HZ3 LYS 0 242      10.284   4.905 -32.994  1.00  0.00      R00  H  
ATOM   3824  HA  LYS 0 242      10.966   6.658 -27.211  1.00  0.00           H  
ATOM   3825  HB3 LYS 0 242      13.561   6.160 -28.176  1.00  0.00           H  
ATOM   3826  HB2 LYS 0 242      13.450   7.752 -28.786  1.00  0.00           H  
ATOM   3827  HG3 LYS 0 242      11.581   7.237 -30.298  1.00  0.00           H  
ATOM   3828  HG2 LYS 0 242      11.247   5.749 -29.561  1.00  0.00           H  
ATOM   3829  HD3 LYS 0 242      12.986   4.579 -30.620  1.00  0.00           H  
ATOM   3830  HD2 LYS 0 242      13.901   6.004 -30.856  1.00  0.00           H  
ATOM   3831  HE3 LYS 0 242      12.680   5.073 -33.010  1.00  0.00           H  
ATOM   3832  HE2 LYS 0 242      11.814   6.556 -32.618  1.00  0.00           H  
ATOM   3833  N   LYS 0 243      12.759   9.191 -26.245  1.00  0.00      R00  N  
ATOM   3834  CA  LYS 0 243      13.166   9.936 -25.060  1.00  0.00      R00  C  
ATOM   3835  C   LYS 0 243      12.049  10.227 -24.109  1.00  0.00      R00  C  
ATOM   3836  O   LYS 0 243      12.269  10.279 -22.918  1.00  0.00      R00  O  
ATOM   3837  CB  LYS 0 243      13.887  11.256 -25.446  1.00  0.00      R00  C  
ATOM   3838  CG  LYS 0 243      15.194  11.086 -26.108  1.00  0.00      R00  C  
ATOM   3839  CD  LYS 0 243      15.929  12.362 -26.481  1.00  0.00      R00  C  
ATOM   3840  CE  LYS 0 243      16.417  13.180 -25.235  1.00  0.00      R00  C  
ATOM   3841  NZ  LYS 0 243      17.224  14.343 -25.478  1.00  0.00      R00  N1+
ATOM   3842  H   LYS 0 243      12.883   9.712 -27.102  1.00  0.00      R00  H  
ATOM   3843  HZ1 LYS 0 243      16.673  15.104 -25.850  1.00  0.00      R00  H  
ATOM   3844  HZ2 LYS 0 243      17.715  14.685 -24.664  1.00  0.00      R00  H  
ATOM   3845  HZ3 LYS 0 243      17.950  14.072 -26.126  1.00  0.00      R00  H  
ATOM   3846  HA  LYS 0 243      13.940   9.380 -24.530  1.00  0.00           H  
ATOM   3847  HB3 LYS 0 243      14.085  11.853 -24.556  1.00  0.00           H  
ATOM   3848  HB2 LYS 0 243      13.210  11.941 -25.956  1.00  0.00           H  
ATOM   3849  HG3 LYS 0 243      15.099  10.407 -26.956  1.00  0.00           H  
ATOM   3850  HG2 LYS 0 243      15.795  10.399 -25.513  1.00  0.00           H  
ATOM   3851  HD3 LYS 0 243      15.250  12.975 -27.073  1.00  0.00           H  
ATOM   3852  HD2 LYS 0 243      16.721  11.955 -27.110  1.00  0.00           H  
ATOM   3853  HE3 LYS 0 243      16.968  12.568 -24.520  1.00  0.00           H  
ATOM   3854  HE2 LYS 0 243      15.546  13.679 -24.809  1.00  0.00           H  
ATOM   3855  N   ARG 0 244      10.796  10.451 -24.611  1.00  0.00      R00  N  
ATOM   3856  CA  ARG 0 244       9.575  10.630 -23.827  1.00  0.00      R00  C  
ATOM   3857  C   ARG 0 244       9.097   9.314 -23.242  1.00  0.00      R00  C  
ATOM   3858  O   ARG 0 244       8.688   9.188 -22.104  1.00  0.00      R00  O  
ATOM   3859  CB  ARG 0 244       8.481  11.306 -24.692  1.00  0.00      R00  C  
ATOM   3860  CG  ARG 0 244       7.347  11.919 -23.861  1.00  0.00      R00  C  
ATOM   3861  CD  ARG 0 244       6.130  12.273 -24.645  1.00  0.00      R00  C  
ATOM   3862  NE  ARG 0 244       5.560  11.029 -25.272  1.00  0.00      R00  N  
ATOM   3863  CZ  ARG 0 244       4.673  10.153 -24.841  1.00  0.00      R00  C  
ATOM   3864  NH1 ARG 0 244       4.188   9.243 -25.650  1.00  0.00      R00  N  
ATOM   3865  NH2 ARG 0 244       4.272  10.149 -23.587  1.00  0.00      R00  N1+
ATOM   3866  H   ARG 0 244      10.626  10.403 -25.605  1.00  0.00      R00  H  
ATOM   3867  HE  ARG 0 244       5.856  10.909 -26.230  1.00  0.00      R00  H  
ATOM   3868 HH11 ARG 0 244       3.440   8.605 -25.417  1.00  0.00      R00  H  
ATOM   3869 HH12 ARG 0 244       4.531   9.172 -26.597  1.00  0.00      R00  H  
ATOM   3870 HH21 ARG 0 244       3.534   9.503 -23.348  1.00  0.00      R00  H  
ATOM   3871 HH22 ARG 0 244       4.473  10.775 -22.820  1.00  0.00      R00  H  
ATOM   3872  HA  ARG 0 244       9.848  11.360 -23.065  1.00  0.00           H  
ATOM   3873  HB3 ARG 0 244       8.165  10.534 -25.393  1.00  0.00           H  
ATOM   3874  HB2 ARG 0 244       8.913  12.140 -25.245  1.00  0.00           H  
ATOM   3875  HG3 ARG 0 244       7.793  12.704 -23.251  1.00  0.00           H  
ATOM   3876  HG2 ARG 0 244       7.033  11.220 -23.086  1.00  0.00           H  
ATOM   3877  HD3 ARG 0 244       6.385  12.988 -25.427  1.00  0.00           H  
ATOM   3878  HD2 ARG 0 244       5.297  12.703 -24.090  1.00  0.00           H  
ATOM   3879  N   SER 0 245       9.261   8.196 -24.029  1.00  0.00      R00  N  
ATOM   3880  CA  SER 0 245       9.125   6.895 -23.498  1.00  0.00      R00  C  
ATOM   3881  C   SER 0 245       9.986   6.476 -22.240  1.00  0.00      R00  C  
ATOM   3882  O   SER 0 245       9.569   5.842 -21.266  1.00  0.00      R00  O  
ATOM   3883  CB  SER 0 245       9.107   5.887 -24.687  1.00  0.00      R00  C  
ATOM   3884  OG  SER 0 245       8.092   6.089 -25.663  1.00  0.00      R00  O  
ATOM   3885  H   SER 0 245       9.542   8.298 -24.994  1.00  0.00      R00  H  
ATOM   3886  HG  SER 0 245       8.500   6.658 -26.320  1.00  0.00      R00  H  
ATOM   3887  HA  SER 0 245       8.101   6.898 -23.125  1.00  0.00           H  
ATOM   3888  HB3 SER 0 245       8.986   4.899 -24.242  1.00  0.00           H  
ATOM   3889  HB2 SER 0 245      10.047   5.799 -25.232  1.00  0.00           H  
ATOM   3890  N   HIS 0 246      11.210   7.009 -22.314  1.00  0.00      R00  N  
ATOM   3891  CA  HIS 0 246      12.198   7.026 -21.202  1.00  0.00      R00  C  
ATOM   3892  C   HIS 0 246      11.707   7.781 -19.948  1.00  0.00      R00  C  
ATOM   3893  O   HIS 0 246      11.663   7.217 -18.846  1.00  0.00      R00  O  
ATOM   3894  CB  HIS 0 246      13.573   7.474 -21.684  1.00  0.00      R00  C  
ATOM   3895  CG  HIS 0 246      14.821   6.763 -21.130  1.00  0.00      R00  C  
ATOM   3896  ND1 HIS 0 246      15.793   6.431 -22.037  1.00  0.00      R00  N  
ATOM   3897  CD2 HIS 0 246      15.307   6.420 -19.866  1.00  0.00      R00  C  
ATOM   3898  NE2 HIS 0 246      16.524   5.758 -20.046  1.00  0.00      R00  N  
ATOM   3899  CE1 HIS 0 246      16.770   5.821 -21.351  1.00  0.00      R00  C  
ATOM   3900  H   HIS 0 246      11.466   7.573 -23.112  1.00  0.00      R00  H  
ATOM   3901  HD1 HIS 0 246      15.768   6.493 -23.044  1.00  0.00      R00  H  
ATOM   3902  HA  HIS 0 246      12.149   5.984 -20.886  1.00  0.00           H  
ATOM   3903  HB3 HIS 0 246      13.644   8.551 -21.537  1.00  0.00           H  
ATOM   3904  HB2 HIS 0 246      13.587   7.370 -22.769  1.00  0.00           H  
ATOM   3905  HD2 HIS 0 246      14.800   6.508 -18.916  1.00  0.00           H  
ATOM   3906  HE1 HIS 0 246      17.648   5.284 -21.679  1.00  0.00           H  
ATOM   3907  N   ARG 0 247      11.314   9.068 -20.175  1.00  0.00      R00  N  
ATOM   3908  CA  ARG 0 247      10.610   9.922 -19.209  1.00  0.00      R00  C  
ATOM   3909  C   ARG 0 247       9.477   9.170 -18.470  1.00  0.00      R00  C  
ATOM   3910  O   ARG 0 247       9.619   8.931 -17.281  1.00  0.00      R00  O  
ATOM   3911  CB  ARG 0 247      10.121  11.247 -19.874  1.00  0.00      R00  C  
ATOM   3912  CG  ARG 0 247       9.206  12.123 -18.947  1.00  0.00      R00  C  
ATOM   3913  CD  ARG 0 247       9.285  13.614 -19.178  1.00  0.00      R00  C  
ATOM   3914  NE  ARG 0 247       8.325  14.329 -18.300  1.00  0.00      R00  N  
ATOM   3915  CZ  ARG 0 247       8.379  14.631 -16.981  1.00  0.00      R00  C  
ATOM   3916  NH1 ARG 0 247       9.526  14.374 -16.310  1.00  0.00      R00  N  
ATOM   3917  NH2 ARG 0 247       7.339  15.171 -16.356  1.00  0.00      R00  N1+
ATOM   3918  H   ARG 0 247      11.185   9.318 -21.145  1.00  0.00      R00  H  
ATOM   3919  HE  ARG 0 247       7.559  14.790 -18.770  1.00  0.00      R00  H  
ATOM   3920 HH11 ARG 0 247       9.541  14.371 -15.300  1.00  0.00      R00  H  
ATOM   3921 HH12 ARG 0 247      10.389  14.451 -16.828  1.00  0.00      R00  H  
ATOM   3922 HH21 ARG 0 247       7.298  15.114 -15.349  1.00  0.00      R00  H  
ATOM   3923 HH22 ARG 0 247       6.416  15.353 -16.723  1.00  0.00      R00  H  
ATOM   3924  HA  ARG 0 247      11.335  10.122 -18.421  1.00  0.00           H  
ATOM   3925  HB3 ARG 0 247       9.463  11.113 -20.732  1.00  0.00           H  
ATOM   3926  HB2 ARG 0 247      10.962  11.834 -20.241  1.00  0.00           H  
ATOM   3927  HG3 ARG 0 247       9.469  11.991 -17.897  1.00  0.00           H  
ATOM   3928  HG2 ARG 0 247       8.157  11.831 -18.986  1.00  0.00           H  
ATOM   3929  HD3 ARG 0 247       9.253  13.799 -20.252  1.00  0.00           H  
ATOM   3930  HD2 ARG 0 247      10.274  14.000 -18.931  1.00  0.00           H  
ATOM   3931  N   LYS 0 248       8.472   8.691 -19.275  1.00  0.00      R00  N  
ATOM   3932  CA  LYS 0 248       7.326   7.770 -18.886  1.00  0.00      R00  C  
ATOM   3933  C   LYS 0 248       7.755   6.528 -18.045  1.00  0.00      R00  C  
ATOM   3934  O   LYS 0 248       7.222   6.420 -16.967  1.00  0.00      R00  O  
ATOM   3935  CB  LYS 0 248       6.581   7.382 -20.237  1.00  0.00      R00  C  
ATOM   3936  CG  LYS 0 248       5.735   6.108 -20.247  1.00  0.00      R00  C  
ATOM   3937  CD  LYS 0 248       4.627   6.229 -21.210  1.00  0.00      R00  C  
ATOM   3938  CE  LYS 0 248       4.977   6.657 -22.692  1.00  0.00      R00  C  
ATOM   3939  NZ  LYS 0 248       3.825   6.513 -23.596  1.00  0.00      R00  N1+
ATOM   3940  H   LYS 0 248       8.404   9.061 -20.212  1.00  0.00      R00  H  
ATOM   3941  HZ1 LYS 0 248       3.133   7.172 -23.270  1.00  0.00      R00  H  
ATOM   3942  HZ2 LYS 0 248       4.107   6.634 -24.558  1.00  0.00      R00  H  
ATOM   3943  HZ3 LYS 0 248       3.454   5.581 -23.482  1.00  0.00      R00  H  
ATOM   3944  HA  LYS 0 248       6.710   8.396 -18.240  1.00  0.00           H  
ATOM   3945  HB3 LYS 0 248       7.440   7.211 -20.886  1.00  0.00           H  
ATOM   3946  HB2 LYS 0 248       6.007   8.169 -20.724  1.00  0.00           H  
ATOM   3947  HG3 LYS 0 248       5.302   5.750 -19.313  1.00  0.00           H  
ATOM   3948  HG2 LYS 0 248       6.360   5.328 -20.681  1.00  0.00           H  
ATOM   3949  HD3 LYS 0 248       3.844   6.830 -20.747  1.00  0.00           H  
ATOM   3950  HD2 LYS 0 248       4.166   5.250 -21.343  1.00  0.00           H  
ATOM   3951  HE3 LYS 0 248       5.757   5.972 -23.025  1.00  0.00           H  
ATOM   3952  HE2 LYS 0 248       5.337   7.686 -22.702  1.00  0.00           H  
ATOM   3953  N   VAL 0 249       8.695   5.699 -18.445  1.00  0.00      R00  N  
ATOM   3954  CA  VAL 0 249       9.212   4.556 -17.741  1.00  0.00      R00  C  
ATOM   3955  C   VAL 0 249       9.825   4.964 -16.406  1.00  0.00      R00  C  
ATOM   3956  O   VAL 0 249       9.578   4.276 -15.376  1.00  0.00      R00  O  
ATOM   3957  CB  VAL 0 249      10.211   3.808 -18.633  1.00  0.00      R00  C  
ATOM   3958  CG1 VAL 0 249      11.386   2.990 -17.995  1.00  0.00      R00  C  
ATOM   3959  CG2 VAL 0 249       9.523   2.960 -19.736  1.00  0.00      R00  C  
ATOM   3960  H   VAL 0 249       9.290   5.831 -19.250  1.00  0.00      R00  H  
ATOM   3961  HA  VAL 0 249       8.394   3.861 -17.550  1.00  0.00           H  
ATOM   3962  HB  VAL 0 249      10.770   4.549 -19.205  1.00  0.00           H  
ATOM   3963 HG11 VAL 0 249      12.069   3.677 -17.495  1.00  0.00           H  
ATOM   3964 HG12 VAL 0 249      11.032   2.364 -17.175  1.00  0.00           H  
ATOM   3965 HG13 VAL 0 249      11.936   2.316 -18.652  1.00  0.00           H  
ATOM   3966 HG21 VAL 0 249       8.955   3.495 -20.497  1.00  0.00           H  
ATOM   3967 HG22 VAL 0 249      10.148   2.294 -20.331  1.00  0.00           H  
ATOM   3968 HG23 VAL 0 249       8.791   2.346 -19.211  1.00  0.00           H  
ATOM   3969  N   THR 0 250      10.533   6.155 -16.352  1.00  0.00      R00  N  
ATOM   3970  CA  THR 0 250      11.085   6.663 -15.108  1.00  0.00      R00  C  
ATOM   3971  C   THR 0 250       9.938   7.240 -14.235  1.00  0.00      R00  C  
ATOM   3972  O   THR 0 250       9.946   7.077 -13.004  1.00  0.00      R00  O  
ATOM   3973  CB  THR 0 250      12.113   7.685 -15.313  1.00  0.00      R00  C  
ATOM   3974  OG1 THR 0 250      13.174   7.313 -16.186  1.00  0.00      R00  O  
ATOM   3975  CG2 THR 0 250      12.808   8.169 -14.036  1.00  0.00      R00  C  
ATOM   3976  H   THR 0 250      10.727   6.637 -17.217  1.00  0.00      R00  H  
ATOM   3977  HG1 THR 0 250      12.907   7.097 -17.082  1.00  0.00      R00  H  
ATOM   3978  HA  THR 0 250      11.635   5.870 -14.601  1.00  0.00           H  
ATOM   3979  HB  THR 0 250      11.624   8.451 -15.915  1.00  0.00           H  
ATOM   3980 HG21 THR 0 250      12.045   8.722 -13.487  1.00  0.00           H  
ATOM   3981 HG22 THR 0 250      13.338   7.392 -13.486  1.00  0.00           H  
ATOM   3982 HG23 THR 0 250      13.514   8.983 -14.198  1.00  0.00           H  
ATOM   3983  N   LYS 0 251       8.910   7.822 -14.808  1.00  0.00      R00  N  
ATOM   3984  CA  LYS 0 251       7.833   8.374 -14.046  1.00  0.00      R00  C  
ATOM   3985  C   LYS 0 251       7.025   7.236 -13.401  1.00  0.00      R00  C  
ATOM   3986  O   LYS 0 251       6.777   7.335 -12.132  1.00  0.00      R00  O  
ATOM   3987  CB  LYS 0 251       7.090   9.322 -14.905  1.00  0.00      R00  C  
ATOM   3988  CG  LYS 0 251       5.829  10.097 -14.410  1.00  0.00      R00  C  
ATOM   3989  CD  LYS 0 251       5.228  11.051 -15.454  1.00  0.00      R00  C  
ATOM   3990  CE  LYS 0 251       3.886  11.679 -15.084  1.00  0.00      R00  C  
ATOM   3991  NZ  LYS 0 251       2.769  10.707 -15.055  1.00  0.00      R00  N1+
ATOM   3992  H   LYS 0 251       8.985   8.059 -15.787  1.00  0.00      R00  H  
ATOM   3993  HZ1 LYS 0 251       2.991   9.976 -14.395  1.00  0.00      R00  H  
ATOM   3994  HZ2 LYS 0 251       1.931  11.086 -14.637  1.00  0.00      R00  H  
ATOM   3995  HZ3 LYS 0 251       2.365  10.454 -15.945  1.00  0.00      R00  H  
ATOM   3996  HA  LYS 0 251       8.259   8.994 -13.257  1.00  0.00           H  
ATOM   3997  HB3 LYS 0 251       6.734   8.718 -15.739  1.00  0.00           H  
ATOM   3998  HB2 LYS 0 251       7.763  10.068 -15.329  1.00  0.00           H  
ATOM   3999  HG3 LYS 0 251       6.101  10.671 -13.524  1.00  0.00           H  
ATOM   4000  HG2 LYS 0 251       5.093   9.377 -14.054  1.00  0.00           H  
ATOM   4001  HD3 LYS 0 251       5.199  10.538 -16.415  1.00  0.00           H  
ATOM   4002  HD2 LYS 0 251       5.965  11.849 -15.555  1.00  0.00           H  
ATOM   4003  HE3 LYS 0 251       3.650  12.383 -15.882  1.00  0.00           H  
ATOM   4004  HE2 LYS 0 251       3.951  12.345 -14.223  1.00  0.00           H  
ATOM   4005  N   LEU 0 252       6.748   6.222 -14.253  1.00  0.00      R00  N  
ATOM   4006  CA  LEU 0 252       6.024   5.054 -13.915  1.00  0.00      R00  C  
ATOM   4007  C   LEU 0 252       6.534   4.282 -12.695  1.00  0.00      R00  C  
ATOM   4008  O   LEU 0 252       5.658   4.161 -11.780  1.00  0.00      R00  O  
ATOM   4009  CB  LEU 0 252       5.623   4.180 -15.152  1.00  0.00      R00  C  
ATOM   4010  CG  LEU 0 252       4.476   4.759 -15.959  1.00  0.00      R00  C  
ATOM   4011  CD1 LEU 0 252       4.380   3.922 -17.286  1.00  0.00      R00  C  
ATOM   4012  CD2 LEU 0 252       3.143   4.725 -15.227  1.00  0.00      R00  C  
ATOM   4013  H   LEU 0 252       6.918   6.289 -15.246  1.00  0.00      R00  H  
ATOM   4014  HA  LEU 0 252       5.061   5.439 -13.578  1.00  0.00           H  
ATOM   4015  HB3 LEU 0 252       5.389   3.201 -14.735  1.00  0.00           H  
ATOM   4016  HB2 LEU 0 252       6.504   3.930 -15.743  1.00  0.00           H  
ATOM   4017  HG  LEU 0 252       4.837   5.744 -16.253  1.00  0.00           H  
ATOM   4018 HD11 LEU 0 252       5.332   3.655 -17.745  1.00  0.00           H  
ATOM   4019 HD12 LEU 0 252       3.934   2.939 -17.131  1.00  0.00           H  
ATOM   4020 HD13 LEU 0 252       3.823   4.367 -18.110  1.00  0.00           H  
ATOM   4021 HD21 LEU 0 252       3.258   3.962 -14.458  1.00  0.00           H  
ATOM   4022 HD22 LEU 0 252       3.073   5.721 -14.789  1.00  0.00           H  
ATOM   4023 HD23 LEU 0 252       2.279   4.532 -15.864  1.00  0.00           H  
ATOM   4024  N   VAL 0 253       7.803   3.989 -12.555  1.00  0.00      R00  N  
ATOM   4025  CA  VAL 0 253       8.402   3.379 -11.442  1.00  0.00      R00  C  
ATOM   4026  C   VAL 0 253       8.229   4.246 -10.121  1.00  0.00      R00  C  
ATOM   4027  O   VAL 0 253       7.814   3.708  -9.154  1.00  0.00      R00  O  
ATOM   4028  CB  VAL 0 253       9.959   3.132 -11.609  1.00  0.00      R00  C  
ATOM   4029  CG1 VAL 0 253      10.826   4.296 -11.903  1.00  0.00      R00  C  
ATOM   4030  CG2 VAL 0 253      10.649   2.232 -10.605  1.00  0.00      R00  C  
ATOM   4031  H   VAL 0 253       8.423   4.246 -13.309  1.00  0.00      R00  H  
ATOM   4032  HA  VAL 0 253       7.898   2.446 -11.190  1.00  0.00           H  
ATOM   4033  HB  VAL 0 253       9.983   2.651 -12.587  1.00  0.00           H  
ATOM   4034 HG11 VAL 0 253      11.855   3.999 -12.102  1.00  0.00           H  
ATOM   4035 HG12 VAL 0 253      10.481   4.797 -12.808  1.00  0.00           H  
ATOM   4036 HG13 VAL 0 253      10.952   5.167 -11.260  1.00  0.00           H  
ATOM   4037 HG21 VAL 0 253      10.279   1.207 -10.581  1.00  0.00           H  
ATOM   4038 HG22 VAL 0 253      11.724   2.190 -10.780  1.00  0.00           H  
ATOM   4039 HG23 VAL 0 253      10.424   2.577  -9.595  1.00  0.00           H  
ATOM   4040  N   LEU 0 254       8.412   5.522 -10.197  1.00  0.00      R00  N  
ATOM   4041  CA  LEU 0 254       8.175   6.521  -9.133  1.00  0.00      R00  C  
ATOM   4042  C   LEU 0 254       6.733   6.662  -8.700  1.00  0.00      R00  C  
ATOM   4043  O   LEU 0 254       6.480   7.096  -7.617  1.00  0.00      R00  O  
ATOM   4044  CB  LEU 0 254       8.770   7.908  -9.560  1.00  0.00      R00  C  
ATOM   4045  CG  LEU 0 254      10.330   8.099  -9.562  1.00  0.00      R00  C  
ATOM   4046  CD1 LEU 0 254      10.632   9.626  -9.451  1.00  0.00      R00  C  
ATOM   4047  CD2 LEU 0 254      11.094   7.273  -8.502  1.00  0.00      R00  C  
ATOM   4048  H   LEU 0 254       8.726   5.946 -11.058  1.00  0.00      R00  H  
ATOM   4049  HA  LEU 0 254       8.758   6.048  -8.342  1.00  0.00           H  
ATOM   4050  HB3 LEU 0 254       8.407   8.624  -8.822  1.00  0.00           H  
ATOM   4051  HB2 LEU 0 254       8.341   8.353 -10.458  1.00  0.00           H  
ATOM   4052  HG  LEU 0 254      10.791   7.811 -10.506  1.00  0.00           H  
ATOM   4053 HD11 LEU 0 254      11.628   9.762  -9.874  1.00  0.00           H  
ATOM   4054 HD12 LEU 0 254      10.001  10.145 -10.173  1.00  0.00           H  
ATOM   4055 HD13 LEU 0 254      10.378  10.104  -8.505  1.00  0.00           H  
ATOM   4056 HD21 LEU 0 254      10.958   6.199  -8.629  1.00  0.00           H  
ATOM   4057 HD22 LEU 0 254      12.174   7.301  -8.647  1.00  0.00           H  
ATOM   4058 HD23 LEU 0 254      10.895   7.795  -7.566  1.00  0.00           H  
ATOM   4059  N   THR 0 255       5.861   6.372  -9.672  1.00  0.00      R00  N  
ATOM   4060  CA  THR 0 255       4.401   6.336  -9.460  1.00  0.00      R00  C  
ATOM   4061  C   THR 0 255       3.918   5.027  -8.795  1.00  0.00      R00  C  
ATOM   4062  O   THR 0 255       2.898   5.119  -8.106  1.00  0.00      R00  O  
ATOM   4063  CB  THR 0 255       3.562   6.555 -10.812  1.00  0.00      R00  C  
ATOM   4064  OG1 THR 0 255       4.077   7.473 -11.737  1.00  0.00      R00  O  
ATOM   4065  CG2 THR 0 255       2.095   6.928 -10.537  1.00  0.00      R00  C  
ATOM   4066  H   THR 0 255       6.232   6.108 -10.573  1.00  0.00      R00  H  
ATOM   4067  HG1 THR 0 255       5.011   7.260 -11.798  1.00  0.00      R00  H  
ATOM   4068  HA  THR 0 255       4.025   7.117  -8.799  1.00  0.00           H  
ATOM   4069  HB  THR 0 255       3.438   5.588 -11.299  1.00  0.00           H  
ATOM   4070 HG21 THR 0 255       1.478   7.024 -11.430  1.00  0.00           H  
ATOM   4071 HG22 THR 0 255       1.448   6.364  -9.866  1.00  0.00           H  
ATOM   4072 HG23 THR 0 255       2.200   7.956 -10.191  1.00  0.00           H  
ATOM   4073  N   VAL 0 256       4.662   3.899  -8.928  1.00  0.00      R00  N  
ATOM   4074  CA  VAL 0 256       4.380   2.732  -8.059  1.00  0.00      R00  C  
ATOM   4075  C   VAL 0 256       5.033   2.999  -6.723  1.00  0.00      R00  C  
ATOM   4076  O   VAL 0 256       4.381   2.651  -5.704  1.00  0.00      R00  O  
ATOM   4077  CB  VAL 0 256       4.881   1.373  -8.613  1.00  0.00      R00  C  
ATOM   4078  CG1 VAL 0 256       4.494   0.235  -7.568  1.00  0.00      R00  C  
ATOM   4079  CG2 VAL 0 256       4.387   1.155  -9.960  1.00  0.00      R00  C  
ATOM   4080  H   VAL 0 256       5.430   4.004  -9.575  1.00  0.00      R00  H  
ATOM   4081  HA  VAL 0 256       3.305   2.786  -7.886  1.00  0.00           H  
ATOM   4082  HB  VAL 0 256       5.967   1.331  -8.699  1.00  0.00           H  
ATOM   4083 HG11 VAL 0 256       5.184   0.175  -6.726  1.00  0.00           H  
ATOM   4084 HG12 VAL 0 256       3.498   0.355  -7.143  1.00  0.00           H  
ATOM   4085 HG13 VAL 0 256       4.592  -0.719  -8.086  1.00  0.00           H  
ATOM   4086 HG21 VAL 0 256       4.486   0.119 -10.283  1.00  0.00           H  
ATOM   4087 HG22 VAL 0 256       3.320   1.375  -9.989  1.00  0.00           H  
ATOM   4088 HG23 VAL 0 256       4.944   1.784 -10.654  1.00  0.00           H  
ATOM   4089  N   ILE 0 257       6.296   3.472  -6.668  1.00  0.00      R00  N  
ATOM   4090  CA  ILE 0 257       6.902   3.742  -5.412  1.00  0.00      R00  C  
ATOM   4091  C   ILE 0 257       6.035   4.750  -4.575  1.00  0.00      R00  C  
ATOM   4092  O   ILE 0 257       5.736   4.298  -3.452  1.00  0.00      R00  O  
ATOM   4093  CB  ILE 0 257       8.388   4.230  -5.421  1.00  0.00      R00  C  
ATOM   4094  CG2 ILE 0 257       8.957   4.709  -4.018  1.00  0.00      R00  C  
ATOM   4095  CG1 ILE 0 257       9.353   3.147  -6.047  1.00  0.00      R00  C  
ATOM   4096  CD1 ILE 0 257      10.721   3.681  -6.555  1.00  0.00      R00  C  
ATOM   4097  H   ILE 0 257       6.821   3.600  -7.521  1.00  0.00      R00  H  
ATOM   4098  HA  ILE 0 257       6.872   2.851  -4.786  1.00  0.00           H  
ATOM   4099  HB  ILE 0 257       8.552   5.095  -6.063  1.00  0.00           H  
ATOM   4100 HG21 ILE 0 257       8.197   5.347  -3.569  1.00  0.00           H  
ATOM   4101 HG22 ILE 0 257       9.181   3.865  -3.365  1.00  0.00           H  
ATOM   4102 HG23 ILE 0 257       9.841   5.323  -4.193  1.00  0.00           H  
ATOM   4103 HG13 ILE 0 257       8.777   2.687  -6.850  1.00  0.00           H  
ATOM   4104 HG12 ILE 0 257       9.472   2.424  -5.240  1.00  0.00           H  
ATOM   4105 HD11 ILE 0 257      10.700   3.755  -7.643  1.00  0.00           H  
ATOM   4106 HD12 ILE 0 257      10.832   4.711  -6.214  1.00  0.00           H  
ATOM   4107 HD13 ILE 0 257      11.477   3.013  -6.144  1.00  0.00           H  
ATOM   4108  N   ALA 0 258       5.512   5.852  -5.150  1.00  0.00      R00  N  
ATOM   4109  CA  ALA 0 258       4.466   6.641  -4.487  1.00  0.00      R00  C  
ATOM   4110  C   ALA 0 258       3.290   5.961  -3.736  1.00  0.00      R00  C  
ATOM   4111  O   ALA 0 258       2.926   6.504  -2.688  1.00  0.00      R00  O  
ATOM   4112  CB  ALA 0 258       3.982   7.746  -5.423  1.00  0.00      R00  C  
ATOM   4113  H   ALA 0 258       5.818   6.095  -6.082  1.00  0.00      R00  H  
ATOM   4114  HA  ALA 0 258       4.997   7.130  -3.670  1.00  0.00           H  
ATOM   4115  HB1 ALA 0 258       3.593   7.226  -6.298  1.00  0.00           H  
ATOM   4116  HB2 ALA 0 258       3.146   8.335  -5.046  1.00  0.00           H  
ATOM   4117  HB3 ALA 0 258       4.808   8.398  -5.706  1.00  0.00           H  
ATOM   4118  N   VAL 0 259       2.765   4.850  -4.276  1.00  0.00      R00  N  
ATOM   4119  CA  VAL 0 259       1.726   4.034  -3.677  1.00  0.00      R00  C  
ATOM   4120  C   VAL 0 259       2.238   3.267  -2.450  1.00  0.00      R00  C  
ATOM   4121  O   VAL 0 259       1.521   3.282  -1.453  1.00  0.00      R00  O  
ATOM   4122  CB  VAL 0 259       1.129   3.018  -4.697  1.00  0.00      R00  C  
ATOM   4123  CG1 VAL 0 259       0.101   2.141  -3.985  1.00  0.00      R00  C  
ATOM   4124  CG2 VAL 0 259       0.407   3.766  -5.878  1.00  0.00      R00  C  
ATOM   4125  H   VAL 0 259       3.292   4.302  -4.941  1.00  0.00      R00  H  
ATOM   4126  HA  VAL 0 259       0.885   4.652  -3.364  1.00  0.00           H  
ATOM   4127  HB  VAL 0 259       1.784   2.263  -5.133  1.00  0.00           H  
ATOM   4128 HG11 VAL 0 259      -0.364   1.420  -4.658  1.00  0.00           H  
ATOM   4129 HG12 VAL 0 259       0.561   1.598  -3.159  1.00  0.00           H  
ATOM   4130 HG13 VAL 0 259      -0.711   2.806  -3.690  1.00  0.00           H  
ATOM   4131 HG21 VAL 0 259       1.088   4.241  -6.585  1.00  0.00           H  
ATOM   4132 HG22 VAL 0 259      -0.305   3.183  -6.462  1.00  0.00           H  
ATOM   4133 HG23 VAL 0 259      -0.225   4.580  -5.522  1.00  0.00           H  
ATOM   4134  N   TYR 0 260       3.454   2.670  -2.426  1.00  0.00      R00  N  
ATOM   4135  CA  TYR 0 260       3.978   1.864  -1.263  1.00  0.00      R00  C  
ATOM   4136  C   TYR 0 260       4.335   2.624   0.039  1.00  0.00      R00  C  
ATOM   4137  O   TYR 0 260       4.073   2.115   1.148  1.00  0.00      R00  O  
ATOM   4138  CB  TYR 0 260       5.113   1.087  -1.862  1.00  0.00      R00  C  
ATOM   4139  CG  TYR 0 260       4.661  -0.178  -2.580  1.00  0.00      R00  C  
ATOM   4140  CD1 TYR 0 260       4.079  -0.109  -3.851  1.00  0.00      R00  C  
ATOM   4141  CE1 TYR 0 260       3.830  -1.386  -4.580  1.00  0.00      R00  C  
ATOM   4142  CD2 TYR 0 260       4.768  -1.411  -1.935  1.00  0.00      R00  C  
ATOM   4143  CE2 TYR 0 260       4.597  -2.607  -2.616  1.00  0.00      R00  C  
ATOM   4144  CZ  TYR 0 260       4.259  -2.603  -4.005  1.00  0.00      R00  C  
ATOM   4145  OH  TYR 0 260       4.248  -3.749  -4.705  1.00  0.00      R00  O  
ATOM   4146  H   TYR 0 260       3.959   2.688  -3.301  1.00  0.00      R00  H  
ATOM   4147  HH  TYR 0 260       4.028  -4.504  -4.153  1.00  0.00      R00  H  
ATOM   4148  HA  TYR 0 260       3.160   1.231  -0.919  1.00  0.00           H  
ATOM   4149  HB3 TYR 0 260       5.771   0.630  -1.123  1.00  0.00           H  
ATOM   4150  HB2 TYR 0 260       5.719   1.677  -2.550  1.00  0.00           H  
ATOM   4151  HD1 TYR 0 260       3.830   0.783  -4.405  1.00  0.00           H  
ATOM   4152  HE1 TYR 0 260       3.434  -1.384  -5.585  1.00  0.00           H  
ATOM   4153  HD2 TYR 0 260       5.071  -1.457  -0.899  1.00  0.00           H  
ATOM   4154  HE2 TYR 0 260       4.819  -3.620  -2.314  1.00  0.00           H  
ATOM   4155  N   VAL 0 261       4.806   3.827  -0.218  1.00  0.00      R00  N  
ATOM   4156  CA  VAL 0 261       5.090   4.769   0.840  1.00  0.00      R00  C  
ATOM   4157  C   VAL 0 261       3.831   5.412   1.394  1.00  0.00      R00  C  
ATOM   4158  O   VAL 0 261       3.814   5.663   2.615  1.00  0.00      R00  O  
ATOM   4159  CB  VAL 0 261       6.160   5.790   0.412  1.00  0.00      R00  C  
ATOM   4160  CG1 VAL 0 261       7.438   5.054   0.171  1.00  0.00      R00  C  
ATOM   4161  CG2 VAL 0 261       5.806   6.853  -0.649  1.00  0.00      R00  C  
ATOM   4162  H   VAL 0 261       4.861   4.262  -1.128  1.00  0.00      R00  H  
ATOM   4163  HA  VAL 0 261       5.603   4.178   1.599  1.00  0.00           H  
ATOM   4164  HB  VAL 0 261       6.358   6.368   1.314  1.00  0.00           H  
ATOM   4165 HG11 VAL 0 261       7.804   4.490   1.028  1.00  0.00           H  
ATOM   4166 HG12 VAL 0 261       7.393   4.316  -0.630  1.00  0.00           H  
ATOM   4167 HG13 VAL 0 261       8.257   5.722  -0.098  1.00  0.00           H  
ATOM   4168 HG21 VAL 0 261       6.697   7.438  -0.878  1.00  0.00           H  
ATOM   4169 HG22 VAL 0 261       5.451   6.465  -1.603  1.00  0.00           H  
ATOM   4170 HG23 VAL 0 261       5.058   7.571  -0.311  1.00  0.00           H  
ATOM   4171  N   LEU 0 262       2.683   5.354   0.619  1.00  0.00      R00  N  
ATOM   4172  CA  LEU 0 262       1.386   5.729   1.081  1.00  0.00      R00  C  
ATOM   4173  C   LEU 0 262       0.675   4.565   1.832  1.00  0.00      R00  C  
ATOM   4174  O   LEU 0 262       0.277   4.672   3.003  1.00  0.00      R00  O  
ATOM   4175  CB  LEU 0 262       0.513   6.330  -0.074  1.00  0.00      R00  C  
ATOM   4176  CG  LEU 0 262      -0.938   6.937   0.095  1.00  0.00      R00  C  
ATOM   4177  CD1 LEU 0 262      -1.949   5.881   0.633  1.00  0.00      R00  C  
ATOM   4178  CD2 LEU 0 262      -0.960   8.250   0.852  1.00  0.00      R00  C  
ATOM   4179  H   LEU 0 262       2.813   4.737  -0.170  1.00  0.00      R00  H  
ATOM   4180  HA  LEU 0 262       1.509   6.529   1.811  1.00  0.00           H  
ATOM   4181  HB3 LEU 0 262       0.559   5.521  -0.803  1.00  0.00           H  
ATOM   4182  HB2 LEU 0 262       1.077   7.104  -0.592  1.00  0.00           H  
ATOM   4183  HG  LEU 0 262      -1.363   7.212  -0.871  1.00  0.00           H  
ATOM   4184 HD11 LEU 0 262      -2.277   5.987   1.667  1.00  0.00           H  
ATOM   4185 HD12 LEU 0 262      -2.901   5.859   0.102  1.00  0.00           H  
ATOM   4186 HD13 LEU 0 262      -1.673   4.846   0.431  1.00  0.00           H  
ATOM   4187 HD21 LEU 0 262       0.019   8.558   1.220  1.00  0.00           H  
ATOM   4188 HD22 LEU 0 262      -1.420   9.101   0.350  1.00  0.00           H  
ATOM   4189 HD23 LEU 0 262      -1.600   8.090   1.721  1.00  0.00           H  
ATOM   4190  N   CYS 0 263       0.490   3.433   1.144  1.00  0.00      R00  N  
ATOM   4191  CA  CYS 0 263      -0.380   2.295   1.656  1.00  0.00      R00  C  
ATOM   4192  C   CYS 0 263       0.382   1.657   2.835  1.00  0.00      R00  C  
ATOM   4193  O   CYS 0 263      -0.226   1.468   3.900  1.00  0.00      R00  O  
ATOM   4194  CB  CYS 0 263      -0.568   1.243   0.545  1.00  0.00      R00  C  
ATOM   4195  SG  CYS 0 263      -1.491   1.934  -0.818  1.00  0.00      R00  S  
ATOM   4196  H   CYS 0 263       0.842   3.503   0.200  1.00  0.00      R00  H  
ATOM   4197  HA  CYS 0 263      -1.313   2.753   1.984  1.00  0.00           H  
ATOM   4198  HB3 CYS 0 263      -1.174   0.415   0.911  1.00  0.00           H  
ATOM   4199  HB2 CYS 0 263       0.339   0.731   0.225  1.00  0.00           H  
ATOM   4200  HG  CYS 0 263      -0.640   2.846  -1.297  1.00  0.00           H  
ATOM   4201  N   TRP 0 264       1.645   1.128   2.690  1.00  0.00      R00  N  
ATOM   4202  CA  TRP 0 264       2.117   0.167   3.714  1.00  0.00      R00  C  
ATOM   4203  C   TRP 0 264       3.273   0.741   4.577  1.00  0.00      R00  C  
ATOM   4204  O   TRP 0 264       3.450   0.282   5.669  1.00  0.00      R00  O  
ATOM   4205  CB  TRP 0 264       2.353  -1.270   3.108  1.00  0.00      R00  C  
ATOM   4206  CG  TRP 0 264       1.133  -1.940   2.611  1.00  0.00      R00  C  
ATOM   4207  CD2 TRP 0 264       0.655  -2.006   1.261  1.00  0.00      R00  C  
ATOM   4208  CE2 TRP 0 264      -0.677  -2.593   1.272  1.00  0.00      R00  C  
ATOM   4209  CE3 TRP 0 264       1.241  -1.761  -0.054  1.00  0.00      R00  C  
ATOM   4210  CD1 TRP 0 264       0.138  -2.474   3.360  1.00  0.00      R00  C  
ATOM   4211  NE1 TRP 0 264      -0.980  -2.860   2.612  1.00  0.00      R00  N  
ATOM   4212  CZ2 TRP 0 264      -1.345  -2.961   0.098  1.00  0.00      R00  C  
ATOM   4213  CZ3 TRP 0 264       0.572  -2.070  -1.268  1.00  0.00      R00  C  
ATOM   4214  CH2 TRP 0 264      -0.750  -2.513  -1.151  1.00  0.00      R00  C  
ATOM   4215  H   TRP 0 264       2.165   1.315   1.844  1.00  0.00      R00  H  
ATOM   4216  HE1 TRP 0 264      -1.838  -3.223   3.002  1.00  0.00      R00  H  
ATOM   4217  HA  TRP 0 264       1.436  -0.055   4.536  1.00  0.00           H  
ATOM   4218  HB3 TRP 0 264       2.644  -1.999   3.864  1.00  0.00           H  
ATOM   4219  HB2 TRP 0 264       3.054  -1.299   2.273  1.00  0.00           H  
ATOM   4220  HE3 TRP 0 264       2.264  -1.419  -0.103  1.00  0.00           H  
ATOM   4221  HD1 TRP 0 264       0.189  -2.496   4.438  1.00  0.00           H  
ATOM   4222  HZ2 TRP 0 264      -2.305  -3.454   0.136  1.00  0.00           H  
ATOM   4223  HZ3 TRP 0 264       1.075  -1.868  -2.203  1.00  0.00           H  
ATOM   4224  HH2 TRP 0 264      -1.191  -2.782  -2.100  1.00  0.00           H  
ATOM   4225  N   LEU 0 265       3.984   1.775   4.084  1.00  0.00      R00  N  
ATOM   4226  CA  LEU 0 265       5.022   2.361   4.968  1.00  0.00      R00  C  
ATOM   4227  C   LEU 0 265       4.567   2.918   6.298  1.00  0.00      R00  C  
ATOM   4228  O   LEU 0 265       5.305   2.672   7.322  1.00  0.00      R00  O  
ATOM   4229  CB  LEU 0 265       5.976   3.218   4.151  1.00  0.00      R00  C  
ATOM   4230  CG  LEU 0 265       7.276   3.591   4.834  1.00  0.00      R00  C  
ATOM   4231  CD1 LEU 0 265       8.188   2.344   4.920  1.00  0.00      R00  C  
ATOM   4232  CD2 LEU 0 265       8.028   4.660   3.976  1.00  0.00      R00  C  
ATOM   4233  H   LEU 0 265       4.148   1.979   3.108  1.00  0.00      R00  H  
ATOM   4234  HA  LEU 0 265       5.661   1.525   5.252  1.00  0.00           H  
ATOM   4235  HB3 LEU 0 265       5.470   4.170   3.993  1.00  0.00           H  
ATOM   4236  HB2 LEU 0 265       6.183   2.650   3.244  1.00  0.00           H  
ATOM   4237  HG  LEU 0 265       7.145   4.015   5.829  1.00  0.00           H  
ATOM   4238 HD11 LEU 0 265       7.817   1.638   4.176  1.00  0.00           H  
ATOM   4239 HD12 LEU 0 265       9.214   2.584   4.644  1.00  0.00           H  
ATOM   4240 HD13 LEU 0 265       7.966   1.819   5.849  1.00  0.00           H  
ATOM   4241 HD21 LEU 0 265       8.924   4.362   3.431  1.00  0.00           H  
ATOM   4242 HD22 LEU 0 265       7.361   4.972   3.172  1.00  0.00           H  
ATOM   4243 HD23 LEU 0 265       8.243   5.521   4.610  1.00  0.00           H  
ATOM   4244  N   PRO 0 266       3.386   3.518   6.388  1.00  0.00      R00  N  
ATOM   4245  CA  PRO 0 266       2.817   4.038   7.645  1.00  0.00      R00  C  
ATOM   4246  C   PRO 0 266       2.152   2.924   8.524  1.00  0.00      R00  C  
ATOM   4247  O   PRO 0 266       2.263   2.878   9.750  1.00  0.00      R00  O  
ATOM   4248  CD  PRO 0 266       2.413   3.871   5.389  1.00  0.00      R00  C  
ATOM   4249  CB  PRO 0 266       1.809   5.189   7.295  1.00  0.00      R00  C  
ATOM   4250  CG  PRO 0 266       1.305   4.749   6.010  1.00  0.00      R00  C  
ATOM   4251  HD2 PRO 0 266       1.861   3.076   4.887  1.00  0.00           H  
ATOM   4252  HD3 PRO 0 266       2.779   4.543   4.613  1.00  0.00           H  
ATOM   4253  HA  PRO 0 266       3.672   4.436   8.192  1.00  0.00           H  
ATOM   4254  HB3 PRO 0 266       2.281   6.155   7.113  1.00  0.00           H  
ATOM   4255  HB2 PRO 0 266       1.019   5.285   8.039  1.00  0.00           H  
ATOM   4256  HG2 PRO 0 266       0.367   4.216   6.166  1.00  0.00           H  
ATOM   4257  HG3 PRO 0 266       1.106   5.650   5.430  1.00  0.00           H  
ATOM   4258  N   TYR 0 267       1.446   1.941   7.919  1.00  0.00      R00  N  
ATOM   4259  CA  TYR 0 267       0.887   0.733   8.544  1.00  0.00      R00  C  
ATOM   4260  C   TYR 0 267       1.983  -0.072   9.264  1.00  0.00      R00  C  
ATOM   4261  O   TYR 0 267       1.745  -0.384  10.423  1.00  0.00      R00  O  
ATOM   4262  CB  TYR 0 267       0.064  -0.050   7.455  1.00  0.00      R00  C  
ATOM   4263  CG  TYR 0 267      -0.682  -1.309   7.961  1.00  0.00      R00  C  
ATOM   4264  CD1 TYR 0 267      -1.804  -1.093   8.818  1.00  0.00      R00  C  
ATOM   4265  CE1 TYR 0 267      -2.299  -2.223   9.498  1.00  0.00      R00  C  
ATOM   4266  CD2 TYR 0 267      -0.228  -2.591   7.634  1.00  0.00      R00  C  
ATOM   4267  CE2 TYR 0 267      -0.742  -3.653   8.299  1.00  0.00      R00  C  
ATOM   4268  CZ  TYR 0 267      -1.752  -3.496   9.228  1.00  0.00      R00  C  
ATOM   4269  OH  TYR 0 267      -2.301  -4.526   9.943  1.00  0.00      R00  O  
ATOM   4270  H   TYR 0 267       1.470   1.934   6.909  1.00  0.00      R00  H  
ATOM   4271  HH  TYR 0 267      -2.953  -4.866   9.326  1.00  0.00      R00  H  
ATOM   4272  HA  TYR 0 267       0.251   1.201   9.295  1.00  0.00           H  
ATOM   4273  HB3 TYR 0 267       0.753  -0.486   6.731  1.00  0.00           H  
ATOM   4274  HB2 TYR 0 267      -0.680   0.578   6.965  1.00  0.00           H  
ATOM   4275  HD1 TYR 0 267      -2.228  -0.165   9.172  1.00  0.00           H  
ATOM   4276  HE1 TYR 0 267      -3.181  -2.150  10.118  1.00  0.00           H  
ATOM   4277  HD2 TYR 0 267       0.530  -2.824   6.901  1.00  0.00           H  
ATOM   4278  HE2 TYR 0 267      -0.211  -4.588   8.204  1.00  0.00           H  
ATOM   4279  N   TRP 0 268       3.154  -0.218   8.555  1.00  0.00      R00  N  
ATOM   4280  CA  TRP 0 268       4.284  -0.934   9.160  1.00  0.00      R00  C  
ATOM   4281  C   TRP 0 268       5.088  -0.058  10.226  1.00  0.00      R00  C  
ATOM   4282  O   TRP 0 268       5.767  -0.613  11.079  1.00  0.00      R00  O  
ATOM   4283  CB  TRP 0 268       5.133  -1.622   8.117  1.00  0.00      R00  C  
ATOM   4284  CG  TRP 0 268       4.382  -2.572   7.241  1.00  0.00      R00  C  
ATOM   4285  CD2 TRP 0 268       3.574  -3.738   7.600  1.00  0.00      R00  C  
ATOM   4286  CE2 TRP 0 268       3.115  -4.415   6.458  1.00  0.00      R00  C  
ATOM   4287  CE3 TRP 0 268       3.161  -4.317   8.872  1.00  0.00      R00  C  
ATOM   4288  CD1 TRP 0 268       4.508  -2.653   5.914  1.00  0.00      R00  C  
ATOM   4289  NE1 TRP 0 268       3.741  -3.656   5.467  1.00  0.00      R00  N  
ATOM   4290  CZ2 TRP 0 268       2.254  -5.458   6.463  1.00  0.00      R00  C  
ATOM   4291  CZ3 TRP 0 268       2.379  -5.493   8.937  1.00  0.00      R00  C  
ATOM   4292  CH2 TRP 0 268       1.913  -6.050   7.714  1.00  0.00      R00  C  
ATOM   4293  H   TRP 0 268       3.161  -0.084   7.554  1.00  0.00      R00  H  
ATOM   4294  HE1 TRP 0 268       3.635  -3.799   4.473  1.00  0.00      R00  H  
ATOM   4295  HA  TRP 0 268       3.878  -1.757   9.749  1.00  0.00           H  
ATOM   4296  HB3 TRP 0 268       5.893  -2.188   8.655  1.00  0.00           H  
ATOM   4297  HB2 TRP 0 268       5.719  -0.931   7.511  1.00  0.00           H  
ATOM   4298  HE3 TRP 0 268       3.492  -3.830   9.777  1.00  0.00           H  
ATOM   4299  HD1 TRP 0 268       5.000  -2.000   5.208  1.00  0.00           H  
ATOM   4300  HZ2 TRP 0 268       1.813  -5.935   5.600  1.00  0.00           H  
ATOM   4301  HZ3 TRP 0 268       2.150  -5.818   9.941  1.00  0.00           H  
ATOM   4302  HH2 TRP 0 268       1.119  -6.776   7.812  1.00  0.00           H  
ATOM   4303  N   ALA 0 269       4.923   1.272  10.175  1.00  0.00      R00  N  
ATOM   4304  CA  ALA 0 269       5.380   2.097  11.295  1.00  0.00      R00  C  
ATOM   4305  C   ALA 0 269       4.486   2.075  12.569  1.00  0.00      R00  C  
ATOM   4306  O   ALA 0 269       4.946   1.847  13.698  1.00  0.00      R00  O  
ATOM   4307  CB  ALA 0 269       5.551   3.498  10.713  1.00  0.00      R00  C  
ATOM   4308  H   ALA 0 269       4.382   1.672   9.422  1.00  0.00      R00  H  
ATOM   4309  HA  ALA 0 269       6.364   1.730  11.585  1.00  0.00           H  
ATOM   4310  HB1 ALA 0 269       6.040   4.127  11.458  1.00  0.00           H  
ATOM   4311  HB2 ALA 0 269       6.176   3.477   9.820  1.00  0.00           H  
ATOM   4312  HB3 ALA 0 269       4.631   3.960  10.355  1.00  0.00           H  
ATOM   4313  N   CYS 0 270       3.191   1.933  12.297  1.00  0.00      R00  N  
ATOM   4314  CA  CYS 0 270       2.131   1.786  13.295  1.00  0.00      R00  C  
ATOM   4315  C   CYS 0 270       2.083   0.422  13.936  1.00  0.00      R00  C  
ATOM   4316  O   CYS 0 270       1.890   0.427  15.192  1.00  0.00      R00  O  
ATOM   4317  CB  CYS 0 270       0.673   2.147  12.863  1.00  0.00      R00  C  
ATOM   4318  SG  CYS 0 270       0.703   3.829  12.306  1.00  0.00      R00  S  
ATOM   4319  H   CYS 0 270       2.915   1.967  11.326  1.00  0.00      R00  H  
ATOM   4320  HA  CYS 0 270       2.469   2.484  14.060  1.00  0.00           H  
ATOM   4321  HB3 CYS 0 270      -0.042   2.140  13.685  1.00  0.00           H  
ATOM   4322  HB2 CYS 0 270       0.362   1.497  12.044  1.00  0.00           H  
ATOM   4323  HG  CYS 0 270       1.362   3.441  11.210  1.00  0.00           H  
ATOM   4324  N   GLN 0 271       2.300  -0.658  13.159  1.00  0.00      R00  N  
ATOM   4325  CA  GLN 0 271       2.318  -2.082  13.682  1.00  0.00      R00  C  
ATOM   4326  C   GLN 0 271       3.482  -2.389  14.632  1.00  0.00      R00  C  
ATOM   4327  O   GLN 0 271       3.528  -3.300  15.426  1.00  0.00      R00  O  
ATOM   4328  CB  GLN 0 271       2.113  -3.098  12.519  1.00  0.00      R00  C  
ATOM   4329  CG  GLN 0 271       0.711  -3.256  11.999  1.00  0.00      R00  C  
ATOM   4330  CD  GLN 0 271      -0.161  -4.061  12.977  1.00  0.00      R00  C  
ATOM   4331  OE1 GLN 0 271       0.180  -4.220  14.125  1.00  0.00      R00  O  
ATOM   4332  NE2 GLN 0 271      -1.337  -4.557  12.605  1.00  0.00      R00  N  
ATOM   4333  H   GLN 0 271       2.614  -0.541  12.206  1.00  0.00      R00  H  
ATOM   4334 HE21 GLN 0 271      -1.890  -4.933  13.362  1.00  0.00      R00  H  
ATOM   4335 HE22 GLN 0 271      -1.556  -4.583  11.619  1.00  0.00      R00  H  
ATOM   4336  HA  GLN 0 271       1.412  -2.173  14.280  1.00  0.00           H  
ATOM   4337  HB3 GLN 0 271       2.697  -3.996  12.722  1.00  0.00           H  
ATOM   4338  HB2 GLN 0 271       2.683  -2.708  11.676  1.00  0.00           H  
ATOM   4339  HG3 GLN 0 271       0.783  -3.745  11.027  1.00  0.00           H  
ATOM   4340  HG2 GLN 0 271       0.269  -2.264  11.905  1.00  0.00           H  
ATOM   4341  N   VAL 0 272       4.583  -1.558  14.599  1.00  0.00      R00  N  
ATOM   4342  CA  VAL 0 272       5.626  -1.599  15.579  1.00  0.00      R00  C  
ATOM   4343  C   VAL 0 272       5.086  -0.878  16.839  1.00  0.00      R00  C  
ATOM   4344  O   VAL 0 272       5.218  -1.400  17.968  1.00  0.00      R00  O  
ATOM   4345  CB  VAL 0 272       6.935  -0.931  15.240  1.00  0.00      R00  C  
ATOM   4346  CG1 VAL 0 272       7.872  -0.892  16.462  1.00  0.00      R00  C  
ATOM   4347  CG2 VAL 0 272       7.790  -1.761  14.187  1.00  0.00      R00  C  
ATOM   4348  H   VAL 0 272       4.569  -0.783  13.950  1.00  0.00      R00  H  
ATOM   4349  HA  VAL 0 272       5.834  -2.649  15.784  1.00  0.00           H  
ATOM   4350  HB  VAL 0 272       6.820   0.083  14.858  1.00  0.00           H  
ATOM   4351 HG11 VAL 0 272       8.100  -1.896  16.819  1.00  0.00           H  
ATOM   4352 HG12 VAL 0 272       8.749  -0.363  16.090  1.00  0.00           H  
ATOM   4353 HG13 VAL 0 272       7.453  -0.248  17.235  1.00  0.00           H  
ATOM   4354 HG21 VAL 0 272       8.085  -2.748  14.544  1.00  0.00           H  
ATOM   4355 HG22 VAL 0 272       7.321  -1.726  13.203  1.00  0.00           H  
ATOM   4356 HG23 VAL 0 272       8.741  -1.262  14.001  1.00  0.00           H  
ATOM   4357  N   ALA 0 273       4.724   0.334  16.631  1.00  0.00      R00  N  
ATOM   4358  CA  ALA 0 273       4.345   1.269  17.665  1.00  0.00      R00  C  
ATOM   4359  C   ALA 0 273       3.256   0.748  18.673  1.00  0.00      R00  C  
ATOM   4360  O   ALA 0 273       3.553   0.888  19.874  1.00  0.00      R00  O  
ATOM   4361  CB  ALA 0 273       3.723   2.530  16.997  1.00  0.00      R00  C  
ATOM   4362  H   ALA 0 273       4.658   0.622  15.665  1.00  0.00      R00  H  
ATOM   4363  HA  ALA 0 273       5.280   1.583  18.129  1.00  0.00           H  
ATOM   4364  HB1 ALA 0 273       3.384   3.315  17.672  1.00  0.00           H  
ATOM   4365  HB2 ALA 0 273       4.444   2.898  16.266  1.00  0.00           H  
ATOM   4366  HB3 ALA 0 273       2.863   2.244  16.391  1.00  0.00           H  
ATOM   4367  N   LEU 0 274       2.219   0.138  18.129  1.00  0.00      R00  N  
ATOM   4368  CA  LEU 0 274       1.131  -0.569  18.826  1.00  0.00      R00  C  
ATOM   4369  C   LEU 0 274       1.436  -1.466  20.068  1.00  0.00      R00  C  
ATOM   4370  O   LEU 0 274       0.459  -1.701  20.799  1.00  0.00      R00  O  
ATOM   4371  CB  LEU 0 274       0.343  -1.393  17.786  1.00  0.00      R00  C  
ATOM   4372  CG  LEU 0 274      -0.850  -0.600  17.164  1.00  0.00      R00  C  
ATOM   4373  CD1 LEU 0 274      -1.306  -1.196  15.782  1.00  0.00      R00  C  
ATOM   4374  CD2 LEU 0 274      -2.070  -0.316  18.066  1.00  0.00      R00  C  
ATOM   4375  H   LEU 0 274       2.183   0.174  17.120  1.00  0.00      R00  H  
ATOM   4376  HA  LEU 0 274       0.496   0.280  19.081  1.00  0.00           H  
ATOM   4377  HB3 LEU 0 274      -0.004  -2.336  18.208  1.00  0.00           H  
ATOM   4378  HB2 LEU 0 274       1.070  -1.651  17.016  1.00  0.00           H  
ATOM   4379  HG  LEU 0 274      -0.474   0.385  16.886  1.00  0.00           H  
ATOM   4380 HD11 LEU 0 274      -0.684  -2.073  15.601  1.00  0.00           H  
ATOM   4381 HD12 LEU 0 274      -2.384  -1.325  15.688  1.00  0.00           H  
ATOM   4382 HD13 LEU 0 274      -1.008  -0.541  14.963  1.00  0.00           H  
ATOM   4383 HD21 LEU 0 274      -2.802  -1.112  17.929  1.00  0.00           H  
ATOM   4384 HD22 LEU 0 274      -1.767  -0.248  19.111  1.00  0.00           H  
ATOM   4385 HD23 LEU 0 274      -2.523   0.618  17.734  1.00  0.00           H  
ATOM   4386  N   ILE 0 275       2.649  -1.802  20.339  1.00  0.00      R00  N  
ATOM   4387  CA  ILE 0 275       3.030  -2.562  21.539  1.00  0.00      R00  C  
ATOM   4388  C   ILE 0 275       3.970  -1.847  22.560  1.00  0.00      R00  C  
ATOM   4389  O   ILE 0 275       4.250  -2.426  23.598  1.00  0.00      R00  O  
ATOM   4390  CB  ILE 0 275       3.470  -3.994  21.177  1.00  0.00      R00  C  
ATOM   4391  CG2 ILE 0 275       4.796  -4.122  20.330  1.00  0.00      R00  C  
ATOM   4392  CG1 ILE 0 275       3.520  -5.012  22.265  1.00  0.00      R00  C  
ATOM   4393  CD1 ILE 0 275       3.288  -6.513  21.757  1.00  0.00      R00  C  
ATOM   4394  H   ILE 0 275       3.391  -1.667  19.668  1.00  0.00      R00  H  
ATOM   4395  HA  ILE 0 275       2.193  -2.662  22.230  1.00  0.00           H  
ATOM   4396  HB  ILE 0 275       2.560  -4.319  20.673  1.00  0.00           H  
ATOM   4397 HG21 ILE 0 275       5.719  -3.665  20.688  1.00  0.00           H  
ATOM   4398 HG22 ILE 0 275       4.988  -5.152  20.029  1.00  0.00           H  
ATOM   4399 HG23 ILE 0 275       4.674  -3.655  19.353  1.00  0.00           H  
ATOM   4400 HG13 ILE 0 275       2.803  -4.676  23.013  1.00  0.00           H  
ATOM   4401 HG12 ILE 0 275       4.501  -5.027  22.740  1.00  0.00           H  
ATOM   4402 HD11 ILE 0 275       3.724  -7.193  22.489  1.00  0.00           H  
ATOM   4403 HD12 ILE 0 275       2.228  -6.756  21.683  1.00  0.00           H  
ATOM   4404 HD13 ILE 0 275       3.743  -6.756  20.797  1.00  0.00           H  
ATOM   4405  N   TYR 0 276       4.377  -0.549  22.299  1.00  0.00      R00  N  
ATOM   4406  CA  TYR 0 276       5.229   0.394  22.970  1.00  0.00      R00  C  
ATOM   4407  C   TYR 0 276       4.610   1.808  23.250  1.00  0.00      R00  C  
ATOM   4408  O   TYR 0 276       5.123   2.406  24.216  1.00  0.00      R00  O  
ATOM   4409  CB  TYR 0 276       6.542   0.622  22.230  1.00  0.00      R00  C  
ATOM   4410  CG  TYR 0 276       7.340  -0.616  21.862  1.00  0.00      R00  C  
ATOM   4411  CD1 TYR 0 276       7.847  -1.390  22.907  1.00  0.00      R00  C  
ATOM   4412  CE1 TYR 0 276       8.785  -2.398  22.633  1.00  0.00      R00  C  
ATOM   4413  CD2 TYR 0 276       7.507  -1.093  20.545  1.00  0.00      R00  C  
ATOM   4414  CE2 TYR 0 276       8.302  -2.169  20.263  1.00  0.00      R00  C  
ATOM   4415  CZ  TYR 0 276       9.067  -2.870  21.275  1.00  0.00      R00  C  
ATOM   4416  OH  TYR 0 276      10.007  -3.827  21.060  1.00  0.00      R00  O  
ATOM   4417  H   TYR 0 276       4.054  -0.235  21.395  1.00  0.00      R00  H  
ATOM   4418  HH  TYR 0 276      10.313  -3.935  20.157  1.00  0.00      R00  H  
ATOM   4419  HA  TYR 0 276       5.478   0.002  23.956  1.00  0.00           H  
ATOM   4420  HB3 TYR 0 276       7.242   1.256  22.773  1.00  0.00           H  
ATOM   4421  HB2 TYR 0 276       6.439   1.167  21.292  1.00  0.00           H  
ATOM   4422  HD1 TYR 0 276       7.745  -1.147  23.954  1.00  0.00           H  
ATOM   4423  HE1 TYR 0 276       9.405  -2.816  23.412  1.00  0.00           H  
ATOM   4424  HD2 TYR 0 276       6.993  -0.749  19.660  1.00  0.00           H  
ATOM   4425  HE2 TYR 0 276       8.494  -2.317  19.211  1.00  0.00           H  
ATOM   4426  N   SER 0 277       3.587   2.247  22.479  1.00  0.00      R00  N  
ATOM   4427  CA  SER 0 277       2.776   3.378  22.808  1.00  0.00      R00  C  
ATOM   4428  C   SER 0 277       1.299   3.047  23.020  1.00  0.00      R00  C  
ATOM   4429  O   SER 0 277       0.558   3.956  23.375  1.00  0.00      R00  O  
ATOM   4430  CB  SER 0 277       3.168   4.608  21.950  1.00  0.00      R00  C  
ATOM   4431  OG  SER 0 277       2.956   4.374  20.591  1.00  0.00      R00  O  
ATOM   4432  H   SER 0 277       3.323   1.727  21.655  1.00  0.00      R00  H  
ATOM   4433  HG  SER 0 277       2.093   4.698  20.322  1.00  0.00      R00  H  
ATOM   4434  HA  SER 0 277       3.048   3.564  23.847  1.00  0.00           H  
ATOM   4435  HB3 SER 0 277       4.193   4.938  22.120  1.00  0.00           H  
ATOM   4436  HB2 SER 0 277       2.686   5.490  22.372  1.00  0.00           H  
ATOM   4437  N   GLN 0 278       0.866   1.789  22.861  1.00  0.00      R00  N  
ATOM   4438  CA  GLN 0 278      -0.420   1.197  23.272  1.00  0.00      R00  C  
ATOM   4439  C   GLN 0 278      -0.075  -0.151  23.851  1.00  0.00      R00  C  
ATOM   4440  O   GLN 0 278       1.058  -0.580  23.878  1.00  0.00      R00  O  
ATOM   4441  CB  GLN 0 278      -1.381   1.210  22.111  1.00  0.00      R00  C  
ATOM   4442  CG  GLN 0 278      -2.258   2.547  22.228  1.00  0.00      R00  C  
ATOM   4443  CD  GLN 0 278      -3.251   2.467  23.423  1.00  0.00      R00  C  
ATOM   4444  OE1 GLN 0 278      -3.070   1.595  24.288  1.00  0.00      R00  O  
ATOM   4445  NE2 GLN 0 278      -4.167   3.448  23.488  1.00  0.00      R00  N  
ATOM   4446  H   GLN 0 278       1.489   1.021  22.655  1.00  0.00      R00  H  
ATOM   4447 HE21 GLN 0 278      -4.840   3.496  24.240  1.00  0.00      R00  H  
ATOM   4448 HE22 GLN 0 278      -4.171   4.122  22.736  1.00  0.00      R00  H  
ATOM   4449  HA  GLN 0 278      -0.781   1.783  24.117  1.00  0.00           H  
ATOM   4450  HB3 GLN 0 278      -2.016   0.326  22.182  1.00  0.00           H  
ATOM   4451  HB2 GLN 0 278      -0.859   1.150  21.156  1.00  0.00           H  
ATOM   4452  HG3 GLN 0 278      -2.930   2.679  21.380  1.00  0.00           H  
ATOM   4453  HG2 GLN 0 278      -1.613   3.424  22.260  1.00  0.00           H  
ATOM   4454  N   ALA 0 279      -1.099  -0.839  24.314  1.00  0.00      R00  N  
ATOM   4455  CA  ALA 0 279      -1.071  -2.081  25.071  1.00  0.00      R00  C  
ATOM   4456  C   ALA 0 279      -0.481  -1.995  26.500  1.00  0.00      R00  C  
ATOM   4457  O   ALA 0 279       0.537  -2.573  26.831  1.00  0.00      R00  O  
ATOM   4458  CB  ALA 0 279      -0.411  -3.186  24.174  1.00  0.00      R00  C  
ATOM   4459  H   ALA 0 279      -2.017  -0.419  24.295  1.00  0.00      R00  H  
ATOM   4460  HA  ALA 0 279      -2.112  -2.358  25.238  1.00  0.00           H  
ATOM   4461  HB1 ALA 0 279      -0.899  -3.341  23.212  1.00  0.00           H  
ATOM   4462  HB2 ALA 0 279       0.671  -3.118  24.062  1.00  0.00           H  
ATOM   4463  HB3 ALA 0 279      -0.482  -4.123  24.726  1.00  0.00           H  
ATOM   4464  N   THR 0 280      -1.083  -1.277  27.384  1.00  0.00      R00  N  
ATOM   4465  CA  THR 0 280      -0.709  -0.751  28.681  1.00  0.00      R00  C  
ATOM   4466  C   THR 0 280       0.577   0.150  28.867  1.00  0.00      R00  C  
ATOM   4467  O   THR 0 280       0.598   0.978  29.789  1.00  0.00      R00  O  
ATOM   4468  CB  THR 0 280      -0.854  -1.780  29.807  1.00  0.00      R00  C  
ATOM   4469  OG1 THR 0 280       0.317  -2.564  29.896  1.00  0.00      R00  O  
ATOM   4470  CG2 THR 0 280      -2.137  -2.543  29.750  1.00  0.00      R00  C  
ATOM   4471  H   THR 0 280      -1.868  -0.821  26.942  1.00  0.00      R00  H  
ATOM   4472  HG1 THR 0 280       0.238  -3.401  29.433  1.00  0.00      R00  H  
ATOM   4473  HA  THR 0 280      -1.425   0.015  28.979  1.00  0.00           H  
ATOM   4474  HB  THR 0 280      -0.992  -1.209  30.726  1.00  0.00           H  
ATOM   4475 HG21 THR 0 280      -2.933  -1.812  29.603  1.00  0.00           H  
ATOM   4476 HG22 THR 0 280      -2.131  -3.108  28.818  1.00  0.00           H  
ATOM   4477 HG23 THR 0 280      -2.299  -3.271  30.545  1.00  0.00           H  
ATOM   4478  N   GLU 0 281       1.474  -0.025  27.963  1.00  0.00      R00  N  
ATOM   4479  CA  GLU 0 281       2.576   0.818  27.664  1.00  0.00      R00  C  
ATOM   4480  C   GLU 0 281       2.167   2.182  27.026  1.00  0.00      R00  C  
ATOM   4481  O   GLU 0 281       1.478   2.244  26.001  1.00  0.00      R00  O  
ATOM   4482  CB  GLU 0 281       3.578   0.112  26.791  1.00  0.00      R00  C  
ATOM   4483  CG  GLU 0 281       4.160  -1.150  27.418  1.00  0.00      R00  C  
ATOM   4484  CD  GLU 0 281       4.901  -0.844  28.682  1.00  0.00      R00  C  
ATOM   4485  OE1 GLU 0 281       5.562   0.229  28.739  1.00  0.00      R00  O  
ATOM   4486  OE2 GLU 0 281       4.786  -1.730  29.560  1.00  0.00      R00  O1-
ATOM   4487  H   GLU 0 281       1.361  -0.837  27.372  1.00  0.00      R00  H  
ATOM   4488  HA  GLU 0 281       2.949   0.977  28.675  1.00  0.00           H  
ATOM   4489  HB3 GLU 0 281       4.407   0.812  26.687  1.00  0.00           H  
ATOM   4490  HB2 GLU 0 281       3.130  -0.094  25.819  1.00  0.00           H  
ATOM   4491  HG3 GLU 0 281       4.960  -1.579  26.815  1.00  0.00           H  
ATOM   4492  HG2 GLU 0 281       3.388  -1.911  27.537  1.00  0.00           H  
ATOM   4493  N   CYS 0 282       2.478   3.270  27.773  1.00  0.00      R00  N  
ATOM   4494  CA  CYS 0 282       2.182   4.684  27.468  1.00  0.00      R00  C  
ATOM   4495  C   CYS 0 282       0.710   5.078  27.518  1.00  0.00      R00  C  
ATOM   4496  O   CYS 0 282       0.375   6.097  28.188  1.00  0.00      R00  O  
ATOM   4497  CB  CYS 0 282       2.814   5.322  26.147  1.00  0.00      R00  C  
ATOM   4498  SG  CYS 0 282       4.537   5.151  26.382  1.00  0.00      R00  S  
ATOM   4499  H   CYS 0 282       2.911   3.146  28.677  1.00  0.00      R00  H  
ATOM   4500  HA  CYS 0 282       2.735   5.080  28.319  1.00  0.00           H  
ATOM   4501  HB3 CYS 0 282       2.607   6.382  25.996  1.00  0.00           H  
ATOM   4502  HB2 CYS 0 282       2.536   4.766  25.252  1.00  0.00           H  
ATOM   4503  HG  CYS 0 282       4.635   4.049  25.634  1.00  0.00           H  
ATOM   4504  N   ALA 0 283      -0.177   4.372  26.793  1.00  0.00      R00  N  
ATOM   4505  CA  ALA 0 283      -1.601   4.751  26.529  1.00  0.00      R00  C  
ATOM   4506  C   ALA 0 283      -1.683   6.116  25.764  1.00  0.00      R00  C  
ATOM   4507  O   ALA 0 283      -2.321   7.087  26.165  1.00  0.00      R00  O  
ATOM   4508  CB  ALA 0 283      -2.482   4.705  27.805  1.00  0.00      R00  C  
ATOM   4509  H   ALA 0 283       0.287   3.648  26.263  1.00  0.00      R00  H  
ATOM   4510  HA  ALA 0 283      -1.931   3.947  25.871  1.00  0.00           H  
ATOM   4511  HB1 ALA 0 283      -2.248   5.490  28.524  1.00  0.00           H  
ATOM   4512  HB2 ALA 0 283      -3.557   4.793  27.648  1.00  0.00           H  
ATOM   4513  HB3 ALA 0 283      -2.447   3.736  28.301  1.00  0.00           H  
ATOM   4514  N   SER 0 284      -1.018   6.086  24.586  1.00  0.00      R00  N  
ATOM   4515  CA  SER 0 284      -0.951   7.176  23.601  1.00  0.00      R00  C  
ATOM   4516  C   SER 0 284      -2.317   7.232  22.887  1.00  0.00      R00  C  
ATOM   4517  O   SER 0 284      -2.829   6.270  22.330  1.00  0.00      R00  O  
ATOM   4518  CB  SER 0 284       0.290   7.125  22.673  1.00  0.00      R00  C  
ATOM   4519  OG  SER 0 284       0.197   8.008  21.533  1.00  0.00      R00  O  
ATOM   4520  H   SER 0 284      -0.705   5.165  24.315  1.00  0.00      R00  H  
ATOM   4521  HG  SER 0 284       0.260   8.841  22.005  1.00  0.00      R00  H  
ATOM   4522  HA  SER 0 284      -0.863   8.125  24.129  1.00  0.00           H  
ATOM   4523  HB3 SER 0 284       0.376   6.086  22.357  1.00  0.00           H  
ATOM   4524  HB2 SER 0 284       1.167   7.425  23.248  1.00  0.00           H  
ATOM   4525  N   HIS 0 285      -2.923   8.483  22.781  1.00  0.00      R00  N  
ATOM   4526  CA  HIS 0 285      -4.238   8.703  22.067  1.00  0.00      R00  C  
ATOM   4527  C   HIS 0 285      -4.045   8.807  20.554  1.00  0.00      R00  C  
ATOM   4528  O   HIS 0 285      -4.881   8.317  19.770  1.00  0.00      R00  O  
ATOM   4529  CB  HIS 0 285      -4.859  10.038  22.615  1.00  0.00      R00  C  
ATOM   4530  CG  HIS 0 285      -5.379  10.178  24.019  1.00  0.00      R00  C  
ATOM   4531  ND1 HIS 0 285      -6.186  11.176  24.479  1.00  0.00      R00  N  
ATOM   4532  CD2 HIS 0 285      -5.013   9.471  25.103  1.00  0.00      R00  C  
ATOM   4533  NE2 HIS 0 285      -5.556  10.028  26.264  1.00  0.00      R00  N  
ATOM   4534  CE1 HIS 0 285      -6.192  11.067  25.808  1.00  0.00      R00  C  
ATOM   4535  H   HIS 0 285      -2.374   9.307  22.981  1.00  0.00      R00  H  
ATOM   4536  HD1 HIS 0 285      -6.822  11.790  23.991  1.00  0.00      R00  H  
ATOM   4537  HA  HIS 0 285      -4.934   7.878  22.220  1.00  0.00           H  
ATOM   4538  HB3 HIS 0 285      -5.638  10.372  21.930  1.00  0.00           H  
ATOM   4539  HB2 HIS 0 285      -4.063  10.781  22.671  1.00  0.00           H  
ATOM   4540  HD2 HIS 0 285      -4.407   8.578  25.136  1.00  0.00           H  
ATOM   4541  HE1 HIS 0 285      -6.802  11.626  26.502  1.00  0.00           H  
ATOM   4542  N   VAL 0 286      -2.888   9.361  20.211  1.00  0.00      R00  N  
ATOM   4543  CA  VAL 0 286      -2.459   9.607  18.868  1.00  0.00      R00  C  
ATOM   4544  C   VAL 0 286      -2.079   8.320  18.151  1.00  0.00      R00  C  
ATOM   4545  O   VAL 0 286      -2.596   8.137  17.030  1.00  0.00      R00  O  
ATOM   4546  CB  VAL 0 286      -1.305  10.598  18.983  1.00  0.00      R00  C  
ATOM   4547  CG1 VAL 0 286      -0.501  10.768  17.692  1.00  0.00      R00  C  
ATOM   4548  CG2 VAL 0 286      -1.954  11.950  19.455  1.00  0.00      R00  C  
ATOM   4549  H   VAL 0 286      -2.326   9.643  21.002  1.00  0.00      R00  H  
ATOM   4550  HA  VAL 0 286      -3.258  10.054  18.277  1.00  0.00           H  
ATOM   4551  HB  VAL 0 286      -0.524  10.307  19.685  1.00  0.00           H  
ATOM   4552 HG11 VAL 0 286       0.079  11.686  17.782  1.00  0.00           H  
ATOM   4553 HG12 VAL 0 286       0.326  10.100  17.452  1.00  0.00           H  
ATOM   4554 HG13 VAL 0 286      -1.069  10.972  16.784  1.00  0.00           H  
ATOM   4555 HG21 VAL 0 286      -2.441  11.749  20.409  1.00  0.00           H  
ATOM   4556 HG22 VAL 0 286      -1.193  12.730  19.465  1.00  0.00           H  
ATOM   4557 HG23 VAL 0 286      -2.741  12.321  18.798  1.00  0.00           H  
ATOM   4558  N   THR 0 287      -1.378   7.357  18.867  1.00  0.00      R00  N  
ATOM   4559  CA  THR 0 287      -1.140   5.957  18.428  1.00  0.00      R00  C  
ATOM   4560  C   THR 0 287      -2.376   5.146  17.981  1.00  0.00      R00  C  
ATOM   4561  O   THR 0 287      -2.203   4.322  17.138  1.00  0.00      R00  O  
ATOM   4562  CB  THR 0 287      -0.344   5.102  19.528  1.00  0.00      R00  C  
ATOM   4563  OG1 THR 0 287       0.908   5.782  19.642  1.00  0.00      R00  O  
ATOM   4564  CG2 THR 0 287      -0.078   3.616  19.079  1.00  0.00      R00  C  
ATOM   4565  H   THR 0 287      -1.030   7.596  19.785  1.00  0.00      R00  H  
ATOM   4566  HG1 THR 0 287       0.670   6.559  20.154  1.00  0.00      R00  H  
ATOM   4567  HA  THR 0 287      -0.410   6.041  17.622  1.00  0.00           H  
ATOM   4568  HB  THR 0 287      -0.737   4.945  20.532  1.00  0.00           H  
ATOM   4569 HG21 THR 0 287       0.233   3.609  18.034  1.00  0.00           H  
ATOM   4570 HG22 THR 0 287       0.723   3.114  19.622  1.00  0.00           H  
ATOM   4571 HG23 THR 0 287      -0.896   2.896  19.082  1.00  0.00           H  
ATOM   4572  N   ILE 0 288      -3.550   5.523  18.493  1.00  0.00      R00  N  
ATOM   4573  CA  ILE 0 288      -4.886   4.983  18.097  1.00  0.00      R00  C  
ATOM   4574  C   ILE 0 288      -5.173   5.636  16.708  1.00  0.00      R00  C  
ATOM   4575  O   ILE 0 288      -5.038   4.978  15.694  1.00  0.00      R00  O  
ATOM   4576  CB  ILE 0 288      -5.903   5.361  19.216  1.00  0.00      R00  C  
ATOM   4577  CG2 ILE 0 288      -7.258   4.622  19.056  1.00  0.00      R00  C  
ATOM   4578  CG1 ILE 0 288      -5.363   5.163  20.629  1.00  0.00      R00  C  
ATOM   4579  CD1 ILE 0 288      -6.380   5.409  21.782  1.00  0.00      R00  C  
ATOM   4580  H   ILE 0 288      -3.612   6.262  19.179  1.00  0.00      R00  H  
ATOM   4581  HA  ILE 0 288      -4.802   3.900  18.014  1.00  0.00           H  
ATOM   4582  HB  ILE 0 288      -6.096   6.428  19.115  1.00  0.00           H  
ATOM   4583 HG21 ILE 0 288      -7.947   5.204  19.668  1.00  0.00           H  
ATOM   4584 HG22 ILE 0 288      -7.625   4.657  18.030  1.00  0.00           H  
ATOM   4585 HG23 ILE 0 288      -7.395   3.574  19.325  1.00  0.00           H  
ATOM   4586 HG13 ILE 0 288      -4.527   5.858  20.709  1.00  0.00           H  
ATOM   4587 HG12 ILE 0 288      -5.075   4.122  20.776  1.00  0.00           H  
ATOM   4588 HD11 ILE 0 288      -6.918   4.493  22.027  1.00  0.00           H  
ATOM   4589 HD12 ILE 0 288      -5.977   5.828  22.704  1.00  0.00           H  
ATOM   4590 HD13 ILE 0 288      -7.089   6.193  21.518  1.00  0.00           H  
ATOM   4591  N   THR 0 289      -5.379   6.969  16.778  1.00  0.00      R00  N  
ATOM   4592  CA  THR 0 289      -5.688   7.755  15.550  1.00  0.00      R00  C  
ATOM   4593  C   THR 0 289      -4.816   7.513  14.268  1.00  0.00      R00  C  
ATOM   4594  O   THR 0 289      -5.394   7.180  13.251  1.00  0.00      R00  O  
ATOM   4595  CB  THR 0 289      -5.997   9.322  15.837  1.00  0.00      R00  C  
ATOM   4596  OG1 THR 0 289      -6.430   9.409  17.155  1.00  0.00      R00  O  
ATOM   4597  CG2 THR 0 289      -7.014   9.884  14.848  1.00  0.00      R00  C  
ATOM   4598  H   THR 0 289      -5.373   7.432  17.676  1.00  0.00      R00  H  
ATOM   4599  HG1 THR 0 289      -6.207  10.282  17.487  1.00  0.00      R00  H  
ATOM   4600  HA  THR 0 289      -6.629   7.327  15.204  1.00  0.00           H  
ATOM   4601  HB  THR 0 289      -5.088   9.914  15.725  1.00  0.00           H  
ATOM   4602 HG21 THR 0 289      -7.150  10.960  14.962  1.00  0.00           H  
ATOM   4603 HG22 THR 0 289      -6.546   9.808  13.866  1.00  0.00           H  
ATOM   4604 HG23 THR 0 289      -8.042   9.524  14.823  1.00  0.00           H  
ATOM   4605  N   VAL 0 290      -3.565   7.435  14.453  1.00  0.00      R00  N  
ATOM   4606  CA  VAL 0 290      -2.663   7.235  13.248  1.00  0.00      R00  C  
ATOM   4607  C   VAL 0 290      -2.715   5.822  12.779  1.00  0.00      R00  C  
ATOM   4608  O   VAL 0 290      -2.702   5.711  11.597  1.00  0.00      R00  O  
ATOM   4609  CB  VAL 0 290      -1.178   7.650  13.572  1.00  0.00      R00  C  
ATOM   4610  CG1 VAL 0 290      -1.049   9.163  13.794  1.00  0.00      R00  C  
ATOM   4611  CG2 VAL 0 290      -0.381   6.851  14.689  1.00  0.00      R00  C  
ATOM   4612  H   VAL 0 290      -3.136   7.688  15.331  1.00  0.00      R00  H  
ATOM   4613  HA  VAL 0 290      -3.000   7.856  12.418  1.00  0.00           H  
ATOM   4614  HB  VAL 0 290      -0.730   7.345  12.626  1.00  0.00           H  
ATOM   4615 HG11 VAL 0 290      -1.393   9.500  14.771  1.00  0.00           H  
ATOM   4616 HG12 VAL 0 290       0.019   9.378  13.756  1.00  0.00           H  
ATOM   4617 HG13 VAL 0 290      -1.538   9.706  12.985  1.00  0.00           H  
ATOM   4618 HG21 VAL 0 290      -0.006   5.853  14.466  1.00  0.00           H  
ATOM   4619 HG22 VAL 0 290       0.607   7.229  14.951  1.00  0.00           H  
ATOM   4620 HG23 VAL 0 290      -0.927   6.795  15.631  1.00  0.00           H  
ATOM   4621  N   PHE 0 291      -2.978   4.809  13.632  1.00  0.00      R00  N  
ATOM   4622  CA  PHE 0 291      -3.260   3.405  13.207  1.00  0.00      R00  C  
ATOM   4623  C   PHE 0 291      -4.656   3.264  12.491  1.00  0.00      R00  C  
ATOM   4624  O   PHE 0 291      -4.754   2.559  11.539  1.00  0.00      R00  O  
ATOM   4625  CB  PHE 0 291      -3.038   2.423  14.401  1.00  0.00      R00  C  
ATOM   4626  CG  PHE 0 291      -3.498   0.989  14.011  1.00  0.00      R00  C  
ATOM   4627  CD1 PHE 0 291      -4.768   0.616  14.443  1.00  0.00      R00  C  
ATOM   4628  CD2 PHE 0 291      -2.781   0.164  13.129  1.00  0.00      R00  C  
ATOM   4629  CE1 PHE 0 291      -5.303  -0.589  14.040  1.00  0.00      R00  C  
ATOM   4630  CE2 PHE 0 291      -3.348  -1.040  12.772  1.00  0.00      R00  C  
ATOM   4631  CZ  PHE 0 291      -4.636  -1.377  13.129  1.00  0.00      R00  C  
ATOM   4632  H   PHE 0 291      -3.206   5.010  14.595  1.00  0.00      R00  H  
ATOM   4633  HA  PHE 0 291      -2.568   3.140  12.407  1.00  0.00           H  
ATOM   4634  HB3 PHE 0 291      -3.751   2.673  15.187  1.00  0.00           H  
ATOM   4635  HB2 PHE 0 291      -2.036   2.517  14.821  1.00  0.00           H  
ATOM   4636  HD1 PHE 0 291      -5.401   1.236  15.061  1.00  0.00           H  
ATOM   4637  HD2 PHE 0 291      -1.729   0.330  12.951  1.00  0.00           H  
ATOM   4638  HE1 PHE 0 291      -6.266  -0.988  14.326  1.00  0.00           H  
ATOM   4639  HE2 PHE 0 291      -2.771  -1.738  12.184  1.00  0.00           H  
ATOM   4640  HZ  PHE 0 291      -5.145  -2.229  12.703  1.00  0.00           H  
ATOM   4641  N   LEU 0 292      -5.652   4.033  12.911  1.00  0.00      R00  N  
ATOM   4642  CA  LEU 0 292      -6.955   4.047  12.266  1.00  0.00      R00  C  
ATOM   4643  C   LEU 0 292      -6.784   4.698  10.877  1.00  0.00      R00  C  
ATOM   4644  O   LEU 0 292      -7.149   4.134   9.871  1.00  0.00      R00  O  
ATOM   4645  CB  LEU 0 292      -7.935   4.831  13.198  1.00  0.00      R00  C  
ATOM   4646  CG  LEU 0 292      -8.323   4.011  14.448  1.00  0.00      R00  C  
ATOM   4647  CD1 LEU 0 292      -8.952   4.970  15.473  1.00  0.00      R00  C  
ATOM   4648  CD2 LEU 0 292      -9.310   2.865  14.150  1.00  0.00      R00  C  
ATOM   4649  H   LEU 0 292      -5.533   4.627  13.719  1.00  0.00      R00  H  
ATOM   4650  HA  LEU 0 292      -7.335   3.036  12.117  1.00  0.00           H  
ATOM   4651  HB3 LEU 0 292      -8.862   5.004  12.652  1.00  0.00           H  
ATOM   4652  HB2 LEU 0 292      -7.480   5.788  13.454  1.00  0.00           H  
ATOM   4653  HG  LEU 0 292      -7.471   3.583  14.975  1.00  0.00           H  
ATOM   4654 HD11 LEU 0 292      -9.559   4.471  16.229  1.00  0.00           H  
ATOM   4655 HD12 LEU 0 292      -8.176   5.524  16.001  1.00  0.00           H  
ATOM   4656 HD13 LEU 0 292      -9.518   5.687  14.879  1.00  0.00           H  
ATOM   4657 HD21 LEU 0 292      -9.407   2.871  13.064  1.00  0.00           H  
ATOM   4658 HD22 LEU 0 292      -8.960   1.854  14.357  1.00  0.00           H  
ATOM   4659 HD23 LEU 0 292     -10.313   2.953  14.569  1.00  0.00           H  
ATOM   4660  N   VAL 0 293      -6.112   5.862  10.905  1.00  0.00      R00  N  
ATOM   4661  CA  VAL 0 293      -5.706   6.553   9.663  1.00  0.00      R00  C  
ATOM   4662  C   VAL 0 293      -4.786   5.733   8.698  1.00  0.00      R00  C  
ATOM   4663  O   VAL 0 293      -5.100   5.595   7.520  1.00  0.00      R00  O  
ATOM   4664  CB  VAL 0 293      -5.159   8.024  10.096  1.00  0.00      R00  C  
ATOM   4665  CG1 VAL 0 293      -4.179   8.576   9.075  1.00  0.00      R00  C  
ATOM   4666  CG2 VAL 0 293      -6.226   8.990  10.574  1.00  0.00      R00  C  
ATOM   4667  H   VAL 0 293      -5.881   6.327  11.771  1.00  0.00      R00  H  
ATOM   4668  HA  VAL 0 293      -6.620   6.700   9.087  1.00  0.00           H  
ATOM   4669  HB  VAL 0 293      -4.541   7.765  10.956  1.00  0.00           H  
ATOM   4670 HG11 VAL 0 293      -3.208   8.115   9.255  1.00  0.00           H  
ATOM   4671 HG12 VAL 0 293      -4.456   8.535   8.021  1.00  0.00           H  
ATOM   4672 HG13 VAL 0 293      -4.106   9.661   9.150  1.00  0.00           H  
ATOM   4673 HG21 VAL 0 293      -5.768   9.887  10.991  1.00  0.00           H  
ATOM   4674 HG22 VAL 0 293      -6.911   9.340   9.802  1.00  0.00           H  
ATOM   4675 HG23 VAL 0 293      -6.821   8.508  11.350  1.00  0.00           H  
ATOM   4676  N   ALA 0 294      -3.650   5.210   9.264  1.00  0.00      R00  N  
ATOM   4677  CA  ALA 0 294      -2.638   4.427   8.596  1.00  0.00      R00  C  
ATOM   4678  C   ALA 0 294      -3.247   3.175   7.971  1.00  0.00      R00  C  
ATOM   4679  O   ALA 0 294      -2.940   2.861   6.817  1.00  0.00      R00  O  
ATOM   4680  CB  ALA 0 294      -1.424   4.102   9.556  1.00  0.00      R00  C  
ATOM   4681  H   ALA 0 294      -3.462   5.391  10.239  1.00  0.00      R00  H  
ATOM   4682  HA  ALA 0 294      -2.326   5.034   7.746  1.00  0.00           H  
ATOM   4683  HB1 ALA 0 294      -0.542   3.717   9.045  1.00  0.00           H  
ATOM   4684  HB2 ALA 0 294      -1.050   5.077   9.868  1.00  0.00           H  
ATOM   4685  HB3 ALA 0 294      -1.649   3.372  10.334  1.00  0.00           H  
ATOM   4686  N   ALA 0 295      -4.130   2.435   8.684  1.00  0.00      R00  N  
ATOM   4687  CA  ALA 0 295      -4.896   1.397   8.103  1.00  0.00      R00  C  
ATOM   4688  C   ALA 0 295      -5.810   1.884   6.932  1.00  0.00      R00  C  
ATOM   4689  O   ALA 0 295      -5.916   1.206   5.877  1.00  0.00      R00  O  
ATOM   4690  CB  ALA 0 295      -5.665   0.626   9.048  1.00  0.00      R00  C  
ATOM   4691  H   ALA 0 295      -4.539   2.915   9.473  1.00  0.00      R00  H  
ATOM   4692  HA  ALA 0 295      -4.176   0.702   7.673  1.00  0.00           H  
ATOM   4693  HB1 ALA 0 295      -5.208   0.020   9.829  1.00  0.00           H  
ATOM   4694  HB2 ALA 0 295      -6.420   1.286   9.475  1.00  0.00           H  
ATOM   4695  HB3 ALA 0 295      -6.226  -0.133   8.502  1.00  0.00           H  
ATOM   4696  N   CYS 0 296      -6.472   3.084   7.040  1.00  0.00      R00  N  
ATOM   4697  CA  CYS 0 296      -7.262   3.651   5.909  1.00  0.00      R00  C  
ATOM   4698  C   CYS 0 296      -6.374   3.963   4.735  1.00  0.00      R00  C  
ATOM   4699  O   CYS 0 296      -6.925   3.810   3.631  1.00  0.00      R00  O  
ATOM   4700  CB  CYS 0 296      -8.125   4.868   6.384  1.00  0.00      R00  C  
ATOM   4701  SG  CYS 0 296      -9.408   4.117   7.413  1.00  0.00      R00  S  
ATOM   4702  H   CYS 0 296      -6.553   3.567   7.924  1.00  0.00      R00  H  
ATOM   4703  HA  CYS 0 296      -7.860   2.816   5.543  1.00  0.00           H  
ATOM   4704  HB3 CYS 0 296      -8.541   5.315   5.481  1.00  0.00           H  
ATOM   4705  HB2 CYS 0 296      -7.477   5.511   6.979  1.00  0.00           H  
ATOM   4706  HG  CYS 0 296      -8.679   4.072   8.532  1.00  0.00           H  
ATOM   4707  N   PHE 0 297      -5.124   4.334   4.980  1.00  0.00      R00  N  
ATOM   4708  CA  PHE 0 297      -4.086   4.588   3.929  1.00  0.00      R00  C  
ATOM   4709  C   PHE 0 297      -3.710   3.237   3.235  1.00  0.00      R00  C  
ATOM   4710  O   PHE 0 297      -3.727   3.131   2.033  1.00  0.00      R00  O  
ATOM   4711  CB  PHE 0 297      -2.861   5.331   4.476  1.00  0.00      R00  C  
ATOM   4712  CG  PHE 0 297      -2.973   6.871   4.653  1.00  0.00      R00  C  
ATOM   4713  CD1 PHE 0 297      -2.372   7.611   5.702  1.00  0.00      R00  C  
ATOM   4714  CD2 PHE 0 297      -3.431   7.631   3.546  1.00  0.00      R00  C  
ATOM   4715  CE1 PHE 0 297      -2.330   9.043   5.699  1.00  0.00      R00  C  
ATOM   4716  CE2 PHE 0 297      -3.528   9.032   3.621  1.00  0.00      R00  C  
ATOM   4717  CZ  PHE 0 297      -3.109   9.729   4.746  1.00  0.00      R00  C  
ATOM   4718  H   PHE 0 297      -4.858   4.522   5.936  1.00  0.00      R00  H  
ATOM   4719  HA  PHE 0 297      -4.520   5.024   3.029  1.00  0.00           H  
ATOM   4720  HB3 PHE 0 297      -1.986   5.127   3.859  1.00  0.00           H  
ATOM   4721  HB2 PHE 0 297      -2.726   4.940   5.485  1.00  0.00           H  
ATOM   4722  HD1 PHE 0 297      -1.815   7.052   6.439  1.00  0.00           H  
ATOM   4723  HD2 PHE 0 297      -3.905   7.213   2.671  1.00  0.00           H  
ATOM   4724  HE1 PHE 0 297      -1.967   9.582   6.562  1.00  0.00           H  
ATOM   4725  HE2 PHE 0 297      -4.042   9.518   2.806  1.00  0.00           H  
ATOM   4726  HZ  PHE 0 297      -3.277  10.795   4.802  1.00  0.00           H  
ATOM   4727  N   SER 0 298      -3.573   2.153   4.050  1.00  0.00      R00  N  
ATOM   4728  CA  SER 0 298      -3.404   0.827   3.550  1.00  0.00      R00  C  
ATOM   4729  C   SER 0 298      -4.589   0.390   2.693  1.00  0.00      R00  C  
ATOM   4730  O   SER 0 298      -4.372  -0.044   1.597  1.00  0.00      R00  O  
ATOM   4731  CB  SER 0 298      -3.063  -0.248   4.679  1.00  0.00      R00  C  
ATOM   4732  OG  SER 0 298      -4.242  -0.792   5.323  1.00  0.00      R00  O  
ATOM   4733  H   SER 0 298      -3.485   2.327   5.041  1.00  0.00      R00  H  
ATOM   4734  HG  SER 0 298      -4.960  -0.164   5.431  1.00  0.00      R00  H  
ATOM   4735  HA  SER 0 298      -2.535   1.016   2.920  1.00  0.00           H  
ATOM   4736  HB3 SER 0 298      -2.316   0.137   5.374  1.00  0.00           H  
ATOM   4737  HB2 SER 0 298      -2.604  -1.093   4.166  1.00  0.00           H  
ATOM   4738  N   TYR 0 299      -5.914   0.583   3.055  1.00  0.00      R00  N  
ATOM   4739  CA  TYR 0 299      -7.095   0.183   2.243  1.00  0.00      R00  C  
ATOM   4740  C   TYR 0 299      -7.327   1.028   1.010  1.00  0.00      R00  C  
ATOM   4741  O   TYR 0 299      -8.037   0.548   0.076  1.00  0.00      R00  O  
ATOM   4742  CB  TYR 0 299      -8.375   0.157   3.137  1.00  0.00      R00  C  
ATOM   4743  CG  TYR 0 299      -8.386  -0.595   4.543  1.00  0.00      R00  C  
ATOM   4744  CD1 TYR 0 299      -9.567  -0.443   5.355  1.00  0.00      R00  C  
ATOM   4745  CE1 TYR 0 299      -9.609  -1.241   6.506  1.00  0.00      R00  C  
ATOM   4746  CD2 TYR 0 299      -7.359  -1.485   4.944  1.00  0.00      R00  C  
ATOM   4747  CE2 TYR 0 299      -7.497  -2.306   6.085  1.00  0.00      R00  C  
ATOM   4748  CZ  TYR 0 299      -8.620  -2.122   6.933  1.00  0.00      R00  C  
ATOM   4749  OH  TYR 0 299      -8.741  -2.887   8.076  1.00  0.00      R00  O  
ATOM   4750  H   TYR 0 299      -6.104   0.854   4.010  1.00  0.00      R00  H  
ATOM   4751  HH  TYR 0 299      -8.308  -3.742   8.125  1.00  0.00      R00  H  
ATOM   4752  HA  TYR 0 299      -6.887  -0.855   1.985  1.00  0.00           H  
ATOM   4753  HB3 TYR 0 299      -9.202  -0.308   2.601  1.00  0.00           H  
ATOM   4754  HB2 TYR 0 299      -8.564   1.206   3.365  1.00  0.00           H  
ATOM   4755  HD1 TYR 0 299     -10.373   0.232   5.108  1.00  0.00           H  
ATOM   4756  HE1 TYR 0 299     -10.441  -1.287   7.193  1.00  0.00           H  
ATOM   4757  HD2 TYR 0 299      -6.410  -1.577   4.437  1.00  0.00           H  
ATOM   4758  HE2 TYR 0 299      -6.794  -3.081   6.353  1.00  0.00           H  
ATOM   4759  N   SER 0 300      -6.720   2.253   0.978  1.00  0.00      R00  N  
ATOM   4760  CA  SER 0 300      -6.593   3.165  -0.161  1.00  0.00      R00  C  
ATOM   4761  C   SER 0 300      -5.825   2.562  -1.385  1.00  0.00      R00  C  
ATOM   4762  O   SER 0 300      -5.858   3.175  -2.436  1.00  0.00      R00  O  
ATOM   4763  CB  SER 0 300      -5.948   4.568   0.283  1.00  0.00      R00  C  
ATOM   4764  OG  SER 0 300      -6.700   5.167   1.323  1.00  0.00      R00  O  
ATOM   4765  H   SER 0 300      -6.214   2.484   1.821  1.00  0.00      R00  H  
ATOM   4766  HG  SER 0 300      -6.812   4.495   1.999  1.00  0.00      R00  H  
ATOM   4767  HA  SER 0 300      -7.609   3.378  -0.494  1.00  0.00           H  
ATOM   4768  HB3 SER 0 300      -6.052   5.181  -0.613  1.00  0.00           H  
ATOM   4769  HB2 SER 0 300      -4.888   4.608   0.532  1.00  0.00           H  
ATOM   4770  N   ASN 0 301      -5.280   1.365  -1.348  1.00  0.00      R00  N  
ATOM   4771  CA  ASN 0 301      -4.690   0.726  -2.532  1.00  0.00      R00  C  
ATOM   4772  C   ASN 0 301      -5.693   0.346  -3.640  1.00  0.00      R00  C  
ATOM   4773  O   ASN 0 301      -5.316   0.421  -4.767  1.00  0.00      R00  O  
ATOM   4774  CB  ASN 0 301      -3.830  -0.539  -2.084  1.00  0.00      R00  C  
ATOM   4775  CG  ASN 0 301      -4.776  -1.601  -1.528  1.00  0.00      R00  C  
ATOM   4776  OD1 ASN 0 301      -5.283  -2.299  -2.334  1.00  0.00      R00  O  
ATOM   4777  ND2 ASN 0 301      -4.931  -1.766  -0.201  1.00  0.00      R00  N  
ATOM   4778  H   ASN 0 301      -5.239   0.882  -0.461  1.00  0.00      R00  H  
ATOM   4779 HD21 ASN 0 301      -5.552  -2.506   0.093  1.00  0.00      R00  H  
ATOM   4780 HD22 ASN 0 301      -4.598  -1.157   0.532  1.00  0.00      R00  H  
ATOM   4781  HA  ASN 0 301      -4.022   1.352  -3.123  1.00  0.00           H  
ATOM   4782  HB3 ASN 0 301      -3.152  -0.260  -1.277  1.00  0.00           H  
ATOM   4783  HB2 ASN 0 301      -3.272  -0.954  -2.923  1.00  0.00           H  
ATOM   4784  N   SER 0 302      -7.042   0.172  -3.339  1.00  0.00      R00  N  
ATOM   4785  CA  SER 0 302      -8.127  -0.318  -4.245  1.00  0.00      R00  C  
ATOM   4786  C   SER 0 302      -8.582   0.789  -5.187  1.00  0.00      R00  C  
ATOM   4787  O   SER 0 302      -9.101   0.391  -6.194  1.00  0.00      R00  O  
ATOM   4788  CB  SER 0 302      -9.314  -0.806  -3.345  1.00  0.00      R00  C  
ATOM   4789  OG  SER 0 302      -9.856   0.206  -2.570  1.00  0.00      R00  O  
ATOM   4790  H   SER 0 302      -7.320   0.241  -2.371  1.00  0.00      R00  H  
ATOM   4791  HG  SER 0 302      -9.360   0.255  -1.749  1.00  0.00      R00  H  
ATOM   4792  HA  SER 0 302      -7.645  -1.165  -4.735  1.00  0.00           H  
ATOM   4793  HB3 SER 0 302      -9.031  -1.724  -2.830  1.00  0.00           H  
ATOM   4794  HB2 SER 0 302     -10.100  -1.231  -3.968  1.00  0.00           H  
ATOM   4795  N   ALA 0 303      -8.210   2.039  -4.959  1.00  0.00      R00  N  
ATOM   4796  CA  ALA 0 303      -8.379   3.203  -5.819  1.00  0.00      R00  C  
ATOM   4797  C   ALA 0 303      -7.017   3.665  -6.430  1.00  0.00      R00  C  
ATOM   4798  O   ALA 0 303      -6.929   4.062  -7.672  1.00  0.00      R00  O  
ATOM   4799  CB  ALA 0 303      -9.114   4.357  -5.055  1.00  0.00      R00  C  
ATOM   4800  H   ALA 0 303      -7.691   2.026  -4.093  1.00  0.00      R00  H  
ATOM   4801  HA  ALA 0 303      -8.962   2.990  -6.714  1.00  0.00           H  
ATOM   4802  HB1 ALA 0 303     -10.143   4.135  -4.773  1.00  0.00           H  
ATOM   4803  HB2 ALA 0 303      -8.572   4.596  -4.140  1.00  0.00           H  
ATOM   4804  HB3 ALA 0 303      -9.117   5.310  -5.584  1.00  0.00           H  
ATOM   4805  N   MET 0 304      -5.946   3.705  -5.655  1.00  0.00      R00  N  
ATOM   4806  CA  MET 0 304      -4.593   4.071  -6.193  1.00  0.00      R00  C  
ATOM   4807  C   MET 0 304      -4.013   3.156  -7.334  1.00  0.00      R00  C  
ATOM   4808  O   MET 0 304      -3.184   3.573  -8.151  1.00  0.00      R00  O  
ATOM   4809  CB  MET 0 304      -3.601   4.435  -5.044  1.00  0.00      R00  C  
ATOM   4810  CG  MET 0 304      -3.887   5.705  -4.272  1.00  0.00      R00  C  
ATOM   4811  SD  MET 0 304      -2.753   6.238  -2.967  1.00  0.00      R00  S  
ATOM   4812  CE  MET 0 304      -1.569   7.234  -3.916  1.00  0.00      R00  C  
ATOM   4813  H   MET 0 304      -6.020   3.554  -4.659  1.00  0.00      R00  H  
ATOM   4814  HA  MET 0 304      -4.707   5.039  -6.680  1.00  0.00           H  
ATOM   4815  HB3 MET 0 304      -2.638   4.499  -5.550  1.00  0.00           H  
ATOM   4816  HB2 MET 0 304      -3.613   3.573  -4.377  1.00  0.00           H  
ATOM   4817  HG3 MET 0 304      -4.850   5.481  -3.813  1.00  0.00           H  
ATOM   4818  HG2 MET 0 304      -4.019   6.521  -4.983  1.00  0.00           H  
ATOM   4819  HE1 MET 0 304      -1.090   7.962  -3.262  1.00  0.00           H  
ATOM   4820  HE2 MET 0 304      -0.804   6.704  -4.482  1.00  0.00           H  
ATOM   4821  HE3 MET 0 304      -2.015   7.940  -4.617  1.00  0.00           H  
ATOM   4822  N   ASN 0 305      -4.268   1.850  -7.165  1.00  0.00      R00  N  
ATOM   4823  CA  ASN 0 305      -3.839   0.772  -8.065  1.00  0.00      R00  C  
ATOM   4824  C   ASN 0 305      -4.379   0.999  -9.533  1.00  0.00      R00  C  
ATOM   4825  O   ASN 0 305      -3.530   1.027 -10.397  1.00  0.00      R00  O  
ATOM   4826  CB  ASN 0 305      -3.963  -0.653  -7.564  1.00  0.00      R00  C  
ATOM   4827  CG  ASN 0 305      -3.154  -1.176  -6.360  1.00  0.00      R00  C  
ATOM   4828  OD1 ASN 0 305      -2.067  -0.695  -6.080  1.00  0.00      R00  O  
ATOM   4829  ND2 ASN 0 305      -3.773  -2.171  -5.646  1.00  0.00      R00  N  
ATOM   4830  H   ASN 0 305      -4.681   1.541  -6.297  1.00  0.00      R00  H  
ATOM   4831 HD21 ASN 0 305      -3.207  -2.651  -4.960  1.00  0.00      R00  H  
ATOM   4832 HD22 ASN 0 305      -4.756  -2.376  -5.753  1.00  0.00      R00  H  
ATOM   4833  HA  ASN 0 305      -2.754   0.870  -8.080  1.00  0.00           H  
ATOM   4834  HB3 ASN 0 305      -3.678  -1.329  -8.370  1.00  0.00           H  
ATOM   4835  HB2 ASN 0 305      -4.997  -0.859  -7.285  1.00  0.00           H  
ATOM   4836  N   PRO 0 306      -5.712   1.156  -9.724  1.00  0.00      R00  N  
ATOM   4837  CA  PRO 0 306      -6.316   1.475 -11.034  1.00  0.00      R00  C  
ATOM   4838  C   PRO 0 306      -5.805   2.734 -11.795  1.00  0.00      R00  C  
ATOM   4839  O   PRO 0 306      -5.936   2.672 -13.016  1.00  0.00      R00  O  
ATOM   4840  CD  PRO 0 306      -6.796   1.014  -8.803  1.00  0.00      R00  C  
ATOM   4841  CB  PRO 0 306      -7.851   1.402 -10.905  1.00  0.00      R00  C  
ATOM   4842  CG  PRO 0 306      -8.102   1.556  -9.429  1.00  0.00      R00  C  
ATOM   4843  HD2 PRO 0 306      -6.667   1.449  -7.812  1.00  0.00           H  
ATOM   4844  HD3 PRO 0 306      -7.073  -0.028  -8.650  1.00  0.00           H  
ATOM   4845  HA  PRO 0 306      -6.091   0.637 -11.694  1.00  0.00           H  
ATOM   4846  HB3 PRO 0 306      -8.243   0.447 -11.257  1.00  0.00           H  
ATOM   4847  HB2 PRO 0 306      -8.466   2.095 -11.479  1.00  0.00           H  
ATOM   4848  HG2 PRO 0 306      -8.238   2.628  -9.281  1.00  0.00           H  
ATOM   4849  HG3 PRO 0 306      -8.982   1.039  -9.047  1.00  0.00           H  
ATOM   4850  N   ILE 0 307      -5.097   3.644 -11.146  1.00  0.00      R00  N  
ATOM   4851  CA  ILE 0 307      -4.411   4.750 -11.776  1.00  0.00      R00  C  
ATOM   4852  C   ILE 0 307      -3.081   4.398 -12.445  1.00  0.00      R00  C  
ATOM   4853  O   ILE 0 307      -2.695   5.158 -13.302  1.00  0.00      R00  O  
ATOM   4854  CB  ILE 0 307      -4.323   5.886 -10.713  1.00  0.00      R00  C  
ATOM   4855  CG2 ILE 0 307      -3.387   7.046 -11.005  1.00  0.00      R00  C  
ATOM   4856  CG1 ILE 0 307      -5.710   6.514 -10.368  1.00  0.00      R00  C  
ATOM   4857  CD1 ILE 0 307      -6.258   7.454 -11.510  1.00  0.00      R00  C  
ATOM   4858  H   ILE 0 307      -4.980   3.611 -10.144  1.00  0.00      R00  H  
ATOM   4859  HA  ILE 0 307      -5.084   5.103 -12.557  1.00  0.00           H  
ATOM   4860  HB  ILE 0 307      -3.863   5.473  -9.816  1.00  0.00           H  
ATOM   4861 HG21 ILE 0 307      -3.502   7.417 -12.024  1.00  0.00           H  
ATOM   4862 HG22 ILE 0 307      -3.444   7.935 -10.377  1.00  0.00           H  
ATOM   4863 HG23 ILE 0 307      -2.369   6.657 -10.986  1.00  0.00           H  
ATOM   4864 HG13 ILE 0 307      -5.639   7.114  -9.461  1.00  0.00           H  
ATOM   4865 HG12 ILE 0 307      -6.393   5.702 -10.119  1.00  0.00           H  
ATOM   4866 HD11 ILE 0 307      -7.257   7.169 -11.838  1.00  0.00           H  
ATOM   4867 HD12 ILE 0 307      -6.398   8.508 -11.270  1.00  0.00           H  
ATOM   4868 HD13 ILE 0 307      -5.670   7.573 -12.420  1.00  0.00           H  
ATOM   4869  N   LEU 0 308      -2.455   3.369 -11.990  1.00  0.00      R00  N  
ATOM   4870  CA  LEU 0 308      -1.073   3.019 -12.333  1.00  0.00      R00  C  
ATOM   4871  C   LEU 0 308      -0.948   2.761 -13.841  1.00  0.00      R00  C  
ATOM   4872  O   LEU 0 308      -0.345   3.541 -14.592  1.00  0.00      R00  O  
ATOM   4873  CB  LEU 0 308      -0.417   1.940 -11.418  1.00  0.00      R00  C  
ATOM   4874  CG  LEU 0 308      -0.507   2.247  -9.882  1.00  0.00      R00  C  
ATOM   4875  CD1 LEU 0 308       0.127   1.129  -9.099  1.00  0.00      R00  C  
ATOM   4876  CD2 LEU 0 308       0.030   3.691  -9.468  1.00  0.00      R00  C  
ATOM   4877  H   LEU 0 308      -2.906   2.770 -11.314  1.00  0.00      R00  H  
ATOM   4878  HA  LEU 0 308      -0.460   3.897 -12.132  1.00  0.00           H  
ATOM   4879  HB3 LEU 0 308       0.638   1.871 -11.686  1.00  0.00           H  
ATOM   4880  HB2 LEU 0 308      -0.796   0.922 -11.500  1.00  0.00           H  
ATOM   4881  HG  LEU 0 308      -1.556   2.336  -9.597  1.00  0.00           H  
ATOM   4882 HD11 LEU 0 308       0.441   0.286  -9.714  1.00  0.00           H  
ATOM   4883 HD12 LEU 0 308       1.048   1.409  -8.586  1.00  0.00           H  
ATOM   4884 HD13 LEU 0 308      -0.468   0.888  -8.218  1.00  0.00           H  
ATOM   4885 HD21 LEU 0 308       1.113   3.654  -9.353  1.00  0.00           H  
ATOM   4886 HD22 LEU 0 308      -0.304   4.500 -10.117  1.00  0.00           H  
ATOM   4887 HD23 LEU 0 308      -0.324   4.042  -8.499  1.00  0.00           H  
ATOM   4888  N   TYR 0 309      -1.586   1.660 -14.206  1.00  0.00      R00  N  
ATOM   4889  CA  TYR 0 309      -1.613   1.205 -15.590  1.00  0.00      R00  C  
ATOM   4890  C   TYR 0 309      -2.985   1.120 -16.255  1.00  0.00      R00  C  
ATOM   4891  O   TYR 0 309      -3.135   1.204 -17.532  1.00  0.00      R00  O  
ATOM   4892  CB  TYR 0 309      -0.950  -0.182 -15.594  1.00  0.00      R00  C  
ATOM   4893  CG  TYR 0 309       0.460  -0.394 -14.966  1.00  0.00      R00  C  
ATOM   4894  CD1 TYR 0 309       0.626  -0.887 -13.676  1.00  0.00      R00  C  
ATOM   4895  CE1 TYR 0 309       1.916  -1.082 -13.119  1.00  0.00      R00  C  
ATOM   4896  CD2 TYR 0 309       1.635  -0.027 -15.738  1.00  0.00      R00  C  
ATOM   4897  CE2 TYR 0 309       2.919  -0.282 -15.228  1.00  0.00      R00  C  
ATOM   4898  CZ  TYR 0 309       3.034  -0.825 -13.938  1.00  0.00      R00  C  
ATOM   4899  OH  TYR 0 309       4.276  -1.299 -13.544  1.00  0.00      R00  O  
ATOM   4900  H   TYR 0 309      -2.039   1.082 -13.512  1.00  0.00      R00  H  
ATOM   4901  HH  TYR 0 309       4.277  -1.914 -12.807  1.00  0.00      R00  H  
ATOM   4902  HA  TYR 0 309      -0.890   1.800 -16.148  1.00  0.00           H  
ATOM   4903  HB3 TYR 0 309      -0.862  -0.559 -16.613  1.00  0.00           H  
ATOM   4904  HB2 TYR 0 309      -1.575  -0.911 -15.079  1.00  0.00           H  
ATOM   4905  HD1 TYR 0 309      -0.251  -1.274 -13.178  1.00  0.00           H  
ATOM   4906  HE1 TYR 0 309       1.977  -1.554 -12.150  1.00  0.00           H  
ATOM   4907  HD2 TYR 0 309       1.518   0.441 -16.704  1.00  0.00           H  
ATOM   4908  HE2 TYR 0 309       3.817  -0.109 -15.802  1.00  0.00           H  
ATOM   4909  N   ALA 0 310      -4.003   0.857 -15.346  1.00  0.00      R00  N  
ATOM   4910  CA  ALA 0 310      -5.381   0.681 -15.866  1.00  0.00      R00  C  
ATOM   4911  C   ALA 0 310      -5.997   1.978 -16.432  1.00  0.00      R00  C  
ATOM   4912  O   ALA 0 310      -6.766   1.949 -17.395  1.00  0.00      R00  O  
ATOM   4913  CB  ALA 0 310      -6.329   0.152 -14.690  1.00  0.00      R00  C  
ATOM   4914  H   ALA 0 310      -3.861   0.821 -14.347  1.00  0.00      R00  H  
ATOM   4915  HA  ALA 0 310      -5.403  -0.012 -16.708  1.00  0.00           H  
ATOM   4916  HB1 ALA 0 310      -7.014   0.902 -14.294  1.00  0.00           H  
ATOM   4917  HB2 ALA 0 310      -6.999  -0.647 -15.006  1.00  0.00           H  
ATOM   4918  HB3 ALA 0 310      -5.699  -0.244 -13.894  1.00  0.00           H  
ATOM   4919  N   PHE 0 311      -5.524   3.071 -15.893  1.00  0.00      R00  N  
ATOM   4920  CA  PHE 0 311      -5.773   4.411 -16.433  1.00  0.00      R00  C  
ATOM   4921  C   PHE 0 311      -5.157   4.604 -17.805  1.00  0.00      R00  C  
ATOM   4922  O   PHE 0 311      -5.722   5.363 -18.607  1.00  0.00      R00  O  
ATOM   4923  CB  PHE 0 311      -5.344   5.452 -15.397  1.00  0.00      R00  C  
ATOM   4924  CG  PHE 0 311      -5.512   6.930 -15.688  1.00  0.00      R00  C  
ATOM   4925  CD1 PHE 0 311      -6.718   7.381 -16.297  1.00  0.00      R00  C  
ATOM   4926  CD2 PHE 0 311      -4.621   7.834 -15.147  1.00  0.00      R00  C  
ATOM   4927  CE1 PHE 0 311      -6.901   8.735 -16.482  1.00  0.00      R00  C  
ATOM   4928  CE2 PHE 0 311      -4.903   9.152 -15.225  1.00  0.00      R00  C  
ATOM   4929  CZ  PHE 0 311      -5.998   9.624 -15.867  1.00  0.00      R00  C  
ATOM   4930  H   PHE 0 311      -4.733   2.916 -15.284  1.00  0.00      R00  H  
ATOM   4931  HA  PHE 0 311      -6.837   4.471 -16.660  1.00  0.00           H  
ATOM   4932  HB3 PHE 0 311      -4.294   5.336 -15.127  1.00  0.00           H  
ATOM   4933  HB2 PHE 0 311      -5.901   5.252 -14.482  1.00  0.00           H  
ATOM   4934  HD1 PHE 0 311      -7.458   6.661 -16.613  1.00  0.00           H  
ATOM   4935  HD2 PHE 0 311      -3.623   7.516 -14.883  1.00  0.00           H  
ATOM   4936  HE1 PHE 0 311      -7.860   9.100 -16.819  1.00  0.00           H
[truncated: 15,998 more chars]
