# Supplementary material for: Discovering allatostatin type-C receptor specific agonists
Source: Nat Commun. 2024 May 10;15:3965. doi: 10.1038/s41467-024-48156-w (PMC11087482; doi:10.1038/s41467-024-48156-w)
Supplement: Supplementary file 5 — Source Data [file 41467_2024_48156_MOESM5_ESM.zip › source-data/Source_Data/md_structures/V007-0853_0.pdb]

REMARK   4      COMPLIES WITH FORMAT V. 3.0, 1-DEC-2006
REMARK 888
REMARK 888 WRITTEN BY MAESTRO (A PRODUCT OF SCHRODINGER, LLC)
TITLE     V007-0853_0
MODEL        1
ATOM      1  N   MET 0   1       6.854  27.545  21.867  1.00  0.00      R00  N1+
ATOM      2  CA  MET 0   1       6.689  28.569  20.838  1.00  0.00      R00  C  
ATOM      3  C   MET 0   1       7.315  29.923  21.284  1.00  0.00      R00  C  
ATOM      4  O   MET 0   1       7.533  30.149  22.497  1.00  0.00      R00  O  
ATOM      5  CB  MET 0   1       5.278  28.603  20.340  1.00  0.00      R00  C  
ATOM      6  CG  MET 0   1       4.233  29.231  21.371  1.00  0.00      R00  C  
ATOM      7  SD  MET 0   1       2.675  29.877  20.569  1.00  0.00      R00  S  
ATOM      8  CE  MET 0   1       3.245  31.253  19.516  1.00  0.00      R00  C  
ATOM      9  H   MET 0   1       6.451  26.699  21.489  1.00  0.00      R00  H  
ATOM     10  H1  MET 0   1       7.846  27.414  22.002  1.00  0.00           H  
ATOM     11  H2  MET 0   1       6.402  27.860  22.713  1.00  0.00           H  
ATOM     12  HA  MET 0   1       7.266  28.019  20.095  1.00  0.00           H  
ATOM     13  HB3 MET 0   1       4.941  27.656  19.918  1.00  0.00           H  
ATOM     14  HB2 MET 0   1       5.300  29.393  19.589  1.00  0.00           H  
ATOM     15  HG3 MET 0   1       4.588  30.019  22.035  1.00  0.00           H  
ATOM     16  HG2 MET 0   1       3.831  28.458  22.027  1.00  0.00           H  
ATOM     17  HE1 MET 0   1       4.038  31.768  20.058  1.00  0.00           H  
ATOM     18  HE2 MET 0   1       3.520  30.865  18.536  1.00  0.00           H  
ATOM     19  HE3 MET 0   1       2.445  31.955  19.279  1.00  0.00           H  
ATOM     20  N   GLU 0   2       7.672  30.857  20.373  1.00  0.00      R00  N  
ATOM     21  CA  GLU 0   2       8.404  32.073  20.751  1.00  0.00      R00  C  
ATOM     22  C   GLU 0   2       7.474  33.260  21.034  1.00  0.00      R00  C  
ATOM     23  O   GLU 0   2       6.522  33.258  20.330  1.00  0.00      R00  O  
ATOM     24  CB  GLU 0   2       9.503  32.416  19.709  1.00  0.00      R00  C  
ATOM     25  CG  GLU 0   2      10.564  33.493  19.945  1.00  0.00      R00  C  
ATOM     26  CD  GLU 0   2      11.190  33.319  21.335  1.00  0.00      R00  C  
ATOM     27  OE1 GLU 0   2      10.465  33.786  22.290  1.00  0.00      R00  O  
ATOM     28  OE2 GLU 0   2      12.363  32.919  21.482  1.00  0.00      R00  O1-
ATOM     29  H   GLU 0   2       7.578  30.726  19.376  1.00  0.00      R00  H  
ATOM     30  HA  GLU 0   2       8.915  31.831  21.683  1.00  0.00           H  
ATOM     31  HB3 GLU 0   2       9.080  32.885  18.821  1.00  0.00           H  
ATOM     32  HB2 GLU 0   2      10.076  31.580  19.307  1.00  0.00           H  
ATOM     33  HG3 GLU 0   2      10.057  34.455  19.865  1.00  0.00           H  
ATOM     34  HG2 GLU 0   2      11.313  33.569  19.157  1.00  0.00           H  
ATOM     35  N   LEU 0   3       7.856  34.067  22.021  1.00  0.00      R00  N  
ATOM     36  CA  LEU 0   3       7.205  35.328  22.410  1.00  0.00      R00  C  
ATOM     37  C   LEU 0   3       8.274  36.387  22.798  1.00  0.00      R00  C  
ATOM     38  O   LEU 0   3       8.218  36.863  23.948  1.00  0.00      R00  O  
ATOM     39  CB  LEU 0   3       6.254  35.005  23.601  1.00  0.00      R00  C  
ATOM     40  CG  LEU 0   3       5.225  33.854  23.544  1.00  0.00      R00  C  
ATOM     41  CD1 LEU 0   3       4.753  33.564  25.043  1.00  0.00      R00  C  
ATOM     42  CD2 LEU 0   3       4.035  34.249  22.650  1.00  0.00      R00  C  
ATOM     43  H   LEU 0   3       8.830  33.987  22.273  1.00  0.00      R00  H  
ATOM     44  HA  LEU 0   3       6.590  35.538  21.534  1.00  0.00           H  
ATOM     45  HB3 LEU 0   3       5.777  35.892  24.017  1.00  0.00           H  
ATOM     46  HB2 LEU 0   3       6.977  34.637  24.328  1.00  0.00           H  
ATOM     47  HG  LEU 0   3       5.586  32.921  23.111  1.00  0.00           H  
ATOM     48 HD11 LEU 0   3       3.737  33.872  25.292  1.00  0.00           H  
ATOM     49 HD12 LEU 0   3       4.663  32.478  25.085  1.00  0.00           H  
ATOM     50 HD13 LEU 0   3       5.387  33.866  25.876  1.00  0.00           H  
ATOM     51 HD21 LEU 0   3       4.300  33.750  21.718  1.00  0.00           H  
ATOM     52 HD22 LEU 0   3       3.144  33.840  23.127  1.00  0.00           H  
ATOM     53 HD23 LEU 0   3       4.012  35.333  22.533  1.00  0.00           H  
ATOM     54  N   GLU 0   4       9.267  36.512  21.904  1.00  0.00      R00  N  
ATOM     55  CA  GLU 0   4      10.356  37.537  21.947  1.00  0.00      R00  C  
ATOM     56  C   GLU 0   4       9.705  38.920  21.724  1.00  0.00      R00  C  
ATOM     57  O   GLU 0   4       8.833  39.104  20.795  1.00  0.00      R00  O  
ATOM     58  CB  GLU 0   4      11.444  37.045  20.861  1.00  0.00      R00  C  
ATOM     59  CG  GLU 0   4      12.713  37.830  20.785  1.00  0.00      R00  C  
ATOM     60  CD  GLU 0   4      13.792  37.522  21.894  1.00  0.00      R00  C  
ATOM     61  OE1 GLU 0   4      13.825  36.346  22.344  1.00  0.00      R00  O  
ATOM     62  OE2 GLU 0   4      14.632  38.415  22.200  1.00  0.00      R00  O1-
ATOM     63  H   GLU 0   4       9.160  36.030  21.023  1.00  0.00      R00  H  
ATOM     64  HA  GLU 0   4      10.851  37.480  22.916  1.00  0.00           H  
ATOM     65  HB3 GLU 0   4      10.938  37.211  19.910  1.00  0.00           H  
ATOM     66  HB2 GLU 0   4      11.644  35.973  20.874  1.00  0.00           H  
ATOM     67  HG3 GLU 0   4      12.543  38.906  20.783  1.00  0.00           H  
ATOM     68  HG2 GLU 0   4      13.258  37.577  19.876  1.00  0.00           H  
ATOM     69  N   ASP 0   5      10.182  39.950  22.394  1.00  0.00      R00  N  
ATOM     70  CA  ASP 0   5       9.751  41.353  22.364  1.00  0.00      R00  C  
ATOM     71  C   ASP 0   5      10.523  42.136  21.296  1.00  0.00      R00  C  
ATOM     72  O   ASP 0   5      11.732  41.828  21.173  1.00  0.00      R00  O  
ATOM     73  CB  ASP 0   5       9.855  42.051  23.792  1.00  0.00      R00  C  
ATOM     74  CG  ASP 0   5      11.098  41.632  24.627  1.00  0.00      R00  C  
ATOM     75  OD1 ASP 0   5      11.686  42.575  25.154  1.00  0.00      R00  O  
ATOM     76  OD2 ASP 0   5      11.389  40.431  24.965  1.00  0.00      R00  O1-
ATOM     77  H   ASP 0   5      10.986  39.786  22.983  1.00  0.00      R00  H  
ATOM     78  HA  ASP 0   5       8.749  41.414  21.940  1.00  0.00           H  
ATOM     79  HB3 ASP 0   5       9.010  41.831  24.445  1.00  0.00           H  
ATOM     80  HB2 ASP 0   5       9.837  43.140  23.748  1.00  0.00           H  
ATOM     81  N   VAL 0   6       9.904  43.209  20.735  1.00  0.00      R00  N  
ATOM     82  CA  VAL 0   6      10.483  44.257  19.781  1.00  0.00      R00  C  
ATOM     83  C   VAL 0   6      10.829  45.479  20.573  1.00  0.00      R00  C  
ATOM     84  O   VAL 0   6      11.057  46.521  19.982  1.00  0.00      R00  O  
ATOM     85  CB  VAL 0   6       9.475  44.464  18.625  1.00  0.00      R00  C  
ATOM     86  CG1 VAL 0   6       9.051  43.092  18.043  1.00  0.00      R00  C  
ATOM     87  CG2 VAL 0   6       8.372  45.475  18.930  1.00  0.00      R00  C  
ATOM     88  H   VAL 0   6       9.004  43.468  21.113  1.00  0.00      R00  H  
ATOM     89  HA  VAL 0   6      11.402  43.956  19.278  1.00  0.00           H  
ATOM     90  HB  VAL 0   6      10.036  44.898  17.798  1.00  0.00           H  
ATOM     91 HG11 VAL 0   6       9.975  42.526  17.925  1.00  0.00           H  
ATOM     92 HG12 VAL 0   6       8.341  42.501  18.621  1.00  0.00           H  
ATOM     93 HG13 VAL 0   6       8.603  43.316  17.075  1.00  0.00           H  
ATOM     94 HG21 VAL 0   6       8.753  46.463  19.188  1.00  0.00           H  
ATOM     95 HG22 VAL 0   6       8.015  45.742  17.935  1.00  0.00           H  
ATOM     96 HG23 VAL 0   6       7.584  45.115  19.591  1.00  0.00           H  
ATOM     97  N   GLU 0   7      10.824  45.433  21.885  1.00  0.00      R00  N  
ATOM     98  CA  GLU 0   7      11.018  46.548  22.930  1.00  0.00      R00  C  
ATOM     99  C   GLU 0   7       9.982  47.681  22.836  1.00  0.00      R00  C  
ATOM    100  O   GLU 0   7       9.502  48.180  23.857  1.00  0.00      R00  O  
ATOM    101  CB  GLU 0   7      12.465  47.051  22.851  1.00  0.00      R00  C  
ATOM    102  CG  GLU 0   7      12.853  48.055  23.935  1.00  0.00      R00  C  
ATOM    103  CD  GLU 0   7      12.844  47.551  25.415  1.00  0.00      R00  C  
ATOM    104  OE1 GLU 0   7      12.717  46.348  25.595  1.00  0.00      R00  O  
ATOM    105  OE2 GLU 0   7      12.828  48.436  26.318  1.00  0.00      R00  O1-
ATOM    106  H   GLU 0   7      10.596  44.521  22.255  1.00  0.00      R00  H  
ATOM    107  HA  GLU 0   7      10.856  46.093  23.907  1.00  0.00           H  
ATOM    108  HB3 GLU 0   7      12.689  47.513  21.889  1.00  0.00           H  
ATOM    109  HB2 GLU 0   7      13.120  46.203  23.047  1.00  0.00           H  
ATOM    110  HG3 GLU 0   7      12.181  48.908  23.844  1.00  0.00           H  
ATOM    111  HG2 GLU 0   7      13.791  48.592  23.795  1.00  0.00           H  
ATOM    112  N   MET 0   8       9.506  48.145  21.655  1.00  0.00      R00  N  
ATOM    113  CA  MET 0   8       8.334  49.082  21.506  1.00  0.00      R00  C  
ATOM    114  C   MET 0   8       6.988  48.339  21.464  1.00  0.00      R00  C  
ATOM    115  O   MET 0   8       5.954  49.082  21.375  1.00  0.00      R00  O  
ATOM    116  CB  MET 0   8       8.594  49.894  20.290  1.00  0.00      R00  C  
ATOM    117  CG  MET 0   8      10.111  50.248  20.049  1.00  0.00      R00  C  
ATOM    118  SD  MET 0   8      10.235  51.707  18.987  1.00  0.00      R00  S  
ATOM    119  CE  MET 0   8      11.924  51.630  18.462  1.00  0.00      R00  C  
ATOM    120  H   MET 0   8       9.877  47.670  20.844  1.00  0.00      R00  H  
ATOM    121  HA  MET 0   8       8.222  49.772  22.343  1.00  0.00           H  
ATOM    122  HB3 MET 0   8       7.911  50.744  20.316  1.00  0.00           H  
ATOM    123  HB2 MET 0   8       8.251  49.394  19.385  1.00  0.00           H  
ATOM    124  HG3 MET 0   8      10.735  49.399  19.769  1.00  0.00           H  
ATOM    125  HG2 MET 0   8      10.561  50.583  20.984  1.00  0.00           H  
ATOM    126  HE1 MET 0   8      12.295  52.540  17.990  1.00  0.00           H  
ATOM    127  HE2 MET 0   8      12.597  51.332  19.266  1.00  0.00           H  
ATOM    128  HE3 MET 0   8      12.009  50.816  17.742  1.00  0.00           H  
ATOM    129  N   PHE 0   9       6.981  47.034  21.559  1.00  0.00      R00  N  
ATOM    130  CA  PHE 0   9       5.908  46.177  22.025  1.00  0.00      R00  C  
ATOM    131  C   PHE 0   9       6.571  44.865  22.410  1.00  0.00      R00  C  
ATOM    132  O   PHE 0   9       7.798  44.720  22.457  1.00  0.00      R00  O  
ATOM    133  CB  PHE 0   9       4.730  46.120  20.985  1.00  0.00      R00  C  
ATOM    134  CG  PHE 0   9       4.999  45.640  19.570  1.00  0.00      R00  C  
ATOM    135  CD1 PHE 0   9       5.269  46.503  18.483  1.00  0.00      R00  C  
ATOM    136  CD2 PHE 0   9       4.900  44.290  19.343  1.00  0.00      R00  C  
ATOM    137  CE1 PHE 0   9       5.547  46.082  17.228  1.00  0.00      R00  C  
ATOM    138  CE2 PHE 0   9       5.162  43.875  18.055  1.00  0.00      R00  C  
ATOM    139  CZ  PHE 0   9       5.486  44.715  17.016  1.00  0.00      R00  C  
ATOM    140  H   PHE 0   9       7.916  46.670  21.672  1.00  0.00      R00  H  
ATOM    141  HA  PHE 0   9       5.539  46.501  22.998  1.00  0.00           H  
ATOM    142  HB3 PHE 0   9       4.406  47.155  20.879  1.00  0.00           H  
ATOM    143  HB2 PHE 0   9       3.945  45.527  21.455  1.00  0.00           H  
ATOM    144  HD1 PHE 0   9       5.379  47.578  18.495  1.00  0.00           H  
ATOM    145  HD2 PHE 0   9       4.893  43.508  20.087  1.00  0.00           H  
ATOM    146  HE1 PHE 0   9       5.661  46.839  16.466  1.00  0.00           H  
ATOM    147  HE2 PHE 0   9       5.074  42.823  17.827  1.00  0.00           H  
ATOM    148  HZ  PHE 0   9       5.524  44.296  16.022  1.00  0.00           H  
ATOM    149  N   GLY 0  10       5.735  43.892  22.682  1.00  0.00      R00  N  
ATOM    150  CA  GLY 0  10       6.015  42.551  23.061  1.00  0.00      R00  C  
ATOM    151  C   GLY 0  10       4.883  41.706  22.432  1.00  0.00      R00  C  
ATOM    152  O   GLY 0  10       3.932  42.151  21.809  1.00  0.00      R00  O  
ATOM    153  H   GLY 0  10       4.774  44.135  22.488  1.00  0.00      R00  H  
ATOM    154  HA3 GLY 0  10       6.090  42.546  24.148  1.00  0.00           H  
ATOM    155  HA2 GLY 0  10       6.870  42.052  22.604  1.00  0.00           H  
ATOM    156  N   SER 0  11       4.985  40.373  22.513  1.00  0.00      R00  N  
ATOM    157  CA  SER 0  11       4.043  39.294  22.255  1.00  0.00      R00  C  
ATOM    158  C   SER 0  11       3.752  38.366  23.468  1.00  0.00      R00  C  
ATOM    159  O   SER 0  11       3.196  37.340  23.373  1.00  0.00      R00  O  
ATOM    160  CB  SER 0  11       4.571  38.633  21.000  1.00  0.00      R00  C  
ATOM    161  OG  SER 0  11       5.934  38.290  21.163  1.00  0.00      R00  O  
ATOM    162  H   SER 0  11       5.749  40.117  23.122  1.00  0.00      R00  H  
ATOM    163  HG  SER 0  11       6.301  38.109  20.294  1.00  0.00      R00  H  
ATOM    164  HA  SER 0  11       3.089  39.781  22.053  1.00  0.00           H  
ATOM    165  HB3 SER 0  11       4.316  39.157  20.079  1.00  0.00           H  
ATOM    166  HB2 SER 0  11       4.066  37.673  20.891  1.00  0.00           H  
ATOM    167  N   ASP 0  12       4.220  38.823  24.729  1.00  0.00      R00  N  
ATOM    168  CA  ASP 0  12       4.121  37.980  25.935  1.00  0.00      R00  C  
ATOM    169  C   ASP 0  12       2.651  37.683  26.452  1.00  0.00      R00  C  
ATOM    170  O   ASP 0  12       2.479  37.085  27.539  1.00  0.00      R00  O  
ATOM    171  CB  ASP 0  12       5.011  38.653  27.074  1.00  0.00      R00  C  
ATOM    172  CG  ASP 0  12       5.013  40.167  27.301  1.00  0.00      R00  C  
ATOM    173  OD1 ASP 0  12       5.846  40.649  28.126  1.00  0.00      R00  O  
ATOM    174  OD2 ASP 0  12       4.175  40.911  26.797  1.00  0.00      R00  O1-
ATOM    175  H   ASP 0  12       4.543  39.756  24.943  1.00  0.00      R00  H  
ATOM    176  HA  ASP 0  12       4.730  37.084  25.817  1.00  0.00           H  
ATOM    177  HB3 ASP 0  12       6.040  38.309  26.972  1.00  0.00           H  
ATOM    178  HB2 ASP 0  12       4.780  38.128  28.001  1.00  0.00           H  
ATOM    179  N   ASN 0  13       1.573  38.011  25.683  1.00  0.00      R00  N  
ATOM    180  CA  ASN 0  13       0.133  37.685  25.955  1.00  0.00      R00  C  
ATOM    181  C   ASN 0  13      -0.253  36.442  25.060  1.00  0.00      R00  C  
ATOM    182  O   ASN 0  13      -1.221  35.774  25.415  1.00  0.00      R00  O  
ATOM    183  CB  ASN 0  13      -0.783  38.882  25.644  1.00  0.00      R00  C  
ATOM    184  CG  ASN 0  13      -0.694  39.525  24.293  1.00  0.00      R00  C  
ATOM    185  OD1 ASN 0  13       0.429  39.598  23.807  1.00  0.00      R00  O  
ATOM    186  ND2 ASN 0  13      -1.787  40.036  23.659  1.00  0.00      R00  N  
ATOM    187  H   ASN 0  13       1.709  38.507  24.814  1.00  0.00      R00  H  
ATOM    188 HD21 ASN 0  13      -1.687  40.142  22.659  1.00  0.00      R00  H  
ATOM    189 HD22 ASN 0  13      -2.747  40.008  23.972  1.00  0.00      R00  H  
ATOM    190  HA  ASN 0  13      -0.075  37.421  26.992  1.00  0.00           H  
ATOM    191  HB3 ASN 0  13      -0.523  39.615  26.408  1.00  0.00           H  
ATOM    192  HB2 ASN 0  13      -1.818  38.557  25.747  1.00  0.00           H  
ATOM    193  N   ILE 0  14       0.373  36.188  23.912  1.00  0.00      R00  N  
ATOM    194  CA  ILE 0  14      -0.099  35.182  22.867  1.00  0.00      R00  C  
ATOM    195  C   ILE 0  14      -0.054  33.664  23.314  1.00  0.00      R00  C  
ATOM    196  O   ILE 0  14      -0.808  32.874  22.791  1.00  0.00      R00  O  
ATOM    197  CB  ILE 0  14       0.462  35.398  21.466  1.00  0.00      R00  C  
ATOM    198  CG2 ILE 0  14       0.456  34.222  20.434  1.00  0.00      R00  C  
ATOM    199  CG1 ILE 0  14       0.066  36.641  20.755  1.00  0.00      R00  C  
ATOM    200  CD1 ILE 0  14       1.191  37.104  19.845  1.00  0.00      R00  C  
ATOM    201  H   ILE 0  14       1.177  36.759  23.692  1.00  0.00      R00  H  
ATOM    202  HA  ILE 0  14      -1.146  35.434  22.697  1.00  0.00           H  
ATOM    203  HB  ILE 0  14       1.540  35.403  21.628  1.00  0.00           H  
ATOM    204 HG21 ILE 0  14      -0.532  34.076  19.998  1.00  0.00           H  
ATOM    205 HG22 ILE 0  14       1.058  34.408  19.544  1.00  0.00           H  
ATOM    206 HG23 ILE 0  14       0.834  33.298  20.873  1.00  0.00           H  
ATOM    207 HG13 ILE 0  14      -0.053  37.446  21.480  1.00  0.00           H  
ATOM    208 HG12 ILE 0  14      -0.937  36.571  20.333  1.00  0.00           H  
ATOM    209 HD11 ILE 0  14       2.129  36.642  20.152  1.00  0.00           H  
ATOM    210 HD12 ILE 0  14       1.022  37.022  18.772  1.00  0.00           H  
ATOM    211 HD13 ILE 0  14       1.239  38.160  20.112  1.00  0.00           H  
ATOM    212  N   SER 0  15       0.814  33.342  24.260  1.00  0.00      R00  N  
ATOM    213  CA  SER 0  15       0.923  32.010  24.805  1.00  0.00      R00  C  
ATOM    214  C   SER 0  15       1.307  32.136  26.279  1.00  0.00      R00  C  
ATOM    215  O   SER 0  15       1.599  33.275  26.732  1.00  0.00      R00  O  
ATOM    216  CB  SER 0  15       1.943  31.148  24.009  1.00  0.00      R00  C  
ATOM    217  OG  SER 0  15       2.159  29.885  24.521  1.00  0.00      R00  O  
ATOM    218  H   SER 0  15       1.231  34.056  24.841  1.00  0.00      R00  H  
ATOM    219  HG  SER 0  15       2.457  29.234  23.881  1.00  0.00      R00  H  
ATOM    220  HA  SER 0  15      -0.096  31.629  24.876  1.00  0.00           H  
ATOM    221  HB3 SER 0  15       2.939  31.589  23.970  1.00  0.00           H  
ATOM    222  HB2 SER 0  15       1.619  31.259  22.974  1.00  0.00           H  
ATOM    223  N   TYR 0  16       1.340  31.001  26.950  1.00  0.00      R00  N  
ATOM    224  CA  TYR 0  16       1.748  30.911  28.347  1.00  0.00      R00  C  
ATOM    225  C   TYR 0  16       3.228  31.337  28.375  1.00  0.00      R00  C  
ATOM    226  O   TYR 0  16       3.894  31.206  27.349  1.00  0.00      R00  O  
ATOM    227  CB  TYR 0  16       1.720  29.536  28.905  1.00  0.00      R00  C  
ATOM    228  CG  TYR 0  16       0.359  28.873  28.909  1.00  0.00      R00  C  
ATOM    229  CD1 TYR 0  16       0.103  27.696  28.220  1.00  0.00      R00  C  
ATOM    230  CE1 TYR 0  16      -1.113  27.010  28.383  1.00  0.00      R00  C  
ATOM    231  CD2 TYR 0  16      -0.653  29.384  29.694  1.00  0.00      R00  C  
ATOM    232  CE2 TYR 0  16      -1.900  28.767  29.875  1.00  0.00      R00  C  
ATOM    233  CZ  TYR 0  16      -2.213  27.584  29.164  1.00  0.00      R00  C  
ATOM    234  OH  TYR 0  16      -3.428  26.963  29.206  1.00  0.00      R00  O  
ATOM    235  H   TYR 0  16       1.360  30.167  26.381  1.00  0.00      R00  H  
ATOM    236  HH  TYR 0  16      -4.135  27.546  29.493  1.00  0.00      R00  H  
ATOM    237  HA  TYR 0  16       1.249  31.566  29.061  1.00  0.00           H  
ATOM    238  HB3 TYR 0  16       2.139  29.554  29.911  1.00  0.00           H  
ATOM    239  HB2 TYR 0  16       2.289  28.836  28.293  1.00  0.00           H  
ATOM    240  HD1 TYR 0  16       0.894  27.227  27.654  1.00  0.00           H  
ATOM    241  HE1 TYR 0  16      -1.252  26.013  27.992  1.00  0.00           H  
ATOM    242  HD2 TYR 0  16      -0.507  30.250  30.322  1.00  0.00           H  
ATOM    243  HE2 TYR 0  16      -2.611  29.183  30.574  1.00  0.00           H  
ATOM    244  N   ASP 0  17       3.668  32.053  29.422  1.00  0.00      R00  N  
ATOM    245  CA  ASP 0  17       5.091  32.364  29.661  1.00  0.00      R00  C  
ATOM    246  C   ASP 0  17       5.971  31.138  29.980  1.00  0.00      R00  C  
ATOM    247  O   ASP 0  17       7.059  30.916  29.369  1.00  0.00      R00  O  
ATOM    248  CB  ASP 0  17       5.364  33.484  30.606  1.00  0.00      R00  C  
ATOM    249  CG  ASP 0  17       4.456  34.738  30.446  1.00  0.00      R00  C  
ATOM    250  OD1 ASP 0  17       4.858  35.780  29.873  1.00  0.00      R00  O  
ATOM    251  OD2 ASP 0  17       3.323  34.653  30.985  1.00  0.00      R00  O1-
ATOM    252  H   ASP 0  17       2.998  32.246  30.153  1.00  0.00      R00  H  
ATOM    253  HA  ASP 0  17       5.463  32.565  28.657  1.00  0.00           H  
ATOM    254  HB3 ASP 0  17       6.429  33.717  30.584  1.00  0.00           H  
ATOM    255  HB2 ASP 0  17       5.182  33.130  31.620  1.00  0.00           H  
ATOM    256  N   TYR 0  18       5.393  30.205  30.689  1.00  0.00      R00  N  
ATOM    257  CA  TYR 0  18       5.857  28.855  31.070  1.00  0.00      R00  C  
ATOM    258  C   TYR 0  18       5.527  27.813  29.950  1.00  0.00      R00  C  
ATOM    259  O   TYR 0  18       5.397  26.618  30.227  1.00  0.00      R00  O  
ATOM    260  CB  TYR 0  18       5.003  28.537  32.363  1.00  0.00      R00  C  
ATOM    261  CG  TYR 0  18       3.544  28.617  32.298  1.00  0.00      R00  C  
ATOM    262  CD1 TYR 0  18       2.742  27.592  31.732  1.00  0.00      R00  C  
ATOM    263  CE1 TYR 0  18       1.342  27.557  31.897  1.00  0.00      R00  C  
ATOM    264  CD2 TYR 0  18       2.878  29.691  32.941  1.00  0.00      R00  C  
ATOM    265  CE2 TYR 0  18       1.497  29.636  33.143  1.00  0.00      R00  C  
ATOM    266  CZ  TYR 0  18       0.704  28.631  32.678  1.00  0.00      R00  C  
ATOM    267  OH  TYR 0  18      -0.654  28.620  32.868  1.00  0.00      R00  O  
ATOM    268  H   TYR 0  18       4.514  30.500  31.089  1.00  0.00      R00  H  
ATOM    269  HH  TYR 0  18      -1.082  27.972  32.304  1.00  0.00      R00  H  
ATOM    270  HA  TYR 0  18       6.932  28.691  31.152  1.00  0.00           H  
ATOM    271  HB3 TYR 0  18       5.491  29.177  33.098  1.00  0.00           H  
ATOM    272  HB2 TYR 0  18       5.131  27.503  32.683  1.00  0.00           H  
ATOM    273  HD1 TYR 0  18       3.239  26.792  31.202  1.00  0.00           H  
ATOM    274  HE1 TYR 0  18       0.785  26.786  31.385  1.00  0.00           H  
ATOM    275  HD2 TYR 0  18       3.426  30.486  33.425  1.00  0.00           H  
ATOM    276  HE2 TYR 0  18       1.027  30.266  33.883  1.00  0.00           H  
ATOM    277  N   ASN 0  19       5.265  28.322  28.679  1.00  0.00      R00  N  
ATOM    278  CA  ASN 0  19       4.813  27.500  27.533  1.00  0.00      R00  C  
ATOM    279  C   ASN 0  19       5.791  26.342  27.082  1.00  0.00      R00  C  
ATOM    280  O   ASN 0  19       5.354  25.366  26.483  1.00  0.00      R00  O  
ATOM    281  CB  ASN 0  19       4.543  28.318  26.201  1.00  0.00      R00  C  
ATOM    282  CG  ASN 0  19       5.747  28.761  25.390  1.00  0.00      R00  C  
ATOM    283  OD1 ASN 0  19       6.392  27.966  24.639  1.00  0.00      R00  O  
ATOM    284  ND2 ASN 0  19       6.078  30.017  25.463  1.00  0.00      R00  N  
ATOM    285  H   ASN 0  19       5.404  29.313  28.538  1.00  0.00      R00  H  
ATOM    286 HD21 ASN 0  19       6.983  30.311  25.123  1.00  0.00      R00  H  
ATOM    287 HD22 ASN 0  19       5.536  30.572  26.109  1.00  0.00      R00  H  
ATOM    288  HA  ASN 0  19       3.908  26.994  27.870  1.00  0.00           H  
ATOM    289  HB3 ASN 0  19       3.871  29.176  26.249  1.00  0.00           H  
ATOM    290  HB2 ASN 0  19       4.100  27.513  25.615  1.00  0.00           H  
ATOM    291  N   GLY 0  20       7.003  26.331  27.563  1.00  0.00      R00  N  
ATOM    292  CA  GLY 0  20       7.996  25.335  27.426  1.00  0.00      R00  C  
ATOM    293  C   GLY 0  20       7.651  24.022  28.149  1.00  0.00      R00  C  
ATOM    294  O   GLY 0  20       8.002  22.980  27.717  1.00  0.00      R00  O  
ATOM    295  H   GLY 0  20       7.316  27.106  28.131  1.00  0.00      R00  H  
ATOM    296  HA3 GLY 0  20       8.895  25.665  27.945  1.00  0.00           H  
ATOM    297  HA2 GLY 0  20       8.211  25.216  26.364  1.00  0.00           H  
ATOM    298  N   THR 0  21       6.990  24.175  29.314  1.00  0.00      R00  N  
ATOM    299  CA  THR 0  21       6.556  23.062  30.157  1.00  0.00      R00  C  
ATOM    300  C   THR 0  21       5.443  22.150  29.488  1.00  0.00      R00  C  
ATOM    301  O   THR 0  21       5.351  20.954  29.783  1.00  0.00      R00  O  
ATOM    302  CB  THR 0  21       6.081  23.484  31.587  1.00  0.00      R00  C  
ATOM    303  OG1 THR 0  21       4.883  24.235  31.622  1.00  0.00      R00  O  
ATOM    304  CG2 THR 0  21       7.199  24.287  32.331  1.00  0.00      R00  C  
ATOM    305  H   THR 0  21       6.810  25.087  29.709  1.00  0.00      R00  H  
ATOM    306  HG1 THR 0  21       5.065  24.926  30.980  1.00  0.00      R00  H  
ATOM    307  HA  THR 0  21       7.327  22.333  30.407  1.00  0.00           H  
ATOM    308  HB  THR 0  21       5.893  22.585  32.174  1.00  0.00           H  
ATOM    309 HG21 THR 0  21       7.114  24.321  33.417  1.00  0.00           H  
ATOM    310 HG22 THR 0  21       8.195  23.867  32.192  1.00  0.00           H  
ATOM    311 HG23 THR 0  21       7.219  25.300  31.929  1.00  0.00           H  
ATOM    312  N   VAL 0  22       4.732  22.713  28.497  1.00  0.00      R00  N  
ATOM    313  CA  VAL 0  22       3.561  22.116  27.842  1.00  0.00      R00  C  
ATOM    314  C   VAL 0  22       4.009  21.419  26.537  1.00  0.00      R00  C  
ATOM    315  O   VAL 0  22       4.848  21.981  25.794  1.00  0.00      R00  O  
ATOM    316  CB  VAL 0  22       2.636  23.304  27.378  1.00  0.00      R00  C  
ATOM    317  CG1 VAL 0  22       1.496  22.902  26.445  1.00  0.00      R00  C  
ATOM    318  CG2 VAL 0  22       2.054  24.096  28.485  1.00  0.00      R00  C  
ATOM    319  H   VAL 0  22       4.875  23.692  28.292  1.00  0.00      R00  H  
ATOM    320  HA  VAL 0  22       3.027  21.538  28.596  1.00  0.00           H  
ATOM    321  HB  VAL 0  22       3.187  24.101  26.879  1.00  0.00           H  
ATOM    322 HG11 VAL 0  22       1.903  22.523  25.508  1.00  0.00           H  
ATOM    323 HG12 VAL 0  22       0.850  22.127  26.856  1.00  0.00           H  
ATOM    324 HG13 VAL 0  22       0.859  23.747  26.182  1.00  0.00           H  
ATOM    325 HG21 VAL 0  22       1.422  23.419  29.060  1.00  0.00           H  
ATOM    326 HG22 VAL 0  22       2.795  24.435  29.210  1.00  0.00           H  
ATOM    327 HG23 VAL 0  22       1.466  24.935  28.114  1.00  0.00           H  
ATOM    328  N   ASN 0  23       3.563  20.154  26.313  1.00  0.00      R00  N  
ATOM    329  CA  ASN 0  23       3.993  19.353  25.113  1.00  0.00      R00  C  
ATOM    330  C   ASN 0  23       3.396  19.970  23.900  1.00  0.00      R00  C  
ATOM    331  O   ASN 0  23       2.196  20.253  23.866  1.00  0.00      R00  O  
ATOM    332  CB  ASN 0  23       3.492  17.929  25.370  1.00  0.00      R00  C  
ATOM    333  CG  ASN 0  23       4.307  17.159  26.445  1.00  0.00      R00  C  
ATOM    334  OD1 ASN 0  23       4.438  17.690  27.525  1.00  0.00      R00  O  
ATOM    335  ND2 ASN 0  23       4.628  15.935  26.133  1.00  0.00      R00  N  
ATOM    336  H   ASN 0  23       2.907  19.803  26.996  1.00  0.00      R00  H  
ATOM    337 HD21 ASN 0  23       5.214  15.404  26.761  1.00  0.00      R00  H  
ATOM    338 HD22 ASN 0  23       4.262  15.561  25.269  1.00  0.00      R00  H  
ATOM    339  HA  ASN 0  23       5.064  19.535  25.213  1.00  0.00           H  
ATOM    340  HB3 ASN 0  23       3.680  17.385  24.444  1.00  0.00           H  
ATOM    341  HB2 ASN 0  23       2.426  17.790  25.546  1.00  0.00           H  
ATOM    342  N   GLY 0  24       4.312  20.341  22.964  1.00  0.00      R00  N  
ATOM    343  CA  GLY 0  24       4.086  20.919  21.651  1.00  0.00      R00  C  
ATOM    344  C   GLY 0  24       4.146  22.428  21.811  1.00  0.00      R00  C  
ATOM    345  O   GLY 0  24       4.257  23.120  20.806  1.00  0.00      R00  O  
ATOM    346  H   GLY 0  24       5.204  19.868  23.002  1.00  0.00      R00  H  
ATOM    347  HA3 GLY 0  24       3.192  20.419  21.279  1.00  0.00           H  
ATOM    348  HA2 GLY 0  24       4.984  20.612  21.115  1.00  0.00           H  
ATOM    349  N   THR 0  25       4.126  22.953  23.070  1.00  0.00      R00  N  
ATOM    350  CA  THR 0  25       4.069  24.304  23.453  1.00  0.00      R00  C  
ATOM    351  C   THR 0  25       2.645  24.926  23.110  1.00  0.00      R00  C  
ATOM    352  O   THR 0  25       2.423  26.149  23.324  1.00  0.00      R00  O  
ATOM    353  CB  THR 0  25       5.230  25.117  22.877  1.00  0.00      R00  C  
ATOM    354  OG1 THR 0  25       5.069  25.476  21.459  1.00  0.00      R00  O  
ATOM    355  CG2 THR 0  25       6.588  24.408  23.121  1.00  0.00      R00  C  
ATOM    356  H   THR 0  25       4.011  22.216  23.751  1.00  0.00      R00  H  
ATOM    357  HG1 THR 0  25       4.888  24.677  20.958  1.00  0.00      R00  H  
ATOM    358  HA  THR 0  25       4.137  24.416  24.535  1.00  0.00           H  
ATOM    359  HB  THR 0  25       5.241  26.030  23.473  1.00  0.00           H  
ATOM    360 HG21 THR 0  25       6.725  23.394  22.746  1.00  0.00           H  
ATOM    361 HG22 THR 0  25       7.464  24.861  22.657  1.00  0.00           H  
ATOM    362 HG23 THR 0  25       6.929  24.435  24.156  1.00  0.00           H  
ATOM    363  N   TYR 0  26       1.660  24.024  22.883  1.00  0.00      R00  N  
ATOM    364  CA  TYR 0  26       0.290  24.328  22.807  1.00  0.00      R00  C  
ATOM    365  C   TYR 0  26      -0.556  23.267  23.532  1.00  0.00      R00  C  
ATOM    366  O   TYR 0  26      -0.195  22.061  23.565  1.00  0.00      R00  O  
ATOM    367  CB  TYR 0  26      -0.252  24.443  21.360  1.00  0.00      R00  C  
ATOM    368  CG  TYR 0  26      -0.140  23.171  20.579  1.00  0.00      R00  C  
ATOM    369  CD1 TYR 0  26       1.114  22.905  19.967  1.00  0.00      R00  C  
ATOM    370  CE1 TYR 0  26       1.337  21.738  19.221  1.00  0.00      R00  C  
ATOM    371  CD2 TYR 0  26      -1.155  22.249  20.548  1.00  0.00      R00  C  
ATOM    372  CE2 TYR 0  26      -0.969  21.172  19.623  1.00  0.00      R00  C  
ATOM    373  CZ  TYR 0  26       0.238  20.900  19.037  1.00  0.00      R00  C  
ATOM    374  OH  TYR 0  26       0.370  19.693  18.424  1.00  0.00      R00  O  
ATOM    375  H   TYR 0  26       1.824  23.040  22.723  1.00  0.00      R00  H  
ATOM    376  HH  TYR 0  26       1.288  19.475  18.245  1.00  0.00      R00  H  
ATOM    377  HA  TYR 0  26       0.091  25.331  23.184  1.00  0.00           H  
ATOM    378  HB3 TYR 0  26       0.357  25.155  20.802  1.00  0.00           H  
ATOM    379  HB2 TYR 0  26      -1.288  24.762  21.245  1.00  0.00           H  
ATOM    380  HD1 TYR 0  26       1.923  23.593  20.163  1.00  0.00           H  
ATOM    381  HE1 TYR 0  26       2.313  21.478  18.838  1.00  0.00           H  
ATOM    382  HD2 TYR 0  26      -2.111  22.330  21.045  1.00  0.00           H  
ATOM    383  HE2 TYR 0  26      -1.780  20.472  19.486  1.00  0.00           H  
ATOM    384  N   GLU 0  27      -1.708  23.714  24.054  1.00  0.00      R00  N  
ATOM    385  CA  GLU 0  27      -2.556  22.918  24.875  1.00  0.00      R00  C  
ATOM    386  C   GLU 0  27      -3.434  22.011  24.029  1.00  0.00      R00  C  
ATOM    387  O   GLU 0  27      -3.932  22.541  23.025  1.00  0.00      R00  O  
ATOM    388  CB  GLU 0  27      -3.280  23.788  25.948  1.00  0.00      R00  C  
ATOM    389  CG  GLU 0  27      -4.528  23.281  26.637  1.00  0.00      R00  C  
ATOM    390  CD  GLU 0  27      -4.387  21.941  27.423  1.00  0.00      R00  C  
ATOM    391  OE1 GLU 0  27      -3.319  21.325  27.295  1.00  0.00      R00  O  
ATOM    392  OE2 GLU 0  27      -5.355  21.524  28.081  1.00  0.00      R00  O1-
ATOM    393  H   GLU 0  27      -1.987  24.685  24.038  1.00  0.00      R00  H  
ATOM    394  HA  GLU 0  27      -1.873  22.260  25.412  1.00  0.00           H  
ATOM    395  HB3 GLU 0  27      -3.390  24.780  25.510  1.00  0.00           H  
ATOM    396  HB2 GLU 0  27      -2.429  23.920  26.615  1.00  0.00           H  
ATOM    397  HG3 GLU 0  27      -5.329  23.121  25.916  1.00  0.00           H  
ATOM    398  HG2 GLU 0  27      -4.824  24.072  27.326  1.00  0.00           H  
ATOM    399  N   ARG 0  28      -3.583  20.728  24.458  1.00  0.00      R00  N  
ATOM    400  CA  ARG 0  28      -4.329  19.537  23.935  1.00  0.00      R00  C  
ATOM    401  C   ARG 0  28      -3.572  18.888  22.744  1.00  0.00      R00  C  
ATOM    402  O   ARG 0  28      -4.211  18.652  21.715  1.00  0.00      R00  O  
ATOM    403  CB  ARG 0  28      -5.832  19.866  23.644  1.00  0.00      R00  C  
ATOM    404  CG  ARG 0  28      -6.588  20.335  24.819  1.00  0.00      R00  C  
ATOM    405  CD  ARG 0  28      -6.913  19.346  25.917  1.00  0.00      R00  C  
ATOM    406  NE  ARG 0  28      -7.544  20.030  27.083  1.00  0.00      R00  N  
ATOM    407  CZ  ARG 0  28      -8.877  20.134  27.303  1.00  0.00      R00  C  
ATOM    408  NH1 ARG 0  28      -9.767  19.368  26.645  1.00  0.00      R00  N  
ATOM    409  NH2 ARG 0  28      -9.353  21.062  28.108  1.00  0.00      R00  N1+
ATOM    410  H   ARG 0  28      -3.153  20.517  25.347  1.00  0.00      R00  H  
ATOM    411  HE  ARG 0  28      -6.870  20.554  27.623  1.00  0.00      R00  H  
ATOM    412 HH11 ARG 0  28     -10.752  19.199  26.793  1.00  0.00      R00  H  
ATOM    413 HH12 ARG 0  28      -9.463  18.823  25.851  1.00  0.00      R00  H  
ATOM    414 HH21 ARG 0  28     -10.359  21.152  28.150  1.00  0.00      R00  H  
ATOM    415 HH22 ARG 0  28      -8.773  21.743  28.578  1.00  0.00      R00  H  
ATOM    416  HA  ARG 0  28      -4.139  18.845  24.756  1.00  0.00           H  
ATOM    417  HB3 ARG 0  28      -6.328  19.003  23.198  1.00  0.00           H  
ATOM    418  HB2 ARG 0  28      -5.910  20.671  22.913  1.00  0.00           H  
ATOM    419  HG3 ARG 0  28      -7.567  20.656  24.463  1.00  0.00           H  
ATOM    420  HG2 ARG 0  28      -6.215  21.279  25.216  1.00  0.00           H  
ATOM    421  HD3 ARG 0  28      -5.979  18.837  26.156  1.00  0.00           H  
ATOM    422  HD2 ARG 0  28      -7.585  18.528  25.658  1.00  0.00           H  
ATOM    423  N   CYS 0  29      -2.193  18.866  22.816  1.00  0.00      R00  N  
ATOM    424  CA  CYS 0  29      -1.178  18.199  21.931  1.00  0.00      R00  C  
ATOM    425  C   CYS 0  29      -1.449  16.763  21.417  1.00  0.00      R00  C  
ATOM    426  O   CYS 0  29      -1.549  16.465  20.194  1.00  0.00      R00  O  
ATOM    427  CB  CYS 0  29       0.327  18.402  22.342  1.00  0.00      R00  C  
ATOM    428  SG  CYS 0  29       1.596  17.650  21.280  1.00  0.00      R00  S  
ATOM    429  H   CYS 0  29      -1.785  19.382  23.583  1.00  0.00      R00  H  
ATOM    430  HA  CYS 0  29      -1.435  18.767  21.037  1.00  0.00           H  
ATOM    431  HB3 CYS 0  29       0.578  18.052  23.343  1.00  0.00           H  
ATOM    432  HB2 CYS 0  29       0.412  19.489  22.352  1.00  0.00           H  
ATOM    433  HG  CYS 0  29       1.786  18.739  20.530  1.00  0.00           H  
ATOM    434  N   PRO 0  30      -1.670  15.853  22.300  1.00  0.00      R00  N  
ATOM    435  CA  PRO 0  30      -2.223  14.504  21.948  1.00  0.00      R00  C  
ATOM    436  C   PRO 0  30      -3.589  14.363  21.255  1.00  0.00      R00  C  
ATOM    437  O   PRO 0  30      -3.760  13.488  20.440  1.00  0.00      R00  O  
ATOM    438  CD  PRO 0  30      -1.424  15.910  23.723  1.00  0.00      R00  C  
ATOM    439  CB  PRO 0  30      -2.138  13.685  23.246  1.00  0.00      R00  C  
ATOM    440  CG  PRO 0  30      -1.305  14.438  24.213  1.00  0.00      R00  C  
ATOM    441  HD2 PRO 0  30      -2.367  16.307  24.100  1.00  0.00           H  
ATOM    442  HD3 PRO 0  30      -0.582  16.557  23.968  1.00  0.00           H  
ATOM    443  HA  PRO 0  30      -1.559  14.063  21.204  1.00  0.00           H  
ATOM    444  HB3 PRO 0  30      -1.727  12.710  22.984  1.00  0.00           H  
ATOM    445  HB2 PRO 0  30      -3.110  13.622  23.735  1.00  0.00           H  
ATOM    446  HG2 PRO 0  30      -1.715  14.280  25.210  1.00  0.00           H  
ATOM    447  HG3 PRO 0  30      -0.246  14.194  24.294  1.00  0.00           H  
ATOM    448  N   ASN 0  31      -4.540  15.170  21.666  1.00  0.00      R00  N  
ATOM    449  CA  ASN 0  31      -5.891  15.173  21.144  1.00  0.00      R00  C  
ATOM    450  C   ASN 0  31      -5.884  15.591  19.649  1.00  0.00      R00  C  
ATOM    451  O   ASN 0  31      -6.692  15.121  18.847  1.00  0.00      R00  O  
ATOM    452  CB  ASN 0  31      -6.698  16.209  21.918  1.00  0.00      R00  C  
ATOM    453  CG  ASN 0  31      -6.562  16.081  23.455  1.00  0.00      R00  C  
ATOM    454  OD1 ASN 0  31      -5.608  16.507  24.113  1.00  0.00      R00  O  
ATOM    455  ND2 ASN 0  31      -7.607  15.667  24.119  1.00  0.00      R00  N  
ATOM    456  H   ASN 0  31      -4.334  15.842  22.392  1.00  0.00      R00  H  
ATOM    457 HD21 ASN 0  31      -7.515  15.480  25.107  1.00  0.00      R00  H  
ATOM    458 HD22 ASN 0  31      -8.476  15.501  23.632  1.00  0.00      R00  H  
ATOM    459  HA  ASN 0  31      -6.322  14.173  21.194  1.00  0.00           H  
ATOM    460  HB3 ASN 0  31      -7.741  16.145  21.609  1.00  0.00           H  
ATOM    461  HB2 ASN 0  31      -6.464  17.254  21.718  1.00  0.00           H  
ATOM    462  N   VAL 0  32      -4.942  16.509  19.259  1.00  0.00      R00  N  
ATOM    463  CA  VAL 0  32      -4.678  16.876  17.824  1.00  0.00      R00  C  
ATOM    464  C   VAL 0  32      -3.750  15.834  17.170  1.00  0.00      R00  C  
ATOM    465  O   VAL 0  32      -4.144  15.344  16.118  1.00  0.00      R00  O  
ATOM    466  CB  VAL 0  32      -3.964  18.240  17.737  1.00  0.00      R00  C  
ATOM    467  CG1 VAL 0  32      -3.663  18.708  16.333  1.00  0.00      R00  C  
ATOM    468  CG2 VAL 0  32      -4.729  19.375  18.380  1.00  0.00      R00  C  
ATOM    469  H   VAL 0  32      -4.360  16.939  19.963  1.00  0.00      R00  H  
ATOM    470  HA  VAL 0  32      -5.582  16.928  17.219  1.00  0.00           H  
ATOM    471  HB  VAL 0  32      -3.055  18.217  18.339  1.00  0.00           H  
ATOM    472 HG11 VAL 0  32      -2.929  18.002  15.943  1.00  0.00           H  
ATOM    473 HG12 VAL 0  32      -4.581  18.696  15.747  1.00  0.00           H  
ATOM    474 HG13 VAL 0  32      -3.246  19.709  16.218  1.00  0.00           H  
ATOM    475 HG21 VAL 0  32      -5.714  19.492  17.928  1.00  0.00           H  
ATOM    476 HG22 VAL 0  32      -4.955  19.202  19.432  1.00  0.00           H  
ATOM    477 HG23 VAL 0  32      -4.096  20.263  18.374  1.00  0.00           H  
ATOM    478  N   ASN 0  33      -2.534  15.637  17.704  1.00  0.00      R00  N  
ATOM    479  CA  ASN 0  33      -1.625  14.552  17.439  1.00  0.00      R00  C  
ATOM    480  C   ASN 0  33      -0.725  14.802  16.198  1.00  0.00      R00  C  
ATOM    481  O   ASN 0  33      -0.483  13.866  15.455  1.00  0.00      R00  O  
ATOM    482  CB  ASN 0  33      -2.359  13.197  17.361  1.00  0.00      R00  C  
ATOM    483  CG  ASN 0  33      -1.454  11.985  17.773  1.00  0.00      R00  C  
ATOM    484  OD1 ASN 0  33      -1.359  11.767  19.016  1.00  0.00      R00  O  
ATOM    485  ND2 ASN 0  33      -0.965  11.238  16.799  1.00  0.00      R00  N  
ATOM    486  H   ASN 0  33      -2.191  16.103  18.532  1.00  0.00      R00  H  
ATOM    487 HD21 ASN 0  33      -0.558  10.333  16.984  1.00  0.00      R00  H  
ATOM    488 HD22 ASN 0  33      -0.961  11.439  15.809  1.00  0.00      R00  H  
ATOM    489  HA  ASN 0  33      -0.928  14.465  18.273  1.00  0.00           H  
ATOM    490  HB3 ASN 0  33      -2.789  13.072  16.368  1.00  0.00           H  
ATOM    491  HB2 ASN 0  33      -3.111  13.045  18.135  1.00  0.00           H  
ATOM    492  N   LEU 0  34      -0.131  15.972  15.996  1.00  0.00      R00  N  
ATOM    493  CA  LEU 0  34       1.041  16.192  15.118  1.00  0.00      R00  C  
ATOM    494  C   LEU 0  34       2.172  15.283  15.688  1.00  0.00      R00  C  
ATOM    495  O   LEU 0  34       2.397  15.204  16.895  1.00  0.00      R00  O  
ATOM    496  CB  LEU 0  34       1.338  17.699  15.118  1.00  0.00      R00  C  
ATOM    497  CG  LEU 0  34       0.256  18.474  14.402  1.00  0.00      R00  C  
ATOM    498  CD1 LEU 0  34       0.010  19.812  15.037  1.00  0.00      R00  C  
ATOM    499  CD2 LEU 0  34       0.653  18.626  12.963  1.00  0.00      R00  C  
ATOM    500  H   LEU 0  34      -0.425  16.792  16.508  1.00  0.00      R00  H  
ATOM    501  HA  LEU 0  34       0.672  15.797  14.171  1.00  0.00           H  
ATOM    502  HB3 LEU 0  34       2.378  17.883  14.848  1.00  0.00           H  
ATOM    503  HB2 LEU 0  34       1.254  17.970  16.171  1.00  0.00           H  
ATOM    504  HG  LEU 0  34      -0.677  17.914  14.349  1.00  0.00           H  
ATOM    505 HD11 LEU 0  34       0.676  20.071  15.860  1.00  0.00           H  
ATOM    506 HD12 LEU 0  34       0.036  20.699  14.404  1.00  0.00           H  
ATOM    507 HD13 LEU 0  34      -1.035  19.876  15.340  1.00  0.00           H  
ATOM    508 HD21 LEU 0  34      -0.072  18.891  12.193  1.00  0.00           H  
ATOM    509 HD22 LEU 0  34       1.533  19.268  12.922  1.00  0.00           H  
ATOM    510 HD23 LEU 0  34       1.002  17.665  12.585  1.00  0.00           H  
ATOM    511  N   PRO 0  35       2.991  14.705  14.745  1.00  0.00      R00  N  
ATOM    512  CA  PRO 0  35       2.934  14.763  13.287  1.00  0.00      R00  C  
ATOM    513  C   PRO 0  35       1.726  13.972  12.667  1.00  0.00      R00  C  
ATOM    514  O   PRO 0  35       1.240  14.385  11.608  1.00  0.00      R00  O  
ATOM    515  CD  PRO 0  35       4.262  14.149  15.125  1.00  0.00      R00  C  
ATOM    516  CB  PRO 0  35       4.253  14.238  12.807  1.00  0.00      R00  C  
ATOM    517  CG  PRO 0  35       4.958  13.492  13.893  1.00  0.00      R00  C  
ATOM    518  HD2 PRO 0  35       4.338  13.526  16.017  1.00  0.00           H  
ATOM    519  HD3 PRO 0  35       4.845  15.049  15.318  1.00  0.00           H  
ATOM    520  HA  PRO 0  35       2.890  15.734  12.793  1.00  0.00           H  
ATOM    521  HB3 PRO 0  35       4.934  15.066  12.607  1.00  0.00           H  
ATOM    522  HB2 PRO 0  35       4.101  13.773  11.832  1.00  0.00           H  
ATOM    523  HG2 PRO 0  35       4.700  12.453  14.098  1.00  0.00           H  
ATOM    524  HG3 PRO 0  35       6.036  13.654  13.902  1.00  0.00           H  
ATOM    525  N   VAL 0  36       1.422  12.757  13.180  1.00  0.00      R00  N  
ATOM    526  CA  VAL 0  36       0.610  11.861  12.463  1.00  0.00      R00  C  
ATOM    527  C   VAL 0  36      -0.849  11.909  12.849  1.00  0.00      R00  C  
ATOM    528  O   VAL 0  36      -1.437  11.107  13.610  1.00  0.00      R00  O  
ATOM    529  CB  VAL 0  36       1.112  10.452  12.648  1.00  0.00      R00  C  
ATOM    530  CG1 VAL 0  36       2.539  10.318  11.985  1.00  0.00      R00  C  
ATOM    531  CG2 VAL 0  36       1.115   9.943  14.114  1.00  0.00      R00  C  
ATOM    532  H   VAL 0  36       1.957  12.347  13.932  1.00  0.00      R00  H  
ATOM    533  HA  VAL 0  36       0.666  12.050  11.390  1.00  0.00           H  
ATOM    534  HB  VAL 0  36       0.590   9.688  12.072  1.00  0.00           H  
ATOM    535 HG11 VAL 0  36       2.928   9.307  12.106  1.00  0.00           H  
ATOM    536 HG12 VAL 0  36       2.426  10.421  10.906  1.00  0.00           H  
ATOM    537 HG13 VAL 0  36       3.382  10.944  12.277  1.00  0.00           H  
ATOM    538 HG21 VAL 0  36       0.191   9.475  14.456  1.00  0.00           H  
ATOM    539 HG22 VAL 0  36       1.728   9.044  14.059  1.00  0.00           H  
ATOM    540 HG23 VAL 0  36       1.650  10.582  14.817  1.00  0.00           H  
ATOM    541  N   VAL 0  37      -1.468  13.093  12.469  1.00  0.00      R00  N  
ATOM    542  CA  VAL 0  37      -2.765  13.600  12.890  1.00  0.00      R00  C  
ATOM    543  C   VAL 0  37      -3.885  12.519  12.798  1.00  0.00      R00  C  
ATOM    544  O   VAL 0  37      -4.090  12.089  11.699  1.00  0.00      R00  O  
ATOM    545  CB  VAL 0  37      -3.037  14.917  12.154  1.00  0.00      R00  C  
ATOM    546  CG1 VAL 0  37      -2.077  16.055  12.670  1.00  0.00      R00  C  
ATOM    547  CG2 VAL 0  37      -2.814  14.805  10.616  1.00  0.00      R00  C  
ATOM    548  H   VAL 0  37      -0.888  13.845  12.124  1.00  0.00      R00  H  
ATOM    549  HA  VAL 0  37      -2.694  13.918  13.931  1.00  0.00           H  
ATOM    550  HB  VAL 0  37      -4.068  15.211  12.354  1.00  0.00           H  
ATOM    551 HG11 VAL 0  37      -2.312  16.312  13.703  1.00  0.00           H  
ATOM    552 HG12 VAL 0  37      -1.046  15.774  12.457  1.00  0.00           H  
ATOM    553 HG13 VAL 0  37      -2.156  16.983  12.105  1.00  0.00           H  
ATOM    554 HG21 VAL 0  37      -3.214  15.688  10.119  1.00  0.00           H  
ATOM    555 HG22 VAL 0  37      -1.728  14.705  10.614  1.00  0.00           H  
ATOM    556 HG23 VAL 0  37      -3.311  13.917  10.226  1.00  0.00           H  
ATOM    557  N   TYR 0  38      -4.594  12.246  13.876  1.00  0.00      R00  N  
ATOM    558  CA  TYR 0  38      -5.471  11.118  13.992  1.00  0.00      R00  C  
ATOM    559  C   TYR 0  38      -6.882  11.597  13.949  1.00  0.00      R00  C  
ATOM    560  O   TYR 0  38      -7.338  11.967  12.840  1.00  0.00      R00  O  
ATOM    561  CB  TYR 0  38      -4.933  10.237  15.167  1.00  0.00      R00  C  
ATOM    562  CG  TYR 0  38      -5.464  10.399  16.567  1.00  0.00      R00  C  
ATOM    563  CD1 TYR 0  38      -6.071   9.322  17.244  1.00  0.00      R00  C  
ATOM    564  CE1 TYR 0  38      -6.493   9.391  18.544  1.00  0.00      R00  C  
ATOM    565  CD2 TYR 0  38      -5.315  11.579  17.287  1.00  0.00      R00  C  
ATOM    566  CE2 TYR 0  38      -5.761  11.703  18.602  1.00  0.00      R00  C  
ATOM    567  CZ  TYR 0  38      -6.358  10.620  19.245  1.00  0.00      R00  C  
ATOM    568  OH  TYR 0  38      -6.895  10.708  20.486  1.00  0.00      R00  O  
ATOM    569  H   TYR 0  38      -4.499  12.790  14.722  1.00  0.00      R00  H  
ATOM    570  HH  TYR 0  38      -7.066  11.577  20.857  1.00  0.00      R00  H  
ATOM    571  HA  TYR 0  38      -5.420  10.455  13.128  1.00  0.00           H  
ATOM    572  HB3 TYR 0  38      -3.852  10.370  15.189  1.00  0.00           H  
ATOM    573  HB2 TYR 0  38      -4.822   9.241  14.739  1.00  0.00           H  
ATOM    574  HD1 TYR 0  38      -6.340   8.479  16.624  1.00  0.00           H  
ATOM    575  HE1 TYR 0  38      -6.871   8.494  19.014  1.00  0.00           H  
ATOM    576  HD2 TYR 0  38      -4.851  12.407  16.772  1.00  0.00           H  
ATOM    577  HE2 TYR 0  38      -5.830  12.683  19.052  1.00  0.00           H  
ATOM    578  N   VAL 0  39      -7.574  11.824  15.058  1.00  0.00      R00  N  
ATOM    579  CA  VAL 0  39      -9.006  12.197  15.057  1.00  0.00      R00  C  
ATOM    580  C   VAL 0  39      -9.459  13.443  14.250  1.00  0.00      R00  C  
ATOM    581  O   VAL 0  39     -10.475  13.447  13.596  1.00  0.00      R00  O  
ATOM    582  CB  VAL 0  39      -9.679  12.222  16.490  1.00  0.00      R00  C  
ATOM    583  CG1 VAL 0  39      -9.775  10.793  17.103  1.00  0.00      R00  C  
ATOM    584  CG2 VAL 0  39      -9.093  13.357  17.420  1.00  0.00      R00  C  
ATOM    585  H   VAL 0  39      -7.107  11.547  15.910  1.00  0.00      R00  H  
ATOM    586  HA  VAL 0  39      -9.559  11.372  14.608  1.00  0.00           H  
ATOM    587  HB  VAL 0  39     -10.651  12.686  16.318  1.00  0.00           H  
ATOM    588 HG11 VAL 0  39     -10.089  10.832  18.146  1.00  0.00           H  
ATOM    589 HG12 VAL 0  39     -10.543  10.266  16.539  1.00  0.00           H  
ATOM    590 HG13 VAL 0  39      -8.872  10.184  17.154  1.00  0.00           H  
ATOM    591 HG21 VAL 0  39      -9.318  14.311  16.945  1.00  0.00           H  
ATOM    592 HG22 VAL 0  39      -9.453  13.314  18.448  1.00  0.00           H  
ATOM    593 HG23 VAL 0  39      -8.009  13.243  17.454  1.00  0.00           H  
ATOM    594  N   VAL 0  40      -8.556  14.416  14.247  1.00  0.00      R00  N  
ATOM    595  CA  VAL 0  40      -8.682  15.627  13.469  1.00  0.00      R00  C  
ATOM    596  C   VAL 0  40      -8.471  15.465  11.946  1.00  0.00      R00  C  
ATOM    597  O   VAL 0  40      -8.844  16.370  11.218  1.00  0.00      R00  O  
ATOM    598  CB  VAL 0  40      -7.798  16.810  13.938  1.00  0.00      R00  C  
ATOM    599  CG1 VAL 0  40      -8.002  17.019  15.446  1.00  0.00      R00  C  
ATOM    600  CG2 VAL 0  40      -6.237  16.713  13.605  1.00  0.00      R00  C  
ATOM    601  H   VAL 0  40      -7.687  14.348  14.758  1.00  0.00      R00  H  
ATOM    602  HA  VAL 0  40      -9.713  15.968  13.560  1.00  0.00           H  
ATOM    603  HB  VAL 0  40      -8.250  17.679  13.461  1.00  0.00           H  
ATOM    604 HG11 VAL 0  40      -7.601  17.920  15.910  1.00  0.00           H  
ATOM    605 HG12 VAL 0  40      -9.068  17.110  15.655  1.00  0.00           H  
ATOM    606 HG13 VAL 0  40      -7.708  16.135  16.013  1.00  0.00           H  
ATOM    607 HG21 VAL 0  40      -5.985  15.723  13.227  1.00  0.00           H  
ATOM    608 HG22 VAL 0  40      -5.853  17.485  12.938  1.00  0.00           H  
ATOM    609 HG23 VAL 0  40      -5.738  16.956  14.543  1.00  0.00           H  
ATOM    610  N   ALA 0  41      -8.042  14.275  11.476  1.00  0.00      R00  N  
ATOM    611  CA  ALA 0  41      -7.766  13.978  10.075  1.00  0.00      R00  C  
ATOM    612  C   ALA 0  41      -8.723  12.914   9.480  1.00  0.00      R00  C  
ATOM    613  O   ALA 0  41      -8.423  12.413   8.422  1.00  0.00      R00  O  
ATOM    614  CB  ALA 0  41      -6.283  13.500  10.075  1.00  0.00      R00  C  
ATOM    615  H   ALA 0  41      -7.852  13.516  12.115  1.00  0.00      R00  H  
ATOM    616  HA  ALA 0  41      -7.916  14.849   9.436  1.00  0.00           H  
ATOM    617  HB1 ALA 0  41      -6.234  12.519  10.548  1.00  0.00           H  
ATOM    618  HB2 ALA 0  41      -5.901  13.504   9.054  1.00  0.00           H  
ATOM    619  HB3 ALA 0  41      -5.642  14.130  10.691  1.00  0.00           H  
ATOM    620  N   GLN 0  42      -9.897  12.711  10.107  1.00  0.00      R00  N  
ATOM    621  CA  GLN 0  42     -10.865  11.816   9.643  1.00  0.00      R00  C  
ATOM    622  C   GLN 0  42     -11.463  12.130   8.293  1.00  0.00      R00  C  
ATOM    623  O   GLN 0  42     -11.950  11.164   7.633  1.00  0.00      R00  O  
ATOM    624  CB  GLN 0  42     -11.803  11.449  10.769  1.00  0.00      R00  C  
ATOM    625  CG  GLN 0  42     -11.192  10.398  11.681  1.00  0.00      R00  C  
ATOM    626  CD  GLN 0  42     -11.743  10.431  13.143  1.00  0.00      R00  C  
ATOM    627  OE1 GLN 0  42     -11.508   9.452  13.847  1.00  0.00      R00  O  
ATOM    628  NE2 GLN 0  42     -12.571  11.410  13.531  1.00  0.00      R00  N  
ATOM    629  H   GLN 0  42     -10.124  13.312  10.886  1.00  0.00      R00  H  
ATOM    630 HE21 GLN 0  42     -13.130  11.223  14.351  1.00  0.00      R00  H  
ATOM    631 HE22 GLN 0  42     -12.708  12.295  13.065  1.00  0.00      R00  H  
ATOM    632  HA  GLN 0  42     -10.248  10.948   9.410  1.00  0.00           H  
ATOM    633  HB3 GLN 0  42     -12.622  10.889  10.317  1.00  0.00           H  
ATOM    634  HB2 GLN 0  42     -12.223  12.318  11.276  1.00  0.00           H  
ATOM    635  HG3 GLN 0  42     -10.108  10.480  11.760  1.00  0.00           H  
ATOM    636  HG2 GLN 0  42     -11.337   9.414  11.235  1.00  0.00           H  
ATOM    637  N   VAL 0  43     -11.464  13.447   7.895  1.00  0.00      R00  N  
ATOM    638  CA  VAL 0  43     -11.800  13.769   6.525  1.00  0.00      R00  C  
ATOM    639  C   VAL 0  43     -10.940  12.975   5.535  1.00  0.00      R00  C  
ATOM    640  O   VAL 0  43     -11.505  12.432   4.593  1.00  0.00      R00  O  
ATOM    641  CB  VAL 0  43     -11.920  15.241   6.072  1.00  0.00      R00  C  
ATOM    642  CG1 VAL 0  43     -12.979  15.944   7.006  1.00  0.00      R00  C  
ATOM    643  CG2 VAL 0  43     -10.573  16.010   6.046  1.00  0.00      R00  C  
ATOM    644  H   VAL 0  43     -11.008  14.172   8.432  1.00  0.00      R00  H  
ATOM    645  HA  VAL 0  43     -12.815  13.376   6.459  1.00  0.00           H  
ATOM    646  HB  VAL 0  43     -12.315  15.160   5.059  1.00  0.00           H  
ATOM    647 HG11 VAL 0  43     -13.793  15.237   7.165  1.00  0.00           H  
ATOM    648 HG12 VAL 0  43     -12.660  16.473   7.904  1.00  0.00           H  
ATOM    649 HG13 VAL 0  43     -13.434  16.769   6.459  1.00  0.00           H  
ATOM    650 HG21 VAL 0  43      -9.977  15.715   6.909  1.00  0.00           H  
ATOM    651 HG22 VAL 0  43      -9.917  15.667   5.247  1.00  0.00           H  
ATOM    652 HG23 VAL 0  43     -10.661  17.096   6.020  1.00  0.00           H  
ATOM    653  N   LEU 0  44      -9.624  12.870   5.734  1.00  0.00      R00  N  
ATOM    654  CA  LEU 0  44      -8.650  12.197   4.861  1.00  0.00      R00  C  
ATOM    655  C   LEU 0  44      -8.761  10.707   4.917  1.00  0.00      R00  C  
ATOM    656  O   LEU 0  44      -8.728  10.011   3.937  1.00  0.00      R00  O  
ATOM    657  CB  LEU 0  44      -7.230  12.669   5.329  1.00  0.00      R00  C  
ATOM    658  CG  LEU 0  44      -6.892  14.134   5.212  1.00  0.00      R00  C  
ATOM    659  CD1 LEU 0  44      -5.446  14.521   5.770  1.00  0.00      R00  C  
ATOM    660  CD2 LEU 0  44      -7.012  14.736   3.738  1.00  0.00      R00  C  
ATOM    661  H   LEU 0  44      -9.135  13.389   6.449  1.00  0.00      R00  H  
ATOM    662  HA  LEU 0  44      -8.778  12.426   3.803  1.00  0.00           H  
ATOM    663  HB3 LEU 0  44      -6.446  12.192   4.741  1.00  0.00           H  
ATOM    664  HB2 LEU 0  44      -6.990  12.367   6.349  1.00  0.00           H  
ATOM    665  HG  LEU 0  44      -7.598  14.738   5.783  1.00  0.00           H  
ATOM    666 HD11 LEU 0  44      -4.668  13.904   5.320  1.00  0.00           H  
ATOM    667 HD12 LEU 0  44      -5.180  15.554   5.545  1.00  0.00           H  
ATOM    668 HD13 LEU 0  44      -5.320  14.407   6.846  1.00  0.00           H  
ATOM    669 HD21 LEU 0  44      -7.588  15.661   3.764  1.00  0.00           H  
ATOM    670 HD22 LEU 0  44      -6.077  15.011   3.250  1.00  0.00           H  
ATOM    671 HD23 LEU 0  44      -7.466  14.074   3.001  1.00  0.00           H  
ATOM    672  N   TYR 0  45      -9.152  10.103   6.047  1.00  0.00      R00  N  
ATOM    673  CA  TYR 0  45      -9.447   8.622   6.212  1.00  0.00      R00  C  
ATOM    674  C   TYR 0  45     -10.780   8.287   5.460  1.00  0.00      R00  C  
ATOM    675  O   TYR 0  45     -10.925   7.230   4.785  1.00  0.00      R00  O  
ATOM    676  CB  TYR 0  45      -9.124   8.058   7.683  1.00  0.00      R00  C  
ATOM    677  CG  TYR 0  45      -7.807   8.506   8.316  1.00  0.00      R00  C  
ATOM    678  CD1 TYR 0  45      -7.729   9.146   9.597  1.00  0.00      R00  C  
ATOM    679  CE1 TYR 0  45      -6.529   9.696  10.070  1.00  0.00      R00  C  
ATOM    680  CD2 TYR 0  45      -6.617   8.334   7.584  1.00  0.00      R00  C  
ATOM    681  CE2 TYR 0  45      -5.417   8.914   8.046  1.00  0.00      R00  C  
ATOM    682  CZ  TYR 0  45      -5.361   9.611   9.271  1.00  0.00      R00  C  
ATOM    683  OH  TYR 0  45      -4.280  10.317   9.589  1.00  0.00      R00  O  
ATOM    684  H   TYR 0  45      -9.362  10.690   6.842  1.00  0.00      R00  H  
ATOM    685  HH  TYR 0  45      -4.401  10.720  10.452  1.00  0.00      R00  H  
ATOM    686  HA  TYR 0  45      -8.759   7.992   5.648  1.00  0.00           H  
ATOM    687  HB3 TYR 0  45      -9.395   7.004   7.625  1.00  0.00           H  
ATOM    688  HB2 TYR 0  45      -9.819   8.504   8.394  1.00  0.00           H  
ATOM    689  HD1 TYR 0  45      -8.604   9.403  10.176  1.00  0.00           H  
ATOM    690  HE1 TYR 0  45      -6.462  10.207  11.019  1.00  0.00           H  
ATOM    691  HD2 TYR 0  45      -6.571   7.895   6.598  1.00  0.00           H  
ATOM    692  HE2 TYR 0  45      -4.562   8.895   7.387  1.00  0.00           H  
ATOM    693  N   ALA 0  46     -11.735   9.259   5.464  1.00  0.00      R00  N  
ATOM    694  CA  ALA 0  46     -12.959   9.129   4.660  1.00  0.00      R00  C  
ATOM    695  C   ALA 0  46     -12.676   9.384   3.140  1.00  0.00      R00  C  
ATOM    696  O   ALA 0  46     -13.212   8.626   2.334  1.00  0.00      R00  O  
ATOM    697  CB  ALA 0  46     -14.068   9.885   5.314  1.00  0.00      R00  C  
ATOM    698  H   ALA 0  46     -11.593  10.075   6.042  1.00  0.00      R00  H  
ATOM    699  HA  ALA 0  46     -13.293   8.094   4.732  1.00  0.00           H  
ATOM    700  HB1 ALA 0  46     -15.100   9.838   4.966  1.00  0.00           H  
ATOM    701  HB2 ALA 0  46     -14.163   9.638   6.371  1.00  0.00           H  
ATOM    702  HB3 ALA 0  46     -13.816  10.939   5.196  1.00  0.00           H  
ATOM    703  N   ILE 0  47     -11.901  10.390   2.816  1.00  0.00      R00  N  
ATOM    704  CA  ILE 0  47     -11.642  10.859   1.429  1.00  0.00      R00  C  
ATOM    705  C   ILE 0  47     -10.856   9.786   0.658  1.00  0.00      R00  C  
ATOM    706  O   ILE 0  47     -11.364   9.442  -0.399  1.00  0.00      R00  O  
ATOM    707  CB  ILE 0  47     -10.806  12.190   1.368  1.00  0.00      R00  C  
ATOM    708  CG2 ILE 0  47     -10.187  12.508   0.004  1.00  0.00      R00  C  
ATOM    709  CG1 ILE 0  47     -11.791  13.328   1.641  1.00  0.00      R00  C  
ATOM    710  CD1 ILE 0  47     -11.229  14.658   2.140  1.00  0.00      R00  C  
ATOM    711  H   ILE 0  47     -11.565  10.944   3.591  1.00  0.00      R00  H  
ATOM    712  HA  ILE 0  47     -12.565  11.052   0.882  1.00  0.00           H  
ATOM    713  HB  ILE 0  47     -10.120  12.155   2.214  1.00  0.00           H  
ATOM    714 HG21 ILE 0  47      -9.290  11.916  -0.180  1.00  0.00           H  
ATOM    715 HG22 ILE 0  47     -10.783  12.328  -0.891  1.00  0.00           H  
ATOM    716 HG23 ILE 0  47      -9.719  13.481   0.151  1.00  0.00           H  
ATOM    717 HG13 ILE 0  47     -12.482  13.011   2.422  1.00  0.00           H  
ATOM    718 HG12 ILE 0  47     -12.337  13.461   0.708  1.00  0.00           H  
ATOM    719 HD11 ILE 0  47     -10.991  15.329   1.315  1.00  0.00           H  
ATOM    720 HD12 ILE 0  47     -11.906  15.216   2.787  1.00  0.00           H  
ATOM    721 HD13 ILE 0  47     -10.343  14.378   2.710  1.00  0.00           H  
ATOM    722  N   VAL 0  48      -9.822   9.080   1.206  1.00  0.00      R00  N  
ATOM    723  CA  VAL 0  48      -9.133   7.936   0.502  1.00  0.00      R00  C  
ATOM    724  C   VAL 0  48     -10.105   6.880   0.155  1.00  0.00      R00  C  
ATOM    725  O   VAL 0  48      -9.989   6.332  -0.924  1.00  0.00      R00  O  
ATOM    726  CB  VAL 0  48      -8.072   7.236   1.384  1.00  0.00      R00  C  
ATOM    727  CG1 VAL 0  48      -6.909   8.110   1.767  1.00  0.00      R00  C  
ATOM    728  CG2 VAL 0  48      -8.587   6.489   2.645  1.00  0.00      R00  C  
ATOM    729  H   VAL 0  48      -9.616   9.301   2.170  1.00  0.00      R00  H  
ATOM    730  HA  VAL 0  48      -8.573   8.255  -0.378  1.00  0.00           H  
ATOM    731  HB  VAL 0  48      -7.687   6.464   0.718  1.00  0.00           H  
ATOM    732 HG11 VAL 0  48      -7.074   8.659   2.694  1.00  0.00           H  
ATOM    733 HG12 VAL 0  48      -5.966   7.595   1.949  1.00  0.00           H  
ATOM    734 HG13 VAL 0  48      -6.754   8.827   0.961  1.00  0.00           H  
ATOM    735 HG21 VAL 0  48      -9.165   5.626   2.312  1.00  0.00           H  
ATOM    736 HG22 VAL 0  48      -7.697   6.135   3.166  1.00  0.00           H  
ATOM    737 HG23 VAL 0  48      -9.219   7.091   3.297  1.00  0.00           H  
ATOM    738  N   CYS 0  49     -11.175   6.618   0.993  1.00  0.00      R00  N  
ATOM    739  CA  CYS 0  49     -12.205   5.603   0.689  1.00  0.00      R00  C  
ATOM    740  C   CYS 0  49     -13.067   6.206  -0.392  1.00  0.00      R00  C  
ATOM    741  O   CYS 0  49     -13.207   5.449  -1.328  1.00  0.00      R00  O  
ATOM    742  CB  CYS 0  49     -13.062   5.208   1.843  1.00  0.00      R00  C  
ATOM    743  SG  CYS 0  49     -14.451   4.036   1.474  1.00  0.00      R00  S  
ATOM    744  H   CYS 0  49     -11.348   7.149   1.835  1.00  0.00      R00  H  
ATOM    745  HA  CYS 0  49     -11.735   4.730   0.236  1.00  0.00           H  
ATOM    746  HB3 CYS 0  49     -13.498   6.054   2.375  1.00  0.00           H  
ATOM    747  HB2 CYS 0  49     -12.456   4.606   2.520  1.00  0.00           H  
ATOM    748  HG  CYS 0  49     -13.869   2.843   1.319  1.00  0.00           H  
ATOM    749  N   VAL 0  50     -13.578   7.460  -0.322  1.00  0.00      R00  N  
ATOM    750  CA  VAL 0  50     -14.383   8.173  -1.379  1.00  0.00      R00  C  
ATOM    751  C   VAL 0  50     -13.705   8.171  -2.766  1.00  0.00      R00  C  
ATOM    752  O   VAL 0  50     -14.312   7.546  -3.607  1.00  0.00      R00  O  
ATOM    753  CB  VAL 0  50     -14.913   9.579  -0.958  1.00  0.00      R00  C  
ATOM    754  CG1 VAL 0  50     -15.500  10.302  -2.166  1.00  0.00      R00  C  
ATOM    755  CG2 VAL 0  50     -15.919   9.438   0.148  1.00  0.00      R00  C  
ATOM    756  H   VAL 0  50     -13.340   8.046   0.466  1.00  0.00      R00  H  
ATOM    757  HA  VAL 0  50     -15.235   7.527  -1.590  1.00  0.00           H  
ATOM    758  HB  VAL 0  50     -13.988  10.078  -0.668  1.00  0.00           H  
ATOM    759 HG11 VAL 0  50     -14.628  10.595  -2.752  1.00  0.00           H  
ATOM    760 HG12 VAL 0  50     -16.093   9.573  -2.717  1.00  0.00           H  
ATOM    761 HG13 VAL 0  50     -16.134  11.160  -1.943  1.00  0.00           H  
ATOM    762 HG21 VAL 0  50     -15.384   9.203   1.069  1.00  0.00           H  
ATOM    763 HG22 VAL 0  50     -16.471  10.375   0.220  1.00  0.00           H  
ATOM    764 HG23 VAL 0  50     -16.615   8.619  -0.030  1.00  0.00           H  
ATOM    765  N   VAL 0  51     -12.486   8.684  -2.922  1.00  0.00      R00  N  
ATOM    766  CA  VAL 0  51     -11.692   8.554  -4.151  1.00  0.00      R00  C  
ATOM    767  C   VAL 0  51     -11.318   7.072  -4.546  1.00  0.00      R00  C  
ATOM    768  O   VAL 0  51     -11.026   6.875  -5.730  1.00  0.00      R00  O  
ATOM    769  CB  VAL 0  51     -10.317   9.283  -4.061  1.00  0.00      R00  C  
ATOM    770  CG1 VAL 0  51     -10.458  10.796  -4.228  1.00  0.00      R00  C  
ATOM    771  CG2 VAL 0  51      -9.437   8.839  -2.971  1.00  0.00      R00  C  
ATOM    772  H   VAL 0  51     -12.044   9.072  -2.100  1.00  0.00      R00  H  
ATOM    773  HA  VAL 0  51     -12.296   8.974  -4.956  1.00  0.00           H  
ATOM    774  HB  VAL 0  51      -9.796   9.062  -4.993  1.00  0.00           H  
ATOM    775 HG11 VAL 0  51     -11.472  11.058  -3.927  1.00  0.00           H  
ATOM    776 HG12 VAL 0  51      -9.702  11.325  -3.650  1.00  0.00           H  
ATOM    777 HG13 VAL 0  51     -10.397  11.075  -5.280  1.00  0.00           H  
ATOM    778 HG21 VAL 0  51      -9.468   7.777  -2.727  1.00  0.00           H  
ATOM    779 HG22 VAL 0  51      -8.446   8.910  -3.419  1.00  0.00           H  
ATOM    780 HG23 VAL 0  51      -9.433   9.529  -2.127  1.00  0.00           H  
ATOM    781  N   GLY 0  52     -11.433   6.097  -3.591  1.00  0.00      R00  N  
ATOM    782  CA  GLY 0  52     -11.260   4.696  -3.862  1.00  0.00      R00  C  
ATOM    783  C   GLY 0  52     -12.515   4.217  -4.496  1.00  0.00      R00  C  
ATOM    784  O   GLY 0  52     -12.463   3.451  -5.443  1.00  0.00      R00  O  
ATOM    785  H   GLY 0  52     -11.508   6.395  -2.629  1.00  0.00      R00  H  
ATOM    786  HA3 GLY 0  52     -11.149   4.181  -2.908  1.00  0.00           H  
ATOM    787  HA2 GLY 0  52     -10.395   4.474  -4.488  1.00  0.00           H  
ATOM    788  N   LEU 0  53     -13.662   4.659  -3.966  1.00  0.00      R00  N  
ATOM    789  CA  LEU 0  53     -14.880   3.965  -4.336  1.00  0.00      R00  C  
ATOM    790  C   LEU 0  53     -15.356   4.322  -5.763  1.00  0.00      R00  C  
ATOM    791  O   LEU 0  53     -15.916   3.509  -6.466  1.00  0.00      R00  O  
ATOM    792  CB  LEU 0  53     -16.029   4.397  -3.297  1.00  0.00      R00  C  
ATOM    793  CG  LEU 0  53     -16.092   3.612  -1.994  1.00  0.00      R00  C  
ATOM    794  CD1 LEU 0  53     -17.239   4.300  -1.127  1.00  0.00      R00  C  
ATOM    795  CD2 LEU 0  53     -16.206   2.148  -2.153  1.00  0.00      R00  C  
ATOM    796  H   LEU 0  53     -13.667   5.144  -3.081  1.00  0.00      R00  H  
ATOM    797  HA  LEU 0  53     -14.588   2.915  -4.319  1.00  0.00           H  
ATOM    798  HB3 LEU 0  53     -16.941   4.345  -3.892  1.00  0.00           H  
ATOM    799  HB2 LEU 0  53     -16.088   5.480  -3.184  1.00  0.00           H  
ATOM    800  HG  LEU 0  53     -15.192   3.855  -1.430  1.00  0.00           H  
ATOM    801 HD11 LEU 0  53     -17.348   5.351  -1.395  1.00  0.00           H  
ATOM    802 HD12 LEU 0  53     -18.197   3.848  -1.381  1.00  0.00           H  
ATOM    803 HD13 LEU 0  53     -16.998   4.140  -0.076  1.00  0.00           H  
ATOM    804 HD21 LEU 0  53     -16.248   1.630  -3.111  1.00  0.00           H  
ATOM    805 HD22 LEU 0  53     -15.436   1.619  -1.590  1.00  0.00           H  
ATOM    806 HD23 LEU 0  53     -17.119   1.774  -1.690  1.00  0.00           H  
ATOM    807  N   LEU 0  54     -15.243   5.651  -6.055  1.00  0.00      R00  N  
ATOM    808  CA  LEU 0  54     -15.384   6.204  -7.330  1.00  0.00      R00  C  
ATOM    809  C   LEU 0  54     -14.259   5.702  -8.238  1.00  0.00      R00  C  
ATOM    810  O   LEU 0  54     -14.508   5.519  -9.414  1.00  0.00      R00  O  
ATOM    811  CB  LEU 0  54     -15.295   7.696  -7.187  1.00  0.00      R00  C  
ATOM    812  CG  LEU 0  54     -16.525   8.314  -6.523  1.00  0.00      R00  C  
ATOM    813  CD1 LEU 0  54     -16.373   9.822  -6.113  1.00  0.00      R00  C  
ATOM    814  CD2 LEU 0  54     -17.781   8.071  -7.254  1.00  0.00      R00  C  
ATOM    815  H   LEU 0  54     -14.904   6.352  -5.413  1.00  0.00      R00  H  
ATOM    816  HA  LEU 0  54     -16.368   5.930  -7.711  1.00  0.00           H  
ATOM    817  HB3 LEU 0  54     -15.170   8.169  -8.161  1.00  0.00           H  
ATOM    818  HB2 LEU 0  54     -14.360   7.950  -6.688  1.00  0.00           H  
ATOM    819  HG  LEU 0  54     -16.581   7.733  -5.603  1.00  0.00           H  
ATOM    820 HD11 LEU 0  54     -15.418  10.233  -6.441  1.00  0.00           H  
ATOM    821 HD12 LEU 0  54     -17.108  10.503  -6.543  1.00  0.00           H  
ATOM    822 HD13 LEU 0  54     -16.427   9.926  -5.030  1.00  0.00           H  
ATOM    823 HD21 LEU 0  54     -18.487   8.892  -7.378  1.00  0.00           H  
ATOM    824 HD22 LEU 0  54     -17.470   7.773  -8.256  1.00  0.00           H  
ATOM    825 HD23 LEU 0  54     -18.394   7.265  -6.852  1.00  0.00           H  
ATOM    826  N   GLY 0  55     -13.034   5.545  -7.709  1.00  0.00      R00  N  
ATOM    827  CA  GLY 0  55     -11.783   5.345  -8.411  1.00  0.00      R00  C  
ATOM    828  C   GLY 0  55     -11.715   3.917  -8.998  1.00  0.00      R00  C  
ATOM    829  O   GLY 0  55     -11.297   3.798 -10.115  1.00  0.00      R00  O  
ATOM    830  H   GLY 0  55     -12.894   5.569  -6.709  1.00  0.00      R00  H  
ATOM    831  HA3 GLY 0  55     -10.915   5.592  -7.799  1.00  0.00           H  
ATOM    832  HA2 GLY 0  55     -11.777   6.053  -9.240  1.00  0.00           H  
ATOM    833  N   ASN 0  56     -11.925   2.877  -8.142  1.00  0.00      R00  N  
ATOM    834  CA  ASN 0  56     -11.844   1.403  -8.429  1.00  0.00      R00  C  
ATOM    835  C   ASN 0  56     -12.481   1.142  -9.825  1.00  0.00      R00  C  
ATOM    836  O   ASN 0  56     -11.808   0.568 -10.732  1.00  0.00      R00  O  
ATOM    837  CB  ASN 0  56     -12.466   0.611  -7.208  1.00  0.00      R00  C  
ATOM    838  CG  ASN 0  56     -12.855  -0.867  -7.437  1.00  0.00      R00  C  
ATOM    839  OD1 ASN 0  56     -14.000  -1.076  -7.130  1.00  0.00      R00  O  
ATOM    840  ND2 ASN 0  56     -12.009  -1.718  -7.880  1.00  0.00      R00  N  
ATOM    841  H   ASN 0  56     -12.147   3.010  -7.165  1.00  0.00      R00  H  
ATOM    842 HD21 ASN 0  56     -12.269  -2.694  -7.901  1.00  0.00      R00  H  
ATOM    843 HD22 ASN 0  56     -11.008  -1.586  -7.857  1.00  0.00      R00  H  
ATOM    844  HA  ASN 0  56     -10.862   0.953  -8.574  1.00  0.00           H  
ATOM    845  HB3 ASN 0  56     -13.417   1.118  -7.044  1.00  0.00           H  
ATOM    846  HB2 ASN 0  56     -11.692   0.756  -6.454  1.00  0.00           H  
ATOM    847  N   THR 0  57     -13.628   1.727 -10.078  1.00  0.00      R00  N  
ATOM    848  CA  THR 0  57     -14.364   1.867 -11.394  1.00  0.00      R00  C  
ATOM    849  C   THR 0  57     -13.536   2.368 -12.652  1.00  0.00      R00  C  
ATOM    850  O   THR 0  57     -13.986   2.167 -13.745  1.00  0.00      R00  O  
ATOM    851  CB  THR 0  57     -15.537   2.876 -11.157  1.00  0.00      R00  C  
ATOM    852  OG1 THR 0  57     -15.900   2.962  -9.783  1.00  0.00      R00  O  
ATOM    853  CG2 THR 0  57     -16.882   2.374 -11.801  1.00  0.00      R00  C  
ATOM    854  H   THR 0  57     -14.077   2.182  -9.297  1.00  0.00      R00  H  
ATOM    855  HG1 THR 0  57     -15.749   3.877  -9.535  1.00  0.00      R00  H  
ATOM    856  HA  THR 0  57     -14.770   0.900 -11.689  1.00  0.00           H  
ATOM    857  HB  THR 0  57     -15.372   3.906 -11.473  1.00  0.00           H  
ATOM    858 HG21 THR 0  57     -17.778   2.983 -11.681  1.00  0.00           H  
ATOM    859 HG22 THR 0  57     -16.817   2.320 -12.888  1.00  0.00           H  
ATOM    860 HG23 THR 0  57     -17.081   1.330 -11.558  1.00  0.00           H  
ATOM    861  N   LEU 0  58     -12.320   2.984 -12.472  1.00  0.00      R00  N  
ATOM    862  CA  LEU 0  58     -11.595   3.638 -13.587  1.00  0.00      R00  C  
ATOM    863  C   LEU 0  58     -11.046   2.572 -14.577  1.00  0.00      R00  C  
ATOM    864  O   LEU 0  58     -10.965   2.878 -15.732  1.00  0.00      R00  O  
ATOM    865  CB  LEU 0  58     -10.609   4.596 -13.004  1.00  0.00      R00  C  
ATOM    866  CG  LEU 0  58      -9.608   5.264 -14.026  1.00  0.00      R00  C  
ATOM    867  CD1 LEU 0  58      -9.000   6.546 -13.510  1.00  0.00      R00  C  
ATOM    868  CD2 LEU 0  58      -8.463   4.356 -14.467  1.00  0.00      R00  C  
ATOM    869  H   LEU 0  58     -11.921   3.002 -11.544  1.00  0.00      R00  H  
ATOM    870  HA  LEU 0  58     -12.255   4.246 -14.205  1.00  0.00           H  
ATOM    871  HB3 LEU 0  58     -10.036   3.999 -12.293  1.00  0.00           H  
ATOM    872  HB2 LEU 0  58     -11.174   5.373 -12.489  1.00  0.00           H  
ATOM    873  HG  LEU 0  58     -10.197   5.568 -14.892  1.00  0.00           H  
ATOM    874 HD11 LEU 0  58      -8.750   6.480 -12.451  1.00  0.00           H  
ATOM    875 HD12 LEU 0  58      -8.152   6.852 -14.123  1.00  0.00           H  
ATOM    876 HD13 LEU 0  58      -9.639   7.428 -13.553  1.00  0.00           H  
ATOM    877 HD21 LEU 0  58      -8.561   3.319 -14.147  1.00  0.00           H  
ATOM    878 HD22 LEU 0  58      -8.544   4.321 -15.553  1.00  0.00           H  
ATOM    879 HD23 LEU 0  58      -7.475   4.728 -14.197  1.00  0.00           H  
ATOM    880  N   VAL 0  59     -10.724   1.287 -14.143  1.00  0.00      R00  N  
ATOM    881  CA  VAL 0  59     -10.326   0.213 -15.068  1.00  0.00      R00  C  
ATOM    882  C   VAL 0  59     -11.407  -0.087 -16.115  1.00  0.00      R00  C  
ATOM    883  O   VAL 0  59     -11.069  -0.430 -17.255  1.00  0.00      R00  O  
ATOM    884  CB  VAL 0  59      -9.909  -1.203 -14.403  1.00  0.00      R00  C  
ATOM    885  CG1 VAL 0  59      -8.508  -1.030 -13.836  1.00  0.00      R00  C  
ATOM    886  CG2 VAL 0  59     -10.994  -1.794 -13.427  1.00  0.00      R00  C  
ATOM    887  H   VAL 0  59     -10.501   1.022 -13.194  1.00  0.00      R00  H  
ATOM    888  HA  VAL 0  59      -9.450   0.581 -15.602  1.00  0.00           H  
ATOM    889  HB  VAL 0  59      -9.809  -1.822 -15.295  1.00  0.00           H  
ATOM    890 HG11 VAL 0  59      -8.067  -1.934 -13.415  1.00  0.00           H  
ATOM    891 HG12 VAL 0  59      -7.806  -0.768 -14.627  1.00  0.00           H  
ATOM    892 HG13 VAL 0  59      -8.528  -0.261 -13.064  1.00  0.00           H  
ATOM    893 HG21 VAL 0  59     -11.954  -1.721 -13.937  1.00  0.00           H  
ATOM    894 HG22 VAL 0  59     -10.634  -2.772 -13.106  1.00  0.00           H  
ATOM    895 HG23 VAL 0  59     -11.059  -1.224 -12.500  1.00  0.00           H  
ATOM    896  N   ILE 0  60     -12.732   0.050 -15.792  1.00  0.00      R00  N  
ATOM    897  CA  ILE 0  60     -13.860  -0.041 -16.658  1.00  0.00      R00  C  
ATOM    898  C   ILE 0  60     -13.797   1.114 -17.603  1.00  0.00      R00  C  
ATOM    899  O   ILE 0  60     -13.905   0.805 -18.768  1.00  0.00      R00  O  
ATOM    900  CB  ILE 0  60     -15.248   0.063 -15.914  1.00  0.00      R00  C  
ATOM    901  CG2 ILE 0  60     -16.492   0.155 -16.859  1.00  0.00      R00  C  
ATOM    902  CG1 ILE 0  60     -15.552  -1.038 -14.867  1.00  0.00      R00  C  
ATOM    903  CD1 ILE 0  60     -15.749  -2.497 -15.319  1.00  0.00      R00  C  
ATOM    904  H   ILE 0  60     -12.843   0.282 -14.816  1.00  0.00      R00  H  
ATOM    905  HA  ILE 0  60     -13.811  -0.966 -17.233  1.00  0.00           H  
ATOM    906  HB  ILE 0  60     -15.167   1.023 -15.405  1.00  0.00           H  
ATOM    907 HG21 ILE 0  60     -17.327   0.094 -16.161  1.00  0.00           H  
ATOM    908 HG22 ILE 0  60     -16.572   1.082 -17.427  1.00  0.00           H  
ATOM    909 HG23 ILE 0  60     -16.682  -0.689 -17.522  1.00  0.00           H  
ATOM    910 HG13 ILE 0  60     -16.376  -0.647 -14.271  1.00  0.00           H  
ATOM    911 HG12 ILE 0  60     -14.762  -1.092 -14.118  1.00  0.00           H  
ATOM    912 HD11 ILE 0  60     -15.512  -2.720 -16.359  1.00  0.00           H  
ATOM    913 HD12 ILE 0  60     -15.219  -3.197 -14.672  1.00  0.00           H  
ATOM    914 HD13 ILE 0  60     -16.761  -2.810 -15.063  1.00  0.00           H  
ATOM    915  N   TYR 0  61     -13.775   2.334 -17.078  1.00  0.00      R00  N  
ATOM    916  CA  TYR 0  61     -13.951   3.566 -17.804  1.00  0.00      R00  C  
ATOM    917  C   TYR 0  61     -12.835   3.751 -18.802  1.00  0.00      R00  C  
ATOM    918  O   TYR 0  61     -13.028   4.242 -19.957  1.00  0.00      R00  O  
ATOM    919  CB  TYR 0  61     -14.002   4.879 -16.971  1.00  0.00      R00  C  
ATOM    920  CG  TYR 0  61     -15.091   4.947 -15.893  1.00  0.00      R00  C  
ATOM    921  CD1 TYR 0  61     -14.913   5.791 -14.783  1.00  0.00      R00  C  
ATOM    922  CE1 TYR 0  61     -15.919   5.847 -13.785  1.00  0.00      R00  C  
ATOM    923  CD2 TYR 0  61     -16.345   4.287 -16.044  1.00  0.00      R00  C  
ATOM    924  CE2 TYR 0  61     -17.338   4.477 -15.076  1.00  0.00      R00  C  
ATOM    925  CZ  TYR 0  61     -17.141   5.211 -13.950  1.00  0.00      R00  C  
ATOM    926  OH  TYR 0  61     -18.103   5.241 -12.955  1.00  0.00      R00  O  
ATOM    927  H   TYR 0  61     -13.636   2.377 -16.078  1.00  0.00      R00  H  
ATOM    928  HH  TYR 0  61     -18.586   4.412 -12.979  1.00  0.00      R00  H  
ATOM    929  HA  TYR 0  61     -14.879   3.405 -18.352  1.00  0.00           H  
ATOM    930  HB3 TYR 0  61     -14.108   5.734 -17.638  1.00  0.00           H  
ATOM    931  HB2 TYR 0  61     -13.023   5.047 -16.522  1.00  0.00           H  
ATOM    932  HD1 TYR 0  61     -14.056   6.372 -14.476  1.00  0.00           H  
ATOM    933  HE1 TYR 0  61     -15.780   6.474 -12.917  1.00  0.00           H  
ATOM    934  HD2 TYR 0  61     -16.569   3.692 -16.917  1.00  0.00           H  
ATOM    935  HE2 TYR 0  61     -18.171   3.803 -15.210  1.00  0.00           H  
ATOM    936  N   VAL 0  62     -11.591   3.375 -18.566  1.00  0.00      R00  N  
ATOM    937  CA  VAL 0  62     -10.387   3.495 -19.479  1.00  0.00      R00  C  
ATOM    938  C   VAL 0  62     -10.598   2.638 -20.809  1.00  0.00      R00  C  
ATOM    939  O   VAL 0  62     -10.225   3.083 -21.901  1.00  0.00      R00  O  
ATOM    940  CB  VAL 0  62      -8.996   3.345 -18.838  1.00  0.00      R00  C  
ATOM    941  CG1 VAL 0  62      -8.674   1.907 -18.254  1.00  0.00      R00  C  
ATOM    942  CG2 VAL 0  62      -7.941   3.854 -19.858  1.00  0.00      R00  C  
ATOM    943  H   VAL 0  62     -11.398   3.088 -17.617  1.00  0.00      R00  H  
ATOM    944  HA  VAL 0  62     -10.560   4.520 -19.806  1.00  0.00           H  
ATOM    945  HB  VAL 0  62      -9.049   3.969 -17.946  1.00  0.00           H  
ATOM    946 HG11 VAL 0  62      -9.620   1.624 -17.793  1.00  0.00           H  
ATOM    947 HG12 VAL 0  62      -8.395   1.129 -18.965  1.00  0.00           H  
ATOM    948 HG13 VAL 0  62      -7.969   1.879 -17.423  1.00  0.00           H  
ATOM    949 HG21 VAL 0  62      -7.904   3.073 -20.617  1.00  0.00           H  
ATOM    950 HG22 VAL 0  62      -8.174   4.835 -20.273  1.00  0.00           H  
ATOM    951 HG23 VAL 0  62      -6.978   4.030 -19.379  1.00  0.00           H  
ATOM    952  N   VAL 0  63     -11.235   1.460 -20.647  1.00  0.00      R00  N  
ATOM    953  CA  VAL 0  63     -11.544   0.657 -21.824  1.00  0.00      R00  C  
ATOM    954  C   VAL 0  63     -12.773   1.214 -22.549  1.00  0.00      R00  C  
ATOM    955  O   VAL 0  63     -12.828   1.201 -23.790  1.00  0.00      R00  O  
ATOM    956  CB  VAL 0  63     -11.785  -0.858 -21.550  1.00  0.00      R00  C  
ATOM    957  CG1 VAL 0  63     -10.666  -1.573 -20.659  1.00  0.00      R00  C  
ATOM    958  CG2 VAL 0  63     -13.184  -1.316 -21.265  1.00  0.00      R00  C  
ATOM    959  H   VAL 0  63     -11.245   0.992 -19.752  1.00  0.00      R00  H  
ATOM    960  HA  VAL 0  63     -10.732   0.656 -22.551  1.00  0.00           H  
ATOM    961  HB  VAL 0  63     -11.689  -1.273 -22.553  1.00  0.00           H  
ATOM    962 HG11 VAL 0  63      -9.796  -1.572 -21.315  1.00  0.00           H  
ATOM    963 HG12 VAL 0  63     -10.330  -0.925 -19.849  1.00  0.00           H  
ATOM    964 HG13 VAL 0  63     -10.853  -2.604 -20.357  1.00  0.00           H  
ATOM    965 HG21 VAL 0  63     -13.279  -2.380 -21.050  1.00  0.00           H  
ATOM    966 HG22 VAL 0  63     -13.510  -0.892 -20.315  1.00  0.00           H  
ATOM    967 HG23 VAL 0  63     -13.968  -1.090 -21.987  1.00  0.00           H  
ATOM    968  N   LEU 0  64     -13.706   1.637 -21.771  1.00  0.00      R00  N  
ATOM    969  CA  LEU 0  64     -15.041   2.141 -22.119  1.00  0.00      R00  C  
ATOM    970  C   LEU 0  64     -15.037   3.384 -23.023  1.00  0.00      R00  C  
ATOM    971  O   LEU 0  64     -15.733   3.452 -24.016  1.00  0.00      R00  O  
ATOM    972  CB  LEU 0  64     -16.026   2.135 -20.852  1.00  0.00      R00  C  
ATOM    973  CG  LEU 0  64     -17.438   2.574 -21.091  1.00  0.00      R00  C  
ATOM    974  CD1 LEU 0  64     -18.178   1.518 -21.985  1.00  0.00      R00  C  
ATOM    975  CD2 LEU 0  64     -18.247   2.916 -19.861  1.00  0.00      R00  C  
ATOM    976  H   LEU 0  64     -13.529   1.445 -20.795  1.00  0.00      R00  H  
ATOM    977  HA  LEU 0  64     -15.449   1.360 -22.760  1.00  0.00           H  
ATOM    978  HB3 LEU 0  64     -15.587   2.547 -19.944  1.00  0.00           H  
ATOM    979  HB2 LEU 0  64     -15.981   1.131 -20.430  1.00  0.00           H  
ATOM    980  HG  LEU 0  64     -17.387   3.484 -21.690  1.00  0.00           H  
ATOM    981 HD11 LEU 0  64     -19.088   1.140 -21.519  1.00  0.00           H  
ATOM    982 HD12 LEU 0  64     -18.615   2.021 -22.847  1.00  0.00           H  
ATOM    983 HD13 LEU 0  64     -17.597   0.624 -22.212  1.00  0.00           H  
ATOM    984 HD21 LEU 0  64     -17.760   2.821 -18.890  1.00  0.00           H  
ATOM    985 HD22 LEU 0  64     -18.615   3.940 -19.936  1.00  0.00           H  
ATOM    986 HD23 LEU 0  64     -19.161   2.327 -19.793  1.00  0.00           H  
ATOM    987  N   ARG 0  65     -14.313   4.442 -22.593  1.00  0.00      R00  N  
ATOM    988  CA  ARG 0  65     -14.536   5.836 -22.880  1.00  0.00      R00  C  
ATOM    989  C   ARG 0  65     -13.300   6.505 -23.506  1.00  0.00      R00  C  
ATOM    990  O   ARG 0  65     -13.491   7.312 -24.410  1.00  0.00      R00  O  
ATOM    991  CB  ARG 0  65     -14.901   6.695 -21.668  1.00  0.00      R00  C  
ATOM    992  CG  ARG 0  65     -16.124   6.333 -20.791  1.00  0.00      R00  C  
ATOM    993  CD  ARG 0  65     -16.474   7.346 -19.698  1.00  0.00      R00  C  
ATOM    994  NE  ARG 0  65     -17.681   6.953 -19.047  1.00  0.00      R00  N  
ATOM    995  CZ  ARG 0  65     -18.127   7.170 -17.816  1.00  0.00      R00  C  
ATOM    996  NH1 ARG 0  65     -19.376   6.793 -17.445  1.00  0.00      R00  N  
ATOM    997  NH2 ARG 0  65     -17.361   7.836 -16.975  1.00  0.00      R00  N1+
ATOM    998  H   ARG 0  65     -13.721   4.322 -21.783  1.00  0.00      R00  H  
ATOM    999  HE  ARG 0  65     -18.341   6.688 -19.765  1.00  0.00      R00  H  
ATOM   1000 HH11 ARG 0  65     -19.840   7.082 -16.596  1.00  0.00      R00  H  
ATOM   1001 HH12 ARG 0  65     -19.937   6.141 -17.974  1.00  0.00      R00  H  
ATOM   1002 HH21 ARG 0  65     -17.619   7.944 -16.005  1.00  0.00      R00  H  
ATOM   1003 HH22 ARG 0  65     -16.619   8.383 -17.387  1.00  0.00      R00  H  
ATOM   1004  HA  ARG 0  65     -15.349   5.933 -23.599  1.00  0.00           H  
ATOM   1005  HB3 ARG 0  65     -15.063   7.691 -22.081  1.00  0.00           H  
ATOM   1006  HB2 ARG 0  65     -14.074   6.706 -20.958  1.00  0.00           H  
ATOM   1007  HG3 ARG 0  65     -16.124   5.455 -20.146  1.00  0.00           H  
ATOM   1008  HG2 ARG 0  65     -16.984   6.323 -21.461  1.00  0.00           H  
ATOM   1009  HD3 ARG 0  65     -16.645   8.340 -20.112  1.00  0.00           H  
ATOM   1010  HD2 ARG 0  65     -15.707   7.368 -18.924  1.00  0.00           H  
ATOM   1011  N   TYR 0  66     -12.063   6.104 -23.191  1.00  0.00      R00  N  
ATOM   1012  CA  TYR 0  66     -10.839   6.745 -23.716  1.00  0.00      R00  C  
ATOM   1013  C   TYR 0  66      -9.581   5.833 -24.041  1.00  0.00      R00  C  
ATOM   1014  O   TYR 0  66      -8.450   6.266 -23.847  1.00  0.00      R00  O  
ATOM   1015  CB  TYR 0  66     -10.461   7.969 -22.877  1.00  0.00      R00  C  
ATOM   1016  CG  TYR 0  66     -10.077   7.696 -21.442  1.00  0.00      R00  C  
ATOM   1017  CD1 TYR 0  66      -8.688   7.718 -21.118  1.00  0.00      R00  C  
ATOM   1018  CE1 TYR 0  66      -8.344   7.567 -19.758  1.00  0.00      R00  C  
ATOM   1019  CD2 TYR 0  66     -11.082   7.444 -20.464  1.00  0.00      R00  C  
ATOM   1020  CE2 TYR 0  66     -10.668   7.240 -19.155  1.00  0.00      R00  C  
ATOM   1021  CZ  TYR 0  66      -9.312   7.223 -18.851  1.00  0.00      R00  C  
ATOM   1022  OH  TYR 0  66      -9.038   6.996 -17.505  1.00  0.00      R00  O  
ATOM   1023  H   TYR 0  66     -11.865   5.378 -22.518  1.00  0.00      R00  H  
ATOM   1024  HH  TYR 0  66      -8.082   7.000 -17.417  1.00  0.00      R00  H  
ATOM   1025  HA  TYR 0  66     -10.984   7.232 -24.681  1.00  0.00           H  
ATOM   1026  HB3 TYR 0  66     -11.337   8.602 -23.013  1.00  0.00           H  
ATOM   1027  HB2 TYR 0  66      -9.751   8.591 -23.423  1.00  0.00           H  
ATOM   1028  HD1 TYR 0  66      -7.989   7.938 -21.911  1.00  0.00           H  
ATOM   1029  HE1 TYR 0  66      -7.322   7.473 -19.422  1.00  0.00           H  
ATOM   1030  HD2 TYR 0  66     -12.101   7.517 -20.814  1.00  0.00           H  
ATOM   1031  HE2 TYR 0  66     -11.407   6.937 -18.428  1.00  0.00           H  
ATOM   1032  N   SER 0  67      -9.926   4.723 -24.663  1.00  0.00      R00  N  
ATOM   1033  CA  SER 0  67      -8.953   3.964 -25.449  1.00  0.00      R00  C  
ATOM   1034  C   SER 0  67      -9.683   3.540 -26.740  1.00  0.00      R00  C  
ATOM   1035  O   SER 0  67     -10.921   3.625 -26.783  1.00  0.00      R00  O  
ATOM   1036  CB  SER 0  67      -8.439   2.856 -24.514  1.00  0.00      R00  C  
ATOM   1037  OG  SER 0  67      -9.398   1.920 -24.371  1.00  0.00      R00  O  
ATOM   1038  H   SER 0  67     -10.887   4.462 -24.831  1.00  0.00      R00  H  
ATOM   1039  HG  SER 0  67      -9.949   2.141 -23.617  1.00  0.00      R00  H  
ATOM   1040  HA  SER 0  67      -8.187   4.648 -25.815  1.00  0.00           H  
ATOM   1041  HB3 SER 0  67      -7.908   3.223 -23.636  1.00  0.00           H  
ATOM   1042  HB2 SER 0  67      -7.577   2.502 -25.081  1.00  0.00           H  
ATOM   1043  N   LYS 0  68      -8.950   2.949 -27.679  1.00  0.00      R00  N  
ATOM   1044  CA  LYS 0  68      -9.461   2.169 -28.724  1.00  0.00      R00  C  
ATOM   1045  C   LYS 0  68     -10.288   0.952 -28.288  1.00  0.00      R00  C  
ATOM   1046  O   LYS 0  68     -10.610   0.088 -29.129  1.00  0.00      R00  O  
ATOM   1047  CB  LYS 0  68      -8.278   1.776 -29.648  1.00  0.00      R00  C  
ATOM   1048  CG  LYS 0  68      -7.166   0.886 -28.961  1.00  0.00      R00  C  
ATOM   1049  CD  LYS 0  68      -5.863   1.030 -29.690  1.00  0.00      R00  C  
ATOM   1050  CE  LYS 0  68      -5.857   0.972 -31.241  1.00  0.00      R00  C  
ATOM   1051  NZ  LYS 0  68      -4.463   0.741 -31.713  1.00  0.00      R00  N1+
ATOM   1052  H   LYS 0  68      -7.953   3.105 -27.711  1.00  0.00      R00  H  
ATOM   1053  HZ1 LYS 0  68      -4.300   0.919 -32.694  1.00  0.00      R00  H  
ATOM   1054  HZ2 LYS 0  68      -3.877   1.297 -31.107  1.00  0.00      R00  H  
ATOM   1055  HZ3 LYS 0  68      -4.122  -0.176 -31.460  1.00  0.00      R00  H  
ATOM   1056  HA  LYS 0  68     -10.238   2.797 -29.159  1.00  0.00           H  
ATOM   1057  HB3 LYS 0  68      -7.717   2.659 -29.952  1.00  0.00           H  
ATOM   1058  HB2 LYS 0  68      -8.668   1.249 -30.519  1.00  0.00           H  
ATOM   1059  HG3 LYS 0  68      -7.550  -0.133 -28.924  1.00  0.00           H  
ATOM   1060  HG2 LYS 0  68      -6.974   1.319 -27.978  1.00  0.00           H  
ATOM   1061  HD3 LYS 0  68      -5.240   0.188 -29.388  1.00  0.00           H  
ATOM   1062  HD2 LYS 0  68      -5.329   1.881 -29.269  1.00  0.00           H  
ATOM   1063  HE3 LYS 0  68      -6.267   1.888 -31.667  1.00  0.00           H  
ATOM   1064  HE2 LYS 0  68      -6.475   0.198 -31.697  1.00  0.00           H  
ATOM   1065  N   MET 0  69     -10.433   0.780 -26.955  1.00  0.00      R00  N  
ATOM   1066  CA  MET 0  69     -11.315  -0.280 -26.273  1.00  0.00      R00  C  
ATOM   1067  C   MET 0  69     -10.621  -1.637 -26.005  1.00  0.00      R00  C  
ATOM   1068  O   MET 0  69     -11.086  -2.403 -25.182  1.00  0.00      R00  O  
ATOM   1069  CB  MET 0  69     -12.696  -0.373 -26.928  1.00  0.00      R00  C  
ATOM   1070  CG  MET 0  69     -13.710  -1.319 -26.302  1.00  0.00      R00  C  
ATOM   1071  SD  MET 0  69     -15.420  -1.312 -26.774  1.00  0.00      R00  S  
ATOM   1072  CE  MET 0  69     -15.841   0.493 -26.700  1.00  0.00      R00  C  
ATOM   1073  H   MET 0  69      -9.891   1.289 -26.271  1.00  0.00      R00  H  
ATOM   1074  HA  MET 0  69     -11.246   0.124 -25.263  1.00  0.00           H  
ATOM   1075  HB3 MET 0  69     -12.533  -0.780 -27.926  1.00  0.00           H  
ATOM   1076  HB2 MET 0  69     -12.994   0.670 -27.036  1.00  0.00           H  
ATOM   1077  HG3 MET 0  69     -13.641  -1.062 -25.245  1.00  0.00           H  
ATOM   1078  HG2 MET 0  69     -13.325  -2.334 -26.404  1.00  0.00           H  
ATOM   1079  HE1 MET 0  69     -15.402   1.027 -27.543  1.00  0.00           H  
ATOM   1080  HE2 MET 0  69     -16.918   0.648 -26.637  1.00  0.00           H  
ATOM   1081  HE3 MET 0  69     -15.455   0.919 -25.774  1.00  0.00           H  
ATOM   1082  N   GLN 0  70      -9.451  -1.808 -26.682  1.00  0.00      R00  N  
ATOM   1083  CA  GLN 0  70      -8.456  -2.876 -26.526  1.00  0.00      R00  C  
ATOM   1084  C   GLN 0  70      -7.199  -2.296 -25.863  1.00  0.00      R00  C  
ATOM   1085  O   GLN 0  70      -6.501  -1.529 -26.470  1.00  0.00      R00  O  
ATOM   1086  CB  GLN 0  70      -8.168  -3.438 -27.966  1.00  0.00      R00  C  
ATOM   1087  CG  GLN 0  70      -9.413  -3.921 -28.837  1.00  0.00      R00  C  
ATOM   1088  CD  GLN 0  70     -10.400  -4.921 -28.202  1.00  0.00      R00  C  
ATOM   1089  OE1 GLN 0  70     -10.285  -5.259 -27.027  1.00  0.00      R00  O  
ATOM   1090  NE2 GLN 0  70     -11.198  -5.540 -29.118  1.00  0.00      R00  N  
ATOM   1091  H   GLN 0  70      -9.138  -0.926 -27.063  1.00  0.00      R00  H  
ATOM   1092 HE21 GLN 0  70     -11.947  -6.182 -28.897  1.00  0.00      R00  H  
ATOM   1093 HE22 GLN 0  70     -11.036  -5.296 -30.084  1.00  0.00      R00  H  
ATOM   1094  HA  GLN 0  70      -8.836  -3.682 -25.898  1.00  0.00           H  
ATOM   1095  HB3 GLN 0  70      -7.315  -4.112 -28.042  1.00  0.00           H  
ATOM   1096  HB2 GLN 0  70      -7.798  -2.608 -28.568  1.00  0.00           H  
ATOM   1097  HG3 GLN 0  70      -8.910  -4.417 -29.667  1.00  0.00           H  
ATOM   1098  HG2 GLN 0  70     -10.044  -3.118 -29.217  1.00  0.00           H  
ATOM   1099  N   THR 0  71      -6.881  -2.616 -24.592  1.00  0.00      R00  N  
ATOM   1100  CA  THR 0  71      -5.687  -2.184 -23.909  1.00  0.00      R00  C  
ATOM   1101  C   THR 0  71      -5.442  -3.203 -22.732  1.00  0.00      R00  C  
ATOM   1102  O   THR 0  71      -5.897  -4.301 -22.797  1.00  0.00      R00  O  
ATOM   1103  CB  THR 0  71      -5.615  -0.646 -23.529  1.00  0.00      R00  C  
ATOM   1104  OG1 THR 0  71      -4.463  -0.269 -22.724  1.00  0.00      R00  O  
ATOM   1105  CG2 THR 0  71      -6.846  -0.110 -22.720  1.00  0.00      R00  C  
ATOM   1106  H   THR 0  71      -7.627  -2.964 -24.007  1.00  0.00      R00  H  
ATOM   1107  HG1 THR 0  71      -4.402   0.683 -22.834  1.00  0.00      R00  H  
ATOM   1108  HA  THR 0  71      -4.846  -2.345 -24.584  1.00  0.00           H  
ATOM   1109  HB  THR 0  71      -5.555  -0.084 -24.460  1.00  0.00           H  
ATOM   1110 HG21 THR 0  71      -7.734  -0.504 -23.214  1.00  0.00           H  
ATOM   1111 HG22 THR 0  71      -6.889  -0.487 -21.698  1.00  0.00           H  
ATOM   1112 HG23 THR 0  71      -7.016   0.966 -22.752  1.00  0.00           H  
ATOM   1113  N   VAL 0  72      -4.582  -2.783 -21.783  1.00  0.00      R00  N  
ATOM   1114  CA  VAL 0  72      -3.865  -3.566 -20.779  1.00  0.00      R00  C  
ATOM   1115  C   VAL 0  72      -4.752  -4.176 -19.638  1.00  0.00      R00  C  
ATOM   1116  O   VAL 0  72      -4.484  -5.327 -19.267  1.00  0.00      R00  O  
ATOM   1117  CB  VAL 0  72      -2.597  -2.804 -20.239  1.00  0.00      R00  C  
ATOM   1118  CG1 VAL 0  72      -1.622  -2.330 -21.334  1.00  0.00      R00  C  
ATOM   1119  CG2 VAL 0  72      -2.927  -1.626 -19.231  1.00  0.00      R00  C  
ATOM   1120  H   VAL 0  72      -4.231  -1.848 -21.934  1.00  0.00      R00  H  
ATOM   1121  HA  VAL 0  72      -3.677  -4.516 -21.280  1.00  0.00           H  
ATOM   1122  HB  VAL 0  72      -1.940  -3.522 -19.748  1.00  0.00           H  
ATOM   1123 HG11 VAL 0  72      -2.073  -1.548 -21.946  1.00  0.00           H  
ATOM   1124 HG12 VAL 0  72      -0.657  -1.934 -21.018  1.00  0.00           H  
ATOM   1125 HG13 VAL 0  72      -1.353  -3.164 -21.982  1.00  0.00           H  
ATOM   1126 HG21 VAL 0  72      -2.069  -1.005 -18.973  1.00  0.00           H  
ATOM   1127 HG22 VAL 0  72      -3.581  -0.970 -19.806  1.00  0.00           H  
ATOM   1128 HG23 VAL 0  72      -3.418  -2.031 -18.347  1.00  0.00           H  
ATOM   1129  N   THR 0  73      -5.759  -3.442 -19.215  1.00  0.00      R00  N  
ATOM   1130  CA  THR 0  73      -6.553  -3.802 -18.121  1.00  0.00      R00  C  
ATOM   1131  C   THR 0  73      -7.796  -4.630 -18.570  1.00  0.00      R00  C  
ATOM   1132  O   THR 0  73      -8.333  -5.333 -17.660  1.00  0.00      R00  O  
ATOM   1133  CB  THR 0  73      -7.134  -2.506 -17.427  1.00  0.00      R00  C  
ATOM   1134  OG1 THR 0  73      -7.893  -1.671 -18.262  1.00  0.00      R00  O  
ATOM   1135  CG2 THR 0  73      -6.123  -1.503 -16.964  1.00  0.00      R00  C  
ATOM   1136  H   THR 0  73      -5.952  -2.543 -19.631  1.00  0.00      R00  H  
ATOM   1137  HG1 THR 0  73      -8.812  -1.889 -18.094  1.00  0.00      R00  H  
ATOM   1138  HA  THR 0  73      -5.986  -4.468 -17.471  1.00  0.00           H  
ATOM   1139  HB  THR 0  73      -7.828  -2.814 -16.645  1.00  0.00           H  
ATOM   1140 HG21 THR 0  73      -5.596  -2.041 -16.176  1.00  0.00           H  
ATOM   1141 HG22 THR 0  73      -5.339  -1.216 -17.666  1.00  0.00           H  
ATOM   1142 HG23 THR 0  73      -6.568  -0.620 -16.506  1.00  0.00           H  
ATOM   1143  N   ASN 0  74      -8.154  -4.782 -19.810  1.00  0.00      R00  N  
ATOM   1144  CA  ASN 0  74      -9.353  -5.487 -20.282  1.00  0.00      R00  C  
ATOM   1145  C   ASN 0  74      -9.398  -6.881 -19.698  1.00  0.00      R00  C  
ATOM   1146  O   ASN 0  74     -10.487  -7.331 -19.365  1.00  0.00      R00  O  
ATOM   1147  CB  ASN 0  74      -9.416  -5.591 -21.833  1.00  0.00      R00  C  
ATOM   1148  CG  ASN 0  74      -9.638  -4.307 -22.623  1.00  0.00      R00  C  
ATOM   1149  OD1 ASN 0  74      -8.729  -3.597 -22.914  1.00  0.00      R00  O  
ATOM   1150  ND2 ASN 0  74     -10.858  -3.951 -23.002  1.00  0.00      R00  N  
ATOM   1151  H   ASN 0  74      -7.724  -4.331 -20.605  1.00  0.00      R00  H  
ATOM   1152 HD21 ASN 0  74     -11.086  -3.204 -23.643  1.00  0.00      R00  H  
ATOM   1153 HD22 ASN 0  74     -11.719  -4.444 -22.815  1.00  0.00      R00  H  
ATOM   1154  HA  ASN 0  74     -10.176  -4.943 -19.818  1.00  0.00           H  
ATOM   1155  HB3 ASN 0  74     -10.287  -6.207 -22.061  1.00  0.00           H  
ATOM   1156  HB2 ASN 0  74      -8.466  -5.974 -22.206  1.00  0.00           H  
ATOM   1157  N   MET 0  75      -8.233  -7.559 -19.410  1.00  0.00      R00  N  
ATOM   1158  CA  MET 0  75      -8.165  -8.945 -18.989  1.00  0.00      R00  C  
ATOM   1159  C   MET 0  75      -8.395  -9.063 -17.454  1.00  0.00      R00  C  
ATOM   1160  O   MET 0  75      -8.504 -10.173 -16.957  1.00  0.00      R00  O  
ATOM   1161  CB  MET 0  75      -6.821  -9.566 -19.482  1.00  0.00      R00  C  
ATOM   1162  CG  MET 0  75      -6.125 -10.675 -18.663  1.00  0.00      R00  C  
ATOM   1163  SD  MET 0  75      -4.395 -10.821 -19.032  1.00  0.00      R00  S  
ATOM   1164  CE  MET 0  75      -4.002 -12.369 -18.210  1.00  0.00      R00  C  
ATOM   1165  H   MET 0  75      -7.336  -7.106 -19.510  1.00  0.00      R00  H  
ATOM   1166  HA  MET 0  75      -8.984  -9.466 -19.485  1.00  0.00           H  
ATOM   1167  HB3 MET 0  75      -6.197  -8.687 -19.641  1.00  0.00           H  
ATOM   1168  HB2 MET 0  75      -6.987  -9.940 -20.492  1.00  0.00           H  
ATOM   1169  HG3 MET 0  75      -6.541 -11.642 -18.946  1.00  0.00           H  
ATOM   1170  HG2 MET 0  75      -6.156 -10.654 -17.574  1.00  0.00           H  
ATOM   1171  HE1 MET 0  75      -2.968 -12.637 -18.424  1.00  0.00           H  
ATOM   1172  HE2 MET 0  75      -4.273 -12.333 -17.154  1.00  0.00           H  
ATOM   1173  HE3 MET 0  75      -4.587 -13.199 -18.607  1.00  0.00           H  
ATOM   1174  N   TYR 0  76      -8.390  -7.965 -16.683  1.00  0.00      R00  N  
ATOM   1175  CA  TYR 0  76      -8.428  -7.912 -15.223  1.00  0.00      R00  C  
ATOM   1176  C   TYR 0  76      -9.599  -7.145 -14.590  1.00  0.00      R00  C  
ATOM   1177  O   TYR 0  76      -9.789  -7.211 -13.376  1.00  0.00      R00  O  
ATOM   1178  CB  TYR 0  76      -7.117  -7.329 -14.646  1.00  0.00      R00  C  
ATOM   1179  CG  TYR 0  76      -5.904  -8.148 -14.971  1.00  0.00      R00  C  
ATOM   1180  CD1 TYR 0  76      -5.066  -7.698 -16.034  1.00  0.00      R00  C  
ATOM   1181  CE1 TYR 0  76      -3.845  -8.316 -16.323  1.00  0.00      R00  C  
ATOM   1182  CD2 TYR 0  76      -5.468  -9.235 -14.169  1.00  0.00      R00  C  
ATOM   1183  CE2 TYR 0  76      -4.307  -9.940 -14.538  1.00  0.00      R00  C  
ATOM   1184  CZ  TYR 0  76      -3.481  -9.499 -15.617  1.00  0.00      R00  C  
ATOM   1185  OH  TYR 0  76      -2.397 -10.353 -15.934  1.00  0.00      R00  O  
ATOM   1186  H   TYR 0  76      -8.278  -7.040 -17.071  1.00  0.00      R00  H  
ATOM   1187  HH  TYR 0  76      -1.973 -10.065 -16.745  1.00  0.00      R00  H  
ATOM   1188  HA  TYR 0  76      -8.513  -8.890 -14.749  1.00  0.00           H  
ATOM   1189  HB3 TYR 0  76      -7.012  -7.287 -13.562  1.00  0.00           H  
ATOM   1190  HB2 TYR 0  76      -6.918  -6.329 -15.031  1.00  0.00           H  
ATOM   1191  HD1 TYR 0  76      -5.387  -6.872 -16.652  1.00  0.00           H  
ATOM   1192  HE1 TYR 0  76      -3.255  -7.938 -17.145  1.00  0.00           H  
ATOM   1193  HD2 TYR 0  76      -6.040  -9.546 -13.307  1.00  0.00           H  
ATOM   1194  HE2 TYR 0  76      -3.986 -10.821 -14.002  1.00  0.00           H  
ATOM   1195  N   ILE 0  77     -10.454  -6.571 -15.466  1.00  0.00      R00  N  
ATOM   1196  CA  ILE 0  77     -11.709  -5.938 -15.062  1.00  0.00      R00  C  
ATOM   1197  C   ILE 0  77     -12.774  -6.936 -14.508  1.00  0.00      R00  C  
ATOM   1198  O   ILE 0  77     -13.525  -6.459 -13.633  1.00  0.00      R00  O  
ATOM   1199  CB  ILE 0  77     -12.328  -5.215 -16.298  1.00  0.00      R00  C  
ATOM   1200  CG2 ILE 0  77     -11.336  -4.291 -17.065  1.00  0.00      R00  C  
ATOM   1201  CG1 ILE 0  77     -12.889  -6.122 -17.378  1.00  0.00      R00  C  
ATOM   1202  CD1 ILE 0  77     -14.350  -6.647 -17.320  1.00  0.00      R00  C  
ATOM   1203  H   ILE 0  77     -10.346  -6.697 -16.462  1.00  0.00      R00  H  
ATOM   1204  HA  ILE 0  77     -11.370  -5.152 -14.387  1.00  0.00           H  
ATOM   1205  HB  ILE 0  77     -13.133  -4.569 -15.949  1.00  0.00           H  
ATOM   1206 HG21 ILE 0  77     -12.037  -3.700 -17.655  1.00  0.00           H  
ATOM   1207 HG22 ILE 0  77     -10.751  -3.686 -16.373  1.00  0.00           H  
ATOM   1208 HG23 ILE 0  77     -10.696  -4.813 -17.776  1.00  0.00           H  
ATOM   1209 HG13 ILE 0  77     -12.271  -7.014 -17.484  1.00  0.00           H  
ATOM   1210 HG12 ILE 0  77     -12.774  -5.730 -18.388  1.00  0.00           H  
ATOM   1211 HD11 ILE 0  77     -15.030  -5.796 -17.311  1.00  0.00           H  
ATOM   1212 HD12 ILE 0  77     -14.570  -7.250 -18.201  1.00  0.00           H  
ATOM   1213 HD13 ILE 0  77     -14.417  -7.336 -16.478  1.00  0.00           H  
ATOM   1214  N   VAL 0  78     -12.702  -8.198 -14.966  1.00  0.00      R00  N  
ATOM   1215  CA  VAL 0  78     -13.370  -9.418 -14.535  1.00  0.00      R00  C  
ATOM   1216  C   VAL 0  78     -12.873  -9.961 -13.171  1.00  0.00      R00  C  
ATOM   1217  O   VAL 0  78     -13.468 -10.873 -12.597  1.00  0.00      R00  O  
ATOM   1218  CB  VAL 0  78     -13.253 -10.612 -15.568  1.00  0.00      R00  C  
ATOM   1219  CG1 VAL 0  78     -13.947 -10.267 -16.903  1.00  0.00      R00  C  
ATOM   1220  CG2 VAL 0  78     -11.773 -11.056 -15.869  1.00  0.00      R00  C  
ATOM   1221  H   VAL 0  78     -12.113  -8.423 -15.755  1.00  0.00      R00  H  
ATOM   1222  HA  VAL 0  78     -14.394  -9.072 -14.393  1.00  0.00           H  
ATOM   1223  HB  VAL 0  78     -13.750 -11.462 -15.101  1.00  0.00           H  
ATOM   1224 HG11 VAL 0  78     -13.376  -9.611 -17.560  1.00  0.00           H  
ATOM   1225 HG12 VAL 0  78     -14.027 -11.159 -17.525  1.00  0.00           H  
ATOM   1226 HG13 VAL 0  78     -15.010 -10.097 -16.739  1.00  0.00           H  
ATOM   1227 HG21 VAL 0  78     -11.038 -10.291 -16.121  1.00  0.00           H  
ATOM   1228 HG22 VAL 0  78     -11.415 -11.695 -15.061  1.00  0.00           H  
ATOM   1229 HG23 VAL 0  78     -11.827 -11.679 -16.762  1.00  0.00           H  
ATOM   1230  N   ASN 0  79     -11.725  -9.421 -12.681  1.00  0.00      R00  N  
ATOM   1231  CA  ASN 0  79     -11.199  -9.790 -11.350  1.00  0.00      R00  C  
ATOM   1232  C   ASN 0  79     -11.678  -8.703 -10.298  1.00  0.00      R00  C  
ATOM   1233  O   ASN 0  79     -11.615  -7.485 -10.573  1.00  0.00      R00  O  
ATOM   1234  CB  ASN 0  79      -9.639 -10.002 -11.354  1.00  0.00      R00  C  
ATOM   1235  CG  ASN 0  79      -9.053 -10.282  -9.951  1.00  0.00      R00  C  
ATOM   1236  OD1 ASN 0  79      -9.390 -11.270  -9.305  1.00  0.00      R00  O  
ATOM   1237  ND2 ASN 0  79      -8.019  -9.582  -9.591  1.00  0.00      R00  N  
ATOM   1238  H   ASN 0  79     -11.255  -8.649 -13.132  1.00  0.00      R00  H  
ATOM   1239 HD21 ASN 0  79      -7.749  -9.728  -8.629  1.00  0.00      R00  H  
ATOM   1240 HD22 ASN 0  79      -7.759  -8.701 -10.012  1.00  0.00      R00  H  
ATOM   1241  HA  ASN 0  79     -11.601 -10.776 -11.113  1.00  0.00           H  
ATOM   1242  HB3 ASN 0  79      -9.155  -9.110 -11.752  1.00  0.00           H  
ATOM   1243  HB2 ASN 0  79      -9.328 -10.778 -12.055  1.00  0.00           H  
ATOM   1244  N   LEU 0  80     -12.169  -9.143  -9.149  1.00  0.00      R00  N  
ATOM   1245  CA  LEU 0  80     -12.800  -8.129  -8.219  1.00  0.00      R00  C  
ATOM   1246  C   LEU 0  80     -12.764  -8.756  -6.876  1.00  0.00      R00  C  
ATOM   1247  O   LEU 0  80     -12.789  -9.994  -6.808  1.00  0.00      R00  O  
ATOM   1248  CB  LEU 0  80     -14.222  -7.667  -8.721  1.00  0.00      R00  C  
ATOM   1249  CG  LEU 0  80     -15.391  -8.695  -8.643  1.00  0.00      R00  C  
ATOM   1250  CD1 LEU 0  80     -16.740  -8.152  -8.051  1.00  0.00      R00  C  
ATOM   1251  CD2 LEU 0  80     -15.562  -9.526  -9.913  1.00  0.00      R00  C  
ATOM   1252  H   LEU 0  80     -12.330 -10.117  -8.933  1.00  0.00      R00  H  
ATOM   1253  HA  LEU 0  80     -12.097  -7.300  -8.123  1.00  0.00           H  
ATOM   1254  HB3 LEU 0  80     -14.224  -7.239  -9.723  1.00  0.00           H  
ATOM   1255  HB2 LEU 0  80     -14.421  -6.839  -8.040  1.00  0.00           H  
ATOM   1256  HG  LEU 0  80     -15.122  -9.481  -7.937  1.00  0.00           H  
ATOM   1257 HD11 LEU 0  80     -17.084  -8.667  -7.154  1.00  0.00           H  
ATOM   1258 HD12 LEU 0  80     -16.788  -7.064  -7.989  1.00  0.00           H  
ATOM   1259 HD13 LEU 0  80     -17.457  -8.236  -8.867  1.00  0.00           H  
ATOM   1260 HD21 LEU 0  80     -16.448  -9.261 -10.490  1.00  0.00           H  
ATOM   1261 HD22 LEU 0  80     -14.747  -9.480 -10.635  1.00  0.00           H  
ATOM   1262 HD23 LEU 0  80     -15.617 -10.605  -9.768  1.00  0.00           H  
ATOM   1263  N   ALA 0  81     -12.622  -8.037  -5.755  1.00  0.00      R00  N  
ATOM   1264  CA  ALA 0  81     -12.735  -8.405  -4.338  1.00  0.00      R00  C  
ATOM   1265  C   ALA 0  81     -11.540  -9.158  -3.720  1.00  0.00      R00  C  
ATOM   1266  O   ALA 0  81     -11.200  -8.876  -2.571  1.00  0.00      R00  O  
ATOM   1267  CB  ALA 0  81     -13.991  -9.148  -3.991  1.00  0.00      R00  C  
ATOM   1268  H   ALA 0  81     -12.431  -7.048  -5.830  1.00  0.00      R00  H  
ATOM   1269  HA  ALA 0  81     -12.803  -7.463  -3.795  1.00  0.00           H  
ATOM   1270  HB1 ALA 0  81     -13.902 -10.230  -4.081  1.00  0.00           H  
ATOM   1271  HB2 ALA 0  81     -14.369  -9.074  -2.972  1.00  0.00           H  
ATOM   1272  HB3 ALA 0  81     -14.784  -8.896  -4.695  1.00  0.00           H  
ATOM   1273  N   ILE 0  82     -10.956 -10.052  -4.562  1.00  0.00      R00  N  
ATOM   1274  CA  ILE 0  82      -9.648 -10.652  -4.249  1.00  0.00      R00  C  
ATOM   1275  C   ILE 0  82      -8.522  -9.643  -4.765  1.00  0.00      R00  C  
ATOM   1276  O   ILE 0  82      -7.688  -9.866  -5.665  1.00  0.00      R00  O  
ATOM   1277  CB  ILE 0  82      -9.482 -12.008  -5.048  1.00  0.00      R00  C  
ATOM   1278  CG2 ILE 0  82      -8.184 -12.760  -4.737  1.00  0.00      R00  C  
ATOM   1279  CG1 ILE 0  82     -10.784 -12.845  -5.018  1.00  0.00      R00  C  
ATOM   1280  CD1 ILE 0  82     -11.108 -13.617  -3.735  1.00  0.00      R00  C  
ATOM   1281  H   ILE 0  82     -11.306 -10.223  -5.494  1.00  0.00      R00  H  
ATOM   1282  HA  ILE 0  82      -9.371 -10.713  -3.197  1.00  0.00           H  
ATOM   1283  HB  ILE 0  82      -9.368 -11.716  -6.092  1.00  0.00           H  
ATOM   1284 HG21 ILE 0  82      -8.295 -13.478  -3.925  1.00  0.00           H  
ATOM   1285 HG22 ILE 0  82      -7.973 -13.373  -5.613  1.00  0.00           H  
ATOM   1286 HG23 ILE 0  82      -7.291 -12.135  -4.766  1.00  0.00           H  
ATOM   1287 HG13 ILE 0  82     -10.798 -13.553  -5.847  1.00  0.00           H  
ATOM   1288 HG12 ILE 0  82     -11.680 -12.227  -5.074  1.00  0.00           H  
ATOM   1289 HD11 ILE 0  82     -11.773 -13.071  -3.066  1.00  0.00           H  
ATOM   1290 HD12 ILE 0  82     -11.802 -14.339  -4.164  1.00  0.00           H  
ATOM   1291 HD13 ILE 0  82     -10.311 -14.111  -3.179  1.00  0.00           H  
ATOM   1292  N   ALA 0  83      -8.623  -8.433  -4.112  1.00  0.00      R00  N  
ATOM   1293  CA  ALA 0  83      -8.262  -7.150  -4.743  1.00  0.00      R00  C  
ATOM   1294  C   ALA 0  83      -8.761  -5.866  -3.947  1.00  0.00      R00  C  
ATOM   1295  O   ALA 0  83      -9.120  -5.906  -2.804  1.00  0.00      R00  O  
ATOM   1296  CB  ALA 0  83      -8.741  -7.031  -6.204  1.00  0.00      R00  C  
ATOM   1297  H   ALA 0  83      -9.076  -8.322  -3.216  1.00  0.00      R00  H  
ATOM   1298  HA  ALA 0  83      -7.177  -7.254  -4.755  1.00  0.00           H  
ATOM   1299  HB1 ALA 0  83      -9.827  -7.064  -6.284  1.00  0.00           H  
ATOM   1300  HB2 ALA 0  83      -8.267  -6.214  -6.749  1.00  0.00           H  
ATOM   1301  HB3 ALA 0  83      -8.446  -7.832  -6.881  1.00  0.00           H  
ATOM   1302  N   ASP 0  84      -8.865  -4.727  -4.658  1.00  0.00      R00  N  
ATOM   1303  CA  ASP 0  84      -9.303  -3.473  -4.204  1.00  0.00      R00  C  
ATOM   1304  C   ASP 0  84     -10.549  -3.519  -3.237  1.00  0.00      R00  C  
ATOM   1305  O   ASP 0  84     -10.587  -2.676  -2.352  1.00  0.00      R00  O  
ATOM   1306  CB  ASP 0  84      -9.616  -2.408  -5.311  1.00  0.00      R00  C  
ATOM   1307  CG  ASP 0  84      -8.856  -2.394  -6.562  1.00  0.00      R00  C  
ATOM   1308  OD1 ASP 0  84      -9.360  -2.181  -7.632  1.00  0.00      R00  O  
ATOM   1309  OD2 ASP 0  84      -7.642  -2.767  -6.537  1.00  0.00      R00  O1-
ATOM   1310  H   ASP 0  84      -8.705  -4.712  -5.655  1.00  0.00      R00  H  
ATOM   1311  HA  ASP 0  84      -8.436  -3.077  -3.675  1.00  0.00           H  
ATOM   1312  HB3 ASP 0  84      -9.482  -1.458  -4.794  1.00  0.00           H  
ATOM   1313  HB2 ASP 0  84     -10.679  -2.500  -5.533  1.00  0.00           H  
ATOM   1314  N   GLU 0  85     -11.644  -4.285  -3.574  1.00  0.00      R00  N  
ATOM   1315  CA  GLU 0  85     -13.002  -4.132  -3.106  1.00  0.00      R00  C  
ATOM   1316  C   GLU 0  85     -12.961  -4.656  -1.643  1.00  0.00      R00  C  
ATOM   1317  O   GLU 0  85     -13.484  -4.015  -0.756  1.00  0.00      R00  O  
ATOM   1318  CB  GLU 0  85     -14.107  -4.752  -3.964  1.00  0.00      R00  C  
ATOM   1319  CG  GLU 0  85     -14.105  -4.249  -5.416  1.00  0.00      R00  C  
ATOM   1320  CD  GLU 0  85     -12.994  -4.782  -6.396  1.00  0.00      R00  C  
ATOM   1321  OE1 GLU 0  85     -11.943  -5.386  -6.058  1.00  0.00      R00  O  
ATOM   1322  OE2 GLU 0  85     -13.237  -4.530  -7.631  1.00  0.00      R00  O1-
ATOM   1323  H   GLU 0  85     -11.447  -4.772  -4.436  1.00  0.00      R00  H  
ATOM   1324  HA  GLU 0  85     -13.173  -3.056  -3.066  1.00  0.00           H  
ATOM   1325  HB3 GLU 0  85     -15.006  -4.223  -3.646  1.00  0.00           H  
ATOM   1326  HB2 GLU 0  85     -14.235  -5.815  -3.758  1.00  0.00           H  
ATOM   1327  HG3 GLU 0  85     -13.948  -3.175  -5.518  1.00  0.00           H  
ATOM   1328  HG2 GLU 0  85     -14.985  -4.674  -5.899  1.00  0.00           H  
ATOM   1329  N   CYS 0  86     -12.181  -5.734  -1.309  1.00  0.00      R00  N  
ATOM   1330  CA  CYS 0  86     -11.782  -6.157   0.019  1.00  0.00      R00  C  
ATOM   1331  C   CYS 0  86     -10.894  -5.198   0.796  1.00  0.00      R00  C  
ATOM   1332  O   CYS 0  86     -11.073  -5.164   2.004  1.00  0.00      R00  O  
ATOM   1333  CB  CYS 0  86     -11.459  -7.593   0.057  1.00  0.00      R00  C  
ATOM   1334  SG  CYS 0  86     -11.404  -8.357   1.710  1.00  0.00      R00  S  
ATOM   1335  H   CYS 0  86     -11.829  -6.359  -2.021  1.00  0.00      R00  H  
ATOM   1336  HA  CYS 0  86     -12.679  -5.991   0.616  1.00  0.00           H  
ATOM   1337  HB3 CYS 0  86     -10.494  -7.782  -0.412  1.00  0.00           H  
ATOM   1338  HB2 CYS 0  86     -12.221  -8.229  -0.393  1.00  0.00           H  
ATOM   1339  HG  CYS 0  86     -10.604  -7.449   2.277  1.00  0.00           H  
ATOM   1340  N   PHE 0  87     -10.075  -4.392   0.110  1.00  0.00      R00  N  
ATOM   1341  CA  PHE 0  87      -9.367  -3.276   0.706  1.00  0.00      R00  C  
ATOM   1342  C   PHE 0  87     -10.329  -2.197   1.179  1.00  0.00      R00  C  
ATOM   1343  O   PHE 0  87     -10.082  -1.737   2.301  1.00  0.00      R00  O  
ATOM   1344  CB  PHE 0  87      -8.164  -2.746  -0.084  1.00  0.00      R00  C  
ATOM   1345  CG  PHE 0  87      -6.987  -3.612  -0.039  1.00  0.00      R00  C  
ATOM   1346  CD1 PHE 0  87      -6.267  -3.831   1.093  1.00  0.00      R00  C  
ATOM   1347  CD2 PHE 0  87      -6.493  -4.059  -1.283  1.00  0.00      R00  C  
ATOM   1348  CE1 PHE 0  87      -5.032  -4.443   0.961  1.00  0.00      R00  C  
ATOM   1349  CE2 PHE 0  87      -5.272  -4.708  -1.382  1.00  0.00      R00  C  
ATOM   1350  CZ  PHE 0  87      -4.566  -4.841  -0.252  1.00  0.00      R00  C  
ATOM   1351  H   PHE 0  87     -10.144  -4.362  -0.897  1.00  0.00      R00  H  
ATOM   1352  HA  PHE 0  87      -9.045  -3.727   1.645  1.00  0.00           H  
ATOM   1353  HB3 PHE 0  87      -7.884  -1.751   0.261  1.00  0.00           H  
ATOM   1354  HB2 PHE 0  87      -8.490  -2.584  -1.111  1.00  0.00           H  
ATOM   1355  HD1 PHE 0  87      -6.732  -3.631   2.047  1.00  0.00           H  
ATOM   1356  HD2 PHE 0  87      -7.107  -4.038  -2.171  1.00  0.00           H  
ATOM   1357  HE1 PHE 0  87      -4.493  -4.647   1.875  1.00  0.00           H  
ATOM   1358  HE2 PHE 0  87      -4.918  -5.082  -2.330  1.00  0.00           H  
ATOM   1359  HZ  PHE 0  87      -3.621  -5.364  -0.239  1.00  0.00           H  
ATOM   1360  N   LEU 0  88     -11.417  -1.853   0.494  1.00  0.00      R00  N  
ATOM   1361  CA  LEU 0  88     -12.351  -0.756   0.779  1.00  0.00      R00  C  
ATOM   1362  C   LEU 0  88     -13.148  -1.133   2.039  1.00  0.00      R00  C  
ATOM   1363  O   LEU 0  88     -13.608  -0.266   2.722  1.00  0.00      R00  O  
ATOM   1364  CB  LEU 0  88     -13.184  -0.551  -0.411  1.00  0.00      R00  C  
ATOM   1365  CG  LEU 0  88     -12.534   0.241  -1.573  1.00  0.00      R00  C  
ATOM   1366  CD1 LEU 0  88     -13.219  -0.105  -2.999  1.00  0.00      R00  C  
ATOM   1367  CD2 LEU 0  88     -12.274   1.729  -1.227  1.00  0.00      R00  C  
ATOM   1368  H   LEU 0  88     -11.630  -2.427  -0.309  1.00  0.00      R00  H  
ATOM   1369  HA  LEU 0  88     -11.759   0.145   0.943  1.00  0.00           H  
ATOM   1370  HB3 LEU 0  88     -14.093  -0.013  -0.143  1.00  0.00           H  
ATOM   1371  HB2 LEU 0  88     -13.518  -1.492  -0.848  1.00  0.00           H  
ATOM   1372  HG  LEU 0  88     -11.492  -0.041  -1.725  1.00  0.00           H  
ATOM   1373 HD11 LEU 0  88     -14.292  -0.294  -2.950  1.00  0.00           H  
ATOM   1374 HD12 LEU 0  88     -13.219   0.709  -3.724  1.00  0.00           H  
ATOM   1375 HD13 LEU 0  88     -12.667  -0.897  -3.504  1.00  0.00           H  
ATOM   1376 HD21 LEU 0  88     -12.969   2.274  -1.866  1.00  0.00           H  
ATOM   1377 HD22 LEU 0  88     -12.635   1.961  -0.225  1.00  0.00           H  
ATOM   1378 HD23 LEU 0  88     -11.266   2.138  -1.285  1.00  0.00           H  
ATOM   1379  N   ILE 0  89     -13.367  -2.439   2.216  1.00  0.00      R00  N  
ATOM   1380  CA  ILE 0  89     -14.075  -3.018   3.349  1.00  0.00      R00  C  
ATOM   1381  C   ILE 0  89     -13.491  -2.643   4.670  1.00  0.00      R00  C  
ATOM   1382  O   ILE 0  89     -14.243  -2.593   5.630  1.00  0.00      R00  O  
ATOM   1383  CB  ILE 0  89     -14.232  -4.565   3.225  1.00  0.00      R00  C  
ATOM   1384  CG2 ILE 0  89     -13.611  -5.514   4.357  1.00  0.00      R00  C  
ATOM   1385  CG1 ILE 0  89     -15.577  -5.109   2.811  1.00  0.00      R00  C  
ATOM   1386  CD1 ILE 0  89     -16.174  -4.567   1.509  1.00  0.00      R00  C  
ATOM   1387  H   ILE 0  89     -12.989  -3.079   1.533  1.00  0.00      R00  H  
ATOM   1388  HA  ILE 0  89     -15.086  -2.610   3.324  1.00  0.00           H  
ATOM   1389  HB  ILE 0  89     -13.573  -4.850   2.404  1.00  0.00           H  
ATOM   1390 HG21 ILE 0  89     -14.342  -5.404   5.158  1.00  0.00           H  
ATOM   1391 HG22 ILE 0  89     -13.627  -6.512   3.918  1.00  0.00           H  
ATOM   1392 HG23 ILE 0  89     -12.583  -5.278   4.630  1.00  0.00           H  
ATOM   1393 HG13 ILE 0  89     -16.220  -4.955   3.678  1.00  0.00           H  
ATOM   1394 HG12 ILE 0  89     -15.450  -6.190   2.755  1.00  0.00           H  
ATOM   1395 HD11 ILE 0  89     -17.211  -4.241   1.594  1.00  0.00           H  
ATOM   1396 HD12 ILE 0  89     -15.592  -3.719   1.148  1.00  0.00           H  
ATOM   1397 HD13 ILE 0  89     -16.142  -5.274   0.681  1.00  0.00           H  
ATOM   1398  N   GLY 0  90     -12.134  -2.367   4.747  1.00  0.00      R00  N  
ATOM   1399  CA  GLY 0  90     -11.491  -2.246   6.103  1.00  0.00      R00  C  
ATOM   1400  C   GLY 0  90     -11.517  -0.766   6.462  1.00  0.00      R00  C  
ATOM   1401  O   GLY 0  90     -11.570  -0.440   7.662  1.00  0.00      R00  O  
ATOM   1402  H   GLY 0  90     -11.537  -2.442   3.935  1.00  0.00      R00  H  
ATOM   1403  HA3 GLY 0  90     -10.456  -2.558   5.962  1.00  0.00           H  
ATOM   1404  HA2 GLY 0  90     -12.021  -2.994   6.693  1.00  0.00           H  
ATOM   1405  N   ILE 0  91     -11.549   0.169   5.522  1.00  0.00      R00  N  
ATOM   1406  CA  ILE 0  91     -11.475   1.671   5.788  1.00  0.00      R00  C  
ATOM   1407  C   ILE 0  91     -12.670   2.247   6.647  1.00  0.00      R00  C  
ATOM   1408  O   ILE 0  91     -12.423   3.013   7.539  1.00  0.00      R00  O  
ATOM   1409  CB  ILE 0  91     -11.230   2.508   4.545  1.00  0.00      R00  C  
ATOM   1410  CG2 ILE 0  91     -10.882   3.917   4.962  1.00  0.00      R00  C  
ATOM   1411  CG1 ILE 0  91      -9.987   1.984   3.762  1.00  0.00      R00  C  
ATOM   1412  CD1 ILE 0  91      -9.908   2.610   2.299  1.00  0.00      R00  C  
ATOM   1413  H   ILE 0  91     -11.602  -0.155   4.567  1.00  0.00      R00  H  
ATOM   1414  HA  ILE 0  91     -10.602   1.838   6.419  1.00  0.00           H  
ATOM   1415  HB  ILE 0  91     -12.114   2.459   3.909  1.00  0.00           H  
ATOM   1416 HG21 ILE 0  91     -11.671   4.358   5.572  1.00  0.00           H  
ATOM   1417 HG22 ILE 0  91      -9.985   3.862   5.578  1.00  0.00           H  
ATOM   1418 HG23 ILE 0  91     -10.783   4.564   4.090  1.00  0.00           H  
ATOM   1419 HG13 ILE 0  91     -10.167   0.947   3.478  1.00  0.00           H  
ATOM   1420 HG12 ILE 0  91      -9.064   2.268   4.267  1.00  0.00           H  
ATOM   1421 HD11 ILE 0  91      -8.892   2.932   2.072  1.00  0.00           H  
ATOM   1422 HD12 ILE 0  91     -10.206   1.829   1.599  1.00  0.00           H  
ATOM   1423 HD13 ILE 0  91     -10.524   3.471   2.042  1.00  0.00           H  
ATOM   1424  N   PRO 0  92     -13.950   1.882   6.440  1.00  0.00      R00  N  
ATOM   1425  CA  PRO 0  92     -15.036   2.334   7.363  1.00  0.00      R00  C  
ATOM   1426  C   PRO 0  92     -14.827   1.917   8.802  1.00  0.00      R00  C  
ATOM   1427  O   PRO 0  92     -15.032   2.763   9.752  1.00  0.00      R00  O  
ATOM   1428  CD  PRO 0  92     -14.529   1.222   5.257  1.00  0.00      R00  C  
ATOM   1429  CB  PRO 0  92     -16.288   1.542   6.862  1.00  0.00      R00  C  
ATOM   1430  CG  PRO 0  92     -15.975   1.529   5.348  1.00  0.00      R00  C  
ATOM   1431  HD2 PRO 0  92     -14.368   0.175   5.513  1.00  0.00           H  
ATOM   1432  HD3 PRO 0  92     -13.988   1.444   4.337  1.00  0.00           H  
ATOM   1433  HA  PRO 0  92     -15.063   3.419   7.269  1.00  0.00           H  
ATOM   1434  HB3 PRO 0  92     -17.210   2.089   7.059  1.00  0.00           H  
ATOM   1435  HB2 PRO 0  92     -16.274   0.505   7.199  1.00  0.00           H  
ATOM   1436  HG2 PRO 0  92     -16.710   0.893   4.854  1.00  0.00           H  
ATOM   1437  HG3 PRO 0  92     -16.063   2.499   4.858  1.00  0.00           H  
ATOM   1438  N   PHE 0  93     -14.342   0.674   9.059  1.00  0.00      R00  N  
ATOM   1439  CA  PHE 0  93     -14.032   0.193  10.440  1.00  0.00      R00  C  
ATOM   1440  C   PHE 0  93     -12.891   0.936  11.122  1.00  0.00      R00  C  
ATOM   1441  O   PHE 0  93     -12.823   1.161  12.315  1.00  0.00      R00  O  
ATOM   1442  CB  PHE 0  93     -13.906  -1.320  10.329  1.00  0.00      R00  C  
ATOM   1443  CG  PHE 0  93     -15.221  -1.985  10.008  1.00  0.00      R00  C  
ATOM   1444  CD1 PHE 0  93     -15.401  -2.664   8.777  1.00  0.00      R00  C  
ATOM   1445  CD2 PHE 0  93     -16.338  -1.991  10.884  1.00  0.00      R00  C  
ATOM   1446  CE1 PHE 0  93     -16.556  -3.402   8.519  1.00  0.00      R00  C  
ATOM   1447  CE2 PHE 0  93     -17.502  -2.731  10.659  1.00  0.00      R00  C  
ATOM   1448  CZ  PHE 0  93     -17.663  -3.378   9.460  1.00  0.00      R00  C  
ATOM   1449  H   PHE 0  93     -14.334  -0.024   8.329  1.00  0.00      R00  H  
ATOM   1450  HA  PHE 0  93     -14.933   0.371  11.026  1.00  0.00           H  
ATOM   1451  HB3 PHE 0  93     -13.608  -1.774  11.274  1.00  0.00           H  
ATOM   1452  HB2 PHE 0  93     -13.132  -1.586   9.610  1.00  0.00           H  
ATOM   1453  HD1 PHE 0  93     -14.673  -2.805   7.991  1.00  0.00           H  
ATOM   1454  HD2 PHE 0  93     -16.256  -1.499  11.841  1.00  0.00           H  
ATOM   1455  HE1 PHE 0  93     -16.745  -3.991   7.633  1.00  0.00           H  
ATOM   1456  HE2 PHE 0  93     -18.308  -2.720  11.378  1.00  0.00           H  
ATOM   1457  HZ  PHE 0  93     -18.562  -3.903   9.176  1.00  0.00           H  
ATOM   1458  N   LEU 0  94     -11.940   1.310  10.278  1.00  0.00      R00  N  
ATOM   1459  CA  LEU 0  94     -10.860   2.146  10.758  1.00  0.00      R00  C  
ATOM   1460  C   LEU 0  94     -11.279   3.511  11.396  1.00  0.00      R00  C  
ATOM   1461  O   LEU 0  94     -10.614   3.994  12.343  1.00  0.00      R00  O  
ATOM   1462  CB  LEU 0  94      -9.790   2.334   9.643  1.00  0.00      R00  C  
ATOM   1463  CG  LEU 0  94      -9.079   1.060   9.126  1.00  0.00      R00  C  
ATOM   1464  CD1 LEU 0  94      -8.218   1.267   7.837  1.00  0.00      R00  C  
ATOM   1465  CD2 LEU 0  94      -8.056   0.500  10.209  1.00  0.00      R00  C  
ATOM   1466  H   LEU 0  94     -12.128   1.105   9.307  1.00  0.00      R00  H  
ATOM   1467  HA  LEU 0  94     -10.372   1.607  11.570  1.00  0.00           H  
ATOM   1468  HB3 LEU 0  94      -9.010   3.052   9.895  1.00  0.00           H  
ATOM   1469  HB2 LEU 0  94     -10.245   2.735   8.737  1.00  0.00           H  
ATOM   1470  HG  LEU 0  94      -9.832   0.286   8.977  1.00  0.00           H  
ATOM   1471 HD11 LEU 0  94      -7.174   0.987   7.980  1.00  0.00           H  
ATOM   1472 HD12 LEU 0  94      -8.664   0.593   7.106  1.00  0.00           H  
ATOM   1473 HD13 LEU 0  94      -8.284   2.277   7.431  1.00  0.00           H  
ATOM   1474 HD21 LEU 0  94      -7.591   1.343  10.720  1.00  0.00           H  
ATOM   1475 HD22 LEU 0  94      -8.542  -0.188  10.900  1.00  0.00           H  
ATOM   1476 HD23 LEU 0  94      -7.272  -0.087   9.730  1.00  0.00           H  
ATOM   1477  N   ILE 0  95     -12.333   4.140  10.750  1.00  0.00      R00  N  
ATOM   1478  CA  ILE 0  95     -12.909   5.376  11.410  1.00  0.00      R00  C  
ATOM   1479  C   ILE 0  95     -13.513   5.257  12.804  1.00  0.00      R00  C  
ATOM   1480  O   ILE 0  95     -13.139   6.071  13.668  1.00  0.00      R00  O  
ATOM   1481  CB  ILE 0  95     -13.832   6.175  10.361  1.00  0.00      R00  C  
ATOM   1482  CG2 ILE 0  95     -14.469   7.362  11.097  1.00  0.00      R00  C  
ATOM   1483  CG1 ILE 0  95     -12.989   6.664   9.158  1.00  0.00      R00  C  
ATOM   1484  CD1 ILE 0  95     -13.908   6.967   8.009  1.00  0.00      R00  C  
ATOM   1485  H   ILE 0  95     -12.869   3.665  10.037  1.00  0.00      R00  H  
ATOM   1486  HA  ILE 0  95     -12.072   6.074  11.364  1.00  0.00           H  
ATOM   1487  HB  ILE 0  95     -14.696   5.582  10.060  1.00  0.00           H  
ATOM   1488 HG21 ILE 0  95     -15.272   6.913  11.682  1.00  0.00           H  
ATOM   1489 HG22 ILE 0  95     -13.802   7.849  11.808  1.00  0.00           H  
ATOM   1490 HG23 ILE 0  95     -14.886   8.080  10.391  1.00  0.00           H  
ATOM   1491 HG13 ILE 0  95     -12.322   5.881   8.795  1.00  0.00           H  
ATOM   1492 HG12 ILE 0  95     -12.279   7.452   9.409  1.00  0.00           H  
ATOM   1493 HD11 ILE 0  95     -14.629   7.749   8.249  1.00  0.00           H  
ATOM   1494 HD12 ILE 0  95     -13.325   7.407   7.199  1.00  0.00           H  
ATOM   1495 HD13 ILE 0  95     -14.214   5.964   7.712  1.00  0.00           H  
ATOM   1496  N   ILE 0  96     -14.347   4.234  13.032  1.00  0.00      R00  N  
ATOM   1497  CA  ILE 0  96     -14.758   3.678  14.277  1.00  0.00      R00  C  
ATOM   1498  C   ILE 0  96     -13.572   3.376  15.259  1.00  0.00      R00  C  
ATOM   1499  O   ILE 0  96     -13.601   3.896  16.369  1.00  0.00      R00  O  
ATOM   1500  CB  ILE 0  96     -15.652   2.391  14.057  1.00  0.00      R00  C  
ATOM   1501  CG2 ILE 0  96     -15.950   1.477  15.265  1.00  0.00      R00  C  
ATOM   1502  CG1 ILE 0  96     -16.946   2.842  13.231  1.00  0.00      R00  C  
ATOM   1503  CD1 ILE 0  96     -17.932   3.623  14.028  1.00  0.00      R00  C  
ATOM   1504  H   ILE 0  96     -14.452   3.638  12.223  1.00  0.00      R00  H  
ATOM   1505  HA  ILE 0  96     -15.365   4.430  14.780  1.00  0.00           H  
ATOM   1506  HB  ILE 0  96     -15.171   1.686  13.379  1.00  0.00           H  
ATOM   1507 HG21 ILE 0  96     -16.776   0.810  15.018  1.00  0.00           H  
ATOM   1508 HG22 ILE 0  96     -15.064   0.947  15.615  1.00  0.00           H  
ATOM   1509 HG23 ILE 0  96     -16.290   2.155  16.048  1.00  0.00           H  
ATOM   1510 HG13 ILE 0  96     -17.253   1.865  12.859  1.00  0.00           H  
ATOM   1511 HG12 ILE 0  96     -16.727   3.334  12.283  1.00  0.00           H  
ATOM   1512 HD11 ILE 0  96     -17.714   3.604  15.095  1.00  0.00           H  
ATOM   1513 HD12 ILE 0  96     -17.907   4.689  13.800  1.00  0.00           H  
ATOM   1514 HD13 ILE 0  96     -18.953   3.278  13.869  1.00  0.00           H  
ATOM   1515  N   THR 0  97     -12.541   2.685  14.765  1.00  0.00      R00  N  
ATOM   1516  CA  THR 0  97     -11.242   2.540  15.495  1.00  0.00      R00  C  
ATOM   1517  C   THR 0  97     -10.611   3.876  15.900  1.00  0.00      R00  C  
ATOM   1518  O   THR 0  97     -10.388   4.101  17.106  1.00  0.00      R00  O  
ATOM   1519  CB  THR 0  97     -10.255   1.652  14.668  1.00  0.00      R00  C  
ATOM   1520  OG1 THR 0  97     -10.854   0.384  14.317  1.00  0.00      R00  O  
ATOM   1521  CG2 THR 0  97      -8.905   1.333  15.230  1.00  0.00      R00  C  
ATOM   1522  H   THR 0  97     -12.735   2.038  14.014  1.00  0.00      R00  H  
ATOM   1523  HG1 THR 0  97     -11.348   0.467  13.498  1.00  0.00      R00  H  
ATOM   1524  HA  THR 0  97     -11.404   1.994  16.425  1.00  0.00           H  
ATOM   1525  HB  THR 0  97      -9.956   2.103  13.722  1.00  0.00           H  
ATOM   1526 HG21 THR 0  97      -8.898   0.731  16.139  1.00  0.00           H  
ATOM   1527 HG22 THR 0  97      -8.423   0.757  14.439  1.00  0.00           H  
ATOM   1528 HG23 THR 0  97      -8.261   2.209  15.307  1.00  0.00           H  
ATOM   1529  N   MET 0  98     -10.378   4.843  14.989  1.00  0.00      R00  N  
ATOM   1530  CA  MET 0  98      -9.687   6.067  15.245  1.00  0.00      R00  C  
ATOM   1531  C   MET 0  98     -10.400   6.949  16.329  1.00  0.00      R00  C  
ATOM   1532  O   MET 0  98      -9.695   7.616  17.052  1.00  0.00      R00  O  
ATOM   1533  CB  MET 0  98      -9.563   6.794  13.878  1.00  0.00      R00  C  
ATOM   1534  CG  MET 0  98      -8.550   7.964  13.774  1.00  0.00      R00  C  
ATOM   1535  SD  MET 0  98      -6.826   7.548  13.707  1.00  0.00      R00  S  
ATOM   1536  CE  MET 0  98      -6.734   6.690  12.130  1.00  0.00      R00  C  
ATOM   1537  H   MET 0  98     -10.666   4.667  14.037  1.00  0.00      R00  H  
ATOM   1538  HA  MET 0  98      -8.682   5.947  15.651  1.00  0.00           H  
ATOM   1539  HB3 MET 0  98     -10.590   7.065  13.632  1.00  0.00           H  
ATOM   1540  HB2 MET 0  98      -9.292   6.128  13.058  1.00  0.00           H  
ATOM   1541  HG3 MET 0  98      -8.644   8.682  14.588  1.00  0.00           H  
ATOM   1542  HG2 MET 0  98      -8.893   8.522  12.903  1.00  0.00           H  
ATOM   1543  HE1 MET 0  98      -5.704   6.601  11.786  1.00  0.00           H  
ATOM   1544  HE2 MET 0  98      -7.163   5.695  12.247  1.00  0.00           H  
ATOM   1545  HE3 MET 0  98      -7.336   7.211  11.385  1.00  0.00           H  
ATOM   1546  N   SER 0  99     -11.738   6.807  16.375  1.00  0.00      R00  N  
ATOM   1547  CA  SER 0  99     -12.689   7.551  17.146  1.00  0.00      R00  C  
ATOM   1548  C   SER 0  99     -12.588   7.209  18.674  1.00  0.00      R00  C  
ATOM   1549  O   SER 0  99     -12.823   8.175  19.449  1.00  0.00      R00  O  
ATOM   1550  CB  SER 0  99     -14.086   7.409  16.448  1.00  0.00      R00  C  
ATOM   1551  OG  SER 0  99     -14.172   8.119  15.258  1.00  0.00      R00  O  
ATOM   1552  H   SER 0  99     -12.153   6.309  15.600  1.00  0.00      R00  H  
ATOM   1553  HG  SER 0  99     -13.567   7.838  14.568  1.00  0.00      R00  H  
ATOM   1554  HA  SER 0  99     -12.341   8.581  17.062  1.00  0.00           H  
ATOM   1555  HB3 SER 0  99     -14.840   7.651  17.197  1.00  0.00           H  
ATOM   1556  HB2 SER 0  99     -14.308   6.344  16.369  1.00  0.00           H  
ATOM   1557  N   VAL 0 100     -12.107   6.052  19.062  1.00  0.00      R00  N  
ATOM   1558  CA  VAL 0 100     -11.804   5.703  20.447  1.00  0.00      R00  C  
ATOM   1559  C   VAL 0 100     -10.304   5.395  20.754  1.00  0.00      R00  C  
ATOM   1560  O   VAL 0 100      -9.942   5.500  21.937  1.00  0.00      R00  O  
ATOM   1561  CB  VAL 0 100     -12.727   4.573  21.048  1.00  0.00      R00  C  
ATOM   1562  CG1 VAL 0 100     -14.202   4.937  21.004  1.00  0.00      R00  C  
ATOM   1563  CG2 VAL 0 100     -12.488   3.178  20.426  1.00  0.00      R00  C  
ATOM   1564  H   VAL 0 100     -12.080   5.280  18.412  1.00  0.00      R00  H  
ATOM   1565  HA  VAL 0 100     -12.076   6.561  21.061  1.00  0.00           H  
ATOM   1566  HB  VAL 0 100     -12.428   4.563  22.096  1.00  0.00           H  
ATOM   1567 HG11 VAL 0 100     -14.902   4.187  21.373  1.00  0.00           H  
ATOM   1568 HG12 VAL 0 100     -14.456   5.841  21.558  1.00  0.00           H  
ATOM   1569 HG13 VAL 0 100     -14.455   5.062  19.952  1.00  0.00           H  
ATOM   1570 HG21 VAL 0 100     -11.461   2.921  20.685  1.00  0.00           H  
ATOM   1571 HG22 VAL 0 100     -13.066   2.311  20.743  1.00  0.00           H  
ATOM   1572 HG23 VAL 0 100     -12.686   3.251  19.357  1.00  0.00           H  
ATOM   1573  N   ARG 0 101      -9.434   5.128  19.786  1.00  0.00      R00  N  
ATOM   1574  CA  ARG 0 101      -7.991   4.887  19.909  1.00  0.00      R00  C  
ATOM   1575  C   ARG 0 101      -7.760   3.389  20.277  1.00  0.00      R00  C  
ATOM   1576  O   ARG 0 101      -6.853   3.105  21.037  1.00  0.00      R00  O  
ATOM   1577  CB  ARG 0 101      -7.319   5.920  20.929  1.00  0.00      R00  C  
ATOM   1578  CG  ARG 0 101      -5.875   6.292  20.623  1.00  0.00      R00  C  
ATOM   1579  CD  ARG 0 101      -5.262   7.469  21.462  1.00  0.00      R00  C  
ATOM   1580  NE  ARG 0 101      -4.698   7.039  22.786  1.00  0.00      R00  N  
ATOM   1581  CZ  ARG 0 101      -3.913   7.766  23.568  1.00  0.00      R00  C  
ATOM   1582  NH1 ARG 0 101      -3.490   7.318  24.767  1.00  0.00      R00  N  
ATOM   1583  NH2 ARG 0 101      -3.484   8.992  23.221  1.00  0.00      R00  N1+
ATOM   1584  H   ARG 0 101      -9.803   4.890  18.876  1.00  0.00      R00  H  
ATOM   1585  HE  ARG 0 101      -5.030   6.174  23.188  1.00  0.00      R00  H  
ATOM   1586 HH11 ARG 0 101      -2.869   7.925  25.283  1.00  0.00      R00  H  
ATOM   1587 HH12 ARG 0 101      -4.017   6.597  25.237  1.00  0.00      R00  H  
ATOM   1588 HH21 ARG 0 101      -2.922   9.452  23.923  1.00  0.00      R00  H  
ATOM   1589 HH22 ARG 0 101      -3.648   9.553  22.398  1.00  0.00      R00  H  
ATOM   1590  HA  ARG 0 101      -7.526   5.084  18.944  1.00  0.00           H  
ATOM   1591  HB3 ARG 0 101      -7.476   5.535  21.936  1.00  0.00           H  
ATOM   1592  HB2 ARG 0 101      -7.850   6.872  20.941  1.00  0.00           H  
ATOM   1593  HG3 ARG 0 101      -5.787   6.566  19.572  1.00  0.00           H  
ATOM   1594  HG2 ARG 0 101      -5.204   5.453  20.809  1.00  0.00           H  
ATOM   1595  HD3 ARG 0 101      -6.101   8.113  21.725  1.00  0.00           H  
ATOM   1596  HD2 ARG 0 101      -4.558   8.079  20.895  1.00  0.00           H  
ATOM   1597  N   SER 0 102      -8.516   2.506  19.714  1.00  0.00      R00  N  
ATOM   1598  CA  SER 0 102      -8.492   1.054  19.817  1.00  0.00      R00  C  
ATOM   1599  C   SER 0 102      -9.596   0.496  18.890  1.00  0.00      R00  C  
ATOM   1600  O   SER 0 102     -10.301   1.269  18.305  1.00  0.00      R00  O  
ATOM   1601  CB  SER 0 102      -8.774   0.602  21.358  1.00  0.00      R00  C  
ATOM   1602  OG  SER 0 102      -9.987   1.183  21.886  1.00  0.00      R00  O  
ATOM   1603  H   SER 0 102      -9.269   2.667  19.060  1.00  0.00      R00  H  
ATOM   1604  HG  SER 0 102      -9.949   1.130  22.843  1.00  0.00      R00  H  
ATOM   1605  HA  SER 0 102      -7.515   0.719  19.468  1.00  0.00           H  
ATOM   1606  HB3 SER 0 102      -7.928   0.752  22.029  1.00  0.00           H  
ATOM   1607  HB2 SER 0 102      -8.995  -0.461  21.452  1.00  0.00           H  
ATOM   1608  N   TRP 0 103      -9.736  -0.832  18.741  1.00  0.00      R00  N  
ATOM   1609  CA  TRP 0 103     -10.740  -1.565  17.881  1.00  0.00      R00  C  
ATOM   1610  C   TRP 0 103     -11.873  -2.117  18.794  1.00  0.00      R00  C  
ATOM   1611  O   TRP 0 103     -11.719  -3.209  19.331  1.00  0.00      R00  O  
ATOM   1612  CB  TRP 0 103     -10.017  -2.801  17.255  1.00  0.00      R00  C  
ATOM   1613  CG  TRP 0 103      -9.054  -2.548  16.103  1.00  0.00      R00  C  
ATOM   1614  CD2 TRP 0 103      -7.675  -2.127  16.220  1.00  0.00      R00  C  
ATOM   1615  CE2 TRP 0 103      -7.163  -1.903  14.861  1.00  0.00      R00  C  
ATOM   1616  CE3 TRP 0 103      -6.761  -1.759  17.280  1.00  0.00      R00  C  
ATOM   1617  CD1 TRP 0 103      -9.332  -2.604  14.767  1.00  0.00      R00  C  
ATOM   1618  NE1 TRP 0 103      -8.207  -2.272  14.080  1.00  0.00      R00  N  
ATOM   1619  CZ2 TRP 0 103      -5.870  -1.428  14.681  1.00  0.00      R00  C  
ATOM   1620  CZ3 TRP 0 103      -5.453  -1.404  16.993  1.00  0.00      R00  C  
ATOM   1621  CH2 TRP 0 103      -4.939  -1.266  15.706  1.00  0.00      R00  C  
ATOM   1622  H   TRP 0 103      -9.144  -1.448  19.280  1.00  0.00      R00  H  
ATOM   1623  HE1 TRP 0 103      -8.217  -2.229  13.071  1.00  0.00      R00  H  
ATOM   1624  HA  TRP 0 103     -11.137  -0.890  17.123  1.00  0.00           H  
ATOM   1625  HB3 TRP 0 103     -10.829  -3.346  16.774  1.00  0.00           H  
ATOM   1626  HB2 TRP 0 103      -9.495  -3.359  18.032  1.00  0.00           H  
ATOM   1627  HE3 TRP 0 103      -7.121  -1.748  18.298  1.00  0.00           H  
ATOM   1628  HD1 TRP 0 103     -10.352  -2.786  14.462  1.00  0.00           H  
ATOM   1629  HZ2 TRP 0 103      -5.470  -1.302  13.686  1.00  0.00           H  
ATOM   1630  HZ3 TRP 0 103      -4.791  -1.202  17.823  1.00  0.00           H  
ATOM   1631  HH2 TRP 0 103      -3.929  -0.921  15.535  1.00  0.00           H  
ATOM   1632  N   PRO 0 104     -12.992  -1.375  18.825  1.00  0.00      R00  N  
ATOM   1633  CA  PRO 0 104     -14.066  -1.684  19.755  1.00  0.00      R00  C  
ATOM   1634  C   PRO 0 104     -15.079  -2.837  19.307  1.00  0.00      R00  C  
ATOM   1635  O   PRO 0 104     -16.290  -2.699  19.265  1.00  0.00      R00  O  
ATOM   1636  CD  PRO 0 104     -13.294  -0.248  18.020  1.00  0.00      R00  C  
ATOM   1637  CB  PRO 0 104     -14.867  -0.362  19.685  1.00  0.00      R00  C  
ATOM   1638  CG  PRO 0 104     -14.725   0.060  18.307  1.00  0.00      R00  C  
ATOM   1639  HD2 PRO 0 104     -13.293  -0.563  16.977  1.00  0.00           H  
ATOM   1640  HD3 PRO 0 104     -12.768   0.703  18.103  1.00  0.00           H  
ATOM   1641  HA  PRO 0 104     -13.742  -1.748  20.794  1.00  0.00           H  
ATOM   1642  HB3 PRO 0 104     -14.385   0.386  20.314  1.00  0.00           H  
ATOM   1643  HB2 PRO 0 104     -15.885  -0.605  19.991  1.00  0.00           H  
ATOM   1644  HG2 PRO 0 104     -15.366  -0.528  17.651  1.00  0.00           H  
ATOM   1645  HG3 PRO 0 104     -14.937   1.125  18.210  1.00  0.00           H  
ATOM   1646  N   PHE 0 105     -14.427  -3.973  18.876  1.00  0.00      R00  N  
ATOM   1647  CA  PHE 0 105     -15.147  -5.089  18.248  1.00  0.00      R00  C  
ATOM   1648  C   PHE 0 105     -15.083  -6.451  18.995  1.00  0.00      R00  C  
ATOM   1649  O   PHE 0 105     -14.339  -6.486  19.987  1.00  0.00      R00  O  
ATOM   1650  CB  PHE 0 105     -14.586  -5.231  16.762  1.00  0.00      R00  C  
ATOM   1651  CG  PHE 0 105     -14.805  -4.042  15.782  1.00  0.00      R00  C  
ATOM   1652  CD1 PHE 0 105     -13.764  -3.086  15.574  1.00  0.00      R00  C  
ATOM   1653  CD2 PHE 0 105     -16.145  -3.749  15.342  1.00  0.00      R00  C  
ATOM   1654  CE1 PHE 0 105     -13.959  -1.960  14.792  1.00  0.00      R00  C  
ATOM   1655  CE2 PHE 0 105     -16.331  -2.557  14.658  1.00  0.00      R00  C  
ATOM   1656  CZ  PHE 0 105     -15.260  -1.617  14.415  1.00  0.00      R00  C  
ATOM   1657  H   PHE 0 105     -13.439  -4.058  19.069  1.00  0.00      R00  H  
ATOM   1658  HA  PHE 0 105     -16.198  -4.908  18.024  1.00  0.00           H  
ATOM   1659  HB3 PHE 0 105     -15.212  -5.993  16.296  1.00  0.00           H  
ATOM   1660  HB2 PHE 0 105     -13.544  -5.544  16.692  1.00  0.00           H  
ATOM   1661  HD1 PHE 0 105     -12.804  -3.166  16.063  1.00  0.00           H  
ATOM   1662  HD2 PHE 0 105     -17.053  -4.287  15.572  1.00  0.00           H  
ATOM   1663  HE1 PHE 0 105     -13.157  -1.272  14.570  1.00  0.00           H  
ATOM   1664  HE2 PHE 0 105     -17.317  -2.208  14.391  1.00  0.00           H  
ATOM   1665  HZ  PHE 0 105     -15.412  -0.725  13.825  1.00  0.00           H  
ATOM   1666  N   GLY 0 106     -15.604  -7.562  18.509  1.00  0.00      R00  N  
ATOM   1667  CA  GLY 0 106     -15.585  -8.845  19.249  1.00  0.00      R00  C  
ATOM   1668  C   GLY 0 106     -14.389  -9.703  18.922  1.00  0.00      R00  C  
ATOM   1669  O   GLY 0 106     -13.520  -9.317  18.174  1.00  0.00      R00  O  
ATOM   1670  H   GLY 0 106     -15.947  -7.552  17.559  1.00  0.00      R00  H  
ATOM   1671  HA3 GLY 0 106     -16.517  -9.366  19.026  1.00  0.00           H  
ATOM   1672  HA2 GLY 0 106     -15.607  -8.782  20.337  1.00  0.00           H  
ATOM   1673  N   SER 0 107     -14.462 -10.964  19.398  1.00  0.00      R00  N  
ATOM   1674  CA  SER 0 107     -13.458 -11.886  19.130  1.00  0.00      R00  C  
ATOM   1675  C   SER 0 107     -13.499 -12.334  17.674  1.00  0.00      R00  C  
ATOM   1676  O   SER 0 107     -12.494 -12.319  16.987  1.00  0.00      R00  O  
ATOM   1677  CB  SER 0 107     -13.671 -12.992  20.268  1.00  0.00      R00  C  
ATOM   1678  OG  SER 0 107     -14.936 -13.637  20.132  1.00  0.00      R00  O  
ATOM   1679  H   SER 0 107     -15.157 -11.239  20.077  1.00  0.00      R00  H  
ATOM   1680  HG  SER 0 107     -15.381 -13.601  20.983  1.00  0.00      R00  H  
ATOM   1681  HA  SER 0 107     -12.506 -11.363  19.218  1.00  0.00           H  
ATOM   1682  HB3 SER 0 107     -13.393 -12.739  21.291  1.00  0.00           H  
ATOM   1683  HB2 SER 0 107     -12.921 -13.772  20.134  1.00  0.00           H  
ATOM   1684  N   PHE 0 108     -14.654 -12.766  17.218  1.00  0.00      R00  N  
ATOM   1685  CA  PHE 0 108     -14.842 -13.261  15.851  1.00  0.00      R00  C  
ATOM   1686  C   PHE 0 108     -14.511 -12.097  14.788  1.00  0.00      R00  C  
ATOM   1687  O   PHE 0 108     -14.093 -12.370  13.640  1.00  0.00      R00  O  
ATOM   1688  CB  PHE 0 108     -16.299 -13.716  15.625  1.00  0.00      R00  C  
ATOM   1689  CG  PHE 0 108     -16.474 -15.146  16.121  1.00  0.00      R00  C  
ATOM   1690  CD1 PHE 0 108     -16.006 -16.277  15.366  1.00  0.00      R00  C  
ATOM   1691  CD2 PHE 0 108     -17.160 -15.328  17.322  1.00  0.00      R00  C  
ATOM   1692  CE1 PHE 0 108     -16.225 -17.535  15.897  1.00  0.00      R00  C  
ATOM   1693  CE2 PHE 0 108     -17.307 -16.601  17.812  1.00  0.00      R00  C  
ATOM   1694  CZ  PHE 0 108     -16.877 -17.679  17.062  1.00  0.00      R00  C  
ATOM   1695  H   PHE 0 108     -15.302 -12.998  17.957  1.00  0.00      R00  H  
ATOM   1696  HA  PHE 0 108     -14.117 -13.990  15.489  1.00  0.00           H  
ATOM   1697  HB3 PHE 0 108     -16.576 -13.547  14.585  1.00  0.00           H  
ATOM   1698  HB2 PHE 0 108     -17.006 -13.072  16.148  1.00  0.00           H  
ATOM   1699  HD1 PHE 0 108     -15.574 -16.163  14.382  1.00  0.00           H  
ATOM   1700  HD2 PHE 0 108     -17.597 -14.466  17.804  1.00  0.00           H  
ATOM   1701  HE1 PHE 0 108     -15.917 -18.366  15.280  1.00  0.00           H  
ATOM   1702  HE2 PHE 0 108     -17.763 -16.750  18.779  1.00  0.00           H  
ATOM   1703  HZ  PHE 0 108     -16.830 -18.701  17.408  1.00  0.00           H  
ATOM   1704  N   PHE 0 109     -14.629 -10.815  15.150  1.00  0.00      R00  N  
ATOM   1705  CA  PHE 0 109     -14.206  -9.630  14.372  1.00  0.00      R00  C  
ATOM   1706  C   PHE 0 109     -12.660  -9.578  14.084  1.00  0.00      R00  C  
ATOM   1707  O   PHE 0 109     -12.144  -9.053  13.045  1.00  0.00      R00  O  
ATOM   1708  CB  PHE 0 109     -14.761  -8.380  15.036  1.00  0.00      R00  C  
ATOM   1709  CG  PHE 0 109     -16.178  -8.060  14.879  1.00  0.00      R00  C  
ATOM   1710  CD1 PHE 0 109     -16.581  -7.195  13.836  1.00  0.00      R00  C  
ATOM   1711  CD2 PHE 0 109     -17.143  -8.762  15.646  1.00  0.00      R00  C  
ATOM   1712  CE1 PHE 0 109     -17.923  -6.990  13.577  1.00  0.00      R00  C  
ATOM   1713  CE2 PHE 0 109     -18.456  -8.475  15.370  1.00  0.00      R00  C  
ATOM   1714  CZ  PHE 0 109     -18.794  -7.634  14.359  1.00  0.00      R00  C  
ATOM   1715  H   PHE 0 109     -15.091 -10.688  16.039  1.00  0.00      R00  H  
ATOM   1716  HA  PHE 0 109     -14.721  -9.755  13.419  1.00  0.00           H  
ATOM   1717  HB3 PHE 0 109     -14.204  -7.523  14.656  1.00  0.00           H  
ATOM   1718  HB2 PHE 0 109     -14.638  -8.428  16.118  1.00  0.00           H  
ATOM   1719  HD1 PHE 0 109     -15.770  -6.678  13.344  1.00  0.00           H  
ATOM   1720  HD2 PHE 0 109     -16.882  -9.654  16.195  1.00  0.00           H  
ATOM   1721  HE1 PHE 0 109     -18.304  -6.337  12.805  1.00  0.00           H  
ATOM   1722  HE2 PHE 0 109     -19.218  -9.029  15.898  1.00  0.00           H  
ATOM   1723  HZ  PHE 0 109     -19.855  -7.640  14.159  1.00  0.00           H  
ATOM   1724  N   CYS 0 110     -11.866 -10.001  15.126  1.00  0.00      R00  N  
ATOM   1725  CA  CYS 0 110     -10.387 -10.129  14.900  1.00  0.00      R00  C  
ATOM   1726  C   CYS 0 110     -10.014 -11.126  13.809  1.00  0.00      R00  C  
ATOM   1727  O   CYS 0 110      -9.151 -10.810  12.981  1.00  0.00      R00  O  
ATOM   1728  CB  CYS 0 110      -9.795 -10.615  16.232  1.00  0.00      R00  C  
ATOM   1729  SG  CYS 0 110      -8.018 -10.559  16.396  1.00  0.00      R00  S  
ATOM   1730  H   CYS 0 110     -12.316 -10.572  15.827  1.00  0.00      R00  H  
ATOM   1731  HB2 CYS 0 110     -10.109 -10.032  17.098  1.00  0.00           H  
ATOM   1732  HB3 CYS 0 110     -10.107 -11.645  16.405  1.00  0.00           H  
ATOM   1733  HA  CYS 0 110     -10.063  -9.115  14.665  1.00  0.00           H  
ATOM   1734  N   LYS 0 111     -10.785 -12.235  13.839  1.00  0.00      R00  N  
ATOM   1735  CA  LYS 0 111     -10.638 -13.326  12.906  1.00  0.00      R00  C  
ATOM   1736  C   LYS 0 111     -11.088 -12.854  11.470  1.00  0.00      R00  C  
ATOM   1737  O   LYS 0 111     -10.264 -12.886  10.549  1.00  0.00      R00  O  
ATOM   1738  CB  LYS 0 111     -11.343 -14.614  13.345  1.00  0.00      R00  C  
ATOM   1739  CG  LYS 0 111     -10.651 -15.224  14.577  1.00  0.00      R00  C  
ATOM   1740  CD  LYS 0 111     -11.447 -16.349  15.280  1.00  0.00      R00  C  
ATOM   1741  CE  LYS 0 111     -10.784 -16.997  16.479  1.00  0.00      R00  C  
ATOM   1742  NZ  LYS 0 111     -10.554 -15.965  17.479  1.00  0.00      R00  N1+
ATOM   1743  H   LYS 0 111     -11.534 -12.149  14.512  1.00  0.00      R00  H  
ATOM   1744  HZ1 LYS 0 111     -10.026 -16.526  18.132  1.00  0.00      R00  H  
ATOM   1745  HZ2 LYS 0 111      -9.806 -15.307  17.313  1.00  0.00      R00  H  
ATOM   1746  HZ3 LYS 0 111     -11.401 -15.608  17.897  1.00  0.00      R00  H  
ATOM   1747  HA  LYS 0 111      -9.568 -13.509  12.811  1.00  0.00           H  
ATOM   1748  HB3 LYS 0 111     -11.108 -15.292  12.524  1.00  0.00           H  
ATOM   1749  HB2 LYS 0 111     -12.432 -14.652  13.303  1.00  0.00           H  
ATOM   1750  HG3 LYS 0 111     -10.487 -14.383  15.252  1.00  0.00           H  
ATOM   1751  HG2 LYS 0 111      -9.671 -15.503  14.190  1.00  0.00           H  
ATOM   1752  HD3 LYS 0 111     -11.538 -17.023  14.428  1.00  0.00           H  
ATOM   1753  HD2 LYS 0 111     -12.409 -15.899  15.525  1.00  0.00           H  
ATOM   1754  HE3 LYS 0 111      -9.799 -17.403  16.249  1.00  0.00           H  
ATOM   1755  HE2 LYS 0 111     -11.472 -17.730  16.900  1.00  0.00           H  
ATOM   1756  N   ALA 0 112     -12.281 -12.358  11.339  1.00  0.00      R00  N  
ATOM   1757  CA  ALA 0 112     -12.685 -11.700  10.073  1.00  0.00      R00  C  
ATOM   1758  C   ALA 0 112     -11.762 -10.625   9.472  1.00  0.00      R00  C  
ATOM   1759  O   ALA 0 112     -11.531 -10.715   8.255  1.00  0.00      R00  O  
ATOM   1760  CB  ALA 0 112     -14.096 -11.162  10.278  1.00  0.00      R00  C  
ATOM   1761  H   ALA 0 112     -12.953 -12.289  12.090  1.00  0.00      R00  H  
ATOM   1762  HA  ALA 0 112     -12.811 -12.525   9.372  1.00  0.00           H  
ATOM   1763  HB1 ALA 0 112     -14.678 -10.828   9.419  1.00  0.00           H  
ATOM   1764  HB2 ALA 0 112     -14.719 -12.008  10.571  1.00  0.00           H  
ATOM   1765  HB3 ALA 0 112     -14.138 -10.364  11.019  1.00  0.00           H  
ATOM   1766  N   TYR 0 113     -11.244  -9.598  10.229  1.00  0.00      R00  N  
ATOM   1767  CA  TYR 0 113     -10.322  -8.541   9.674  1.00  0.00      R00  C  
ATOM   1768  C   TYR 0 113      -9.054  -9.129   9.078  1.00  0.00      R00  C  
ATOM   1769  O   TYR 0 113      -8.529  -8.555   8.114  1.00  0.00      R00  O  
ATOM   1770  CB  TYR 0 113     -10.051  -7.581  10.841  1.00  0.00      R00  C  
ATOM   1771  CG  TYR 0 113      -8.960  -6.532  10.608  1.00  0.00      R00  C  
ATOM   1772  CD1 TYR 0 113      -9.136  -5.586   9.561  1.00  0.00      R00  C  
ATOM   1773  CE1 TYR 0 113      -8.015  -4.746   9.322  1.00  0.00      R00  C  
ATOM   1774  CD2 TYR 0 113      -7.824  -6.495  11.473  1.00  0.00      R00  C  
ATOM   1775  CE2 TYR 0 113      -6.733  -5.670  11.168  1.00  0.00      R00  C  
ATOM   1776  CZ  TYR 0 113      -6.810  -4.843   9.996  1.00  0.00      R00  C  
ATOM   1777  OH  TYR 0 113      -5.639  -4.207   9.591  1.00  0.00      R00  O  
ATOM   1778  H   TYR 0 113     -11.537  -9.631  11.195  1.00  0.00      R00  H  
ATOM   1779  HH  TYR 0 113      -4.909  -4.334  10.202  1.00  0.00      R00  H  
ATOM   1780  HA  TYR 0 113     -10.824  -8.023   8.856  1.00  0.00           H  
ATOM   1781  HB3 TYR 0 113      -9.713  -8.098  11.739  1.00  0.00           H  
ATOM   1782  HB2 TYR 0 113     -11.001  -7.074  11.010  1.00  0.00           H  
ATOM   1783  HD1 TYR 0 113      -9.984  -5.673   8.898  1.00  0.00           H  
ATOM   1784  HE1 TYR 0 113      -8.062  -4.021   8.524  1.00  0.00           H  
ATOM   1785  HD2 TYR 0 113      -7.861  -7.155  12.326  1.00  0.00           H  
ATOM   1786  HE2 TYR 0 113      -5.805  -5.736  11.716  1.00  0.00           H  
ATOM   1787  N   MET 0 114      -8.634 -10.211   9.732  1.00  0.00      R00  N  
ATOM   1788  CA  MET 0 114      -7.504 -10.989   9.292  1.00  0.00      R00  C  
ATOM   1789  C   MET 0 114      -7.859 -11.813   8.014  1.00  0.00      R00  C  
ATOM   1790  O   MET 0 114      -7.155 -11.853   7.041  1.00  0.00      R00  O  
ATOM   1791  CB  MET 0 114      -6.955 -11.816  10.429  1.00  0.00      R00  C  
ATOM   1792  CG  MET 0 114      -6.142 -10.978  11.479  1.00  0.00      R00  C  
ATOM   1793  SD  MET 0 114      -4.679 -11.796  12.240  1.00  0.00      R00  S  
ATOM   1794  CE  MET 0 114      -5.621 -12.869  13.367  1.00  0.00      R00  C  
ATOM   1795  H   MET 0 114      -9.206 -10.522  10.504  1.00  0.00      R00  H  
ATOM   1796  HA  MET 0 114      -6.683 -10.404   8.878  1.00  0.00           H  
ATOM   1797  HB3 MET 0 114      -6.253 -12.503   9.956  1.00  0.00           H  
ATOM   1798  HB2 MET 0 114      -7.725 -12.505  10.774  1.00  0.00           H  
ATOM   1799  HG3 MET 0 114      -6.787 -10.559  12.252  1.00  0.00           H  
ATOM   1800  HG2 MET 0 114      -5.632 -10.100  11.083  1.00  0.00           H  
ATOM   1801  HE1 MET 0 114      -6.378 -12.432  14.018  1.00  0.00           H  
ATOM   1802  HE2 MET 0 114      -6.137 -13.647  12.805  1.00  0.00           H  
ATOM   1803  HE3 MET 0 114      -5.025 -13.448  14.072  1.00  0.00           H  
ATOM   1804  N   ILE 0 115      -8.943 -12.603   8.024  1.00  0.00      R00  N  
ATOM   1805  CA  ILE 0 115      -9.460 -13.474   6.952  1.00  0.00      R00  C  
ATOM   1806  C   ILE 0 115      -9.923 -12.679   5.650  1.00  0.00      R00  C  
ATOM   1807  O   ILE 0 115     -10.341 -13.360   4.686  1.00  0.00      R00  O  
ATOM   1808  CB  ILE 0 115     -10.296 -14.590   7.457  1.00  0.00      R00  C  
ATOM   1809  CG2 ILE 0 115     -11.053 -15.509   6.505  1.00  0.00      R00  C  
ATOM   1810  CG1 ILE 0 115      -9.459 -15.517   8.412  1.00  0.00      R00  C  
ATOM   1811  CD1 ILE 0 115     -10.266 -16.322   9.471  1.00  0.00      R00  C  
ATOM   1812  H   ILE 0 115      -9.325 -12.640   8.958  1.00  0.00      R00  H  
ATOM   1813  HA  ILE 0 115      -8.624 -14.073   6.590  1.00  0.00           H  
ATOM   1814  HB  ILE 0 115     -10.960 -14.186   8.221  1.00  0.00           H  
ATOM   1815 HG21 ILE 0 115     -10.429 -16.109   5.842  1.00  0.00           H  
ATOM   1816 HG22 ILE 0 115     -11.710 -16.170   7.071  1.00  0.00           H  
ATOM   1817 HG23 ILE 0 115     -11.720 -14.871   5.925  1.00  0.00           H  
ATOM   1818 HG13 ILE 0 115      -8.696 -14.987   8.981  1.00  0.00           H  
ATOM   1819 HG12 ILE 0 115      -8.746 -16.138   7.869  1.00  0.00           H  
ATOM   1820 HD11 ILE 0 115      -9.529 -16.780  10.130  1.00  0.00           H  
ATOM   1821 HD12 ILE 0 115     -10.809 -15.664  10.149  1.00  0.00           H  
ATOM   1822 HD13 ILE 0 115     -10.866 -17.138   9.067  1.00  0.00           H  
ATOM   1823  N   SER 0 116      -9.854 -11.346   5.667  1.00  0.00      R00  N  
ATOM   1824  CA  SER 0 116     -10.168 -10.488   4.485  1.00  0.00      R00  C  
ATOM   1825  C   SER 0 116      -8.967  -9.633   4.175  1.00  0.00      R00  C  
ATOM   1826  O   SER 0 116      -8.150  -9.927   3.347  1.00  0.00      R00  O  
ATOM   1827  CB  SER 0 116     -11.503  -9.683   4.889  1.00  0.00      R00  C  
ATOM   1828  OG  SER 0 116     -11.283  -9.113   6.159  1.00  0.00      R00  O  
ATOM   1829  H   SER 0 116      -9.508 -10.929   6.519  1.00  0.00      R00  H  
ATOM   1830  HG  SER 0 116     -11.514  -9.723   6.863  1.00  0.00      R00  H  
ATOM   1831  HA  SER 0 116     -10.339 -11.143   3.631  1.00  0.00           H  
ATOM   1832  HB3 SER 0 116     -12.377 -10.331   4.832  1.00  0.00           H  
ATOM   1833  HB2 SER 0 116     -11.727  -8.813   4.271  1.00  0.00           H  
ATOM   1834  N   THR 0 117      -9.011  -8.488   4.820  1.00  0.00      R00  N  
ATOM   1835  CA  THR 0 117      -8.018  -7.388   4.707  1.00  0.00      R00  C  
ATOM   1836  C   THR 0 117      -6.624  -7.828   4.908  1.00  0.00      R00  C  
ATOM   1837  O   THR 0 117      -5.689  -7.476   4.150  1.00  0.00      R00  O  
ATOM   1838  CB  THR 0 117      -8.412  -6.270   5.790  1.00  0.00      R00  C  
ATOM   1839  OG1 THR 0 117      -9.549  -6.698   6.512  1.00  0.00      R00  O  
ATOM   1840  CG2 THR 0 117      -9.005  -5.028   5.093  1.00  0.00      R00  C  
ATOM   1841  H   THR 0 117      -9.741  -8.252   5.477  1.00  0.00      R00  H  
ATOM   1842  HG1 THR 0 117      -9.306  -7.493   6.993  1.00  0.00      R00  H  
ATOM   1843  HA  THR 0 117      -8.036  -7.051   3.671  1.00  0.00           H  
ATOM   1844  HB  THR 0 117      -7.617  -6.049   6.503  1.00  0.00           H  
ATOM   1845 HG21 THR 0 117      -9.771  -5.322   4.375  1.00  0.00           H  
ATOM   1846 HG22 THR 0 117      -9.385  -4.300   5.810  1.00  0.00           H  
ATOM   1847 HG23 THR 0 117      -8.214  -4.503   4.557  1.00  0.00           H  
ATOM   1848  N   GLY 0 118      -6.437  -8.682   5.913  1.00  0.00      R00  N  
ATOM   1849  CA  GLY 0 118      -5.135  -9.280   6.281  1.00  0.00      R00  C  
ATOM   1850  C   GLY 0 118      -4.524 -10.307   5.291  1.00  0.00      R00  C  
ATOM   1851  O   GLY 0 118      -3.329 -10.325   5.033  1.00  0.00      R00  O  
ATOM   1852  H   GLY 0 118      -7.190  -8.992   6.511  1.00  0.00      R00  H  
ATOM   1853  HA3 GLY 0 118      -5.302  -9.748   7.252  1.00  0.00           H  
ATOM   1854  HA2 GLY 0 118      -4.411  -8.466   6.257  1.00  0.00           H  
ATOM   1855  N   ILE 0 119      -5.369 -11.118   4.681  1.00  0.00      R00  N  
ATOM   1856  CA  ILE 0 119      -4.994 -12.046   3.550  1.00  0.00      R00  C  
ATOM   1857  C   ILE 0 119      -4.647 -11.163   2.334  1.00  0.00      R00  C  
ATOM   1858  O   ILE 0 119      -3.692 -11.362   1.630  1.00  0.00      R00  O  
ATOM   1859  CB  ILE 0 119      -6.107 -13.089   3.170  1.00  0.00      R00  C  
ATOM   1860  CG2 ILE 0 119      -5.653 -13.966   1.965  1.00  0.00      R00  C  
ATOM   1861  CG1 ILE 0 119      -6.513 -14.013   4.328  1.00  0.00      R00  C  
ATOM   1862  CD1 ILE 0 119      -7.615 -14.965   3.966  1.00  0.00      R00  C  
ATOM   1863  H   ILE 0 119      -6.356 -11.058   4.885  1.00  0.00      R00  H  
ATOM   1864  HA  ILE 0 119      -4.058 -12.597   3.642  1.00  0.00           H  
ATOM   1865  HB  ILE 0 119      -7.060 -12.636   2.895  1.00  0.00           H  
ATOM   1866 HG21 ILE 0 119      -5.314 -13.388   1.106  1.00  0.00           H  
ATOM   1867 HG22 ILE 0 119      -4.688 -14.389   2.243  1.00  0.00           H  
ATOM   1868 HG23 ILE 0 119      -6.349 -14.770   1.728  1.00  0.00           H  
ATOM   1869 HG13 ILE 0 119      -6.777 -13.430   5.210  1.00  0.00           H  
ATOM   1870 HG12 ILE 0 119      -5.642 -14.469   4.801  1.00  0.00           H  
ATOM   1871 HD11 ILE 0 119      -8.139 -15.227   4.885  1.00  0.00           H  
ATOM   1872 HD12 ILE 0 119      -8.418 -14.590   3.331  1.00  0.00           H  
ATOM   1873 HD13 ILE 0 119      -7.319 -15.962   3.639  1.00  0.00           H  
ATOM   1874  N   ASN 0 120      -5.495 -10.159   2.045  1.00  0.00      R00  N  
ATOM   1875  CA  ASN 0 120      -5.354  -9.289   0.900  1.00  0.00      R00  C  
ATOM   1876  C   ASN 0 120      -4.023  -8.414   0.841  1.00  0.00      R00  C  
ATOM   1877  O   ASN 0 120      -3.501  -8.201  -0.277  1.00  0.00      R00  O  
ATOM   1878  CB  ASN 0 120      -6.639  -8.378   0.810  1.00  0.00      R00  C  
ATOM   1879  CG  ASN 0 120      -7.189  -8.076  -0.540  1.00  0.00      R00  C  
ATOM   1880  OD1 ASN 0 120      -7.007  -8.933  -1.411  1.00  0.00      R00  O  
ATOM   1881  ND2 ASN 0 120      -7.744  -6.903  -0.842  1.00  0.00      R00  N  
ATOM   1882  H   ASN 0 120      -6.352 -10.155   2.578  1.00  0.00      R00  H  
ATOM   1883 HD21 ASN 0 120      -8.133  -6.793  -1.768  1.00  0.00      R00  H  
ATOM   1884 HD22 ASN 0 120      -7.645  -6.094  -0.246  1.00  0.00      R00  H  
ATOM   1885  HA  ASN 0 120      -5.214  -9.894   0.004  1.00  0.00           H  
ATOM   1886  HB3 ASN 0 120      -6.550  -7.389   1.258  1.00  0.00           H  
ATOM   1887  HB2 ASN 0 120      -7.440  -8.950   1.279  1.00  0.00           H  
ATOM   1888  N   GLN 0 121      -3.516  -8.095   2.017  1.00  0.00      R00  N  
ATOM   1889  CA  GLN 0 121      -2.098  -7.555   2.157  1.00  0.00      R00  C  
ATOM   1890  C   GLN 0 121      -0.995  -8.351   1.548  1.00  0.00      R00  C  
ATOM   1891  O   GLN 0 121      -0.071  -7.780   0.974  1.00  0.00      R00  O  
ATOM   1892  CB  GLN 0 121      -1.687  -7.464   3.685  1.00  0.00      R00  C  
ATOM   1893  CG  GLN 0 121      -2.292  -6.382   4.443  1.00  0.00      R00  C  
ATOM   1894  CD  GLN 0 121      -1.867  -6.303   5.837  1.00  0.00      R00  C  
ATOM   1895  OE1 GLN 0 121      -0.875  -6.843   6.299  1.00  0.00      R00  O  
ATOM   1896  NE2 GLN 0 121      -2.601  -5.628   6.689  1.00  0.00      R00  N  
ATOM   1897  H   GLN 0 121      -4.076  -8.199   2.852  1.00  0.00      R00  H  
ATOM   1898 HE21 GLN 0 121      -2.276  -5.612   7.646  1.00  0.00      R00  H  
ATOM   1899 HE22 GLN 0 121      -3.548  -5.325   6.516  1.00  0.00      R00  H  
ATOM   1900  HA  GLN 0 121      -2.190  -6.567   1.705  1.00  0.00           H  
ATOM   1901  HB3 GLN 0 121      -0.615  -7.325   3.825  1.00  0.00           H  
ATOM   1902  HB2 GLN 0 121      -1.832  -8.450   4.126  1.00  0.00           H  
ATOM   1903  HG3 GLN 0 121      -3.371  -6.528   4.498  1.00  0.00           H  
ATOM   1904  HG2 GLN 0 121      -2.151  -5.423   3.945  1.00  0.00           H  
ATOM   1905  N   PHE 0 122      -1.030  -9.676   1.723  1.00  0.00      R00  N  
ATOM   1906  CA  PHE 0 122      -0.115 -10.531   1.052  1.00  0.00      R00  C  
ATOM   1907  C   PHE 0 122      -0.448 -10.843  -0.463  1.00  0.00      R00  C  
ATOM   1908  O   PHE 0 122       0.414 -10.988  -1.289  1.00  0.00      R00  O  
ATOM   1909  CB  PHE 0 122       0.019 -11.839   1.780  1.00  0.00      R00  C  
ATOM   1910  CG  PHE 0 122       0.619 -11.730   3.152  1.00  0.00      R00  C  
ATOM   1911  CD1 PHE 0 122       2.075 -11.712   3.242  1.00  0.00      R00  C  
ATOM   1912  CD2 PHE 0 122      -0.181 -11.534   4.354  1.00  0.00      R00  C  
ATOM   1913  CE1 PHE 0 122       2.659 -11.499   4.464  1.00  0.00      R00  C  
ATOM   1914  CE2 PHE 0 122       0.449 -11.423   5.597  1.00  0.00      R00  C  
ATOM   1915  CZ  PHE 0 122       1.854 -11.476   5.604  1.00  0.00      R00  C  
ATOM   1916  H   PHE 0 122      -1.786 -10.088   2.252  1.00  0.00      R00  H  
ATOM   1917  HA  PHE 0 122       0.834  -9.999   1.116  1.00  0.00           H  
ATOM   1918  HB3 PHE 0 122       0.532 -12.533   1.114  1.00  0.00           H  
ATOM   1919  HB2 PHE 0 122      -0.949 -12.329   1.883  1.00  0.00           H  
ATOM   1920  HD1 PHE 0 122       2.724 -11.772   2.381  1.00  0.00           H  
ATOM   1921  HD2 PHE 0 122      -1.259 -11.477   4.320  1.00  0.00           H  
ATOM   1922  HE1 PHE 0 122       3.724 -11.421   4.309  1.00  0.00           H  
ATOM   1923  HE2 PHE 0 122      -0.080 -11.376   6.538  1.00  0.00           H  
ATOM   1924  HZ  PHE 0 122       2.339 -11.615   6.559  1.00  0.00           H  
ATOM   1925  N   THR 0 123      -1.803 -10.796  -0.731  1.00  0.00      R00  N  
ATOM   1926  CA  THR 0 123      -2.288 -11.122  -2.044  1.00  0.00      R00  C  
ATOM   1927  C   THR 0 123      -2.009 -10.115  -3.105  1.00  0.00      R00  C  
ATOM   1928  O   THR 0 123      -1.655 -10.504  -4.210  1.00  0.00      R00  O  
ATOM   1929  CB  THR 0 123      -3.816 -11.383  -2.133  1.00  0.00      R00  C  
ATOM   1930  OG1 THR 0 123      -4.209 -12.267  -1.053  1.00  0.00      R00  O  
ATOM   1931  CG2 THR 0 123      -4.372 -11.962  -3.458  1.00  0.00      R00  C  
ATOM   1932  H   THR 0 123      -2.463 -10.373  -0.094  1.00  0.00      R00  H  
ATOM   1933  HG1 THR 0 123      -3.825 -11.986  -0.219  1.00  0.00      R00  H  
ATOM   1934  HA  THR 0 123      -1.865 -12.086  -2.327  1.00  0.00           H  
ATOM   1935  HB  THR 0 123      -4.362 -10.443  -2.053  1.00  0.00           H  
ATOM   1936 HG21 THR 0 123      -5.448 -12.136  -3.460  1.00  0.00           H  
ATOM   1937 HG22 THR 0 123      -4.132 -11.373  -4.343  1.00  0.00           H  
ATOM   1938 HG23 THR 0 123      -3.890 -12.917  -3.670  1.00  0.00           H  
ATOM   1939  N   SER 0 124      -2.325  -8.835  -2.808  1.00  0.00      R00  N  
ATOM   1940  CA  SER 0 124      -2.203  -7.676  -3.652  1.00  0.00      R00  C  
ATOM   1941  C   SER 0 124      -0.754  -7.419  -4.055  1.00  0.00      R00  C  
ATOM   1942  O   SER 0 124      -0.507  -7.356  -5.241  1.00  0.00      R00  O  
ATOM   1943  CB  SER 0 124      -2.809  -6.492  -2.842  1.00  0.00      R00  C  
ATOM   1944  OG  SER 0 124      -2.998  -5.465  -3.776  1.00  0.00      R00  O  
ATOM   1945  H   SER 0 124      -2.744  -8.656  -1.907  1.00  0.00      R00  H  
ATOM   1946  HG  SER 0 124      -3.533  -5.815  -4.492  1.00  0.00      R00  H  
ATOM   1947  HA  SER 0 124      -2.914  -7.908  -4.445  1.00  0.00           H  
ATOM   1948  HB3 SER 0 124      -2.165  -6.282  -1.987  1.00  0.00           H  
ATOM   1949  HB2 SER 0 124      -3.828  -6.657  -2.494  1.00  0.00           H  
ATOM   1950  N   SER 0 125       0.157  -7.332  -3.015  1.00  0.00      R00  N  
ATOM   1951  CA  SER 0 125       1.573  -7.362  -3.228  1.00  0.00      R00  C  
ATOM   1952  C   SER 0 125       2.138  -8.563  -4.009  1.00  0.00      R00  C  
ATOM   1953  O   SER 0 125       3.168  -8.355  -4.668  1.00  0.00      R00  O  
ATOM   1954  CB  SER 0 125       2.237  -7.230  -1.837  1.00  0.00      R00  C  
ATOM   1955  OG  SER 0 125       1.846  -8.310  -0.991  1.00  0.00      R00  O  
ATOM   1956  H   SER 0 125      -0.209  -7.485  -2.086  1.00  0.00      R00  H  
ATOM   1957  HG  SER 0 125       1.525  -7.886  -0.192  1.00  0.00      R00  H  
ATOM   1958  HA  SER 0 125       1.848  -6.498  -3.834  1.00  0.00           H  
ATOM   1959  HB3 SER 0 125       1.975  -6.363  -1.231  1.00  0.00           H  
ATOM   1960  HB2 SER 0 125       3.325  -7.213  -1.897  1.00  0.00           H  
ATOM   1961  N   ILE 0 126       1.521  -9.787  -3.954  1.00  0.00      R00  N  
ATOM   1962  CA  ILE 0 126       1.892 -10.826  -4.921  1.00  0.00      R00  C  
ATOM   1963  C   ILE 0 126       1.316 -10.520  -6.299  1.00  0.00      R00  C  
ATOM   1964  O   ILE 0 126       1.877 -10.862  -7.313  1.00  0.00      R00  O  
ATOM   1965  CB  ILE 0 126       1.556 -12.288  -4.474  1.00  0.00      R00  C  
ATOM   1966  CG2 ILE 0 126       1.535 -13.432  -5.539  1.00  0.00      R00  C  
ATOM   1967  CG1 ILE 0 126       2.501 -12.811  -3.356  1.00  0.00      R00  C  
ATOM   1968  CD1 ILE 0 126       1.868 -13.842  -2.412  1.00  0.00      R00  C  
ATOM   1969  H   ILE 0 126       0.948 -10.102  -3.184  1.00  0.00      R00  H  
ATOM   1970  HA  ILE 0 126       2.980 -10.777  -4.968  1.00  0.00           H  
ATOM   1971  HB  ILE 0 126       0.561 -12.241  -4.033  1.00  0.00           H  
ATOM   1972 HG21 ILE 0 126       1.406 -14.440  -5.145  1.00  0.00           H  
ATOM   1973 HG22 ILE 0 126       0.733 -13.267  -6.259  1.00  0.00           H  
ATOM   1974 HG23 ILE 0 126       2.485 -13.490  -6.070  1.00  0.00           H  
ATOM   1975 HG13 ILE 0 126       2.794 -11.951  -2.754  1.00  0.00           H  
ATOM   1976 HG12 ILE 0 126       3.518 -13.034  -3.676  1.00  0.00           H  
ATOM   1977 HD11 ILE 0 126       1.855 -14.884  -2.735  1.00  0.00           H  
ATOM   1978 HD12 ILE 0 126       2.358 -13.839  -1.439  1.00  0.00           H  
ATOM   1979 HD13 ILE 0 126       0.889 -13.436  -2.158  1.00  0.00           H  
ATOM   1980  N   PHE 0 127       0.049 -10.040  -6.362  1.00  0.00      R00  N  
ATOM   1981  CA  PHE 0 127      -0.804  -9.844  -7.583  1.00  0.00      R00  C  
ATOM   1982  C   PHE 0 127      -0.193  -8.723  -8.504  1.00  0.00      R00  C  
ATOM   1983  O   PHE 0 127       0.126  -9.022  -9.593  1.00  0.00      R00  O  
ATOM   1984  CB  PHE 0 127      -2.207  -9.676  -7.097  1.00  0.00      R00  C  
ATOM   1985  CG  PHE 0 127      -3.187  -9.275  -8.212  1.00  0.00      R00  C  
ATOM   1986  CD1 PHE 0 127      -3.466  -7.883  -8.447  1.00  0.00      R00  C  
ATOM   1987  CD2 PHE 0 127      -3.599 -10.339  -9.082  1.00  0.00      R00  C  
ATOM   1988  CE1 PHE 0 127      -4.189  -7.547  -9.542  1.00  0.00      R00  C  
ATOM   1989  CE2 PHE 0 127      -4.394  -9.876 -10.179  1.00  0.00      R00  C  
ATOM   1990  CZ  PHE 0 127      -4.588  -8.550 -10.429  1.00  0.00      R00  C  
ATOM   1991  H   PHE 0 127      -0.414  -9.866  -5.481  1.00  0.00      R00  H  
ATOM   1992  HA  PHE 0 127      -0.827 -10.737  -8.208  1.00  0.00           H  
ATOM   1993  HB3 PHE 0 127      -2.194  -8.841  -6.397  1.00  0.00           H  
ATOM   1994  HB2 PHE 0 127      -2.361 -10.635  -6.601  1.00  0.00           H  
ATOM   1995  HD1 PHE 0 127      -3.015  -7.118  -7.831  1.00  0.00           H  
ATOM   1996  HD2 PHE 0 127      -3.277 -11.370  -9.042  1.00  0.00           H  
ATOM   1997  HE1 PHE 0 127      -4.378  -6.502  -9.739  1.00  0.00           H  
ATOM   1998  HE2 PHE 0 127      -4.678 -10.503 -11.011  1.00  0.00           H  
ATOM   1999  HZ  PHE 0 127      -5.123  -8.308 -11.335  1.00  0.00           H  
ATOM   2000  N   LEU 0 128       0.096  -7.548  -7.909  1.00  0.00      R00  N  
ATOM   2001  CA  LEU 0 128       0.693  -6.401  -8.624  1.00  0.00      R00  C  
ATOM   2002  C   LEU 0 128       2.130  -6.611  -9.221  1.00  0.00      R00  C  
ATOM   2003  O   LEU 0 128       2.419  -5.882 -10.146  1.00  0.00      R00  O  
ATOM   2004  CB  LEU 0 128       0.552  -5.146  -7.856  1.00  0.00      R00  C  
ATOM   2005  CG  LEU 0 128      -0.830  -4.674  -7.406  1.00  0.00      R00  C  
ATOM   2006  CD1 LEU 0 128      -0.644  -3.515  -6.375  1.00  0.00      R00  C  
ATOM   2007  CD2 LEU 0 128      -1.751  -4.287  -8.537  1.00  0.00      R00  C  
ATOM   2008  H   LEU 0 128      -0.015  -7.525  -6.905  1.00  0.00      R00  H  
ATOM   2009  HA  LEU 0 128       0.042  -6.240  -9.484  1.00  0.00           H  
ATOM   2010  HB3 LEU 0 128       0.937  -4.411  -8.564  1.00  0.00           H  
ATOM   2011  HB2 LEU 0 128       1.257  -5.150  -7.024  1.00  0.00           H  
ATOM   2012  HG  LEU 0 128      -1.252  -5.503  -6.837  1.00  0.00           H  
ATOM   2013 HD11 LEU 0 128       0.294  -2.969  -6.480  1.00  0.00           H  
ATOM   2014 HD12 LEU 0 128      -1.323  -2.668  -6.471  1.00  0.00           H  
ATOM   2015 HD13 LEU 0 128      -0.780  -3.963  -5.390  1.00  0.00           H  
ATOM   2016 HD21 LEU 0 128      -1.276  -3.767  -9.369  1.00  0.00           H  
ATOM   2017 HD22 LEU 0 128      -2.209  -5.206  -8.903  1.00  0.00           H  
ATOM   2018 HD23 LEU 0 128      -2.524  -3.626  -8.146  1.00  0.00           H  
ATOM   2019  N   CYS 0 129       2.917  -7.660  -8.749  1.00  0.00      R00  N  
ATOM   2020  CA  CYS 0 129       4.081  -8.038  -9.468  1.00  0.00      R00  C  
ATOM   2021  C   CYS 0 129       3.731  -8.854 -10.728  1.00  0.00      R00  C  
ATOM   2022  O   CYS 0 129       4.224  -8.651 -11.807  1.00  0.00      R00  O  
ATOM   2023  CB  CYS 0 129       5.185  -8.607  -8.612  1.00  0.00      R00  C  
ATOM   2024  SG  CYS 0 129       6.782  -9.114  -9.407  1.00  0.00      R00  S  
ATOM   2025  H   CYS 0 129       2.533  -8.243  -8.019  1.00  0.00      R00  H  
ATOM   2026  HA  CYS 0 129       4.614  -7.202  -9.922  1.00  0.00           H  
ATOM   2027  HB3 CYS 0 129       4.741  -9.443  -8.071  1.00  0.00           H  
ATOM   2028  HB2 CYS 0 129       5.211  -7.710  -7.994  1.00  0.00           H  
ATOM   2029  HG  CYS 0 129       6.483 -10.298  -9.950  1.00  0.00           H  
ATOM   2030  N   ILE 0 130       2.842  -9.919 -10.601  1.00  0.00      R00  N  
ATOM   2031  CA  ILE 0 130       2.376 -10.694 -11.675  1.00  0.00      R00  C  
ATOM   2032  C   ILE 0 130       1.646  -9.865 -12.787  1.00  0.00      R00  C  
ATOM   2033  O   ILE 0 130       1.716 -10.119 -13.980  1.00  0.00      R00  O  
ATOM   2034  CB  ILE 0 130       1.331 -11.740 -11.137  1.00  0.00      R00  C  
ATOM   2035  CG2 ILE 0 130       0.241 -12.247 -12.160  1.00  0.00      R00  C  
ATOM   2036  CG1 ILE 0 130       2.072 -12.987 -10.594  1.00  0.00      R00  C  
ATOM   2037  CD1 ILE 0 130       1.168 -14.139  -9.987  1.00  0.00      R00  C  
ATOM   2038  H   ILE 0 130       2.355  -9.977  -9.719  1.00  0.00      R00  H  
ATOM   2039  HA  ILE 0 130       3.211 -11.213 -12.145  1.00  0.00           H  
ATOM   2040  HB  ILE 0 130       0.829 -11.200 -10.335  1.00  0.00           H  
ATOM   2041 HG21 ILE 0 130       0.575 -12.576 -13.144  1.00  0.00           H  
ATOM   2042 HG22 ILE 0 130      -0.327 -13.094 -11.775  1.00  0.00           H  
ATOM   2043 HG23 ILE 0 130      -0.477 -11.455 -12.370  1.00  0.00           H  
ATOM   2044 HG13 ILE 0 130       2.685 -12.642  -9.762  1.00  0.00           H  
ATOM   2045 HG12 ILE 0 130       2.781 -13.422 -11.298  1.00  0.00           H  
ATOM   2046 HD11 ILE 0 130       0.269 -13.661  -9.598  1.00  0.00           H  
ATOM   2047 HD12 ILE 0 130       1.043 -14.795 -10.848  1.00  0.00           H  
ATOM   2048 HD13 ILE 0 130       1.695 -14.646  -9.179  1.00  0.00           H  
ATOM   2049  N   MET 0 131       1.042  -8.795 -12.297  1.00  0.00      R00  N  
ATOM   2050  CA  MET 0 131       0.458  -7.841 -13.198  1.00  0.00      R00  C  
ATOM   2051  C   MET 0 131       1.442  -6.755 -13.796  1.00  0.00      R00  C  
ATOM   2052  O   MET 0 131       1.089  -6.033 -14.751  1.00  0.00      R00  O  
ATOM   2053  CB  MET 0 131      -0.697  -7.175 -12.426  1.00  0.00      R00  C  
ATOM   2054  CG  MET 0 131      -1.631  -6.298 -13.317  1.00  0.00      R00  C  
ATOM   2055  SD  MET 0 131      -3.409  -6.270 -12.810  1.00  0.00      R00  S  
ATOM   2056  CE  MET 0 131      -3.802  -4.736 -13.800  1.00  0.00      R00  C  
ATOM   2057  H   MET 0 131       1.063  -8.662 -11.296  1.00  0.00      R00  H  
ATOM   2058  HA  MET 0 131       0.005  -8.345 -14.051  1.00  0.00           H  
ATOM   2059  HB3 MET 0 131      -0.245  -6.483 -11.715  1.00  0.00           H  
ATOM   2060  HB2 MET 0 131      -1.317  -7.799 -11.782  1.00  0.00           H  
ATOM   2061  HG3 MET 0 131      -1.653  -6.580 -14.370  1.00  0.00           H  
ATOM   2062  HG2 MET 0 131      -1.311  -5.257 -13.285  1.00  0.00           H  
ATOM   2063  HE1 MET 0 131      -4.878  -4.575 -13.873  1.00  0.00           H  
ATOM   2064  HE2 MET 0 131      -3.390  -3.897 -13.239  1.00  0.00           H  
ATOM   2065  HE3 MET 0 131      -3.433  -4.845 -14.820  1.00  0.00           H  
ATOM   2066  N   SER 0 132       2.735  -6.765 -13.315  1.00  0.00      R00  N  
ATOM   2067  CA  SER 0 132       3.834  -6.069 -13.896  1.00  0.00      R00  C  
ATOM   2068  C   SER 0 132       4.679  -6.998 -14.788  1.00  0.00      R00  C  
ATOM   2069  O   SER 0 132       5.167  -6.511 -15.846  1.00  0.00      R00  O  
ATOM   2070  CB  SER 0 132       4.737  -5.588 -12.685  1.00  0.00      R00  C  
ATOM   2071  OG  SER 0 132       4.229  -4.555 -11.887  1.00  0.00      R00  O  
ATOM   2072  H   SER 0 132       2.781  -7.472 -12.595  1.00  0.00      R00  H  
ATOM   2073  HG  SER 0 132       3.619  -4.889 -11.224  1.00  0.00      R00  H  
ATOM   2074  HA  SER 0 132       3.533  -5.197 -14.476  1.00  0.00           H  
ATOM   2075  HB3 SER 0 132       5.547  -5.156 -13.273  1.00  0.00           H  
ATOM   2076  HB2 SER 0 132       5.050  -6.472 -12.128  1.00  0.00           H  
ATOM   2077  N   ALA 0 133       4.671  -8.269 -14.452  1.00  0.00      R00  N  
ATOM   2078  CA  ALA 0 133       5.277  -9.291 -15.338  1.00  0.00      R00  C  
ATOM   2079  C   ALA 0 133       4.500  -9.559 -16.645  1.00  0.00      R00  C  
ATOM   2080  O   ALA 0 133       5.123  -9.689 -17.694  1.00  0.00      R00  O  
ATOM   2081  CB  ALA 0 133       5.382 -10.633 -14.483  1.00  0.00      R00  C  
ATOM   2082  H   ALA 0 133       4.310  -8.408 -13.519  1.00  0.00      R00  H  
ATOM   2083  HA  ALA 0 133       6.314  -9.052 -15.577  1.00  0.00           H  
ATOM   2084  HB1 ALA 0 133       6.012 -11.393 -14.946  1.00  0.00           H  
ATOM   2085  HB2 ALA 0 133       5.957 -10.588 -13.558  1.00  0.00           H  
ATOM   2086  HB3 ALA 0 133       4.408 -10.980 -14.137  1.00  0.00           H  
ATOM   2087  N   ASP 0 134       3.151  -9.375 -16.515  1.00  0.00      R00  N  
ATOM   2088  CA  ASP 0 134       2.276  -9.367 -17.600  1.00  0.00      R00  C  
ATOM   2089  C   ASP 0 134       2.647  -8.390 -18.794  1.00  0.00      R00  C  
ATOM   2090  O   ASP 0 134       2.591  -8.873 -19.951  1.00  0.00      R00  O  
ATOM   2091  CB  ASP 0 134       0.898  -9.031 -17.038  1.00  0.00      R00  C  
ATOM   2092  CG  ASP 0 134      -0.215  -8.781 -18.081  1.00  0.00      R00  C  
ATOM   2093  OD1 ASP 0 134      -0.451  -7.685 -18.555  1.00  0.00      R00  O  
ATOM   2094  OD2 ASP 0 134      -1.030  -9.743 -18.322  1.00  0.00      R00  O1-
ATOM   2095  H   ASP 0 134       2.773  -9.133 -15.610  1.00  0.00      R00  H  
ATOM   2096  HA  ASP 0 134       2.213 -10.386 -17.982  1.00  0.00           H  
ATOM   2097  HB3 ASP 0 134       1.016  -8.073 -16.532  1.00  0.00           H  
ATOM   2098  HB2 ASP 0 134       0.507  -9.788 -16.358  1.00  0.00           H  
ATOM   2099  N   ARG 0 135       3.102  -7.186 -18.412  1.00  0.00      R00  N  
ATOM   2100  CA  ARG 0 135       3.728  -6.178 -19.195  1.00  0.00      R00  C  
ATOM   2101  C   ARG 0 135       5.028  -6.584 -19.852  1.00  0.00      R00  C  
ATOM   2102  O   ARG 0 135       5.355  -6.074 -20.964  1.00  0.00      R00  O  
ATOM   2103  CB  ARG 0 135       3.850  -4.870 -18.310  1.00  0.00      R00  C  
ATOM   2104  CG  ARG 0 135       2.756  -4.594 -17.369  1.00  0.00      R00  C  
ATOM   2105  CD  ARG 0 135       1.459  -4.156 -18.002  1.00  0.00      R00  C  
ATOM   2106  NE  ARG 0 135       0.734  -5.152 -18.879  1.00  0.00      R00  N  
ATOM   2107  CZ  ARG 0 135       0.676  -5.077 -20.213  1.00  0.00      R00  C  
ATOM   2108  NH1 ARG 0 135       1.203  -4.122 -20.943  1.00  0.00      R00  N  
ATOM   2109  NH2 ARG 0 135       0.184  -6.148 -20.872  1.00  0.00      R00  N1+
ATOM   2110  H   ARG 0 135       2.910  -6.907 -17.461  1.00  0.00      R00  H  
ATOM   2111  HE  ARG 0 135       0.305  -5.957 -18.446  1.00  0.00      R00  H  
ATOM   2112 HH11 ARG 0 135       1.015  -3.980 -21.926  1.00  0.00      R00  H  
ATOM   2113 HH12 ARG 0 135       1.695  -3.326 -20.563  1.00  0.00      R00  H  
ATOM   2114 HH21 ARG 0 135       0.047  -6.279 -21.864  1.00  0.00      R00  H  
ATOM   2115 HH22 ARG 0 135      -0.229  -6.855 -20.280  1.00  0.00      R00  H  
ATOM   2116  HA  ARG 0 135       3.110  -5.950 -20.064  1.00  0.00           H  
ATOM   2117  HB3 ARG 0 135       4.082  -3.977 -18.889  1.00  0.00           H  
ATOM   2118  HB2 ARG 0 135       4.766  -5.084 -17.761  1.00  0.00           H  
ATOM   2119  HG3 ARG 0 135       2.962  -3.813 -16.637  1.00  0.00           H  
ATOM   2120  HG2 ARG 0 135       2.567  -5.374 -16.632  1.00  0.00           H  
ATOM   2121  HD3 ARG 0 135       1.541  -3.126 -18.348  1.00  0.00           H  
ATOM   2122  HD2 ARG 0 135       0.732  -4.005 -17.204  1.00  0.00           H  
ATOM   2123  N   TYR 0 136       5.873  -7.304 -19.153  1.00  0.00      R00  N  
ATOM   2124  CA  TYR 0 136       7.026  -7.960 -19.741  1.00  0.00      R00  C  
ATOM   2125  C   TYR 0 136       6.578  -9.032 -20.790  1.00  0.00      R00  C  
ATOM   2126  O   TYR 0 136       6.955  -8.933 -21.944  1.00  0.00      R00  O  
ATOM   2127  CB  TYR 0 136       8.000  -8.456 -18.620  1.00  0.00      R00  C  
ATOM   2128  CG  TYR 0 136       9.151  -9.329 -19.130  1.00  0.00      R00  C  
ATOM   2129  CD1 TYR 0 136      10.098  -8.962 -20.084  1.00  0.00      R00  C  
ATOM   2130  CE1 TYR 0 136      11.164  -9.831 -20.396  1.00  0.00      R00  C  
ATOM   2131  CD2 TYR 0 136       9.273 -10.596 -18.534  1.00  0.00      R00  C  
ATOM   2132  CE2 TYR 0 136      10.311 -11.448 -18.918  1.00  0.00      R00  C  
ATOM   2133  CZ  TYR 0 136      11.258 -11.052 -19.852  1.00  0.00      R00  C  
ATOM   2134  OH  TYR 0 136      12.257 -11.859 -20.273  1.00  0.00      R00  O  
ATOM   2135  H   TYR 0 136       5.692  -7.511 -18.181  1.00  0.00      R00  H  
ATOM   2136  HH  TYR 0 136      12.744 -11.415 -20.971  1.00  0.00      R00  H  
ATOM   2137  HA  TYR 0 136       7.537  -7.169 -20.289  1.00  0.00           H  
ATOM   2138  HB3 TYR 0 136       7.496  -8.988 -17.813  1.00  0.00           H  
ATOM   2139  HB2 TYR 0 136       8.518  -7.633 -18.129  1.00  0.00           H  
ATOM   2140  HD1 TYR 0 136      10.048  -7.981 -20.533  1.00  0.00           H  
ATOM   2141  HE1 TYR 0 136      11.851  -9.465 -21.144  1.00  0.00           H  
ATOM   2142  HD2 TYR 0 136       8.592 -10.894 -17.751  1.00  0.00           H  
ATOM   2143  HE2 TYR 0 136      10.267 -12.501 -18.680  1.00  0.00           H  
ATOM   2144  N   ILE 0 137       5.827 -10.049 -20.359  1.00  0.00      R00  N  
ATOM   2145  CA  ILE 0 137       5.253 -11.180 -21.141  1.00  0.00      R00  C  
ATOM   2146  C   ILE 0 137       4.595 -10.772 -22.452  1.00  0.00      R00  C  
ATOM   2147  O   ILE 0 137       4.828 -11.413 -23.495  1.00  0.00      R00  O  
ATOM   2148  CB  ILE 0 137       4.283 -12.026 -20.313  1.00  0.00      R00  C  
ATOM   2149  CG2 ILE 0 137       3.373 -13.067 -21.086  1.00  0.00      R00  C  
ATOM   2150  CG1 ILE 0 137       5.005 -12.588 -19.028  1.00  0.00      R00  C  
ATOM   2151  CD1 ILE 0 137       4.134 -12.929 -17.815  1.00  0.00      R00  C  
ATOM   2152  H   ILE 0 137       5.505  -9.874 -19.418  1.00  0.00      R00  H  
ATOM   2153  HA  ILE 0 137       6.176 -11.594 -21.547  1.00  0.00           H  
ATOM   2154  HB  ILE 0 137       3.542 -11.270 -20.056  1.00  0.00           H  
ATOM   2155 HG21 ILE 0 137       2.595 -13.347 -20.375  1.00  0.00           H  
ATOM   2156 HG22 ILE 0 137       2.819 -12.590 -21.894  1.00  0.00           H  
ATOM   2157 HG23 ILE 0 137       3.812 -14.000 -21.440  1.00  0.00           H  
ATOM   2158 HG13 ILE 0 137       5.848 -11.992 -18.678  1.00  0.00           H  
ATOM   2159 HG12 ILE 0 137       5.410 -13.570 -19.271  1.00  0.00           H  
ATOM   2160 HD11 ILE 0 137       3.232 -12.329 -17.934  1.00  0.00           H  
ATOM   2161 HD12 ILE 0 137       3.632 -13.896 -17.844  1.00  0.00           H  
ATOM   2162 HD13 ILE 0 137       4.715 -12.715 -16.918  1.00  0.00           H  
ATOM   2163  N   ALA 0 138       3.841  -9.673 -22.372  1.00  0.00      R00  N  
ATOM   2164  CA  ALA 0 138       3.210  -8.857 -23.460  1.00  0.00      R00  C  
ATOM   2165  C   ALA 0 138       4.162  -8.472 -24.591  1.00  0.00      R00  C  
ATOM   2166  O   ALA 0 138       3.838  -8.375 -25.790  1.00  0.00      R00  O  
ATOM   2167  CB  ALA 0 138       2.597  -7.687 -22.891  1.00  0.00      R00  C  
ATOM   2168  H   ALA 0 138       4.026  -9.275 -21.463  1.00  0.00      R00  H  
ATOM   2169  HA  ALA 0 138       2.497  -9.519 -23.950  1.00  0.00           H  
ATOM   2170  HB1 ALA 0 138       2.314  -7.030 -23.714  1.00  0.00           H  
ATOM   2171  HB2 ALA 0 138       1.757  -7.729 -22.197  1.00  0.00           H  
ATOM   2172  HB3 ALA 0 138       3.319  -7.201 -22.235  1.00  0.00           H  
ATOM   2173  N   VAL 0 139       5.310  -7.884 -24.196  1.00  0.00      R00  N  
ATOM   2174  CA  VAL 0 139       6.289  -7.272 -25.187  1.00  0.00      R00  C  
ATOM   2175  C   VAL 0 139       7.383  -8.238 -25.582  1.00  0.00      R00  C  
ATOM   2176  O   VAL 0 139       7.865  -8.132 -26.675  1.00  0.00      R00  O  
ATOM   2177  CB  VAL 0 139       6.981  -5.964 -24.655  1.00  0.00      R00  C  
ATOM   2178  CG1 VAL 0 139       8.080  -5.373 -25.585  1.00  0.00      R00  C  
ATOM   2179  CG2 VAL 0 139       5.914  -4.895 -24.373  1.00  0.00      R00  C  
ATOM   2180  H   VAL 0 139       5.718  -7.940 -23.274  1.00  0.00      R00  H  
ATOM   2181  HA  VAL 0 139       5.722  -6.936 -26.055  1.00  0.00           H  
ATOM   2182  HB  VAL 0 139       7.482  -6.039 -23.690  1.00  0.00           H  
ATOM   2183 HG11 VAL 0 139       7.679  -5.291 -26.595  1.00  0.00           H  
ATOM   2184 HG12 VAL 0 139       8.427  -4.341 -25.531  1.00  0.00           H  
ATOM   2185 HG13 VAL 0 139       8.984  -5.970 -25.700  1.00  0.00           H  
ATOM   2186 HG21 VAL 0 139       5.314  -5.143 -23.497  1.00  0.00           H  
ATOM   2187 HG22 VAL 0 139       6.535  -4.056 -24.059  1.00  0.00           H  
ATOM   2188 HG23 VAL 0 139       5.437  -4.566 -25.296  1.00  0.00           H  
ATOM   2189  N   CYS 0 140       7.784  -9.174 -24.705  1.00  0.00      R00  N  
ATOM   2190  CA  CYS 0 140       8.897 -10.060 -24.970  1.00  0.00      R00  C  
ATOM   2191  C   CYS 0 140       8.438 -11.351 -25.702  1.00  0.00      R00  C  
ATOM   2192  O   CYS 0 140       9.260 -12.008 -26.342  1.00  0.00      R00  O  
ATOM   2193  CB  CYS 0 140       9.766 -10.272 -23.661  1.00  0.00      R00  C  
ATOM   2194  SG  CYS 0 140       8.863 -11.263 -22.469  1.00  0.00      R00  S  
ATOM   2195  H   CYS 0 140       7.389  -9.216 -23.776  1.00  0.00      R00  H  
ATOM   2196  HA  CYS 0 140       9.582  -9.533 -25.634  1.00  0.00           H  
ATOM   2197  HB3 CYS 0 140      10.059  -9.359 -23.144  1.00  0.00           H  
ATOM   2198  HB2 CYS 0 140      10.691 -10.798 -23.896  1.00  0.00           H  
ATOM   2199  HG  CYS 0 140       7.769 -10.497 -22.512  1.00  0.00           H  
ATOM   2200  N   HIS 0 141       7.072 -11.691 -25.627  1.00  0.00      R00  N  
ATOM   2201  CA  HIS 0 141       6.579 -12.796 -26.392  1.00  0.00      R00  C  
ATOM   2202  C   HIS 0 141       5.310 -12.308 -27.198  1.00  0.00      R00  C  
ATOM   2203  O   HIS 0 141       4.191 -12.609 -26.808  1.00  0.00      R00  O  
ATOM   2204  CB  HIS 0 141       6.096 -13.934 -25.468  1.00  0.00      R00  C  
ATOM   2205  CG  HIS 0 141       7.043 -14.431 -24.411  1.00  0.00      R00  C  
ATOM   2206  ND1 HIS 0 141       8.309 -14.976 -24.703  1.00  0.00      R00  N  
ATOM   2207  CD2 HIS 0 141       6.919 -14.488 -23.038  1.00  0.00      R00  C  
ATOM   2208  NE2 HIS 0 141       8.045 -15.199 -22.491  1.00  0.00      R00  N  
ATOM   2209  CE1 HIS 0 141       8.820 -15.402 -23.563  1.00  0.00      R00  C  
ATOM   2210  H   HIS 0 141       6.508 -11.209 -24.940  1.00  0.00      R00  H  
ATOM   2211  HD1 HIS 0 141       8.758 -15.142 -25.593  1.00  0.00      R00  H  
ATOM   2212  HA  HIS 0 141       7.328 -13.207 -27.069  1.00  0.00           H  
ATOM   2213  HB3 HIS 0 141       5.752 -14.765 -26.083  1.00  0.00           H  
ATOM   2214  HB2 HIS 0 141       5.274 -13.695 -24.793  1.00  0.00           H  
ATOM   2215  HD2 HIS 0 141       6.077 -14.223 -22.416  1.00  0.00           H  
ATOM   2216  HE1 HIS 0 141       9.758 -15.936 -23.512  1.00  0.00           H  
ATOM   2217  N   PRO 0 142       5.611 -11.343 -28.099  1.00  0.00      R00  N  
ATOM   2218  CA  PRO 0 142       4.590 -10.537 -28.751  1.00  0.00      R00  C  
ATOM   2219  C   PRO 0 142       3.438 -11.168 -29.532  1.00  0.00      R00  C  
ATOM   2220  O   PRO 0 142       2.324 -10.625 -29.499  1.00  0.00      R00  O  
ATOM   2221  CD  PRO 0 142       6.865 -11.057 -28.862  1.00  0.00      R00  C  
ATOM   2222  CB  PRO 0 142       5.383  -9.576 -29.669  1.00  0.00      R00  C  
ATOM   2223  CG  PRO 0 142       6.541 -10.381 -30.095  1.00  0.00      R00  C  
ATOM   2224  HD2 PRO 0 142       7.271 -12.055 -29.031  1.00  0.00           H  
ATOM   2225  HD3 PRO 0 142       7.419 -10.489 -28.115  1.00  0.00           H  
ATOM   2226  HA  PRO 0 142       4.100  -9.934 -27.986  1.00  0.00           H  
ATOM   2227  HB3 PRO 0 142       5.787  -8.698 -29.165  1.00  0.00           H  
ATOM   2228  HB2 PRO 0 142       4.779  -9.075 -30.426  1.00  0.00           H  
ATOM   2229  HG2 PRO 0 142       6.229 -11.179 -30.767  1.00  0.00           H  
ATOM   2230  HG3 PRO 0 142       7.325  -9.736 -30.492  1.00  0.00           H  
ATOM   2231  N   ILE 0 143       3.845 -12.162 -30.309  1.00  0.00      R00  N  
ATOM   2232  CA  ILE 0 143       2.992 -12.939 -31.212  1.00  0.00      R00  C  
ATOM   2233  C   ILE 0 143       1.982 -13.834 -30.395  1.00  0.00      R00  C  
ATOM   2234  O   ILE 0 143       0.796 -13.783 -30.708  1.00  0.00      R00  O  
ATOM   2235  CB  ILE 0 143       3.828 -13.873 -32.100  1.00  0.00      R00  C  
ATOM   2236  CG2 ILE 0 143       2.984 -14.847 -32.910  1.00  0.00      R00  C  
ATOM   2237  CG1 ILE 0 143       4.576 -12.967 -33.155  1.00  0.00      R00  C  
ATOM   2238  CD1 ILE 0 143       6.015 -13.443 -33.520  1.00  0.00      R00  C  
ATOM   2239  H   ILE 0 143       4.775 -12.555 -30.282  1.00  0.00      R00  H  
ATOM   2240  HA  ILE 0 143       2.442 -12.207 -31.803  1.00  0.00           H  
ATOM   2241  HB  ILE 0 143       4.578 -14.505 -31.624  1.00  0.00           H  
ATOM   2242 HG21 ILE 0 143       2.314 -14.370 -33.626  1.00  0.00           H  
ATOM   2243 HG22 ILE 0 143       3.615 -15.435 -33.577  1.00  0.00           H  
ATOM   2244 HG23 ILE 0 143       2.479 -15.604 -32.311  1.00  0.00           H  
ATOM   2245 HG13 ILE 0 143       4.810 -11.990 -32.733  1.00  0.00           H  
ATOM   2246 HG12 ILE 0 143       4.001 -12.818 -34.069  1.00  0.00           H  
ATOM   2247 HD11 ILE 0 143       6.048 -13.447 -34.610  1.00  0.00           H  
ATOM   2248 HD12 ILE 0 143       6.666 -12.609 -33.260  1.00  0.00           H  
ATOM   2249 HD13 ILE 0 143       6.344 -14.436 -33.215  1.00  0.00           H  
ATOM   2250  N   ALA 0 144       2.529 -14.473 -29.315  1.00  0.00      R00  N  
ATOM   2251  CA  ALA 0 144       1.781 -15.261 -28.327  1.00  0.00      R00  C  
ATOM   2252  C   ALA 0 144       1.002 -14.508 -27.275  1.00  0.00      R00  C  
ATOM   2253  O   ALA 0 144       0.120 -15.110 -26.698  1.00  0.00      R00  O  
ATOM   2254  CB  ALA 0 144       2.672 -16.245 -27.583  1.00  0.00      R00  C  
ATOM   2255  H   ALA 0 144       3.504 -14.381 -29.067  1.00  0.00      R00  H  
ATOM   2256  HA  ALA 0 144       1.072 -15.936 -28.806  1.00  0.00           H  
ATOM   2257  HB1 ALA 0 144       2.179 -16.812 -26.794  1.00  0.00           H  
ATOM   2258  HB2 ALA 0 144       3.059 -16.838 -28.412  1.00  0.00           H  
ATOM   2259  HB3 ALA 0 144       3.539 -15.731 -27.168  1.00  0.00           H  
ATOM   2260  N   ALA 0 145       1.374 -13.300 -26.894  1.00  0.00      R00  N  
ATOM   2261  CA  ALA 0 145       0.649 -12.441 -25.917  1.00  0.00      R00  C  
ATOM   2262  C   ALA 0 145      -0.939 -12.541 -25.884  1.00  0.00      R00  C  
ATOM   2263  O   ALA 0 145      -1.363 -12.618 -24.687  1.00  0.00      R00  O  
ATOM   2264  CB  ALA 0 145       1.114 -10.951 -26.128  1.00  0.00      R00  C  
ATOM   2265  H   ALA 0 145       2.203 -12.849 -27.252  1.00  0.00      R00  H  
ATOM   2266  HA  ALA 0 145       1.102 -12.645 -24.946  1.00  0.00           H  
ATOM   2267  HB1 ALA 0 145       1.033 -10.680 -27.180  1.00  0.00           H  
ATOM   2268  HB2 ALA 0 145       0.547 -10.356 -25.412  1.00  0.00           H  
ATOM   2269  HB3 ALA 0 145       2.157 -10.825 -25.838  1.00  0.00           H  
ATOM   2270  N   PRO 0 146      -1.710 -12.569 -27.006  1.00  0.00      R00  N  
ATOM   2271  CA  PRO 0 146      -3.208 -12.635 -27.001  1.00  0.00      R00  C  
ATOM   2272  C   PRO 0 146      -3.710 -13.924 -26.514  1.00  0.00      R00  C  
ATOM   2273  O   PRO 0 146      -4.828 -14.010 -26.049  1.00  0.00      R00  O  
ATOM   2274  CD  PRO 0 146      -1.201 -12.451 -28.413  1.00  0.00      R00  C  
ATOM   2275  CB  PRO 0 146      -3.682 -12.351 -28.436  1.00  0.00      R00  C  
ATOM   2276  CG  PRO 0 146      -2.353 -11.750 -29.104  1.00  0.00      R00  C  
ATOM   2277  HD2 PRO 0 146      -1.003 -13.465 -28.758  1.00  0.00           H  
ATOM   2278  HD3 PRO 0 146      -0.292 -11.862 -28.535  1.00  0.00           H  
ATOM   2279  HA  PRO 0 146      -3.612 -11.775 -26.467  1.00  0.00           H  
ATOM   2280  HB3 PRO 0 146      -4.475 -11.610 -28.528  1.00  0.00           H  
ATOM   2281  HB2 PRO 0 146      -3.879 -13.276 -28.979  1.00  0.00           H  
ATOM   2282  HG2 PRO 0 146      -2.313 -11.862 -30.187  1.00  0.00           H  
ATOM   2283  HG3 PRO 0 146      -2.290 -10.695 -28.839  1.00  0.00           H  
ATOM   2284  N   ARG 0 147      -2.891 -14.909 -26.715  1.00  0.00      R00  N  
ATOM   2285  CA  ARG 0 147      -3.007 -16.313 -26.300  1.00  0.00      R00  C  
ATOM   2286  C   ARG 0 147      -2.680 -16.383 -24.771  1.00  0.00      R00  C  
ATOM   2287  O   ARG 0 147      -3.501 -16.915 -23.981  1.00  0.00      R00  O  
ATOM   2288  CB  ARG 0 147      -2.066 -17.315 -27.097  1.00  0.00      R00  C  
ATOM   2289  CG  ARG 0 147      -2.008 -17.011 -28.673  1.00  0.00      R00  C  
ATOM   2290  CD  ARG 0 147      -1.538 -18.246 -29.526  1.00  0.00      R00  C  
ATOM   2291  NE  ARG 0 147      -1.190 -17.882 -30.926  1.00  0.00      R00  N  
ATOM   2292  CZ  ARG 0 147      -0.092 -17.915 -31.596  1.00  0.00      R00  C  
ATOM   2293  NH1 ARG 0 147      -0.102 -17.571 -32.887  1.00  0.00      R00  N  
ATOM   2294  NH2 ARG 0 147       0.979 -18.430 -31.010  1.00  0.00      R00  N1+
ATOM   2295  H   ARG 0 147      -1.996 -14.602 -27.068  1.00  0.00      R00  H  
ATOM   2296  HE  ARG 0 147      -2.037 -17.610 -31.403  1.00  0.00      R00  H  
ATOM   2297 HH11 ARG 0 147       0.789 -17.375 -33.319  1.00  0.00      R00  H  
ATOM   2298 HH12 ARG 0 147      -0.959 -17.302 -33.349  1.00  0.00      R00  H  
ATOM   2299 HH21 ARG 0 147       1.743 -18.696 -31.616  1.00  0.00      R00  H  
ATOM   2300 HH22 ARG 0 147       0.975 -18.814 -30.076  1.00  0.00      R00  H  
ATOM   2301  HA  ARG 0 147      -4.020 -16.702 -26.400  1.00  0.00           H  
ATOM   2302  HB3 ARG 0 147      -2.224 -18.351 -26.798  1.00  0.00           H  
ATOM   2303  HB2 ARG 0 147      -1.082 -17.090 -26.686  1.00  0.00           H  
ATOM   2304  HG3 ARG 0 147      -1.406 -16.157 -28.983  1.00  0.00           H  
ATOM   2305  HG2 ARG 0 147      -3.008 -16.846 -29.073  1.00  0.00           H  
ATOM   2306  HD3 ARG 0 147      -2.550 -18.651 -29.567  1.00  0.00           H  
ATOM   2307  HD2 ARG 0 147      -0.948 -19.068 -29.121  1.00  0.00           H  
ATOM   2308  N   LEU 0 148      -1.484 -15.916 -24.335  1.00  0.00      R00  N  
ATOM   2309  CA  LEU 0 148      -0.968 -15.910 -22.997  1.00  0.00      R00  C  
ATOM   2310  C   LEU 0 148      -1.793 -15.103 -21.996  1.00  0.00      R00  C  
ATOM   2311  O   LEU 0 148      -2.110 -15.590 -20.907  1.00  0.00      R00  O  
ATOM   2312  CB  LEU 0 148       0.478 -15.353 -23.118  1.00  0.00      R00  C  
ATOM   2313  CG  LEU 0 148       1.466 -16.154 -23.989  1.00  0.00      R00  C  
ATOM   2314  CD1 LEU 0 148       2.917 -15.546 -24.184  1.00  0.00      R00  C  
ATOM   2315  CD2 LEU 0 148       1.783 -17.534 -23.324  1.00  0.00      R00  C  
ATOM   2316  H   LEU 0 148      -0.823 -15.572 -25.017  1.00  0.00      R00  H  
ATOM   2317  HA  LEU 0 148      -0.910 -16.952 -22.682  1.00  0.00           H  
ATOM   2318  HB3 LEU 0 148       0.980 -15.239 -22.158  1.00  0.00           H  
ATOM   2319  HB2 LEU 0 148       0.472 -14.334 -23.506  1.00  0.00           H  
ATOM   2320  HG  LEU 0 148       0.948 -16.550 -24.863  1.00  0.00           H  
ATOM   2321 HD11 LEU 0 148       2.845 -14.649 -24.799  1.00  0.00           H  
ATOM   2322 HD12 LEU 0 148       3.275 -15.179 -23.223  1.00  0.00           H  
ATOM   2323 HD13 LEU 0 148       3.682 -16.187 -24.623  1.00  0.00           H  
ATOM   2324 HD21 LEU 0 148       1.037 -17.818 -22.582  1.00  0.00           H  
ATOM   2325 HD22 LEU 0 148       1.908 -18.404 -23.969  1.00  0.00           H  
ATOM   2326 HD23 LEU 0 148       2.657 -17.584 -22.675  1.00  0.00           H  
ATOM   2327  N   ARG 0 149      -2.090 -13.867 -22.397  1.00  0.00      R00  N  
ATOM   2328  CA  ARG 0 149      -2.999 -12.921 -21.707  1.00  0.00      R00  C  
ATOM   2329  C   ARG 0 149      -4.428 -13.294 -22.103  1.00  0.00      R00  C  
ATOM   2330  O   ARG 0 149      -5.125 -12.538 -22.733  1.00  0.00      R00  O  
ATOM   2331  CB  ARG 0 149      -2.618 -11.514 -22.183  1.00  0.00      R00  C  
ATOM   2332  CG  ARG 0 149      -1.211 -11.145 -21.727  1.00  0.00      R00  C  
ATOM   2333  CD  ARG 0 149      -0.969  -9.621 -22.042  1.00  0.00      R00  C  
ATOM   2334  NE  ARG 0 149      -1.514  -8.763 -21.024  1.00  0.00      R00  N  
ATOM   2335  CZ  ARG 0 149      -2.648  -8.072 -21.029  1.00  0.00      R00  C  
ATOM   2336  NH1 ARG 0 149      -2.855  -7.358 -19.948  1.00  0.00      R00  N  
ATOM   2337  NH2 ARG 0 149      -3.533  -8.014 -22.061  1.00  0.00      R00  N1+
ATOM   2338  H   ARG 0 149      -1.784 -13.592 -23.320  1.00  0.00      R00  H  
ATOM   2339  HE  ARG 0 149      -1.141  -8.884 -20.093  1.00  0.00      R00  H  
ATOM   2340 HH11 ARG 0 149      -3.535  -6.612 -19.913  1.00  0.00      R00  H  
ATOM   2341 HH12 ARG 0 149      -2.110  -7.461 -19.274  1.00  0.00      R00  H  
ATOM   2342 HH21 ARG 0 149      -4.535  -7.911 -21.988  1.00  0.00      R00  H  
ATOM   2343 HH22 ARG 0 149      -3.379  -8.566 -22.893  1.00  0.00      R00  H  
ATOM   2344  HA  ARG 0 149      -2.828 -12.957 -20.631  1.00  0.00           H  
ATOM   2345  HB3 ARG 0 149      -3.296 -10.784 -21.738  1.00  0.00           H  
ATOM   2346  HB2 ARG 0 149      -2.755 -11.390 -23.257  1.00  0.00           H  
ATOM   2347  HG3 ARG 0 149      -0.413 -11.738 -22.173  1.00  0.00           H  
ATOM   2348  HG2 ARG 0 149      -1.219 -11.198 -20.638  1.00  0.00           H  
ATOM   2349  HD3 ARG 0 149      -1.522  -9.381 -22.950  1.00  0.00           H  
ATOM   2350  HD2 ARG 0 149       0.078  -9.317 -22.049  1.00  0.00           H  
ATOM   2351  N   THR 0 150      -4.951 -14.411 -21.590  1.00  0.00      R00  N  
ATOM   2352  CA  THR 0 150      -6.218 -14.937 -21.671  1.00  0.00      R00  C  
ATOM   2353  C   THR 0 150      -7.107 -14.471 -20.448  1.00  0.00      R00  C  
ATOM   2354  O   THR 0 150      -6.719 -14.639 -19.273  1.00  0.00      R00  O  
ATOM   2355  CB  THR 0 150      -6.130 -16.539 -21.720  1.00  0.00      R00  C  
ATOM   2356  OG1 THR 0 150      -7.429 -17.158 -21.679  1.00  0.00      R00  O  
ATOM   2357  CG2 THR 0 150      -5.542 -17.253 -20.523  1.00  0.00      R00  C  
ATOM   2358  H   THR 0 150      -4.337 -14.951 -20.997  1.00  0.00      R00  H  
ATOM   2359  HG1 THR 0 150      -7.853 -16.977 -22.521  1.00  0.00      R00  H  
ATOM   2360  HA  THR 0 150      -6.690 -14.740 -22.633  1.00  0.00           H  
ATOM   2361  HB  THR 0 150      -5.708 -16.874 -22.668  1.00  0.00           H  
ATOM   2362 HG21 THR 0 150      -5.303 -18.315 -20.574  1.00  0.00           H  
ATOM   2363 HG22 THR 0 150      -4.588 -16.785 -20.282  1.00  0.00           H  
ATOM   2364 HG23 THR 0 150      -6.147 -17.028 -19.644  1.00  0.00           H  
ATOM   2365  N   PRO 0 151      -8.253 -13.855 -20.647  1.00  0.00      R00  N  
ATOM   2366  CA  PRO 0 151      -9.082 -13.531 -19.442  1.00  0.00      R00  C  
ATOM   2367  C   PRO 0 151      -9.629 -14.731 -18.595  1.00  0.00      R00  C  
ATOM   2368  O   PRO 0 151     -10.387 -14.401 -17.662  1.00  0.00      R00  O  
ATOM   2369  CD  PRO 0 151      -8.769 -13.330 -21.935  1.00  0.00      R00  C  
ATOM   2370  CB  PRO 0 151     -10.284 -12.722 -20.181  1.00  0.00      R00  C  
ATOM   2371  CG  PRO 0 151      -9.743 -12.264 -21.543  1.00  0.00      R00  C  
ATOM   2372  HD2 PRO 0 151      -9.321 -14.085 -22.496  1.00  0.00           H  
ATOM   2373  HD3 PRO 0 151      -8.020 -12.820 -22.542  1.00  0.00           H  
ATOM   2374  HA  PRO 0 151      -8.454 -12.877 -18.837  1.00  0.00           H  
ATOM   2375  HB3 PRO 0 151     -10.450 -11.768 -19.680  1.00  0.00           H  
ATOM   2376  HB2 PRO 0 151     -11.227 -13.258 -20.287  1.00  0.00           H  
ATOM   2377  HG2 PRO 0 151     -10.459 -11.962 -22.308  1.00  0.00           H  
ATOM   2378  HG3 PRO 0 151      -9.094 -11.426 -21.286  1.00  0.00           H  
ATOM   2379  N   PHE 0 152      -9.315 -15.993 -18.854  1.00  0.00      R00  N  
ATOM   2380  CA  PHE 0 152      -9.795 -17.140 -18.000  1.00  0.00      R00  C  
ATOM   2381  C   PHE 0 152      -9.010 -17.229 -16.708  1.00  0.00      R00  C  
ATOM   2382  O   PHE 0 152      -9.605 -17.339 -15.604  1.00  0.00      R00  O  
ATOM   2383  CB  PHE 0 152      -9.817 -18.384 -18.953  1.00  0.00      R00  C  
ATOM   2384  CG  PHE 0 152     -10.116 -19.603 -18.147  1.00  0.00      R00  C  
ATOM   2385  CD1 PHE 0 152      -9.123 -20.411 -17.539  1.00  0.00      R00  C  
ATOM   2386  CD2 PHE 0 152     -11.420 -19.934 -17.905  1.00  0.00      R00  C  
ATOM   2387  CE1 PHE 0 152      -9.430 -21.405 -16.700  1.00  0.00      R00  C  
ATOM   2388  CE2 PHE 0 152     -11.737 -20.864 -16.919  1.00  0.00      R00  C  
ATOM   2389  CZ  PHE 0 152     -10.740 -21.575 -16.290  1.00  0.00      R00  C  
ATOM   2390  H   PHE 0 152      -8.672 -16.283 -19.577  1.00  0.00      R00  H  
ATOM   2391  HA  PHE 0 152     -10.820 -16.904 -17.713  1.00  0.00           H  
ATOM   2392  HB3 PHE 0 152      -8.945 -18.543 -19.587  1.00  0.00           H  
ATOM   2393  HB2 PHE 0 152     -10.639 -18.291 -19.663  1.00  0.00           H  
ATOM   2394  HD1 PHE 0 152      -8.115 -20.102 -17.775  1.00  0.00           H  
ATOM   2395  HD2 PHE 0 152     -12.263 -19.327 -18.201  1.00  0.00           H  
ATOM   2396  HE1 PHE 0 152      -8.714 -22.109 -16.302  1.00  0.00           H  
ATOM   2397  HE2 PHE 0 152     -12.776 -20.974 -16.646  1.00  0.00           H  
ATOM   2398  HZ  PHE 0 152     -10.981 -22.366 -15.595  1.00  0.00           H  
ATOM   2399  N   VAL 0 153      -7.667 -17.105 -16.850  1.00  0.00      R00  N  
ATOM   2400  CA  VAL 0 153      -6.631 -17.268 -15.824  1.00  0.00      R00  C  
ATOM   2401  C   VAL 0 153      -6.609 -16.043 -14.823  1.00  0.00      R00  C  
ATOM   2402  O   VAL 0 153      -6.034 -16.174 -13.711  1.00  0.00      R00  O  
ATOM   2403  CB  VAL 0 153      -5.218 -17.550 -16.486  1.00  0.00      R00  C  
ATOM   2404  CG1 VAL 0 153      -4.438 -16.256 -16.901  1.00  0.00      R00  C  
ATOM   2405  CG2 VAL 0 153      -4.364 -18.364 -15.556  1.00  0.00      R00  C  
ATOM   2406  H   VAL 0 153      -7.320 -16.888 -17.773  1.00  0.00      R00  H  
ATOM   2407  HA  VAL 0 153      -6.980 -18.123 -15.245  1.00  0.00           H  
ATOM   2408  HB  VAL 0 153      -5.287 -17.975 -17.487  1.00  0.00           H  
ATOM   2409 HG11 VAL 0 153      -3.555 -16.424 -17.517  1.00  0.00           H  
ATOM   2410 HG12 VAL 0 153      -5.137 -15.641 -17.468  1.00  0.00           H  
ATOM   2411 HG13 VAL 0 153      -4.227 -15.554 -16.094  1.00  0.00           H  
ATOM   2412 HG21 VAL 0 153      -4.447 -17.855 -14.596  1.00  0.00           H  
ATOM   2413 HG22 VAL 0 153      -4.754 -19.382 -15.565  1.00  0.00           H  
ATOM   2414 HG23 VAL 0 153      -3.316 -18.484 -15.830  1.00  0.00           H  
ATOM   2415  N   SER 0 154      -7.128 -14.833 -15.167  1.00  0.00      R00  N  
ATOM   2416  CA  SER 0 154      -6.899 -13.675 -14.247  1.00  0.00      R00  C  
ATOM   2417  C   SER 0 154      -7.690 -13.858 -12.912  1.00  0.00      R00  C  
ATOM   2418  O   SER 0 154      -7.296 -13.111 -11.995  1.00  0.00      R00  O  
ATOM   2419  CB  SER 0 154      -7.234 -12.356 -14.983  1.00  0.00      R00  C  
ATOM   2420  OG  SER 0 154      -8.450 -12.513 -15.743  1.00  0.00      R00  O  
ATOM   2421  H   SER 0 154      -7.395 -14.675 -16.128  1.00  0.00      R00  H  
ATOM   2422  HG  SER 0 154      -8.617 -11.698 -16.223  1.00  0.00      R00  H  
ATOM   2423  HA  SER 0 154      -5.853 -13.594 -13.954  1.00  0.00           H  
ATOM   2424  HB3 SER 0 154      -6.355 -12.159 -15.597  1.00  0.00           H  
ATOM   2425  HB2 SER 0 154      -7.378 -11.421 -14.442  1.00  0.00           H  
ATOM   2426  N   ARG 0 155      -8.687 -14.786 -12.830  1.00  0.00      R00  N  
ATOM   2427  CA  ARG 0 155      -9.384 -15.083 -11.622  1.00  0.00      R00  C  
ATOM   2428  C   ARG 0 155      -8.646 -16.243 -10.877  1.00  0.00      R00  C  
ATOM   2429  O   ARG 0 155      -8.981 -16.510  -9.705  1.00  0.00      R00  O  
ATOM   2430  CB  ARG 0 155     -10.843 -15.466 -11.920  1.00  0.00      R00  C  
ATOM   2431  CG  ARG 0 155     -11.658 -14.384 -12.710  1.00  0.00      R00  C  
ATOM   2432  CD  ARG 0 155     -11.916 -14.582 -14.256  1.00  0.00      R00  C  
ATOM   2433  NE  ARG 0 155     -12.929 -15.587 -14.608  1.00  0.00      R00  N  
ATOM   2434  CZ  ARG 0 155     -13.379 -15.977 -15.774  1.00  0.00      R00  C  
ATOM   2435  NH1 ARG 0 155     -14.215 -16.998 -15.858  1.00  0.00      R00  N  
ATOM   2436  NH2 ARG 0 155     -13.017 -15.429 -16.893  1.00  0.00      R00  N1+
ATOM   2437  H   ARG 0 155      -8.867 -15.269 -13.699  1.00  0.00      R00  H  
ATOM   2438  HE  ARG 0 155     -13.349 -16.210 -13.933  1.00  0.00      R00  H  
ATOM   2439 HH11 ARG 0 155     -14.552 -17.415 -16.714  1.00  0.00      R00  H  
ATOM   2440 HH12 ARG 0 155     -14.447 -17.538 -15.036  1.00  0.00      R00  H  
ATOM   2441 HH21 ARG 0 155     -13.369 -15.728 -17.791  1.00  0.00      R00  H  
ATOM   2442 HH22 ARG 0 155     -12.247 -14.775 -16.899  1.00  0.00      R00  H  
ATOM   2443  HA  ARG 0 155      -9.438 -14.163 -11.041  1.00  0.00           H  
ATOM   2444  HB3 ARG 0 155     -11.362 -15.721 -10.996  1.00  0.00           H  
ATOM   2445  HB2 ARG 0 155     -10.883 -16.272 -12.653  1.00  0.00           H  
ATOM   2446  HG3 ARG 0 155     -11.400 -13.355 -12.462  1.00  0.00           H  
ATOM   2447  HG2 ARG 0 155     -12.648 -14.465 -12.262  1.00  0.00           H  
ATOM   2448  HD3 ARG 0 155     -10.987 -14.878 -14.743  1.00  0.00           H  
ATOM   2449  HD2 ARG 0 155     -12.181 -13.627 -14.710  1.00  0.00           H  
ATOM   2450  N   ILE 0 156      -7.697 -17.020 -11.518  1.00  0.00      R00  N  
ATOM   2451  CA  ILE 0 156      -6.945 -18.039 -10.814  1.00  0.00      R00  C  
ATOM   2452  C   ILE 0 156      -5.771 -17.496 -10.040  1.00  0.00      R00  C  
ATOM   2453  O   ILE 0 156      -5.684 -17.839  -8.878  1.00  0.00      R00  O  
ATOM   2454  CB  ILE 0 156      -6.369 -19.259 -11.737  1.00  0.00      R00  C  
ATOM   2455  CG2 ILE 0 156      -5.772 -20.430 -10.908  1.00  0.00      R00  C  
ATOM   2456  CG1 ILE 0 156      -7.545 -19.845 -12.487  1.00  0.00      R00  C  
ATOM   2457  CD1 ILE 0 156      -7.045 -20.804 -13.544  1.00  0.00      R00  C  
ATOM   2458  H   ILE 0 156      -7.398 -16.937 -12.479  1.00  0.00      R00  H  
ATOM   2459  HA  ILE 0 156      -7.541 -18.639 -10.126  1.00  0.00           H  
ATOM   2460  HB  ILE 0 156      -5.678 -18.805 -12.447  1.00  0.00           H  
ATOM   2461 HG21 ILE 0 156      -6.538 -20.741 -10.198  1.00  0.00           H  
ATOM   2462 HG22 ILE 0 156      -5.461 -21.306 -11.477  1.00  0.00           H  
ATOM   2463 HG23 ILE 0 156      -4.856 -20.102 -10.416  1.00  0.00           H  
ATOM   2464 HG13 ILE 0 156      -8.179 -19.048 -12.876  1.00  0.00           H  
ATOM   2465 HG12 ILE 0 156      -8.260 -20.306 -11.805  1.00  0.00           H  
ATOM   2466 HD11 ILE 0 156      -5.967 -20.955 -13.601  1.00  0.00           H  
ATOM   2467 HD12 ILE 0 156      -7.517 -21.779 -13.422  1.00  0.00           H  
ATOM   2468 HD13 ILE 0 156      -7.373 -20.415 -14.508  1.00  0.00           H  
ATOM   2469  N   VAL 0 157      -4.945 -16.723 -10.733  1.00  0.00      R00  N  
ATOM   2470  CA  VAL 0 157      -3.780 -15.989 -10.276  1.00  0.00      R00  C  
ATOM   2471  C   VAL 0 157      -3.986 -15.035  -9.113  1.00  0.00      R00  C  
ATOM   2472  O   VAL 0 157      -3.013 -14.998  -8.295  1.00  0.00      R00  O  
ATOM   2473  CB  VAL 0 157      -3.060 -15.240 -11.470  1.00  0.00      R00  C  
ATOM   2474  CG1 VAL 0 157      -2.426 -16.151 -12.485  1.00  0.00      R00  C  
ATOM   2475  CG2 VAL 0 157      -3.740 -13.973 -12.013  1.00  0.00      R00  C  
ATOM   2476  H   VAL 0 157      -5.098 -16.811 -11.727  1.00  0.00      R00  H  
ATOM   2477  HA  VAL 0 157      -3.165 -16.840  -9.984  1.00  0.00           H  
ATOM   2478  HB  VAL 0 157      -2.229 -14.797 -10.920  1.00  0.00           H  
ATOM   2479 HG11 VAL 0 157      -3.249 -16.653 -12.995  1.00  0.00           H  
ATOM   2480 HG12 VAL 0 157      -1.799 -15.662 -13.232  1.00  0.00           H  
ATOM   2481 HG13 VAL 0 157      -1.684 -16.794 -12.011  1.00  0.00           H  
ATOM   2482 HG21 VAL 0 157      -4.821 -14.118 -12.001  1.00  0.00           H  
ATOM   2483 HG22 VAL 0 157      -3.482 -13.167 -11.326  1.00  0.00           H  
ATOM   2484 HG23 VAL 0 157      -3.597 -13.844 -13.086  1.00  0.00           H  
ATOM   2485  N   SER 0 158      -5.098 -14.334  -8.975  1.00  0.00      R00  N  
ATOM   2486  CA  SER 0 158      -5.487 -13.614  -7.671  1.00  0.00      R00  C  
ATOM   2487  C   SER 0 158      -5.881 -14.616  -6.516  1.00  0.00      R00  C  
ATOM   2488  O   SER 0 158      -5.693 -14.403  -5.345  1.00  0.00      R00  O  
ATOM   2489  CB  SER 0 158      -6.614 -12.648  -8.030  1.00  0.00      R00  C  
ATOM   2490  OG  SER 0 158      -7.694 -13.286  -8.589  1.00  0.00      R00  O  
ATOM   2491  H   SER 0 158      -5.820 -14.603  -9.627  1.00  0.00      R00  H  
ATOM   2492  HG  SER 0 158      -8.126 -12.680  -9.196  1.00  0.00      R00  H  
ATOM   2493  HA  SER 0 158      -4.551 -13.117  -7.413  1.00  0.00           H  
ATOM   2494  HB3 SER 0 158      -6.221 -11.900  -8.718  1.00  0.00           H  
ATOM   2495  HB2 SER 0 158      -6.809 -12.057  -7.135  1.00  0.00           H  
ATOM   2496  N   ALA 0 159      -6.720 -15.635  -6.872  1.00  0.00      R00  N  
ATOM   2497  CA  ALA 0 159      -7.147 -16.689  -5.942  1.00  0.00      R00  C  
ATOM   2498  C   ALA 0 159      -6.097 -17.667  -5.459  1.00  0.00      R00  C  
ATOM   2499  O   ALA 0 159      -6.191 -18.067  -4.276  1.00  0.00      R00  O  
ATOM   2500  CB  ALA 0 159      -8.372 -17.484  -6.522  1.00  0.00      R00  C  
ATOM   2501  H   ALA 0 159      -7.116 -15.726  -7.796  1.00  0.00      R00  H  
ATOM   2502  HA  ALA 0 159      -7.370 -16.178  -5.006  1.00  0.00           H  
ATOM   2503  HB1 ALA 0 159      -9.205 -16.832  -6.786  1.00  0.00           H  
ATOM   2504  HB2 ALA 0 159      -8.054 -17.913  -7.472  1.00  0.00           H  
ATOM   2505  HB3 ALA 0 159      -8.786 -18.317  -5.955  1.00  0.00           H  
ATOM   2506  N   ALA 0 160      -5.134 -18.000  -6.263  1.00  0.00      R00  N  
ATOM   2507  CA  ALA 0 160      -3.984 -18.928  -5.913  1.00  0.00      R00  C  
ATOM   2508  C   ALA 0 160      -2.996 -18.262  -4.894  1.00  0.00      R00  C  
ATOM   2509  O   ALA 0 160      -2.323 -18.932  -4.067  1.00  0.00      R00  O  
ATOM   2510  CB  ALA 0 160      -3.419 -19.405  -7.280  1.00  0.00      R00  C  
ATOM   2511  H   ALA 0 160      -5.333 -17.840  -7.240  1.00  0.00      R00  H  
ATOM   2512  HA  ALA 0 160      -4.336 -19.840  -5.432  1.00  0.00           H  
ATOM   2513  HB1 ALA 0 160      -3.237 -18.479  -7.826  1.00  0.00           H  
ATOM   2514  HB2 ALA 0 160      -2.574 -20.090  -7.217  1.00  0.00           H  
ATOM   2515  HB3 ALA 0 160      -4.153 -20.007  -7.816  1.00  0.00           H  
ATOM   2516  N   ALA 0 161      -2.944 -16.929  -4.994  1.00  0.00      R00  N  
ATOM   2517  CA  ALA 0 161      -2.280 -16.013  -4.091  1.00  0.00      R00  C  
ATOM   2518  C   ALA 0 161      -2.988 -15.919  -2.708  1.00  0.00      R00  C  
ATOM   2519  O   ALA 0 161      -2.278 -15.960  -1.727  1.00  0.00      R00  O  
ATOM   2520  CB  ALA 0 161      -2.114 -14.689  -4.801  1.00  0.00      R00  C  
ATOM   2521  H   ALA 0 161      -3.253 -16.569  -5.885  1.00  0.00      R00  H  
ATOM   2522  HA  ALA 0 161      -1.313 -16.501  -3.972  1.00  0.00           H  
ATOM   2523  HB1 ALA 0 161      -2.026 -13.855  -4.105  1.00  0.00           H  
ATOM   2524  HB2 ALA 0 161      -1.263 -14.623  -5.478  1.00  0.00           H  
ATOM   2525  HB3 ALA 0 161      -3.002 -14.497  -5.403  1.00  0.00           H  
ATOM   2526  N   TRP 0 162      -4.317 -15.678  -2.724  1.00  0.00      R00  N  
ATOM   2527  CA  TRP 0 162      -5.180 -15.651  -1.608  1.00  0.00      R00  C  
ATOM   2528  C   TRP 0 162      -5.065 -16.953  -0.700  1.00  0.00      R00  C  
ATOM   2529  O   TRP 0 162      -4.670 -16.810   0.426  1.00  0.00      R00  O  
ATOM   2530  CB  TRP 0 162      -6.613 -15.212  -2.035  1.00  0.00      R00  C  
ATOM   2531  CG  TRP 0 162      -7.604 -14.937  -0.902  1.00  0.00      R00  C  
ATOM   2532  CD2 TRP 0 162      -8.301 -13.742  -0.468  1.00  0.00      R00  C  
ATOM   2533  CE2 TRP 0 162      -9.218 -14.071   0.580  1.00  0.00      R00  C  
ATOM   2534  CE3 TRP 0 162      -8.234 -12.382  -0.894  1.00  0.00      R00  C  
ATOM   2535  CD1 TRP 0 162      -8.193 -15.907  -0.200  1.00  0.00      R00  C  
ATOM   2536  NE1 TRP 0 162      -9.094 -15.387   0.657  1.00  0.00      R00  N  
ATOM   2537  CZ2 TRP 0 162     -10.055 -13.083   1.110  1.00  0.00      R00  C  
ATOM   2538  CZ3 TRP 0 162      -9.061 -11.407  -0.284  1.00  0.00      R00  C  
ATOM   2539  CH2 TRP 0 162      -9.966 -11.746   0.759  1.00  0.00      R00  C  
ATOM   2540  H   TRP 0 162      -4.868 -15.589  -3.566  1.00  0.00      R00  H  
ATOM   2541  HE1 TRP 0 162      -9.717 -15.900   1.265  1.00  0.00      R00  H  
ATOM   2542  HA  TRP 0 162      -4.808 -14.786  -1.059  1.00  0.00           H  
ATOM   2543  HB3 TRP 0 162      -7.045 -15.727  -2.892  1.00  0.00           H  
ATOM   2544  HB2 TRP 0 162      -6.460 -14.203  -2.417  1.00  0.00           H  
ATOM   2545  HE3 TRP 0 162      -7.576 -12.192  -1.729  1.00  0.00           H  
ATOM   2546  HD1 TRP 0 162      -7.993 -16.957  -0.356  1.00  0.00           H  
ATOM   2547  HZ2 TRP 0 162     -10.788 -13.457   1.810  1.00  0.00           H  
ATOM   2548  HZ3 TRP 0 162      -9.059 -10.385  -0.631  1.00  0.00           H  
ATOM   2549  HH2 TRP 0 162     -10.685 -11.100   1.241  1.00  0.00           H  
ATOM   2550  N   THR 0 163      -5.295 -18.150  -1.256  1.00  0.00      R00  N  
ATOM   2551  CA  THR 0 163      -5.185 -19.494  -0.670  1.00  0.00      R00  C  
ATOM   2552  C   THR 0 163      -3.795 -19.777  -0.053  1.00  0.00      R00  C  
ATOM   2553  O   THR 0 163      -3.755 -20.372   1.054  1.00  0.00      R00  O  
ATOM   2554  CB  THR 0 163      -5.611 -20.617  -1.702  1.00  0.00      R00  C  
ATOM   2555  OG1 THR 0 163      -4.974 -20.336  -2.931  1.00  0.00      R00  O  
ATOM   2556  CG2 THR 0 163      -7.149 -20.675  -2.021  1.00  0.00      R00  C  
ATOM   2557  H   THR 0 163      -5.728 -18.107  -2.167  1.00  0.00      R00  H  
ATOM   2558  HG1 THR 0 163      -5.564 -19.883  -3.537  1.00  0.00      R00  H  
ATOM   2559  HA  THR 0 163      -5.813 -19.600   0.215  1.00  0.00           H  
ATOM   2560  HB  THR 0 163      -5.411 -21.622  -1.330  1.00  0.00           H  
ATOM   2561 HG21 THR 0 163      -7.538 -19.723  -2.383  1.00  0.00           H  
ATOM   2562 HG22 THR 0 163      -7.445 -21.491  -2.681  1.00  0.00           H  
ATOM   2563 HG23 THR 0 163      -7.613 -20.913  -1.064  1.00  0.00           H  
ATOM   2564  N   ALA 0 164      -2.700 -19.278  -0.674  1.00  0.00      R00  N  
ATOM   2565  CA  ALA 0 164      -1.326 -19.516  -0.149  1.00  0.00      R00  C  
ATOM   2566  C   ALA 0 164      -1.022 -18.529   0.910  1.00  0.00      R00  C  
ATOM   2567  O   ALA 0 164      -0.254 -18.867   1.879  1.00  0.00      R00  O  
ATOM   2568  CB  ALA 0 164      -0.321 -19.502  -1.284  1.00  0.00      R00  C  
ATOM   2569  H   ALA 0 164      -2.749 -18.800  -1.562  1.00  0.00      R00  H  
ATOM   2570  HA  ALA 0 164      -1.230 -20.542   0.204  1.00  0.00           H  
ATOM   2571  HB1 ALA 0 164      -0.168 -20.486  -1.727  1.00  0.00           H  
ATOM   2572  HB2 ALA 0 164      -0.745 -18.883  -2.075  1.00  0.00           H  
ATOM   2573  HB3 ALA 0 164       0.627 -18.994  -1.107  1.00  0.00           H  
ATOM   2574  N   SER 0 165      -1.620 -17.330   0.751  1.00  0.00      R00  N  
ATOM   2575  CA  SER 0 165      -1.642 -16.241   1.795  1.00  0.00      R00  C  
ATOM   2576  C   SER 0 165      -2.325 -16.677   3.125  1.00  0.00      R00  C  
ATOM   2577  O   SER 0 165      -1.815 -16.437   4.237  1.00  0.00      R00  O  
ATOM   2578  CB  SER 0 165      -2.155 -15.010   1.170  1.00  0.00      R00  C  
ATOM   2579  OG  SER 0 165      -1.149 -14.420   0.302  1.00  0.00      R00  O  
ATOM   2580  H   SER 0 165      -1.910 -16.926  -0.128  1.00  0.00      R00  H  
ATOM   2581  HG  SER 0 165      -1.392 -14.862  -0.515  1.00  0.00      R00  H  
ATOM   2582  HA  SER 0 165      -0.598 -16.162   2.098  1.00  0.00           H  
ATOM   2583  HB3 SER 0 165      -2.172 -14.444   2.102  1.00  0.00           H  
ATOM   2584  HB2 SER 0 165      -3.144 -15.058   0.714  1.00  0.00           H  
ATOM   2585  N   ALA 0 166      -3.418 -17.434   2.897  1.00  0.00      R00  N  
ATOM   2586  CA  ALA 0 166      -4.224 -18.033   3.938  1.00  0.00      R00  C  
ATOM   2587  C   ALA 0 166      -3.338 -19.122   4.747  1.00  0.00      R00  C  
ATOM   2588  O   ALA 0 166      -3.237 -19.028   6.000  1.00  0.00      R00  O  
ATOM   2589  CB  ALA 0 166      -5.452 -18.677   3.304  1.00  0.00      R00  C  
ATOM   2590  H   ALA 0 166      -3.772 -17.607   1.967  1.00  0.00      R00  H  
ATOM   2591  HA  ALA 0 166      -4.689 -17.360   4.658  1.00  0.00           H  
ATOM   2592  HB1 ALA 0 166      -6.058 -17.988   2.715  1.00  0.00           H  
ATOM   2593  HB2 ALA 0 166      -5.300 -19.617   2.773  1.00  0.00           H  
ATOM   2594  HB3 ALA 0 166      -6.228 -18.908   4.034  1.00  0.00           H  
ATOM   2595  N   LEU 0 167      -2.708 -20.075   4.015  1.00  0.00      R00  N  
ATOM   2596  CA  LEU 0 167      -1.751 -21.082   4.461  1.00  0.00      R00  C  
ATOM   2597  C   LEU 0 167      -0.654 -20.543   5.365  1.00  0.00      R00  C  
ATOM   2598  O   LEU 0 167      -0.428 -21.059   6.480  1.00  0.00      R00  O  
ATOM   2599  CB  LEU 0 167      -1.210 -21.959   3.235  1.00  0.00      R00  C  
ATOM   2600  CG  LEU 0 167       0.042 -22.811   3.519  1.00  0.00      R00  C  
ATOM   2601  CD1 LEU 0 167      -0.131 -23.866   4.627  1.00  0.00      R00  C  
ATOM   2602  CD2 LEU 0 167       0.355 -23.539   2.201  1.00  0.00      R00  C  
ATOM   2603  H   LEU 0 167      -3.042 -20.316   3.093  1.00  0.00      R00  H  
ATOM   2604  HA  LEU 0 167      -2.364 -21.640   5.170  1.00  0.00           H  
ATOM   2605  HB3 LEU 0 167      -1.011 -21.392   2.326  1.00  0.00           H  
ATOM   2606  HB2 LEU 0 167      -2.051 -22.615   3.008  1.00  0.00           H  
ATOM   2607  HG  LEU 0 167       0.840 -22.102   3.739  1.00  0.00           H  
ATOM   2608 HD11 LEU 0 167       0.714 -23.806   5.313  1.00  0.00           H  
ATOM   2609 HD12 LEU 0 167      -1.012 -23.705   5.247  1.00  0.00           H  
ATOM   2610 HD13 LEU 0 167      -0.161 -24.889   4.253  1.00  0.00           H  
ATOM   2611 HD21 LEU 0 167       1.308 -24.057   2.314  1.00  0.00           H  
ATOM   2612 HD22 LEU 0 167      -0.437 -24.240   1.939  1.00  0.00           H  
ATOM   2613 HD23 LEU 0 167       0.436 -22.928   1.302  1.00  0.00           H  
ATOM   2614  N   VAL 0 168       0.001 -19.478   4.920  1.00  0.00      R00  N  
ATOM   2615  CA  VAL 0 168       1.061 -18.840   5.738  1.00  0.00      R00  C  
ATOM   2616  C   VAL 0 168       0.484 -18.177   7.001  1.00  0.00      R00  C  
ATOM   2617  O   VAL 0 168       1.157 -18.153   8.008  1.00  0.00      R00  O  
ATOM   2618  CB  VAL 0 168       2.042 -17.867   5.009  1.00  0.00      R00  C  
ATOM   2619  CG1 VAL 0 168       2.978 -18.467   3.932  1.00  0.00      R00  C  
ATOM   2620  CG2 VAL 0 168       1.316 -16.608   4.461  1.00  0.00      R00  C  
ATOM   2621  H   VAL 0 168      -0.184 -19.223   3.961  1.00  0.00      R00  H  
ATOM   2622  HA  VAL 0 168       1.794 -19.599   6.012  1.00  0.00           H  
ATOM   2623  HB  VAL 0 168       2.839 -17.572   5.693  1.00  0.00           H  
ATOM   2624 HG11 VAL 0 168       3.729 -17.730   3.647  1.00  0.00           H  
ATOM   2625 HG12 VAL 0 168       3.628 -19.210   4.393  1.00  0.00           H  
ATOM   2626 HG13 VAL 0 168       2.556 -18.925   3.038  1.00  0.00           H  
ATOM   2627 HG21 VAL 0 168       0.561 -16.855   3.715  1.00  0.00           H  
ATOM   2628 HG22 VAL 0 168       0.900 -16.091   5.325  1.00  0.00           H  
ATOM   2629 HG23 VAL 0 168       2.012 -15.882   4.040  1.00  0.00           H  
ATOM   2630  N   MET 0 169      -0.797 -17.703   6.930  1.00  0.00      R00  N  
ATOM   2631  CA  MET 0 169      -1.537 -17.223   8.113  1.00  0.00      R00  C  
ATOM   2632  C   MET 0 169      -2.271 -18.365   8.907  1.00  0.00      R00  C  
ATOM   2633  O   MET 0 169      -2.874 -18.067   9.910  1.00  0.00      R00  O  
ATOM   2634  CB  MET 0 169      -2.541 -16.179   7.613  1.00  0.00      R00  C  
ATOM   2635  CG  MET 0 169      -1.893 -14.893   7.079  1.00  0.00      R00  C  
ATOM   2636  SD  MET 0 169      -3.176 -13.925   6.098  1.00  0.00      R00  S  
ATOM   2637  CE  MET 0 169      -3.858 -12.885   7.408  1.00  0.00      R00  C  
ATOM   2638  H   MET 0 169      -1.204 -17.931   6.034  1.00  0.00      R00  H  
ATOM   2639  HA  MET 0 169      -0.891 -16.715   8.830  1.00  0.00           H  
ATOM   2640  HB3 MET 0 169      -3.157 -15.907   8.470  1.00  0.00           H  
ATOM   2641  HB2 MET 0 169      -3.226 -16.603   6.878  1.00  0.00           H  
ATOM   2642  HG3 MET 0 169      -1.026 -14.970   6.424  1.00  0.00           H  
ATOM   2643  HG2 MET 0 169      -1.467 -14.357   7.927  1.00  0.00           H  
ATOM   2644  HE1 MET 0 169      -4.002 -13.393   8.361  1.00  0.00           H  
ATOM   2645  HE2 MET 0 169      -3.162 -12.058   7.549  1.00  0.00           H  
ATOM   2646  HE3 MET 0 169      -4.847 -12.542   7.104  1.00  0.00           H  
ATOM   2647  N   THR 0 170      -2.107 -19.666   8.660  1.00  0.00      R00  N  
ATOM   2648  CA  THR 0 170      -2.941 -20.648   9.413  1.00  0.00      R00  C  
ATOM   2649  C   THR 0 170      -2.555 -20.808  10.908  1.00  0.00      R00  C  
ATOM   2650  O   THR 0 170      -3.503 -20.914  11.766  1.00  0.00      R00  O  
ATOM   2651  CB  THR 0 170      -3.129 -22.071   8.806  1.00  0.00      R00  C  
ATOM   2652  OG1 THR 0 170      -1.782 -22.549   8.454  1.00  0.00      R00  O  
ATOM   2653  CG2 THR 0 170      -3.903 -22.032   7.501  1.00  0.00      R00  C  
ATOM   2654  H   THR 0 170      -1.552 -19.993   7.882  1.00  0.00      R00  H  
ATOM   2655  HG1 THR 0 170      -1.459 -22.033   7.711  1.00  0.00      R00  H  
ATOM   2656  HA  THR 0 170      -3.977 -20.312   9.390  1.00  0.00           H  
ATOM   2657  HB  THR 0 170      -3.515 -22.822   9.495  1.00  0.00           H  
ATOM   2658 HG21 THR 0 170      -4.901 -21.789   7.865  1.00  0.00           H  
ATOM   2659 HG22 THR 0 170      -3.619 -21.200   6.857  1.00  0.00           H  
ATOM   2660 HG23 THR 0 170      -3.951 -22.901   6.844  1.00  0.00           H  
ATOM   2661  N   PRO 0 171      -1.238 -20.760  11.336  1.00  0.00      R00  N  
ATOM   2662  CA  PRO 0 171      -0.931 -20.364  12.698  1.00  0.00      R00  C  
ATOM   2663  C   PRO 0 171      -1.485 -19.091  13.340  1.00  0.00      R00  C  
ATOM   2664  O   PRO 0 171      -2.198 -19.292  14.332  1.00  0.00      R00  O  
ATOM   2665  CD  PRO 0 171      -0.004 -21.013  10.509  1.00  0.00      R00  C  
ATOM   2666  CB  PRO 0 171       0.548 -20.474  12.801  1.00  0.00      R00  C  
ATOM   2667  CG  PRO 0 171       1.044 -20.310  11.367  1.00  0.00      R00  C  
ATOM   2668  HD2 PRO 0 171      -0.117 -20.548   9.529  1.00  0.00           H  
ATOM   2669  HD3 PRO 0 171       0.247 -22.039  10.242  1.00  0.00           H  
ATOM   2670  HA  PRO 0 171      -1.471 -21.111  13.280  1.00  0.00           H  
ATOM   2671  HB3 PRO 0 171       0.742 -21.452  13.242  1.00  0.00           H  
ATOM   2672  HB2 PRO 0 171       0.988 -19.718  13.452  1.00  0.00           H  
ATOM   2673  HG2 PRO 0 171       1.090 -19.267  11.053  1.00  0.00           H  
ATOM   2674  HG3 PRO 0 171       2.007 -20.803  11.233  1.00  0.00           H  
ATOM   2675  N   ILE 0 172      -1.279 -17.960  12.700  1.00  0.00      R00  N  
ATOM   2676  CA  ILE 0 172      -1.829 -16.668  13.086  1.00  0.00      R00  C  
ATOM   2677  C   ILE 0 172      -3.375 -16.527  13.349  1.00  0.00      R00  C  
ATOM   2678  O   ILE 0 172      -3.838 -15.854  14.309  1.00  0.00      R00  O  
ATOM   2679  CB  ILE 0 172      -1.343 -15.583  12.083  1.00  0.00      R00  C  
ATOM   2680  CG2 ILE 0 172      -1.931 -14.136  12.328  1.00  0.00      R00  C  
ATOM   2681  CG1 ILE 0 172       0.250 -15.571  12.087  1.00  0.00      R00  C  
ATOM   2682  CD1 ILE 0 172       0.967 -15.015  10.868  1.00  0.00      R00  C  
ATOM   2683  H   ILE 0 172      -0.845 -17.924  11.789  1.00  0.00      R00  H  
ATOM   2684  HA  ILE 0 172      -1.274 -16.356  13.971  1.00  0.00           H  
ATOM   2685  HB  ILE 0 172      -1.585 -15.772  11.037  1.00  0.00           H  
ATOM   2686 HG21 ILE 0 172      -2.131 -13.891  13.371  1.00  0.00           H  
ATOM   2687 HG22 ILE 0 172      -1.235 -13.383  11.959  1.00  0.00           H  
ATOM   2688 HG23 ILE 0 172      -2.903 -14.041  11.843  1.00  0.00           H  
ATOM   2689 HG13 ILE 0 172       0.678 -16.573  12.078  1.00  0.00           H  
ATOM   2690 HG12 ILE 0 172       0.567 -14.965  12.936  1.00  0.00           H  
ATOM   2691 HD11 ILE 0 172       0.549 -14.042  10.606  1.00  0.00           H  
ATOM   2692 HD12 ILE 0 172       2.045 -14.992  11.024  1.00  0.00           H  
ATOM   2693 HD13 ILE 0 172       0.731 -15.520   9.932  1.00  0.00           H  
ATOM   2694  N   PHE 0 173      -4.144 -17.256  12.492  1.00  0.00      R00  N  
ATOM   2695  CA  PHE 0 173      -5.582 -17.246  12.477  1.00  0.00      R00  C  
ATOM   2696  C   PHE 0 173      -6.129 -17.972  13.739  1.00  0.00      R00  C  
ATOM   2697  O   PHE 0 173      -7.062 -17.520  14.355  1.00  0.00      R00  O  
ATOM   2698  CB  PHE 0 173      -6.249 -17.952  11.243  1.00  0.00      R00  C  
ATOM   2699  CG  PHE 0 173      -6.058 -17.290   9.952  1.00  0.00      R00  C  
ATOM   2700  CD1 PHE 0 173      -6.078 -18.177   8.786  1.00  0.00      R00  C  
ATOM   2701  CD2 PHE 0 173      -6.008 -15.887   9.833  1.00  0.00      R00  C  
ATOM   2702  CE1 PHE 0 173      -6.242 -17.587   7.540  1.00  0.00      R00  C  
ATOM   2703  CE2 PHE 0 173      -6.079 -15.355   8.572  1.00  0.00      R00  C  
ATOM   2704  CZ  PHE 0 173      -6.172 -16.210   7.469  1.00  0.00      R00  C  
ATOM   2705  H   PHE 0 173      -3.717 -17.900  11.842  1.00  0.00      R00  H  
ATOM   2706  HA  PHE 0 173      -5.882 -16.200  12.405  1.00  0.00           H  
ATOM   2707  HB3 PHE 0 173      -7.332 -18.080  11.270  1.00  0.00           H  
ATOM   2708  HB2 PHE 0 173      -5.862 -18.970  11.266  1.00  0.00           H  
ATOM   2709  HD1 PHE 0 173      -6.223 -19.241   8.898  1.00  0.00           H  
ATOM   2710  HD2 PHE 0 173      -5.956 -15.183  10.651  1.00  0.00           H  
ATOM   2711  HE1 PHE 0 173      -6.416 -18.182   6.656  1.00  0.00           H  
ATOM   2712  HE2 PHE 0 173      -6.225 -14.300   8.395  1.00  0.00           H  
ATOM   2713  HZ  PHE 0 173      -6.401 -15.787   6.502  1.00  0.00           H  
ATOM   2714  N   MET 0 174      -5.405 -19.033  14.139  1.00  0.00      R00  N  
ATOM   2715  CA  MET 0 174      -5.940 -19.788  15.332  1.00  0.00      R00  C  
ATOM   2716  C   MET 0 174      -5.493 -19.227  16.693  1.00  0.00      R00  C  
ATOM   2717  O   MET 0 174      -6.298 -19.223  17.640  1.00  0.00      R00  O  
ATOM   2718  CB  MET 0 174      -5.726 -21.334  15.124  1.00  0.00      R00  C  
ATOM   2719  CG  MET 0 174      -4.448 -21.974  15.609  1.00  0.00      R00  C  
ATOM   2720  SD  MET 0 174      -4.396 -23.801  15.167  1.00  0.00      R00  S  
ATOM   2721  CE  MET 0 174      -4.332 -23.806  13.339  1.00  0.00      R00  C  
ATOM   2722  H   MET 0 174      -4.603 -19.481  13.719  1.00  0.00      R00  H  
ATOM   2723  HA  MET 0 174      -7.012 -19.619  15.433  1.00  0.00           H  
ATOM   2724  HB3 MET 0 174      -5.825 -21.603  14.072  1.00  0.00           H  
ATOM   2725  HB2 MET 0 174      -6.596 -21.803  15.585  1.00  0.00           H  
ATOM   2726  HG3 MET 0 174      -4.283 -21.834  16.677  1.00  0.00           H  
ATOM   2727  HG2 MET 0 174      -3.569 -21.483  15.191  1.00  0.00           H  
ATOM   2728  HE1 MET 0 174      -5.312 -23.553  12.936  1.00  0.00           H  
ATOM   2729  HE2 MET 0 174      -3.553 -23.185  12.895  1.00  0.00           H  
ATOM   2730  HE3 MET 0 174      -4.294 -24.846  13.017  1.00  0.00           H  
ATOM   2731  N   TYR 0 175      -4.236 -18.953  16.799  1.00  0.00      R00  N  
ATOM   2732  CA  TYR 0 175      -3.562 -18.393  18.059  1.00  0.00      R00  C  
ATOM   2733  C   TYR 0 175      -2.489 -17.337  17.650  1.00  0.00      R00  C  
ATOM   2734  O   TYR 0 175      -1.714 -17.541  16.675  1.00  0.00      R00  O  
ATOM   2735  CB  TYR 0 175      -2.892 -19.463  18.867  1.00  0.00      R00  C  
ATOM   2736  CG  TYR 0 175      -1.577 -20.014  18.445  1.00  0.00      R00  C  
ATOM   2737  CD1 TYR 0 175      -1.438 -20.689  17.215  1.00  0.00      R00  C  
ATOM   2738  CE1 TYR 0 175      -0.256 -21.205  16.785  1.00  0.00      R00  C  
ATOM   2739  CD2 TYR 0 175      -0.479 -20.040  19.339  1.00  0.00      R00  C  
ATOM   2740  CE2 TYR 0 175       0.744 -20.669  18.928  1.00  0.00      R00  C  
ATOM   2741  CZ  TYR 0 175       0.902 -21.081  17.591  1.00  0.00      R00  C  
ATOM   2742  OH  TYR 0 175       2.057 -21.693  17.277  1.00  0.00      R00  O  
ATOM   2743  H   TYR 0 175      -3.719 -18.946  15.932  1.00  0.00      R00  H  
ATOM   2744  HH  TYR 0 175       2.757 -21.063  17.466  1.00  0.00      R00  H  
ATOM   2745  HA  TYR 0 175      -4.319 -17.972  18.722  1.00  0.00           H  
ATOM   2746  HB3 TYR 0 175      -3.571 -20.315  18.896  1.00  0.00           H  
ATOM   2747  HB2 TYR 0 175      -2.753 -19.150  19.902  1.00  0.00           H  
ATOM   2748  HD1 TYR 0 175      -2.223 -20.834  16.488  1.00  0.00           H  
ATOM   2749  HE1 TYR 0 175      -0.195 -21.593  15.779  1.00  0.00           H  
ATOM   2750  HD2 TYR 0 175      -0.572 -19.682  20.354  1.00  0.00           H  
ATOM   2751  HE2 TYR 0 175       1.502 -20.794  19.687  1.00  0.00           H  
ATOM   2752  N   THR 0 176      -2.482 -16.171  18.422  1.00  0.00      R00  N  
ATOM   2753  CA  THR 0 176      -1.438 -15.132  18.237  1.00  0.00      R00  C  
ATOM   2754  C   THR 0 176      -1.327 -14.226  19.514  1.00  0.00      R00  C  
ATOM   2755  O   THR 0 176      -2.071 -14.439  20.517  1.00  0.00      R00  O  
ATOM   2756  CB  THR 0 176      -1.682 -14.384  16.877  1.00  0.00      R00  C  
ATOM   2757  OG1 THR 0 176      -0.628 -13.494  16.600  1.00  0.00      R00  O  
ATOM   2758  CG2 THR 0 176      -2.897 -13.541  16.664  1.00  0.00      R00  C  
ATOM   2759  H   THR 0 176      -3.249 -16.012  19.060  1.00  0.00      R00  H  
ATOM   2760  HG1 THR 0 176      -0.258 -13.602  15.721  1.00  0.00      R00  H  
ATOM   2761  HA  THR 0 176      -0.465 -15.623  18.273  1.00  0.00           H  
ATOM   2762  HB  THR 0 176      -1.726 -15.137  16.089  1.00  0.00           H  
ATOM   2763 HG21 THR 0 176      -2.975 -12.760  17.420  1.00  0.00           H  
ATOM   2764 HG22 THR 0 176      -2.806 -13.105  15.669  1.00  0.00           H  
ATOM   2765 HG23 THR 0 176      -3.822 -14.111  16.578  1.00  0.00           H  
ATOM   2766  N   THR 0 177      -0.202 -13.401  19.561  1.00  0.00      R00  N  
ATOM   2767  CA  THR 0 177       0.310 -12.835  20.799  1.00  0.00      R00  C  
ATOM   2768  C   THR 0 177      -0.429 -11.547  21.326  1.00  0.00      R00  C  
ATOM   2769  O   THR 0 177      -0.057 -10.757  22.177  1.00  0.00      R00  O  
ATOM   2770  CB  THR 0 177       1.878 -12.624  20.679  1.00  0.00      R00  C  
ATOM   2771  OG1 THR 0 177       2.644 -13.761  20.273  1.00  0.00      R00  O  
ATOM   2772  CG2 THR 0 177       2.671 -12.248  21.927  1.00  0.00      R00  C  
ATOM   2773  H   THR 0 177       0.381 -13.288  18.743  1.00  0.00      R00  H  
ATOM   2774  HG1 THR 0 177       2.766 -13.707  19.322  1.00  0.00      R00  H  
ATOM   2775  HA  THR 0 177       0.258 -13.571  21.601  1.00  0.00           H  
ATOM   2776  HB  THR 0 177       2.197 -11.897  19.933  1.00  0.00           H  
ATOM   2777 HG21 THR 0 177       3.719 -11.982  21.785  1.00  0.00           H  
ATOM   2778 HG22 THR 0 177       2.220 -11.451  22.518  1.00  0.00           H  
ATOM   2779 HG23 THR 0 177       2.693 -13.070  22.643  1.00  0.00           H  
ATOM   2780  N   LEU 0 178      -1.596 -11.330  20.652  1.00  0.00      R00  N  
ATOM   2781  CA  LEU 0 178      -2.633 -10.259  20.920  1.00  0.00      R00  C  
ATOM   2782  C   LEU 0 178      -3.354 -10.353  22.307  1.00  0.00      R00  C  
ATOM   2783  O   LEU 0 178      -4.065  -9.449  22.779  1.00  0.00      R00  O  
ATOM   2784  CB  LEU 0 178      -3.723 -10.171  19.843  1.00  0.00      R00  C  
ATOM   2785  CG  LEU 0 178      -3.186 -10.142  18.391  1.00  0.00      R00  C  
ATOM   2786  CD1 LEU 0 178      -4.316 -10.337  17.350  1.00  0.00      R00  C  
ATOM   2787  CD2 LEU 0 178      -2.342  -8.973  18.053  1.00  0.00      R00  C  
ATOM   2788  H   LEU 0 178      -1.832 -11.977  19.913  1.00  0.00      R00  H  
ATOM   2789  HA  LEU 0 178      -2.038  -9.348  20.972  1.00  0.00           H  
ATOM   2790  HB3 LEU 0 178      -4.283  -9.242  19.956  1.00  0.00           H  
ATOM   2791  HB2 LEU 0 178      -4.447 -10.962  20.034  1.00  0.00           H  
ATOM   2792  HG  LEU 0 178      -2.514 -10.972  18.170  1.00  0.00           H  
ATOM   2793 HD11 LEU 0 178      -5.229  -9.871  17.721  1.00  0.00           H  
ATOM   2794 HD12 LEU 0 178      -4.103 -10.094  16.309  1.00  0.00           H  
ATOM   2795 HD13 LEU 0 178      -4.575 -11.396  17.352  1.00  0.00           H  
ATOM   2796 HD21 LEU 0 178      -2.975  -8.087  18.100  1.00  0.00           H  
ATOM   2797 HD22 LEU 0 178      -1.625  -8.715  18.832  1.00  0.00           H  
ATOM   2798 HD23 LEU 0 178      -1.784  -9.010  17.117  1.00  0.00           H  
ATOM   2799  N   ILE 0 179      -3.262 -11.487  22.963  1.00  0.00      R00  N  
ATOM   2800  CA  ILE 0 179      -3.978 -11.861  24.250  1.00  0.00      R00  C  
ATOM   2801  C   ILE 0 179      -3.659 -10.861  25.395  1.00  0.00      R00  C  
ATOM   2802  O   ILE 0 179      -4.582 -10.402  26.029  1.00  0.00      R00  O  
ATOM   2803  CB  ILE 0 179      -3.750 -13.371  24.562  1.00  0.00      R00  C  
ATOM   2804  CG2 ILE 0 179      -4.236 -14.261  23.489  1.00  0.00      R00  C  
ATOM   2805  CG1 ILE 0 179      -2.330 -13.932  25.015  1.00  0.00      R00  C  
ATOM   2806  CD1 ILE 0 179      -1.081 -13.653  24.179  1.00  0.00      R00  C  
ATOM   2807  H   ILE 0 179      -2.634 -12.130  22.503  1.00  0.00      R00  H  
ATOM   2808  HA  ILE 0 179      -5.034 -11.693  24.036  1.00  0.00           H  
ATOM   2809  HB  ILE 0 179      -4.523 -13.425  25.329  1.00  0.00           H  
ATOM   2810 HG21 ILE 0 179      -4.718 -15.121  23.956  1.00  0.00           H  
ATOM   2811 HG22 ILE 0 179      -4.922 -13.701  22.854  1.00  0.00           H  
ATOM   2812 HG23 ILE 0 179      -3.414 -14.652  22.890  1.00  0.00           H  
ATOM   2813 HG13 ILE 0 179      -2.395 -15.013  25.145  1.00  0.00           H  
ATOM   2814 HG12 ILE 0 179      -2.102 -13.466  25.973  1.00  0.00           H  
ATOM   2815 HD11 ILE 0 179      -0.940 -12.574  24.244  1.00  0.00           H  
ATOM   2816 HD12 ILE 0 179      -0.211 -14.187  24.562  1.00  0.00           H  
ATOM   2817 HD13 ILE 0 179      -1.263 -14.071  23.189  1.00  0.00           H  
ATOM   2818  N   VAL 0 180      -2.366 -10.571  25.664  1.00  0.00      R00  N  
ATOM   2819  CA  VAL 0 180      -1.958  -9.508  26.641  1.00  0.00      R00  C  
ATOM   2820  C   VAL 0 180      -2.183  -8.055  26.071  1.00  0.00      R00  C  
ATOM   2821  O   VAL 0 180      -1.717  -7.851  24.926  1.00  0.00      R00  O  
ATOM   2822  CB  VAL 0 180      -0.461  -9.663  26.893  1.00  0.00      R00  C  
ATOM   2823  CG1 VAL 0 180      -0.122 -10.997  27.690  1.00  0.00      R00  C  
ATOM   2824  CG2 VAL 0 180       0.444  -9.579  25.668  1.00  0.00      R00  C  
ATOM   2825  H   VAL 0 180      -1.657 -11.001  25.087  1.00  0.00      R00  H  
ATOM   2826  HA  VAL 0 180      -2.548  -9.860  27.487  1.00  0.00           H  
ATOM   2827  HB  VAL 0 180      -0.079  -8.847  27.505  1.00  0.00           H  
ATOM   2828 HG11 VAL 0 180      -0.798 -10.981  28.544  1.00  0.00           H  
ATOM   2829 HG12 VAL 0 180      -0.325 -11.855  27.048  1.00  0.00           H  
ATOM   2830 HG13 VAL 0 180       0.906 -10.930  28.047  1.00  0.00           H  
ATOM   2831 HG21 VAL 0 180       0.113 -10.007  24.722  1.00  0.00           H  
ATOM   2832 HG22 VAL 0 180       0.755  -8.571  25.396  1.00  0.00           H  
ATOM   2833 HG23 VAL 0 180       1.442 -10.016  25.680  1.00  0.00           H  
ATOM   2834  N   ASP 0 181      -2.943  -7.214  26.762  1.00  0.00      R00  N  
ATOM   2835  CA  ASP 0 181      -3.291  -5.878  26.356  1.00  0.00      R00  C  
ATOM   2836  C   ASP 0 181      -2.557  -4.784  27.157  1.00  0.00      R00  C  
ATOM   2837  O   ASP 0 181      -2.515  -4.869  28.372  1.00  0.00      R00  O  
ATOM   2838  CB  ASP 0 181      -4.765  -5.568  26.365  1.00  0.00      R00  C  
ATOM   2839  CG  ASP 0 181      -5.591  -5.546  27.651  1.00  0.00      R00  C  
ATOM   2840  OD1 ASP 0 181      -5.255  -6.382  28.506  1.00  0.00      R00  O  
ATOM   2841  OD2 ASP 0 181      -6.596  -4.773  27.840  1.00  0.00      R00  O1-
ATOM   2842  H   ASP 0 181      -3.187  -7.448  27.714  1.00  0.00      R00  H  
ATOM   2843  HA  ASP 0 181      -3.036  -5.733  25.306  1.00  0.00           H  
ATOM   2844  HB3 ASP 0 181      -5.367  -6.269  25.787  1.00  0.00           H  
ATOM   2845  HB2 ASP 0 181      -4.923  -4.615  25.860  1.00  0.00           H  
ATOM   2846  N   ASN 0 182      -2.121  -3.739  26.416  1.00  0.00      R00  N  
ATOM   2847  CA  ASN 0 182      -1.521  -2.601  27.065  1.00  0.00      R00  C  
ATOM   2848  C   ASN 0 182      -2.167  -1.165  26.704  1.00  0.00      R00  C  
ATOM   2849  O   ASN 0 182      -1.918  -0.163  27.405  1.00  0.00      R00  O  
ATOM   2850  CB  ASN 0 182       0.050  -2.567  26.879  1.00  0.00      R00  C  
ATOM   2851  CG  ASN 0 182       0.702  -1.802  25.663  1.00  0.00      R00  C  
ATOM   2852  OD1 ASN 0 182       0.114  -1.349  24.669  1.00  0.00      R00  O  
ATOM   2853  ND2 ASN 0 182       1.986  -1.555  25.673  1.00  0.00      R00  N  
ATOM   2854  H   ASN 0 182      -2.244  -3.686  25.415  1.00  0.00      R00  H  
ATOM   2855 HD21 ASN 0 182       2.288  -0.781  25.098  1.00  0.00      R00  H  
ATOM   2856 HD22 ASN 0 182       2.580  -1.893  26.417  1.00  0.00      R00  H  
ATOM   2857  HA  ASN 0 182      -1.666  -2.647  28.145  1.00  0.00           H  
ATOM   2858  HB3 ASN 0 182       0.408  -3.596  26.871  1.00  0.00           H  
ATOM   2859  HB2 ASN 0 182       0.391  -1.979  27.732  1.00  0.00           H  
ATOM   2860  N   ASN 0 183      -2.936  -1.230  25.611  1.00  0.00      R00  N  
ATOM   2861  CA  ASN 0 183      -3.812  -0.117  25.170  1.00  0.00      R00  C  
ATOM   2862  C   ASN 0 183      -5.166  -0.766  24.695  1.00  0.00      R00  C  
ATOM   2863  O   ASN 0 183      -5.640  -0.396  23.678  1.00  0.00      R00  O  
ATOM   2864  CB  ASN 0 183      -3.094   0.598  23.986  1.00  0.00      R00  C  
ATOM   2865  CG  ASN 0 183      -2.138   1.772  24.358  1.00  0.00      R00  C  
ATOM   2866  OD1 ASN 0 183      -2.614   2.820  24.713  1.00  0.00      R00  O  
ATOM   2867  ND2 ASN 0 183      -0.844   1.465  24.291  1.00  0.00      R00  N  
ATOM   2868  H   ASN 0 183      -2.850  -2.107  25.117  1.00  0.00      R00  H  
ATOM   2869 HD21 ASN 0 183      -0.132   2.084  24.651  1.00  0.00      R00  H  
ATOM   2870 HD22 ASN 0 183      -0.612   0.496  24.127  1.00  0.00      R00  H  
ATOM   2871  HA  ASN 0 183      -3.982   0.628  25.947  1.00  0.00           H  
ATOM   2872  HB3 ASN 0 183      -3.838   1.157  23.419  1.00  0.00           H  
ATOM   2873  HB2 ASN 0 183      -2.790  -0.077  23.186  1.00  0.00           H  
ATOM   2874  N   GLY 0 184      -5.718  -1.568  25.532  1.00  0.00      R00  N  
ATOM   2875  CA  GLY 0 184      -7.140  -2.026  25.347  1.00  0.00      R00  C  
ATOM   2876  C   GLY 0 184      -7.355  -2.989  24.117  1.00  0.00      R00  C  
ATOM   2877  O   GLY 0 184      -6.332  -3.638  23.670  1.00  0.00      R00  O  
ATOM   2878  H   GLY 0 184      -5.162  -1.825  26.336  1.00  0.00      R00  H  
ATOM   2879  HA3 GLY 0 184      -7.887  -1.234  25.297  1.00  0.00           H  
ATOM   2880  HA2 GLY 0 184      -7.432  -2.583  26.237  1.00  0.00           H  
ATOM   2881  N   PRO 0 185      -8.592  -3.096  23.615  1.00  0.00      R00  N  
ATOM   2882  CA  PRO 0 185      -8.913  -4.037  22.530  1.00  0.00      R00  C  
ATOM   2883  C   PRO 0 185      -8.235  -3.730  21.152  1.00  0.00      R00  C  
ATOM   2884  O   PRO 0 185      -8.477  -2.693  20.570  1.00  0.00      R00  O  
ATOM   2885  CD  PRO 0 185      -9.724  -2.213  23.987  1.00  0.00      R00  C  
ATOM   2886  CB  PRO 0 185     -10.475  -3.891  22.524  1.00  0.00      R00  C  
ATOM   2887  CG  PRO 0 185     -10.815  -2.477  23.014  1.00  0.00      R00  C  
ATOM   2888  HD2 PRO 0 185      -9.547  -1.141  23.904  1.00  0.00           H  
ATOM   2889  HD3 PRO 0 185     -10.078  -2.582  24.950  1.00  0.00           H  
ATOM   2890  HA  PRO 0 185      -8.658  -5.075  22.742  1.00  0.00           H  
ATOM   2891  HB3 PRO 0 185     -10.921  -4.602  23.219  1.00  0.00           H  
ATOM   2892  HB2 PRO 0 185     -10.824  -3.919  21.491  1.00  0.00           H  
ATOM   2893  HG2 PRO 0 185     -10.704  -1.774  22.189  1.00  0.00           H  
ATOM   2894  HG3 PRO 0 185     -11.836  -2.361  23.380  1.00  0.00           H  
ATOM   2895  N   SER 0 186      -7.398  -4.622  20.677  1.00  0.00      R00  N  
ATOM   2896  CA  SER 0 186      -6.586  -4.481  19.479  1.00  0.00      R00  C  
ATOM   2897  C   SER 0 186      -6.264  -5.858  18.802  1.00  0.00      R00  C  
ATOM   2898  O   SER 0 186      -6.237  -6.873  19.500  1.00  0.00      R00  O  
ATOM   2899  CB  SER 0 186      -5.400  -3.567  19.802  1.00  0.00      R00  C  
ATOM   2900  OG  SER 0 186      -4.770  -4.148  20.971  1.00  0.00      R00  O  
ATOM   2901  H   SER 0 186      -7.235  -5.472  21.197  1.00  0.00      R00  H  
ATOM   2902  HG  SER 0 186      -5.449  -4.586  21.490  1.00  0.00      R00  H  
ATOM   2903  HA  SER 0 186      -7.194  -4.037  18.691  1.00  0.00           H  
ATOM   2904  HB3 SER 0 186      -5.727  -2.612  20.212  1.00  0.00           H  
ATOM   2905  HB2 SER 0 186      -4.690  -3.466  18.981  1.00  0.00           H  
ATOM   2906  N   CYS 0 187      -6.009  -5.870  17.492  1.00  0.00      R00  N  
ATOM   2907  CA  CYS 0 187      -5.929  -7.061  16.722  1.00  0.00      R00  C  
ATOM   2908  C   CYS 0 187      -5.419  -6.673  15.321  1.00  0.00      R00  C  
ATOM   2909  O   CYS 0 187      -6.142  -6.138  14.502  1.00  0.00      R00  O  
ATOM   2910  SG  CYS 0 187      -7.310  -9.052  15.288  1.00  0.00      R00  S  
ATOM   2911  CB  CYS 0 187      -7.290  -7.702  16.509  1.00  0.00      R00  C  
ATOM   2912  H   CYS 0 187      -6.200  -4.981  17.051  1.00  0.00      R00  H  
ATOM   2913  HB2 CYS 0 187      -7.675  -8.335  17.308  1.00  0.00           H  
ATOM   2914  HB3 CYS 0 187      -8.037  -7.018  16.105  1.00  0.00           H  
ATOM   2915  HA  CYS 0 187      -5.283  -7.790  17.212  1.00  0.00           H  
ATOM   2916  N   ASN 0 188      -4.213  -7.043  14.984  1.00  0.00      R00  N  
ATOM   2917  CA  ASN 0 188      -3.601  -7.057  13.607  1.00  0.00      R00  C  
ATOM   2918  C   ASN 0 188      -2.728  -8.232  13.426  1.00  0.00      R00  C  
ATOM   2919  O   ASN 0 188      -2.486  -8.877  14.486  1.00  0.00      R00  O  
ATOM   2920  CB  ASN 0 188      -2.853  -5.764  13.431  1.00  0.00      R00  C  
ATOM   2921  CG  ASN 0 188      -2.428  -5.378  11.992  1.00  0.00      R00  C  
ATOM   2922  OD1 ASN 0 188      -3.206  -4.858  11.288  1.00  0.00      R00  O  
ATOM   2923  ND2 ASN 0 188      -1.116  -5.507  11.588  1.00  0.00      R00  N  
ATOM   2924  H   ASN 0 188      -3.636  -7.500  15.676  1.00  0.00      R00  H  
ATOM   2925 HD21 ASN 0 188      -0.780  -5.396  10.642  1.00  0.00      R00  H  
ATOM   2926 HD22 ASN 0 188      -0.399  -5.775  12.246  1.00  0.00      R00  H  
ATOM   2927  HA  ASN 0 188      -4.340  -7.187  12.816  1.00  0.00           H  
ATOM   2928  HB3 ASN 0 188      -2.064  -5.610  14.168  1.00  0.00           H  
ATOM   2929  HB2 ASN 0 188      -3.507  -4.933  13.693  1.00  0.00           H  
ATOM   2930  N   ILE 0 189      -2.206  -8.511  12.239  1.00  0.00      R00  N  
ATOM   2931  CA  ILE 0 189      -1.465  -9.718  11.934  1.00  0.00      R00  C  
ATOM   2932  C   ILE 0 189      -0.066  -9.711  12.476  1.00  0.00      R00  C  
ATOM   2933  O   ILE 0 189       0.791  -9.009  11.929  1.00  0.00      R00  O  
ATOM   2934  CB  ILE 0 189      -1.425  -9.958  10.360  1.00  0.00      R00  C  
ATOM   2935  CG2 ILE 0 189      -1.043 -11.393   9.958  1.00  0.00      R00  C  
ATOM   2936  CG1 ILE 0 189      -2.733  -9.529   9.579  1.00  0.00      R00  C  
ATOM   2937  CD1 ILE 0 189      -3.044  -8.007   9.384  1.00  0.00      R00  C  
ATOM   2938  H   ILE 0 189      -2.533  -8.035  11.410  1.00  0.00      R00  H  
ATOM   2939  HA  ILE 0 189      -2.019 -10.542  12.383  1.00  0.00           H  
ATOM   2940  HB  ILE 0 189      -0.652  -9.267  10.024  1.00  0.00           H  
ATOM   2941 HG21 ILE 0 189      -0.141 -11.755  10.450  1.00  0.00           H  
ATOM   2942 HG22 ILE 0 189      -1.856 -12.066  10.233  1.00  0.00           H  
ATOM   2943 HG23 ILE 0 189      -0.969 -11.340   8.872  1.00  0.00           H  
ATOM   2944 HG13 ILE 0 189      -3.584 -10.056  10.011  1.00  0.00           H  
ATOM   2945 HG12 ILE 0 189      -2.801  -9.940   8.572  1.00  0.00           H  
ATOM   2946 HD11 ILE 0 189      -2.221  -7.377   9.721  1.00  0.00           H  
ATOM   2947 HD12 ILE 0 189      -3.264  -7.682   8.367  1.00  0.00           H  
ATOM   2948 HD13 ILE 0 189      -3.978  -7.731   9.873  1.00  0.00           H  
ATOM   2949  N   VAL 0 190       0.131 -10.472  13.569  1.00  0.00      R00  N  
ATOM   2950  CA  VAL 0 190       1.382 -10.605  14.261  1.00  0.00      R00  C  
ATOM   2951  C   VAL 0 190       1.619 -12.111  14.556  1.00  0.00      R00  C  
ATOM   2952  O   VAL 0 190       0.711 -12.927  14.446  1.00  0.00      R00  O  
ATOM   2953  CB  VAL 0 190       1.371  -9.835  15.654  1.00  0.00      R00  C  
ATOM   2954  CG1 VAL 0 190       1.054  -8.360  15.540  1.00  0.00      R00  C  
ATOM   2955  CG2 VAL 0 190       0.706 -10.490  16.905  1.00  0.00      R00  C  
ATOM   2956  H   VAL 0 190      -0.584 -11.105  13.898  1.00  0.00      R00  H  
ATOM   2957  HA  VAL 0 190       2.237 -10.207  13.714  1.00  0.00           H  
ATOM   2958  HB  VAL 0 190       2.417  -9.752  15.952  1.00  0.00           H  
ATOM   2959 HG11 VAL 0 190      -0.031  -8.374  15.427  1.00  0.00           H  
ATOM   2960 HG12 VAL 0 190       1.365  -7.891  16.474  1.00  0.00           H  
ATOM   2961 HG13 VAL 0 190       1.585  -8.016  14.653  1.00  0.00           H  
ATOM   2962 HG21 VAL 0 190      -0.375 -10.575  16.791  1.00  0.00           H  
ATOM   2963 HG22 VAL 0 190       1.030 -11.498  17.164  1.00  0.00           H  
ATOM   2964 HG23 VAL 0 190       0.896  -9.868  17.779  1.00  0.00           H  
ATOM   2965  N   TRP 0 191       2.839 -12.317  15.078  1.00  0.00      R00  N  
ATOM   2966  CA  TRP 0 191       3.481 -13.645  15.282  1.00  0.00      R00  C  
ATOM   2967  C   TRP 0 191       2.830 -14.525  16.311  1.00  0.00      R00  C  
ATOM   2968  O   TRP 0 191       2.389 -13.986  17.392  1.00  0.00      R00  O  
ATOM   2969  CB  TRP 0 191       4.990 -13.492  15.622  1.00  0.00      R00  C  
ATOM   2970  CG  TRP 0 191       5.572 -13.318  17.031  1.00  0.00      R00  C  
ATOM   2971  CD2 TRP 0 191       5.324 -12.264  17.944  1.00  0.00      R00  C  
ATOM   2972  CE2 TRP 0 191       6.123 -12.511  19.095  1.00  0.00      R00  C  
ATOM   2973  CE3 TRP 0 191       4.402 -11.181  18.083  1.00  0.00      R00  C  
ATOM   2974  CD1 TRP 0 191       6.551 -14.083  17.537  1.00  0.00      R00  C  
ATOM   2975  NE1 TRP 0 191       6.837 -13.633  18.791  1.00  0.00      R00  N  
ATOM   2976  CZ2 TRP 0 191       6.194 -11.632  20.211  1.00  0.00      R00  C  
ATOM   2977  CZ3 TRP 0 191       4.499 -10.208  19.174  1.00  0.00      R00  C  
ATOM   2978  CH2 TRP 0 191       5.423 -10.445  20.216  1.00  0.00      R00  C  
ATOM   2979  H   TRP 0 191       3.537 -11.589  15.140  1.00  0.00      R00  H  
ATOM   2980  HE1 TRP 0 191       7.510 -14.072  19.402  1.00  0.00      R00  H  
ATOM   2981  HA  TRP 0 191       3.485 -14.036  14.264  1.00  0.00           H  
ATOM   2982  HB3 TRP 0 191       5.543 -12.780  15.010  1.00  0.00           H  
ATOM   2983  HB2 TRP 0 191       5.458 -14.428  15.318  1.00  0.00           H  
ATOM   2984  HE3 TRP 0 191       3.785 -10.959  17.225  1.00  0.00           H  
ATOM   2985  HD1 TRP 0 191       6.966 -14.951  17.048  1.00  0.00           H  
ATOM   2986  HZ2 TRP 0 191       6.829 -11.786  21.071  1.00  0.00           H  
ATOM   2987  HZ3 TRP 0 191       3.888  -9.321  19.251  1.00  0.00           H  
ATOM   2988  HH2 TRP 0 191       5.496  -9.703  20.997  1.00  0.00           H  
ATOM   2989  N   PRO 0 192       2.718 -15.851  16.013  1.00  0.00      R00  N  
ATOM   2990  CA  PRO 0 192       2.180 -16.782  17.011  1.00  0.00      R00  C  
ATOM   2991  C   PRO 0 192       2.971 -16.835  18.316  1.00  0.00      R00  C  
ATOM   2992  O   PRO 0 192       4.179 -16.665  18.276  1.00  0.00      R00  O  
ATOM   2993  CD  PRO 0 192       3.271 -16.497  14.850  1.00  0.00      R00  C  
ATOM   2994  CB  PRO 0 192       2.221 -18.107  16.187  1.00  0.00      R00  C  
ATOM   2995  CG  PRO 0 192       3.270 -17.952  15.129  1.00  0.00      R00  C  
ATOM   2996  HD2 PRO 0 192       4.248 -16.077  14.611  1.00  0.00           H  
ATOM   2997  HD3 PRO 0 192       2.541 -16.391  14.047  1.00  0.00           H  
ATOM   2998  HA  PRO 0 192       1.148 -16.592  17.304  1.00  0.00           H  
ATOM   2999  HB3 PRO 0 192       1.257 -18.224  15.691  1.00  0.00           H  
ATOM   3000  HB2 PRO 0 192       2.364 -18.976  16.829  1.00  0.00           H  
ATOM   3001  HG2 PRO 0 192       4.270 -18.257  15.434  1.00  0.00           H  
ATOM   3002  HG3 PRO 0 192       2.928 -18.554  14.287  1.00  0.00           H  
ATOM   3003  N   GLU 0 193       2.308 -17.144  19.433  1.00  0.00      R00  N  
ATOM   3004  CA  GLU 0 193       3.021 -17.278  20.723  1.00  0.00      R00  C  
ATOM   3005  C   GLU 0 193       4.260 -18.119  20.688  1.00  0.00      R00  C  
ATOM   3006  O   GLU 0 193       4.074 -19.314  20.188  1.00  0.00      R00  O  
ATOM   3007  CB  GLU 0 193       2.028 -17.862  21.774  1.00  0.00      R00  C  
ATOM   3008  CG  GLU 0 193       0.639 -17.293  21.769  1.00  0.00      R00  C  
ATOM   3009  CD  GLU 0 193      -0.167 -17.804  22.978  1.00  0.00      R00  C  
ATOM   3010  OE1 GLU 0 193       0.132 -17.218  24.085  1.00  0.00      R00  O  
ATOM   3011  OE2 GLU 0 193      -1.029 -18.689  22.835  1.00  0.00      R00  O1-
ATOM   3012  H   GLU 0 193       1.307 -17.282  19.444  1.00  0.00      R00  H  
ATOM   3013  HA  GLU 0 193       3.242 -16.254  21.024  1.00  0.00           H  
ATOM   3014  HB3 GLU 0 193       2.491 -17.604  22.726  1.00  0.00           H  
ATOM   3015  HB2 GLU 0 193       1.992 -18.947  21.675  1.00  0.00           H  
ATOM   3016  HG3 GLU 0 193       0.325 -17.721  20.817  1.00  0.00           H  
ATOM   3017  HG2 GLU 0 193       0.628 -16.204  21.821  1.00  0.00           H  
ATOM   3018  N   LYS 0 194       5.351 -17.497  21.144  1.00  0.00      R00  N  
ATOM   3019  CA  LYS 0 194       6.712 -17.874  20.974  1.00  0.00      R00  C  
ATOM   3020  C   LYS 0 194       7.579 -16.825  21.757  1.00  0.00      R00  C  
ATOM   3021  O   LYS 0 194       7.009 -16.061  22.568  1.00  0.00      R00  O  
ATOM   3022  CB  LYS 0 194       7.049 -17.904  19.483  1.00  0.00      R00  C  
ATOM   3023  CG  LYS 0 194       8.325 -18.611  18.991  1.00  0.00      R00  C  
ATOM   3024  CD  LYS 0 194       9.030 -17.878  17.880  1.00  0.00      R00  C  
ATOM   3025  CE  LYS 0 194      10.218 -18.459  17.257  1.00  0.00      R00  C  
ATOM   3026  NZ  LYS 0 194      11.274 -18.865  18.198  1.00  0.00      R00  N1+
ATOM   3027  H   LYS 0 194       5.236 -16.582  21.556  1.00  0.00      R00  H  
ATOM   3028  HZ1 LYS 0 194      10.914 -19.663  18.700  1.00  0.00      R00  H  
ATOM   3029  HZ2 LYS 0 194      12.130 -18.953  17.669  1.00  0.00      R00  H  
ATOM   3030  HZ3 LYS 0 194      11.373 -18.119  18.871  1.00  0.00      R00  H  
ATOM   3031  HA  LYS 0 194       6.858 -18.703  21.665  1.00  0.00           H  
ATOM   3032  HB3 LYS 0 194       7.127 -16.873  19.136  1.00  0.00           H  
ATOM   3033  HB2 LYS 0 194       6.217 -18.286  18.892  1.00  0.00           H  
ATOM   3034  HG3 LYS 0 194       8.036 -19.543  18.505  1.00  0.00           H  
ATOM   3035  HG2 LYS 0 194       8.911 -19.118  19.757  1.00  0.00           H  
ATOM   3036  HD3 LYS 0 194       9.318 -16.906  18.281  1.00  0.00           H  
ATOM   3037  HD2 LYS 0 194       8.278 -17.632  17.130  1.00  0.00           H  
ATOM   3038  HE3 LYS 0 194      10.589 -17.706  16.562  1.00  0.00           H  
ATOM   3039  HE2 LYS 0 194      10.055 -19.409  16.750  1.00  0.00           H  
ATOM   3040  N   ASP 0 195       8.880 -16.807  21.486  1.00  0.00      R00  N  
ATOM   3041  CA  ASP 0 195       9.703 -15.913  22.221  1.00  0.00      R00  C  
ATOM   3042  C   ASP 0 195       9.462 -14.459  21.794  1.00  0.00      R00  C  
ATOM   3043  O   ASP 0 195       8.985 -14.198  20.721  1.00  0.00      R00  O  
ATOM   3044  CB  ASP 0 195      11.156 -16.290  22.024  1.00  0.00      R00  C  
ATOM   3045  CG  ASP 0 195      11.755 -15.879  20.641  1.00  0.00      R00  C  
ATOM   3046  OD1 ASP 0 195      12.355 -14.805  20.470  1.00  0.00      R00  O  
ATOM   3047  OD2 ASP 0 195      11.820 -16.838  19.809  1.00  0.00      R00  O1-
ATOM   3048  H   ASP 0 195       9.295 -17.437  20.814  1.00  0.00      R00  H  
ATOM   3049  HA  ASP 0 195       9.451 -16.001  23.278  1.00  0.00           H  
ATOM   3050  HB3 ASP 0 195      11.405 -17.336  22.203  1.00  0.00           H  
ATOM   3051  HB2 ASP 0 195      11.686 -15.700  22.771  1.00  0.00           H  
ATOM   3052  N   LEU 0 196       9.683 -13.546  22.758  1.00  0.00      R00  N  
ATOM   3053  CA  LEU 0 196       9.482 -12.092  22.644  1.00  0.00      R00  C  
ATOM   3054  C   LEU 0 196      10.792 -11.369  22.255  1.00  0.00      R00  C  
ATOM   3055  O   LEU 0 196      10.866 -10.159  22.061  1.00  0.00      R00  O  
ATOM   3056  CB  LEU 0 196       9.127 -11.389  23.940  1.00  0.00      R00  C  
ATOM   3057  CG  LEU 0 196       7.833 -11.893  24.607  1.00  0.00      R00  C  
ATOM   3058  CD1 LEU 0 196       7.548 -11.152  25.920  1.00  0.00      R00  C  
ATOM   3059  CD2 LEU 0 196       6.610 -11.764  23.633  1.00  0.00      R00  C  
ATOM   3060  H   LEU 0 196       9.852 -13.824  23.715  1.00  0.00      R00  H  
ATOM   3061  HA  LEU 0 196       8.729 -11.862  21.891  1.00  0.00           H  
ATOM   3062  HB3 LEU 0 196       8.983 -10.326  23.746  1.00  0.00           H  
ATOM   3063  HB2 LEU 0 196      10.006 -11.522  24.572  1.00  0.00           H  
ATOM   3064  HG  LEU 0 196       8.037 -12.962  24.657  1.00  0.00           H  
ATOM   3065 HD11 LEU 0 196       6.735 -10.433  25.824  1.00  0.00           H  
ATOM   3066 HD12 LEU 0 196       7.281 -11.773  26.775  1.00  0.00           H  
ATOM   3067 HD13 LEU 0 196       8.448 -10.666  26.296  1.00  0.00           H  
ATOM   3068 HD21 LEU 0 196       5.636 -11.691  24.116  1.00  0.00           H  
ATOM   3069 HD22 LEU 0 196       6.739 -10.879  23.009  1.00  0.00           H  
ATOM   3070 HD23 LEU 0 196       6.582 -12.735  23.140  1.00  0.00           H  
ATOM   3071  N   ASN 0 197      11.871 -12.154  22.293  1.00  0.00      R00  N  
ATOM   3072  CA  ASN 0 197      13.256 -11.639  22.067  1.00  0.00      R00  C  
ATOM   3073  C   ASN 0 197      13.532 -11.251  20.613  1.00  0.00      R00  C  
ATOM   3074  O   ASN 0 197      13.910 -10.129  20.339  1.00  0.00      R00  O  
ATOM   3075  CB  ASN 0 197      14.294 -12.708  22.569  1.00  0.00      R00  C  
ATOM   3076  CG  ASN 0 197      14.464 -12.721  24.046  1.00  0.00      R00  C  
ATOM   3077  OD1 ASN 0 197      14.577 -11.624  24.682  1.00  0.00      R00  O  
ATOM   3078  ND2 ASN 0 197      14.441 -13.874  24.627  1.00  0.00      R00  N  
ATOM   3079  H   ASN 0 197      11.763 -13.135  22.510  1.00  0.00      R00  H  
ATOM   3080 HD21 ASN 0 197      14.471 -13.805  25.634  1.00  0.00      R00  H  
ATOM   3081 HD22 ASN 0 197      14.508 -14.738  24.107  1.00  0.00      R00  H  
ATOM   3082  HA  ASN 0 197      13.384 -10.741  22.671  1.00  0.00           H  
ATOM   3083  HB3 ASN 0 197      15.294 -12.508  22.185  1.00  0.00           H  
ATOM   3084  HB2 ASN 0 197      14.079 -13.754  22.349  1.00  0.00           H  
ATOM   3085  N   LYS 0 198      13.324 -12.199  19.704  1.00  0.00      R00  N  
ATOM   3086  CA  LYS 0 198      13.391 -12.133  18.280  1.00  0.00      R00  C  
ATOM   3087  C   LYS 0 198      12.174 -12.726  17.468  1.00  0.00      R00  C  
ATOM   3088  O   LYS 0 198      12.249 -12.631  16.239  1.00  0.00      R00  O  
ATOM   3089  CB  LYS 0 198      14.772 -12.538  17.754  1.00  0.00      R00  C  
ATOM   3090  CG  LYS 0 198      15.316 -13.922  18.150  1.00  0.00      R00  C  
ATOM   3091  CD  LYS 0 198      14.466 -15.156  17.664  1.00  0.00      R00  C  
ATOM   3092  CE  LYS 0 198      14.919 -16.441  18.294  1.00  0.00      R00  C  
ATOM   3093  NZ  LYS 0 198      14.578 -16.517  19.713  1.00  0.00      R00  N1+
ATOM   3094  H   LYS 0 198      13.104 -13.158  19.931  1.00  0.00      R00  H  
ATOM   3095  HZ1 LYS 0 198      15.091 -15.797  20.201  1.00  0.00      R00  H  
ATOM   3096  HZ2 LYS 0 198      13.587 -16.343  19.796  1.00  0.00      R00  H  
ATOM   3097  HZ3 LYS 0 198      14.660 -17.397  20.204  1.00  0.00      R00  H  
ATOM   3098  HA  LYS 0 198      13.267 -11.072  18.060  1.00  0.00           H  
ATOM   3099  HB3 LYS 0 198      15.570 -11.850  18.035  1.00  0.00           H  
ATOM   3100  HB2 LYS 0 198      14.663 -12.476  16.671  1.00  0.00           H  
ATOM   3101  HG3 LYS 0 198      15.410 -14.050  19.228  1.00  0.00           H  
ATOM   3102  HG2 LYS 0 198      16.335 -14.105  17.809  1.00  0.00           H  
ATOM   3103  HD3 LYS 0 198      14.631 -15.284  16.594  1.00  0.00           H  
ATOM   3104  HD2 LYS 0 198      13.423 -15.013  17.947  1.00  0.00           H  
ATOM   3105  HE3 LYS 0 198      15.974 -16.656  18.123  1.00  0.00           H  
ATOM   3106  HE2 LYS 0 198      14.397 -17.280  17.835  1.00  0.00           H  
ATOM   3107  N   GLY 0 199      11.187 -13.315  18.139  1.00  0.00      R00  N  
ATOM   3108  CA  GLY 0 199      10.002 -13.864  17.468  1.00  0.00      R00  C  
ATOM   3109  C   GLY 0 199       9.359 -13.052  16.302  1.00  0.00      R00  C  
ATOM   3110  O   GLY 0 199       9.279 -13.430  15.115  1.00  0.00      R00  O  
ATOM   3111  H   GLY 0 199      11.249 -13.372  19.146  1.00  0.00      R00  H  
ATOM   3112  HA3 GLY 0 199       9.224 -13.959  18.225  1.00  0.00           H  
ATOM   3113  HA2 GLY 0 199      10.186 -14.835  17.008  1.00  0.00           H  
ATOM   3114  N   GLN 0 200       8.816 -11.881  16.638  1.00  0.00      R00  N  
ATOM   3115  CA  GLN 0 200       8.209 -10.947  15.715  1.00  0.00      R00  C  
ATOM   3116  C   GLN 0 200       9.158 -10.319  14.631  1.00  0.00      R00  C  
ATOM   3117  O   GLN 0 200       8.719 -10.081  13.487  1.00  0.00      R00  O  
ATOM   3118  CB  GLN 0 200       7.596  -9.807  16.611  1.00  0.00      R00  C  
ATOM   3119  CG  GLN 0 200       6.934  -8.639  15.812  1.00  0.00      R00  C  
ATOM   3120  CD  GLN 0 200       5.709  -8.970  15.007  1.00  0.00      R00  C  
ATOM   3121  OE1 GLN 0 200       5.014 -10.031  15.145  1.00  0.00      R00  O  
ATOM   3122  NE2 GLN 0 200       5.275  -8.007  14.173  1.00  0.00      R00  N  
ATOM   3123  H   GLN 0 200       8.743 -11.653  17.619  1.00  0.00      R00  H  
ATOM   3124 HE21 GLN 0 200       4.413  -8.189  13.679  1.00  0.00      R00  H  
ATOM   3125 HE22 GLN 0 200       5.656  -7.072  14.201  1.00  0.00      R00  H  
ATOM   3126  HA  GLN 0 200       7.418 -11.518  15.230  1.00  0.00           H  
ATOM   3127  HB3 GLN 0 200       8.419  -9.351  17.162  1.00  0.00           H  
ATOM   3128  HB2 GLN 0 200       6.904 -10.221  17.344  1.00  0.00           H  
ATOM   3129  HG3 GLN 0 200       7.519  -8.071  15.088  1.00  0.00           H  
ATOM   3130  HG2 GLN 0 200       6.713  -7.838  16.517  1.00  0.00           H  
ATOM   3131  N   THR 0 201      10.443 -10.150  15.004  1.00  0.00      R00  N  
ATOM   3132  CA  THR 0 201      11.497  -9.723  14.174  1.00  0.00      R00  C  
ATOM   3133  C   THR 0 201      11.721 -10.710  12.923  1.00  0.00      R00  C  
ATOM   3134  O   THR 0 201      11.914 -10.235  11.794  1.00  0.00      R00  O  
ATOM   3135  CB  THR 0 201      12.910  -9.585  14.938  1.00  0.00      R00  C  
ATOM   3136  OG1 THR 0 201      12.716  -9.131  16.212  1.00  0.00      R00  O  
ATOM   3137  CG2 THR 0 201      13.991  -8.848  14.180  1.00  0.00      R00  C  
ATOM   3138  H   THR 0 201      10.701 -10.499  15.916  1.00  0.00      R00  H  
ATOM   3139  HG1 THR 0 201      13.510  -8.789  16.628  1.00  0.00      R00  H  
ATOM   3140  HA  THR 0 201      11.353  -8.735  13.737  1.00  0.00           H  
ATOM   3141  HB  THR 0 201      13.393 -10.561  14.987  1.00  0.00           H  
ATOM   3142 HG21 THR 0 201      13.695  -7.827  13.939  1.00  0.00           H  
ATOM   3143 HG22 THR 0 201      14.865  -8.831  14.832  1.00  0.00           H  
ATOM   3144 HG23 THR 0 201      14.390  -9.147  13.210  1.00  0.00           H  
ATOM   3145  N   THR 0 202      11.630 -12.034  13.217  1.00  0.00      R00  N  
ATOM   3146  CA  THR 0 202      11.836 -13.068  12.278  1.00  0.00      R00  C  
ATOM   3147  C   THR 0 202      10.645 -13.195  11.332  1.00  0.00      R00  C  
ATOM   3148  O   THR 0 202      10.842 -13.171  10.108  1.00  0.00      R00  O  
ATOM   3149  CB  THR 0 202      12.209 -14.481  12.874  1.00  0.00      R00  C  
ATOM   3150  OG1 THR 0 202      11.115 -15.182  13.512  1.00  0.00      R00  O  
ATOM   3151  CG2 THR 0 202      13.398 -14.462  13.825  1.00  0.00      R00  C  
ATOM   3152  H   THR 0 202      11.663 -12.277  14.197  1.00  0.00      R00  H  
ATOM   3153  HG1 THR 0 202      10.586 -14.547  14.001  1.00  0.00      R00  H  
ATOM   3154  HA  THR 0 202      12.631 -12.688  11.636  1.00  0.00           H  
ATOM   3155  HB  THR 0 202      12.372 -15.049  11.958  1.00  0.00           H  
ATOM   3156 HG21 THR 0 202      13.110 -14.312  14.866  1.00  0.00           H  
ATOM   3157 HG22 THR 0 202      13.989 -15.362  13.655  1.00  0.00           H  
ATOM   3158 HG23 THR 0 202      13.990 -13.613  13.484  1.00  0.00           H  
ATOM   3159  N   PHE 0 203       9.421 -13.109  11.872  1.00  0.00      R00  N  
ATOM   3160  CA  PHE 0 203       8.171 -13.176  11.145  1.00  0.00      R00  C  
ATOM   3161  C   PHE 0 203       8.033 -11.936  10.217  1.00  0.00      R00  C  
ATOM   3162  O   PHE 0 203       7.577 -12.165   9.095  1.00  0.00      R00  O  
ATOM   3163  CB  PHE 0 203       7.035 -13.230  12.132  1.00  0.00      R00  C  
ATOM   3164  CG  PHE 0 203       5.692 -12.649  11.875  1.00  0.00      R00  C  
ATOM   3165  CD1 PHE 0 203       4.703 -13.308  11.101  1.00  0.00      R00  C  
ATOM   3166  CD2 PHE 0 203       5.520 -11.247  12.242  1.00  0.00      R00  C  
ATOM   3167  CE1 PHE 0 203       3.623 -12.600  10.703  1.00  0.00      R00  C  
ATOM   3168  CE2 PHE 0 203       4.461 -10.574  11.745  1.00  0.00      R00  C  
ATOM   3169  CZ  PHE 0 203       3.522 -11.244  10.972  1.00  0.00      R00  C  
ATOM   3170  H   PHE 0 203       9.210 -13.048  12.858  1.00  0.00      R00  H  
ATOM   3171  HA  PHE 0 203       8.017 -14.070  10.541  1.00  0.00           H  
ATOM   3172  HB3 PHE 0 203       7.324 -12.890  13.127  1.00  0.00           H  
ATOM   3173  HB2 PHE 0 203       6.681 -14.236  12.358  1.00  0.00           H  
ATOM   3174  HD1 PHE 0 203       4.827 -14.348  10.835  1.00  0.00           H  
ATOM   3175  HD2 PHE 0 203       6.335 -10.737  12.736  1.00  0.00           H  
ATOM   3176  HE1 PHE 0 203       2.818 -12.980  10.091  1.00  0.00           H  
ATOM   3177  HE2 PHE 0 203       4.301  -9.520  11.913  1.00  0.00           H  
ATOM   3178  HZ  PHE 0 203       2.598 -10.761  10.692  1.00  0.00           H  
ATOM   3179  N   THR 0 204       8.290 -10.780  10.747  1.00  0.00      R00  N  
ATOM   3180  CA  THR 0 204       8.164  -9.603   9.912  1.00  0.00      R00  C  
ATOM   3181  C   THR 0 204       9.212  -9.492   8.795  1.00  0.00      R00  C  
ATOM   3182  O   THR 0 204       8.890  -8.970   7.718  1.00  0.00      R00  O  
ATOM   3183  CB  THR 0 204       8.178  -8.225  10.690  1.00  0.00      R00  C  
ATOM   3184  OG1 THR 0 204       7.360  -8.165  11.756  1.00  0.00      R00  O  
ATOM   3185  CG2 THR 0 204       7.878  -6.962   9.836  1.00  0.00      R00  C  
ATOM   3186  H   THR 0 204       8.633 -10.615  11.683  1.00  0.00      R00  H  
ATOM   3187  HG1 THR 0 204       7.645  -8.703  12.498  1.00  0.00      R00  H  
ATOM   3188  HA  THR 0 204       7.193  -9.746   9.438  1.00  0.00           H  
ATOM   3189  HB  THR 0 204       9.215  -8.032  10.962  1.00  0.00           H  
ATOM   3190 HG21 THR 0 204       8.703  -6.736   9.160  1.00  0.00           H  
ATOM   3191 HG22 THR 0 204       6.913  -7.166   9.371  1.00  0.00           H  
ATOM   3192 HG23 THR 0 204       7.874  -6.098  10.501  1.00  0.00           H  
ATOM   3193  N   LEU 0 205      10.493  -9.936   9.096  1.00  0.00      R00  N  
ATOM   3194  CA  LEU 0 205      11.531  -9.791   8.044  1.00  0.00      R00  C  
ATOM   3195  C   LEU 0 205      11.251 -10.721   6.836  1.00  0.00      R00  C  
ATOM   3196  O   LEU 0 205      11.452 -10.245   5.731  1.00  0.00      R00  O  
ATOM   3197  CB  LEU 0 205      12.924  -9.968   8.680  1.00  0.00      R00  C  
ATOM   3198  CG  LEU 0 205      14.213  -9.640   7.724  1.00  0.00      R00  C  
ATOM   3199  CD1 LEU 0 205      14.189  -8.179   7.233  1.00  0.00      R00  C  
ATOM   3200  CD2 LEU 0 205      15.505 -10.109   8.335  1.00  0.00      R00  C  
ATOM   3201  H   LEU 0 205      10.799 -10.399   9.940  1.00  0.00      R00  H  
ATOM   3202  HA  LEU 0 205      11.531  -8.758   7.697  1.00  0.00           H  
ATOM   3203  HB3 LEU 0 205      13.059 -11.004   8.992  1.00  0.00           H  
ATOM   3204  HB2 LEU 0 205      13.011  -9.342   9.569  1.00  0.00           H  
ATOM   3205  HG  LEU 0 205      14.072 -10.256   6.836  1.00  0.00           H  
ATOM   3206 HD11 LEU 0 205      15.206  -7.910   6.948  1.00  0.00           H  
ATOM   3207 HD12 LEU 0 205      13.700  -8.032   6.269  1.00  0.00           H  
ATOM   3208 HD13 LEU 0 205      13.992  -7.424   7.995  1.00  0.00           H  
ATOM   3209 HD21 LEU 0 205      16.286  -9.358   8.215  1.00  0.00           H  
ATOM   3210 HD22 LEU 0 205      15.477 -10.416   9.380  1.00  0.00           H  
ATOM   3211 HD23 LEU 0 205      15.750 -10.993   7.746  1.00  0.00           H  
ATOM   3212  N   TYR 0 206      10.735 -11.921   7.070  1.00  0.00      R00  N  
ATOM   3213  CA  TYR 0 206      10.099 -12.734   6.035  1.00  0.00      R00  C  
ATOM   3214  C   TYR 0 206       8.788 -12.128   5.311  1.00  0.00      R00  C  
ATOM   3215  O   TYR 0 206       8.586 -12.352   4.120  1.00  0.00      R00  O  
ATOM   3216  CB  TYR 0 206       9.856 -14.093   6.698  1.00  0.00      R00  C  
ATOM   3217  CG  TYR 0 206       9.113 -15.130   5.881  1.00  0.00      R00  C  
ATOM   3218  CD1 TYR 0 206       9.834 -15.901   4.940  1.00  0.00      R00  C  
ATOM   3219  CE1 TYR 0 206       9.329 -16.999   4.177  1.00  0.00      R00  C  
ATOM   3220  CD2 TYR 0 206       7.713 -15.435   5.938  1.00  0.00      R00  C  
ATOM   3221  CE2 TYR 0 206       7.122 -16.440   5.177  1.00  0.00      R00  C  
ATOM   3222  CZ  TYR 0 206       7.901 -17.250   4.392  1.00  0.00      R00  C  
ATOM   3223  OH  TYR 0 206       7.261 -18.260   3.715  1.00  0.00      R00  O  
ATOM   3224  H   TYR 0 206      10.610 -12.071   8.061  1.00  0.00      R00  H  
ATOM   3225  HH  TYR 0 206       6.392 -18.399   4.101  1.00  0.00      R00  H  
ATOM   3226  HA  TYR 0 206      10.803 -12.836   5.209  1.00  0.00           H  
ATOM   3227  HB3 TYR 0 206       9.233 -13.954   7.582  1.00  0.00           H  
ATOM   3228  HB2 TYR 0 206      10.799 -14.501   7.063  1.00  0.00           H  
ATOM   3229  HD1 TYR 0 206      10.853 -15.647   4.686  1.00  0.00           H  
ATOM   3230  HE1 TYR 0 206       9.972 -17.437   3.427  1.00  0.00           H  
ATOM   3231  HD2 TYR 0 206       7.151 -14.774   6.582  1.00  0.00           H  
ATOM   3232  HE2 TYR 0 206       6.050 -16.554   5.240  1.00  0.00           H  
ATOM   3233  N   SER 0 207       7.877 -11.405   6.026  1.00  0.00      R00  N  
ATOM   3234  CA  SER 0 207       6.664 -10.756   5.521  1.00  0.00      R00  C  
ATOM   3235  C   SER 0 207       6.957  -9.524   4.748  1.00  0.00      R00  C  
ATOM   3236  O   SER 0 207       6.293  -9.224   3.771  1.00  0.00      R00  O  
ATOM   3237  CB  SER 0 207       5.710 -10.473   6.727  1.00  0.00      R00  C  
ATOM   3238  OG  SER 0 207       5.408 -11.696   7.414  1.00  0.00      R00  O  
ATOM   3239  H   SER 0 207       8.099 -11.324   7.008  1.00  0.00      R00  H  
ATOM   3240  HG  SER 0 207       6.147 -11.954   7.970  1.00  0.00      R00  H  
ATOM   3241  HA  SER 0 207       6.178 -11.512   4.903  1.00  0.00           H  
ATOM   3242  HB3 SER 0 207       4.736 -10.107   6.403  1.00  0.00           H  
ATOM   3243  HB2 SER 0 207       6.060  -9.706   7.417  1.00  0.00           H  
ATOM   3244  N   PHE 0 208       8.002  -8.816   5.163  1.00  0.00      R00  N  
ATOM   3245  CA  PHE 0 208       8.683  -7.709   4.463  1.00  0.00      R00  C  
ATOM   3246  C   PHE 0 208       9.380  -8.154   3.186  1.00  0.00      R00  C  
ATOM   3247  O   PHE 0 208       9.486  -7.318   2.295  1.00  0.00      R00  O  
ATOM   3248  CB  PHE 0 208       9.696  -7.083   5.430  1.00  0.00      R00  C  
ATOM   3249  CG  PHE 0 208      10.644  -6.064   4.800  1.00  0.00      R00  C  
ATOM   3250  CD1 PHE 0 208      11.902  -6.389   4.361  1.00  0.00      R00  C  
ATOM   3251  CD2 PHE 0 208      10.139  -4.735   4.524  1.00  0.00      R00  C  
ATOM   3252  CE1 PHE 0 208      12.694  -5.521   3.635  1.00  0.00      R00  C  
ATOM   3253  CE2 PHE 0 208      10.955  -3.804   3.819  1.00  0.00      R00  C  
ATOM   3254  CZ  PHE 0 208      12.168  -4.203   3.389  1.00  0.00      R00  C  
ATOM   3255  H   PHE 0 208       8.386  -9.065   6.064  1.00  0.00      R00  H  
ATOM   3256  HA  PHE 0 208       8.066  -6.847   4.212  1.00  0.00           H  
ATOM   3257  HB3 PHE 0 208      10.362  -7.826   5.868  1.00  0.00           H  
ATOM   3258  HB2 PHE 0 208       9.204  -6.539   6.236  1.00  0.00           H  
ATOM   3259  HD1 PHE 0 208      12.236  -7.371   4.662  1.00  0.00           H  
ATOM   3260  HD2 PHE 0 208       9.158  -4.488   4.904  1.00  0.00           H  
ATOM   3261  HE1 PHE 0 208      13.603  -5.811   3.129  1.00  0.00           H  
ATOM   3262  HE2 PHE 0 208      10.675  -2.772   3.666  1.00  0.00           H  
ATOM   3263  HZ  PHE 0 208      12.770  -3.549   2.777  1.00  0.00           H  
ATOM   3264  N   ALA 0 209       9.849  -9.391   3.183  1.00  0.00      R00  N  
ATOM   3265  CA  ALA 0 209      10.389 -10.065   1.917  1.00  0.00      R00  C  
ATOM   3266  C   ALA 0 209       9.331 -10.352   0.891  1.00  0.00      R00  C  
ATOM   3267  O   ALA 0 209       9.374  -9.775  -0.150  1.00  0.00      R00  O  
ATOM   3268  CB  ALA 0 209      11.284 -11.291   2.249  1.00  0.00      R00  C  
ATOM   3269  H   ALA 0 209       9.764  -9.978   4.000  1.00  0.00      R00  H  
ATOM   3270  HA  ALA 0 209      11.154  -9.413   1.495  1.00  0.00           H  
ATOM   3271  HB1 ALA 0 209      11.770 -11.628   1.334  1.00  0.00           H  
ATOM   3272  HB2 ALA 0 209      12.033 -11.002   2.987  1.00  0.00           H  
ATOM   3273  HB3 ALA 0 209      10.718 -12.121   2.673  1.00  0.00           H  
ATOM   3274  N   LEU 0 210       8.439 -11.211   1.292  1.00  0.00      R00  N  
ATOM   3275  CA  LEU 0 210       7.247 -11.732   0.584  1.00  0.00      R00  C  
ATOM   3276  C   LEU 0 210       6.191 -10.669   0.063  1.00  0.00      R00  C  
ATOM   3277  O   LEU 0 210       5.940 -10.434  -1.113  1.00  0.00      R00  O  
ATOM   3278  CB  LEU 0 210       6.622 -12.795   1.513  1.00  0.00      R00  C  
ATOM   3279  CG  LEU 0 210       5.429 -13.593   0.881  1.00  0.00      R00  C  
ATOM   3280  CD1 LEU 0 210       5.510 -14.026  -0.586  1.00  0.00      R00  C  
ATOM   3281  CD2 LEU 0 210       5.186 -14.849   1.689  1.00  0.00      R00  C  
ATOM   3282  H   LEU 0 210       8.621 -11.567   2.220  1.00  0.00      R00  H  
ATOM   3283  HA  LEU 0 210       7.719 -12.330  -0.195  1.00  0.00           H  
ATOM   3284  HB3 LEU 0 210       6.509 -12.336   2.496  1.00  0.00           H  
ATOM   3285  HB2 LEU 0 210       7.415 -13.535   1.625  1.00  0.00           H  
ATOM   3286  HG  LEU 0 210       4.601 -12.901   1.032  1.00  0.00           H  
ATOM   3287 HD11 LEU 0 210       4.542 -14.165  -1.068  1.00  0.00           H  
ATOM   3288 HD12 LEU 0 210       5.931 -13.266  -1.245  1.00  0.00           H  
ATOM   3289 HD13 LEU 0 210       6.116 -14.924  -0.707  1.00  0.00           H  
ATOM   3290 HD21 LEU 0 210       5.381 -14.741   2.756  1.00  0.00           H  
ATOM   3291 HD22 LEU 0 210       4.174 -15.222   1.528  1.00  0.00           H  
ATOM   3292 HD23 LEU 0 210       5.804 -15.696   1.394  1.00  0.00           H  
ATOM   3293  N   GLY 0 211       5.757  -9.839   1.015  1.00  0.00      R00  N  
ATOM   3294  CA  GLY 0 211       4.802  -8.731   0.953  1.00  0.00      R00  C  
ATOM   3295  C   GLY 0 211       5.362  -7.348   0.521  1.00  0.00      R00  C  
ATOM   3296  O   GLY 0 211       4.483  -6.411   0.440  1.00  0.00      R00  O  
ATOM   3297  H   GLY 0 211       6.156  -9.827   1.943  1.00  0.00      R00  H  
ATOM   3298  HA3 GLY 0 211       4.315  -8.768   1.927  1.00  0.00           H  
ATOM   3299  HA2 GLY 0 211       4.007  -9.025   0.269  1.00  0.00           H  
ATOM   3300  N   PHE 0 212       6.656  -7.172   0.318  1.00  0.00      R00  N  
ATOM   3301  CA  PHE 0 212       7.157  -5.916  -0.157  1.00  0.00      R00  C  
ATOM   3302  C   PHE 0 212       8.340  -6.093  -1.107  1.00  0.00      R00  C  
ATOM   3303  O   PHE 0 212       8.270  -5.913  -2.321  1.00  0.00      R00  O  
ATOM   3304  CB  PHE 0 212       7.143  -4.768   0.904  1.00  0.00      R00  C  
ATOM   3305  CG  PHE 0 212       7.987  -3.546   0.564  1.00  0.00      R00  C  
ATOM   3306  CD1 PHE 0 212       9.320  -3.492   0.976  1.00  0.00      R00  C  
ATOM   3307  CD2 PHE 0 212       7.571  -2.391  -0.141  1.00  0.00      R00  C  
ATOM   3308  CE1 PHE 0 212      10.090  -2.395   0.790  1.00  0.00      R00  C  
ATOM   3309  CE2 PHE 0 212       8.379  -1.320  -0.490  1.00  0.00      R00  C  
ATOM   3310  CZ  PHE 0 212       9.665  -1.340  -0.009  1.00  0.00      R00  C  
ATOM   3311  H   PHE 0 212       7.265  -7.972   0.423  1.00  0.00      R00  H  
ATOM   3312  HA  PHE 0 212       6.444  -5.523  -0.883  1.00  0.00           H  
ATOM   3313  HB3 PHE 0 212       7.552  -5.161   1.835  1.00  0.00           H  
ATOM   3314  HB2 PHE 0 212       6.143  -4.335   0.912  1.00  0.00           H  
ATOM   3315  HD1 PHE 0 212       9.672  -4.343   1.539  1.00  0.00           H  
ATOM   3316  HD2 PHE 0 212       6.537  -2.296  -0.439  1.00  0.00           H  
ATOM   3317  HE1 PHE 0 212      11.108  -2.428   1.148  1.00  0.00           H  
ATOM   3318  HE2 PHE 0 212       7.997  -0.497  -1.076  1.00  0.00           H  
ATOM   3319  HZ  PHE 0 212      10.257  -0.472  -0.259  1.00  0.00           H  
ATOM   3320  N   ALA 0 213       9.528  -6.408  -0.551  1.00  0.00      R00  N  
ATOM   3321  CA  ALA 0 213      10.830  -6.245  -1.209  1.00  0.00      R00  C  
ATOM   3322  C   ALA 0 213      11.211  -7.224  -2.397  1.00  0.00      R00  C  
ATOM   3323  O   ALA 0 213      11.850  -6.736  -3.373  1.00  0.00      R00  O  
ATOM   3324  CB  ALA 0 213      11.898  -6.241  -0.077  1.00  0.00      R00  C  
ATOM   3325  H   ALA 0 213       9.531  -6.593   0.442  1.00  0.00      R00  H  
ATOM   3326  HA  ALA 0 213      10.840  -5.278  -1.712  1.00  0.00           H  
ATOM   3327  HB1 ALA 0 213      11.794  -5.409   0.620  1.00  0.00           H  
ATOM   3328  HB2 ALA 0 213      11.829  -7.126   0.555  1.00  0.00           H  
ATOM   3329  HB3 ALA 0 213      12.880  -6.246  -0.550  1.00  0.00           H  
ATOM   3330  N   ALA 0 214      10.748  -8.460  -2.324  1.00  0.00      R00  N  
ATOM   3331  CA  ALA 0 214      10.932  -9.453  -3.303  1.00  0.00      R00  C  
ATOM   3332  C   ALA 0 214      10.103  -9.130  -4.568  1.00  0.00      R00  C  
ATOM   3333  O   ALA 0 214      10.719  -8.871  -5.564  1.00  0.00      R00  O  
ATOM   3334  CB  ALA 0 214      10.893 -10.939  -2.792  1.00  0.00      R00  C  
ATOM   3335  H   ALA 0 214      10.074  -8.733  -1.622  1.00  0.00      R00  H  
ATOM   3336  HA  ALA 0 214      11.944  -9.324  -3.687  1.00  0.00           H  
ATOM   3337  HB1 ALA 0 214      11.638 -11.066  -2.006  1.00  0.00           H  
ATOM   3338  HB2 ALA 0 214       9.893 -11.210  -2.455  1.00  0.00           H  
ATOM   3339  HB3 ALA 0 214      11.122 -11.622  -3.610  1.00  0.00           H  
ATOM   3340  N   PRO 0 215       8.751  -9.002  -4.400  1.00  0.00      R00  N  
ATOM   3341  CA  PRO 0 215       8.013  -8.504  -5.589  1.00  0.00      R00  C  
ATOM   3342  C   PRO 0 215       8.470  -7.134  -6.075  1.00  0.00      R00  C  
ATOM   3343  O   PRO 0 215       8.261  -6.966  -7.288  1.00  0.00      R00  O  
ATOM   3344  CD  PRO 0 215       7.861  -9.195  -3.259  1.00  0.00      R00  C  
ATOM   3345  CB  PRO 0 215       6.533  -8.616  -5.223  1.00  0.00      R00  C  
ATOM   3346  CG  PRO 0 215       6.490  -8.554  -3.724  1.00  0.00      R00  C  
ATOM   3347  HD2 PRO 0 215       8.293  -8.581  -2.469  1.00  0.00           H  
ATOM   3348  HD3 PRO 0 215       7.806 -10.271  -3.094  1.00  0.00           H  
ATOM   3349  HA  PRO 0 215       8.009  -9.254  -6.381  1.00  0.00           H  
ATOM   3350  HB3 PRO 0 215       6.037  -9.556  -5.464  1.00  0.00           H  
ATOM   3351  HB2 PRO 0 215       5.954  -7.827  -5.704  1.00  0.00           H  
ATOM   3352  HG2 PRO 0 215       6.440  -7.503  -3.437  1.00  0.00           H  
ATOM   3353  HG3 PRO 0 215       5.610  -9.067  -3.337  1.00  0.00           H  
ATOM   3354  N   LEU 0 216       8.915  -6.273  -5.119  1.00  0.00      R00  N  
ATOM   3355  CA  LEU 0 216       9.350  -4.958  -5.478  1.00  0.00      R00  C  
ATOM   3356  C   LEU 0 216      10.664  -4.911  -6.286  1.00  0.00      R00  C  
ATOM   3357  O   LEU 0 216      10.648  -4.265  -7.314  1.00  0.00      R00  O  
ATOM   3358  CB  LEU 0 216       9.395  -4.030  -4.265  1.00  0.00      R00  C  
ATOM   3359  CG  LEU 0 216       9.818  -2.609  -4.714  1.00  0.00      R00  C  
ATOM   3360  CD1 LEU 0 216       8.877  -1.873  -5.706  1.00  0.00      R00  C  
ATOM   3361  CD2 LEU 0 216      10.073  -1.740  -3.448  1.00  0.00      R00  C  
ATOM   3362  H   LEU 0 216       8.827  -6.324  -4.115  1.00  0.00      R00  H  
ATOM   3363  HA  LEU 0 216       8.602  -4.543  -6.153  1.00  0.00           H  
ATOM   3364  HB3 LEU 0 216      10.099  -4.445  -3.544  1.00  0.00           H  
ATOM   3365  HB2 LEU 0 216       8.394  -3.997  -3.835  1.00  0.00           H  
ATOM   3366  HG  LEU 0 216      10.762  -2.697  -5.252  1.00  0.00           H  
ATOM   3367 HD11 LEU 0 216       8.900  -0.792  -5.572  1.00  0.00           H  
ATOM   3368 HD12 LEU 0 216       8.981  -2.299  -6.704  1.00  0.00           H  
ATOM   3369 HD13 LEU 0 216       7.888  -2.137  -5.333  1.00  0.00           H  
ATOM   3370 HD21 LEU 0 216      10.791  -2.169  -2.749  1.00  0.00           H  
ATOM   3371 HD22 LEU 0 216      10.420  -0.750  -3.745  1.00  0.00           H  
ATOM   3372 HD23 LEU 0 216       9.140  -1.613  -2.899  1.00  0.00           H  
ATOM   3373  N   THR 0 217      11.679  -5.745  -5.935  1.00  0.00      R00  N  
ATOM   3374  CA  THR 0 217      12.872  -6.015  -6.764  1.00  0.00      R00  C  
ATOM   3375  C   THR 0 217      12.456  -6.380  -8.225  1.00  0.00      R00  C  
ATOM   3376  O   THR 0 217      12.997  -5.786  -9.154  1.00  0.00      R00  O  
ATOM   3377  CB  THR 0 217      13.828  -7.072  -6.212  1.00  0.00      R00  C  
ATOM   3378  OG1 THR 0 217      14.281  -6.723  -4.933  1.00  0.00      R00  O  
ATOM   3379  CG2 THR 0 217      15.089  -7.325  -7.079  1.00  0.00      R00  C  
ATOM   3380  H   THR 0 217      11.515  -6.235  -5.067  1.00  0.00      R00  H  
ATOM   3381  HG1 THR 0 217      13.562  -6.898  -4.322  1.00  0.00      R00  H  
ATOM   3382  HA  THR 0 217      13.299  -5.017  -6.859  1.00  0.00           H  
ATOM   3383  HB  THR 0 217      13.301  -8.022  -6.132  1.00  0.00           H  
ATOM   3384 HG21 THR 0 217      15.627  -6.406  -7.315  1.00  0.00           H  
ATOM   3385 HG22 THR 0 217      15.634  -8.129  -6.585  1.00  0.00           H  
ATOM   3386 HG23 THR 0 217      14.715  -7.807  -7.982  1.00  0.00           H  
ATOM   3387  N   LEU 0 218      11.699  -7.516  -8.342  1.00  0.00      R00  N  
ATOM   3388  CA  LEU 0 218      11.168  -8.018  -9.658  1.00  0.00      R00  C  
ATOM   3389  C   LEU 0 218      10.368  -6.982 -10.517  1.00  0.00      R00  C  
ATOM   3390  O   LEU 0 218      10.620  -6.969 -11.731  1.00  0.00      R00  O  
ATOM   3391  CB  LEU 0 218      10.276  -9.259  -9.275  1.00  0.00      R00  C  
ATOM   3392  CG  LEU 0 218      10.981 -10.462  -8.705  1.00  0.00      R00  C  
ATOM   3393  CD1 LEU 0 218       9.995 -11.587  -8.152  1.00  0.00      R00  C  
ATOM   3394  CD2 LEU 0 218      11.975 -11.052  -9.724  1.00  0.00      R00  C  
ATOM   3395  H   LEU 0 218      11.397  -7.957  -7.485  1.00  0.00      R00  H  
ATOM   3396  HA  LEU 0 218      12.102  -8.226 -10.181  1.00  0.00           H  
ATOM   3397  HB3 LEU 0 218       9.771  -9.633 -10.165  1.00  0.00           H  
ATOM   3398  HB2 LEU 0 218       9.444  -8.969  -8.633  1.00  0.00           H  
ATOM   3399  HG  LEU 0 218      11.489 -10.230  -7.769  1.00  0.00           H  
ATOM   3400 HD11 LEU 0 218       9.136 -11.650  -8.820  1.00  0.00           H  
ATOM   3401 HD12 LEU 0 218      10.474 -12.560  -8.262  1.00  0.00           H  
ATOM   3402 HD13 LEU 0 218       9.598 -11.423  -7.150  1.00  0.00           H  
ATOM   3403 HD21 LEU 0 218      11.863 -12.124  -9.886  1.00  0.00           H  
ATOM   3404 HD22 LEU 0 218      11.988 -10.442 -10.627  1.00  0.00           H  
ATOM   3405 HD23 LEU 0 218      12.945 -10.966  -9.235  1.00  0.00           H  
ATOM   3406  N   ILE 0 219       9.530  -6.154  -9.871  1.00  0.00      R00  N  
ATOM   3407  CA  ILE 0 219       8.807  -5.070 -10.487  1.00  0.00      R00  C  
ATOM   3408  C   ILE 0 219       9.714  -4.180 -11.360  1.00  0.00      R00  C  
ATOM   3409  O   ILE 0 219       9.564  -4.146 -12.558  1.00  0.00      R00  O  
ATOM   3410  CB  ILE 0 219       7.808  -4.300  -9.557  1.00  0.00      R00  C  
ATOM   3411  CG2 ILE 0 219       7.453  -2.865  -9.961  1.00  0.00      R00  C  
ATOM   3412  CG1 ILE 0 219       6.508  -5.091  -9.393  1.00  0.00      R00  C  
ATOM   3413  CD1 ILE 0 219       5.643  -4.746  -8.108  1.00  0.00      R00  C  
ATOM   3414  H   ILE 0 219       9.376  -6.139  -8.873  1.00  0.00      R00  H  
ATOM   3415  HA  ILE 0 219       8.200  -5.496 -11.286  1.00  0.00           H  
ATOM   3416  HB  ILE 0 219       8.290  -4.288  -8.580  1.00  0.00           H  
ATOM   3417 HG21 ILE 0 219       6.657  -2.611  -9.261  1.00  0.00           H  
ATOM   3418 HG22 ILE 0 219       8.266  -2.196  -9.678  1.00  0.00           H  
ATOM   3419 HG23 ILE 0 219       7.228  -2.763 -11.023  1.00  0.00           H  
ATOM   3420 HG13 ILE 0 219       6.779  -6.147  -9.356  1.00  0.00           H  
ATOM   3421 HG12 ILE 0 219       6.010  -5.129 -10.362  1.00  0.00           H  
ATOM   3422 HD11 ILE 0 219       5.166  -3.768  -8.155  1.00  0.00           H  
ATOM   3423 HD12 ILE 0 219       4.831  -5.433  -7.868  1.00  0.00           H  
ATOM   3424 HD13 ILE 0 219       6.296  -4.755  -7.235  1.00  0.00           H  
ATOM   3425  N   PHE 0 220      10.695  -3.540 -10.755  1.00  0.00      R00  N  
ATOM   3426  CA  PHE 0 220      11.760  -2.789 -11.288  1.00  0.00      R00  C  
ATOM   3427  C   PHE 0 220      12.496  -3.517 -12.472  1.00  0.00      R00  C  
ATOM   3428  O   PHE 0 220      12.587  -2.797 -13.495  1.00  0.00      R00  O  
ATOM   3429  CB  PHE 0 220      12.892  -2.378 -10.215  1.00  0.00      R00  C  
ATOM   3430  CG  PHE 0 220      12.449  -1.367  -9.154  1.00  0.00      R00  C  
ATOM   3431  CD1 PHE 0 220      12.475  -1.704  -7.823  1.00  0.00      R00  C  
ATOM   3432  CD2 PHE 0 220      12.175  -0.066  -9.519  1.00  0.00      R00  C  
ATOM   3433  CE1 PHE 0 220      12.248  -0.736  -6.863  1.00  0.00      R00  C  
ATOM   3434  CE2 PHE 0 220      11.827   0.922  -8.556  1.00  0.00      R00  C  
ATOM   3435  CZ  PHE 0 220      11.962   0.575  -7.244  1.00  0.00      R00  C  
ATOM   3436  H   PHE 0 220      10.846  -3.514  -9.757  1.00  0.00      R00  H  
ATOM   3437  HA  PHE 0 220      11.333  -1.916 -11.781  1.00  0.00           H  
ATOM   3438  HB3 PHE 0 220      13.644  -1.909 -10.850  1.00  0.00           H  
ATOM   3439  HB2 PHE 0 220      13.395  -3.237  -9.769  1.00  0.00           H  
ATOM   3440  HD1 PHE 0 220      12.837  -2.686  -7.555  1.00  0.00           H  
ATOM   3441  HD2 PHE 0 220      12.142   0.182 -10.570  1.00  0.00           H  
ATOM   3442  HE1 PHE 0 220      12.304  -1.021  -5.823  1.00  0.00           H  
ATOM   3443  HE2 PHE 0 220      11.399   1.891  -8.770  1.00  0.00           H  
ATOM   3444  HZ  PHE 0 220      11.773   1.209  -6.390  1.00  0.00           H  
ATOM   3445  N   VAL 0 221      12.987  -4.695 -12.250  1.00  0.00      R00  N  
ATOM   3446  CA  VAL 0 221      13.752  -5.499 -13.164  1.00  0.00      R00  C  
ATOM   3447  C   VAL 0 221      13.022  -5.808 -14.447  1.00  0.00      R00  C  
ATOM   3448  O   VAL 0 221      13.603  -5.740 -15.506  1.00  0.00      R00  O  
ATOM   3449  CB  VAL 0 221      14.321  -6.772 -12.479  1.00  0.00      R00  C  
ATOM   3450  CG1 VAL 0 221      14.823  -7.952 -13.316  1.00  0.00      R00  C  
ATOM   3451  CG2 VAL 0 221      15.382  -6.426 -11.465  1.00  0.00      R00  C  
ATOM   3452  H   VAL 0 221      12.905  -5.148 -11.351  1.00  0.00      R00  H  
ATOM   3453  HA  VAL 0 221      14.597  -4.884 -13.471  1.00  0.00           H  
ATOM   3454  HB  VAL 0 221      13.503  -7.101 -11.839  1.00  0.00           H  
ATOM   3455 HG11 VAL 0 221      14.122  -8.120 -14.134  1.00  0.00           H  
ATOM   3456 HG12 VAL 0 221      15.764  -7.753 -13.829  1.00  0.00           H  
ATOM   3457 HG13 VAL 0 221      14.802  -8.896 -12.771  1.00  0.00           H  
ATOM   3458 HG21 VAL 0 221      15.633  -7.333 -10.916  1.00  0.00           H  
ATOM   3459 HG22 VAL 0 221      16.162  -5.978 -12.081  1.00  0.00           H  
ATOM   3460 HG23 VAL 0 221      15.161  -5.637 -10.746  1.00  0.00           H  
ATOM   3461  N   PHE 0 222      11.718  -6.111 -14.281  1.00  0.00      R00  N  
ATOM   3462  CA  PHE 0 222      10.904  -6.527 -15.457  1.00  0.00      R00  C  
ATOM   3463  C   PHE 0 222      10.769  -5.497 -16.599  1.00  0.00      R00  C  
ATOM   3464  O   PHE 0 222      10.937  -5.797 -17.807  1.00  0.00      R00  O  
ATOM   3465  CB  PHE 0 222       9.477  -7.065 -15.061  1.00  0.00      R00  C  
ATOM   3466  CG  PHE 0 222       9.401  -8.444 -14.517  1.00  0.00      R00  C  
ATOM   3467  CD1 PHE 0 222       9.828  -9.538 -15.282  1.00  0.00      R00  C  
ATOM   3468  CD2 PHE 0 222       8.691  -8.707 -13.349  1.00  0.00      R00  C  
ATOM   3469  CE1 PHE 0 222       9.603 -10.816 -14.830  1.00  0.00      R00  C  
ATOM   3470  CE2 PHE 0 222       8.505 -10.016 -12.910  1.00  0.00      R00  C  
ATOM   3471  CZ  PHE 0 222       8.904 -11.090 -13.689  1.00  0.00      R00  C  
ATOM   3472  H   PHE 0 222      11.302  -6.201 -13.365  1.00  0.00      R00  H  
ATOM   3473  HA  PHE 0 222      11.449  -7.380 -15.862  1.00  0.00           H  
ATOM   3474  HB3 PHE 0 222       8.730  -7.080 -15.855  1.00  0.00           H  
ATOM   3475  HB2 PHE 0 222       9.021  -6.433 -14.300  1.00  0.00           H  
ATOM   3476  HD1 PHE 0 222      10.450  -9.404 -16.155  1.00  0.00           H  
ATOM   3477  HD2 PHE 0 222       8.362  -7.877 -12.742  1.00  0.00           H  
ATOM   3478  HE1 PHE 0 222       9.903 -11.666 -15.424  1.00  0.00           H  
ATOM   3479  HE2 PHE 0 222       8.029 -10.228 -11.963  1.00  0.00           H  
ATOM   3480  HZ  PHE 0 222       8.644 -12.117 -13.480  1.00  0.00           H  
ATOM   3481  N   TYR 0 223      10.475  -4.215 -16.256  1.00  0.00      R00  N  
ATOM   3482  CA  TYR 0 223      10.446  -3.065 -17.147  1.00  0.00      R00  C  
ATOM   3483  C   TYR 0 223      11.788  -2.690 -17.811  1.00  0.00      R00  C  
ATOM   3484  O   TYR 0 223      11.860  -2.144 -18.902  1.00  0.00      R00  O  
ATOM   3485  CB  TYR 0 223       9.857  -1.882 -16.388  1.00  0.00      R00  C  
ATOM   3486  CG  TYR 0 223       8.460  -2.048 -16.043  1.00  0.00      R00  C  
ATOM   3487  CD1 TYR 0 223       7.367  -1.940 -16.940  1.00  0.00      R00  C  
ATOM   3488  CE1 TYR 0 223       6.066  -2.133 -16.472  1.00  0.00      R00  C  
ATOM   3489  CD2 TYR 0 223       8.253  -2.283 -14.685  1.00  0.00      R00  C  
ATOM   3490  CE2 TYR 0 223       6.936  -2.449 -14.212  1.00  0.00      R00  C  
ATOM   3491  CZ  TYR 0 223       5.851  -2.488 -15.099  1.00  0.00      R00  C  
ATOM   3492  OH  TYR 0 223       4.528  -2.727 -14.768  1.00  0.00      R00  O  
ATOM   3493  H   TYR 0 223      10.275  -3.991 -15.291  1.00  0.00      R00  H  
ATOM   3494  HH  TYR 0 223       4.450  -2.618 -13.817  1.00  0.00      R00  H  
ATOM   3495  HA  TYR 0 223       9.840  -3.392 -17.993  1.00  0.00           H  
ATOM   3496  HB3 TYR 0 223       9.972  -0.891 -16.827  1.00  0.00           H  
ATOM   3497  HB2 TYR 0 223      10.472  -1.781 -15.494  1.00  0.00           H  
ATOM   3498  HD1 TYR 0 223       7.522  -1.763 -17.994  1.00  0.00           H  
ATOM   3499  HE1 TYR 0 223       5.256  -2.102 -17.185  1.00  0.00           H  
ATOM   3500  HD2 TYR 0 223       8.953  -2.325 -13.864  1.00  0.00           H  
ATOM   3501  HE2 TYR 0 223       6.752  -2.726 -13.184  1.00  0.00           H  
ATOM   3502  N   CYS 0 224      12.911  -3.002 -17.119  1.00  0.00      R00  N  
ATOM   3503  CA  CYS 0 224      14.274  -2.713 -17.645  1.00  0.00      R00  C  
ATOM   3504  C   CYS 0 224      14.697  -3.561 -18.822  1.00  0.00      R00  C  
ATOM   3505  O   CYS 0 224      15.422  -3.033 -19.694  1.00  0.00      R00  O  
ATOM   3506  CB  CYS 0 224      15.281  -2.967 -16.487  1.00  0.00      R00  C  
ATOM   3507  SG  CYS 0 224      15.126  -1.793 -15.087  1.00  0.00      R00  S  
ATOM   3508  H   CYS 0 224      12.831  -3.506 -16.247  1.00  0.00      R00  H  
ATOM   3509  HA  CYS 0 224      14.442  -1.672 -17.917  1.00  0.00           H  
ATOM   3510  HB3 CYS 0 224      16.220  -2.887 -17.035  1.00  0.00           H  
ATOM   3511  HB2 CYS 0 224      15.127  -3.976 -16.107  1.00  0.00           H  
ATOM   3512  HG  CYS 0 224      15.009  -0.692 -15.835  1.00  0.00           H  
ATOM   3513  N   LEU 0 225      14.218  -4.807 -18.828  1.00  0.00      R00  N  
ATOM   3514  CA  LEU 0 225      14.198  -5.759 -19.907  1.00  0.00      R00  C  
ATOM   3515  C   LEU 0 225      13.231  -5.287 -21.054  1.00  0.00      R00  C  
ATOM   3516  O   LEU 0 225      13.699  -5.317 -22.198  1.00  0.00      R00  O  
ATOM   3517  CB  LEU 0 225      13.689  -7.169 -19.286  1.00  0.00      R00  C  
ATOM   3518  CG  LEU 0 225      14.551  -7.773 -18.214  1.00  0.00      R00  C  
ATOM   3519  CD1 LEU 0 225      13.898  -9.075 -17.559  1.00  0.00      R00  C  
ATOM   3520  CD2 LEU 0 225      15.932  -8.111 -18.671  1.00  0.00      R00  C  
ATOM   3521  H   LEU 0 225      13.734  -5.051 -17.976  1.00  0.00      R00  H  
ATOM   3522  HA  LEU 0 225      15.170  -5.924 -20.371  1.00  0.00           H  
ATOM   3523  HB3 LEU 0 225      13.520  -7.848 -20.122  1.00  0.00           H  
ATOM   3524  HB2 LEU 0 225      12.760  -7.056 -18.727  1.00  0.00           H  
ATOM   3525  HG  LEU 0 225      14.541  -7.120 -17.341  1.00  0.00           H  
ATOM   3526 HD11 LEU 0 225      14.418 -10.017 -17.731  1.00  0.00           H  
ATOM   3527 HD12 LEU 0 225      13.667  -9.065 -16.494  1.00  0.00           H  
ATOM   3528 HD13 LEU 0 225      12.926  -9.196 -18.038  1.00  0.00           H  
ATOM   3529 HD21 LEU 0 225      16.563  -7.796 -17.840  1.00  0.00           H  
ATOM   3530 HD22 LEU 0 225      15.927  -9.173 -18.918  1.00  0.00           H  
ATOM   3531 HD23 LEU 0 225      16.368  -7.658 -19.562  1.00  0.00           H  
ATOM   3532  N   VAL 0 226      11.990  -4.880 -20.742  1.00  0.00      R00  N  
ATOM   3533  CA  VAL 0 226      11.164  -4.141 -21.640  1.00  0.00      R00  C  
ATOM   3534  C   VAL 0 226      11.800  -2.933 -22.436  1.00  0.00      R00  C  
ATOM   3535  O   VAL 0 226      11.948  -3.014 -23.619  1.00  0.00      R00  O  
ATOM   3536  CB  VAL 0 226       9.750  -3.733 -21.041  1.00  0.00      R00  C  
ATOM   3537  CG1 VAL 0 226       8.916  -3.023 -22.120  1.00  0.00      R00  C  
ATOM   3538  CG2 VAL 0 226       9.004  -4.884 -20.414  1.00  0.00      R00  C  
ATOM   3539  H   VAL 0 226      11.672  -4.971 -19.788  1.00  0.00      R00  H  
ATOM   3540  HA  VAL 0 226      10.838  -4.887 -22.365  1.00  0.00           H  
ATOM   3541  HB  VAL 0 226       9.812  -2.919 -20.319  1.00  0.00           H  
ATOM   3542 HG11 VAL 0 226       7.870  -2.938 -21.826  1.00  0.00           H  
ATOM   3543 HG12 VAL 0 226       9.179  -1.966 -22.090  1.00  0.00           H  
ATOM   3544 HG13 VAL 0 226       9.020  -3.468 -23.109  1.00  0.00           H  
ATOM   3545 HG21 VAL 0 226       9.278  -4.966 -19.362  1.00  0.00           H  
ATOM   3546 HG22 VAL 0 226       7.934  -4.681 -20.457  1.00  0.00           H  
ATOM   3547 HG23 VAL 0 226       9.288  -5.850 -20.832  1.00  0.00           H  
ATOM   3548  N   ILE 0 227      12.318  -2.000 -21.615  1.00  0.00      R00  N  
ATOM   3549  CA  ILE 0 227      13.165  -0.874 -22.077  1.00  0.00      R00  C  
ATOM   3550  C   ILE 0 227      14.271  -1.296 -23.083  1.00  0.00      R00  C  
ATOM   3551  O   ILE 0 227      14.460  -0.550 -24.060  1.00  0.00      R00  O  
ATOM   3552  CB  ILE 0 227      13.656   0.030 -20.820  1.00  0.00      R00  C  
ATOM   3553  CG2 ILE 0 227      14.862   0.890 -21.111  1.00  0.00      R00  C  
ATOM   3554  CG1 ILE 0 227      12.539   0.877 -20.120  1.00  0.00      R00  C  
ATOM   3555  CD1 ILE 0 227      13.078   1.483 -18.807  1.00  0.00      R00  C  
ATOM   3556  H   ILE 0 227      12.063  -1.911 -20.642  1.00  0.00      R00  H  
ATOM   3557  HA  ILE 0 227      12.462  -0.218 -22.591  1.00  0.00           H  
ATOM   3558  HB  ILE 0 227      14.006  -0.605 -20.006  1.00  0.00           H  
ATOM   3559 HG21 ILE 0 227      15.264   1.246 -20.162  1.00  0.00           H  
ATOM   3560 HG22 ILE 0 227      15.663   0.254 -21.489  1.00  0.00           H  
ATOM   3561 HG23 ILE 0 227      14.690   1.665 -21.857  1.00  0.00           H  
ATOM   3562 HG13 ILE 0 227      11.571   0.397 -19.983  1.00  0.00           H  
ATOM   3563 HG12 ILE 0 227      12.198   1.617 -20.844  1.00  0.00           H  
ATOM   3564 HD11 ILE 0 227      13.345   0.688 -18.110  1.00  0.00           H  
ATOM   3565 HD12 ILE 0 227      13.795   2.297 -18.914  1.00  0.00           H  
ATOM   3566 HD13 ILE 0 227      12.246   1.944 -18.276  1.00  0.00           H  
ATOM   3567  N   ARG 0 228      15.009  -2.428 -22.806  1.00  0.00      R00  N  
ATOM   3568  CA  ARG 0 228      16.054  -2.902 -23.722  1.00  0.00      R00  C  
ATOM   3569  C   ARG 0 228      15.465  -3.436 -25.070  1.00  0.00      R00  C  
ATOM   3570  O   ARG 0 228      16.141  -3.260 -26.092  1.00  0.00      R00  O  
ATOM   3571  CB  ARG 0 228      16.989  -3.939 -23.052  1.00  0.00      R00  C  
ATOM   3572  CG  ARG 0 228      18.090  -4.639 -23.887  1.00  0.00      R00  C  
ATOM   3573  CD  ARG 0 228      19.045  -5.448 -22.986  1.00  0.00      R00  C  
ATOM   3574  NE  ARG 0 228      19.821  -6.483 -23.677  1.00  0.00      R00  N  
ATOM   3575  CZ  ARG 0 228      19.360  -7.732 -23.817  1.00  0.00      R00  C  
ATOM   3576  NH1 ARG 0 228      20.120  -8.615 -24.337  1.00  0.00      R00  N  
ATOM   3577  NH2 ARG 0 228      18.189  -8.156 -23.306  1.00  0.00      R00  N1+
ATOM   3578  H   ARG 0 228      14.883  -3.049 -22.020  1.00  0.00      R00  H  
ATOM   3579  HE  ARG 0 228      20.726  -6.174 -24.003  1.00  0.00      R00  H  
ATOM   3580 HH11 ARG 0 228      19.887  -9.591 -24.457  1.00  0.00      R00  H  
ATOM   3581 HH12 ARG 0 228      21.034  -8.321 -24.650  1.00  0.00      R00  H  
ATOM   3582 HH21 ARG 0 228      17.907  -9.124 -23.249  1.00  0.00      R00  H  
ATOM   3583 HH22 ARG 0 228      17.416  -7.514 -23.207  1.00  0.00      R00  H  
ATOM   3584  HA  ARG 0 228      16.646  -2.039 -24.025  1.00  0.00           H  
ATOM   3585  HB3 ARG 0 228      16.341  -4.770 -22.775  1.00  0.00           H  
ATOM   3586  HB2 ARG 0 228      17.472  -3.468 -22.195  1.00  0.00           H  
ATOM   3587  HG3 ARG 0 228      18.546  -3.827 -24.453  1.00  0.00           H  
ATOM   3588  HG2 ARG 0 228      17.556  -5.275 -24.594  1.00  0.00           H  
ATOM   3589  HD3 ARG 0 228      18.526  -5.869 -22.125  1.00  0.00           H  
ATOM   3590  HD2 ARG 0 228      19.797  -4.822 -22.507  1.00  0.00           H  
ATOM   3591  N   LYS 0 229      14.329  -4.129 -25.001  1.00  0.00      R00  N  
ATOM   3592  CA  LYS 0 229      13.649  -4.835 -26.123  1.00  0.00      R00  C  
ATOM   3593  C   LYS 0 229      13.052  -3.791 -27.169  1.00  0.00      R00  C  
ATOM   3594  O   LYS 0 229      13.125  -4.001 -28.365  1.00  0.00      R00  O  
ATOM   3595  CB  LYS 0 229      12.570  -5.724 -25.560  1.00  0.00      R00  C  
ATOM   3596  CG  LYS 0 229      11.746  -6.427 -26.639  1.00  0.00      R00  C  
ATOM   3597  CD  LYS 0 229      12.577  -7.436 -27.494  1.00  0.00      R00  C  
ATOM   3598  CE  LYS 0 229      11.600  -8.203 -28.424  1.00  0.00      R00  C  
ATOM   3599  NZ  LYS 0 229      12.310  -9.068 -29.378  1.00  0.00      R00  N1+
ATOM   3600  H   LYS 0 229      13.774  -3.937 -24.179  1.00  0.00      R00  H  
ATOM   3601  HZ1 LYS 0 229      12.895  -8.651 -30.088  1.00  0.00      R00  H  
ATOM   3602  HZ2 LYS 0 229      13.021  -9.570 -28.866  1.00  0.00      R00  H  
ATOM   3603  HZ3 LYS 0 229      11.649  -9.738 -29.744  1.00  0.00      R00  H  
ATOM   3604  HA  LYS 0 229      14.445  -5.410 -26.596  1.00  0.00           H  
ATOM   3605  HB3 LYS 0 229      11.807  -5.149 -25.036  1.00  0.00           H  
ATOM   3606  HB2 LYS 0 229      12.863  -6.525 -24.882  1.00  0.00           H  
ATOM   3607  HG3 LYS 0 229      11.209  -5.755 -27.309  1.00  0.00           H  
ATOM   3608  HG2 LYS 0 229      10.983  -6.954 -26.067  1.00  0.00           H  
ATOM   3609  HD3 LYS 0 229      13.148  -8.064 -26.810  1.00  0.00           H  
ATOM   3610  HD2 LYS 0 229      13.355  -6.960 -28.091  1.00  0.00           H  
ATOM   3611  HE3 LYS 0 229      10.842  -7.600 -28.925  1.00  0.00           H  
ATOM   3612  HE2 LYS 0 229      10.972  -8.830 -27.791  1.00  0.00           H  
ATOM   3613  N   LEU 0 230      12.480  -2.699 -26.634  1.00  0.00      R00  N  
ATOM   3614  CA  LEU 0 230      11.916  -1.683 -27.493  1.00  0.00      R00  C  
ATOM   3615  C   LEU 0 230      12.979  -0.714 -28.103  1.00  0.00      R00  C  
ATOM   3616  O   LEU 0 230      13.191   0.380 -27.605  1.00  0.00      R00  O  
ATOM   3617  CB  LEU 0 230      10.891  -0.941 -26.594  1.00  0.00      R00  C  
ATOM   3618  CG  LEU 0 230       9.496  -1.714 -26.573  1.00  0.00      R00  C  
ATOM   3619  CD1 LEU 0 230       8.561  -1.255 -25.545  1.00  0.00      R00  C  
ATOM   3620  CD2 LEU 0 230       8.744  -1.749 -27.941  1.00  0.00      R00  C  
ATOM   3621  H   LEU 0 230      12.433  -2.692 -25.625  1.00  0.00      R00  H  
ATOM   3622  HA  LEU 0 230      11.498  -2.247 -28.327  1.00  0.00           H  
ATOM   3623  HB3 LEU 0 230      10.698  -0.022 -27.146  1.00  0.00           H  
ATOM   3624  HB2 LEU 0 230      11.205  -0.689 -25.581  1.00  0.00           H  
ATOM   3625  HG  LEU 0 230       9.592  -2.759 -26.280  1.00  0.00           H  
ATOM   3626 HD11 LEU 0 230       7.838  -1.933 -25.093  1.00  0.00           H  
ATOM   3627 HD12 LEU 0 230       9.107  -0.769 -24.737  1.00  0.00           H  
ATOM   3628 HD13 LEU 0 230       7.903  -0.476 -25.932  1.00  0.00           H  
ATOM   3629 HD21 LEU 0 230       9.276  -2.324 -28.698  1.00  0.00           H  
ATOM   3630 HD22 LEU 0 230       7.742  -2.178 -27.927  1.00  0.00           H  
ATOM   3631 HD23 LEU 0 230       8.636  -0.707 -28.243  1.00  0.00           H  
ATOM   3632  N   LYS 0 231      13.620  -1.103 -29.171  1.00  0.00      R00  N  
ATOM   3633  CA  LYS 0 231      14.438  -0.261 -30.075  1.00  0.00      R00  C  
ATOM   3634  C   LYS 0 231      14.794  -1.081 -31.257  1.00  0.00      R00  C  
ATOM   3635  O   LYS 0 231      15.336  -2.179 -31.114  1.00  0.00      R00  O  
ATOM   3636  CB  LYS 0 231      15.663   0.426 -29.333  1.00  0.00      R00  C  
ATOM   3637  CG  LYS 0 231      16.601  -0.553 -28.572  1.00  0.00      R00  C  
ATOM   3638  CD  LYS 0 231      17.652   0.216 -27.780  1.00  0.00      R00  C  
ATOM   3639  CE  LYS 0 231      18.605  -0.790 -27.146  1.00  0.00      R00  C  
ATOM   3640  NZ  LYS 0 231      19.799  -0.086 -26.609  1.00  0.00      R00  N1+
ATOM   3641  H   LYS 0 231      13.365  -1.995 -29.569  1.00  0.00      R00  H  
ATOM   3642  HZ1 LYS 0 231      20.425   0.252 -27.325  1.00  0.00      R00  H  
ATOM   3643  HZ2 LYS 0 231      19.466   0.552 -25.900  1.00  0.00      R00  H  
ATOM   3644  HZ3 LYS 0 231      20.262  -0.897 -26.224  1.00  0.00      R00  H  
ATOM   3645  HA  LYS 0 231      13.762   0.525 -30.410  1.00  0.00           H  
ATOM   3646  HB3 LYS 0 231      15.206   1.142 -28.650  1.00  0.00           H  
ATOM   3647  HB2 LYS 0 231      16.319   1.042 -29.948  1.00  0.00           H  
ATOM   3648  HG3 LYS 0 231      16.983  -1.242 -29.326  1.00  0.00           H  
ATOM   3649  HG2 LYS 0 231      15.953  -1.164 -27.944  1.00  0.00           H  
ATOM   3650  HD3 LYS 0 231      17.152   0.822 -27.024  1.00  0.00           H  
ATOM   3651  HD2 LYS 0 231      18.220   0.906 -28.404  1.00  0.00           H  
ATOM   3652  HE3 LYS 0 231      18.961  -1.508 -27.885  1.00  0.00           H  
ATOM   3653  HE2 LYS 0 231      18.244  -1.300 -26.254  1.00  0.00           H  
ATOM   3654  N   THR 0 232      14.439  -0.560 -32.495  1.00  0.00      R00  N  
ATOM   3655  CA  THR 0 232      14.594  -1.153 -33.851  1.00  0.00      R00  C  
ATOM   3656  C   THR 0 232      15.903  -0.825 -34.500  1.00  0.00      R00  C  
ATOM   3657  O   THR 0 232      16.205  -1.350 -35.542  1.00  0.00      R00  O  
ATOM   3658  CB  THR 0 232      13.459  -0.602 -34.723  1.00  0.00      R00  C  
ATOM   3659  OG1 THR 0 232      13.503   0.779 -34.653  1.00  0.00      R00  O  
ATOM   3660  CG2 THR 0 232      12.047  -1.037 -34.310  1.00  0.00      R00  C  
ATOM   3661  H   THR 0 232      14.070   0.379 -32.532  1.00  0.00      R00  H  
ATOM   3662  HG1 THR 0 232      12.880   1.195 -35.254  1.00  0.00      R00  H  
ATOM   3663  HA  THR 0 232      14.566  -2.242 -33.865  1.00  0.00           H  
ATOM   3664  HB  THR 0 232      13.615  -0.917 -35.755  1.00  0.00           H  
ATOM   3665 HG21 THR 0 232      11.462  -1.383 -35.162  1.00  0.00           H  
ATOM   3666 HG22 THR 0 232      12.144  -1.843 -33.583  1.00  0.00           H  
ATOM   3667 HG23 THR 0 232      11.522  -0.285 -33.721  1.00  0.00           H  
ATOM   3668  N   VAL 0 233      16.770  -0.028 -33.821  1.00  0.00      R00  N  
ATOM   3669  CA  VAL 0 233      18.218   0.145 -33.973  1.00  0.00      R00  C  
ATOM   3670  C   VAL 0 233      18.857  -1.268 -34.150  1.00  0.00      R00  C  
ATOM   3671  O   VAL 0 233      18.545  -2.242 -33.489  1.00  0.00      R00  O  
ATOM   3672  CB  VAL 0 233      18.868   0.783 -32.697  1.00  0.00      R00  C  
ATOM   3673  CG1 VAL 0 233      18.295   2.206 -32.411  1.00  0.00      R00  C  
ATOM   3674  CG2 VAL 0 233      18.895  -0.189 -31.427  1.00  0.00      R00  C  
ATOM   3675  H   VAL 0 233      16.480   0.294 -32.909  1.00  0.00      R00  H  
ATOM   3676  HA  VAL 0 233      18.449   0.747 -34.852  1.00  0.00           H  
ATOM   3677  HB  VAL 0 233      19.934   0.809 -32.921  1.00  0.00           H  
ATOM   3678 HG11 VAL 0 233      17.223   2.227 -32.214  1.00  0.00           H  
ATOM   3679 HG12 VAL 0 233      18.982   2.525 -31.626  1.00  0.00           H  
ATOM   3680 HG13 VAL 0 233      18.547   2.834 -33.265  1.00  0.00           H  
ATOM   3681 HG21 VAL 0 233      18.002  -0.791 -31.262  1.00  0.00           H  
ATOM   3682 HG22 VAL 0 233      19.745  -0.872 -31.413  1.00  0.00           H  
ATOM   3683 HG23 VAL 0 233      19.008   0.345 -30.483  1.00  0.00           H  
ATOM   3684  N   GLY 0 234      19.788  -1.335 -35.065  1.00  0.00      R00  N  
ATOM   3685  CA  GLY 0 234      20.700  -2.446 -35.261  1.00  0.00      R00  C  
ATOM   3686  C   GLY 0 234      21.881  -2.359 -34.320  1.00  0.00      R00  C  
ATOM   3687  O   GLY 0 234      21.990  -1.291 -33.673  1.00  0.00      R00  O  
ATOM   3688  H   GLY 0 234      20.092  -0.436 -35.410  1.00  0.00      R00  H  
ATOM   3689  HA3 GLY 0 234      21.148  -2.538 -36.251  1.00  0.00           H  
ATOM   3690  HA2 GLY 0 234      20.298  -3.443 -35.079  1.00  0.00           H  
ATOM   3691  N   PRO 0 235      22.787  -3.346 -34.324  1.00  0.00      R00  N  
ATOM   3692  CA  PRO 0 235      24.019  -3.477 -33.539  1.00  0.00      R00  C  
ATOM   3693  C   PRO 0 235      24.925  -2.220 -33.484  1.00  0.00      R00  C  
ATOM   3694  O   PRO 0 235      25.434  -1.851 -32.373  1.00  0.00      R00  O  
ATOM   3695  CD  PRO 0 235      22.689  -4.545 -35.215  1.00  0.00      R00  C  
ATOM   3696  CB  PRO 0 235      24.733  -4.763 -34.099  1.00  0.00      R00  C  
ATOM   3697  CG  PRO 0 235      24.158  -5.060 -35.431  1.00  0.00      R00  C  
ATOM   3698  HD2 PRO 0 235      22.156  -4.441 -36.160  1.00  0.00           H  
ATOM   3699  HD3 PRO 0 235      22.133  -5.279 -34.632  1.00  0.00           H  
ATOM   3700  HA  PRO 0 235      23.659  -3.702 -32.535  1.00  0.00           H  
ATOM   3701  HB3 PRO 0 235      24.591  -5.662 -33.500  1.00  0.00           H  
ATOM   3702  HB2 PRO 0 235      25.808  -4.623 -34.222  1.00  0.00           H  
ATOM   3703  HG2 PRO 0 235      24.659  -4.482 -36.207  1.00  0.00           H  
ATOM   3704  HG3 PRO 0 235      24.121  -6.115 -35.703  1.00  0.00           H  
ATOM   3705  N   LYS 0 236      25.025  -1.451 -34.533  1.00  0.00      R00  N  
ATOM   3706  CA  LYS 0 236      25.871  -0.283 -34.543  1.00  0.00      R00  C  
ATOM   3707  C   LYS 0 236      25.055   0.941 -34.686  1.00  0.00      R00  C  
ATOM   3708  O   LYS 0 236      25.750   1.996 -34.694  1.00  0.00      R00  O  
ATOM   3709  CB  LYS 0 236      26.904  -0.450 -35.702  1.00  0.00      R00  C  
ATOM   3710  CG  LYS 0 236      27.617  -1.819 -35.725  1.00  0.00      R00  C  
ATOM   3711  CD  LYS 0 236      28.561  -1.898 -37.030  1.00  0.00      R00  C  
ATOM   3712  CE  LYS 0 236      29.354  -3.218 -36.989  1.00  0.00      R00  C  
ATOM   3713  NZ  LYS 0 236      30.164  -3.322 -38.221  1.00  0.00      R00  N1+
ATOM   3714  H   LYS 0 236      24.520  -1.645 -35.386  1.00  0.00      R00  H  
ATOM   3715  HZ1 LYS 0 236      31.026  -2.797 -38.170  1.00  0.00      R00  H  
ATOM   3716  HZ2 LYS 0 236      30.383  -4.288 -38.421  1.00  0.00      R00  H  
ATOM   3717  HZ3 LYS 0 236      29.619  -3.098 -39.042  1.00  0.00      R00  H  
ATOM   3718  HA  LYS 0 236      26.318  -0.068 -33.572  1.00  0.00           H  
ATOM   3719  HB3 LYS 0 236      27.708   0.287 -35.683  1.00  0.00           H  
ATOM   3720  HB2 LYS 0 236      26.493  -0.174 -36.673  1.00  0.00           H  
ATOM   3721  HG3 LYS 0 236      26.893  -2.629 -35.634  1.00  0.00           H  
ATOM   3722  HG2 LYS 0 236      28.206  -2.057 -34.839  1.00  0.00           H  
ATOM   3723  HD3 LYS 0 236      29.206  -1.025 -36.933  1.00  0.00           H  
ATOM   3724  HD2 LYS 0 236      28.055  -1.721 -37.979  1.00  0.00           H  
ATOM   3725  HE3 LYS 0 236      28.671  -4.046 -36.800  1.00  0.00           H  
ATOM   3726  HE2 LYS 0 236      29.969  -3.269 -36.090  1.00  0.00           H  
ATOM   3727  N   ASN 0 237      23.735   0.839 -34.795  1.00  0.00      R00  N  
ATOM   3728  CA  ASN 0 237      22.878   1.988 -34.956  1.00  0.00      R00  C  
ATOM   3729  C   ASN 0 237      22.382   2.634 -33.680  1.00  0.00      R00  C  
ATOM   3730  O   ASN 0 237      21.885   1.986 -32.763  1.00  0.00      R00  O  
ATOM   3731  CB  ASN 0 237      21.640   1.502 -35.660  1.00  0.00      R00  C  
ATOM   3732  CG  ASN 0 237      20.837   2.647 -36.327  1.00  0.00      R00  C  
ATOM   3733  OD1 ASN 0 237      20.148   3.396 -35.730  1.00  0.00      R00  O  
ATOM   3734  ND2 ASN 0 237      20.918   2.596 -37.654  1.00  0.00      R00  N  
ATOM   3735  H   ASN 0 237      23.265  -0.048 -34.686  1.00  0.00      R00  H  
ATOM   3736 HD21 ASN 0 237      20.401   3.303 -38.156  1.00  0.00      R00  H  
ATOM   3737 HD22 ASN 0 237      21.553   1.930 -38.072  1.00  0.00      R00  H  
ATOM   3738  HA  ASN 0 237      23.361   2.766 -35.547  1.00  0.00           H  
ATOM   3739  HB3 ASN 0 237      20.936   0.994 -35.000  1.00  0.00           H  
ATOM   3740  HB2 ASN 0 237      21.800   0.732 -36.415  1.00  0.00           H  
ATOM   3741  N   LYS 0 238      22.500   3.954 -33.678  1.00  0.00      R00  N  
ATOM   3742  CA  LYS 0 238      22.085   4.824 -32.614  1.00  0.00      R00  C  
ATOM   3743  C   LYS 0 238      21.047   5.905 -33.043  1.00  0.00      R00  C  
ATOM   3744  O   LYS 0 238      20.880   6.842 -32.259  1.00  0.00      R00  O  
ATOM   3745  CB  LYS 0 238      23.432   5.430 -32.040  1.00  0.00      R00  C  
ATOM   3746  CG  LYS 0 238      24.497   6.072 -32.931  1.00  0.00      R00  C  
ATOM   3747  CD  LYS 0 238      24.177   7.307 -33.726  1.00  0.00      R00  C  
ATOM   3748  CE  LYS 0 238      25.289   7.568 -34.768  1.00  0.00      R00  C  
ATOM   3749  NZ  LYS 0 238      26.564   7.980 -34.246  1.00  0.00      R00  N1+
ATOM   3750  H   LYS 0 238      22.617   4.501 -34.519  1.00  0.00      R00  H  
ATOM   3751  HZ1 LYS 0 238      26.546   8.824 -33.691  1.00  0.00      R00  H  
ATOM   3752  HZ2 LYS 0 238      26.884   7.254 -33.621  1.00  0.00      R00  H  
ATOM   3753  HZ3 LYS 0 238      27.239   8.114 -34.985  1.00  0.00      R00  H  
ATOM   3754  HA  LYS 0 238      21.584   4.237 -31.844  1.00  0.00           H  
ATOM   3755  HB3 LYS 0 238      24.001   4.601 -31.620  1.00  0.00           H  
ATOM   3756  HB2 LYS 0 238      23.155   6.063 -31.196  1.00  0.00           H  
ATOM   3757  HG3 LYS 0 238      24.765   5.292 -33.643  1.00  0.00           H  
ATOM   3758  HG2 LYS 0 238      25.451   6.254 -32.436  1.00  0.00           H  
ATOM   3759  HD3 LYS 0 238      24.049   8.126 -33.018  1.00  0.00           H  
ATOM   3760  HD2 LYS 0 238      23.174   7.342 -34.151  1.00  0.00           H  
ATOM   3761  HE3 LYS 0 238      25.011   8.399 -35.416  1.00  0.00           H  
ATOM   3762  HE2 LYS 0 238      25.471   6.641 -35.311  1.00  0.00           H  
ATOM   3763  N   SER 0 239      20.429   5.787 -34.193  1.00  0.00      R00  N  
ATOM   3764  CA  SER 0 239      19.407   6.706 -34.702  1.00  0.00      R00  C  
ATOM   3765  C   SER 0 239      18.266   6.819 -33.742  1.00  0.00      R00  C  
ATOM   3766  O   SER 0 239      17.702   5.756 -33.403  1.00  0.00      R00  O  
ATOM   3767  CB  SER 0 239      18.868   6.306 -36.126  1.00  0.00      R00  C  
ATOM   3768  OG  SER 0 239      18.078   7.313 -36.748  1.00  0.00      R00  O  
ATOM   3769  H   SER 0 239      20.540   4.844 -34.536  1.00  0.00      R00  H  
ATOM   3770  HG  SER 0 239      17.739   6.953 -37.571  1.00  0.00      R00  H  
ATOM   3771  HA  SER 0 239      19.945   7.655 -34.702  1.00  0.00           H  
ATOM   3772  HB3 SER 0 239      18.316   5.368 -36.186  1.00  0.00           H  
ATOM   3773  HB2 SER 0 239      19.684   6.134 -36.828  1.00  0.00           H  
ATOM   3774  N   LYS 0 240      18.041   8.041 -33.211  1.00  0.00      R00  N  
ATOM   3775  CA  LYS 0 240      17.283   8.250 -31.942  1.00  0.00      R00  C  
ATOM   3776  C   LYS 0 240      15.770   8.063 -32.008  1.00  0.00      R00  C  
ATOM   3777  O   LYS 0 240      15.275   7.817 -30.867  1.00  0.00      R00  O  
ATOM   3778  CB  LYS 0 240      17.638   9.712 -31.397  1.00  0.00      R00  C  
ATOM   3779  CG  LYS 0 240      17.287  10.903 -32.300  1.00  0.00      R00  C  
ATOM   3780  CD  LYS 0 240      17.852  12.221 -31.857  1.00  0.00      R00  C  
ATOM   3781  CE  LYS 0 240      17.225  13.323 -32.756  1.00  0.00      R00  C  
ATOM   3782  NZ  LYS 0 240      17.622  14.720 -32.416  1.00  0.00      R00  N1+
ATOM   3783  H   LYS 0 240      18.592   8.803 -33.579  1.00  0.00      R00  H  
ATOM   3784  HZ1 LYS 0 240      17.237  15.402 -33.054  1.00  0.00      R00  H  
ATOM   3785  HZ2 LYS 0 240      17.161  15.027 -31.571  1.00  0.00      R00  H  
ATOM   3786  HZ3 LYS 0 240      18.612  14.898 -32.322  1.00  0.00      R00  H  
ATOM   3787  HA  LYS 0 240      17.637   7.511 -31.224  1.00  0.00           H  
ATOM   3788  HB3 LYS 0 240      18.668   9.727 -31.041  1.00  0.00           H  
ATOM   3789  HB2 LYS 0 240      17.039   9.758 -30.487  1.00  0.00           H  
ATOM   3790  HG3 LYS 0 240      16.209  11.061 -32.336  1.00  0.00           H  
ATOM   3791  HG2 LYS 0 240      17.577  10.579 -33.299  1.00  0.00           H  
ATOM   3792  HD3 LYS 0 240      18.936  12.251 -31.970  1.00  0.00           H  
ATOM   3793  HD2 LYS 0 240      17.679  12.292 -30.783  1.00  0.00           H  
ATOM   3794  HE3 LYS 0 240      16.144  13.188 -32.731  1.00  0.00           H  
ATOM   3795  HE2 LYS 0 240      17.461  13.153 -33.807  1.00  0.00           H  
ATOM   3796  N   GLU 0 241      15.160   8.062 -33.210  1.00  0.00      R00  N  
ATOM   3797  CA  GLU 0 241      13.768   7.641 -33.427  1.00  0.00      R00  C  
ATOM   3798  C   GLU 0 241      13.382   6.211 -33.519  1.00  0.00      R00  C  
ATOM   3799  O   GLU 0 241      12.231   5.930 -33.326  1.00  0.00      R00  O  
ATOM   3800  CB  GLU 0 241      13.395   8.370 -34.767  1.00  0.00      R00  C  
ATOM   3801  CG  GLU 0 241      13.722   9.916 -34.999  1.00  0.00      R00  C  
ATOM   3802  CD  GLU 0 241      13.012  10.793 -33.949  1.00  0.00      R00  C  
ATOM   3803  OE1 GLU 0 241      11.727  10.747 -33.946  1.00  0.00      R00  O  
ATOM   3804  OE2 GLU 0 241      13.711  11.539 -33.168  1.00  0.00      R00  O1-
ATOM   3805  H   GLU 0 241      15.658   8.606 -33.900  1.00  0.00      R00  H  
ATOM   3806  HA  GLU 0 241      13.148   8.152 -32.691  1.00  0.00           H  
ATOM   3807  HB3 GLU 0 241      12.425   8.136 -35.204  1.00  0.00           H  
ATOM   3808  HB2 GLU 0 241      13.981   7.768 -35.463  1.00  0.00           H  
ATOM   3809  HG3 GLU 0 241      13.312  10.191 -35.971  1.00  0.00           H  
ATOM   3810  HG2 GLU 0 241      14.789  10.139 -35.000  1.00  0.00           H  
ATOM   3811  N   LYS 0 242      14.471   5.400 -33.712  1.00  0.00      R00  N  
ATOM   3812  CA  LYS 0 242      14.404   3.981 -33.485  1.00  0.00      R00  C  
ATOM   3813  C   LYS 0 242      14.415   3.639 -32.008  1.00  0.00      R00  C  
ATOM   3814  O   LYS 0 242      13.813   2.616 -31.695  1.00  0.00      R00  O  
ATOM   3815  CB  LYS 0 242      15.477   3.240 -34.316  1.00  0.00      R00  C  
ATOM   3816  CG  LYS 0 242      15.386   3.374 -35.757  1.00  0.00      R00  C  
ATOM   3817  CD  LYS 0 242      16.576   2.714 -36.526  1.00  0.00      R00  C  
ATOM   3818  CE  LYS 0 242      16.489   2.938 -38.041  1.00  0.00      R00  C  
ATOM   3819  NZ  LYS 0 242      17.693   2.579 -38.826  1.00  0.00      R00  N1+
ATOM   3820  H   LYS 0 242      15.400   5.751 -33.896  1.00  0.00      R00  H  
ATOM   3821  HZ1 LYS 0 242      17.557   2.622 -39.826  1.00  0.00      R00  H  
ATOM   3822  HZ2 LYS 0 242      18.393   3.285 -38.651  1.00  0.00      R00  H  
ATOM   3823  HZ3 LYS 0 242      17.909   1.615 -38.615  1.00  0.00      R00  H  
ATOM   3824  HA  LYS 0 242      13.441   3.669 -33.890  1.00  0.00           H  
ATOM   3825  HB3 LYS 0 242      15.417   2.195 -34.013  1.00  0.00           H  
ATOM   3826  HB2 LYS 0 242      16.467   3.520 -33.958  1.00  0.00           H  
ATOM   3827  HG3 LYS 0 242      15.350   4.456 -35.890  1.00  0.00           H  
ATOM   3828  HG2 LYS 0 242      14.414   3.131 -36.185  1.00  0.00           H  
ATOM   3829  HD3 LYS 0 242      16.539   1.654 -36.278  1.00  0.00           H  
ATOM   3830  HD2 LYS 0 242      17.419   3.199 -36.033  1.00  0.00           H  
ATOM   3831  HE3 LYS 0 242      16.177   3.982 -38.076  1.00  0.00           H  
ATOM   3832  HE2 LYS 0 242      15.578   2.426 -38.353  1.00  0.00           H  
ATOM   3833  N   LYS 0 243      14.968   4.448 -31.109  1.00  0.00      R00  N  
ATOM   3834  CA  LYS 0 243      14.878   4.257 -29.707  1.00  0.00      R00  C  
ATOM   3835  C   LYS 0 243      13.571   4.790 -29.109  1.00  0.00      R00  C  
ATOM   3836  O   LYS 0 243      13.051   4.258 -28.082  1.00  0.00      R00  O  
ATOM   3837  CB  LYS 0 243      16.131   4.815 -29.007  1.00  0.00      R00  C  
ATOM   3838  CG  LYS 0 243      17.448   3.944 -29.161  1.00  0.00      R00  C  
ATOM   3839  CD  LYS 0 243      18.606   4.413 -28.237  1.00  0.00      R00  C  
ATOM   3840  CE  LYS 0 243      19.394   5.572 -28.880  1.00  0.00      R00  C  
ATOM   3841  NZ  LYS 0 243      20.468   5.917 -27.969  1.00  0.00      R00  N1+
ATOM   3842  H   LYS 0 243      15.509   5.247 -31.407  1.00  0.00      R00  H  
ATOM   3843  HZ1 LYS 0 243      21.251   5.283 -27.897  1.00  0.00      R00  H  
ATOM   3844  HZ2 LYS 0 243      20.857   6.819 -28.203  1.00  0.00      R00  H  
ATOM   3845  HZ3 LYS 0 243      20.066   5.948 -27.043  1.00  0.00      R00  H  
ATOM   3846  HA  LYS 0 243      14.856   3.184 -29.513  1.00  0.00           H  
ATOM   3847  HB3 LYS 0 243      15.924   4.850 -27.938  1.00  0.00           H  
ATOM   3848  HB2 LYS 0 243      16.328   5.821 -29.376  1.00  0.00           H  
ATOM   3849  HG3 LYS 0 243      17.851   3.921 -30.173  1.00  0.00           H  
ATOM   3850  HG2 LYS 0 243      17.256   2.910 -28.875  1.00  0.00           H  
ATOM   3851  HD3 LYS 0 243      19.249   3.579 -27.959  1.00  0.00           H  
ATOM   3852  HD2 LYS 0 243      18.234   4.753 -27.270  1.00  0.00           H  
ATOM   3853  HE3 LYS 0 243      18.795   6.444 -29.143  1.00  0.00           H  
ATOM   3854  HE2 LYS 0 243      19.944   5.190 -29.741  1.00  0.00           H  
ATOM   3855  N   ARG 0 244      12.955   5.828 -29.757  1.00  0.00      R00  N  
ATOM   3856  CA  ARG 0 244      11.879   6.625 -29.132  1.00  0.00      R00  C  
ATOM   3857  C   ARG 0 244      10.668   5.864 -28.548  1.00  0.00      R00  C  
ATOM   3858  O   ARG 0 244      10.152   6.432 -27.618  1.00  0.00      R00  O  
ATOM   3859  CB  ARG 0 244      11.389   7.537 -30.201  1.00  0.00      R00  C  
ATOM   3860  CG  ARG 0 244      10.526   8.754 -29.760  1.00  0.00      R00  C  
ATOM   3861  CD  ARG 0 244      10.548   9.940 -30.752  1.00  0.00      R00  C  
ATOM   3862  NE  ARG 0 244       9.834  11.198 -30.407  1.00  0.00      R00  N  
ATOM   3863  CZ  ARG 0 244       9.576  12.196 -31.197  1.00  0.00      R00  C  
ATOM   3864  NH1 ARG 0 244       8.868  13.249 -30.712  1.00  0.00      R00  N  
ATOM   3865  NH2 ARG 0 244      10.053  12.281 -32.404  1.00  0.00      R00  N1+
ATOM   3866  H   ARG 0 244      13.429   6.351 -30.480  1.00  0.00      R00  H  
ATOM   3867  HE  ARG 0 244       9.356  11.122 -29.520  1.00  0.00      R00  H  
ATOM   3868 HH11 ARG 0 244       8.611  13.954 -31.388  1.00  0.00      R00  H  
ATOM   3869 HH12 ARG 0 244       8.505  13.371 -29.777  1.00  0.00      R00  H  
ATOM   3870 HH21 ARG 0 244      10.022  13.186 -32.851  1.00  0.00      R00  H  
ATOM   3871 HH22 ARG 0 244      10.630  11.619 -32.903  1.00  0.00      R00  H  
ATOM   3872  HA  ARG 0 244      12.279   7.134 -28.254  1.00  0.00           H  
ATOM   3873  HB3 ARG 0 244      10.829   7.059 -31.006  1.00  0.00           H  
ATOM   3874  HB2 ARG 0 244      12.292   8.003 -30.594  1.00  0.00           H  
ATOM   3875  HG3 ARG 0 244      10.955   9.104 -28.821  1.00  0.00           H  
ATOM   3876  HG2 ARG 0 244       9.491   8.571 -29.469  1.00  0.00           H  
ATOM   3877  HD3 ARG 0 244       9.953   9.568 -31.586  1.00  0.00           H  
ATOM   3878  HD2 ARG 0 244      11.513  10.122 -31.225  1.00  0.00           H  
ATOM   3879  N   SER 0 245      10.303   4.613 -29.017  1.00  0.00      R00  N  
ATOM   3880  CA  SER 0 245       9.283   3.718 -28.440  1.00  0.00      R00  C  
ATOM   3881  C   SER 0 245       9.341   3.516 -26.895  1.00  0.00      R00  C  
ATOM   3882  O   SER 0 245       8.340   3.506 -26.191  1.00  0.00      R00  O  
ATOM   3883  CB  SER 0 245       9.140   2.388 -29.207  1.00  0.00      R00  C  
ATOM   3884  OG  SER 0 245      10.333   1.747 -29.382  1.00  0.00      R00  O  
ATOM   3885  H   SER 0 245      10.697   4.284 -29.886  1.00  0.00      R00  H  
ATOM   3886  HG  SER 0 245      10.852   2.145 -30.085  1.00  0.00      R00  H  
ATOM   3887  HA  SER 0 245       8.334   4.199 -28.675  1.00  0.00           H  
ATOM   3888  HB3 SER 0 245       8.775   2.474 -30.231  1.00  0.00           H  
ATOM   3889  HB2 SER 0 245       8.415   1.711 -28.757  1.00  0.00           H  
ATOM   3890  N   HIS 0 246      10.589   3.284 -26.352  1.00  0.00      R00  N  
ATOM   3891  CA  HIS 0 246      10.807   2.834 -24.938  1.00  0.00      R00  C  
ATOM   3892  C   HIS 0 246      10.748   3.987 -23.873  1.00  0.00      R00  C  
ATOM   3893  O   HIS 0 246      10.816   3.708 -22.667  1.00  0.00      R00  O  
ATOM   3894  CB  HIS 0 246      12.129   2.102 -24.847  1.00  0.00      R00  C  
ATOM   3895  CG  HIS 0 246      13.431   2.816 -24.765  1.00  0.00      R00  C  
ATOM   3896  ND1 HIS 0 246      14.644   2.226 -24.897  1.00  0.00      R00  N  
ATOM   3897  CD2 HIS 0 246      13.738   4.151 -24.623  1.00  0.00      R00  C  
ATOM   3898  NE2 HIS 0 246      15.120   4.361 -24.728  1.00  0.00      R00  N  
ATOM   3899  CE1 HIS 0 246      15.596   3.164 -24.963  1.00  0.00      R00  C  
ATOM   3900  H   HIS 0 246      11.397   3.267 -26.957  1.00  0.00      R00  H  
ATOM   3901  HD1 HIS 0 246      14.771   1.230 -25.009  1.00  0.00      R00  H  
ATOM   3902  HA  HIS 0 246      10.009   2.138 -24.680  1.00  0.00           H  
ATOM   3903  HB3 HIS 0 246      12.156   1.308 -25.593  1.00  0.00           H  
ATOM   3904  HB2 HIS 0 246      12.022   1.504 -23.942  1.00  0.00           H  
ATOM   3905  HD2 HIS 0 246      13.143   5.052 -24.604  1.00  0.00           H  
ATOM   3906  HE1 HIS 0 246      16.622   3.022 -25.271  1.00  0.00           H  
ATOM   3907  N   ARG 0 247      10.624   5.214 -24.339  1.00  0.00      R00  N  
ATOM   3908  CA  ARG 0 247      10.628   6.393 -23.491  1.00  0.00      R00  C  
ATOM   3909  C   ARG 0 247       9.482   6.543 -22.470  1.00  0.00      R00  C  
ATOM   3910  O   ARG 0 247       9.809   6.955 -21.359  1.00  0.00      R00  O  
ATOM   3911  CB  ARG 0 247      10.714   7.647 -24.353  1.00  0.00      R00  C  
ATOM   3912  CG  ARG 0 247      11.957   7.721 -25.157  1.00  0.00      R00  C  
ATOM   3913  CD  ARG 0 247      12.152   9.097 -25.901  1.00  0.00      R00  C  
ATOM   3914  NE  ARG 0 247      13.466   8.970 -26.580  1.00  0.00      R00  N  
ATOM   3915  CZ  ARG 0 247      13.859   9.690 -27.691  1.00  0.00      R00  C  
ATOM   3916  NH1 ARG 0 247      13.290  10.849 -27.895  1.00  0.00      R00  N  
ATOM   3917  NH2 ARG 0 247      14.810   9.305 -28.471  1.00  0.00      R00  N1+
ATOM   3918  H   ARG 0 247      10.449   5.330 -25.327  1.00  0.00      R00  H  
ATOM   3919  HE  ARG 0 247      13.942   8.088 -26.455  1.00  0.00      R00  H  
ATOM   3920 HH11 ARG 0 247      13.570  11.268 -28.770  1.00  0.00      R00  H  
ATOM   3921 HH12 ARG 0 247      12.542  11.248 -27.345  1.00  0.00      R00  H  
ATOM   3922 HH21 ARG 0 247      14.848   9.653 -29.419  1.00  0.00      R00  H  
ATOM   3923 HH22 ARG 0 247      15.496   8.599 -28.243  1.00  0.00      R00  H  
ATOM   3924  HA  ARG 0 247      11.607   6.384 -23.011  1.00  0.00           H  
ATOM   3925  HB3 ARG 0 247      10.549   8.518 -23.720  1.00  0.00           H  
ATOM   3926  HB2 ARG 0 247       9.879   7.664 -25.053  1.00  0.00           H  
ATOM   3927  HG3 ARG 0 247      11.876   6.974 -25.947  1.00  0.00           H  
ATOM   3928  HG2 ARG 0 247      12.781   7.407 -24.515  1.00  0.00           H  
ATOM   3929  HD3 ARG 0 247      12.142   9.987 -25.273  1.00  0.00           H  
ATOM   3930  HD2 ARG 0 247      11.464   9.306 -26.719  1.00  0.00           H  
ATOM   3931  N   LYS 0 248       8.208   6.222 -22.781  1.00  0.00      R00  N  
ATOM   3932  CA  LYS 0 248       7.137   6.213 -21.774  1.00  0.00      R00  C  
ATOM   3933  C   LYS 0 248       7.336   5.132 -20.730  1.00  0.00      R00  C  
ATOM   3934  O   LYS 0 248       6.951   5.356 -19.542  1.00  0.00      R00  O  
ATOM   3935  CB  LYS 0 248       5.772   6.136 -22.459  1.00  0.00      R00  C  
ATOM   3936  CG  LYS 0 248       4.558   5.832 -21.563  1.00  0.00      R00  C  
ATOM   3937  CD  LYS 0 248       3.297   5.559 -22.327  1.00  0.00      R00  C  
ATOM   3938  CE  LYS 0 248       2.352   6.718 -22.434  1.00  0.00      R00  C  
ATOM   3939  NZ  LYS 0 248       2.855   7.860 -23.192  1.00  0.00      R00  N1+
ATOM   3940  H   LYS 0 248       8.035   6.046 -23.760  1.00  0.00      R00  H  
ATOM   3941  HZ1 LYS 0 248       3.117   7.583 -24.127  1.00  0.00      R00  H  
ATOM   3942  HZ2 LYS 0 248       2.081   8.483 -23.374  1.00  0.00      R00  H  
ATOM   3943  HZ3 LYS 0 248       3.636   8.359 -22.790  1.00  0.00      R00  H  
ATOM   3944  HA  LYS 0 248       7.144   7.150 -21.219  1.00  0.00           H  
ATOM   3945  HB3 LYS 0 248       5.761   5.240 -23.079  1.00  0.00           H  
ATOM   3946  HB2 LYS 0 248       5.618   7.048 -23.035  1.00  0.00           H  
ATOM   3947  HG3 LYS 0 248       4.484   6.716 -20.930  1.00  0.00           H  
ATOM   3948  HG2 LYS 0 248       4.634   4.902 -20.999  1.00  0.00           H  
ATOM   3949  HD3 LYS 0 248       2.638   4.756 -21.995  1.00  0.00           H  
ATOM   3950  HD2 LYS 0 248       3.540   5.189 -23.323  1.00  0.00           H  
ATOM   3951  HE3 LYS 0 248       2.026   7.121 -21.476  1.00  0.00           H  
ATOM   3952  HE2 LYS 0 248       1.467   6.462 -23.018  1.00  0.00           H  
ATOM   3953  N   VAL 0 249       7.989   3.980 -21.040  1.00  0.00      R00  N  
ATOM   3954  CA  VAL 0 249       8.304   2.872 -20.125  1.00  0.00      R00  C  
ATOM   3955  C   VAL 0 249       9.021   3.269 -18.873  1.00  0.00      R00  C  
ATOM   3956  O   VAL 0 249       8.821   2.712 -17.790  1.00  0.00      R00  O  
ATOM   3957  CB  VAL 0 249       8.856   1.670 -20.840  1.00  0.00      R00  C  
ATOM   3958  CG1 VAL 0 249       8.870   0.447 -19.876  1.00  0.00      R00  C  
ATOM   3959  CG2 VAL 0 249       8.053   1.229 -22.085  1.00  0.00      R00  C  
ATOM   3960  H   VAL 0 249       8.482   3.888 -21.917  1.00  0.00      R00  H  
ATOM   3961  HA  VAL 0 249       7.334   2.700 -19.657  1.00  0.00           H  
ATOM   3962  HB  VAL 0 249       9.876   1.946 -21.108  1.00  0.00           H  
ATOM   3963 HG11 VAL 0 249       9.523   0.654 -19.028  1.00  0.00           H  
ATOM   3964 HG12 VAL 0 249       7.848   0.122 -19.678  1.00  0.00           H  
ATOM   3965 HG13 VAL 0 249       9.441  -0.386 -20.286  1.00  0.00           H  
ATOM   3966 HG21 VAL 0 249       8.308   1.894 -22.910  1.00  0.00           H  
ATOM   3967 HG22 VAL 0 249       8.376   0.211 -22.306  1.00  0.00           H  
ATOM   3968 HG23 VAL 0 249       6.982   1.201 -21.884  1.00  0.00           H  
ATOM   3969  N   THR 0 250       9.901   4.237 -19.041  1.00  0.00      R00  N  
ATOM   3970  CA  THR 0 250      10.562   4.876 -17.909  1.00  0.00      R00  C  
ATOM   3971  C   THR 0 250       9.808   5.611 -16.765  1.00  0.00      R00  C  
ATOM   3972  O   THR 0 250      10.306   5.777 -15.658  1.00  0.00      R00  O  
ATOM   3973  CB  THR 0 250      11.613   5.869 -18.442  1.00  0.00      R00  C  
ATOM   3974  OG1 THR 0 250      11.127   7.182 -18.762  1.00  0.00      R00  O  
ATOM   3975  CG2 THR 0 250      12.364   5.328 -19.635  1.00  0.00      R00  C  
ATOM   3976  H   THR 0 250      10.178   4.563 -19.956  1.00  0.00      R00  H  
ATOM   3977  HG1 THR 0 250      10.668   7.121 -19.603  1.00  0.00      R00  H  
ATOM   3978  HA  THR 0 250      11.149   4.062 -17.484  1.00  0.00           H  
ATOM   3979  HB  THR 0 250      12.441   5.905 -17.735  1.00  0.00           H  
ATOM   3980 HG21 THR 0 250      12.504   4.247 -19.621  1.00  0.00           H  
ATOM   3981 HG22 THR 0 250      12.061   5.574 -20.653  1.00  0.00           H  
ATOM   3982 HG23 THR 0 250      13.333   5.824 -19.691  1.00  0.00           H  
ATOM   3983  N   LYS 0 251       8.564   5.955 -17.176  1.00  0.00      R00  N  
ATOM   3984  CA  LYS 0 251       7.384   6.494 -16.391  1.00  0.00      R00  C  
ATOM   3985  C   LYS 0 251       6.455   5.370 -15.883  1.00  0.00      R00  C  
ATOM   3986  O   LYS 0 251       6.124   5.446 -14.673  1.00  0.00      R00  O  
ATOM   3987  CB  LYS 0 251       6.561   7.525 -17.178  1.00  0.00      R00  C  
ATOM   3988  CG  LYS 0 251       7.370   8.739 -17.605  1.00  0.00      R00  C  
ATOM   3989  CD  LYS 0 251       6.568   9.750 -18.400  1.00  0.00      R00  C  
ATOM   3990  CE  LYS 0 251       7.083  11.153 -18.687  1.00  0.00      R00  C  
ATOM   3991  NZ  LYS 0 251       6.215  12.012 -19.561  1.00  0.00      R00  N1+
ATOM   3992  H   LYS 0 251       8.304   5.601 -18.086  1.00  0.00      R00  H  
ATOM   3993  HZ1 LYS 0 251       6.556  12.963 -19.592  1.00  0.00      R00  H  
ATOM   3994  HZ2 LYS 0 251       6.258  11.640 -20.499  1.00  0.00      R00  H  
ATOM   3995  HZ3 LYS 0 251       5.253  12.117 -19.272  1.00  0.00      R00  H  
ATOM   3996  HA  LYS 0 251       7.818   6.896 -15.475  1.00  0.00           H  
ATOM   3997  HB3 LYS 0 251       5.735   7.896 -16.571  1.00  0.00           H  
ATOM   3998  HB2 LYS 0 251       6.200   7.158 -18.139  1.00  0.00           H  
ATOM   3999  HG3 LYS 0 251       8.254   8.392 -18.140  1.00  0.00           H  
ATOM   4000  HG2 LYS 0 251       7.696   9.249 -16.698  1.00  0.00           H  
ATOM   4001  HD3 LYS 0 251       5.612   9.920 -17.905  1.00  0.00           H  
ATOM   4002  HD2 LYS 0 251       6.336   9.319 -19.375  1.00  0.00           H  
ATOM   4003  HE3 LYS 0 251       8.061  11.173 -19.168  1.00  0.00           H  
ATOM   4004  HE2 LYS 0 251       7.231  11.619 -17.713  1.00  0.00           H  
ATOM   4005  N   LEU 0 252       6.265   4.304 -16.690  1.00  0.00      R00  N  
ATOM   4006  CA  LEU 0 252       5.359   3.175 -16.323  1.00  0.00      R00  C  
ATOM   4007  C   LEU 0 252       5.800   2.332 -15.108  1.00  0.00      R00  C  
ATOM   4008  O   LEU 0 252       4.977   1.858 -14.278  1.00  0.00      R00  O  
ATOM   4009  CB  LEU 0 252       5.092   2.220 -17.578  1.00  0.00      R00  C  
ATOM   4010  CG  LEU 0 252       4.080   1.094 -17.455  1.00  0.00      R00  C  
ATOM   4011  CD1 LEU 0 252       2.809   1.327 -16.673  1.00  0.00      R00  C  
ATOM   4012  CD2 LEU 0 252       3.711   0.597 -18.881  1.00  0.00      R00  C  
ATOM   4013  H   LEU 0 252       6.599   4.302 -17.643  1.00  0.00      R00  H  
ATOM   4014  HA  LEU 0 252       4.440   3.693 -16.050  1.00  0.00           H  
ATOM   4015  HB3 LEU 0 252       6.033   1.809 -17.944  1.00  0.00           H  
ATOM   4016  HB2 LEU 0 252       4.768   2.975 -18.294  1.00  0.00           H  
ATOM   4017  HG  LEU 0 252       4.691   0.342 -16.955  1.00  0.00           H  
ATOM   4018 HD11 LEU 0 252       1.895   0.775 -16.893  1.00  0.00           H  
ATOM   4019 HD12 LEU 0 252       3.168   1.111 -15.667  1.00  0.00           H  
ATOM   4020 HD13 LEU 0 252       2.456   2.358 -16.644  1.00  0.00           H  
ATOM   4021 HD21 LEU 0 252       2.707   0.872 -19.203  1.00  0.00           H  
ATOM   4022 HD22 LEU 0 252       4.281   1.109 -19.657  1.00  0.00           H  
ATOM   4023 HD23 LEU 0 252       3.879  -0.480 -18.906  1.00  0.00           H  
ATOM   4024  N   VAL 0 253       7.168   2.276 -14.909  1.00  0.00      R00  N  
ATOM   4025  CA  VAL 0 253       7.740   1.683 -13.669  1.00  0.00      R00  C  
ATOM   4026  C   VAL 0 253       7.391   2.522 -12.321  1.00  0.00      R00  C  
ATOM   4027  O   VAL 0 253       7.266   1.980 -11.235  1.00  0.00      R00  O  
ATOM   4028  CB  VAL 0 253       9.235   1.347 -13.916  1.00  0.00      R00  C  
ATOM   4029  CG1 VAL 0 253      10.096   2.621 -14.123  1.00  0.00      R00  C  
ATOM   4030  CG2 VAL 0 253       9.849   0.607 -12.735  1.00  0.00      R00  C  
ATOM   4031  H   VAL 0 253       7.831   2.602 -15.597  1.00  0.00      R00  H  
ATOM   4032  HA  VAL 0 253       7.213   0.729 -13.637  1.00  0.00           H  
ATOM   4033  HB  VAL 0 253       9.329   0.761 -14.830  1.00  0.00           H  
ATOM   4034 HG11 VAL 0 253       9.696   3.130 -15.000  1.00  0.00           H  
ATOM   4035 HG12 VAL 0 253      10.031   3.297 -13.270  1.00  0.00           H  
ATOM   4036 HG13 VAL 0 253      11.149   2.421 -14.322  1.00  0.00           H  
ATOM   4037 HG21 VAL 0 253      10.803   0.159 -13.012  1.00  0.00           H  
ATOM   4038 HG22 VAL 0 253      10.108   1.147 -11.824  1.00  0.00           H  
ATOM   4039 HG23 VAL 0 253       9.209  -0.250 -12.527  1.00  0.00           H  
ATOM   4040  N   LEU 0 254       7.459   3.844 -12.450  1.00  0.00      R00  N  
ATOM   4041  CA  LEU 0 254       7.376   4.800 -11.324  1.00  0.00      R00  C  
ATOM   4042  C   LEU 0 254       5.988   4.863 -10.783  1.00  0.00      R00  C  
ATOM   4043  O   LEU 0 254       5.867   5.058  -9.593  1.00  0.00      R00  O  
ATOM   4044  CB  LEU 0 254       7.705   6.189 -11.840  1.00  0.00      R00  C  
ATOM   4045  CG  LEU 0 254       9.083   6.303 -12.461  1.00  0.00      R00  C  
ATOM   4046  CD1 LEU 0 254       9.318   7.675 -12.942  1.00  0.00      R00  C  
ATOM   4047  CD2 LEU 0 254      10.187   5.876 -11.468  1.00  0.00      R00  C  
ATOM   4048  H   LEU 0 254       7.587   4.105 -13.417  1.00  0.00      R00  H  
ATOM   4049  HA  LEU 0 254       8.061   4.545 -10.516  1.00  0.00           H  
ATOM   4050  HB3 LEU 0 254       7.647   6.861 -10.985  1.00  0.00           H  
ATOM   4051  HB2 LEU 0 254       6.996   6.496 -12.609  1.00  0.00           H  
ATOM   4052  HG  LEU 0 254       9.118   5.578 -13.275  1.00  0.00           H  
ATOM   4053 HD11 LEU 0 254       9.541   8.311 -12.085  1.00  0.00           H  
ATOM   4054 HD12 LEU 0 254      10.122   7.762 -13.673  1.00  0.00           H  
ATOM   4055 HD13 LEU 0 254       8.429   8.136 -13.373  1.00  0.00           H  
ATOM   4056 HD21 LEU 0 254      10.780   4.969 -11.589  1.00  0.00           H  
ATOM   4057 HD22 LEU 0 254      10.928   6.662 -11.324  1.00  0.00           H  
ATOM   4058 HD23 LEU 0 254       9.759   5.669 -10.487  1.00  0.00           H  
ATOM   4059  N   THR 0 255       4.993   4.732 -11.658  1.00  0.00      R00  N  
ATOM   4060  CA  THR 0 255       3.565   4.662 -11.276  1.00  0.00      R00  C  
ATOM   4061  C   THR 0 255       3.174   3.325 -10.580  1.00  0.00      R00  C  
ATOM   4062  O   THR 0 255       2.410   3.412  -9.651  1.00  0.00      R00  O  
ATOM   4063  CB  THR 0 255       2.670   4.950 -12.620  1.00  0.00      R00  C  
ATOM   4064  OG1 THR 0 255       2.861   3.830 -13.491  1.00  0.00      R00  O  
ATOM   4065  CG2 THR 0 255       2.982   6.376 -13.248  1.00  0.00      R00  C  
ATOM   4066  H   THR 0 255       5.147   4.548 -12.639  1.00  0.00      R00  H  
ATOM   4067  HG1 THR 0 255       2.258   3.095 -13.356  1.00  0.00      R00  H  
ATOM   4068  HA  THR 0 255       3.287   5.489 -10.623  1.00  0.00           H  
ATOM   4069  HB  THR 0 255       1.611   4.956 -12.363  1.00  0.00           H  
ATOM   4070 HG21 THR 0 255       3.134   7.028 -12.388  1.00  0.00           H  
ATOM   4071 HG22 THR 0 255       3.949   6.439 -13.748  1.00  0.00           H  
ATOM   4072 HG23 THR 0 255       2.156   6.682 -13.891  1.00  0.00           H  
ATOM   4073  N   VAL 0 256       3.738   2.211 -10.987  1.00  0.00      R00  N  
ATOM   4074  CA  VAL 0 256       3.307   0.974 -10.374  1.00  0.00      R00  C  
ATOM   4075  C   VAL 0 256       3.951   0.757  -9.014  1.00  0.00      R00  C  
ATOM   4076  O   VAL 0 256       3.303   0.041  -8.222  1.00  0.00      R00  O  
ATOM   4077  CB  VAL 0 256       3.536  -0.232 -11.346  1.00  0.00      R00  C  
ATOM   4078  CG1 VAL 0 256       2.879   0.025 -12.763  1.00  0.00      R00  C  
ATOM   4079  CG2 VAL 0 256       5.089  -0.622 -11.568  1.00  0.00      R00  C  
ATOM   4080  H   VAL 0 256       4.067   2.233 -11.941  1.00  0.00      R00  H  
ATOM   4081  HA  VAL 0 256       2.257   1.010 -10.085  1.00  0.00           H  
ATOM   4082  HB  VAL 0 256       2.974  -1.061 -10.916  1.00  0.00           H  
ATOM   4083 HG11 VAL 0 256       1.803  -0.079 -12.623  1.00  0.00           H  
ATOM   4084 HG12 VAL 0 256       3.026   1.052 -13.095  1.00  0.00           H  
ATOM   4085 HG13 VAL 0 256       3.190  -0.734 -13.482  1.00  0.00           H  
ATOM   4086 HG21 VAL 0 256       5.594  -0.935 -10.654  1.00  0.00           H  
ATOM   4087 HG22 VAL 0 256       5.045  -1.393 -12.338  1.00  0.00           H  
ATOM   4088 HG23 VAL 0 256       5.715   0.141 -12.029  1.00  0.00           H  
ATOM   4089  N   ILE 0 257       5.165   1.314  -8.777  1.00  0.00      R00  N  
ATOM   4090  CA  ILE 0 257       5.848   1.144  -7.425  1.00  0.00      R00  C  
ATOM   4091  C   ILE 0 257       5.106   1.905  -6.300  1.00  0.00      R00  C  
ATOM   4092  O   ILE 0 257       5.346   1.528  -5.132  1.00  0.00      R00  O  
ATOM   4093  CB  ILE 0 257       7.318   1.636  -7.386  1.00  0.00      R00  C  
ATOM   4094  CG2 ILE 0 257       8.328   0.945  -8.278  1.00  0.00      R00  C  
ATOM   4095  CG1 ILE 0 257       7.553   3.213  -7.499  1.00  0.00      R00  C  
ATOM   4096  CD1 ILE 0 257       8.863   3.776  -6.850  1.00  0.00      R00  C  
ATOM   4097  H   ILE 0 257       5.564   1.885  -9.509  1.00  0.00      R00  H  
ATOM   4098  HA  ILE 0 257       5.813   0.064  -7.285  1.00  0.00           H  
ATOM   4099  HB  ILE 0 257       7.702   1.410  -6.392  1.00  0.00           H  
ATOM   4100 HG21 ILE 0 257       8.656   0.017  -7.810  1.00  0.00           H  
ATOM   4101 HG22 ILE 0 257       7.957   0.656  -9.261  1.00  0.00           H  
ATOM   4102 HG23 ILE 0 257       9.294   1.426  -8.424  1.00  0.00           H  
ATOM   4103 HG13 ILE 0 257       6.690   3.844  -7.289  1.00  0.00           H  
ATOM   4104 HG12 ILE 0 257       7.803   3.297  -8.557  1.00  0.00           H  
ATOM   4105 HD11 ILE 0 257       9.399   3.007  -6.293  1.00  0.00           H  
ATOM   4106 HD12 ILE 0 257       9.575   4.101  -7.608  1.00  0.00           H  
ATOM   4107 HD13 ILE 0 257       8.740   4.665  -6.231  1.00  0.00           H  
ATOM   4108  N   ALA 0 258       4.321   2.942  -6.637  1.00  0.00      R00  N  
ATOM   4109  CA  ALA 0 258       3.677   3.838  -5.665  1.00  0.00      R00  C  
ATOM   4110  C   ALA 0 258       3.114   3.152  -4.337  1.00  0.00      R00  C  
ATOM   4111  O   ALA 0 258       3.643   3.361  -3.274  1.00  0.00      R00  O  
ATOM   4112  CB  ALA 0 258       2.599   4.772  -6.271  1.00  0.00      R00  C  
ATOM   4113  H   ALA 0 258       4.198   2.935  -7.640  1.00  0.00      R00  H  
ATOM   4114  HA  ALA 0 258       4.515   4.426  -5.289  1.00  0.00           H  
ATOM   4115  HB1 ALA 0 258       2.176   5.488  -5.567  1.00  0.00           H  
ATOM   4116  HB2 ALA 0 258       2.961   5.436  -7.056  1.00  0.00           H  
ATOM   4117  HB3 ALA 0 258       1.740   4.244  -6.686  1.00  0.00           H  
ATOM   4118  N   VAL 0 259       2.275   2.067  -4.579  1.00  0.00      R00  N  
ATOM   4119  CA  VAL 0 259       1.656   1.303  -3.547  1.00  0.00      R00  C  
ATOM   4120  C   VAL 0 259       2.540   0.352  -2.759  1.00  0.00      R00  C  
ATOM   4121  O   VAL 0 259       2.166  -0.023  -1.675  1.00  0.00      R00  O  
ATOM   4122  CB  VAL 0 259       0.408   0.496  -4.092  1.00  0.00      R00  C  
ATOM   4123  CG1 VAL 0 259      -0.638   1.333  -4.729  1.00  0.00      R00  C  
ATOM   4124  CG2 VAL 0 259       1.019  -0.466  -5.080  1.00  0.00      R00  C  
ATOM   4125  H   VAL 0 259       1.949   2.041  -5.535  1.00  0.00      R00  H  
ATOM   4126  HA  VAL 0 259       1.167   2.024  -2.891  1.00  0.00           H  
ATOM   4127  HB  VAL 0 259      -0.164  -0.050  -3.342  1.00  0.00           H  
ATOM   4128 HG11 VAL 0 259      -1.528   0.741  -4.944  1.00  0.00           H  
ATOM   4129 HG12 VAL 0 259      -0.986   2.115  -4.054  1.00  0.00           H  
ATOM   4130 HG13 VAL 0 259      -0.324   1.839  -5.642  1.00  0.00           H  
ATOM   4131 HG21 VAL 0 259       1.148  -1.398  -4.530  1.00  0.00           H  
ATOM   4132 HG22 VAL 0 259       0.326  -0.655  -5.900  1.00  0.00           H  
ATOM   4133 HG23 VAL 0 259       2.064  -0.337  -5.360  1.00  0.00           H  
ATOM   4134  N   TYR 0 260       3.658  -0.071  -3.311  1.00  0.00      R00  N  
ATOM   4135  CA  TYR 0 260       4.673  -0.691  -2.444  1.00  0.00      R00  C  
ATOM   4136  C   TYR 0 260       5.411   0.344  -1.550  1.00  0.00      R00  C  
ATOM   4137  O   TYR 0 260       5.523   0.086  -0.335  1.00  0.00      R00  O  
ATOM   4138  CB  TYR 0 260       5.723  -1.455  -3.330  1.00  0.00      R00  C  
ATOM   4139  CG  TYR 0 260       5.114  -2.750  -3.874  1.00  0.00      R00  C  
ATOM   4140  CD1 TYR 0 260       4.375  -2.678  -5.111  1.00  0.00      R00  C  
ATOM   4141  CE1 TYR 0 260       3.788  -3.799  -5.724  1.00  0.00      R00  C  
ATOM   4142  CD2 TYR 0 260       5.377  -4.029  -3.325  1.00  0.00      R00  C  
ATOM   4143  CE2 TYR 0 260       4.754  -5.149  -3.909  1.00  0.00      R00  C  
ATOM   4144  CZ  TYR 0 260       4.020  -5.069  -5.135  1.00  0.00      R00  C  
ATOM   4145  OH  TYR 0 260       3.572  -6.150  -5.881  1.00  0.00      R00  O  
ATOM   4146  H   TYR 0 260       3.862   0.247  -4.248  1.00  0.00      R00  H  
ATOM   4147  HH  TYR 0 260       3.632  -6.966  -5.379  1.00  0.00      R00  H  
ATOM   4148  HA  TYR 0 260       4.138  -1.398  -1.809  1.00  0.00           H  
ATOM   4149  HB3 TYR 0 260       6.569  -1.706  -2.690  1.00  0.00           H  
ATOM   4150  HB2 TYR 0 260       6.063  -0.833  -4.159  1.00  0.00           H  
ATOM   4151  HD1 TYR 0 260       4.321  -1.722  -5.610  1.00  0.00           H  
ATOM   4152  HE1 TYR 0 260       3.432  -3.650  -6.733  1.00  0.00           H  
ATOM   4153  HD2 TYR 0 260       5.971  -4.068  -2.424  1.00  0.00           H  
ATOM   4154  HE2 TYR 0 260       4.772  -6.155  -3.516  1.00  0.00           H  
ATOM   4155  N   VAL 0 261       5.909   1.461  -2.077  1.00  0.00      R00  N  
ATOM   4156  CA  VAL 0 261       6.755   2.438  -1.348  1.00  0.00      R00  C  
ATOM   4157  C   VAL 0 261       5.987   3.360  -0.410  1.00  0.00      R00  C  
ATOM   4158  O   VAL 0 261       6.550   3.599   0.681  1.00  0.00      R00  O  
ATOM   4159  CB  VAL 0 261       7.599   3.275  -2.285  1.00  0.00      R00  C  
ATOM   4160  CG1 VAL 0 261       8.377   2.380  -3.379  1.00  0.00      R00  C  
ATOM   4161  CG2 VAL 0 261       6.990   4.340  -3.142  1.00  0.00      R00  C  
ATOM   4162  H   VAL 0 261       5.626   1.663  -3.026  1.00  0.00      R00  H  
ATOM   4163  HA  VAL 0 261       7.451   1.866  -0.734  1.00  0.00           H  
ATOM   4164  HB  VAL 0 261       8.323   3.821  -1.680  1.00  0.00           H  
ATOM   4165 HG11 VAL 0 261       9.230   2.938  -3.767  1.00  0.00           H  
ATOM   4166 HG12 VAL 0 261       8.685   1.402  -3.009  1.00  0.00           H  
ATOM   4167 HG13 VAL 0 261       7.698   2.054  -4.166  1.00  0.00           H  
ATOM   4168 HG21 VAL 0 261       6.467   5.084  -2.542  1.00  0.00           H  
ATOM   4169 HG22 VAL 0 261       7.734   4.848  -3.756  1.00  0.00           H  
ATOM   4170 HG23 VAL 0 261       6.204   4.009  -3.820  1.00  0.00           H  
ATOM   4171  N   LEU 0 262       4.765   3.820  -0.835  1.00  0.00      R00  N  
ATOM   4172  CA  LEU 0 262       4.014   4.765  -0.118  1.00  0.00      R00  C  
ATOM   4173  C   LEU 0 262       3.190   3.928   0.933  1.00  0.00      R00  C  
ATOM   4174  O   LEU 0 262       2.992   4.449   2.050  1.00  0.00      R00  O  
ATOM   4175  CB  LEU 0 262       3.151   5.662  -1.022  1.00  0.00      R00  C  
ATOM   4176  CG  LEU 0 262       3.746   6.859  -1.745  1.00  0.00      R00  C  
ATOM   4177  CD1 LEU 0 262       2.694   7.771  -2.421  1.00  0.00      R00  C  
ATOM   4178  CD2 LEU 0 262       4.578   7.666  -0.841  1.00  0.00      R00  C  
ATOM   4179  H   LEU 0 262       4.324   3.599  -1.716  1.00  0.00      R00  H  
ATOM   4180  HA  LEU 0 262       4.658   5.487   0.385  1.00  0.00           H  
ATOM   4181  HB3 LEU 0 262       2.317   5.920  -0.369  1.00  0.00           H  
ATOM   4182  HB2 LEU 0 262       2.609   5.024  -1.721  1.00  0.00           H  
ATOM   4183  HG  LEU 0 262       4.411   6.467  -2.515  1.00  0.00           H  
ATOM   4184 HD11 LEU 0 262       3.006   8.088  -3.416  1.00  0.00           H  
ATOM   4185 HD12 LEU 0 262       1.659   7.433  -2.468  1.00  0.00           H  
ATOM   4186 HD13 LEU 0 262       2.586   8.796  -2.066  1.00  0.00           H  
ATOM   4187 HD21 LEU 0 262       4.137   7.560   0.150  1.00  0.00           H  
ATOM   4188 HD22 LEU 0 262       5.573   7.223  -0.788  1.00  0.00           H  
ATOM   4189 HD23 LEU 0 262       4.703   8.719  -1.096  1.00  0.00           H  
ATOM   4190  N   CYS 0 263       2.629   2.779   0.569  1.00  0.00      R00  N  
ATOM   4191  CA  CYS 0 263       1.667   2.125   1.479  1.00  0.00      R00  C  
ATOM   4192  C   CYS 0 263       2.303   1.086   2.362  1.00  0.00      R00  C  
ATOM   4193  O   CYS 0 263       2.319   1.150   3.618  1.00  0.00      R00  O  
ATOM   4194  CB  CYS 0 263       0.432   1.447   0.841  1.00  0.00      R00  C  
ATOM   4195  SG  CYS 0 263      -0.492   2.501  -0.368  1.00  0.00      R00  S  
ATOM   4196  H   CYS 0 263       2.966   2.468  -0.331  1.00  0.00      R00  H  
ATOM   4197  HA  CYS 0 263       1.233   2.915   2.091  1.00  0.00           H  
ATOM   4198  HB3 CYS 0 263      -0.232   1.004   1.582  1.00  0.00           H  
ATOM   4199  HB2 CYS 0 263       0.873   0.607   0.305  1.00  0.00           H  
ATOM   4200  HG  CYS 0 263      -1.345   2.874   0.590  1.00  0.00           H  
ATOM   4201  N   TRP 0 264       2.919   0.038   1.800  1.00  0.00      R00  N  
ATOM   4202  CA  TRP 0 264       3.399  -1.175   2.595  1.00  0.00      R00  C  
ATOM   4203  C   TRP 0 264       4.739  -0.936   3.277  1.00  0.00      R00  C  
ATOM   4204  O   TRP 0 264       4.861  -1.505   4.383  1.00  0.00      R00  O  
ATOM   4205  CB  TRP 0 264       3.298  -2.491   1.822  1.00  0.00      R00  C  
ATOM   4206  CG  TRP 0 264       1.932  -2.853   1.310  1.00  0.00      R00  C  
ATOM   4207  CD2 TRP 0 264       1.595  -3.254   0.009  1.00  0.00      R00  C  
ATOM   4208  CE2 TRP 0 264       0.224  -3.560   0.060  1.00  0.00      R00  C  
ATOM   4209  CE3 TRP 0 264       2.142  -3.332  -1.268  1.00  0.00      R00  C  
ATOM   4210  CD1 TRP 0 264       0.832  -2.920   2.114  1.00  0.00      R00  C  
ATOM   4211  NE1 TRP 0 264      -0.207  -3.361   1.393  1.00  0.00      R00  N  
ATOM   4212  CZ2 TRP 0 264      -0.539  -4.033  -0.995  1.00  0.00      R00  C  
ATOM   4213  CZ3 TRP 0 264       1.409  -3.740  -2.409  1.00  0.00      R00  C  
ATOM   4214  CH2 TRP 0 264       0.058  -4.102  -2.284  1.00  0.00      R00  C  
ATOM   4215  H   TRP 0 264       2.947  -0.129   0.805  1.00  0.00      R00  H  
ATOM   4216  HE1 TRP 0 264      -1.088  -3.609   1.819  1.00  0.00      R00  H  
ATOM   4217  HA  TRP 0 264       2.716  -1.461   3.395  1.00  0.00           H  
ATOM   4218  HB3 TRP 0 264       3.550  -3.168   2.638  1.00  0.00           H  
ATOM   4219  HB2 TRP 0 264       3.964  -2.664   0.977  1.00  0.00           H  
ATOM   4220  HE3 TRP 0 264       3.192  -3.116  -1.394  1.00  0.00           H  
ATOM   4221  HD1 TRP 0 264       0.637  -2.737   3.160  1.00  0.00           H  
ATOM   4222  HZ2 TRP 0 264      -1.572  -4.287  -0.811  1.00  0.00           H  
ATOM   4223  HZ3 TRP 0 264       1.814  -3.778  -3.409  1.00  0.00           H  
ATOM   4224  HH2 TRP 0 264      -0.462  -4.469  -3.157  1.00  0.00           H  
ATOM   4225  N   LEU 0 265       5.649  -0.090   2.719  1.00  0.00      R00  N  
ATOM   4226  CA  LEU 0 265       6.931   0.168   3.413  1.00  0.00      R00  C  
ATOM   4227  C   LEU 0 265       6.825   0.736   4.843  1.00  0.00      R00  C  
ATOM   4228  O   LEU 0 265       7.321   0.123   5.734  1.00  0.00      R00  O  
ATOM   4229  CB  LEU 0 265       7.723   1.011   2.418  1.00  0.00      R00  C  
ATOM   4230  CG  LEU 0 265       9.115   1.472   2.814  1.00  0.00      R00  C  
ATOM   4231  CD1 LEU 0 265       9.974   0.383   3.440  1.00  0.00      R00  C  
ATOM   4232  CD2 LEU 0 265       9.916   2.075   1.544  1.00  0.00      R00  C  
ATOM   4233  H   LEU 0 265       5.527   0.411   1.850  1.00  0.00      R00  H  
ATOM   4234  HA  LEU 0 265       7.377  -0.825   3.475  1.00  0.00           H  
ATOM   4235  HB3 LEU 0 265       7.173   1.917   2.162  1.00  0.00           H  
ATOM   4236  HB2 LEU 0 265       7.892   0.405   1.528  1.00  0.00           H  
ATOM   4237  HG  LEU 0 265       9.006   2.289   3.528  1.00  0.00           H  
ATOM   4238 HD11 LEU 0 265       9.984  -0.567   2.906  1.00  0.00           H  
ATOM   4239 HD12 LEU 0 265      11.034   0.584   3.598  1.00  0.00           H  
ATOM   4240 HD13 LEU 0 265       9.640   0.005   4.406  1.00  0.00           H  
ATOM   4241 HD21 LEU 0 265       9.350   2.125   0.614  1.00  0.00           H  
ATOM   4242 HD22 LEU 0 265      10.365   3.050   1.738  1.00  0.00           H  
ATOM   4243 HD23 LEU 0 265      10.756   1.400   1.381  1.00  0.00           H  
ATOM   4244  N   PRO 0 266       6.090   1.839   5.089  1.00  0.00      R00  N  
ATOM   4245  CA  PRO 0 266       5.851   2.244   6.478  1.00  0.00      R00  C  
ATOM   4246  C   PRO 0 266       5.148   1.235   7.393  1.00  0.00      R00  C  
ATOM   4247  O   PRO 0 266       5.615   1.094   8.486  1.00  0.00      R00  O  
ATOM   4248  CD  PRO 0 266       5.425   2.740   4.081  1.00  0.00      R00  C  
ATOM   4249  CB  PRO 0 266       5.032   3.469   6.280  1.00  0.00      R00  C  
ATOM   4250  CG  PRO 0 266       4.294   3.426   4.929  1.00  0.00      R00  C  
ATOM   4251  HD2 PRO 0 266       4.980   2.354   3.163  1.00  0.00           H  
ATOM   4252  HD3 PRO 0 266       6.156   3.483   3.765  1.00  0.00           H  
ATOM   4253  HA  PRO 0 266       6.799   2.526   6.934  1.00  0.00           H  
ATOM   4254  HB3 PRO 0 266       5.741   4.287   6.148  1.00  0.00           H  
ATOM   4255  HB2 PRO 0 266       4.403   3.717   7.135  1.00  0.00           H  
ATOM   4256  HG2 PRO 0 266       3.448   2.739   4.932  1.00  0.00           H  
ATOM   4257  HG3 PRO 0 266       4.023   4.440   4.635  1.00  0.00           H  
ATOM   4258  N   TYR 0 267       4.205   0.478   6.876  1.00  0.00      R00  N  
ATOM   4259  CA  TYR 0 267       3.424  -0.531   7.643  1.00  0.00      R00  C  
ATOM   4260  C   TYR 0 267       4.297  -1.675   8.213  1.00  0.00      R00  C  
ATOM   4261  O   TYR 0 267       4.429  -1.873   9.385  1.00  0.00      R00  O  
ATOM   4262  CB  TYR 0 267       2.273  -1.058   6.743  1.00  0.00      R00  C  
ATOM   4263  CG  TYR 0 267       1.539  -2.279   7.259  1.00  0.00      R00  C  
ATOM   4264  CD1 TYR 0 267       1.523  -3.480   6.480  1.00  0.00      R00  C  
ATOM   4265  CE1 TYR 0 267       0.948  -4.664   6.928  1.00  0.00      R00  C  
ATOM   4266  CD2 TYR 0 267       0.872  -2.284   8.521  1.00  0.00      R00  C  
ATOM   4267  CE2 TYR 0 267       0.450  -3.526   9.025  1.00  0.00      R00  C  
ATOM   4268  CZ  TYR 0 267       0.545  -4.733   8.251  1.00  0.00      R00  C  
ATOM   4269  OH  TYR 0 267       0.122  -5.957   8.793  1.00  0.00      R00  O  
ATOM   4270  H   TYR 0 267       3.999   0.514   5.888  1.00  0.00      R00  H  
ATOM   4271  HH  TYR 0 267       0.090  -6.602   8.082  1.00  0.00      R00  H  
ATOM   4272  HA  TYR 0 267       2.926  -0.032   8.475  1.00  0.00           H  
ATOM   4273  HB3 TYR 0 267       2.567  -1.239   5.709  1.00  0.00           H  
ATOM   4274  HB2 TYR 0 267       1.588  -0.252   6.479  1.00  0.00           H  
ATOM   4275  HD1 TYR 0 267       1.895  -3.461   5.467  1.00  0.00           H  
ATOM   4276  HE1 TYR 0 267       1.007  -5.575   6.351  1.00  0.00           H  
ATOM   4277  HD2 TYR 0 267       0.894  -1.387   9.122  1.00  0.00           H  
ATOM   4278  HE2 TYR 0 267       0.042  -3.629  10.020  1.00  0.00           H  
ATOM   4279  N   TRP 0 268       5.047  -2.302   7.313  1.00  0.00      R00  N  
ATOM   4280  CA  TRP 0 268       6.199  -3.201   7.600  1.00  0.00      R00  C  
ATOM   4281  C   TRP 0 268       7.384  -2.604   8.488  1.00  0.00      R00  C  
ATOM   4282  O   TRP 0 268       7.847  -3.323   9.338  1.00  0.00      R00  O  
ATOM   4283  CB  TRP 0 268       6.849  -3.831   6.321  1.00  0.00      R00  C  
ATOM   4284  CG  TRP 0 268       5.924  -4.508   5.384  1.00  0.00      R00  C  
ATOM   4285  CD2 TRP 0 268       5.050  -5.683   5.575  1.00  0.00      R00  C  
ATOM   4286  CE2 TRP 0 268       4.369  -6.042   4.371  1.00  0.00      R00  C  
ATOM   4287  CE3 TRP 0 268       4.734  -6.495   6.674  1.00  0.00      R00  C  
ATOM   4288  CD1 TRP 0 268       5.838  -4.320   4.052  1.00  0.00      R00  C  
ATOM   4289  NE1 TRP 0 268       4.884  -5.123   3.499  1.00  0.00      R00  N  
ATOM   4290  CZ2 TRP 0 268       3.373  -7.028   4.284  1.00  0.00      R00  C  
ATOM   4291  CZ3 TRP 0 268       3.786  -7.450   6.612  1.00  0.00      R00  C  
ATOM   4292  CH2 TRP 0 268       3.015  -7.688   5.503  1.00  0.00      R00  C  
ATOM   4293  H   TRP 0 268       4.951  -2.025   6.346  1.00  0.00      R00  H  
ATOM   4294  HE1 TRP 0 268       4.537  -5.096   2.551  1.00  0.00      R00  H  
ATOM   4295  HA  TRP 0 268       5.719  -3.993   8.175  1.00  0.00           H  
ATOM   4296  HB3 TRP 0 268       7.680  -4.462   6.636  1.00  0.00           H  
ATOM   4297  HB2 TRP 0 268       7.543  -3.195   5.772  1.00  0.00           H  
ATOM   4298  HE3 TRP 0 268       5.354  -6.345   7.545  1.00  0.00           H  
ATOM   4299  HD1 TRP 0 268       6.317  -3.571   3.438  1.00  0.00           H  
ATOM   4300  HZ2 TRP 0 268       3.024  -7.172   3.272  1.00  0.00           H  
ATOM   4301  HZ3 TRP 0 268       3.614  -7.896   7.581  1.00  0.00           H  
ATOM   4302  HH2 TRP 0 268       2.214  -8.411   5.472  1.00  0.00           H  
ATOM   4303  N   ALA 0 269       7.776  -1.345   8.292  1.00  0.00      R00  N  
ATOM   4304  CA  ALA 0 269       8.723  -0.777   9.307  1.00  0.00      R00  C  
ATOM   4305  C   ALA 0 269       8.099  -0.482  10.636  1.00  0.00      R00  C  
ATOM   4306  O   ALA 0 269       8.815  -0.543  11.704  1.00  0.00      R00  O  
ATOM   4307  CB  ALA 0 269       9.105   0.572   8.676  1.00  0.00      R00  C  
ATOM   4308  H   ALA 0 269       7.317  -0.786   7.587  1.00  0.00      R00  H  
ATOM   4309  HA  ALA 0 269       9.632  -1.378   9.319  1.00  0.00           H  
ATOM   4310  HB1 ALA 0 269       8.236   1.226   8.753  1.00  0.00           H  
ATOM   4311  HB2 ALA 0 269       9.844   1.121   9.259  1.00  0.00           H  
ATOM   4312  HB3 ALA 0 269       9.447   0.402   7.656  1.00  0.00           H  
ATOM   4313  N   CYS 0 270       6.768  -0.303  10.696  1.00  0.00      R00  N  
ATOM   4314  CA  CYS 0 270       5.994  -0.219  11.989  1.00  0.00      R00  C  
ATOM   4315  C   CYS 0 270       5.960  -1.560  12.692  1.00  0.00      R00  C  
ATOM   4316  O   CYS 0 270       5.985  -1.560  13.898  1.00  0.00      R00  O  
ATOM   4317  CB  CYS 0 270       4.574   0.364  11.846  1.00  0.00      R00  C  
ATOM   4318  SG  CYS 0 270       4.374   1.513  13.231  1.00  0.00      R00  S  
ATOM   4319  H   CYS 0 270       6.329  -0.073   9.817  1.00  0.00      R00  H  
ATOM   4320  HA  CYS 0 270       6.566   0.445  12.637  1.00  0.00           H  
ATOM   4321  HB3 CYS 0 270       3.675  -0.247  11.762  1.00  0.00           H  
ATOM   4322  HB2 CYS 0 270       4.481   0.924  10.916  1.00  0.00           H  
ATOM   4323  HG  CYS 0 270       4.244   0.601  14.200  1.00  0.00           H  
ATOM   4324  N   GLN 0 271       5.950  -2.704  11.958  1.00  0.00      R00  N  
ATOM   4325  CA  GLN 0 271       5.758  -4.008  12.472  1.00  0.00      R00  C  
ATOM   4326  C   GLN 0 271       6.934  -4.481  13.397  1.00  0.00      R00  C  
ATOM   4327  O   GLN 0 271       6.694  -5.350  14.252  1.00  0.00      R00  O  
ATOM   4328  CB  GLN 0 271       5.413  -5.055  11.327  1.00  0.00      R00  C  
ATOM   4329  CG  GLN 0 271       3.899  -4.991  10.975  1.00  0.00      R00  C  
ATOM   4330  CD  GLN 0 271       2.944  -5.926  11.684  1.00  0.00      R00  C  
ATOM   4331  OE1 GLN 0 271       3.046  -6.138  12.915  1.00  0.00      R00  O  
ATOM   4332  NE2 GLN 0 271       2.081  -6.699  10.965  1.00  0.00      R00  N  
ATOM   4333  H   GLN 0 271       5.901  -2.651  10.951  1.00  0.00      R00  H  
ATOM   4334 HE21 GLN 0 271       1.636  -7.451  11.471  1.00  0.00      R00  H  
ATOM   4335 HE22 GLN 0 271       2.067  -6.558   9.965  1.00  0.00      R00  H  
ATOM   4336  HA  GLN 0 271       4.850  -3.847  13.053  1.00  0.00           H  
ATOM   4337  HB3 GLN 0 271       5.653  -6.103  11.510  1.00  0.00           H  
ATOM   4338  HB2 GLN 0 271       5.824  -4.818  10.346  1.00  0.00           H  
ATOM   4339  HG3 GLN 0 271       3.787  -5.196   9.911  1.00  0.00           H  
ATOM   4340  HG2 GLN 0 271       3.559  -3.962  11.096  1.00  0.00           H  
ATOM   4341  N   VAL 0 272       8.027  -3.749  13.269  1.00  0.00      R00  N  
ATOM   4342  CA  VAL 0 272       9.270  -4.051  13.963  1.00  0.00      R00  C  
ATOM   4343  C   VAL 0 272       9.635  -2.854  14.870  1.00  0.00      R00  C  
ATOM   4344  O   VAL 0 272      10.700  -2.934  15.485  1.00  0.00      R00  O  
ATOM   4345  CB  VAL 0 272      10.406  -4.309  12.981  1.00  0.00      R00  C  
ATOM   4346  CG1 VAL 0 272      10.398  -5.784  12.408  1.00  0.00      R00  C  
ATOM   4347  CG2 VAL 0 272      10.544  -3.279  11.870  1.00  0.00      R00  C  
ATOM   4348  H   VAL 0 272       8.031  -3.038  12.552  1.00  0.00      R00  H  
ATOM   4349  HA  VAL 0 272       9.100  -4.847  14.688  1.00  0.00           H  
ATOM   4350  HB  VAL 0 272      11.297  -4.352  13.607  1.00  0.00           H  
ATOM   4351 HG11 VAL 0 272      11.161  -5.873  11.635  1.00  0.00           H  
ATOM   4352 HG12 VAL 0 272      10.419  -6.546  13.187  1.00  0.00           H  
ATOM   4353 HG13 VAL 0 272       9.471  -5.833  11.837  1.00  0.00           H  
ATOM   4354 HG21 VAL 0 272      11.528  -3.369  11.409  1.00  0.00           H  
ATOM   4355 HG22 VAL 0 272       9.711  -3.440  11.185  1.00  0.00           H  
ATOM   4356 HG23 VAL 0 272      10.633  -2.264  12.257  1.00  0.00           H  
ATOM   4357  N   ALA 0 273       8.869  -1.761  14.873  1.00  0.00      R00  N  
ATOM   4358  CA  ALA 0 273       9.124  -0.567  15.662  1.00  0.00      R00  C  
ATOM   4359  C   ALA 0 273       9.557  -0.649  17.126  1.00  0.00      R00  C  
ATOM   4360  O   ALA 0 273      10.458   0.124  17.476  1.00  0.00      R00  O  
ATOM   4361  CB  ALA 0 273       8.112   0.610  15.425  1.00  0.00      R00  C  
ATOM   4362  H   ALA 0 273       7.926  -1.821  14.514  1.00  0.00      R00  H  
ATOM   4363  HA  ALA 0 273      10.000  -0.230  15.108  1.00  0.00           H  
ATOM   4364  HB1 ALA 0 273       7.112   0.279  15.705  1.00  0.00           H  
ATOM   4365  HB2 ALA 0 273       8.363   1.366  16.170  1.00  0.00           H  
ATOM   4366  HB3 ALA 0 273       8.084   1.099  14.451  1.00  0.00           H  
ATOM   4367  N   LEU 0 274       9.066  -1.597  17.950  1.00  0.00      R00  N  
ATOM   4368  CA  LEU 0 274       9.589  -1.899  19.302  1.00  0.00      R00  C  
ATOM   4369  C   LEU 0 274      11.056  -2.360  19.383  1.00  0.00      R00  C  
ATOM   4370  O   LEU 0 274      11.521  -2.471  20.502  1.00  0.00      R00  O  
ATOM   4371  CB  LEU 0 274       8.705  -2.936  20.021  1.00  0.00      R00  C  
ATOM   4372  CG  LEU 0 274       7.194  -2.664  20.080  1.00  0.00      R00  C  
ATOM   4373  CD1 LEU 0 274       6.437  -3.912  20.685  1.00  0.00      R00  C  
ATOM   4374  CD2 LEU 0 274       6.873  -1.492  21.076  1.00  0.00      R00  C  
ATOM   4375  H   LEU 0 274       8.483  -2.322  17.558  1.00  0.00      R00  H  
ATOM   4376  HA  LEU 0 274       9.415  -0.947  19.805  1.00  0.00           H  
ATOM   4377  HB3 LEU 0 274       9.082  -3.144  21.022  1.00  0.00           H  
ATOM   4378  HB2 LEU 0 274       8.845  -3.901  19.533  1.00  0.00           H  
ATOM   4379  HG  LEU 0 274       6.834  -2.378  19.092  1.00  0.00           H  
ATOM   4380 HD11 LEU 0 274       5.431  -4.124  20.323  1.00  0.00           H  
ATOM   4381 HD12 LEU 0 274       6.884  -4.881  20.464  1.00  0.00           H  
ATOM   4382 HD13 LEU 0 274       6.213  -3.870  21.751  1.00  0.00           H  
ATOM   4383 HD21 LEU 0 274       5.839  -1.545  21.417  1.00  0.00           H  
ATOM   4384 HD22 LEU 0 274       7.539  -1.658  21.923  1.00  0.00           H  
ATOM   4385 HD23 LEU 0 274       7.175  -0.543  20.634  1.00  0.00           H  
ATOM   4386  N   ILE 0 275      11.807  -2.587  18.314  1.00  0.00      R00  N  
ATOM   4387  CA  ILE 0 275      13.245  -2.721  18.327  1.00  0.00      R00  C  
ATOM   4388  C   ILE 0 275      13.907  -1.338  18.341  1.00  0.00      R00  C  
ATOM   4389  O   ILE 0 275      14.733  -1.089  19.239  1.00  0.00      R00  O  
ATOM   4390  CB  ILE 0 275      13.776  -3.608  17.166  1.00  0.00      R00  C  
ATOM   4391  CG2 ILE 0 275      15.338  -3.831  17.162  1.00  0.00      R00  C  
ATOM   4392  CG1 ILE 0 275      13.094  -4.932  17.052  1.00  0.00      R00  C  
ATOM   4393  CD1 ILE 0 275      13.205  -5.670  15.689  1.00  0.00      R00  C  
ATOM   4394  H   ILE 0 275      11.373  -2.660  17.406  1.00  0.00      R00  H  
ATOM   4395  HA  ILE 0 275      13.647  -3.186  19.228  1.00  0.00           H  
ATOM   4396  HB  ILE 0 275      13.583  -3.041  16.255  1.00  0.00           H  
ATOM   4397 HG21 ILE 0 275      15.680  -4.526  16.395  1.00  0.00           H  
ATOM   4398 HG22 ILE 0 275      15.677  -2.836  16.873  1.00  0.00           H  
ATOM   4399 HG23 ILE 0 275      15.685  -4.218  18.120  1.00  0.00           H  
ATOM   4400 HG13 ILE 0 275      12.015  -4.786  17.098  1.00  0.00           H  
ATOM   4401 HG12 ILE 0 275      13.417  -5.584  17.864  1.00  0.00           H  
ATOM   4402 HD11 ILE 0 275      12.261  -6.201  15.569  1.00  0.00           H  
ATOM   4403 HD12 ILE 0 275      13.125  -5.035  14.806  1.00  0.00           H  
ATOM   4404 HD13 ILE 0 275      14.086  -6.304  15.592  1.00  0.00           H  
ATOM   4405  N   TYR 0 276      13.585  -0.473  17.367  1.00  0.00      R00  N  
ATOM   4406  CA  TYR 0 276      14.305   0.771  17.142  1.00  0.00      R00  C  
ATOM   4407  C   TYR 0 276      13.650   1.930  17.903  1.00  0.00      R00  C  
ATOM   4408  O   TYR 0 276      14.378   2.694  18.500  1.00  0.00      R00  O  
ATOM   4409  CB  TYR 0 276      14.267   1.052  15.693  1.00  0.00      R00  C  
ATOM   4410  CG  TYR 0 276      14.558  -0.185  14.817  1.00  0.00      R00  C  
ATOM   4411  CD1 TYR 0 276      15.837  -0.717  14.844  1.00  0.00      R00  C  
ATOM   4412  CE1 TYR 0 276      16.191  -1.943  14.294  1.00  0.00      R00  C  
ATOM   4413  CD2 TYR 0 276      13.565  -0.854  14.077  1.00  0.00      R00  C  
ATOM   4414  CE2 TYR 0 276      13.947  -2.059  13.391  1.00  0.00      R00  C  
ATOM   4415  CZ  TYR 0 276      15.250  -2.647  13.583  1.00  0.00      R00  C  
ATOM   4416  OH  TYR 0 276      15.556  -3.918  13.106  1.00  0.00      R00  O  
ATOM   4417  H   TYR 0 276      12.880  -0.759  16.704  1.00  0.00      R00  H  
ATOM   4418  HH  TYR 0 276      16.394  -4.200  13.481  1.00  0.00      R00  H  
ATOM   4419  HA  TYR 0 276      15.307   0.704  17.566  1.00  0.00           H  
ATOM   4420  HB3 TYR 0 276      14.980   1.834  15.434  1.00  0.00           H  
ATOM   4421  HB2 TYR 0 276      13.273   1.352  15.361  1.00  0.00           H  
ATOM   4422  HD1 TYR 0 276      16.556  -0.213  15.472  1.00  0.00           H  
ATOM   4423  HE1 TYR 0 276      17.134  -2.393  14.569  1.00  0.00           H  
ATOM   4424  HD2 TYR 0 276      12.660  -0.318  13.832  1.00  0.00           H  
ATOM   4425  HE2 TYR 0 276      13.148  -2.518  12.827  1.00  0.00           H  
ATOM   4426  N   SER 0 277      12.333   2.081  17.884  1.00  0.00      R00  N  
ATOM   4427  CA  SER 0 277      11.567   3.109  18.467  1.00  0.00      R00  C  
ATOM   4428  C   SER 0 277      11.241   2.731  19.917  1.00  0.00      R00  C  
ATOM   4429  O   SER 0 277      11.441   1.589  20.300  1.00  0.00      R00  O  
ATOM   4430  CB  SER 0 277      10.251   3.384  17.686  1.00  0.00      R00  C  
ATOM   4431  OG  SER 0 277       9.540   4.466  18.244  1.00  0.00      R00  O  
ATOM   4432  H   SER 0 277      11.841   1.262  17.555  1.00  0.00      R00  H  
ATOM   4433  HG  SER 0 277       8.664   4.091  18.133  1.00  0.00      R00  H  
ATOM   4434  HA  SER 0 277      12.108   4.053  18.409  1.00  0.00           H  
ATOM   4435  HB3 SER 0 277       9.650   2.479  17.775  1.00  0.00           H  
ATOM   4436  HB2 SER 0 277      10.364   3.652  16.636  1.00  0.00           H  
ATOM   4437  N   GLN 0 278      10.920   3.797  20.727  1.00  0.00      R00  N  
ATOM   4438  CA  GLN 0 278      10.823   3.542  22.169  1.00  0.00      R00  C  
ATOM   4439  C   GLN 0 278       9.824   2.437  22.689  1.00  0.00      R00  C  
ATOM   4440  O   GLN 0 278       8.876   2.124  21.951  1.00  0.00      R00  O  
ATOM   4441  CB  GLN 0 278      10.395   4.784  22.997  1.00  0.00      R00  C  
ATOM   4442  CG  GLN 0 278      11.390   5.937  22.875  1.00  0.00      R00  C  
ATOM   4443  CD  GLN 0 278      11.038   7.020  23.913  1.00  0.00      R00  C  
ATOM   4444  OE1 GLN 0 278       9.883   7.483  23.929  1.00  0.00      R00  O  
ATOM   4445  NE2 GLN 0 278      11.985   7.318  24.699  1.00  0.00      R00  N  
ATOM   4446  H   GLN 0 278      10.697   4.716  20.371  1.00  0.00      R00  H  
ATOM   4447 HE21 GLN 0 278      11.908   7.869  25.542  1.00  0.00      R00  H  
ATOM   4448 HE22 GLN 0 278      12.879   6.848  24.722  1.00  0.00      R00  H  
ATOM   4449  HA  GLN 0 278      11.826   3.291  22.515  1.00  0.00           H  
ATOM   4450  HB3 GLN 0 278      10.304   4.523  24.052  1.00  0.00           H  
ATOM   4451  HB2 GLN 0 278       9.556   5.153  22.406  1.00  0.00           H  
ATOM   4452  HG3 GLN 0 278      11.241   6.398  21.899  1.00  0.00           H  
ATOM   4453  HG2 GLN 0 278      12.415   5.570  22.922  1.00  0.00           H  
ATOM   4454  N   ALA 0 279      10.149   1.933  23.835  1.00  0.00      R00  N  
ATOM   4455  CA  ALA 0 279       9.427   0.948  24.639  1.00  0.00      R00  C  
ATOM   4456  C   ALA 0 279       8.175   1.565  25.317  1.00  0.00      R00  C  
ATOM   4457  O   ALA 0 279       8.111   2.766  25.529  1.00  0.00      R00  O  
ATOM   4458  CB  ALA 0 279      10.327   0.260  25.592  1.00  0.00      R00  C  
ATOM   4459  H   ALA 0 279      11.032   2.187  24.255  1.00  0.00      R00  H  
ATOM   4460  HA  ALA 0 279       9.125   0.226  23.880  1.00  0.00           H  
ATOM   4461  HB1 ALA 0 279      11.106  -0.363  25.153  1.00  0.00           H  
ATOM   4462  HB2 ALA 0 279      10.674   1.078  26.223  1.00  0.00           H  
ATOM   4463  HB3 ALA 0 279       9.708  -0.292  26.300  1.00  0.00           H  
ATOM   4464  N   THR 0 280       7.276   0.698  25.689  1.00  0.00      R00  N  
ATOM   4465  CA  THR 0 280       5.865   0.968  25.945  1.00  0.00      R00  C  
ATOM   4466  C   THR 0 280       5.548   1.935  27.074  1.00  0.00      R00  C  
ATOM   4467  O   THR 0 280       4.769   2.861  26.829  1.00  0.00      R00  O  
ATOM   4468  CB  THR 0 280       5.249  -0.461  26.216  1.00  0.00      R00  C  
ATOM   4469  OG1 THR 0 280       5.755  -1.175  27.333  1.00  0.00      R00  O  
ATOM   4470  CG2 THR 0 280       5.230  -1.274  24.927  1.00  0.00      R00  C  
ATOM   4471  H   THR 0 280       7.579  -0.265  25.699  1.00  0.00      R00  H  
ATOM   4472  HG1 THR 0 280       5.202  -1.959  27.305  1.00  0.00      R00  H  
ATOM   4473  HA  THR 0 280       5.426   1.450  25.071  1.00  0.00           H  
ATOM   4474  HB  THR 0 280       4.203  -0.260  26.446  1.00  0.00           H  
ATOM   4475 HG21 THR 0 280       4.814  -2.276  25.031  1.00  0.00           H  
ATOM   4476 HG22 THR 0 280       4.657  -0.754  24.160  1.00  0.00           H  
ATOM   4477 HG23 THR 0 280       6.173  -1.454  24.412  1.00  0.00           H  
ATOM   4478  N   GLU 0 281       6.227   1.753  28.228  1.00  0.00      R00  N  
ATOM   4479  CA  GLU 0 281       6.158   2.625  29.443  1.00  0.00      R00  C  
ATOM   4480  C   GLU 0 281       6.883   3.972  29.158  1.00  0.00      R00  C  
ATOM   4481  O   GLU 0 281       6.462   5.043  29.686  1.00  0.00      R00  O  
ATOM   4482  CB  GLU 0 281       6.743   1.894  30.694  1.00  0.00      R00  C  
ATOM   4483  CG  GLU 0 281       6.384   2.554  32.015  1.00  0.00      R00  C  
ATOM   4484  CD  GLU 0 281       6.799   1.778  33.273  1.00  0.00      R00  C  
ATOM   4485  OE1 GLU 0 281       7.761   2.195  33.951  1.00  0.00      R00  O  
ATOM   4486  OE2 GLU 0 281       6.114   0.840  33.655  1.00  0.00      R00  O1-
ATOM   4487  H   GLU 0 281       6.710   0.866  28.228  1.00  0.00      R00  H  
ATOM   4488  HA  GLU 0 281       5.115   2.842  29.672  1.00  0.00           H  
ATOM   4489  HB3 GLU 0 281       7.816   1.718  30.767  1.00  0.00           H  
ATOM   4490  HB2 GLU 0 281       6.186   0.958  30.709  1.00  0.00           H  
ATOM   4491  HG3 GLU 0 281       5.321   2.783  32.088  1.00  0.00           H  
ATOM   4492  HG2 GLU 0 281       6.782   3.555  32.179  1.00  0.00           H  
ATOM   4493  N   CYS 0 282       7.933   3.998  28.294  1.00  0.00      R00  N  
ATOM   4494  CA  CYS 0 282       8.607   5.292  27.902  1.00  0.00      R00  C  
ATOM   4495  C   CYS 0 282       7.852   6.092  26.880  1.00  0.00      R00  C  
ATOM   4496  O   CYS 0 282       7.515   7.269  27.161  1.00  0.00      R00  O  
ATOM   4497  CB  CYS 0 282      10.087   5.020  27.409  1.00  0.00      R00  C  
ATOM   4498  SG  CYS 0 282      11.096   3.987  28.550  1.00  0.00      R00  S  
ATOM   4499  H   CYS 0 282       8.287   3.187  27.805  1.00  0.00      R00  H  
ATOM   4500  HA  CYS 0 282       8.844   5.782  28.846  1.00  0.00           H  
ATOM   4501  HB3 CYS 0 282      10.583   5.982  27.542  1.00  0.00           H  
ATOM   4502  HB2 CYS 0 282      10.330   4.692  26.399  1.00  0.00           H  
ATOM   4503  HG  CYS 0 282      10.332   2.899  28.424  1.00  0.00           H  
ATOM   4504  N   ALA 0 283       7.515   5.505  25.724  1.00  0.00      R00  N  
ATOM   4505  CA  ALA 0 283       6.816   5.999  24.551  1.00  0.00      R00  C  
ATOM   4506  C   ALA 0 283       5.543   6.822  24.852  1.00  0.00      R00  C  
ATOM   4507  O   ALA 0 283       4.880   6.639  25.860  1.00  0.00      R00  O  
ATOM   4508  CB  ALA 0 283       6.456   4.731  23.662  1.00  0.00      R00  C  
ATOM   4509  H   ALA 0 283       7.779   4.531  25.758  1.00  0.00      R00  H  
ATOM   4510  HA  ALA 0 283       7.501   6.653  24.011  1.00  0.00           H  
ATOM   4511  HB1 ALA 0 283       5.904   4.978  22.755  1.00  0.00           H  
ATOM   4512  HB2 ALA 0 283       7.313   4.140  23.341  1.00  0.00           H  
ATOM   4513  HB3 ALA 0 283       5.872   4.000  24.222  1.00  0.00           H  
ATOM   4514  N   SER 0 284       5.284   7.734  23.947  1.00  0.00      R00  N  
ATOM   4515  CA  SER 0 284       4.284   8.734  24.103  1.00  0.00      R00  C  
ATOM   4516  C   SER 0 284       3.080   8.436  23.255  1.00  0.00      R00  C  
ATOM   4517  O   SER 0 284       2.965   7.363  22.615  1.00  0.00      R00  O  
ATOM   4518  CB  SER 0 284       4.876  10.138  23.721  1.00  0.00      R00  C  
ATOM   4519  OG  SER 0 284       5.286  10.328  22.374  1.00  0.00      R00  O  
ATOM   4520  H   SER 0 284       6.048   7.911  23.310  1.00  0.00      R00  H  
ATOM   4521  HG  SER 0 284       6.060   9.828  22.105  1.00  0.00      R00  H  
ATOM   4522  HA  SER 0 284       4.002   8.861  25.148  1.00  0.00           H  
ATOM   4523  HB3 SER 0 284       5.727  10.308  24.380  1.00  0.00           H  
ATOM   4524  HB2 SER 0 284       4.298  10.982  24.098  1.00  0.00           H  
ATOM   4525  N   HIS 0 285       2.162   9.310  23.190  1.00  0.00      R00  N  
ATOM   4526  CA  HIS 0 285       0.862   9.256  22.474  1.00  0.00      R00  C  
ATOM   4527  C   HIS 0 285       1.009   8.916  21.011  1.00  0.00      R00  C  
ATOM   4528  O   HIS 0 285       0.040   8.323  20.488  1.00  0.00      R00  O  
ATOM   4529  CB  HIS 0 285       0.047  10.601  22.663  1.00  0.00      R00  C  
ATOM   4530  CG  HIS 0 285       0.752  11.820  22.094  1.00  0.00      R00  C  
ATOM   4531  ND1 HIS 0 285       0.311  12.420  20.937  1.00  0.00      R00  N  
ATOM   4532  CD2 HIS 0 285       1.723  12.686  22.619  1.00  0.00      R00  C  
ATOM   4533  NE2 HIS 0 285       1.831  13.809  21.837  1.00  0.00      R00  N  
ATOM   4534  CE1 HIS 0 285       1.028  13.551  20.774  1.00  0.00      R00  C  
ATOM   4535  H   HIS 0 285       2.255  10.048  23.873  1.00  0.00      R00  H  
ATOM   4536  HD1 HIS 0 285      -0.370  12.099  20.264  1.00  0.00      R00  H  
ATOM   4537  HA  HIS 0 285       0.230   8.503  22.944  1.00  0.00           H  
ATOM   4538  HB3 HIS 0 285      -0.079  10.914  23.700  1.00  0.00           H  
ATOM   4539  HB2 HIS 0 285      -0.941  10.463  22.224  1.00  0.00           H  
ATOM   4540  HD2 HIS 0 285       2.111  12.837  23.616  1.00  0.00           H  
ATOM   4541  HE1 HIS 0 285       0.948  14.251  19.955  1.00  0.00           H  
ATOM   4542  N   VAL 0 286       2.039   9.459  20.377  1.00  0.00      R00  N  
ATOM   4543  CA  VAL 0 286       2.308   9.283  18.952  1.00  0.00      R00  C  
ATOM   4544  C   VAL 0 286       2.478   7.803  18.653  1.00  0.00      R00  C  
ATOM   4545  O   VAL 0 286       2.061   7.318  17.608  1.00  0.00      R00  O  
ATOM   4546  CB  VAL 0 286       3.514  10.107  18.387  1.00  0.00      R00  C  
ATOM   4547  CG1 VAL 0 286       3.139  11.560  18.129  1.00  0.00      R00  C  
ATOM   4548  CG2 VAL 0 286       4.832  10.093  19.152  1.00  0.00      R00  C  
ATOM   4549  H   VAL 0 286       2.548  10.171  20.882  1.00  0.00      R00  H  
ATOM   4550  HA  VAL 0 286       1.414   9.608  18.420  1.00  0.00           H  
ATOM   4551  HB  VAL 0 286       3.694   9.823  17.350  1.00  0.00           H  
ATOM   4552 HG11 VAL 0 286       2.678  12.011  19.008  1.00  0.00           H  
ATOM   4553 HG12 VAL 0 286       3.974  12.153  17.756  1.00  0.00           H  
ATOM   4554 HG13 VAL 0 286       2.489  11.668  17.261  1.00  0.00           H  
ATOM   4555 HG21 VAL 0 286       5.063   9.231  19.777  1.00  0.00           H  
ATOM   4556 HG22 VAL 0 286       5.656  10.170  18.443  1.00  0.00           H  
ATOM   4557 HG23 VAL 0 286       4.833  10.962  19.810  1.00  0.00           H  
ATOM   4558  N   THR 0 287       3.066   7.046  19.574  1.00  0.00      R00  N  
ATOM   4559  CA  THR 0 287       3.318   5.627  19.294  1.00  0.00      R00  C  
ATOM   4560  C   THR 0 287       2.034   4.789  19.343  1.00  0.00      R00  C  
ATOM   4561  O   THR 0 287       2.029   3.717  18.779  1.00  0.00      R00  O  
ATOM   4562  CB  THR 0 287       4.333   5.099  20.312  1.00  0.00      R00  C  
ATOM   4563  OG1 THR 0 287       3.810   4.978  21.610  1.00  0.00      R00  O  
ATOM   4564  CG2 THR 0 287       5.614   5.878  20.126  1.00  0.00      R00  C  
ATOM   4565  H   THR 0 287       3.260   7.469  20.470  1.00  0.00      R00  H  
ATOM   4566  HG1 THR 0 287       3.445   5.816  21.905  1.00  0.00      R00  H  
ATOM   4567  HA  THR 0 287       3.762   5.504  18.306  1.00  0.00           H  
ATOM   4568  HB  THR 0 287       4.604   4.067  20.089  1.00  0.00           H  
ATOM   4569 HG21 THR 0 287       5.816   6.238  19.117  1.00  0.00           H  
ATOM   4570 HG22 THR 0 287       5.461   6.872  20.546  1.00  0.00           H  
ATOM   4571 HG23 THR 0 287       6.527   5.504  20.588  1.00  0.00           H  
ATOM   4572  N   ILE 0 288       0.900   5.256  19.921  1.00  0.00      R00  N  
ATOM   4573  CA  ILE 0 288      -0.327   4.484  19.933  1.00  0.00      R00  C  
ATOM   4574  C   ILE 0 288      -0.976   4.718  18.581  1.00  0.00      R00  C  
ATOM   4575  O   ILE 0 288      -1.396   3.781  17.929  1.00  0.00      R00  O  
ATOM   4576  CB  ILE 0 288      -1.229   4.796  21.189  1.00  0.00      R00  C  
ATOM   4577  CG2 ILE 0 288      -2.601   4.143  21.120  1.00  0.00      R00  C  
ATOM   4578  CG1 ILE 0 288      -0.428   4.573  22.578  1.00  0.00      R00  C  
ATOM   4579  CD1 ILE 0 288      -0.888   5.452  23.783  1.00  0.00      R00  C  
ATOM   4580  H   ILE 0 288       0.790   6.227  20.174  1.00  0.00      R00  H  
ATOM   4581  HA  ILE 0 288      -0.157   3.409  19.991  1.00  0.00           H  
ATOM   4582  HB  ILE 0 288      -1.451   5.857  21.070  1.00  0.00           H  
ATOM   4583 HG21 ILE 0 288      -2.580   3.054  21.172  1.00  0.00           H  
ATOM   4584 HG22 ILE 0 288      -3.152   4.623  21.929  1.00  0.00           H  
ATOM   4585 HG23 ILE 0 288      -3.153   4.427  20.224  1.00  0.00           H  
ATOM   4586 HG13 ILE 0 288       0.621   4.775  22.364  1.00  0.00           H  
ATOM   4587 HG12 ILE 0 288      -0.441   3.501  22.774  1.00  0.00           H  
ATOM   4588 HD11 ILE 0 288      -1.974   5.379  23.837  1.00  0.00           H  
ATOM   4589 HD12 ILE 0 288      -0.436   5.090  24.707  1.00  0.00           H  
ATOM   4590 HD13 ILE 0 288      -0.493   6.454  23.617  1.00  0.00           H  
ATOM   4591  N   THR 0 289      -0.842   5.939  18.023  1.00  0.00      R00  N  
ATOM   4592  CA  THR 0 289      -1.484   6.408  16.736  1.00  0.00      R00  C  
ATOM   4593  C   THR 0 289      -0.830   6.009  15.432  1.00  0.00      R00  C  
ATOM   4594  O   THR 0 289      -1.489   5.899  14.371  1.00  0.00      R00  O  
ATOM   4595  CB  THR 0 289      -1.726   7.956  16.723  1.00  0.00      R00  C  
ATOM   4596  OG1 THR 0 289      -0.434   8.518  16.921  1.00  0.00      R00  O  
ATOM   4597  CG2 THR 0 289      -2.659   8.406  17.822  1.00  0.00      R00  C  
ATOM   4598  H   THR 0 289      -0.355   6.708  18.460  1.00  0.00      R00  H  
ATOM   4599  HG1 THR 0 289       0.226   7.824  16.991  1.00  0.00      R00  H  
ATOM   4600  HA  THR 0 289      -2.423   5.868  16.618  1.00  0.00           H  
ATOM   4601  HB  THR 0 289      -2.082   8.142  15.709  1.00  0.00           H  
ATOM   4602 HG21 THR 0 289      -2.182   8.314  18.798  1.00  0.00           H  
ATOM   4603 HG22 THR 0 289      -2.959   9.453  17.789  1.00  0.00           H  
ATOM   4604 HG23 THR 0 289      -3.684   8.047  17.734  1.00  0.00           H  
ATOM   4605  N   VAL 0 290       0.488   5.777  15.479  1.00  0.00      R00  N  
ATOM   4606  CA  VAL 0 290       1.233   5.416  14.173  1.00  0.00      R00  C  
ATOM   4607  C   VAL 0 290       0.619   4.131  13.517  1.00  0.00      R00  C  
ATOM   4608  O   VAL 0 290       0.355   4.035  12.329  1.00  0.00      R00  O  
ATOM   4609  CB  VAL 0 290       2.820   5.203  14.437  1.00  0.00      R00  C  
ATOM   4610  CG1 VAL 0 290       3.657   6.447  14.636  1.00  0.00      R00  C  
ATOM   4611  CG2 VAL 0 290       3.192   4.145  15.502  1.00  0.00      R00  C  
ATOM   4612  H   VAL 0 290       1.078   6.015  16.264  1.00  0.00      R00  H  
ATOM   4613  HA  VAL 0 290       1.039   6.223  13.466  1.00  0.00           H  
ATOM   4614  HB  VAL 0 290       3.166   4.770  13.498  1.00  0.00           H  
ATOM   4615 HG11 VAL 0 290       4.720   6.204  14.649  1.00  0.00           H  
ATOM   4616 HG12 VAL 0 290       3.596   7.151  13.806  1.00  0.00           H  
ATOM   4617 HG13 VAL 0 290       3.395   6.877  15.602  1.00  0.00           H  
ATOM   4618 HG21 VAL 0 290       4.278   4.104  15.588  1.00  0.00           H  
ATOM   4619 HG22 VAL 0 290       2.748   4.334  16.480  1.00  0.00           H  
ATOM   4620 HG23 VAL 0 290       2.910   3.139  15.191  1.00  0.00           H  
ATOM   4621  N   PHE 0 291       0.130   3.214  14.397  1.00  0.00      R00  N  
ATOM   4622  CA  PHE 0 291      -0.597   1.945  14.052  1.00  0.00      R00  C  
ATOM   4623  C   PHE 0 291      -1.923   2.063  13.323  1.00  0.00      R00  C  
ATOM   4624  O   PHE 0 291      -2.291   1.403  12.361  1.00  0.00      R00  O  
ATOM   4625  CB  PHE 0 291      -0.654   0.857  15.158  1.00  0.00      R00  C  
ATOM   4626  CG  PHE 0 291       0.736   0.259  15.524  1.00  0.00      R00  C  
ATOM   4627  CD1 PHE 0 291       1.359  -0.575  14.590  1.00  0.00      R00  C  
ATOM   4628  CD2 PHE 0 291       1.452   0.665  16.633  1.00  0.00      R00  C  
ATOM   4629  CE1 PHE 0 291       2.613  -1.110  14.907  1.00  0.00      R00  C  
ATOM   4630  CE2 PHE 0 291       2.591   0.051  16.950  1.00  0.00      R00  C  
ATOM   4631  CZ  PHE 0 291       3.188  -0.906  16.159  1.00  0.00      R00  C  
ATOM   4632  H   PHE 0 291       0.285   3.489  15.357  1.00  0.00      R00  H  
ATOM   4633  HA  PHE 0 291       0.135   1.661  13.296  1.00  0.00           H  
ATOM   4634  HB3 PHE 0 291      -1.308   0.034  14.871  1.00  0.00           H  
ATOM   4635  HB2 PHE 0 291      -1.176   1.212  16.046  1.00  0.00           H  
ATOM   4636  HD1 PHE 0 291       0.947  -0.815  13.621  1.00  0.00           H  
ATOM   4637  HD2 PHE 0 291       0.968   1.502  17.114  1.00  0.00           H  
ATOM   4638  HE1 PHE 0 291       3.155  -1.600  14.112  1.00  0.00           H  
ATOM   4639  HE2 PHE 0 291       3.245   0.471  17.699  1.00  0.00           H  
ATOM   4640  HZ  PHE 0 291       4.173  -1.309  16.339  1.00  0.00           H  
ATOM   4641  N   LEU 0 292      -2.679   3.000  13.882  1.00  0.00      R00  N  
ATOM   4642  CA  LEU 0 292      -3.950   3.230  13.324  1.00  0.00      R00  C  
ATOM   4643  C   LEU 0 292      -3.807   3.727  11.857  1.00  0.00      R00  C  
ATOM   4644  O   LEU 0 292      -4.529   3.243  10.997  1.00  0.00      R00  O  
ATOM   4645  CB  LEU 0 292      -4.725   4.258  14.211  1.00  0.00      R00  C  
ATOM   4646  CG  LEU 0 292      -4.812   3.778  15.709  1.00  0.00      R00  C  
ATOM   4647  CD1 LEU 0 292      -5.662   4.814  16.501  1.00  0.00      R00  C  
ATOM   4648  CD2 LEU 0 292      -5.349   2.330  15.914  1.00  0.00      R00  C  
ATOM   4649  H   LEU 0 292      -2.244   3.616  14.554  1.00  0.00      R00  H  
ATOM   4650  HA  LEU 0 292      -4.468   2.273  13.271  1.00  0.00           H  
ATOM   4651  HB3 LEU 0 292      -5.700   4.355  13.734  1.00  0.00           H  
ATOM   4652  HB2 LEU 0 292      -4.313   5.260  14.092  1.00  0.00           H  
ATOM   4653  HG  LEU 0 292      -3.810   3.889  16.123  1.00  0.00           H  
ATOM   4654 HD11 LEU 0 292      -5.145   5.672  16.929  1.00  0.00           H  
ATOM   4655 HD12 LEU 0 292      -6.496   5.215  15.925  1.00  0.00           H  
ATOM   4656 HD13 LEU 0 292      -6.172   4.255  17.286  1.00  0.00           H  
ATOM   4657 HD21 LEU 0 292      -5.671   2.167  16.943  1.00  0.00           H  
ATOM   4658 HD22 LEU 0 292      -6.021   1.944  15.147  1.00  0.00           H  
ATOM   4659 HD23 LEU 0 292      -4.536   1.609  15.826  1.00  0.00           H  
ATOM   4660  N   VAL 0 293      -2.769   4.611  11.659  1.00  0.00      R00  N  
ATOM   4661  CA  VAL 0 293      -2.555   5.365  10.390  1.00  0.00      R00  C  
ATOM   4662  C   VAL 0 293      -1.759   4.431   9.407  1.00  0.00      R00  C  
ATOM   4663  O   VAL 0 293      -2.020   4.444   8.207  1.00  0.00      R00  O  
ATOM   4664  CB  VAL 0 293      -1.848   6.730  10.667  1.00  0.00      R00  C  
ATOM   4665  CG1 VAL 0 293      -1.495   7.448   9.341  1.00  0.00      R00  C  
ATOM   4666  CG2 VAL 0 293      -2.652   7.665  11.669  1.00  0.00      R00  C  
ATOM   4667  H   VAL 0 293      -2.329   4.989  12.486  1.00  0.00      R00  H  
ATOM   4668  HA  VAL 0 293      -3.549   5.510   9.967  1.00  0.00           H  
ATOM   4669  HB  VAL 0 293      -0.850   6.446  10.999  1.00  0.00           H  
ATOM   4670 HG11 VAL 0 293      -0.865   8.252   9.721  1.00  0.00           H  
ATOM   4671 HG12 VAL 0 293      -0.839   6.855   8.704  1.00  0.00           H  
ATOM   4672 HG13 VAL 0 293      -2.352   7.721   8.724  1.00  0.00           H  
ATOM   4673 HG21 VAL 0 293      -3.628   7.973  11.295  1.00  0.00           H  
ATOM   4674 HG22 VAL 0 293      -2.747   7.017  12.541  1.00  0.00           H  
ATOM   4675 HG23 VAL 0 293      -2.080   8.517  12.035  1.00  0.00           H  
ATOM   4676  N   ALA 0 294      -0.862   3.574   9.917  1.00  0.00      R00  N  
ATOM   4677  CA  ALA 0 294      -0.173   2.464   9.201  1.00  0.00      R00  C  
ATOM   4678  C   ALA 0 294      -1.182   1.486   8.543  1.00  0.00      R00  C  
ATOM   4679  O   ALA 0 294      -0.993   1.162   7.376  1.00  0.00      R00  O  
ATOM   4680  CB  ALA 0 294       0.797   1.655  10.073  1.00  0.00      R00  C  
ATOM   4681  H   ALA 0 294      -0.638   3.778  10.880  1.00  0.00      R00  H  
ATOM   4682  HA  ALA 0 294       0.521   2.862   8.461  1.00  0.00           H  
ATOM   4683  HB1 ALA 0 294       1.206   0.814   9.514  1.00  0.00           H  
ATOM   4684  HB2 ALA 0 294       1.633   2.225  10.479  1.00  0.00           H  
ATOM   4685  HB3 ALA 0 294       0.272   1.340  10.975  1.00  0.00           H  
ATOM   4686  N   ALA 0 295      -2.115   1.086   9.373  1.00  0.00      R00  N  
ATOM   4687  CA  ALA 0 295      -3.265   0.302   8.970  1.00  0.00      R00  C  
ATOM   4688  C   ALA 0 295      -4.089   1.047   7.920  1.00  0.00      R00  C  
ATOM   4689  O   ALA 0 295      -4.403   0.580   6.838  1.00  0.00      R00  O  
ATOM   4690  CB  ALA 0 295      -4.218  -0.182  10.153  1.00  0.00      R00  C  
ATOM   4691  H   ALA 0 295      -2.268   1.311  10.346  1.00  0.00      R00  H  
ATOM   4692  HA  ALA 0 295      -2.848  -0.629   8.585  1.00  0.00           H  
ATOM   4693  HB1 ALA 0 295      -3.592  -0.539  10.971  1.00  0.00           H  
ATOM   4694  HB2 ALA 0 295      -4.867   0.621  10.502  1.00  0.00           H  
ATOM   4695  HB3 ALA 0 295      -4.888  -0.982   9.837  1.00  0.00           H  
ATOM   4696  N   CYS 0 296      -4.336   2.352   8.062  1.00  0.00      R00  N  
ATOM   4697  CA  CYS 0 296      -5.044   3.199   7.064  1.00  0.00      R00  C  
ATOM   4698  C   CYS 0 296      -4.193   3.341   5.749  1.00  0.00      R00  C  
ATOM   4699  O   CYS 0 296      -4.745   3.083   4.697  1.00  0.00      R00  O  
ATOM   4700  CB  CYS 0 296      -5.437   4.604   7.628  1.00  0.00      R00  C  
ATOM   4701  SG  CYS 0 296      -6.702   4.481   8.952  1.00  0.00      R00  S  
ATOM   4702  H   CYS 0 296      -4.034   2.842   8.892  1.00  0.00      R00  H  
ATOM   4703  HA  CYS 0 296      -5.929   2.653   6.739  1.00  0.00           H  
ATOM   4704  HB3 CYS 0 296      -5.772   5.117   6.726  1.00  0.00           H  
ATOM   4705  HB2 CYS 0 296      -4.554   5.143   7.970  1.00  0.00           H  
ATOM   4706  HG  CYS 0 296      -6.004   3.748   9.823  1.00  0.00           H  
ATOM   4707  N   PHE 0 297      -2.907   3.665   5.810  1.00  0.00      R00  N  
ATOM   4708  CA  PHE 0 297      -1.929   3.760   4.714  1.00  0.00      R00  C  
ATOM   4709  C   PHE 0 297      -1.960   2.520   3.814  1.00  0.00      R00  C  
ATOM   4710  O   PHE 0 297      -2.049   2.688   2.578  1.00  0.00      R00  O  
ATOM   4711  CB  PHE 0 297      -0.428   4.068   5.147  1.00  0.00      R00  C  
ATOM   4712  CG  PHE 0 297      -0.069   5.441   5.639  1.00  0.00      R00  C  
ATOM   4713  CD1 PHE 0 297       1.287   5.716   5.980  1.00  0.00      R00  C  
ATOM   4714  CD2 PHE 0 297      -1.067   6.437   5.922  1.00  0.00      R00  C  
ATOM   4715  CE1 PHE 0 297       1.675   6.974   6.462  1.00  0.00      R00  C  
ATOM   4716  CE2 PHE 0 297      -0.642   7.739   6.309  1.00  0.00      R00  C  
ATOM   4717  CZ  PHE 0 297       0.713   7.958   6.640  1.00  0.00      R00  C  
ATOM   4718  H   PHE 0 297      -2.577   3.988   6.708  1.00  0.00      R00  H  
ATOM   4719  HA  PHE 0 297      -2.210   4.639   4.135  1.00  0.00           H  
ATOM   4720  HB3 PHE 0 297       0.225   3.824   4.309  1.00  0.00           H  
ATOM   4721  HB2 PHE 0 297      -0.125   3.314   5.873  1.00  0.00           H  
ATOM   4722  HD1 PHE 0 297       1.951   4.906   5.716  1.00  0.00           H  
ATOM   4723  HD2 PHE 0 297      -2.123   6.248   5.804  1.00  0.00           H  
ATOM   4724  HE1 PHE 0 297       2.741   7.126   6.539  1.00  0.00           H  
ATOM   4725  HE2 PHE 0 297      -1.445   8.460   6.353  1.00  0.00           H  
ATOM   4726  HZ  PHE 0 297       1.053   8.969   6.811  1.00  0.00           H  
ATOM   4727  N   SER 0 298      -1.742   1.358   4.414  1.00  0.00      R00  N  
ATOM   4728  CA  SER 0 298      -1.735   0.034   3.719  1.00  0.00      R00  C  
ATOM   4729  C   SER 0 298      -2.913  -0.070   2.711  1.00  0.00      R00  C  
ATOM   4730  O   SER 0 298      -2.829  -0.127   1.500  1.00  0.00      R00  O  
ATOM   4731  CB  SER 0 298      -1.616  -1.114   4.735  1.00  0.00      R00  C  
ATOM   4732  OG  SER 0 298      -1.724  -2.429   4.264  1.00  0.00      R00  O  
ATOM   4733  H   SER 0 298      -1.685   1.362   5.422  1.00  0.00      R00  H  
ATOM   4734  HG  SER 0 298      -1.803  -2.915   5.088  1.00  0.00      R00  H  
ATOM   4735  HA  SER 0 298      -0.812  -0.061   3.148  1.00  0.00           H  
ATOM   4736  HB3 SER 0 298      -2.509  -1.012   5.352  1.00  0.00           H  
ATOM   4737  HB2 SER 0 298      -0.688  -1.000   5.295  1.00  0.00           H  
ATOM   4738  N   TYR 0 299      -4.053  -0.002   3.395  1.00  0.00      R00  N  
ATOM   4739  CA  TYR 0 299      -5.333  -0.031   2.682  1.00  0.00      R00  C  
ATOM   4740  C   TYR 0 299      -5.661   1.237   1.826  1.00  0.00      R00  C  
ATOM   4741  O   TYR 0 299      -6.711   1.250   1.108  1.00  0.00      R00  O  
ATOM   4742  CB  TYR 0 299      -6.517  -0.526   3.569  1.00  0.00      R00  C  
ATOM   4743  CG  TYR 0 299      -6.083  -1.677   4.508  1.00  0.00      R00  C  
ATOM   4744  CD1 TYR 0 299      -6.475  -1.606   5.876  1.00  0.00      R00  C  
ATOM   4745  CE1 TYR 0 299      -6.109  -2.607   6.770  1.00  0.00      R00  C  
ATOM   4746  CD2 TYR 0 299      -5.317  -2.773   4.019  1.00  0.00      R00  C  
ATOM   4747  CE2 TYR 0 299      -4.978  -3.733   4.957  1.00  0.00      R00  C  
ATOM   4748  CZ  TYR 0 299      -5.389  -3.701   6.282  1.00  0.00      R00  C  
ATOM   4749  OH  TYR 0 299      -5.175  -4.803   7.074  1.00  0.00      R00  O  
ATOM   4750  H   TYR 0 299      -4.192   0.094   4.390  1.00  0.00      R00  H  
ATOM   4751  HH  TYR 0 299      -5.505  -4.529   7.933  1.00  0.00      R00  H  
ATOM   4752  HA  TYR 0 299      -5.346  -0.790   1.899  1.00  0.00           H  
ATOM   4753  HB3 TYR 0 299      -7.428  -0.919   3.118  1.00  0.00           H  
ATOM   4754  HB2 TYR 0 299      -6.842   0.322   4.171  1.00  0.00           H  
ATOM   4755  HD1 TYR 0 299      -7.035  -0.736   6.187  1.00  0.00           H  
ATOM   4756  HE1 TYR 0 299      -6.605  -2.677   7.726  1.00  0.00           H  
ATOM   4757  HD2 TYR 0 299      -4.907  -2.776   3.020  1.00  0.00           H  
ATOM   4758  HE2 TYR 0 299      -4.386  -4.562   4.600  1.00  0.00           H  
ATOM   4759  N   SER 0 300      -4.832   2.282   1.817  1.00  0.00      R00  N  
ATOM   4760  CA  SER 0 300      -5.071   3.415   0.955  1.00  0.00      R00  C  
ATOM   4761  C   SER 0 300      -4.441   3.339  -0.388  1.00  0.00      R00  C  
ATOM   4762  O   SER 0 300      -4.550   4.262  -1.211  1.00  0.00      R00  O  
ATOM   4763  CB  SER 0 300      -4.551   4.620   1.667  1.00  0.00      R00  C  
ATOM   4764  OG  SER 0 300      -5.321   4.933   2.819  1.00  0.00      R00  O  
ATOM   4765  H   SER 0 300      -3.940   2.202   2.284  1.00  0.00      R00  H  
ATOM   4766  HG  SER 0 300      -5.136   4.241   3.458  1.00  0.00      R00  H  
ATOM   4767  HA  SER 0 300      -6.142   3.604   0.873  1.00  0.00           H  
ATOM   4768  HB3 SER 0 300      -4.580   5.407   0.913  1.00  0.00           H  
ATOM   4769  HB2 SER 0 300      -3.483   4.549   1.874  1.00  0.00           H  
ATOM   4770  N   ASN 0 301      -3.855   2.154  -0.621  1.00  0.00      R00  N  
ATOM   4771  CA  ASN 0 301      -3.498   1.658  -1.927  1.00  0.00      R00  C  
ATOM   4772  C   ASN 0 301      -4.689   1.700  -2.932  1.00  0.00      R00  C  
ATOM   4773  O   ASN 0 301      -4.530   2.016  -4.095  1.00  0.00      R00  O  
ATOM   4774  CB  ASN 0 301      -2.842   0.278  -1.930  1.00  0.00      R00  C  
ATOM   4775  CG  ASN 0 301      -3.844  -0.920  -1.502  1.00  0.00      R00  C  
ATOM   4776  OD1 ASN 0 301      -4.567  -0.887  -0.553  1.00  0.00      R00  O  
ATOM   4777  ND2 ASN 0 301      -3.700  -2.068  -2.226  1.00  0.00      R00  N  
ATOM   4778  H   ASN 0 301      -3.550   1.675   0.214  1.00  0.00      R00  H  
ATOM   4779 HD21 ASN 0 301      -4.073  -2.975  -1.986  1.00  0.00      R00  H  
ATOM   4780 HD22 ASN 0 301      -3.068  -2.107  -3.013  1.00  0.00      R00  H  
ATOM   4781  HA  ASN 0 301      -2.766   2.299  -2.417  1.00  0.00           H  
ATOM   4782  HB3 ASN 0 301      -1.981   0.292  -1.262  1.00  0.00           H  
ATOM   4783  HB2 ASN 0 301      -2.509   0.081  -2.949  1.00  0.00           H  
ATOM   4784  N   SER 0 302      -5.840   1.428  -2.390  1.00  0.00      R00  N  
ATOM   4785  CA  SER 0 302      -7.127   1.466  -3.091  1.00  0.00      R00  C  
ATOM   4786  C   SER 0 302      -7.406   2.834  -3.785  1.00  0.00      R00  C  
ATOM   4787  O   SER 0 302      -8.075   2.846  -4.729  1.00  0.00      R00  O  
ATOM   4788  CB  SER 0 302      -8.255   0.957  -2.164  1.00  0.00      R00  C  
ATOM   4789  OG  SER 0 302      -8.464   1.804  -0.986  1.00  0.00      R00  O  
ATOM   4790  H   SER 0 302      -5.887   1.126  -1.428  1.00  0.00      R00  H  
ATOM   4791  HG  SER 0 302      -7.910   1.579  -0.235  1.00  0.00      R00  H  
ATOM   4792  HA  SER 0 302      -7.111   0.716  -3.881  1.00  0.00           H  
ATOM   4793  HB3 SER 0 302      -8.288  -0.109  -1.941  1.00  0.00           H  
ATOM   4794  HB2 SER 0 302      -9.241   1.061  -2.618  1.00  0.00           H  
ATOM   4795  N   ALA 0 303      -6.726   3.886  -3.350  1.00  0.00      R00  N  
ATOM   4796  CA  ALA 0 303      -6.751   5.220  -3.931  1.00  0.00      R00  C  
ATOM   4797  C   ALA 0 303      -5.857   5.375  -5.143  1.00  0.00      R00  C  
ATOM   4798  O   ALA 0 303      -6.095   6.264  -5.987  1.00  0.00      R00  O  
ATOM   4799  CB  ALA 0 303      -6.462   6.270  -2.824  1.00  0.00      R00  C  
ATOM   4800  H   ALA 0 303      -6.029   3.677  -2.649  1.00  0.00      R00  H  
ATOM   4801  HA  ALA 0 303      -7.782   5.238  -4.287  1.00  0.00           H  
ATOM   4802  HB1 ALA 0 303      -5.576   6.185  -2.196  1.00  0.00           H  
ATOM   4803  HB2 ALA 0 303      -6.676   7.320  -3.026  1.00  0.00           H  
ATOM   4804  HB3 ALA 0 303      -7.198   5.857  -2.134  1.00  0.00           H  
ATOM   4805  N   MET 0 304      -4.865   4.455  -5.359  1.00  0.00      R00  N  
ATOM   4806  CA  MET 0 304      -3.819   4.470  -6.356  1.00  0.00      R00  C  
ATOM   4807  C   MET 0 304      -3.887   3.315  -7.352  1.00  0.00      R00  C  
ATOM   4808  O   MET 0 304      -3.552   3.429  -8.512  1.00  0.00      R00  O  
ATOM   4809  CB  MET 0 304      -2.530   4.358  -5.667  1.00  0.00      R00  C  
ATOM   4810  CG  MET 0 304      -2.078   5.728  -5.142  1.00  0.00      R00  C  
ATOM   4811  SD  MET 0 304      -0.404   5.653  -4.671  1.00  0.00      R00  S  
ATOM   4812  CE  MET 0 304      -0.430   5.273  -2.942  1.00  0.00      R00  C  
ATOM   4813  H   MET 0 304      -4.757   3.759  -4.635  1.00  0.00      R00  H  
ATOM   4814  HA  MET 0 304      -3.953   5.476  -6.752  1.00  0.00           H  
ATOM   4815  HB3 MET 0 304      -1.681   4.068  -6.287  1.00  0.00           H  
ATOM   4816  HB2 MET 0 304      -2.461   3.645  -4.845  1.00  0.00           H  
ATOM   4817  HG3 MET 0 304      -2.823   5.978  -4.387  1.00  0.00           H  
ATOM   4818  HG2 MET 0 304      -2.130   6.506  -5.904  1.00  0.00           H  
ATOM   4819  HE1 MET 0 304      -1.336   4.737  -2.660  1.00  0.00           H  
ATOM   4820  HE2 MET 0 304       0.454   4.650  -2.808  1.00  0.00           H  
ATOM   4821  HE3 MET 0 304      -0.385   6.119  -2.257  1.00  0.00           H  
ATOM   4822  N   ASN 0 305      -4.279   2.124  -6.840  1.00  0.00      R00  N  
ATOM   4823  CA  ASN 0 305      -4.559   0.919  -7.521  1.00  0.00      R00  C  
ATOM   4824  C   ASN 0 305      -5.237   0.972  -8.901  1.00  0.00      R00  C  
ATOM   4825  O   ASN 0 305      -4.828   0.258  -9.798  1.00  0.00      R00  O  
ATOM   4826  CB  ASN 0 305      -5.402  -0.002  -6.647  1.00  0.00      R00  C  
ATOM   4827  CG  ASN 0 305      -4.608  -1.110  -5.914  1.00  0.00      R00  C  
ATOM   4828  OD1 ASN 0 305      -3.454  -0.869  -5.562  1.00  0.00      R00  O  
ATOM   4829  ND2 ASN 0 305      -5.212  -2.155  -5.525  1.00  0.00      R00  N  
ATOM   4830  H   ASN 0 305      -4.608   2.028  -5.890  1.00  0.00      R00  H  
ATOM   4831 HD21 ASN 0 305      -4.694  -2.898  -5.078  1.00  0.00      R00  H  
ATOM   4832 HD22 ASN 0 305      -6.170  -2.289  -5.814  1.00  0.00      R00  H  
ATOM   4833  HA  ASN 0 305      -3.538   0.537  -7.498  1.00  0.00           H  
ATOM   4834  HB3 ASN 0 305      -6.151  -0.487  -7.273  1.00  0.00           H  
ATOM   4835  HB2 ASN 0 305      -5.990   0.585  -5.942  1.00  0.00           H  
ATOM   4836  N   PRO 0 306      -6.284   1.784  -9.069  1.00  0.00      R00  N  
ATOM   4837  CA  PRO 0 306      -6.922   1.918 -10.407  1.00  0.00      R00  C  
ATOM   4838  C   PRO 0 306      -6.118   2.575 -11.497  1.00  0.00      R00  C  
ATOM   4839  O   PRO 0 306      -6.585   2.505 -12.622  1.00  0.00      R00  O  
ATOM   4840  CD  PRO 0 306      -7.214   2.322  -8.027  1.00  0.00      R00  C  
ATOM   4841  CB  PRO 0 306      -8.251   2.777 -10.172  1.00  0.00      R00  C  
ATOM   4842  CG  PRO 0 306      -8.099   3.330  -8.744  1.00  0.00      R00  C  
ATOM   4843  HD2 PRO 0 306      -6.810   2.688  -7.083  1.00  0.00           H  
ATOM   4844  HD3 PRO 0 306      -7.818   1.471  -7.714  1.00  0.00           H  
ATOM   4845  HA  PRO 0 306      -7.332   0.969 -10.752  1.00  0.00           H  
ATOM   4846  HB3 PRO 0 306      -9.080   2.078 -10.287  1.00  0.00           H  
ATOM   4847  HB2 PRO 0 306      -8.431   3.541 -10.928  1.00  0.00           H  
ATOM   4848  HG2 PRO 0 306      -7.700   4.344  -8.706  1.00  0.00           H  
ATOM   4849  HG3 PRO 0 306      -9.086   3.461  -8.301  1.00  0.00           H  
ATOM   4850  N   ILE 0 307      -5.003   3.363 -11.149  1.00  0.00      R00  N  
ATOM   4851  CA  ILE 0 307      -4.302   4.278 -12.039  1.00  0.00      R00  C  
ATOM   4852  C   ILE 0 307      -2.738   3.863 -12.214  1.00  0.00      R00  C  
ATOM   4853  O   ILE 0 307      -1.983   4.609 -12.892  1.00  0.00      R00  O  
ATOM   4854  CB  ILE 0 307      -4.416   5.726 -11.400  1.00  0.00      R00  C  
ATOM   4855  CG2 ILE 0 307      -5.877   6.272 -11.385  1.00  0.00      R00  C  
ATOM   4856  CG1 ILE 0 307      -3.827   5.933  -9.998  1.00  0.00      R00  C  
ATOM   4857  CD1 ILE 0 307      -3.371   7.365  -9.521  1.00  0.00      R00  C  
ATOM   4858  H   ILE 0 307      -4.791   3.519 -10.173  1.00  0.00      R00  H  
ATOM   4859  HA  ILE 0 307      -4.745   4.221 -13.034  1.00  0.00           H  
ATOM   4860  HB  ILE 0 307      -3.773   6.307 -12.062  1.00  0.00           H  
ATOM   4861 HG21 ILE 0 307      -6.691   5.884 -10.772  1.00  0.00           H  
ATOM   4862 HG22 ILE 0 307      -5.925   7.341 -11.176  1.00  0.00           H  
ATOM   4863 HG23 ILE 0 307      -6.110   6.202 -12.447  1.00  0.00           H  
ATOM   4864 HG13 ILE 0 307      -2.882   5.404  -9.876  1.00  0.00           H  
ATOM   4865 HG12 ILE 0 307      -4.600   5.620  -9.297  1.00  0.00           H  
ATOM   4866 HD11 ILE 0 307      -3.885   8.103 -10.137  1.00  0.00           H  
ATOM   4867 HD12 ILE 0 307      -3.722   7.474  -8.495  1.00  0.00           H  
ATOM   4868 HD13 ILE 0 307      -2.301   7.550  -9.608  1.00  0.00           H  
ATOM   4869  N   LEU 0 308      -2.325   2.709 -11.741  1.00  0.00      R00  N  
ATOM   4870  CA  LEU 0 308      -0.995   2.063 -11.844  1.00  0.00      R00  C  
ATOM   4871  C   LEU 0 308      -0.523   1.892 -13.259  1.00  0.00      R00  C  
ATOM   4872  O   LEU 0 308       0.619   2.258 -13.511  1.00  0.00      R00  O  
ATOM   4873  CB  LEU 0 308      -1.036   0.729 -11.065  1.00  0.00      R00  C  
ATOM   4874  CG  LEU 0 308      -1.406   0.758  -9.592  1.00  0.00      R00  C  
ATOM   4875  CD1 LEU 0 308      -1.758  -0.649  -9.043  1.00  0.00      R00  C  
ATOM   4876  CD2 LEU 0 308      -0.468   1.490  -8.653  1.00  0.00      R00  C  
ATOM   4877  H   LEU 0 308      -3.002   2.277 -11.128  1.00  0.00      R00  H  
ATOM   4878  HA  LEU 0 308      -0.233   2.727 -11.436  1.00  0.00           H  
ATOM   4879  HB3 LEU 0 308      -0.014   0.374 -11.198  1.00  0.00           H  
ATOM   4880  HB2 LEU 0 308      -1.582   0.067 -11.737  1.00  0.00           H  
ATOM   4881  HG  LEU 0 308      -2.347   1.308  -9.591  1.00  0.00           H  
ATOM   4882 HD11 LEU 0 308      -0.916  -1.340  -8.987  1.00  0.00           H  
ATOM   4883 HD12 LEU 0 308      -2.000  -0.565  -7.984  1.00  0.00           H  
ATOM   4884 HD13 LEU 0 308      -2.606  -1.119  -9.540  1.00  0.00           H  
ATOM   4885 HD21 LEU 0 308       0.353   1.900  -9.242  1.00  0.00           H  
ATOM   4886 HD22 LEU 0 308      -0.988   2.329  -8.191  1.00  0.00           H  
ATOM   4887 HD23 LEU 0 308      -0.075   0.752  -7.954  1.00  0.00           H  
ATOM   4888  N   TYR 0 309      -1.348   1.298 -14.116  1.00  0.00      R00  N  
ATOM   4889  CA  TYR 0 309      -0.898   1.051 -15.460  1.00  0.00      R00  C  
ATOM   4890  C   TYR 0 309      -1.642   1.958 -16.394  1.00  0.00      R00  C  
ATOM   4891  O   TYR 0 309      -1.044   2.381 -17.412  1.00  0.00      R00  O  
ATOM   4892  CB  TYR 0 309      -1.114  -0.460 -15.841  1.00  0.00      R00  C  
ATOM   4893  CG  TYR 0 309      -0.541  -1.485 -14.798  1.00  0.00      R00  C  
ATOM   4894  CD1 TYR 0 309       0.773  -1.876 -14.799  1.00  0.00      R00  C  
ATOM   4895  CE1 TYR 0 309       1.246  -2.781 -13.852  1.00  0.00      R00  C  
ATOM   4896  CD2 TYR 0 309      -1.443  -1.939 -13.849  1.00  0.00      R00  C  
ATOM   4897  CE2 TYR 0 309      -1.021  -2.858 -12.886  1.00  0.00      R00  C  
ATOM   4898  CZ  TYR 0 309       0.344  -3.292 -12.889  1.00  0.00      R00  C  
ATOM   4899  OH  TYR 0 309       0.699  -4.205 -11.975  1.00  0.00      R00  O  
ATOM   4900  H   TYR 0 309      -2.324   1.132 -13.917  1.00  0.00      R00  H  
ATOM   4901  HH  TYR 0 309       1.608  -4.514 -11.998  1.00  0.00      R00  H  
ATOM   4902  HA  TYR 0 309       0.154   1.319 -15.557  1.00  0.00           H  
ATOM   4903  HB3 TYR 0 309      -0.473  -0.519 -16.720  1.00  0.00           H  
ATOM   4904  HB2 TYR 0 309      -2.157  -0.623 -16.114  1.00  0.00           H  
ATOM   4905  HD1 TYR 0 309       1.477  -1.460 -15.505  1.00  0.00           H  
ATOM   4906  HE1 TYR 0 309       2.273  -3.110 -13.915  1.00  0.00           H  
ATOM   4907  HD2 TYR 0 309      -2.444  -1.533 -13.879  1.00  0.00           H  
ATOM   4908  HE2 TYR 0 309      -1.660  -3.141 -12.063  1.00  0.00           H  
ATOM   4909  N   ALA 0 310      -2.899   2.229 -15.991  1.00  0.00      R00  N  
ATOM   4910  CA  ALA 0 310      -3.669   3.244 -16.681  1.00  0.00      R00  C  
ATOM   4911  C   ALA 0 310      -3.359   4.680 -16.209  1.00  0.00      R00  C  
ATOM   4912  O   ALA 0 310      -4.326   5.286 -15.768  1.00  0.00      R00  O  
ATOM   4913  CB  ALA 0 310      -5.128   2.793 -16.547  1.00  0.00      R00  C  
ATOM   4914  H   ALA 0 310      -3.304   1.794 -15.174  1.00  0.00      R00  H  
ATOM   4915  HA  ALA 0 310      -3.398   3.298 -17.735  1.00  0.00           H  
ATOM   4916  HB1 ALA 0 310      -5.437   2.699 -15.506  1.00  0.00           H  
ATOM   4917  HB2 ALA 0 310      -5.804   3.545 -16.954  1.00  0.00           H  
ATOM   4918  HB3 ALA 0 310      -5.295   1.788 -16.936  1.00  0.00           H  
ATOM   4919  N   PHE 0 311      -2.153   5.099 -16.377  1.00  0.00      R00  N  
ATOM   4920  CA  PHE 0 311      -1.675   6.424 -15.902  1.00  0.00      R00  C  
ATOM   4921  C   PHE 0 311      -1.770   7.571 -16.915  1.00  0.00      R00  C  
ATOM   4922  O   PHE 0 311      -2.275   8.646 -16.563  1.00  0.00      R00  O  
ATOM   4923  CB  PHE 0 311      -0.235   6.254 -15.426  1.00  0.00      R00  C  
ATOM   4924  CG  PHE 0 311       0.874   6.070 -16.423  1.00  0.00      R00  C  
ATOM   4925  CD1 PHE 0 311       1.599   7.159 -16.958  1.00  0.00      R00  C  
ATOM   4926  CD2 PHE 0 311       1.074   4.789 -16.915  1.00  0.00      R00  C  
ATOM   4927  CE1 PHE 0 311       2.553   6.965 -17.928  1.00  0.00      R00  C  
ATOM   4928  CE2 PHE 0 311       2.003   4.655 -18.012  1.00  0.00      R00  C  
ATOM   4929  CZ  PHE 0 311       2.783   5.701 -18.466  1.00  0.00      R00  C  
ATOM   4930  H   PHE 0 311      -1.516   4.478 -16.856  1.00  0.00      R00  H  
ATOM   4931  HA  PHE 0 311      -2.230   6.726 -15.013  1.00  0.00           H  
ATOM   4932  HB3 PHE 0 311      -0.165   5.450 -14.693  1.00  0.00           H  
ATOM   4933  HB2 PHE 0 311       0.019   7.078 -14.759  1.00  0.00           H  
ATOM   4934  HD1 PHE 0 311       1.368   8.128 -16.540  1.00  0.00           H  
ATOM   4935  HD2 PHE 0 311       0.535   3.894 -16.641  1.00  0.00           H  
ATOM   4936  HE1 PHE 0 311       3.034   7.873 -18.262  1.00  0.00           H
[truncated: 20,067 more chars]
