# Supplementary material for: Discovering allatostatin type-C receptor specific agonists
Source: Nat Commun. 2024 May 10;15:3965. doi: 10.1038/s41467-024-48156-w (PMC11087482; doi:10.1038/s41467-024-48156-w)
Supplement: Supplementary file 5 — Source Data [file 41467_2024_48156_MOESM5_ESM.zip › source-data/Source_Data/md_structures/V007-0853_100.pdb]

REMARK   4      COMPLIES WITH FORMAT V. 3.0, 1-DEC-2006
REMARK 888
REMARK 888 WRITTEN BY MAESTRO (A PRODUCT OF SCHRODINGER, LLC)
TITLE     V007-0853_100
MODEL        1
ATOM      1  N   MET 0   1      26.209  26.525  15.930  1.00  0.00      R00  N1+
ATOM      2  CA  MET 0   1      25.757  27.988  15.793  1.00  0.00      R00  C  
ATOM      3  C   MET 0   1      24.287  28.093  16.218  1.00  0.00      R00  C  
ATOM      4  O   MET 0   1      23.572  27.116  16.159  1.00  0.00      R00  O  
ATOM      5  CB  MET 0   1      25.930  28.274  14.275  1.00  0.00      R00  C  
ATOM      6  CG  MET 0   1      25.224  29.392  13.528  1.00  0.00      R00  C  
ATOM      7  SD  MET 0   1      26.048  29.705  11.908  1.00  0.00      R00  S  
ATOM      8  CE  MET 0   1      27.777  30.139  12.338  1.00  0.00      R00  C  
ATOM      9  H   MET 0   1      25.577  25.938  15.403  1.00  0.00      R00  H  
ATOM     10  H1  MET 0   1      27.160  26.439  15.601  1.00  0.00           H  
ATOM     11  H2  MET 0   1      26.256  26.324  16.918  1.00  0.00           H  
ATOM     12  HA  MET 0   1      26.438  28.646  16.333  1.00  0.00           H  
ATOM     13  HB3 MET 0   1      25.642  27.385  13.714  1.00  0.00           H  
ATOM     14  HB2 MET 0   1      26.991  28.326  14.034  1.00  0.00           H  
ATOM     15  HG3 MET 0   1      25.361  30.256  14.178  1.00  0.00           H  
ATOM     16  HG2 MET 0   1      24.183  29.129  13.338  1.00  0.00           H  
ATOM     17  HE1 MET 0   1      28.339  30.354  11.429  1.00  0.00           H  
ATOM     18  HE2 MET 0   1      27.705  31.094  12.859  1.00  0.00           H  
ATOM     19  HE3 MET 0   1      28.382  29.530  13.009  1.00  0.00           H  
ATOM     20  N   GLU 0   2      23.909  29.326  16.509  1.00  0.00      R00  N  
ATOM     21  CA  GLU 0   2      22.716  29.783  17.223  1.00  0.00      R00  C  
ATOM     22  C   GLU 0   2      22.301  30.959  16.273  1.00  0.00      R00  C  
ATOM     23  O   GLU 0   2      23.182  31.707  15.834  1.00  0.00      R00  O  
ATOM     24  CB  GLU 0   2      23.109  30.361  18.635  1.00  0.00      R00  C  
ATOM     25  CG  GLU 0   2      22.947  29.404  19.810  1.00  0.00      R00  C  
ATOM     26  CD  GLU 0   2      22.974  30.024  21.245  1.00  0.00      R00  C  
ATOM     27  OE1 GLU 0   2      22.431  29.467  22.151  1.00  0.00      R00  O  
ATOM     28  OE2 GLU 0   2      23.401  31.202  21.383  1.00  0.00      R00  O1-
ATOM     29  H   GLU 0   2      24.513  30.101  16.276  1.00  0.00      R00  H  
ATOM     30  HA  GLU 0   2      21.994  28.966  17.248  1.00  0.00           H  
ATOM     31  HB3 GLU 0   2      22.353  31.128  18.800  1.00  0.00           H  
ATOM     32  HB2 GLU 0   2      24.078  30.860  18.660  1.00  0.00           H  
ATOM     33  HG3 GLU 0   2      23.860  28.826  19.952  1.00  0.00           H  
ATOM     34  HG2 GLU 0   2      22.056  28.799  19.645  1.00  0.00           H  
ATOM     35  N   LEU 0   3      21.018  31.036  16.033  1.00  0.00      R00  N  
ATOM     36  CA  LEU 0   3      20.425  32.133  15.311  1.00  0.00      R00  C  
ATOM     37  C   LEU 0   3      20.328  33.397  16.173  1.00  0.00      R00  C  
ATOM     38  O   LEU 0   3      19.668  33.215  17.206  1.00  0.00      R00  O  
ATOM     39  CB  LEU 0   3      19.043  31.751  14.765  1.00  0.00      R00  C  
ATOM     40  CG  LEU 0   3      18.643  32.647  13.506  1.00  0.00      R00  C  
ATOM     41  CD1 LEU 0   3      18.915  31.870  12.211  1.00  0.00      R00  C  
ATOM     42  CD2 LEU 0   3      17.158  33.067  13.501  1.00  0.00      R00  C  
ATOM     43  H   LEU 0   3      20.483  30.356  16.553  1.00  0.00      R00  H  
ATOM     44  HA  LEU 0   3      21.014  32.263  14.403  1.00  0.00           H  
ATOM     45  HB3 LEU 0   3      18.320  31.967  15.551  1.00  0.00           H  
ATOM     46  HB2 LEU 0   3      18.940  30.712  14.453  1.00  0.00           H  
ATOM     47  HG  LEU 0   3      19.239  33.556  13.586  1.00  0.00           H  
ATOM     48 HD11 LEU 0   3      18.912  32.491  11.315  1.00  0.00           H  
ATOM     49 HD12 LEU 0   3      19.870  31.349  12.269  1.00  0.00           H  
ATOM     50 HD13 LEU 0   3      18.141  31.103  12.178  1.00  0.00           H  
ATOM     51 HD21 LEU 0   3      16.518  32.848  14.356  1.00  0.00           H  
ATOM     52 HD22 LEU 0   3      17.073  34.146  13.373  1.00  0.00           H  
ATOM     53 HD23 LEU 0   3      16.568  32.643  12.688  1.00  0.00           H  
ATOM     54  N   GLU 0   4      20.775  34.589  15.827  1.00  0.00      R00  N  
ATOM     55  CA  GLU 0   4      20.390  35.882  16.435  1.00  0.00      R00  C  
ATOM     56  C   GLU 0   4      18.863  36.188  16.332  1.00  0.00      R00  C  
ATOM     57  O   GLU 0   4      18.142  35.658  15.485  1.00  0.00      R00  O  
ATOM     58  CB  GLU 0   4      21.053  36.956  15.523  1.00  0.00      R00  C  
ATOM     59  CG  GLU 0   4      22.610  36.965  15.661  1.00  0.00      R00  C  
ATOM     60  CD  GLU 0   4      23.009  37.061  17.143  1.00  0.00      R00  C  
ATOM     61  OE1 GLU 0   4      24.039  36.435  17.546  1.00  0.00      R00  O  
ATOM     62  OE2 GLU 0   4      22.339  37.695  17.977  1.00  0.00      R00  O1-
ATOM     63  H   GLU 0   4      21.383  34.700  15.029  1.00  0.00      R00  H  
ATOM     64  HA  GLU 0   4      20.591  35.849  17.506  1.00  0.00           H  
ATOM     65  HB3 GLU 0   4      20.660  37.972  15.538  1.00  0.00           H  
ATOM     66  HB2 GLU 0   4      20.901  36.745  14.464  1.00  0.00           H  
ATOM     67  HG3 GLU 0   4      22.973  37.841  15.125  1.00  0.00           H  
ATOM     68  HG2 GLU 0   4      23.012  35.992  15.376  1.00  0.00           H  
ATOM     69  N   ASP 0   5      18.351  37.052  17.222  1.00  0.00      R00  N  
ATOM     70  CA  ASP 0   5      17.004  37.462  17.332  1.00  0.00      R00  C  
ATOM     71  C   ASP 0   5      16.886  38.799  16.647  1.00  0.00      R00  C  
ATOM     72  O   ASP 0   5      17.883  39.478  16.347  1.00  0.00      R00  O  
ATOM     73  CB  ASP 0   5      16.542  37.654  18.821  1.00  0.00      R00  C  
ATOM     74  CG  ASP 0   5      16.719  36.464  19.801  1.00  0.00      R00  C  
ATOM     75  OD1 ASP 0   5      16.778  36.758  21.018  1.00  0.00      R00  O  
ATOM     76  OD2 ASP 0   5      16.685  35.296  19.308  1.00  0.00      R00  O1-
ATOM     77  H   ASP 0   5      19.007  37.368  17.921  1.00  0.00      R00  H  
ATOM     78  HA  ASP 0   5      16.280  36.749  16.939  1.00  0.00           H  
ATOM     79  HB3 ASP 0   5      15.483  37.874  18.688  1.00  0.00           H  
ATOM     80  HB2 ASP 0   5      16.907  38.563  19.298  1.00  0.00           H  
ATOM     81  N   VAL 0   6      15.620  39.304  16.573  1.00  0.00      R00  N  
ATOM     82  CA  VAL 0   6      15.359  40.637  16.047  1.00  0.00      R00  C  
ATOM     83  C   VAL 0   6      14.614  41.508  17.063  1.00  0.00      R00  C  
ATOM     84  O   VAL 0   6      13.972  42.456  16.665  1.00  0.00      R00  O  
ATOM     85  CB  VAL 0   6      14.616  40.541  14.677  1.00  0.00      R00  C  
ATOM     86  CG1 VAL 0   6      15.514  39.792  13.661  1.00  0.00      R00  C  
ATOM     87  CG2 VAL 0   6      13.222  39.911  14.644  1.00  0.00      R00  C  
ATOM     88  H   VAL 0   6      14.830  38.713  16.792  1.00  0.00      R00  H  
ATOM     89  HA  VAL 0   6      16.271  41.161  15.760  1.00  0.00           H  
ATOM     90  HB  VAL 0   6      14.371  41.545  14.330  1.00  0.00           H  
ATOM     91 HG11 VAL 0   6      16.570  39.992  13.841  1.00  0.00           H  
ATOM     92 HG12 VAL 0   6      15.380  38.712  13.736  1.00  0.00           H  
ATOM     93 HG13 VAL 0   6      15.157  40.017  12.656  1.00  0.00           H  
ATOM     94 HG21 VAL 0   6      12.627  40.399  15.416  1.00  0.00           H  
ATOM     95 HG22 VAL 0   6      12.766  40.004  13.658  1.00  0.00           H  
ATOM     96 HG23 VAL 0   6      13.159  38.830  14.769  1.00  0.00           H  
ATOM     97  N   GLU 0   7      14.694  41.187  18.392  1.00  0.00      R00  N  
ATOM     98  CA  GLU 0   7      14.172  41.914  19.538  1.00  0.00      R00  C  
ATOM     99  C   GLU 0   7      12.654  41.831  19.750  1.00  0.00      R00  C  
ATOM    100  O   GLU 0   7      12.224  41.518  20.837  1.00  0.00      R00  O  
ATOM    101  CB  GLU 0   7      14.681  43.364  19.649  1.00  0.00      R00  C  
ATOM    102  CG  GLU 0   7      16.194  43.585  19.386  1.00  0.00      R00  C  
ATOM    103  CD  GLU 0   7      16.989  42.698  20.410  1.00  0.00      R00  C  
ATOM    104  OE1 GLU 0   7      17.097  43.079  21.550  1.00  0.00      R00  O  
ATOM    105  OE2 GLU 0   7      17.424  41.610  19.944  1.00  0.00      R00  O1-
ATOM    106  H   GLU 0   7      15.295  40.398  18.581  1.00  0.00      R00  H  
ATOM    107  HA  GLU 0   7      14.657  41.293  20.291  1.00  0.00           H  
ATOM    108  HB3 GLU 0   7      14.314  43.873  20.540  1.00  0.00           H  
ATOM    109  HB2 GLU 0   7      14.238  43.978  18.865  1.00  0.00           H  
ATOM    110  HG3 GLU 0   7      16.533  44.604  19.573  1.00  0.00           H  
ATOM    111  HG2 GLU 0   7      16.426  43.113  18.431  1.00  0.00           H  
ATOM    112  N   MET 0   8      11.865  41.967  18.615  1.00  0.00      R00  N  
ATOM    113  CA  MET 0   8      10.421  41.742  18.597  1.00  0.00      R00  C  
ATOM    114  C   MET 0   8      10.127  40.167  18.569  1.00  0.00      R00  C  
ATOM    115  O   MET 0   8       8.983  39.859  18.883  1.00  0.00      R00  O  
ATOM    116  CB  MET 0   8       9.830  42.398  17.371  1.00  0.00      R00  C  
ATOM    117  CG  MET 0   8      10.586  43.628  16.817  1.00  0.00      R00  C  
ATOM    118  SD  MET 0   8      10.025  44.570  15.285  1.00  0.00      R00  S  
ATOM    119  CE  MET 0   8       9.837  43.327  14.047  1.00  0.00      R00  C  
ATOM    120  H   MET 0   8      12.366  42.353  17.828  1.00  0.00      R00  H  
ATOM    121  HA  MET 0   8      10.080  42.114  19.563  1.00  0.00           H  
ATOM    122  HB3 MET 0   8       8.794  42.704  17.521  1.00  0.00           H  
ATOM    123  HB2 MET 0   8       9.748  41.597  16.636  1.00  0.00           H  
ATOM    124  HG3 MET 0   8      11.547  43.178  16.567  1.00  0.00           H  
ATOM    125  HG2 MET 0   8      10.886  44.256  17.656  1.00  0.00           H  
ATOM    126  HE1 MET 0   8      10.728  42.789  13.726  1.00  0.00           H  
ATOM    127  HE2 MET 0   8       9.219  42.500  14.396  1.00  0.00           H  
ATOM    128  HE3 MET 0   8       9.339  43.769  13.184  1.00  0.00           H  
ATOM    129  N   PHE 0   9      11.076  39.364  18.108  1.00  0.00      R00  N  
ATOM    130  CA  PHE 0   9      10.987  37.930  18.170  1.00  0.00      R00  C  
ATOM    131  C   PHE 0   9      12.277  37.294  17.686  1.00  0.00      R00  C  
ATOM    132  O   PHE 0   9      13.264  37.974  17.388  1.00  0.00      R00  O  
ATOM    133  CB  PHE 0   9       9.816  37.425  17.276  1.00  0.00      R00  C  
ATOM    134  CG  PHE 0   9       9.823  37.635  15.710  1.00  0.00      R00  C  
ATOM    135  CD1 PHE 0   9      10.587  36.815  14.813  1.00  0.00      R00  C  
ATOM    136  CD2 PHE 0   9       9.185  38.744  15.136  1.00  0.00      R00  C  
ATOM    137  CE1 PHE 0   9      10.644  37.106  13.442  1.00  0.00      R00  C  
ATOM    138  CE2 PHE 0   9       9.348  38.992  13.749  1.00  0.00      R00  C  
ATOM    139  CZ  PHE 0   9      10.042  38.255  12.902  1.00  0.00      R00  C  
ATOM    140  H   PHE 0   9      11.937  39.725  17.722  1.00  0.00      R00  H  
ATOM    141  HA  PHE 0   9      10.669  37.752  19.197  1.00  0.00           H  
ATOM    142  HB3 PHE 0   9       8.835  37.716  17.653  1.00  0.00           H  
ATOM    143  HB2 PHE 0   9       9.877  36.339  17.351  1.00  0.00           H  
ATOM    144  HD1 PHE 0   9      11.145  35.972  15.192  1.00  0.00           H  
ATOM    145  HD2 PHE 0   9       8.716  39.376  15.876  1.00  0.00           H  
ATOM    146  HE1 PHE 0   9      11.362  36.500  12.909  1.00  0.00           H  
ATOM    147  HE2 PHE 0   9       8.835  39.852  13.344  1.00  0.00           H  
ATOM    148  HZ  PHE 0   9      10.188  38.502  11.861  1.00  0.00           H  
ATOM    149  N   GLY 0  10      12.342  36.013  17.863  1.00  0.00      R00  N  
ATOM    150  CA  GLY 0  10      13.470  35.191  17.407  1.00  0.00      R00  C  
ATOM    151  C   GLY 0  10      13.019  33.723  17.656  1.00  0.00      R00  C  
ATOM    152  O   GLY 0  10      11.861  33.405  17.864  1.00  0.00      R00  O  
ATOM    153  H   GLY 0  10      11.572  35.554  18.328  1.00  0.00      R00  H  
ATOM    154  HA3 GLY 0  10      14.307  35.437  18.061  1.00  0.00           H  
ATOM    155  HA2 GLY 0  10      13.890  35.259  16.404  1.00  0.00           H  
ATOM    156  N   SER 0  11      14.064  32.841  17.694  1.00  0.00      R00  N  
ATOM    157  CA  SER 0  11      13.965  31.414  17.940  1.00  0.00      R00  C  
ATOM    158  C   SER 0  11      13.324  30.934  19.265  1.00  0.00      R00  C  
ATOM    159  O   SER 0  11      12.673  29.913  19.271  1.00  0.00      R00  O  
ATOM    160  CB  SER 0  11      15.326  30.730  17.721  1.00  0.00      R00  C  
ATOM    161  OG  SER 0  11      16.234  31.456  18.565  1.00  0.00      R00  O  
ATOM    162  H   SER 0  11      15.018  33.169  17.650  1.00  0.00      R00  H  
ATOM    163  HG  SER 0  11      16.438  32.310  18.176  1.00  0.00      R00  H  
ATOM    164  HA  SER 0  11      13.291  31.094  17.144  1.00  0.00           H  
ATOM    165  HB3 SER 0  11      15.629  30.920  16.692  1.00  0.00           H  
ATOM    166  HB2 SER 0  11      15.520  29.703  18.029  1.00  0.00           H  
ATOM    167  N   ASP 0  12      13.440  31.727  20.344  1.00  0.00      R00  N  
ATOM    168  CA  ASP 0  12      12.950  31.427  21.719  1.00  0.00      R00  C  
ATOM    169  C   ASP 0  12      11.430  31.552  21.816  1.00  0.00      R00  C  
ATOM    170  O   ASP 0  12      10.845  31.085  22.772  1.00  0.00      R00  O  
ATOM    171  CB  ASP 0  12      13.610  32.271  22.860  1.00  0.00      R00  C  
ATOM    172  CG  ASP 0  12      15.196  32.211  22.964  1.00  0.00      R00  C  
ATOM    173  OD1 ASP 0  12      15.681  32.047  24.118  1.00  0.00      R00  O  
ATOM    174  OD2 ASP 0  12      15.958  32.420  21.973  1.00  0.00      R00  O1-
ATOM    175  H   ASP 0  12      13.767  32.662  20.149  1.00  0.00      R00  H  
ATOM    176  HA  ASP 0  12      13.213  30.401  21.974  1.00  0.00           H  
ATOM    177  HB3 ASP 0  12      13.252  31.800  23.776  1.00  0.00           H  
ATOM    178  HB2 ASP 0  12      13.195  33.276  22.785  1.00  0.00           H  
ATOM    179  N   ASN 0  13      10.817  32.455  21.037  1.00  0.00      R00  N  
ATOM    180  CA  ASN 0  13       9.335  32.714  21.014  1.00  0.00      R00  C  
ATOM    181  C   ASN 0  13       8.578  31.502  20.455  1.00  0.00      R00  C  
ATOM    182  O   ASN 0  13       7.361  31.427  20.515  1.00  0.00      R00  O  
ATOM    183  CB  ASN 0  13       9.084  33.911  20.043  1.00  0.00      R00  C  
ATOM    184  CG  ASN 0  13       9.831  35.189  20.468  1.00  0.00      R00  C  
ATOM    185  OD1 ASN 0  13      11.053  35.367  20.282  1.00  0.00      R00  O  
ATOM    186  ND2 ASN 0  13       9.088  36.171  20.956  1.00  0.00      R00  N  
ATOM    187  H   ASN 0  13      11.293  32.890  20.260  1.00  0.00      R00  H  
ATOM    188 HD21 ASN 0  13       9.473  37.083  21.156  1.00  0.00      R00  H  
ATOM    189 HD22 ASN 0  13       8.125  36.073  21.243  1.00  0.00      R00  H  
ATOM    190  HA  ASN 0  13       8.940  32.860  22.020  1.00  0.00           H  
ATOM    191  HB3 ASN 0  13       8.022  34.130  19.932  1.00  0.00           H  
ATOM    192  HB2 ASN 0  13       9.257  33.630  19.004  1.00  0.00           H  
ATOM    193  N   ILE 0  14       9.370  30.568  19.843  1.00  0.00      R00  N  
ATOM    194  CA  ILE 0  14       8.926  29.204  19.537  1.00  0.00      R00  C  
ATOM    195  C   ILE 0  14       9.832  28.058  20.064  1.00  0.00      R00  C  
ATOM    196  O   ILE 0  14       9.658  26.968  19.594  1.00  0.00      R00  O  
ATOM    197  CB  ILE 0  14       8.564  29.011  18.032  1.00  0.00      R00  C  
ATOM    198  CG2 ILE 0  14       7.251  29.669  17.724  1.00  0.00      R00  C  
ATOM    199  CG1 ILE 0  14       9.731  29.412  17.078  1.00  0.00      R00  C  
ATOM    200  CD1 ILE 0  14       9.442  29.129  15.564  1.00  0.00      R00  C  
ATOM    201  H   ILE 0  14      10.360  30.703  19.697  1.00  0.00      R00  H  
ATOM    202  HA  ILE 0  14       8.049  29.047  20.165  1.00  0.00           H  
ATOM    203  HB  ILE 0  14       8.288  27.985  17.791  1.00  0.00           H  
ATOM    204 HG21 ILE 0  14       6.950  29.471  16.695  1.00  0.00           H  
ATOM    205 HG22 ILE 0  14       6.464  29.505  18.460  1.00  0.00           H  
ATOM    206 HG23 ILE 0  14       7.340  30.753  17.791  1.00  0.00           H  
ATOM    207 HG13 ILE 0  14      10.692  28.920  17.226  1.00  0.00           H  
ATOM    208 HG12 ILE 0  14       9.978  30.451  17.296  1.00  0.00           H  
ATOM    209 HD11 ILE 0  14      10.109  28.316  15.276  1.00  0.00           H  
ATOM    210 HD12 ILE 0  14       8.435  28.747  15.396  1.00  0.00           H  
ATOM    211 HD13 ILE 0  14       9.619  29.938  14.855  1.00  0.00           H  
ATOM    212  N   SER 0  15      10.509  28.247  21.227  1.00  0.00      R00  N  
ATOM    213  CA  SER 0  15      11.352  27.128  21.812  1.00  0.00      R00  C  
ATOM    214  C   SER 0  15      11.575  27.154  23.327  1.00  0.00      R00  C  
ATOM    215  O   SER 0  15      12.419  26.469  23.833  1.00  0.00      R00  O  
ATOM    216  CB  SER 0  15      12.609  26.735  20.965  1.00  0.00      R00  C  
ATOM    217  OG  SER 0  15      13.525  27.821  20.864  1.00  0.00      R00  O  
ATOM    218  H   SER 0  15      10.401  29.067  21.806  1.00  0.00      R00  H  
ATOM    219  HG  SER 0  15      13.175  28.474  20.253  1.00  0.00      R00  H  
ATOM    220  HA  SER 0  15      10.688  26.265  21.766  1.00  0.00           H  
ATOM    221  HB3 SER 0  15      12.274  26.412  19.979  1.00  0.00           H  
ATOM    222  HB2 SER 0  15      13.129  25.901  21.436  1.00  0.00           H  
ATOM    223  N   TYR 0  16      10.821  28.036  24.039  1.00  0.00      R00  N  
ATOM    224  CA  TYR 0  16      10.692  28.231  25.515  1.00  0.00      R00  C  
ATOM    225  C   TYR 0  16      11.904  29.083  26.121  1.00  0.00      R00  C  
ATOM    226  O   TYR 0  16      12.870  29.324  25.381  1.00  0.00      R00  O  
ATOM    227  CB  TYR 0  16      10.447  26.920  26.330  1.00  0.00      R00  C  
ATOM    228  CG  TYR 0  16       9.310  26.007  25.980  1.00  0.00      R00  C  
ATOM    229  CD1 TYR 0  16       9.497  24.646  25.610  1.00  0.00      R00  C  
ATOM    230  CE1 TYR 0  16       8.388  23.823  25.331  1.00  0.00      R00  C  
ATOM    231  CD2 TYR 0  16       7.983  26.518  26.042  1.00  0.00      R00  C  
ATOM    232  CE2 TYR 0  16       6.899  25.688  25.878  1.00  0.00      R00  C  
ATOM    233  CZ  TYR 0  16       7.112  24.376  25.461  1.00  0.00      R00  C  
ATOM    234  OH  TYR 0  16       5.987  23.637  25.148  1.00  0.00      R00  O  
ATOM    235  H   TYR 0  16      10.116  28.542  23.521  1.00  0.00      R00  H  
ATOM    236  HH  TYR 0  16       5.132  24.070  25.203  1.00  0.00      R00  H  
ATOM    237  HA  TYR 0  16       9.836  28.893  25.644  1.00  0.00           H  
ATOM    238  HB3 TYR 0  16      10.287  27.098  27.393  1.00  0.00           H  
ATOM    239  HB2 TYR 0  16      11.314  26.260  26.290  1.00  0.00           H  
ATOM    240  HD1 TYR 0  16      10.483  24.220  25.498  1.00  0.00           H  
ATOM    241  HE1 TYR 0  16       8.528  22.791  25.043  1.00  0.00           H  
ATOM    242  HD2 TYR 0  16       7.738  27.532  26.324  1.00  0.00           H  
ATOM    243  HE2 TYR 0  16       5.888  26.066  25.852  1.00  0.00           H  
ATOM    244  N   ASP 0  17      11.814  29.577  27.441  1.00  0.00      R00  N  
ATOM    245  CA  ASP 0  17      12.806  30.386  28.082  1.00  0.00      R00  C  
ATOM    246  C   ASP 0  17      13.786  29.496  28.875  1.00  0.00      R00  C  
ATOM    247  O   ASP 0  17      14.753  29.022  28.261  1.00  0.00      R00  O  
ATOM    248  CB  ASP 0  17      12.139  31.473  29.080  1.00  0.00      R00  C  
ATOM    249  CG  ASP 0  17      11.409  32.591  28.453  1.00  0.00      R00  C  
ATOM    250  OD1 ASP 0  17      11.890  33.128  27.438  1.00  0.00      R00  O  
ATOM    251  OD2 ASP 0  17      10.342  32.876  29.088  1.00  0.00      R00  O1-
ATOM    252  H   ASP 0  17      11.084  29.200  28.028  1.00  0.00      R00  H  
ATOM    253  HA  ASP 0  17      13.284  30.923  27.263  1.00  0.00           H  
ATOM    254  HB3 ASP 0  17      12.962  31.914  29.643  1.00  0.00           H  
ATOM    255  HB2 ASP 0  17      11.417  30.938  29.697  1.00  0.00           H  
ATOM    256  N   TYR 0  18      13.493  29.277  30.176  1.00  0.00      R00  N  
ATOM    257  CA  TYR 0  18      14.435  28.530  30.923  1.00  0.00      R00  C  
ATOM    258  C   TYR 0  18      14.341  27.004  30.656  1.00  0.00      R00  C  
ATOM    259  O   TYR 0  18      15.393  26.360  30.649  1.00  0.00      R00  O  
ATOM    260  CB  TYR 0  18      14.049  28.926  32.360  1.00  0.00      R00  C  
ATOM    261  CG  TYR 0  18      14.985  28.618  33.484  1.00  0.00      R00  C  
ATOM    262  CD1 TYR 0  18      16.279  29.194  33.481  1.00  0.00      R00  C  
ATOM    263  CE1 TYR 0  18      17.138  28.908  34.549  1.00  0.00      R00  C  
ATOM    264  CD2 TYR 0  18      14.641  27.552  34.401  1.00  0.00      R00  C  
ATOM    265  CE2 TYR 0  18      15.526  27.316  35.503  1.00  0.00      R00  C  
ATOM    266  CZ  TYR 0  18      16.778  27.929  35.531  1.00  0.00      R00  C  
ATOM    267  OH  TYR 0  18      17.626  27.540  36.603  1.00  0.00      R00  O  
ATOM    268  H   TYR 0  18      12.725  29.688  30.686  1.00  0.00      R00  H  
ATOM    269  HH  TYR 0  18      18.570  27.582  36.432  1.00  0.00      R00  H  
ATOM    270  HA  TYR 0  18      15.467  28.847  30.775  1.00  0.00           H  
ATOM    271  HB3 TYR 0  18      13.070  28.536  32.636  1.00  0.00           H  
ATOM    272  HB2 TYR 0  18      13.804  29.983  32.461  1.00  0.00           H  
ATOM    273  HD1 TYR 0  18      16.593  29.900  32.726  1.00  0.00           H  
ATOM    274  HE1 TYR 0  18      18.062  29.463  34.617  1.00  0.00           H  
ATOM    275  HD2 TYR 0  18      13.768  26.917  34.427  1.00  0.00           H  
ATOM    276  HE2 TYR 0  18      15.294  26.487  36.154  1.00  0.00           H  
ATOM    277  N   ASN 0  19      13.170  26.410  30.341  1.00  0.00      R00  N  
ATOM    278  CA  ASN 0  19      13.048  24.987  30.041  1.00  0.00      R00  C  
ATOM    279  C   ASN 0  19      13.485  24.718  28.600  1.00  0.00      R00  C  
ATOM    280  O   ASN 0  19      13.315  25.570  27.739  1.00  0.00      R00  O  
ATOM    281  CB  ASN 0  19      11.484  24.778  30.075  1.00  0.00      R00  C  
ATOM    282  CG  ASN 0  19      10.823  24.711  31.407  1.00  0.00      R00  C  
ATOM    283  OD1 ASN 0  19      10.795  23.631  32.098  1.00  0.00      R00  O  
ATOM    284  ND2 ASN 0  19      10.394  25.849  31.957  1.00  0.00      R00  N  
ATOM    285  H   ASN 0  19      12.384  27.043  30.368  1.00  0.00      R00  H  
ATOM    286 HD21 ASN 0  19      10.272  25.994  32.949  1.00  0.00      R00  H  
ATOM    287 HD22 ASN 0  19      10.250  26.628  31.331  1.00  0.00      R00  H  
ATOM    288  HA  ASN 0  19      13.624  24.496  30.825  1.00  0.00           H  
ATOM    289  HB3 ASN 0  19      11.355  23.824  29.564  1.00  0.00           H  
ATOM    290  HB2 ASN 0  19      11.004  25.520  29.437  1.00  0.00           H  
ATOM    291  N   GLY 0  20      14.145  23.617  28.403  1.00  0.00      R00  N  
ATOM    292  CA  GLY 0  20      14.547  23.168  27.044  1.00  0.00      R00  C  
ATOM    293  C   GLY 0  20      13.343  22.499  26.281  1.00  0.00      R00  C  
ATOM    294  O   GLY 0  20      12.412  22.136  26.937  1.00  0.00      R00  O  
ATOM    295  H   GLY 0  20      14.182  22.917  29.130  1.00  0.00      R00  H  
ATOM    296  HA3 GLY 0  20      15.350  22.470  27.284  1.00  0.00           H  
ATOM    297  HA2 GLY 0  20      14.928  24.035  26.504  1.00  0.00           H  
ATOM    298  N   THR 0  21      13.360  22.374  25.004  1.00  0.00      R00  N  
ATOM    299  CA  THR 0  21      12.355  21.585  24.314  1.00  0.00      R00  C  
ATOM    300  C   THR 0  21      12.493  20.031  24.665  1.00  0.00      R00  C  
ATOM    301  O   THR 0  21      13.604  19.465  24.892  1.00  0.00      R00  O  
ATOM    302  CB  THR 0  21      12.513  21.825  22.805  1.00  0.00      R00  C  
ATOM    303  OG1 THR 0  21      13.782  21.519  22.346  1.00  0.00      R00  O  
ATOM    304  CG2 THR 0  21      12.164  23.305  22.421  1.00  0.00      R00  C  
ATOM    305  H   THR 0  21      14.240  22.405  24.508  1.00  0.00      R00  H  
ATOM    306  HG1 THR 0  21      14.357  22.213  22.675  1.00  0.00      R00  H  
ATOM    307  HA  THR 0  21      11.388  21.926  24.683  1.00  0.00           H  
ATOM    308  HB  THR 0  21      11.859  21.332  22.085  1.00  0.00           H  
ATOM    309 HG21 THR 0  21      12.968  23.893  22.865  1.00  0.00           H  
ATOM    310 HG22 THR 0  21      12.278  23.426  21.344  1.00  0.00           H  
ATOM    311 HG23 THR 0  21      11.258  23.759  22.824  1.00  0.00           H  
ATOM    312  N   VAL 0  22      11.277  19.442  24.764  1.00  0.00      R00  N  
ATOM    313  CA  VAL 0  22      11.019  18.039  25.067  1.00  0.00      R00  C  
ATOM    314  C   VAL 0  22      10.977  17.142  23.859  1.00  0.00      R00  C  
ATOM    315  O   VAL 0  22      11.142  17.671  22.765  1.00  0.00      R00  O  
ATOM    316  CB  VAL 0  22       9.662  18.086  25.730  1.00  0.00      R00  C  
ATOM    317  CG1 VAL 0  22       9.686  18.768  27.052  1.00  0.00      R00  C  
ATOM    318  CG2 VAL 0  22       8.602  18.664  24.812  1.00  0.00      R00  C  
ATOM    319  H   VAL 0  22      10.429  19.927  24.506  1.00  0.00      R00  H  
ATOM    320  HA  VAL 0  22      11.780  17.686  25.763  1.00  0.00           H  
ATOM    321  HB  VAL 0  22       9.235  17.125  26.018  1.00  0.00           H  
ATOM    322 HG11 VAL 0  22      10.294  18.192  27.750  1.00  0.00           H  
ATOM    323 HG12 VAL 0  22      10.047  19.795  26.989  1.00  0.00           H  
ATOM    324 HG13 VAL 0  22       8.631  18.902  27.295  1.00  0.00           H  
ATOM    325 HG21 VAL 0  22       7.630  18.311  25.159  1.00  0.00           H  
ATOM    326 HG22 VAL 0  22       8.477  19.745  24.751  1.00  0.00           H  
ATOM    327 HG23 VAL 0  22       8.737  18.191  23.840  1.00  0.00           H  
ATOM    328  N   ASN 0  23      10.595  15.845  24.021  1.00  0.00      R00  N  
ATOM    329  CA  ASN 0  23      10.202  14.981  22.921  1.00  0.00      R00  C  
ATOM    330  C   ASN 0  23       8.733  15.239  22.598  1.00  0.00      R00  C  
ATOM    331  O   ASN 0  23       7.817  15.091  23.438  1.00  0.00      R00  O  
ATOM    332  CB  ASN 0  23      10.437  13.453  23.225  1.00  0.00      R00  C  
ATOM    333  CG  ASN 0  23      11.854  13.119  23.376  1.00  0.00      R00  C  
ATOM    334  OD1 ASN 0  23      12.310  12.527  24.350  1.00  0.00      R00  O  
ATOM    335  ND2 ASN 0  23      12.667  13.256  22.328  1.00  0.00      R00  N  
ATOM    336  H   ASN 0  23      10.537  15.478  24.960  1.00  0.00      R00  H  
ATOM    337 HD21 ASN 0  23      13.603  12.893  22.220  1.00  0.00      R00  H  
ATOM    338 HD22 ASN 0  23      12.287  13.717  21.514  1.00  0.00      R00  H  
ATOM    339  HA  ASN 0  23      10.797  15.277  22.057  1.00  0.00           H  
ATOM    340  HB3 ASN 0  23      10.102  12.939  22.324  1.00  0.00           H  
ATOM    341  HB2 ASN 0  23      10.038  13.169  24.199  1.00  0.00           H  
ATOM    342  N   GLY 0  24       8.544  15.459  21.282  1.00  0.00      R00  N  
ATOM    343  CA  GLY 0  24       7.328  16.153  20.861  1.00  0.00      R00  C  
ATOM    344  C   GLY 0  24       7.583  17.649  20.860  1.00  0.00      R00  C  
ATOM    345  O   GLY 0  24       6.635  18.381  20.722  1.00  0.00      R00  O  
ATOM    346  H   GLY 0  24       9.221  15.491  20.534  1.00  0.00      R00  H  
ATOM    347  HA3 GLY 0  24       6.444  15.864  21.430  1.00  0.00           H  
ATOM    348  HA2 GLY 0  24       7.089  15.795  19.860  1.00  0.00           H  
ATOM    349  N   THR 0  25       8.827  18.076  20.862  1.00  0.00      R00  N  
ATOM    350  CA  THR 0  25       9.268  19.518  20.765  1.00  0.00      R00  C  
ATOM    351  C   THR 0  25       8.628  20.499  21.787  1.00  0.00      R00  C  
ATOM    352  O   THR 0  25       9.299  21.297  22.348  1.00  0.00      R00  O  
ATOM    353  CB  THR 0  25       9.115  20.110  19.295  1.00  0.00      R00  C  
ATOM    354  OG1 THR 0  25       9.513  19.114  18.420  1.00  0.00      R00  O  
ATOM    355  CG2 THR 0  25       9.932  21.346  18.942  1.00  0.00      R00  C  
ATOM    356  H   THR 0  25       9.569  17.424  21.069  1.00  0.00      R00  H  
ATOM    357  HG1 THR 0  25       9.112  18.284  18.690  1.00  0.00      R00  H  
ATOM    358  HA  THR 0  25      10.314  19.456  21.066  1.00  0.00           H  
ATOM    359  HB  THR 0  25       8.058  20.185  19.041  1.00  0.00           H  
ATOM    360 HG21 THR 0  25       9.412  22.169  19.433  1.00  0.00           H  
ATOM    361 HG22 THR 0  25      10.931  21.420  19.372  1.00  0.00           H  
ATOM    362 HG23 THR 0  25       9.890  21.566  17.876  1.00  0.00           H  
ATOM    363  N   TYR 0  26       7.290  20.562  21.986  1.00  0.00      R00  N  
ATOM    364  CA  TYR 0  26       6.485  21.394  22.896  1.00  0.00      R00  C  
ATOM    365  C   TYR 0  26       5.612  20.538  23.778  1.00  0.00      R00  C  
ATOM    366  O   TYR 0  26       5.390  19.394  23.427  1.00  0.00      R00  O  
ATOM    367  CB  TYR 0  26       5.440  22.116  22.010  1.00  0.00      R00  C  
ATOM    368  CG  TYR 0  26       6.090  22.911  20.898  1.00  0.00      R00  C  
ATOM    369  CD1 TYR 0  26       7.067  23.864  21.334  1.00  0.00      R00  C  
ATOM    370  CE1 TYR 0  26       7.754  24.538  20.319  1.00  0.00      R00  C  
ATOM    371  CD2 TYR 0  26       5.837  22.574  19.554  1.00  0.00      R00  C  
ATOM    372  CE2 TYR 0  26       6.776  23.133  18.572  1.00  0.00      R00  C  
ATOM    373  CZ  TYR 0  26       7.619  24.211  18.972  1.00  0.00      R00  C  
ATOM    374  OH  TYR 0  26       8.383  24.897  18.093  1.00  0.00      R00  O  
ATOM    375  H   TYR 0  26       6.689  19.924  21.485  1.00  0.00      R00  H  
ATOM    376  HH  TYR 0  26       8.851  25.615  18.527  1.00  0.00      R00  H  
ATOM    377  HA  TYR 0  26       7.111  22.126  23.406  1.00  0.00           H  
ATOM    378  HB3 TYR 0  26       4.836  22.700  22.705  1.00  0.00           H  
ATOM    379  HB2 TYR 0  26       4.754  21.383  21.585  1.00  0.00           H  
ATOM    380  HD1 TYR 0  26       7.395  24.024  22.350  1.00  0.00           H  
ATOM    381  HE1 TYR 0  26       8.507  25.253  20.616  1.00  0.00           H  
ATOM    382  HD2 TYR 0  26       5.174  21.758  19.307  1.00  0.00           H  
ATOM    383  HE2 TYR 0  26       6.803  22.756  17.560  1.00  0.00           H  
ATOM    384  N   GLU 0  27       5.112  20.998  24.891  1.00  0.00      R00  N  
ATOM    385  CA  GLU 0  27       4.263  20.262  25.823  1.00  0.00      R00  C  
ATOM    386  C   GLU 0  27       2.837  20.159  25.338  1.00  0.00      R00  C  
ATOM    387  O   GLU 0  27       2.461  20.964  24.477  1.00  0.00      R00  O  
ATOM    388  CB  GLU 0  27       4.296  21.022  27.127  1.00  0.00      R00  C  
ATOM    389  CG  GLU 0  27       5.625  21.212  27.843  1.00  0.00      R00  C  
ATOM    390  CD  GLU 0  27       5.407  21.865  29.245  1.00  0.00      R00  C  
ATOM    391  OE1 GLU 0  27       6.457  22.091  29.862  1.00  0.00      R00  O  
ATOM    392  OE2 GLU 0  27       4.245  22.106  29.703  1.00  0.00      R00  O1-
ATOM    393  H   GLU 0  27       5.310  21.974  25.057  1.00  0.00      R00  H  
ATOM    394  HA  GLU 0  27       4.707  19.280  25.985  1.00  0.00           H  
ATOM    395  HB3 GLU 0  27       3.576  20.599  27.828  1.00  0.00           H  
ATOM    396  HB2 GLU 0  27       3.801  21.982  26.979  1.00  0.00           H  
ATOM    397  HG3 GLU 0  27       6.330  21.711  27.178  1.00  0.00           H  
ATOM    398  HG2 GLU 0  27       6.163  20.278  28.007  1.00  0.00           H  
ATOM    399  N   ARG 0  28       2.060  19.154  25.798  1.00  0.00      R00  N  
ATOM    400  CA  ARG 0  28       0.694  18.863  25.403  1.00  0.00      R00  C  
ATOM    401  C   ARG 0  28       0.432  18.374  23.941  1.00  0.00      R00  C  
ATOM    402  O   ARG 0  28      -0.662  18.098  23.518  1.00  0.00      R00  O  
ATOM    403  CB  ARG 0  28      -0.281  19.947  25.832  1.00  0.00      R00  C  
ATOM    404  CG  ARG 0  28      -0.109  20.462  27.259  1.00  0.00      R00  C  
ATOM    405  CD  ARG 0  28      -1.059  21.589  27.629  1.00  0.00      R00  C  
ATOM    406  NE  ARG 0  28      -0.676  22.763  26.802  1.00  0.00      R00  N  
ATOM    407  CZ  ARG 0  28      -1.543  23.773  26.575  1.00  0.00      R00  C  
ATOM    408  NH1 ARG 0  28      -2.824  23.683  26.898  1.00  0.00      R00  N  
ATOM    409  NH2 ARG 0  28      -1.072  24.874  25.887  1.00  0.00      R00  N1+
ATOM    410  H   ARG 0  28       2.397  18.422  26.405  1.00  0.00      R00  H  
ATOM    411  HE  ARG 0  28       0.292  22.936  26.573  1.00  0.00      R00  H  
ATOM    412 HH11 ARG 0  28      -3.432  24.472  26.732  1.00  0.00      R00  H  
ATOM    413 HH12 ARG 0  28      -3.306  22.950  27.397  1.00  0.00      R00  H  
ATOM    414 HH21 ARG 0  28      -1.599  25.701  25.647  1.00  0.00      R00  H  
ATOM    415 HH22 ARG 0  28      -0.087  25.030  25.729  1.00  0.00      R00  H  
ATOM    416  HA  ARG 0  28       0.475  18.002  26.033  1.00  0.00           H  
ATOM    417  HB3 ARG 0  28      -1.271  19.543  25.623  1.00  0.00           H  
ATOM    418  HB2 ARG 0  28      -0.073  20.790  25.174  1.00  0.00           H  
ATOM    419  HG3 ARG 0  28       0.917  20.801  27.399  1.00  0.00           H  
ATOM    420  HG2 ARG 0  28      -0.128  19.639  27.973  1.00  0.00           H  
ATOM    421  HD3 ARG 0  28      -0.999  21.726  28.708  1.00  0.00           H  
ATOM    422  HD2 ARG 0  28      -2.083  21.336  27.353  1.00  0.00           H  
ATOM    423  N   CYS 0  29       1.539  18.000  23.263  1.00  0.00      R00  N  
ATOM    424  CA  CYS 0  29       1.363  17.269  22.029  1.00  0.00      R00  C  
ATOM    425  C   CYS 0  29       0.577  15.953  21.988  1.00  0.00      R00  C  
ATOM    426  O   CYS 0  29       0.036  15.653  20.925  1.00  0.00      R00  O  
ATOM    427  CB  CYS 0  29       2.776  17.199  21.323  1.00  0.00      R00  C  
ATOM    428  SG  CYS 0  29       3.058  18.894  20.740  1.00  0.00      R00  S  
ATOM    429  H   CYS 0  29       2.461  18.299  23.549  1.00  0.00      R00  H  
ATOM    430  HA  CYS 0  29       0.769  17.865  21.336  1.00  0.00           H  
ATOM    431  HB3 CYS 0  29       2.789  16.576  20.429  1.00  0.00           H  
ATOM    432  HB2 CYS 0  29       3.556  17.046  22.069  1.00  0.00           H  
ATOM    433  HG  CYS 0  29       2.951  19.570  21.888  1.00  0.00           H  
ATOM    434  N   PRO 0  30       0.614  15.182  23.083  1.00  0.00      R00  N  
ATOM    435  CA  PRO 0  30      -0.246  13.955  23.069  1.00  0.00      R00  C  
ATOM    436  C   PRO 0  30      -1.836  14.209  23.002  1.00  0.00      R00  C  
ATOM    437  O   PRO 0  30      -2.464  13.363  22.437  1.00  0.00      R00  O  
ATOM    438  CD  PRO 0  30       1.558  15.150  24.171  1.00  0.00      R00  C  
ATOM    439  CB  PRO 0  30       0.224  13.158  24.275  1.00  0.00      R00  C  
ATOM    440  CG  PRO 0  30       1.655  13.660  24.472  1.00  0.00      R00  C  
ATOM    441  HD2 PRO 0  30       1.189  15.812  24.954  1.00  0.00           H  
ATOM    442  HD3 PRO 0  30       2.561  15.510  23.942  1.00  0.00           H  
ATOM    443  HA  PRO 0  30       0.009  13.431  22.148  1.00  0.00           H  
ATOM    444  HB3 PRO 0  30       0.317  12.121  23.951  1.00  0.00           H  
ATOM    445  HB2 PRO 0  30      -0.294  13.184  25.234  1.00  0.00           H  
ATOM    446  HG2 PRO 0  30       1.940  13.424  25.497  1.00  0.00           H  
ATOM    447  HG3 PRO 0  30       2.285  13.037  23.838  1.00  0.00           H  
ATOM    448  N   ASN 0  31      -2.302  15.438  23.370  1.00  0.00      R00  N  
ATOM    449  CA  ASN 0  31      -3.723  15.659  23.617  1.00  0.00      R00  C  
ATOM    450  C   ASN 0  31      -4.532  15.545  22.311  1.00  0.00      R00  C  
ATOM    451  O   ASN 0  31      -5.726  15.255  22.406  1.00  0.00      R00  O  
ATOM    452  CB  ASN 0  31      -3.988  16.960  24.354  1.00  0.00      R00  C  
ATOM    453  CG  ASN 0  31      -3.225  17.026  25.674  1.00  0.00      R00  C  
ATOM    454  OD1 ASN 0  31      -2.395  16.267  26.079  1.00  0.00      R00  O  
ATOM    455  ND2 ASN 0  31      -3.430  18.085  26.425  1.00  0.00      R00  N  
ATOM    456  H   ASN 0  31      -1.610  16.022  23.817  1.00  0.00      R00  H  
ATOM    457 HD21 ASN 0  31      -3.121  18.282  27.366  1.00  0.00      R00  H  
ATOM    458 HD22 ASN 0  31      -4.061  18.802  26.096  1.00  0.00      R00  H  
ATOM    459  HA  ASN 0  31      -4.025  14.925  24.364  1.00  0.00           H  
ATOM    460  HB3 ASN 0  31      -5.050  16.976  24.601  1.00  0.00           H  
ATOM    461  HB2 ASN 0  31      -3.683  17.759  23.677  1.00  0.00           H  
ATOM    462  N   VAL 0  32      -3.899  15.883  21.239  1.00  0.00      R00  N  
ATOM    463  CA  VAL 0  32      -4.505  16.037  19.969  1.00  0.00      R00  C  
ATOM    464  C   VAL 0  32      -4.083  14.870  19.061  1.00  0.00      R00  C  
ATOM    465  O   VAL 0  32      -4.418  14.923  17.868  1.00  0.00      R00  O  
ATOM    466  CB  VAL 0  32      -4.217  17.371  19.260  1.00  0.00      R00  C  
ATOM    467  CG1 VAL 0  32      -4.978  18.542  20.020  1.00  0.00      R00  C  
ATOM    468  CG2 VAL 0  32      -2.722  17.814  19.086  1.00  0.00      R00  C  
ATOM    469  H   VAL 0  32      -2.935  16.155  21.369  1.00  0.00      R00  H  
ATOM    470  HA  VAL 0  32      -5.588  15.975  20.069  1.00  0.00           H  
ATOM    471  HB  VAL 0  32      -4.638  17.375  18.254  1.00  0.00           H  
ATOM    472 HG11 VAL 0  32      -5.096  19.531  19.577  1.00  0.00           H  
ATOM    473 HG12 VAL 0  32      -6.009  18.199  20.110  1.00  0.00           H  
ATOM    474 HG13 VAL 0  32      -4.555  18.693  21.013  1.00  0.00           H  
ATOM    475 HG21 VAL 0  32      -2.237  16.918  18.698  1.00  0.00           H  
ATOM    476 HG22 VAL 0  32      -2.601  18.630  18.374  1.00  0.00           H  
ATOM    477 HG23 VAL 0  32      -2.218  18.100  20.010  1.00  0.00           H  
ATOM    478  N   ASN 0  33      -3.385  13.823  19.540  1.00  0.00      R00  N  
ATOM    479  CA  ASN 0  33      -2.877  12.641  18.823  1.00  0.00      R00  C  
ATOM    480  C   ASN 0  33      -1.751  12.874  17.805  1.00  0.00      R00  C  
ATOM    481  O   ASN 0  33      -1.640  12.018  16.881  1.00  0.00      R00  O  
ATOM    482  CB  ASN 0  33      -4.051  11.783  18.295  1.00  0.00      R00  C  
ATOM    483  CG  ASN 0  33      -5.099  11.496  19.420  1.00  0.00      R00  C  
ATOM    484  OD1 ASN 0  33      -4.617  10.933  20.400  1.00  0.00      R00  O  
ATOM    485  ND2 ASN 0  33      -6.384  11.595  19.112  1.00  0.00      R00  N  
ATOM    486  H   ASN 0  33      -2.969  13.831  20.460  1.00  0.00      R00  H  
ATOM    487 HD21 ASN 0  33      -7.083  11.276  19.768  1.00  0.00      R00  H  
ATOM    488 HD22 ASN 0  33      -6.673  12.027  18.246  1.00  0.00      R00  H  
ATOM    489  HA  ASN 0  33      -2.365  11.981  19.523  1.00  0.00           H  
ATOM    490  HB3 ASN 0  33      -3.788  10.852  17.793  1.00  0.00           H  
ATOM    491  HB2 ASN 0  33      -4.508  12.341  17.477  1.00  0.00           H  
ATOM    492  N   LEU 0  34      -0.843  13.850  17.972  1.00  0.00      R00  N  
ATOM    493  CA  LEU 0  34       0.357  13.983  17.116  1.00  0.00      R00  C  
ATOM    494  C   LEU 0  34       1.259  12.712  17.313  1.00  0.00      R00  C  
ATOM    495  O   LEU 0  34       1.339  12.273  18.467  1.00  0.00      R00  O  
ATOM    496  CB  LEU 0  34       1.040  15.207  17.587  1.00  0.00      R00  C  
ATOM    497  CG  LEU 0  34       0.464  16.519  17.066  1.00  0.00      R00  C  
ATOM    498  CD1 LEU 0  34       0.846  17.668  18.081  1.00  0.00      R00  C  
ATOM    499  CD2 LEU 0  34       0.873  16.752  15.663  1.00  0.00      R00  C  
ATOM    500  H   LEU 0  34      -0.991  14.536  18.699  1.00  0.00      R00  H  
ATOM    501  HA  LEU 0  34       0.004  13.991  16.085  1.00  0.00           H  
ATOM    502  HB3 LEU 0  34       2.043  15.143  17.164  1.00  0.00           H  
ATOM    503  HB2 LEU 0  34       1.118  15.128  18.671  1.00  0.00           H  
ATOM    504  HG  LEU 0  34      -0.625  16.506  17.018  1.00  0.00           H  
ATOM    505 HD11 LEU 0  34       0.041  17.744  18.812  1.00  0.00           H  
ATOM    506 HD12 LEU 0  34       1.794  17.471  18.582  1.00  0.00           H  
ATOM    507 HD13 LEU 0  34       1.031  18.605  17.555  1.00  0.00           H  
ATOM    508 HD21 LEU 0  34       1.073  15.834  15.112  1.00  0.00           H  
ATOM    509 HD22 LEU 0  34       0.054  17.329  15.234  1.00  0.00           H  
ATOM    510 HD23 LEU 0  34       1.780  17.353  15.589  1.00  0.00           H  
ATOM    511  N   PRO 0  35       1.767  12.072  16.272  1.00  0.00      R00  N  
ATOM    512  CA  PRO 0  35       1.799  12.545  14.850  1.00  0.00      R00  C  
ATOM    513  C   PRO 0  35       0.468  12.290  14.005  1.00  0.00      R00  C  
ATOM    514  O   PRO 0  35       0.101  13.063  13.097  1.00  0.00      R00  O  
ATOM    515  CD  PRO 0  35       2.405  10.748  16.381  1.00  0.00      R00  C  
ATOM    516  CB  PRO 0  35       2.928  11.667  14.261  1.00  0.00      R00  C  
ATOM    517  CG  PRO 0  35       2.936  10.390  15.004  1.00  0.00      R00  C  
ATOM    518  HD2 PRO 0  35       1.654  10.002  16.643  1.00  0.00           H  
ATOM    519  HD3 PRO 0  35       3.174  10.811  17.151  1.00  0.00           H  
ATOM    520  HA  PRO 0  35       2.056  13.592  14.691  1.00  0.00           H  
ATOM    521  HB3 PRO 0  35       3.823  12.282  14.354  1.00  0.00           H  
ATOM    522  HB2 PRO 0  35       2.771  11.446  13.205  1.00  0.00           H  
ATOM    523  HG2 PRO 0  35       2.260   9.757  14.429  1.00  0.00           H  
ATOM    524  HG3 PRO 0  35       3.839   9.780  15.002  1.00  0.00           H  
ATOM    525  N   VAL 0  36      -0.269  11.235  14.410  1.00  0.00      R00  N  
ATOM    526  CA  VAL 0  36      -1.409  10.652  13.735  1.00  0.00      R00  C  
ATOM    527  C   VAL 0  36      -2.738  11.465  13.858  1.00  0.00      R00  C  
ATOM    528  O   VAL 0  36      -3.763  10.864  13.815  1.00  0.00      R00  O  
ATOM    529  CB  VAL 0  36      -1.666   9.168  14.218  1.00  0.00      R00  C  
ATOM    530  CG1 VAL 0  36      -0.518   8.285  13.752  1.00  0.00      R00  C  
ATOM    531  CG2 VAL 0  36      -2.018   8.921  15.763  1.00  0.00      R00  C  
ATOM    532  H   VAL 0  36      -0.062  10.702  15.242  1.00  0.00      R00  H  
ATOM    533  HA  VAL 0  36      -1.181  10.728  12.672  1.00  0.00           H  
ATOM    534  HB  VAL 0  36      -2.469   8.697  13.651  1.00  0.00           H  
ATOM    535 HG11 VAL 0  36       0.424   8.677  14.136  1.00  0.00           H  
ATOM    536 HG12 VAL 0  36      -0.582   7.239  14.051  1.00  0.00           H  
ATOM    537 HG13 VAL 0  36      -0.433   8.072  12.686  1.00  0.00           H  
ATOM    538 HG21 VAL 0  36      -2.789   9.607  16.113  1.00  0.00           H  
ATOM    539 HG22 VAL 0  36      -2.344   7.890  15.896  1.00  0.00           H  
ATOM    540 HG23 VAL 0  36      -1.219   9.074  16.489  1.00  0.00           H  
ATOM    541  N   VAL 0  37      -2.625  12.788  13.769  1.00  0.00      R00  N  
ATOM    542  CA  VAL 0  37      -3.775  13.679  13.803  1.00  0.00      R00  C  
ATOM    543  C   VAL 0  37      -4.947  13.317  12.867  1.00  0.00      R00  C  
ATOM    544  O   VAL 0  37      -4.883  13.224  11.623  1.00  0.00      R00  O  
ATOM    545  CB  VAL 0  37      -3.395  15.133  13.549  1.00  0.00      R00  C  
ATOM    546  CG1 VAL 0  37      -4.559  16.211  13.439  1.00  0.00      R00  C  
ATOM    547  CG2 VAL 0  37      -2.377  15.667  14.490  1.00  0.00      R00  C  
ATOM    548  H   VAL 0  37      -1.690  13.170  13.728  1.00  0.00      R00  H  
ATOM    549  HA  VAL 0  37      -4.108  13.550  14.833  1.00  0.00           H  
ATOM    550  HB  VAL 0  37      -3.062  15.117  12.512  1.00  0.00           H  
ATOM    551 HG11 VAL 0  37      -4.257  17.115  12.912  1.00  0.00           H  
ATOM    552 HG12 VAL 0  37      -5.472  15.824  12.984  1.00  0.00           H  
ATOM    553 HG13 VAL 0  37      -4.794  16.630  14.417  1.00  0.00           H  
ATOM    554 HG21 VAL 0  37      -2.773  15.615  15.504  1.00  0.00           H  
ATOM    555 HG22 VAL 0  37      -1.414  15.183  14.328  1.00  0.00           H  
ATOM    556 HG23 VAL 0  37      -2.098  16.704  14.302  1.00  0.00           H  
ATOM    557  N   TYR 0  38      -6.089  13.006  13.581  1.00  0.00      R00  N  
ATOM    558  CA  TYR 0  38      -7.227  12.350  12.916  1.00  0.00      R00  C  
ATOM    559  C   TYR 0  38      -8.180  13.299  12.250  1.00  0.00      R00  C  
ATOM    560  O   TYR 0  38      -8.946  12.924  11.324  1.00  0.00      R00  O  
ATOM    561  CB  TYR 0  38      -7.960  11.396  13.865  1.00  0.00      R00  C  
ATOM    562  CG  TYR 0  38      -8.611  10.236  13.166  1.00  0.00      R00  C  
ATOM    563  CD1 TYR 0  38      -7.801   9.365  12.398  1.00  0.00      R00  C  
ATOM    564  CE1 TYR 0  38      -8.465   8.287  11.727  1.00  0.00      R00  C  
ATOM    565  CD2 TYR 0  38      -9.998  10.118  13.225  1.00  0.00      R00  C  
ATOM    566  CE2 TYR 0  38     -10.628   9.140  12.441  1.00  0.00      R00  C  
ATOM    567  CZ  TYR 0  38      -9.827   8.186  11.712  1.00  0.00      R00  C  
ATOM    568  OH  TYR 0  38     -10.452   7.218  10.990  1.00  0.00      R00  O  
ATOM    569  H   TYR 0  38      -6.135  13.362  14.525  1.00  0.00      R00  H  
ATOM    570  HH  TYR 0  38      -9.938   6.407  10.998  1.00  0.00      R00  H  
ATOM    571  HA  TYR 0  38      -6.838  11.705  12.128  1.00  0.00           H  
ATOM    572  HB3 TYR 0  38      -8.577  11.788  14.674  1.00  0.00           H  
ATOM    573  HB2 TYR 0  38      -7.313  10.803  14.511  1.00  0.00           H  
ATOM    574  HD1 TYR 0  38      -6.723   9.441  12.389  1.00  0.00           H  
ATOM    575  HE1 TYR 0  38      -7.834   7.554  11.247  1.00  0.00           H  
ATOM    576  HD2 TYR 0  38     -10.574  10.868  13.746  1.00  0.00           H  
ATOM    577  HE2 TYR 0  38     -11.700   9.033  12.373  1.00  0.00           H  
ATOM    578  N   VAL 0  39      -7.972  14.572  12.547  1.00  0.00      R00  N  
ATOM    579  CA  VAL 0  39      -8.477  15.709  11.784  1.00  0.00      R00  C  
ATOM    580  C   VAL 0  39      -7.914  15.867  10.393  1.00  0.00      R00  C  
ATOM    581  O   VAL 0  39      -8.718  16.081   9.393  1.00  0.00      R00  O  
ATOM    582  CB  VAL 0  39      -8.156  17.087  12.582  1.00  0.00      R00  C  
ATOM    583  CG1 VAL 0  39      -8.831  18.371  12.025  1.00  0.00      R00  C  
ATOM    584  CG2 VAL 0  39      -8.635  16.883  13.978  1.00  0.00      R00  C  
ATOM    585  H   VAL 0  39      -7.390  14.748  13.353  1.00  0.00      R00  H  
ATOM    586  HA  VAL 0  39      -9.544  15.488  11.796  1.00  0.00           H  
ATOM    587  HB  VAL 0  39      -7.076  17.198  12.671  1.00  0.00           H  
ATOM    588 HG11 VAL 0  39      -9.759  18.105  11.520  1.00  0.00           H  
ATOM    589 HG12 VAL 0  39      -9.032  19.050  12.854  1.00  0.00           H  
ATOM    590 HG13 VAL 0  39      -8.227  18.838  11.247  1.00  0.00           H  
ATOM    591 HG21 VAL 0  39      -8.065  16.215  14.623  1.00  0.00           H  
ATOM    592 HG22 VAL 0  39      -8.527  17.795  14.564  1.00  0.00           H  
ATOM    593 HG23 VAL 0  39      -9.667  16.536  14.019  1.00  0.00           H  
ATOM    594  N   VAL 0  40      -6.578  15.709  10.196  1.00  0.00      R00  N  
ATOM    595  CA  VAL 0  40      -6.008  15.737   8.839  1.00  0.00      R00  C  
ATOM    596  C   VAL 0  40      -6.358  14.497   8.025  1.00  0.00      R00  C  
ATOM    597  O   VAL 0  40      -6.806  14.503   6.914  1.00  0.00      R00  O  
ATOM    598  CB  VAL 0  40      -4.441  15.858   8.828  1.00  0.00      R00  C  
ATOM    599  CG1 VAL 0  40      -3.672  15.600   7.511  1.00  0.00      R00  C  
ATOM    600  CG2 VAL 0  40      -4.025  17.306   9.286  1.00  0.00      R00  C  
ATOM    601  H   VAL 0  40      -6.008  15.406  10.973  1.00  0.00      R00  H  
ATOM    602  HA  VAL 0  40      -6.480  16.548   8.284  1.00  0.00           H  
ATOM    603  HB  VAL 0  40      -4.072  15.096   9.516  1.00  0.00           H  
ATOM    604 HG11 VAL 0  40      -4.204  16.029   6.662  1.00  0.00           H  
ATOM    605 HG12 VAL 0  40      -2.630  15.915   7.459  1.00  0.00           H  
ATOM    606 HG13 VAL 0  40      -3.585  14.534   7.298  1.00  0.00           H  
ATOM    607 HG21 VAL 0  40      -4.356  18.020   8.532  1.00  0.00           H  
ATOM    608 HG22 VAL 0  40      -4.588  17.561  10.184  1.00  0.00           H  
ATOM    609 HG23 VAL 0  40      -2.960  17.464   9.456  1.00  0.00           H  
ATOM    610  N   ALA 0  41      -6.169  13.289   8.658  1.00  0.00      R00  N  
ATOM    611  CA  ALA 0  41      -6.504  12.021   8.157  1.00  0.00      R00  C  
ATOM    612  C   ALA 0  41      -7.956  11.934   7.598  1.00  0.00      R00  C  
ATOM    613  O   ALA 0  41      -8.005  11.598   6.376  1.00  0.00      R00  O  
ATOM    614  CB  ALA 0  41      -6.101  11.014   9.183  1.00  0.00      R00  C  
ATOM    615  H   ALA 0  41      -5.830  13.418   9.601  1.00  0.00      R00  H  
ATOM    616  HA  ALA 0  41      -5.893  11.845   7.272  1.00  0.00           H  
ATOM    617  HB1 ALA 0  41      -6.341  10.005   8.847  1.00  0.00           H  
ATOM    618  HB2 ALA 0  41      -5.132  10.991   9.682  1.00  0.00           H  
ATOM    619  HB3 ALA 0  41      -6.898  11.169   9.910  1.00  0.00           H  
ATOM    620  N   GLN 0  42      -9.005  12.366   8.333  1.00  0.00      R00  N  
ATOM    621  CA  GLN 0  42     -10.370  12.349   7.894  1.00  0.00      R00  C  
ATOM    622  C   GLN 0  42     -10.607  13.314   6.654  1.00  0.00      R00  C  
ATOM    623  O   GLN 0  42     -11.530  13.025   5.927  1.00  0.00      R00  O  
ATOM    624  CB  GLN 0  42     -11.298  12.793   9.100  1.00  0.00      R00  C  
ATOM    625  CG  GLN 0  42     -11.595  11.738  10.153  1.00  0.00      R00  C  
ATOM    626  CD  GLN 0  42     -12.574  12.343  11.198  1.00  0.00      R00  C  
ATOM    627  OE1 GLN 0  42     -13.793  12.394  10.924  1.00  0.00      R00  O  
ATOM    628  NE2 GLN 0  42     -12.147  12.850  12.342  1.00  0.00      R00  N  
ATOM    629  H   GLN 0  42      -8.898  12.658   9.293  1.00  0.00      R00  H  
ATOM    630 HE21 GLN 0  42     -12.837  13.135  13.023  1.00  0.00      R00  H  
ATOM    631 HE22 GLN 0  42     -11.158  13.017  12.461  1.00  0.00      R00  H  
ATOM    632  HA  GLN 0  42     -10.575  11.306   7.653  1.00  0.00           H  
ATOM    633  HB3 GLN 0  42     -12.249  13.143   8.697  1.00  0.00           H  
ATOM    634  HB2 GLN 0  42     -10.850  13.662   9.581  1.00  0.00           H  
ATOM    635  HG3 GLN 0  42     -10.707  11.472  10.728  1.00  0.00           H  
ATOM    636  HG2 GLN 0  42     -11.995  10.814   9.736  1.00  0.00           H  
ATOM    637  N   VAL 0  43      -9.908  14.411   6.485  1.00  0.00      R00  N  
ATOM    638  CA  VAL 0  43      -9.874  15.150   5.227  1.00  0.00      R00  C  
ATOM    639  C   VAL 0  43      -9.431  14.262   4.054  1.00  0.00      R00  C  
ATOM    640  O   VAL 0  43      -9.949  14.252   2.986  1.00  0.00      R00  O  
ATOM    641  CB  VAL 0  43      -9.037  16.540   5.318  1.00  0.00      R00  C  
ATOM    642  CG1 VAL 0  43      -8.791  17.257   4.024  1.00  0.00      R00  C  
ATOM    643  CG2 VAL 0  43      -9.686  17.540   6.292  1.00  0.00      R00  C  
ATOM    644  H   VAL 0  43      -9.040  14.605   6.964  1.00  0.00      R00  H  
ATOM    645  HA  VAL 0  43     -10.874  15.535   5.028  1.00  0.00           H  
ATOM    646  HB  VAL 0  43      -8.046  16.213   5.631  1.00  0.00           H  
ATOM    647 HG11 VAL 0  43      -8.614  18.310   4.240  1.00  0.00           H  
ATOM    648 HG12 VAL 0  43      -8.029  16.678   3.501  1.00  0.00           H  
ATOM    649 HG13 VAL 0  43      -9.686  17.101   3.423  1.00  0.00           H  
ATOM    650 HG21 VAL 0  43      -9.082  18.377   6.643  1.00  0.00           H  
ATOM    651 HG22 VAL 0  43     -10.665  17.853   5.929  1.00  0.00           H  
ATOM    652 HG23 VAL 0  43      -9.921  17.033   7.228  1.00  0.00           H  
ATOM    653  N   LEU 0  44      -8.208  13.618   4.216  1.00  0.00      R00  N  
ATOM    654  CA  LEU 0  44      -7.552  12.778   3.194  1.00  0.00      R00  C  
ATOM    655  C   LEU 0  44      -8.262  11.501   2.937  1.00  0.00      R00  C  
ATOM    656  O   LEU 0  44      -8.356  11.077   1.804  1.00  0.00      R00  O  
ATOM    657  CB  LEU 0  44      -6.188  12.498   3.686  1.00  0.00      R00  C  
ATOM    658  CG  LEU 0  44      -5.241  13.754   3.860  1.00  0.00      R00  C  
ATOM    659  CD1 LEU 0  44      -3.883  13.299   4.409  1.00  0.00      R00  C  
ATOM    660  CD2 LEU 0  44      -5.141  14.662   2.631  1.00  0.00      R00  C  
ATOM    661  H   LEU 0  44      -7.847  13.291   5.101  1.00  0.00      R00  H  
ATOM    662  HA  LEU 0  44      -7.560  13.302   2.238  1.00  0.00           H  
ATOM    663  HB3 LEU 0  44      -5.653  11.913   2.939  1.00  0.00           H  
ATOM    664  HB2 LEU 0  44      -6.206  11.954   4.630  1.00  0.00           H  
ATOM    665  HG  LEU 0  44      -5.704  14.443   4.567  1.00  0.00           H  
ATOM    666 HD11 LEU 0  44      -3.482  12.479   3.812  1.00  0.00           H  
ATOM    667 HD12 LEU 0  44      -3.123  14.064   4.252  1.00  0.00           H  
ATOM    668 HD13 LEU 0  44      -3.869  13.262   5.498  1.00  0.00           H  
ATOM    669 HD21 LEU 0  44      -5.579  14.197   1.748  1.00  0.00           H  
ATOM    670 HD22 LEU 0  44      -5.822  15.510   2.699  1.00  0.00           H  
ATOM    671 HD23 LEU 0  44      -4.115  14.957   2.412  1.00  0.00           H  
ATOM    672  N   TYR 0  45      -8.914  10.955   3.976  1.00  0.00      R00  N  
ATOM    673  CA  TYR 0  45      -9.803   9.715   3.783  1.00  0.00      R00  C  
ATOM    674  C   TYR 0  45     -11.039  10.115   2.999  1.00  0.00      R00  C  
ATOM    675  O   TYR 0  45     -11.553   9.249   2.255  1.00  0.00      R00  O  
ATOM    676  CB  TYR 0  45     -10.030   9.052   5.129  1.00  0.00      R00  C  
ATOM    677  CG  TYR 0  45      -8.744   8.541   5.838  1.00  0.00      R00  C  
ATOM    678  CD1 TYR 0  45      -7.635   8.078   5.101  1.00  0.00      R00  C  
ATOM    679  CE1 TYR 0  45      -6.438   7.695   5.681  1.00  0.00      R00  C  
ATOM    680  CD2 TYR 0  45      -8.761   8.353   7.241  1.00  0.00      R00  C  
ATOM    681  CE2 TYR 0  45      -7.557   7.871   7.841  1.00  0.00      R00  C  
ATOM    682  CZ  TYR 0  45      -6.461   7.528   7.112  1.00  0.00      R00  C  
ATOM    683  OH  TYR 0  45      -5.330   7.021   7.814  1.00  0.00      R00  O  
ATOM    684  H   TYR 0  45      -8.731  11.292   4.911  1.00  0.00      R00  H  
ATOM    685  HH  TYR 0  45      -4.487   7.249   7.416  1.00  0.00      R00  H  
ATOM    686  HA  TYR 0  45      -9.386   8.944   3.135  1.00  0.00           H  
ATOM    687  HB3 TYR 0  45     -10.783   8.271   5.025  1.00  0.00           H  
ATOM    688  HB2 TYR 0  45     -10.383   9.827   5.808  1.00  0.00           H  
ATOM    689  HD1 TYR 0  45      -7.547   8.169   4.029  1.00  0.00           H  
ATOM    690  HE1 TYR 0  45      -5.650   7.324   5.042  1.00  0.00           H  
ATOM    691  HD2 TYR 0  45      -9.613   8.518   7.884  1.00  0.00           H  
ATOM    692  HE2 TYR 0  45      -7.568   7.724   8.911  1.00  0.00           H  
ATOM    693  N   ALA 0  46     -11.526  11.368   3.215  1.00  0.00      R00  N  
ATOM    694  CA  ALA 0  46     -12.677  11.823   2.396  1.00  0.00      R00  C  
ATOM    695  C   ALA 0  46     -12.281  12.091   0.932  1.00  0.00      R00  C  
ATOM    696  O   ALA 0  46     -13.000  11.736   0.014  1.00  0.00      R00  O  
ATOM    697  CB  ALA 0  46     -13.233  13.093   3.028  1.00  0.00      R00  C  
ATOM    698  H   ALA 0  46     -11.176  11.995   3.925  1.00  0.00      R00  H  
ATOM    699  HA  ALA 0  46     -13.414  11.021   2.444  1.00  0.00           H  
ATOM    700  HB1 ALA 0  46     -14.284  13.234   2.777  1.00  0.00           H  
ATOM    701  HB2 ALA 0  46     -13.211  12.937   4.106  1.00  0.00           H  
ATOM    702  HB3 ALA 0  46     -12.663  13.995   2.804  1.00  0.00           H  
ATOM    703  N   ILE 0  47     -10.990  12.423   0.799  1.00  0.00      R00  N  
ATOM    704  CA  ILE 0  47     -10.345  12.609  -0.501  1.00  0.00      R00  C  
ATOM    705  C   ILE 0  47     -10.073  11.283  -1.268  1.00  0.00      R00  C  
ATOM    706  O   ILE 0  47     -10.151  11.279  -2.488  1.00  0.00      R00  O  
ATOM    707  CB  ILE 0  47      -9.076  13.562  -0.503  1.00  0.00      R00  C  
ATOM    708  CG2 ILE 0  47      -8.148  13.414  -1.765  1.00  0.00      R00  C  
ATOM    709  CG1 ILE 0  47      -9.580  14.942  -0.398  1.00  0.00      R00  C  
ATOM    710  CD1 ILE 0  47      -8.607  15.963   0.284  1.00  0.00      R00  C  
ATOM    711  H   ILE 0  47     -10.479  12.608   1.650  1.00  0.00      R00  H  
ATOM    712  HA  ILE 0  47     -11.114  13.093  -1.103  1.00  0.00           H  
ATOM    713  HB  ILE 0  47      -8.538  13.377   0.426  1.00  0.00           H  
ATOM    714 HG21 ILE 0  47      -8.605  13.488  -2.752  1.00  0.00           H  
ATOM    715 HG22 ILE 0  47      -7.397  14.204  -1.739  1.00  0.00           H  
ATOM    716 HG23 ILE 0  47      -7.577  12.489  -1.692  1.00  0.00           H  
ATOM    717 HG13 ILE 0  47     -10.467  14.921   0.235  1.00  0.00           H  
ATOM    718 HG12 ILE 0  47     -10.171  15.240  -1.264  1.00  0.00           H  
ATOM    719 HD11 ILE 0  47      -8.855  15.865   1.341  1.00  0.00           H  
ATOM    720 HD12 ILE 0  47      -7.556  15.676   0.330  1.00  0.00           H  
ATOM    721 HD13 ILE 0  47      -8.707  17.005  -0.019  1.00  0.00           H  
ATOM    722  N   VAL 0  48      -9.957  10.151  -0.529  1.00  0.00      R00  N  
ATOM    723  CA  VAL 0  48      -9.677   8.820  -1.123  1.00  0.00      R00  C  
ATOM    724  C   VAL 0  48     -10.988   8.309  -1.688  1.00  0.00      R00  C  
ATOM    725  O   VAL 0  48     -11.079   7.647  -2.699  1.00  0.00      R00  O  
ATOM    726  CB  VAL 0  48      -9.067   7.857  -0.013  1.00  0.00      R00  C  
ATOM    727  CG1 VAL 0  48      -9.157   6.354  -0.165  1.00  0.00      R00  C  
ATOM    728  CG2 VAL 0  48      -7.544   8.329   0.091  1.00  0.00      R00  C  
ATOM    729  H   VAL 0  48      -9.864  10.382   0.450  1.00  0.00      R00  H  
ATOM    730  HA  VAL 0  48      -9.008   8.947  -1.973  1.00  0.00           H  
ATOM    731  HB  VAL 0  48      -9.497   8.028   0.974  1.00  0.00           H  
ATOM    732 HG11 VAL 0  48      -8.396   6.119  -0.909  1.00  0.00           H  
ATOM    733 HG12 VAL 0  48      -8.800   5.958   0.785  1.00  0.00           H  
ATOM    734 HG13 VAL 0  48     -10.138   5.971  -0.448  1.00  0.00           H  
ATOM    735 HG21 VAL 0  48      -7.044   7.983  -0.814  1.00  0.00           H  
ATOM    736 HG22 VAL 0  48      -7.390   9.386   0.307  1.00  0.00           H  
ATOM    737 HG23 VAL 0  48      -6.989   7.770   0.844  1.00  0.00           H  
ATOM    738  N   CYS 0  49     -12.112   8.698  -1.016  1.00  0.00      R00  N  
ATOM    739  CA  CYS 0  49     -13.494   8.475  -1.474  1.00  0.00      R00  C  
ATOM    740  C   CYS 0  49     -13.919   9.303  -2.739  1.00  0.00      R00  C  
ATOM    741  O   CYS 0  49     -14.553   8.755  -3.604  1.00  0.00      R00  O  
ATOM    742  CB  CYS 0  49     -14.432   8.706  -0.272  1.00  0.00      R00  C  
ATOM    743  SG  CYS 0  49     -13.961   7.612   1.005  1.00  0.00      R00  S  
ATOM    744  H   CYS 0  49     -11.944   9.387  -0.298  1.00  0.00      R00  H  
ATOM    745  HA  CYS 0  49     -13.738   7.425  -1.632  1.00  0.00           H  
ATOM    746  HB3 CYS 0  49     -15.497   8.644  -0.498  1.00  0.00           H  
ATOM    747  HB2 CYS 0  49     -14.194   9.687   0.139  1.00  0.00           H  
ATOM    748  HG  CYS 0  49     -12.819   8.248   1.279  1.00  0.00           H  
ATOM    749  N   VAL 0  50     -13.398  10.558  -2.793  1.00  0.00      R00  N  
ATOM    750  CA  VAL 0  50     -13.715  11.423  -3.919  1.00  0.00      R00  C  
ATOM    751  C   VAL 0  50     -13.011  10.938  -5.124  1.00  0.00      R00  C  
ATOM    752  O   VAL 0  50     -13.644  10.599  -6.088  1.00  0.00      R00  O  
ATOM    753  CB  VAL 0  50     -13.297  12.941  -3.624  1.00  0.00      R00  C  
ATOM    754  CG1 VAL 0  50     -13.348  13.940  -4.766  1.00  0.00      R00  C  
ATOM    755  CG2 VAL 0  50     -14.210  13.484  -2.480  1.00  0.00      R00  C  
ATOM    756  H   VAL 0  50     -13.011  10.910  -1.930  1.00  0.00      R00  H  
ATOM    757  HA  VAL 0  50     -14.765  11.397  -4.213  1.00  0.00           H  
ATOM    758  HB  VAL 0  50     -12.296  12.965  -3.194  1.00  0.00           H  
ATOM    759 HG11 VAL 0  50     -13.154  14.905  -4.300  1.00  0.00           H  
ATOM    760 HG12 VAL 0  50     -12.581  13.757  -5.519  1.00  0.00           H  
ATOM    761 HG13 VAL 0  50     -14.329  13.849  -5.233  1.00  0.00           H  
ATOM    762 HG21 VAL 0  50     -14.596  12.730  -1.795  1.00  0.00           H  
ATOM    763 HG22 VAL 0  50     -13.573  14.189  -1.945  1.00  0.00           H  
ATOM    764 HG23 VAL 0  50     -15.090  13.969  -2.901  1.00  0.00           H  
ATOM    765  N   VAL 0  51     -11.692  10.871  -5.043  1.00  0.00      R00  N  
ATOM    766  CA  VAL 0  51     -10.851  10.272  -6.121  1.00  0.00      R00  C  
ATOM    767  C   VAL 0  51     -11.156   8.869  -6.620  1.00  0.00      R00  C  
ATOM    768  O   VAL 0  51     -11.183   8.704  -7.841  1.00  0.00      R00  O  
ATOM    769  CB  VAL 0  51      -9.383  10.508  -5.822  1.00  0.00      R00  C  
ATOM    770  CG1 VAL 0  51      -9.025  11.895  -5.395  1.00  0.00      R00  C  
ATOM    771  CG2 VAL 0  51      -8.654   9.545  -4.873  1.00  0.00      R00  C  
ATOM    772  H   VAL 0  51     -11.305  10.852  -4.110  1.00  0.00      R00  H  
ATOM    773  HA  VAL 0  51     -11.065  10.987  -6.915  1.00  0.00           H  
ATOM    774  HB  VAL 0  51      -8.891  10.366  -6.785  1.00  0.00           H  
ATOM    775 HG11 VAL 0  51      -7.937  11.923  -5.443  1.00  0.00           H  
ATOM    776 HG12 VAL 0  51      -9.486  12.685  -5.988  1.00  0.00           H  
ATOM    777 HG13 VAL 0  51      -9.302  12.096  -4.360  1.00  0.00           H  
ATOM    778 HG21 VAL 0  51      -7.657   9.825  -4.533  1.00  0.00           H  
ATOM    779 HG22 VAL 0  51      -9.271   9.428  -3.982  1.00  0.00           H  
ATOM    780 HG23 VAL 0  51      -8.888   8.594  -5.351  1.00  0.00           H  
ATOM    781  N   GLY 0  52     -11.518   7.994  -5.696  1.00  0.00      R00  N  
ATOM    782  CA  GLY 0  52     -12.038   6.632  -6.032  1.00  0.00      R00  C  
ATOM    783  C   GLY 0  52     -13.372   6.659  -6.802  1.00  0.00      R00  C  
ATOM    784  O   GLY 0  52     -13.421   5.996  -7.878  1.00  0.00      R00  O  
ATOM    785  H   GLY 0  52     -11.535   8.279  -4.727  1.00  0.00      R00  H  
ATOM    786  HA3 GLY 0  52     -12.184   6.134  -5.073  1.00  0.00           H  
ATOM    787  HA2 GLY 0  52     -11.243   6.090  -6.545  1.00  0.00           H  
ATOM    788  N   LEU 0  53     -14.446   7.408  -6.391  1.00  0.00      R00  N  
ATOM    789  CA  LEU 0  53     -15.674   7.614  -7.079  1.00  0.00      R00  C  
ATOM    790  C   LEU 0  53     -15.413   8.130  -8.529  1.00  0.00      R00  C  
ATOM    791  O   LEU 0  53     -15.866   7.571  -9.501  1.00  0.00      R00  O  
ATOM    792  CB  LEU 0  53     -16.536   8.587  -6.230  1.00  0.00      R00  C  
ATOM    793  CG  LEU 0  53     -18.071   8.590  -6.562  1.00  0.00      R00  C  
ATOM    794  CD1 LEU 0  53     -18.484   9.448  -7.804  1.00  0.00      R00  C  
ATOM    795  CD2 LEU 0  53     -18.722   7.243  -6.558  1.00  0.00      R00  C  
ATOM    796  H   LEU 0  53     -14.322   7.786  -5.463  1.00  0.00      R00  H  
ATOM    797  HA  LEU 0  53     -16.280   6.708  -7.081  1.00  0.00           H  
ATOM    798  HB3 LEU 0  53     -16.123   9.593  -6.300  1.00  0.00           H  
ATOM    799  HB2 LEU 0  53     -16.391   8.427  -5.161  1.00  0.00           H  
ATOM    800  HG  LEU 0  53     -18.458   9.117  -5.690  1.00  0.00           H  
ATOM    801 HD11 LEU 0  53     -17.692  10.017  -8.291  1.00  0.00           H  
ATOM    802 HD12 LEU 0  53     -18.879   8.836  -8.615  1.00  0.00           H  
ATOM    803 HD13 LEU 0  53     -19.291  10.105  -7.479  1.00  0.00           H  
ATOM    804 HD21 LEU 0  53     -18.045   6.464  -6.208  1.00  0.00           H  
ATOM    805 HD22 LEU 0  53     -19.621   7.272  -5.942  1.00  0.00           H  
ATOM    806 HD23 LEU 0  53     -18.979   7.002  -7.589  1.00  0.00           H  
ATOM    807  N   LEU 0  54     -14.627   9.203  -8.746  1.00  0.00      R00  N  
ATOM    808  CA  LEU 0  54     -14.247   9.804 -10.036  1.00  0.00      R00  C  
ATOM    809  C   LEU 0  54     -13.426   8.806 -10.918  1.00  0.00      R00  C  
ATOM    810  O   LEU 0  54     -13.713   8.721 -12.109  1.00  0.00      R00  O  
ATOM    811  CB  LEU 0  54     -13.651  11.186  -9.824  1.00  0.00      R00  C  
ATOM    812  CG  LEU 0  54     -14.482  12.275  -9.120  1.00  0.00      R00  C  
ATOM    813  CD1 LEU 0  54     -13.561  13.334  -8.483  1.00  0.00      R00  C  
ATOM    814  CD2 LEU 0  54     -15.541  12.891 -10.040  1.00  0.00      R00  C  
ATOM    815  H   LEU 0  54     -14.214   9.612  -7.921  1.00  0.00      R00  H  
ATOM    816  HA  LEU 0  54     -15.151   9.989 -10.616  1.00  0.00           H  
ATOM    817  HB3 LEU 0  54     -13.251  11.578 -10.759  1.00  0.00           H  
ATOM    818  HB2 LEU 0  54     -12.775  10.965  -9.214  1.00  0.00           H  
ATOM    819  HG  LEU 0  54     -14.935  11.861  -8.220  1.00  0.00           H  
ATOM    820 HD11 LEU 0  54     -13.920  13.739  -7.536  1.00  0.00           H  
ATOM    821 HD12 LEU 0  54     -12.536  12.997  -8.326  1.00  0.00           H  
ATOM    822 HD13 LEU 0  54     -13.530  14.232  -9.100  1.00  0.00           H  
ATOM    823 HD21 LEU 0  54     -16.566  12.702  -9.720  1.00  0.00           H  
ATOM    824 HD22 LEU 0  54     -15.571  13.974 -10.157  1.00  0.00           H  
ATOM    825 HD23 LEU 0  54     -15.473  12.516 -11.061  1.00  0.00           H  
ATOM    826  N   GLY 0  55     -12.493   8.061 -10.317  1.00  0.00      R00  N  
ATOM    827  CA  GLY 0  55     -11.663   7.014 -10.965  1.00  0.00      R00  C  
ATOM    828  C   GLY 0  55     -12.495   5.875 -11.406  1.00  0.00      R00  C  
ATOM    829  O   GLY 0  55     -12.424   5.517 -12.577  1.00  0.00      R00  O  
ATOM    830  H   GLY 0  55     -12.337   8.163  -9.324  1.00  0.00      R00  H  
ATOM    831  HA3 GLY 0  55     -10.807   6.560 -10.466  1.00  0.00           H  
ATOM    832  HA2 GLY 0  55     -11.240   7.518 -11.833  1.00  0.00           H  
ATOM    833  N   ASN 0  56     -13.446   5.382 -10.599  1.00  0.00      R00  N  
ATOM    834  CA  ASN 0  56     -14.491   4.433 -10.889  1.00  0.00      R00  C  
ATOM    835  C   ASN 0  56     -15.367   4.820 -12.154  1.00  0.00      R00  C  
ATOM    836  O   ASN 0  56     -15.845   3.961 -12.848  1.00  0.00      R00  O  
ATOM    837  CB  ASN 0  56     -15.319   4.168  -9.674  1.00  0.00      R00  C  
ATOM    838  CG  ASN 0  56     -14.864   3.015  -8.769  1.00  0.00      R00  C  
ATOM    839  OD1 ASN 0  56     -15.098   1.860  -9.166  1.00  0.00      R00  O  
ATOM    840  ND2 ASN 0  56     -14.391   3.190  -7.583  1.00  0.00      R00  N  
ATOM    841  H   ASN 0  56     -13.415   5.714  -9.645  1.00  0.00      R00  H  
ATOM    842 HD21 ASN 0  56     -14.265   2.512  -6.846  1.00  0.00      R00  H  
ATOM    843 HD22 ASN 0  56     -14.316   4.151  -7.281  1.00  0.00      R00  H  
ATOM    844  HA  ASN 0  56     -14.013   3.489 -11.152  1.00  0.00           H  
ATOM    845  HB3 ASN 0  56     -16.298   3.944 -10.097  1.00  0.00           H  
ATOM    846  HB2 ASN 0  56     -15.578   5.053  -9.092  1.00  0.00           H  
ATOM    847  N   THR 0  57     -15.596   6.085 -12.320  1.00  0.00      R00  N  
ATOM    848  CA  THR 0  57     -16.443   6.703 -13.346  1.00  0.00      R00  C  
ATOM    849  C   THR 0  57     -15.675   7.019 -14.635  1.00  0.00      R00  C  
ATOM    850  O   THR 0  57     -16.121   6.528 -15.670  1.00  0.00      R00  O  
ATOM    851  CB  THR 0  57     -17.104   7.980 -12.809  1.00  0.00      R00  C  
ATOM    852  OG1 THR 0  57     -17.953   7.629 -11.675  1.00  0.00      R00  O  
ATOM    853  CG2 THR 0  57     -17.960   8.710 -13.823  1.00  0.00      R00  C  
ATOM    854  H   THR 0  57     -15.249   6.725 -11.620  1.00  0.00      R00  H  
ATOM    855  HG1 THR 0  57     -17.358   7.642 -10.922  1.00  0.00      R00  H  
ATOM    856  HA  THR 0  57     -17.231   6.001 -13.618  1.00  0.00           H  
ATOM    857  HB  THR 0  57     -16.272   8.583 -12.446  1.00  0.00           H  
ATOM    858 HG21 THR 0  57     -17.161   9.285 -14.291  1.00  0.00           H  
ATOM    859 HG22 THR 0  57     -18.447   8.101 -14.585  1.00  0.00           H  
ATOM    860 HG23 THR 0  57     -18.605   9.456 -13.359  1.00  0.00           H  
ATOM    861  N   LEU 0  58     -14.485   7.647 -14.473  1.00  0.00      R00  N  
ATOM    862  CA  LEU 0  58     -13.575   8.021 -15.593  1.00  0.00      R00  C  
ATOM    863  C   LEU 0  58     -13.036   6.771 -16.270  1.00  0.00      R00  C  
ATOM    864  O   LEU 0  58     -12.655   6.808 -17.442  1.00  0.00      R00  O  
ATOM    865  CB  LEU 0  58     -12.551   9.069 -15.122  1.00  0.00      R00  C  
ATOM    866  CG  LEU 0  58     -13.149  10.440 -14.671  1.00  0.00      R00  C  
ATOM    867  CD1 LEU 0  58     -12.120  11.147 -13.827  1.00  0.00      R00  C  
ATOM    868  CD2 LEU 0  58     -13.657  11.412 -15.767  1.00  0.00      R00  C  
ATOM    869  H   LEU 0  58     -14.181   8.047 -13.597  1.00  0.00      R00  H  
ATOM    870  HA  LEU 0  58     -14.186   8.595 -16.290  1.00  0.00           H  
ATOM    871  HB3 LEU 0  58     -11.784   9.224 -15.881  1.00  0.00           H  
ATOM    872  HB2 LEU 0  58     -12.016   8.548 -14.329  1.00  0.00           H  
ATOM    873  HG  LEU 0  58     -14.029  10.221 -14.067  1.00  0.00           H  
ATOM    874 HD11 LEU 0  58     -11.129  10.694 -13.863  1.00  0.00           H  
ATOM    875 HD12 LEU 0  58     -12.015  12.105 -14.334  1.00  0.00           H  
ATOM    876 HD13 LEU 0  58     -12.499  11.368 -12.829  1.00  0.00           H  
ATOM    877 HD21 LEU 0  58     -12.836  11.769 -16.390  1.00  0.00           H  
ATOM    878 HD22 LEU 0  58     -14.439  10.921 -16.345  1.00  0.00           H  
ATOM    879 HD23 LEU 0  58     -14.208  12.213 -15.273  1.00  0.00           H  
ATOM    880  N   VAL 0  59     -12.892   5.599 -15.533  1.00  0.00      R00  N  
ATOM    881  CA  VAL 0  59     -12.317   4.353 -16.062  1.00  0.00      R00  C  
ATOM    882  C   VAL 0  59     -13.318   3.596 -16.920  1.00  0.00      R00  C  
ATOM    883  O   VAL 0  59     -12.864   2.919 -17.827  1.00  0.00      R00  O  
ATOM    884  CB  VAL 0  59     -11.770   3.402 -14.884  1.00  0.00      R00  C  
ATOM    885  CG1 VAL 0  59     -12.861   2.696 -13.990  1.00  0.00      R00  C  
ATOM    886  CG2 VAL 0  59     -10.784   2.292 -15.344  1.00  0.00      R00  C  
ATOM    887  H   VAL 0  59     -13.213   5.546 -14.578  1.00  0.00      R00  H  
ATOM    888  HA  VAL 0  59     -11.561   4.499 -16.833  1.00  0.00           H  
ATOM    889  HB  VAL 0  59     -11.070   4.029 -14.332  1.00  0.00           H  
ATOM    890 HG11 VAL 0  59     -12.400   1.993 -13.296  1.00  0.00           H  
ATOM    891 HG12 VAL 0  59     -13.450   3.467 -13.494  1.00  0.00           H  
ATOM    892 HG13 VAL 0  59     -13.437   2.028 -14.631  1.00  0.00           H  
ATOM    893 HG21 VAL 0  59     -10.297   1.754 -14.531  1.00  0.00           H  
ATOM    894 HG22 VAL 0  59     -11.240   1.650 -16.098  1.00  0.00           H  
ATOM    895 HG23 VAL 0  59      -9.914   2.759 -15.807  1.00  0.00           H  
ATOM    896  N   ILE 0  60     -14.589   3.859 -16.893  1.00  0.00      R00  N  
ATOM    897  CA  ILE 0  60     -15.586   3.430 -17.850  1.00  0.00      R00  C  
ATOM    898  C   ILE 0  60     -15.147   3.936 -19.247  1.00  0.00      R00  C  
ATOM    899  O   ILE 0  60     -15.037   3.148 -20.180  1.00  0.00      R00  O  
ATOM    900  CB  ILE 0  60     -17.004   4.014 -17.578  1.00  0.00      R00  C  
ATOM    901  CG2 ILE 0  60     -17.966   3.891 -18.796  1.00  0.00      R00  C  
ATOM    902  CG1 ILE 0  60     -17.578   3.539 -16.225  1.00  0.00      R00  C  
ATOM    903  CD1 ILE 0  60     -18.694   4.384 -15.609  1.00  0.00      R00  C  
ATOM    904  H   ILE 0  60     -14.898   4.434 -16.123  1.00  0.00      R00  H  
ATOM    905  HA  ILE 0  60     -15.643   2.351 -17.701  1.00  0.00           H  
ATOM    906  HB  ILE 0  60     -16.855   5.092 -17.506  1.00  0.00           H  
ATOM    907 HG21 ILE 0  60     -18.967   4.241 -18.544  1.00  0.00           H  
ATOM    908 HG22 ILE 0  60     -17.737   4.472 -19.689  1.00  0.00           H  
ATOM    909 HG23 ILE 0  60     -18.216   2.870 -19.083  1.00  0.00           H  
ATOM    910 HG13 ILE 0  60     -16.797   3.635 -15.470  1.00  0.00           H  
ATOM    911 HG12 ILE 0  60     -17.823   2.477 -16.228  1.00  0.00           H  
ATOM    912 HD11 ILE 0  60     -18.345   4.645 -14.610  1.00  0.00           H  
ATOM    913 HD12 ILE 0  60     -18.953   5.257 -16.209  1.00  0.00           H  
ATOM    914 HD13 ILE 0  60     -19.557   3.761 -15.377  1.00  0.00           H  
ATOM    915  N   TYR 0  61     -14.814   5.240 -19.358  1.00  0.00      R00  N  
ATOM    916  CA  TYR 0  61     -14.273   5.847 -20.538  1.00  0.00      R00  C  
ATOM    917  C   TYR 0  61     -12.832   5.417 -20.980  1.00  0.00      R00  C  
ATOM    918  O   TYR 0  61     -12.590   5.319 -22.191  1.00  0.00      R00  O  
ATOM    919  CB  TYR 0  61     -14.302   7.413 -20.488  1.00  0.00      R00  C  
ATOM    920  CG  TYR 0  61     -15.507   8.006 -19.781  1.00  0.00      R00  C  
ATOM    921  CD1 TYR 0  61     -16.838   7.753 -20.252  1.00  0.00      R00  C  
ATOM    922  CE1 TYR 0  61     -17.922   8.414 -19.663  1.00  0.00      R00  C  
ATOM    923  CD2 TYR 0  61     -15.330   8.937 -18.755  1.00  0.00      R00  C  
ATOM    924  CE2 TYR 0  61     -16.406   9.553 -18.096  1.00  0.00      R00  C  
ATOM    925  CZ  TYR 0  61     -17.739   9.202 -18.495  1.00  0.00      R00  C  
ATOM    926  OH  TYR 0  61     -18.756   9.735 -17.787  1.00  0.00      R00  O  
ATOM    927  H   TYR 0  61     -14.912   5.875 -18.578  1.00  0.00      R00  H  
ATOM    928  HH  TYR 0  61     -19.583   9.872 -18.255  1.00  0.00      R00  H  
ATOM    929  HA  TYR 0  61     -14.965   5.511 -21.310  1.00  0.00           H  
ATOM    930  HB3 TYR 0  61     -14.151   7.936 -21.433  1.00  0.00           H  
ATOM    931  HB2 TYR 0  61     -13.481   7.738 -19.848  1.00  0.00           H  
ATOM    932  HD1 TYR 0  61     -16.985   7.005 -21.017  1.00  0.00           H  
ATOM    933  HE1 TYR 0  61     -18.896   8.227 -20.091  1.00  0.00           H  
ATOM    934  HD2 TYR 0  61     -14.323   9.208 -18.473  1.00  0.00           H  
ATOM    935  HE2 TYR 0  61     -16.261  10.267 -17.299  1.00  0.00           H  
ATOM    936  N   VAL 0  62     -11.954   4.969 -19.991  1.00  0.00      R00  N  
ATOM    937  CA  VAL 0  62     -10.641   4.285 -20.333  1.00  0.00      R00  C  
ATOM    938  C   VAL 0  62     -10.900   2.941 -21.055  1.00  0.00      R00  C  
ATOM    939  O   VAL 0  62     -10.351   2.750 -22.172  1.00  0.00      R00  O  
ATOM    940  CB  VAL 0  62      -9.712   4.148 -19.103  1.00  0.00      R00  C  
ATOM    941  CG1 VAL 0  62      -8.357   3.382 -19.455  1.00  0.00      R00  C  
ATOM    942  CG2 VAL 0  62      -9.274   5.574 -18.586  1.00  0.00      R00  C  
ATOM    943  H   VAL 0  62     -12.210   5.138 -19.029  1.00  0.00      R00  H  
ATOM    944  HA  VAL 0  62     -10.158   4.952 -21.047  1.00  0.00           H  
ATOM    945  HB  VAL 0  62     -10.171   3.607 -18.276  1.00  0.00           H  
ATOM    946 HG11 VAL 0  62      -7.590   3.138 -18.719  1.00  0.00           H  
ATOM    947 HG12 VAL 0  62      -8.660   2.462 -19.954  1.00  0.00           H  
ATOM    948 HG13 VAL 0  62      -7.848   3.932 -20.246  1.00  0.00           H  
ATOM    949 HG21 VAL 0  62      -8.397   5.474 -17.947  1.00  0.00           H  
ATOM    950 HG22 VAL 0  62      -9.031   6.229 -19.423  1.00  0.00           H  
ATOM    951 HG23 VAL 0  62     -10.111   5.975 -18.014  1.00  0.00           H  
ATOM    952  N   VAL 0  63     -11.747   2.104 -20.465  1.00  0.00      R00  N  
ATOM    953  CA  VAL 0  63     -12.069   0.843 -21.126  1.00  0.00      R00  C  
ATOM    954  C   VAL 0  63     -12.680   0.977 -22.539  1.00  0.00      R00  C  
ATOM    955  O   VAL 0  63     -12.493   0.092 -23.408  1.00  0.00      R00  O  
ATOM    956  CB  VAL 0  63     -13.108   0.084 -20.278  1.00  0.00      R00  C  
ATOM    957  CG1 VAL 0  63     -13.777  -1.191 -20.966  1.00  0.00      R00  C  
ATOM    958  CG2 VAL 0  63     -12.625  -0.487 -18.878  1.00  0.00      R00  C  
ATOM    959  H   VAL 0  63     -12.064   2.298 -19.526  1.00  0.00      R00  H  
ATOM    960  HA  VAL 0  63     -11.193   0.202 -21.219  1.00  0.00           H  
ATOM    961  HB  VAL 0  63     -13.991   0.700 -20.112  1.00  0.00           H  
ATOM    962 HG11 VAL 0  63     -14.520  -0.830 -21.677  1.00  0.00           H  
ATOM    963 HG12 VAL 0  63     -12.974  -1.667 -21.529  1.00  0.00           H  
ATOM    964 HG13 VAL 0  63     -14.187  -1.932 -20.280  1.00  0.00           H  
ATOM    965 HG21 VAL 0  63     -12.387   0.287 -18.149  1.00  0.00           H  
ATOM    966 HG22 VAL 0  63     -13.292  -1.104 -18.277  1.00  0.00           H  
ATOM    967 HG23 VAL 0  63     -11.790  -1.187 -18.897  1.00  0.00           H  
ATOM    968  N   LEU 0  64     -13.611   1.963 -22.647  1.00  0.00      R00  N  
ATOM    969  CA  LEU 0  64     -14.410   2.186 -23.863  1.00  0.00      R00  C  
ATOM    970  C   LEU 0  64     -13.461   2.567 -25.026  1.00  0.00      R00  C  
ATOM    971  O   LEU 0  64     -13.319   1.863 -26.049  1.00  0.00      R00  O  
ATOM    972  CB  LEU 0  64     -15.610   3.073 -23.474  1.00  0.00      R00  C  
ATOM    973  CG  LEU 0  64     -16.601   3.542 -24.580  1.00  0.00      R00  C  
ATOM    974  CD1 LEU 0  64     -16.860   2.383 -25.608  1.00  0.00      R00  C  
ATOM    975  CD2 LEU 0  64     -17.942   4.191 -24.107  1.00  0.00      R00  C  
ATOM    976  H   LEU 0  64     -13.601   2.650 -21.908  1.00  0.00      R00  H  
ATOM    977  HA  LEU 0  64     -14.817   1.185 -24.012  1.00  0.00           H  
ATOM    978  HB3 LEU 0  64     -15.185   3.940 -22.968  1.00  0.00           H  
ATOM    979  HB2 LEU 0  64     -16.290   2.704 -22.706  1.00  0.00           H  
ATOM    980  HG  LEU 0  64     -16.072   4.293 -25.167  1.00  0.00           H  
ATOM    981 HD11 LEU 0  64     -16.446   2.543 -26.603  1.00  0.00           H  
ATOM    982 HD12 LEU 0  64     -16.512   1.412 -25.254  1.00  0.00           H  
ATOM    983 HD13 LEU 0  64     -17.889   2.206 -25.921  1.00  0.00           H  
ATOM    984 HD21 LEU 0  64     -18.684   3.449 -24.404  1.00  0.00           H  
ATOM    985 HD22 LEU 0  64     -18.052   4.224 -23.023  1.00  0.00           H  
ATOM    986 HD23 LEU 0  64     -18.127   5.185 -24.514  1.00  0.00           H  
ATOM    987  N   ARG 0  65     -12.779   3.698 -24.851  1.00  0.00      R00  N  
ATOM    988  CA  ARG 0  65     -12.102   4.482 -25.849  1.00  0.00      R00  C  
ATOM    989  C   ARG 0  65     -10.660   3.995 -26.047  1.00  0.00      R00  C  
ATOM    990  O   ARG 0  65     -10.298   3.714 -27.175  1.00  0.00      R00  O  
ATOM    991  CB  ARG 0  65     -12.113   5.966 -25.425  1.00  0.00      R00  C  
ATOM    992  CG  ARG 0  65     -13.494   6.594 -25.593  1.00  0.00      R00  C  
ATOM    993  CD  ARG 0  65     -13.446   8.042 -25.037  1.00  0.00      R00  C  
ATOM    994  NE  ARG 0  65     -14.740   8.633 -24.878  1.00  0.00      R00  N  
ATOM    995  CZ  ARG 0  65     -14.944   9.863 -24.404  1.00  0.00      R00  C  
ATOM    996  NH1 ARG 0  65     -16.200  10.314 -24.221  1.00  0.00      R00  N  
ATOM    997  NH2 ARG 0  65     -13.934  10.656 -24.000  1.00  0.00      R00  N1+
ATOM    998  H   ARG 0  65     -12.763   4.068 -23.911  1.00  0.00      R00  H  
ATOM    999  HE  ARG 0  65     -15.573   8.188 -25.236  1.00  0.00      R00  H  
ATOM   1000 HH11 ARG 0  65     -16.436  11.228 -23.864  1.00  0.00      R00  H  
ATOM   1001 HH12 ARG 0  65     -16.985   9.683 -24.290  1.00  0.00      R00  H  
ATOM   1002 HH21 ARG 0  65     -14.131  11.494 -23.471  1.00  0.00      R00  H  
ATOM   1003 HH22 ARG 0  65     -12.969  10.358 -24.018  1.00  0.00      R00  H  
ATOM   1004  HA  ARG 0  65     -12.510   4.365 -26.852  1.00  0.00           H  
ATOM   1005  HB3 ARG 0  65     -11.316   6.539 -25.899  1.00  0.00           H  
ATOM   1006  HB2 ARG 0  65     -11.840   5.975 -24.370  1.00  0.00           H  
ATOM   1007  HG3 ARG 0  65     -14.359   6.069 -25.189  1.00  0.00           H  
ATOM   1008  HG2 ARG 0  65     -13.698   6.692 -26.659  1.00  0.00           H  
ATOM   1009  HD3 ARG 0  65     -12.763   8.637 -25.644  1.00  0.00           H  
ATOM   1010  HD2 ARG 0  65     -13.087   7.991 -24.009  1.00  0.00           H  
ATOM   1011  N   TYR 0  66      -9.880   3.815 -24.950  1.00  0.00      R00  N  
ATOM   1012  CA  TYR 0  66      -8.422   3.466 -25.046  1.00  0.00      R00  C  
ATOM   1013  C   TYR 0  66      -8.194   1.942 -25.222  1.00  0.00      R00  C  
ATOM   1014  O   TYR 0  66      -7.478   1.493 -26.114  1.00  0.00      R00  O  
ATOM   1015  CB  TYR 0  66      -7.761   3.997 -23.777  1.00  0.00      R00  C  
ATOM   1016  CG  TYR 0  66      -7.527   5.489 -23.784  1.00  0.00      R00  C  
ATOM   1017  CD1 TYR 0  66      -6.293   6.002 -24.297  1.00  0.00      R00  C  
ATOM   1018  CE1 TYR 0  66      -6.148   7.368 -24.286  1.00  0.00      R00  C  
ATOM   1019  CD2 TYR 0  66      -8.536   6.352 -23.319  1.00  0.00      R00  C  
ATOM   1020  CE2 TYR 0  66      -8.333   7.716 -23.301  1.00  0.00      R00  C  
ATOM   1021  CZ  TYR 0  66      -7.122   8.237 -23.804  1.00  0.00      R00  C  
ATOM   1022  OH  TYR 0  66      -7.009   9.617 -23.943  1.00  0.00      R00  O  
ATOM   1023  H   TYR 0  66     -10.211   4.088 -24.035  1.00  0.00      R00  H  
ATOM   1024  HH  TYR 0  66      -6.288   9.874 -24.522  1.00  0.00      R00  H  
ATOM   1025  HA  TYR 0  66      -7.933   3.827 -25.951  1.00  0.00           H  
ATOM   1026  HB3 TYR 0  66      -6.784   3.513 -23.782  1.00  0.00           H  
ATOM   1027  HB2 TYR 0  66      -8.380   3.709 -22.927  1.00  0.00           H  
ATOM   1028  HD1 TYR 0  66      -5.504   5.351 -24.644  1.00  0.00           H  
ATOM   1029  HE1 TYR 0  66      -5.222   7.747 -24.692  1.00  0.00           H  
ATOM   1030  HD2 TYR 0  66      -9.495   5.966 -23.006  1.00  0.00           H  
ATOM   1031  HE2 TYR 0  66      -9.141   8.315 -22.906  1.00  0.00           H  
ATOM   1032  N   SER 0  67      -8.824   1.149 -24.348  1.00  0.00      R00  N  
ATOM   1033  CA  SER 0  67      -8.890  -0.262 -24.397  1.00  0.00      R00  C  
ATOM   1034  C   SER 0  67      -9.696  -0.806 -25.562  1.00  0.00      R00  C  
ATOM   1035  O   SER 0  67      -9.263  -1.805 -26.156  1.00  0.00      R00  O  
ATOM   1036  CB  SER 0  67      -9.249  -0.823 -23.058  1.00  0.00      R00  C  
ATOM   1037  OG  SER 0  67      -8.763  -0.109 -21.982  1.00  0.00      R00  O  
ATOM   1038  H   SER 0  67      -9.444   1.638 -23.719  1.00  0.00      R00  H  
ATOM   1039  HG  SER 0  67      -7.840   0.100 -22.144  1.00  0.00      R00  H  
ATOM   1040  HA  SER 0  67      -7.876  -0.650 -24.488  1.00  0.00           H  
ATOM   1041  HB3 SER 0  67      -8.891  -1.850 -22.977  1.00  0.00           H  
ATOM   1042  HB2 SER 0  67     -10.307  -1.085 -23.046  1.00  0.00           H  
ATOM   1043  N   LYS 0  68     -10.746  -0.123 -26.061  1.00  0.00      R00  N  
ATOM   1044  CA  LYS 0  68     -11.459  -0.511 -27.306  1.00  0.00      R00  C  
ATOM   1045  C   LYS 0  68     -12.408  -1.708 -27.061  1.00  0.00      R00  C  
ATOM   1046  O   LYS 0  68     -12.848  -2.383 -28.023  1.00  0.00      R00  O  
ATOM   1047  CB  LYS 0  68     -10.520  -0.529 -28.563  1.00  0.00      R00  C  
ATOM   1048  CG  LYS 0  68      -9.781   0.839 -28.725  1.00  0.00      R00  C  
ATOM   1049  CD  LYS 0  68      -8.713   0.926 -29.867  1.00  0.00      R00  C  
ATOM   1050  CE  LYS 0  68      -8.188   2.342 -30.032  1.00  0.00      R00  C  
ATOM   1051  NZ  LYS 0  68      -7.066   2.363 -31.070  1.00  0.00      R00  N1+
ATOM   1052  H   LYS 0  68     -10.814   0.816 -25.695  1.00  0.00      R00  H  
ATOM   1053  HZ1 LYS 0  68      -6.308   1.719 -30.894  1.00  0.00      R00  H  
ATOM   1054  HZ2 LYS 0  68      -7.432   2.218 -32.000  1.00  0.00      R00  H  
ATOM   1055  HZ3 LYS 0  68      -6.661   3.288 -31.058  1.00  0.00      R00  H  
ATOM   1056  HA  LYS 0  68     -12.263   0.182 -27.553  1.00  0.00           H  
ATOM   1057  HB3 LYS 0  68     -11.173  -0.730 -29.413  1.00  0.00           H  
ATOM   1058  HB2 LYS 0  68      -9.764  -1.303 -28.429  1.00  0.00           H  
ATOM   1059  HG3 LYS 0  68      -9.317   1.072 -27.767  1.00  0.00           H  
ATOM   1060  HG2 LYS 0  68     -10.568   1.592 -28.767  1.00  0.00           H  
ATOM   1061  HD3 LYS 0  68      -9.363   0.540 -30.652  1.00  0.00           H  
ATOM   1062  HD2 LYS 0  68      -7.947   0.157 -29.768  1.00  0.00           H  
ATOM   1063  HE3 LYS 0  68      -7.677   2.596 -29.103  1.00  0.00           H  
ATOM   1064  HE2 LYS 0  68      -9.067   2.970 -30.177  1.00  0.00           H  
ATOM   1065  N   MET 0  69     -12.738  -2.009 -25.807  1.00  0.00      R00  N  
ATOM   1066  CA  MET 0  69     -13.720  -3.008 -25.291  1.00  0.00      R00  C  
ATOM   1067  C   MET 0  69     -13.138  -4.384 -25.477  1.00  0.00      R00  C  
ATOM   1068  O   MET 0  69     -12.791  -4.978 -24.516  1.00  0.00      R00  O  
ATOM   1069  CB  MET 0  69     -15.188  -2.831 -25.763  1.00  0.00      R00  C  
ATOM   1070  CG  MET 0  69     -15.840  -1.532 -25.335  1.00  0.00      R00  C  
ATOM   1071  SD  MET 0  69     -17.292  -1.126 -26.273  1.00  0.00      R00  S  
ATOM   1072  CE  MET 0  69     -16.734  -0.402 -27.829  1.00  0.00      R00  C  
ATOM   1073  H   MET 0  69     -12.381  -1.439 -25.053  1.00  0.00      R00  H  
ATOM   1074  HA  MET 0  69     -13.757  -2.916 -24.206  1.00  0.00           H  
ATOM   1075  HB3 MET 0  69     -15.815  -3.569 -25.264  1.00  0.00           H  
ATOM   1076  HB2 MET 0  69     -15.230  -3.014 -26.837  1.00  0.00           H  
ATOM   1077  HG3 MET 0  69     -15.145  -0.710 -25.506  1.00  0.00           H  
ATOM   1078  HG2 MET 0  69     -16.090  -1.690 -24.286  1.00  0.00           H  
ATOM   1079  HE1 MET 0  69     -16.309   0.577 -27.608  1.00  0.00           H  
ATOM   1080  HE2 MET 0  69     -16.017  -1.023 -28.367  1.00  0.00           H  
ATOM   1081  HE3 MET 0  69     -17.623  -0.239 -28.439  1.00  0.00           H  
ATOM   1082  N   GLN 0  70     -13.017  -4.910 -26.718  1.00  0.00      R00  N  
ATOM   1083  CA  GLN 0  70     -12.592  -6.156 -27.195  1.00  0.00      R00  C  
ATOM   1084  C   GLN 0  70     -11.093  -6.150 -27.387  1.00  0.00      R00  C  
ATOM   1085  O   GLN 0  70     -10.672  -5.639 -28.409  1.00  0.00      R00  O  
ATOM   1086  CB  GLN 0  70     -13.405  -6.480 -28.480  1.00  0.00      R00  C  
ATOM   1087  CG  GLN 0  70     -14.899  -6.856 -28.248  1.00  0.00      R00  C  
ATOM   1088  CD  GLN 0  70     -15.183  -8.284 -27.703  1.00  0.00      R00  C  
ATOM   1089  OE1 GLN 0  70     -14.294  -9.082 -27.681  1.00  0.00      R00  O  
ATOM   1090  NE2 GLN 0  70     -16.354  -8.693 -27.350  1.00  0.00      R00  N  
ATOM   1091  H   GLN 0  70     -13.279  -4.232 -27.419  1.00  0.00      R00  H  
ATOM   1092 HE21 GLN 0  70     -16.515  -9.690 -27.333  1.00  0.00      R00  H  
ATOM   1093 HE22 GLN 0  70     -17.177  -8.119 -27.240  1.00  0.00      R00  H  
ATOM   1094  HA  GLN 0  70     -12.900  -6.880 -26.441  1.00  0.00           H  
ATOM   1095  HB3 GLN 0  70     -12.877  -7.200 -29.105  1.00  0.00           H  
ATOM   1096  HB2 GLN 0  70     -13.458  -5.653 -29.188  1.00  0.00           H  
ATOM   1097  HG3 GLN 0  70     -15.406  -6.731 -29.205  1.00  0.00           H  
ATOM   1098  HG2 GLN 0  70     -15.385  -6.100 -27.631  1.00  0.00           H  
ATOM   1099  N   THR 0  71     -10.404  -6.824 -26.396  1.00  0.00      R00  N  
ATOM   1100  CA  THR 0  71      -8.977  -6.640 -26.316  1.00  0.00      R00  C  
ATOM   1101  C   THR 0  71      -8.495  -7.359 -25.027  1.00  0.00      R00  C  
ATOM   1102  O   THR 0  71      -9.320  -7.501 -24.155  1.00  0.00      R00  O  
ATOM   1103  CB  THR 0  71      -8.668  -5.124 -26.127  1.00  0.00      R00  C  
ATOM   1104  OG1 THR 0  71      -7.341  -4.790 -25.813  1.00  0.00      R00  O  
ATOM   1105  CG2 THR 0  71      -9.479  -4.559 -24.932  1.00  0.00      R00  C  
ATOM   1106  H   THR 0  71     -10.890  -7.260 -25.626  1.00  0.00      R00  H  
ATOM   1107  HG1 THR 0  71      -6.832  -5.208 -26.512  1.00  0.00      R00  H  
ATOM   1108  HA  THR 0  71      -8.426  -7.054 -27.160  1.00  0.00           H  
ATOM   1109  HB  THR 0  71      -8.967  -4.590 -27.030  1.00  0.00           H  
ATOM   1110 HG21 THR 0  71      -9.262  -3.533 -24.635  1.00  0.00           H  
ATOM   1111 HG22 THR 0  71     -10.562  -4.662 -24.999  1.00  0.00           H  
ATOM   1112 HG23 THR 0  71      -9.275  -5.109 -24.013  1.00  0.00           H  
ATOM   1113  N   VAL 0  72      -7.227  -7.837 -24.970  1.00  0.00      R00  N  
ATOM   1114  CA  VAL 0  72      -6.711  -8.664 -23.840  1.00  0.00      R00  C  
ATOM   1115  C   VAL 0  72      -6.677  -7.892 -22.491  1.00  0.00      R00  C  
ATOM   1116  O   VAL 0  72      -6.851  -8.415 -21.385  1.00  0.00      R00  O  
ATOM   1117  CB  VAL 0  72      -5.231  -9.232 -24.226  1.00  0.00      R00  C  
ATOM   1118  CG1 VAL 0  72      -5.168 -10.243 -25.397  1.00  0.00      R00  C  
ATOM   1119  CG2 VAL 0  72      -4.192  -8.162 -24.471  1.00  0.00      R00  C  
ATOM   1120  H   VAL 0  72      -6.768  -7.843 -25.870  1.00  0.00      R00  H  
ATOM   1121  HA  VAL 0  72      -7.498  -9.419 -23.815  1.00  0.00           H  
ATOM   1122  HB  VAL 0  72      -4.849  -9.735 -23.338  1.00  0.00           H  
ATOM   1123 HG11 VAL 0  72      -5.779 -11.143 -25.319  1.00  0.00           H  
ATOM   1124 HG12 VAL 0  72      -5.299  -9.781 -26.376  1.00  0.00           H  
ATOM   1125 HG13 VAL 0  72      -4.140 -10.604 -25.405  1.00  0.00           H  
ATOM   1126 HG21 VAL 0  72      -4.183  -7.379 -23.713  1.00  0.00           H  
ATOM   1127 HG22 VAL 0  72      -3.141  -8.451 -24.451  1.00  0.00           H  
ATOM   1128 HG23 VAL 0  72      -4.455  -7.712 -25.428  1.00  0.00           H  
ATOM   1129  N   THR 0  73      -6.715  -6.551 -22.632  1.00  0.00      R00  N  
ATOM   1130  CA  THR 0  73      -6.599  -5.490 -21.579  1.00  0.00      R00  C  
ATOM   1131  C   THR 0  73      -7.585  -5.655 -20.399  1.00  0.00      R00  C  
ATOM   1132  O   THR 0  73      -7.248  -5.251 -19.331  1.00  0.00      R00  O  
ATOM   1133  CB  THR 0  73      -6.802  -4.097 -22.130  1.00  0.00      R00  C  
ATOM   1134  OG1 THR 0  73      -6.032  -3.948 -23.343  1.00  0.00      R00  O  
ATOM   1135  CG2 THR 0  73      -6.291  -2.960 -21.248  1.00  0.00      R00  C  
ATOM   1136  H   THR 0  73      -6.741  -6.178 -23.570  1.00  0.00      R00  H  
ATOM   1137  HG1 THR 0  73      -6.657  -4.060 -24.064  1.00  0.00      R00  H  
ATOM   1138  HA  THR 0  73      -5.569  -5.654 -21.260  1.00  0.00           H  
ATOM   1139  HB  THR 0  73      -7.858  -3.848 -22.238  1.00  0.00           H  
ATOM   1140 HG21 THR 0  73      -6.441  -2.021 -21.781  1.00  0.00           H  
ATOM   1141 HG22 THR 0  73      -6.822  -2.908 -20.298  1.00  0.00           H  
ATOM   1142 HG23 THR 0  73      -5.234  -2.938 -20.982  1.00  0.00           H  
ATOM   1143  N   ASN 0  74      -8.720  -6.359 -20.705  1.00  0.00      R00  N  
ATOM   1144  CA  ASN 0  74      -9.798  -6.698 -19.691  1.00  0.00      R00  C  
ATOM   1145  C   ASN 0  74      -9.293  -7.555 -18.468  1.00  0.00      R00  C  
ATOM   1146  O   ASN 0  74      -9.808  -7.472 -17.375  1.00  0.00      R00  O  
ATOM   1147  CB  ASN 0  74     -10.975  -7.554 -20.439  1.00  0.00      R00  C  
ATOM   1148  CG  ASN 0  74     -11.796  -6.711 -21.401  1.00  0.00      R00  C  
ATOM   1149  OD1 ASN 0  74     -12.411  -5.734 -20.992  1.00  0.00      R00  O  
ATOM   1150  ND2 ASN 0  74     -11.639  -7.000 -22.702  1.00  0.00      R00  N  
ATOM   1151  H   ASN 0  74      -8.873  -6.739 -21.628  1.00  0.00      R00  H  
ATOM   1152 HD21 ASN 0  74     -12.161  -6.402 -23.327  1.00  0.00      R00  H  
ATOM   1153 HD22 ASN 0  74     -11.119  -7.809 -23.010  1.00  0.00      R00  H  
ATOM   1154  HA  ASN 0  74     -10.117  -5.719 -19.334  1.00  0.00           H  
ATOM   1155  HB3 ASN 0  74     -11.519  -8.024 -19.619  1.00  0.00           H  
ATOM   1156  HB2 ASN 0  74     -10.427  -8.312 -20.998  1.00  0.00           H  
ATOM   1157  N   MET 0  75      -8.343  -8.469 -18.825  1.00  0.00      R00  N  
ATOM   1158  CA  MET 0  75      -7.646  -9.260 -17.801  1.00  0.00      R00  C  
ATOM   1159  C   MET 0  75      -6.717  -8.453 -16.884  1.00  0.00      R00  C  
ATOM   1160  O   MET 0  75      -6.272  -8.975 -15.818  1.00  0.00      R00  O  
ATOM   1161  CB  MET 0  75      -6.879 -10.431 -18.552  1.00  0.00      R00  C  
ATOM   1162  CG  MET 0  75      -7.824 -11.173 -19.529  1.00  0.00      R00  C  
ATOM   1163  SD  MET 0  75      -7.158 -12.486 -20.534  1.00  0.00      R00  S  
ATOM   1164  CE  MET 0  75      -8.758 -12.967 -21.218  1.00  0.00      R00  C  
ATOM   1165  H   MET 0  75      -8.008  -8.457 -19.778  1.00  0.00      R00  H  
ATOM   1166  HA  MET 0  75      -8.391  -9.607 -17.084  1.00  0.00           H  
ATOM   1167  HB3 MET 0  75      -6.393 -11.049 -17.797  1.00  0.00           H  
ATOM   1168  HB2 MET 0  75      -6.081 -10.038 -19.182  1.00  0.00           H  
ATOM   1169  HG3 MET 0  75      -8.161 -10.549 -20.356  1.00  0.00           H  
ATOM   1170  HG2 MET 0  75      -8.628 -11.650 -18.968  1.00  0.00           H  
ATOM   1171  HE1 MET 0  75      -8.661 -13.893 -21.786  1.00  0.00           H  
ATOM   1172  HE2 MET 0  75      -9.412 -13.267 -20.399  1.00  0.00           H  
ATOM   1173  HE3 MET 0  75      -9.242 -12.183 -21.800  1.00  0.00           H  
ATOM   1174  N   TYR 0  76      -6.461  -7.137 -17.162  1.00  0.00      R00  N  
ATOM   1175  CA  TYR 0  76      -5.422  -6.335 -16.453  1.00  0.00      R00  C  
ATOM   1176  C   TYR 0  76      -6.076  -5.054 -15.844  1.00  0.00      R00  C  
ATOM   1177  O   TYR 0  76      -5.540  -4.652 -14.866  1.00  0.00      R00  O  
ATOM   1178  CB  TYR 0  76      -4.324  -5.842 -17.335  1.00  0.00      R00  C  
ATOM   1179  CG  TYR 0  76      -3.605  -7.034 -18.005  1.00  0.00      R00  C  
ATOM   1180  CD1 TYR 0  76      -4.016  -7.490 -19.254  1.00  0.00      R00  C  
ATOM   1181  CE1 TYR 0  76      -3.276  -8.502 -19.941  1.00  0.00      R00  C  
ATOM   1182  CD2 TYR 0  76      -2.525  -7.599 -17.367  1.00  0.00      R00  C  
ATOM   1183  CE2 TYR 0  76      -1.812  -8.711 -18.022  1.00  0.00      R00  C  
ATOM   1184  CZ  TYR 0  76      -2.177  -9.052 -19.286  1.00  0.00      R00  C  
ATOM   1185  OH  TYR 0  76      -1.490 -10.049 -19.878  1.00  0.00      R00  O  
ATOM   1186  H   TYR 0  76      -6.910  -6.801 -18.002  1.00  0.00      R00  H  
ATOM   1187  HH  TYR 0  76      -0.655 -10.135 -19.411  1.00  0.00      R00  H  
ATOM   1188  HA  TYR 0  76      -5.179  -6.926 -15.570  1.00  0.00           H  
ATOM   1189  HB3 TYR 0  76      -3.615  -5.276 -16.730  1.00  0.00           H  
ATOM   1190  HB2 TYR 0  76      -4.594  -5.057 -18.042  1.00  0.00           H  
ATOM   1191  HD1 TYR 0  76      -4.877  -7.053 -19.738  1.00  0.00           H  
ATOM   1192  HE1 TYR 0  76      -3.497  -8.775 -20.963  1.00  0.00           H  
ATOM   1193  HD2 TYR 0  76      -2.192  -7.376 -16.364  1.00  0.00           H  
ATOM   1194  HE2 TYR 0  76      -0.935  -9.147 -17.567  1.00  0.00           H  
ATOM   1195  N   ILE 0  77      -7.200  -4.569 -16.366  1.00  0.00      R00  N  
ATOM   1196  CA  ILE 0  77      -7.789  -3.356 -15.838  1.00  0.00      R00  C  
ATOM   1197  C   ILE 0  77      -8.923  -3.645 -14.772  1.00  0.00      R00  C  
ATOM   1198  O   ILE 0  77      -9.754  -2.753 -14.563  1.00  0.00      R00  O  
ATOM   1199  CB  ILE 0  77      -8.205  -2.382 -16.970  1.00  0.00      R00  C  
ATOM   1200  CG2 ILE 0  77      -9.413  -2.894 -17.771  1.00  0.00      R00  C  
ATOM   1201  CG1 ILE 0  77      -8.180  -0.929 -16.492  1.00  0.00      R00  C  
ATOM   1202  CD1 ILE 0  77      -8.466   0.095 -17.662  1.00  0.00      R00  C  
ATOM   1203  H   ILE 0  77      -7.497  -4.795 -17.305  1.00  0.00      R00  H  
ATOM   1204  HA  ILE 0  77      -7.125  -2.742 -15.230  1.00  0.00           H  
ATOM   1205  HB  ILE 0  77      -7.323  -2.400 -17.610  1.00  0.00           H  
ATOM   1206 HG21 ILE 0  77      -9.255  -2.380 -18.719  1.00  0.00           H  
ATOM   1207 HG22 ILE 0  77      -9.401  -3.969 -17.951  1.00  0.00           H  
ATOM   1208 HG23 ILE 0  77     -10.378  -2.642 -17.329  1.00  0.00           H  
ATOM   1209 HG13 ILE 0  77      -7.241  -0.725 -15.977  1.00  0.00           H  
ATOM   1210 HG12 ILE 0  77      -9.067  -0.948 -15.858  1.00  0.00           H  
ATOM   1211 HD11 ILE 0  77      -7.753   0.918 -17.638  1.00  0.00           H  
ATOM   1212 HD12 ILE 0  77      -8.178  -0.376 -18.602  1.00  0.00           H  
ATOM   1213 HD13 ILE 0  77      -9.490   0.463 -17.723  1.00  0.00           H  
ATOM   1214  N   VAL 0  78      -8.945  -4.790 -14.107  1.00  0.00      R00  N  
ATOM   1215  CA  VAL 0  78      -9.571  -5.116 -12.885  1.00  0.00      R00  C  
ATOM   1216  C   VAL 0  78      -8.748  -6.284 -12.311  1.00  0.00      R00  C  
ATOM   1217  O   VAL 0  78      -8.385  -7.201 -13.102  1.00  0.00      R00  O  
ATOM   1218  CB  VAL 0  78     -11.051  -5.630 -12.990  1.00  0.00      R00  C  
ATOM   1219  CG1 VAL 0  78     -11.362  -6.790 -13.973  1.00  0.00      R00  C  
ATOM   1220  CG2 VAL 0  78     -11.847  -5.769 -11.686  1.00  0.00      R00  C  
ATOM   1221  H   VAL 0  78      -8.238  -5.504 -14.211  1.00  0.00      R00  H  
ATOM   1222  HA  VAL 0  78      -9.553  -4.181 -12.325  1.00  0.00           H  
ATOM   1223  HB  VAL 0  78     -11.541  -4.778 -13.462  1.00  0.00           H  
ATOM   1224 HG11 VAL 0  78     -10.576  -6.708 -14.724  1.00  0.00           H  
ATOM   1225 HG12 VAL 0  78     -11.486  -7.777 -13.526  1.00  0.00           H  
ATOM   1226 HG13 VAL 0  78     -12.357  -6.603 -14.377  1.00  0.00           H  
ATOM   1227 HG21 VAL 0  78     -11.935  -4.784 -11.227  1.00  0.00           H  
ATOM   1228 HG22 VAL 0  78     -12.849  -6.119 -11.933  1.00  0.00           H  
ATOM   1229 HG23 VAL 0  78     -11.429  -6.381 -10.887  1.00  0.00           H  
ATOM   1230  N   ASN 0  79      -8.662  -6.375 -10.962  1.00  0.00      R00  N  
ATOM   1231  CA  ASN 0  79      -8.081  -7.494 -10.152  1.00  0.00      R00  C  
ATOM   1232  C   ASN 0  79      -9.020  -8.705 -10.033  1.00  0.00      R00  C  
ATOM   1233  O   ASN 0  79     -10.090  -8.626  -9.428  1.00  0.00      R00  O  
ATOM   1234  CB  ASN 0  79      -7.681  -6.980  -8.696  1.00  0.00      R00  C  
ATOM   1235  CG  ASN 0  79      -6.585  -5.903  -8.684  1.00  0.00      R00  C  
ATOM   1236  OD1 ASN 0  79      -5.509  -6.121  -9.188  1.00  0.00      R00  O  
ATOM   1237  ND2 ASN 0  79      -6.870  -4.809  -7.983  1.00  0.00      R00  N  
ATOM   1238  H   ASN 0  79      -9.173  -5.662 -10.462  1.00  0.00      R00  H  
ATOM   1239 HD21 ASN 0  79      -6.275  -3.999  -8.074  1.00  0.00      R00  H  
ATOM   1240 HD22 ASN 0  79      -7.677  -4.806  -7.375  1.00  0.00      R00  H  
ATOM   1241  HA  ASN 0  79      -7.154  -7.859 -10.595  1.00  0.00           H  
ATOM   1242  HB3 ASN 0  79      -7.345  -7.836  -8.111  1.00  0.00           H  
ATOM   1243  HB2 ASN 0  79      -8.660  -6.644  -8.352  1.00  0.00           H  
ATOM   1244  N   LEU 0  80      -8.605  -9.856 -10.588  1.00  0.00      R00  N  
ATOM   1245  CA  LEU 0  80      -9.338 -11.089 -10.645  1.00  0.00      R00  C  
ATOM   1246  C   LEU 0  80      -9.386 -11.807  -9.282  1.00  0.00      R00  C  
ATOM   1247  O   LEU 0  80      -8.294 -11.991  -8.717  1.00  0.00      R00  O  
ATOM   1248  CB  LEU 0  80      -8.730 -12.006 -11.817  1.00  0.00      R00  C  
ATOM   1249  CG  LEU 0  80      -9.602 -13.233 -12.139  1.00  0.00      R00  C  
ATOM   1250  CD1 LEU 0  80      -9.303 -14.403 -11.182  1.00  0.00      R00  C  
ATOM   1251  CD2 LEU 0  80     -11.120 -13.027 -12.382  1.00  0.00      R00  C  
ATOM   1252  H   LEU 0  80      -7.762  -9.781 -11.139  1.00  0.00      R00  H  
ATOM   1253  HA  LEU 0  80     -10.322 -10.804 -11.017  1.00  0.00           H  
ATOM   1254  HB3 LEU 0  80      -7.822 -12.480 -11.443  1.00  0.00           H  
ATOM   1255  HB2 LEU 0  80      -8.440 -11.401 -12.676  1.00  0.00           H  
ATOM   1256  HG  LEU 0  80      -9.287 -13.699 -13.073  1.00  0.00           H  
ATOM   1257 HD11 LEU 0  80     -10.166 -14.861 -10.698  1.00  0.00           H  
ATOM   1258 HD12 LEU 0  80      -8.726 -15.175 -11.692  1.00  0.00           H  
ATOM   1259 HD13 LEU 0  80      -8.709 -14.081 -10.327  1.00  0.00           H  
ATOM   1260 HD21 LEU 0  80     -11.714 -13.111 -11.472  1.00  0.00           H  
ATOM   1261 HD22 LEU 0  80     -11.383 -12.269 -13.120  1.00  0.00           H  
ATOM   1262 HD23 LEU 0  80     -11.517 -13.905 -12.891  1.00  0.00           H  
ATOM   1263  N   ALA 0  81     -10.538 -12.289  -8.787  1.00  0.00      R00  N  
ATOM   1264  CA  ALA 0  81     -10.855 -12.980  -7.497  1.00  0.00      R00  C  
ATOM   1265  C   ALA 0  81     -10.395 -12.348  -6.175  1.00  0.00      R00  C  
ATOM   1266  O   ALA 0  81     -11.168 -12.017  -5.323  1.00  0.00      R00  O  
ATOM   1267  CB  ALA 0  81     -10.664 -14.462  -7.488  1.00  0.00      R00  C  
ATOM   1268  H   ALA 0  81     -11.375 -12.021  -9.285  1.00  0.00      R00  H  
ATOM   1269  HA  ALA 0  81     -11.936 -12.859  -7.429  1.00  0.00           H  
ATOM   1270  HB1 ALA 0  81     -11.128 -14.882  -8.381  1.00  0.00           H  
ATOM   1271  HB2 ALA 0  81      -9.606 -14.618  -7.694  1.00  0.00           H  
ATOM   1272  HB3 ALA 0  81     -11.149 -15.049  -6.708  1.00  0.00           H  
ATOM   1273  N   ILE 0  82      -9.103 -11.975  -6.138  1.00  0.00      R00  N  
ATOM   1274  CA  ILE 0  82      -8.460 -11.540  -4.900  1.00  0.00      R00  C  
ATOM   1275  C   ILE 0  82      -8.369 -10.012  -4.832  1.00  0.00      R00  C  
ATOM   1276  O   ILE 0  82      -8.675  -9.311  -5.774  1.00  0.00      R00  O  
ATOM   1277  CB  ILE 0  82      -7.021 -12.100  -4.902  1.00  0.00      R00  C  
ATOM   1278  CG2 ILE 0  82      -7.050 -13.678  -4.915  1.00  0.00      R00  C  
ATOM   1279  CG1 ILE 0  82      -5.954 -11.613  -5.966  1.00  0.00      R00  C  
ATOM   1280  CD1 ILE 0  82      -5.198 -10.393  -5.484  1.00  0.00      R00  C  
ATOM   1281  H   ILE 0  82      -8.568 -11.935  -6.993  1.00  0.00      R00  H  
ATOM   1282  HA  ILE 0  82      -8.955 -11.974  -4.032  1.00  0.00           H  
ATOM   1283  HB  ILE 0  82      -6.686 -11.836  -3.899  1.00  0.00           H  
ATOM   1284 HG21 ILE 0  82      -7.314 -14.054  -5.904  1.00  0.00           H  
ATOM   1285 HG22 ILE 0  82      -6.058 -14.026  -4.627  1.00  0.00           H  
ATOM   1286 HG23 ILE 0  82      -7.612 -14.186  -4.132  1.00  0.00           H  
ATOM   1287 HG13 ILE 0  82      -6.447 -11.418  -6.919  1.00  0.00           H  
ATOM   1288 HG12 ILE 0  82      -5.302 -12.476  -6.098  1.00  0.00           H  
ATOM   1289 HD11 ILE 0  82      -4.143 -10.476  -5.746  1.00  0.00           H  
ATOM   1290 HD12 ILE 0  82      -5.497  -9.447  -5.935  1.00  0.00           H  
ATOM   1291 HD13 ILE 0  82      -5.394 -10.222  -4.425  1.00  0.00           H  
ATOM   1292  N   ALA 0  83      -7.946  -9.462  -3.683  1.00  0.00      R00  N  
ATOM   1293  CA  ALA 0  83      -7.798  -8.084  -3.360  1.00  0.00      R00  C  
ATOM   1294  C   ALA 0  83      -9.084  -7.355  -3.050  1.00  0.00      R00  C  
ATOM   1295  O   ALA 0  83      -9.714  -7.693  -2.037  1.00  0.00      R00  O  
ATOM   1296  CB  ALA 0  83      -6.909  -7.224  -4.335  1.00  0.00      R00  C  
ATOM   1297  H   ALA 0  83      -7.751 -10.108  -2.932  1.00  0.00      R00  H  
ATOM   1298  HA  ALA 0  83      -7.285  -8.035  -2.400  1.00  0.00           H  
ATOM   1299  HB1 ALA 0  83      -7.271  -7.152  -5.360  1.00  0.00           H  
ATOM   1300  HB2 ALA 0  83      -6.930  -6.181  -4.016  1.00  0.00           H  
ATOM   1301  HB3 ALA 0  83      -5.866  -7.532  -4.409  1.00  0.00           H  
ATOM   1302  N   ASP 0  84      -9.387  -6.341  -3.910  1.00  0.00      R00  N  
ATOM   1303  CA  ASP 0  84     -10.446  -5.303  -3.819  1.00  0.00      R00  C  
ATOM   1304  C   ASP 0  84     -11.642  -5.588  -2.892  1.00  0.00      R00  C  
ATOM   1305  O   ASP 0  84     -11.760  -4.911  -1.888  1.00  0.00      R00  O  
ATOM   1306  CB  ASP 0  84     -10.906  -4.703  -5.118  1.00  0.00      R00  C  
ATOM   1307  CG  ASP 0  84      -9.923  -4.453  -6.210  1.00  0.00      R00  C  
ATOM   1308  OD1 ASP 0  84      -8.690  -4.570  -5.994  1.00  0.00      R00  O  
ATOM   1309  OD2 ASP 0  84     -10.463  -4.003  -7.227  1.00  0.00      R00  O1-
ATOM   1310  H   ASP 0  84      -8.865  -6.198  -4.763  1.00  0.00      R00  H  
ATOM   1311  HA  ASP 0  84      -9.932  -4.453  -3.370  1.00  0.00           H  
ATOM   1312  HB3 ASP 0  84     -11.356  -3.759  -4.810  1.00  0.00           H  
ATOM   1313  HB2 ASP 0  84     -11.658  -5.360  -5.556  1.00  0.00           H  
ATOM   1314  N   GLU 0  85     -12.391  -6.644  -3.173  1.00  0.00      R00  N  
ATOM   1315  CA  GLU 0  85     -13.623  -7.000  -2.466  1.00  0.00      R00  C  
ATOM   1316  C   GLU 0  85     -13.368  -7.506  -1.043  1.00  0.00      R00  C  
ATOM   1317  O   GLU 0  85     -14.220  -7.305  -0.212  1.00  0.00      R00  O  
ATOM   1318  CB  GLU 0  85     -14.538  -7.976  -3.288  1.00  0.00      R00  C  
ATOM   1319  CG  GLU 0  85     -15.041  -7.514  -4.651  1.00  0.00      R00  C  
ATOM   1320  CD  GLU 0  85     -15.832  -8.515  -5.357  1.00  0.00      R00  C  
ATOM   1321  OE1 GLU 0  85     -15.529  -8.692  -6.586  1.00  0.00      R00  O  
ATOM   1322  OE2 GLU 0  85     -16.790  -9.150  -4.819  1.00  0.00      R00  O1-
ATOM   1323  H   GLU 0  85     -11.970  -7.232  -3.878  1.00  0.00      R00  H  
ATOM   1324  HA  GLU 0  85     -14.253  -6.113  -2.415  1.00  0.00           H  
ATOM   1325  HB3 GLU 0  85     -15.453  -8.169  -2.729  1.00  0.00           H  
ATOM   1326  HB2 GLU 0  85     -14.094  -8.954  -3.476  1.00  0.00           H  
ATOM   1327  HG3 GLU 0  85     -14.189  -7.355  -5.312  1.00  0.00           H  
ATOM   1328  HG2 GLU 0  85     -15.605  -6.609  -4.427  1.00  0.00           H  
ATOM   1329  N   CYS 0  86     -12.191  -8.223  -0.713  1.00  0.00      R00  N  
ATOM   1330  CA  CYS 0  86     -11.686  -8.544   0.678  1.00  0.00      R00  C  
ATOM   1331  C   CYS 0  86     -11.219  -7.272   1.352  1.00  0.00      R00  C  
ATOM   1332  O   CYS 0  86     -11.174  -7.222   2.578  1.00  0.00      R00  O  
ATOM   1333  CB  CYS 0  86     -10.583  -9.618   0.678  1.00  0.00      R00  C  
ATOM   1334  SG  CYS 0  86     -11.308 -11.169   0.013  1.00  0.00      R00  S  
ATOM   1335  H   CYS 0  86     -11.487  -8.441  -1.404  1.00  0.00      R00  H  
ATOM   1336  HA  CYS 0  86     -12.525  -8.892   1.280  1.00  0.00           H  
ATOM   1337  HB3 CYS 0  86     -10.181  -9.791   1.676  1.00  0.00           H  
ATOM   1338  HB2 CYS 0  86      -9.630  -9.403   0.195  1.00  0.00           H  
ATOM   1339  HG  CYS 0  86     -10.946 -10.686  -1.179  1.00  0.00           H  
ATOM   1340  N   PHE 0  87     -10.890  -6.203   0.635  1.00  0.00      R00  N  
ATOM   1341  CA  PHE 0  87     -10.720  -4.899   1.331  1.00  0.00      R00  C  
ATOM   1342  C   PHE 0  87     -12.023  -4.268   1.680  1.00  0.00      R00  C  
ATOM   1343  O   PHE 0  87     -12.169  -3.887   2.820  1.00  0.00      R00  O  
ATOM   1344  CB  PHE 0  87      -9.685  -4.109   0.496  1.00  0.00      R00  C  
ATOM   1345  CG  PHE 0  87      -8.428  -4.821   0.201  1.00  0.00      R00  C  
ATOM   1346  CD1 PHE 0  87      -7.757  -4.534  -1.000  1.00  0.00      R00  C  
ATOM   1347  CD2 PHE 0  87      -7.744  -5.620   1.135  1.00  0.00      R00  C  
ATOM   1348  CE1 PHE 0  87      -6.452  -4.972  -1.236  1.00  0.00      R00  C  
ATOM   1349  CE2 PHE 0  87      -6.449  -6.113   0.894  1.00  0.00      R00  C  
ATOM   1350  CZ  PHE 0  87      -5.838  -5.775  -0.311  1.00  0.00      R00  C  
ATOM   1351  H   PHE 0  87     -10.915  -6.222  -0.375  1.00  0.00      R00  H  
ATOM   1352  HA  PHE 0  87     -10.177  -5.075   2.260  1.00  0.00           H  
ATOM   1353  HB3 PHE 0  87      -9.359  -3.184   0.972  1.00  0.00           H  
ATOM   1354  HB2 PHE 0  87     -10.152  -3.851  -0.454  1.00  0.00           H  
ATOM   1355  HD1 PHE 0  87      -8.284  -3.895  -1.692  1.00  0.00           H  
ATOM   1356  HD2 PHE 0  87      -8.220  -5.932   2.053  1.00  0.00           H  
ATOM   1357  HE1 PHE 0  87      -6.024  -4.751  -2.202  1.00  0.00           H  
ATOM   1358  HE2 PHE 0  87      -5.919  -6.686   1.641  1.00  0.00           H  
ATOM   1359  HZ  PHE 0  87      -4.850  -6.164  -0.511  1.00  0.00           H  
ATOM   1360  N   LEU 0  88     -12.977  -4.275   0.769  1.00  0.00      R00  N  
ATOM   1361  CA  LEU 0  88     -14.260  -3.552   0.923  1.00  0.00      R00  C  
ATOM   1362  C   LEU 0  88     -15.209  -4.115   1.980  1.00  0.00      R00  C  
ATOM   1363  O   LEU 0  88     -16.041  -3.378   2.520  1.00  0.00      R00  O  
ATOM   1364  CB  LEU 0  88     -15.039  -3.466  -0.405  1.00  0.00      R00  C  
ATOM   1365  CG  LEU 0  88     -14.441  -2.529  -1.487  1.00  0.00      R00  C  
ATOM   1366  CD1 LEU 0  88     -15.339  -2.590  -2.718  1.00  0.00      R00  C  
ATOM   1367  CD2 LEU 0  88     -14.212  -1.068  -0.894  1.00  0.00      R00  C  
ATOM   1368  H   LEU 0  88     -12.761  -4.611  -0.159  1.00  0.00      R00  H  
ATOM   1369  HA  LEU 0  88     -14.045  -2.515   1.178  1.00  0.00           H  
ATOM   1370  HB3 LEU 0  88     -15.957  -2.898  -0.257  1.00  0.00           H  
ATOM   1371  HB2 LEU 0  88     -15.241  -4.469  -0.781  1.00  0.00           H  
ATOM   1372  HG  LEU 0  88     -13.436  -2.932  -1.613  1.00  0.00           H  
ATOM   1373 HD11 LEU 0  88     -14.750  -2.810  -3.608  1.00  0.00           H  
ATOM   1374 HD12 LEU 0  88     -16.154  -3.309  -2.633  1.00  0.00           H  
ATOM   1375 HD13 LEU 0  88     -15.755  -1.594  -2.867  1.00  0.00           H  
ATOM   1376 HD21 LEU 0  88     -13.239  -0.911  -0.427  1.00  0.00           H  
ATOM   1377 HD22 LEU 0  88     -14.285  -0.283  -1.646  1.00  0.00           H  
ATOM   1378 HD23 LEU 0  88     -14.950  -0.814  -0.134  1.00  0.00           H  
ATOM   1379  N   ILE 0  89     -15.071  -5.427   2.289  1.00  0.00      R00  N  
ATOM   1380  CA  ILE 0  89     -15.956  -6.021   3.309  1.00  0.00      R00  C  
ATOM   1381  C   ILE 0  89     -15.690  -5.467   4.770  1.00  0.00      R00  C  
ATOM   1382  O   ILE 0  89     -16.412  -5.629   5.744  1.00  0.00      R00  O  
ATOM   1383  CB  ILE 0  89     -15.861  -7.573   3.296  1.00  0.00      R00  C  
ATOM   1384  CG2 ILE 0  89     -14.633  -8.147   3.978  1.00  0.00      R00  C  
ATOM   1385  CG1 ILE 0  89     -17.108  -8.347   3.756  1.00  0.00      R00  C  
ATOM   1386  CD1 ILE 0  89     -17.238  -9.806   3.284  1.00  0.00      R00  C  
ATOM   1387  H   ILE 0  89     -14.415  -5.978   1.754  1.00  0.00      R00  H  
ATOM   1388  HA  ILE 0  89     -16.998  -5.779   3.096  1.00  0.00           H  
ATOM   1389  HB  ILE 0  89     -15.729  -7.870   2.256  1.00  0.00           H  
ATOM   1390 HG21 ILE 0  89     -13.670  -7.690   3.751  1.00  0.00           H  
ATOM   1391 HG22 ILE 0  89     -14.754  -8.271   5.054  1.00  0.00           H  
ATOM   1392 HG23 ILE 0  89     -14.591  -9.170   3.604  1.00  0.00           H  
ATOM   1393 HG13 ILE 0  89     -18.017  -7.839   3.431  1.00  0.00           H  
ATOM   1394 HG12 ILE 0  89     -17.135  -8.282   4.843  1.00  0.00           H  
ATOM   1395 HD11 ILE 0  89     -16.747  -9.902   2.316  1.00  0.00           H  
ATOM   1396 HD12 ILE 0  89     -16.736 -10.504   3.954  1.00  0.00           H  
ATOM   1397 HD13 ILE 0  89     -18.255 -10.198   3.292  1.00  0.00           H  
ATOM   1398  N   GLY 0  90     -14.507  -4.805   4.934  1.00  0.00      R00  N  
ATOM   1399  CA  GLY 0  90     -14.235  -4.130   6.229  1.00  0.00      R00  C  
ATOM   1400  C   GLY 0  90     -14.757  -2.650   6.216  1.00  0.00      R00  C  
ATOM   1401  O   GLY 0  90     -14.833  -2.093   7.268  1.00  0.00      R00  O  
ATOM   1402  H   GLY 0  90     -13.869  -4.813   4.151  1.00  0.00      R00  H  
ATOM   1403  HA3 GLY 0  90     -13.152  -4.007   6.203  1.00  0.00           H  
ATOM   1404  HA2 GLY 0  90     -14.440  -4.691   7.141  1.00  0.00           H  
ATOM   1405  N   ILE 0  91     -15.180  -2.070   5.058  1.00  0.00      R00  N  
ATOM   1406  CA  ILE 0  91     -15.582  -0.652   4.945  1.00  0.00      R00  C  
ATOM   1407  C   ILE 0  91     -16.760  -0.263   5.811  1.00  0.00      R00  C  
ATOM   1408  O   ILE 0  91     -16.722   0.818   6.431  1.00  0.00      R00  O  
ATOM   1409  CB  ILE 0  91     -15.645  -0.081   3.517  1.00  0.00      R00  C  
ATOM   1410  CG2 ILE 0  91     -16.823   0.858   3.200  1.00  0.00      R00  C  
ATOM   1411  CG1 ILE 0  91     -14.315   0.634   2.992  1.00  0.00      R00  C  
ATOM   1412  CD1 ILE 0  91     -13.194  -0.376   2.982  1.00  0.00      R00  C  
ATOM   1413  H   ILE 0  91     -15.069  -2.727   4.299  1.00  0.00      R00  H  
ATOM   1414  HA  ILE 0  91     -14.765  -0.067   5.366  1.00  0.00           H  
ATOM   1415  HB  ILE 0  91     -15.741  -0.880   2.782  1.00  0.00           H  
ATOM   1416 HG21 ILE 0  91     -16.974   1.048   2.138  1.00  0.00           H  
ATOM   1417 HG22 ILE 0  91     -17.766   0.413   3.519  1.00  0.00           H  
ATOM   1418 HG23 ILE 0  91     -16.698   1.801   3.733  1.00  0.00           H  
ATOM   1419 HG13 ILE 0  91     -14.033   1.517   3.564  1.00  0.00           H  
ATOM   1420 HG12 ILE 0  91     -14.518   1.035   1.999  1.00  0.00           H  
ATOM   1421 HD11 ILE 0  91     -13.492  -1.421   2.894  1.00  0.00           H  
ATOM   1422 HD12 ILE 0  91     -12.675  -0.314   2.025  1.00  0.00           H  
ATOM   1423 HD13 ILE 0  91     -12.583  -0.190   3.865  1.00  0.00           H  
ATOM   1424  N   PRO 0  92     -17.839  -1.073   5.930  1.00  0.00      R00  N  
ATOM   1425  CA  PRO 0  92     -18.954  -0.845   6.849  1.00  0.00      R00  C  
ATOM   1426  C   PRO 0  92     -18.557  -0.815   8.296  1.00  0.00      R00  C  
ATOM   1427  O   PRO 0  92     -18.996   0.019   9.058  1.00  0.00      R00  O  
ATOM   1428  CD  PRO 0  92     -18.128  -2.253   5.045  1.00  0.00      R00  C  
ATOM   1429  CB  PRO 0  92     -19.927  -1.923   6.557  1.00  0.00      R00  C  
ATOM   1430  CG  PRO 0  92     -19.652  -2.376   5.162  1.00  0.00      R00  C  
ATOM   1431  HD2 PRO 0  92     -17.560  -3.090   5.451  1.00  0.00           H  
ATOM   1432  HD3 PRO 0  92     -17.762  -2.150   4.024  1.00  0.00           H  
ATOM   1433  HA  PRO 0  92     -19.346   0.137   6.586  1.00  0.00           H  
ATOM   1434  HB3 PRO 0  92     -20.963  -1.665   6.774  1.00  0.00           H  
ATOM   1435  HB2 PRO 0  92     -19.673  -2.752   7.217  1.00  0.00           H  
ATOM   1436  HG2 PRO 0  92     -19.828  -3.440   4.999  1.00  0.00           H  
ATOM   1437  HG3 PRO 0  92     -20.065  -1.810   4.327  1.00  0.00           H  
ATOM   1438  N   PHE 0  93     -17.694  -1.770   8.591  1.00  0.00      R00  N  
ATOM   1439  CA  PHE 0  93     -17.151  -1.885   9.980  1.00  0.00      R00  C  
ATOM   1440  C   PHE 0  93     -16.276  -0.717  10.343  1.00  0.00      R00  C  
ATOM   1441  O   PHE 0  93     -16.087  -0.403  11.458  1.00  0.00      R00  O  
ATOM   1442  CB  PHE 0  93     -16.639  -3.290  10.190  1.00  0.00      R00  C  
ATOM   1443  CG  PHE 0  93     -17.700  -4.332  10.158  1.00  0.00      R00  C  
ATOM   1444  CD1 PHE 0  93     -18.193  -4.842   8.962  1.00  0.00      R00  C  
ATOM   1445  CD2 PHE 0  93     -18.210  -4.830  11.367  1.00  0.00      R00  C  
ATOM   1446  CE1 PHE 0  93     -19.158  -5.828   8.905  1.00  0.00      R00  C  
ATOM   1447  CE2 PHE 0  93     -19.176  -5.846  11.374  1.00  0.00      R00  C  
ATOM   1448  CZ  PHE 0  93     -19.629  -6.308  10.143  1.00  0.00      R00  C  
ATOM   1449  H   PHE 0  93     -17.344  -2.492   7.978  1.00  0.00      R00  H  
ATOM   1450  HA  PHE 0  93     -18.038  -1.757  10.602  1.00  0.00           H  
ATOM   1451  HB3 PHE 0  93     -16.066  -3.294  11.117  1.00  0.00           H  
ATOM   1452  HB2 PHE 0  93     -15.880  -3.558   9.454  1.00  0.00           H  
ATOM   1453  HD1 PHE 0  93     -17.758  -4.528   8.024  1.00  0.00           H  
ATOM   1454  HD2 PHE 0  93     -17.777  -4.342  12.228  1.00  0.00           H  
ATOM   1455  HE1 PHE 0  93     -19.550  -6.255   7.994  1.00  0.00           H  
ATOM   1456  HE2 PHE 0  93     -19.436  -6.312  12.312  1.00  0.00           H  
ATOM   1457  HZ  PHE 0  93     -20.369  -7.095  10.163  1.00  0.00           H  
ATOM   1458  N   LEU 0  94     -15.603  -0.172   9.353  1.00  0.00      R00  N  
ATOM   1459  CA  LEU 0  94     -14.810   1.088   9.504  1.00  0.00      R00  C  
ATOM   1460  C   LEU 0  94     -15.658   2.340   9.842  1.00  0.00      R00  C  
ATOM   1461  O   LEU 0  94     -15.245   3.199  10.622  1.00  0.00      R00  O  
ATOM   1462  CB  LEU 0  94     -13.920   1.430   8.197  1.00  0.00      R00  C  
ATOM   1463  CG  LEU 0  94     -12.732   2.410   8.509  1.00  0.00      R00  C  
ATOM   1464  CD1 LEU 0  94     -11.575   1.807   9.351  1.00  0.00      R00  C  
ATOM   1465  CD2 LEU 0  94     -12.331   3.221   7.228  1.00  0.00      R00  C  
ATOM   1466  H   LEU 0  94     -15.644  -0.557   8.420  1.00  0.00      R00  H  
ATOM   1467  HA  LEU 0  94     -14.199   1.072  10.407  1.00  0.00           H  
ATOM   1468  HB3 LEU 0  94     -14.558   1.734   7.367  1.00  0.00           H  
ATOM   1469  HB2 LEU 0  94     -13.484   0.512   7.804  1.00  0.00           H  
ATOM   1470  HG  LEU 0  94     -13.155   3.197   9.133  1.00  0.00           H  
ATOM   1471 HD11 LEU 0  94     -11.721   0.734   9.474  1.00  0.00           H  
ATOM   1472 HD12 LEU 0  94     -10.550   1.985   9.028  1.00  0.00           H  
ATOM   1473 HD13 LEU 0  94     -11.517   2.353  10.293  1.00  0.00           H  
ATOM   1474 HD21 LEU 0  94     -12.978   2.911   6.407  1.00  0.00           H  
ATOM   1475 HD22 LEU 0  94     -12.470   4.292   7.374  1.00  0.00           H  
ATOM   1476 HD23 LEU 0  94     -11.288   3.006   6.999  1.00  0.00           H  
ATOM   1477  N   ILE 0  95     -16.870   2.388   9.241  1.00  0.00      R00  N  
ATOM   1478  CA  ILE 0  95     -17.869   3.488   9.480  1.00  0.00      R00  C  
ATOM   1479  C   ILE 0  95     -18.472   3.290  10.901  1.00  0.00      R00  C  
ATOM   1480  O   ILE 0  95     -18.587   4.305  11.593  1.00  0.00      R00  O  
ATOM   1481  CB  ILE 0  95     -19.044   3.490   8.371  1.00  0.00      R00  C  
ATOM   1482  CG2 ILE 0  95     -20.335   4.353   8.669  1.00  0.00      R00  C  
ATOM   1483  CG1 ILE 0  95     -18.456   3.620   6.908  1.00  0.00      R00  C  
ATOM   1484  CD1 ILE 0  95     -19.296   3.118   5.784  1.00  0.00      R00  C  
ATOM   1485  H   ILE 0  95     -17.262   1.694   8.621  1.00  0.00      R00  H  
ATOM   1486  HA  ILE 0  95     -17.304   4.420   9.506  1.00  0.00           H  
ATOM   1487  HB  ILE 0  95     -19.429   2.476   8.477  1.00  0.00           H  
ATOM   1488 HG21 ILE 0  95     -20.225   5.060   9.492  1.00  0.00           H  
ATOM   1489 HG22 ILE 0  95     -20.669   4.846   7.756  1.00  0.00           H  
ATOM   1490 HG23 ILE 0  95     -21.180   3.695   8.872  1.00  0.00           H  
ATOM   1491 HG13 ILE 0  95     -17.477   3.147   6.835  1.00  0.00           H  
ATOM   1492 HG12 ILE 0  95     -18.189   4.669   6.778  1.00  0.00           H  
ATOM   1493 HD11 ILE 0  95     -18.916   3.545   4.856  1.00  0.00           H  
ATOM   1494 HD12 ILE 0  95     -19.322   2.036   5.655  1.00  0.00           H  
ATOM   1495 HD13 ILE 0  95     -20.345   3.374   5.931  1.00  0.00           H  
ATOM   1496  N   ILE 0  96     -18.797   2.059  11.322  1.00  0.00      R00  N  
ATOM   1497  CA  ILE 0  96     -18.968   1.757  12.768  1.00  0.00      R00  C  
ATOM   1498  C   ILE 0  96     -17.772   2.175  13.673  1.00  0.00      R00  C  
ATOM   1499  O   ILE 0  96     -17.931   3.060  14.527  1.00  0.00      R00  O  
ATOM   1500  CB  ILE 0  96     -19.252   0.193  13.089  1.00  0.00      R00  C  
ATOM   1501  CG2 ILE 0  96     -18.995  -0.242  14.563  1.00  0.00      R00  C  
ATOM   1502  CG1 ILE 0  96     -20.502  -0.468  12.442  1.00  0.00      R00  C  
ATOM   1503  CD1 ILE 0  96     -20.231  -1.954  11.998  1.00  0.00      R00  C  
ATOM   1504  H   ILE 0  96     -18.956   1.280  10.700  1.00  0.00      R00  H  
ATOM   1505  HA  ILE 0  96     -19.866   2.301  13.058  1.00  0.00           H  
ATOM   1506  HB  ILE 0  96     -18.389  -0.237  12.579  1.00  0.00           H  
ATOM   1507 HG21 ILE 0  96     -19.123  -1.322  14.639  1.00  0.00           H  
ATOM   1508 HG22 ILE 0  96     -17.935  -0.066  14.746  1.00  0.00           H  
ATOM   1509 HG23 ILE 0  96     -19.488   0.395  15.298  1.00  0.00           H  
ATOM   1510 HG13 ILE 0  96     -20.608  -0.036  11.447  1.00  0.00           H  
ATOM   1511 HG12 ILE 0  96     -21.370  -0.308  13.083  1.00  0.00           H  
ATOM   1512 HD11 ILE 0  96     -19.385  -2.432  12.493  1.00  0.00           H  
ATOM   1513 HD12 ILE 0  96     -21.082  -2.554  12.322  1.00  0.00           H  
ATOM   1514 HD13 ILE 0  96     -20.214  -2.008  10.910  1.00  0.00           H  
ATOM   1515  N   THR 0  97     -16.576   1.599  13.402  1.00  0.00      R00  N  
ATOM   1516  CA  THR 0  97     -15.331   1.783  14.150  1.00  0.00      R00  C  
ATOM   1517  C   THR 0  97     -14.939   3.305  14.282  1.00  0.00      R00  C  
ATOM   1518  O   THR 0  97     -14.652   3.692  15.412  1.00  0.00      R00  O  
ATOM   1519  CB  THR 0  97     -14.088   1.087  13.465  1.00  0.00      R00  C  
ATOM   1520  OG1 THR 0  97     -14.328  -0.289  13.234  1.00  0.00      R00  O  
ATOM   1521  CG2 THR 0  97     -12.780   1.267  14.249  1.00  0.00      R00  C  
ATOM   1522  H   THR 0  97     -16.543   0.863  12.712  1.00  0.00      R00  H  
ATOM   1523  HG1 THR 0  97     -15.005  -0.376  12.558  1.00  0.00      R00  H  
ATOM   1524  HA  THR 0  97     -15.536   1.390  15.146  1.00  0.00           H  
ATOM   1525  HB  THR 0  97     -13.930   1.586  12.509  1.00  0.00           H  
ATOM   1526 HG21 THR 0  97     -12.921   0.550  15.058  1.00  0.00           H  
ATOM   1527 HG22 THR 0  97     -11.981   0.776  13.693  1.00  0.00           H  
ATOM   1528 HG23 THR 0  97     -12.453   2.269  14.528  1.00  0.00           H  
ATOM   1529  N   MET 0  98     -14.941   4.118  13.222  1.00  0.00      R00  N  
ATOM   1530  CA  MET 0  98     -14.572   5.508  13.286  1.00  0.00      R00  C  
ATOM   1531  C   MET 0  98     -15.522   6.421  14.058  1.00  0.00      R00  C  
ATOM   1532  O   MET 0  98     -15.070   7.447  14.667  1.00  0.00      R00  O  
ATOM   1533  CB  MET 0  98     -14.100   5.993  11.839  1.00  0.00      R00  C  
ATOM   1534  CG  MET 0  98     -15.292   6.279  10.911  1.00  0.00      R00  C  
ATOM   1535  SD  MET 0  98     -14.882   6.077   9.212  1.00  0.00      R00  S  
ATOM   1536  CE  MET 0  98     -13.363   7.087   9.230  1.00  0.00      R00  C  
ATOM   1537  H   MET 0  98     -15.086   3.736  12.298  1.00  0.00      R00  H  
ATOM   1538  HA  MET 0  98     -13.610   5.612  13.787  1.00  0.00           H  
ATOM   1539  HB3 MET 0  98     -13.527   5.142  11.471  1.00  0.00           H  
ATOM   1540  HB2 MET 0  98     -13.484   6.880  11.986  1.00  0.00           H  
ATOM   1541  HG3 MET 0  98     -15.581   7.316  11.082  1.00  0.00           H  
ATOM   1542  HG2 MET 0  98     -16.072   5.522  10.983  1.00  0.00           H  
ATOM   1543  HE1 MET 0  98     -12.626   6.752   9.960  1.00  0.00           H  
ATOM   1544  HE2 MET 0  98     -12.786   7.053   8.306  1.00  0.00           H  
ATOM   1545  HE3 MET 0  98     -13.712   8.107   9.394  1.00  0.00           H  
ATOM   1546  N   SER 0  99     -16.819   6.071  14.070  1.00  0.00      R00  N  
ATOM   1547  CA  SER 0  99     -17.776   6.748  15.011  1.00  0.00      R00  C  
ATOM   1548  C   SER 0  99     -17.720   6.272  16.430  1.00  0.00      R00  C  
ATOM   1549  O   SER 0  99     -17.818   7.149  17.299  1.00  0.00      R00  O  
ATOM   1550  CB  SER 0  99     -19.106   6.675  14.343  1.00  0.00      R00  C  
ATOM   1551  OG  SER 0  99     -19.446   5.390  13.933  1.00  0.00      R00  O  
ATOM   1552  H   SER 0  99     -17.092   5.168  13.710  1.00  0.00      R00  H  
ATOM   1553  HG  SER 0  99     -19.088   5.196  13.064  1.00  0.00      R00  H  
ATOM   1554  HA  SER 0  99     -17.430   7.781  15.061  1.00  0.00           H  
ATOM   1555  HB3 SER 0  99     -19.292   7.471  13.621  1.00  0.00           H  
ATOM   1556  HB2 SER 0  99     -19.834   6.922  15.115  1.00  0.00           H  
ATOM   1557  N   VAL 0 100     -17.559   5.007  16.796  1.00  0.00      R00  N  
ATOM   1558  CA  VAL 0 100     -17.492   4.637  18.205  1.00  0.00      R00  C  
ATOM   1559  C   VAL 0 100     -16.064   4.810  18.772  1.00  0.00      R00  C  
ATOM   1560  O   VAL 0 100     -15.904   4.821  19.950  1.00  0.00      R00  O  
ATOM   1561  CB  VAL 0 100     -18.016   3.111  18.509  1.00  0.00      R00  C  
ATOM   1562  CG1 VAL 0 100     -19.441   3.028  18.052  1.00  0.00      R00  C  
ATOM   1563  CG2 VAL 0 100     -17.118   2.057  17.843  1.00  0.00      R00  C  
ATOM   1564  H   VAL 0 100     -17.579   4.279  16.096  1.00  0.00      R00  H  
ATOM   1565  HA  VAL 0 100     -18.187   5.306  18.714  1.00  0.00           H  
ATOM   1566  HB  VAL 0 100     -17.965   2.934  19.583  1.00  0.00           H  
ATOM   1567 HG11 VAL 0 100     -19.656   3.265  17.011  1.00  0.00           H  
ATOM   1568 HG12 VAL 0 100     -19.900   2.115  18.432  1.00  0.00           H  
ATOM   1569 HG13 VAL 0 100     -19.982   3.835  18.546  1.00  0.00           H  
ATOM   1570 HG21 VAL 0 100     -16.108   1.920  18.229  1.00  0.00           H  
ATOM   1571 HG22 VAL 0 100     -17.634   1.110  17.684  1.00  0.00           H  
ATOM   1572 HG23 VAL 0 100     -16.895   2.260  16.795  1.00  0.00           H  
ATOM   1573  N   ARG 0 101     -15.044   4.790  17.922  1.00  0.00      R00  N  
ATOM   1574  CA  ARG 0 101     -13.703   5.125  18.281  1.00  0.00      R00  C  
ATOM   1575  C   ARG 0 101     -13.123   3.979  19.074  1.00  0.00      R00  C  
ATOM   1576  O   ARG 0 101     -12.510   4.229  20.045  1.00  0.00      R00  O  
ATOM   1577  CB  ARG 0 101     -13.570   6.526  18.911  1.00  0.00      R00  C  
ATOM   1578  CG  ARG 0 101     -13.911   7.695  18.050  1.00  0.00      R00  C  
ATOM   1579  CD  ARG 0 101     -13.861   9.024  18.770  1.00  0.00      R00  C  
ATOM   1580  NE  ARG 0 101     -14.824   9.169  19.904  1.00  0.00      R00  N  
ATOM   1581  CZ  ARG 0 101     -14.558   9.630  21.141  1.00  0.00      R00  C  
ATOM   1582  NH1 ARG 0 101     -15.610   9.578  21.973  1.00  0.00      R00  N  
ATOM   1583  NH2 ARG 0 101     -13.325  10.035  21.502  1.00  0.00      R00  N1+
ATOM   1584  H   ARG 0 101     -15.155   4.605  16.935  1.00  0.00      R00  H  
ATOM   1585  HE  ARG 0 101     -15.766   8.830  19.769  1.00  0.00      R00  H  
ATOM   1586 HH11 ARG 0 101     -15.654   9.867  22.940  1.00  0.00      R00  H  
ATOM   1587 HH12 ARG 0 101     -16.435   9.088  21.657  1.00  0.00      R00  H  
ATOM   1588 HH21 ARG 0 101     -13.123  10.312  22.452  1.00  0.00      R00  H  
ATOM   1589 HH22 ARG 0 101     -12.550   9.941  20.861  1.00  0.00      R00  H  
ATOM   1590  HA  ARG 0 101     -13.074   4.967  17.405  1.00  0.00           H  
ATOM   1591  HB3 ARG 0 101     -12.510   6.580  19.161  1.00  0.00           H  
ATOM   1592  HB2 ARG 0 101     -14.052   6.570  19.887  1.00  0.00           H  
ATOM   1593  HG3 ARG 0 101     -14.875   7.499  17.581  1.00  0.00           H  
ATOM   1594  HG2 ARG 0 101     -13.214   7.719  17.212  1.00  0.00           H  
ATOM   1595  HD3 ARG 0 101     -14.032   9.878  18.115  1.00  0.00           H  
ATOM   1596  HD2 ARG 0 101     -12.848   9.090  19.167  1.00  0.00           H  
ATOM   1597  N   SER 0 102     -13.385   2.736  18.642  1.00  0.00      R00  N  
ATOM   1598  CA  SER 0 102     -13.046   1.478  19.247  1.00  0.00      R00  C  
ATOM   1599  C   SER 0 102     -13.448   0.322  18.256  1.00  0.00      R00  C  
ATOM   1600  O   SER 0 102     -13.954   0.706  17.128  1.00  0.00      R00  O  
ATOM   1601  CB  SER 0 102     -13.631   1.324  20.639  1.00  0.00      R00  C  
ATOM   1602  OG  SER 0 102     -13.593  -0.004  21.050  1.00  0.00      R00  O  
ATOM   1603  H   SER 0 102     -13.689   2.540  17.699  1.00  0.00      R00  H  
ATOM   1604  HG  SER 0 102     -14.329  -0.099  21.659  1.00  0.00      R00  H  
ATOM   1605  HA  SER 0 102     -11.957   1.493  19.281  1.00  0.00           H  
ATOM   1606  HB3 SER 0 102     -14.696   1.506  20.496  1.00  0.00           H  
ATOM   1607  HB2 SER 0 102     -13.197   2.105  21.263  1.00  0.00           H  
ATOM   1608  N   TRP 0 103     -13.299  -0.945  18.637  1.00  0.00      R00  N  
ATOM   1609  CA  TRP 0 103     -13.688  -2.075  17.787  1.00  0.00      R00  C  
ATOM   1610  C   TRP 0 103     -14.468  -3.028  18.716  1.00  0.00      R00  C  
ATOM   1611  O   TRP 0 103     -13.822  -3.844  19.331  1.00  0.00      R00  O  
ATOM   1612  CB  TRP 0 103     -12.394  -2.710  17.200  1.00  0.00      R00  C  
ATOM   1613  CG  TRP 0 103     -11.506  -1.846  16.409  1.00  0.00      R00  C  
ATOM   1614  CD2 TRP 0 103     -10.455  -0.932  16.905  1.00  0.00      R00  C  
ATOM   1615  CE2 TRP 0 103      -9.771  -0.399  15.743  1.00  0.00      R00  C  
ATOM   1616  CE3 TRP 0 103      -9.951  -0.587  18.171  1.00  0.00      R00  C  
ATOM   1617  CD1 TRP 0 103     -11.355  -1.921  15.086  1.00  0.00      R00  C  
ATOM   1618  NE1 TRP 0 103     -10.356  -1.090  14.717  1.00  0.00      R00  N  
ATOM   1619  CZ2 TRP 0 103      -8.724   0.510  15.874  1.00  0.00      R00  C  
ATOM   1620  CZ3 TRP 0 103      -8.878   0.324  18.262  1.00  0.00      R00  C  
ATOM   1621  CH2 TRP 0 103      -8.282   0.880  17.149  1.00  0.00      R00  C  
ATOM   1622  H   TRP 0 103     -13.021  -1.096  19.596  1.00  0.00      R00  H  
ATOM   1623  HE1 TRP 0 103     -10.234  -0.849  13.744  1.00  0.00      R00  H  
ATOM   1624  HA  TRP 0 103     -14.297  -1.720  16.956  1.00  0.00           H  
ATOM   1625  HB3 TRP 0 103     -12.619  -3.619  16.642  1.00  0.00           H  
ATOM   1626  HB2 TRP 0 103     -11.761  -3.076  18.009  1.00  0.00           H  
ATOM   1627  HE3 TRP 0 103     -10.317  -1.027  19.086  1.00  0.00           H  
ATOM   1628  HD1 TRP 0 103     -12.049  -2.525  14.521  1.00  0.00           H  
ATOM   1629  HZ2 TRP 0 103      -8.269   0.951  14.999  1.00  0.00           H  
ATOM   1630  HZ3 TRP 0 103      -8.723   0.554  19.306  1.00  0.00           H  
ATOM   1631  HH2 TRP 0 103      -7.413   1.501  17.305  1.00  0.00           H  
ATOM   1632  N   PRO 0 104     -15.761  -2.708  18.934  1.00  0.00      R00  N  
ATOM   1633  CA  PRO 0 104     -16.624  -3.419  19.801  1.00  0.00      R00  C  
ATOM   1634  C   PRO 0 104     -17.065  -4.851  19.537  1.00  0.00      R00  C  
ATOM   1635  O   PRO 0 104     -18.044  -5.352  20.149  1.00  0.00      R00  O  
ATOM   1636  CD  PRO 0 104     -16.493  -1.653  18.167  1.00  0.00      R00  C  
ATOM   1637  CB  PRO 0 104     -17.847  -2.525  19.909  1.00  0.00      R00  C  
ATOM   1638  CG  PRO 0 104     -17.934  -1.686  18.622  1.00  0.00      R00  C  
ATOM   1639  HD2 PRO 0 104     -16.467  -1.908  17.108  1.00  0.00           H  
ATOM   1640  HD3 PRO 0 104     -16.080  -0.660  18.344  1.00  0.00           H  
ATOM   1641  HA  PRO 0 104     -16.122  -3.549  20.759  1.00  0.00           H  
ATOM   1642  HB3 PRO 0 104     -17.674  -1.863  20.757  1.00  0.00           H  
ATOM   1643  HB2 PRO 0 104     -18.716  -3.055  20.297  1.00  0.00           H  
ATOM   1644  HG2 PRO 0 104     -18.580  -2.110  17.853  1.00  0.00           H  
ATOM   1645  HG3 PRO 0 104     -18.334  -0.677  18.716  1.00  0.00           H  
ATOM   1646  N   PHE 0 105     -16.559  -5.538  18.497  1.00  0.00      R00  N  
ATOM   1647  CA  PHE 0 105     -17.200  -6.705  17.857  1.00  0.00      R00  C  
ATOM   1648  C   PHE 0 105     -17.001  -8.043  18.584  1.00  0.00      R00  C  
ATOM   1649  O   PHE 0 105     -17.634  -9.039  18.244  1.00  0.00      R00  O  
ATOM   1650  CB  PHE 0 105     -16.525  -6.865  16.434  1.00  0.00      R00  C  
ATOM   1651  CG  PHE 0 105     -16.159  -5.581  15.666  1.00  0.00      R00  C  
ATOM   1652  CD1 PHE 0 105     -14.775  -5.428  15.365  1.00  0.00      R00  C  
ATOM   1653  CD2 PHE 0 105     -17.056  -4.552  15.304  1.00  0.00      R00  C  
ATOM   1654  CE1 PHE 0 105     -14.306  -4.275  14.750  1.00  0.00      R00  C  
ATOM   1655  CE2 PHE 0 105     -16.543  -3.454  14.715  1.00  0.00      R00  C  
ATOM   1656  CZ  PHE 0 105     -15.176  -3.272  14.361  1.00  0.00      R00  C  
ATOM   1657  H   PHE 0 105     -15.893  -5.051  17.915  1.00  0.00      R00  H  
ATOM   1658  HA  PHE 0 105     -18.263  -6.462  17.847  1.00  0.00           H  
ATOM   1659  HB3 PHE 0 105     -17.289  -7.351  15.827  1.00  0.00           H  
ATOM   1660  HB2 PHE 0 105     -15.651  -7.507  16.536  1.00  0.00           H  
ATOM   1661  HD1 PHE 0 105     -14.058  -6.166  15.691  1.00  0.00           H  
ATOM   1662  HD2 PHE 0 105     -18.081  -4.675  15.619  1.00  0.00           H  
ATOM   1663  HE1 PHE 0 105     -13.253  -4.058  14.638  1.00  0.00           H  
ATOM   1664  HE2 PHE 0 105     -17.170  -2.630  14.405  1.00  0.00           H  
ATOM   1665  HZ  PHE 0 105     -14.752  -2.344  14.008  1.00  0.00           H  
ATOM   1666  N   GLY 0 106     -16.014  -8.164  19.501  1.00  0.00      R00  N  
ATOM   1667  CA  GLY 0 106     -15.781  -9.311  20.313  1.00  0.00      R00  C  
ATOM   1668  C   GLY 0 106     -14.897 -10.400  19.642  1.00  0.00      R00  C  
ATOM   1669  O   GLY 0 106     -13.995  -9.949  18.883  1.00  0.00      R00  O  
ATOM   1670  H   GLY 0 106     -15.458  -7.372  19.790  1.00  0.00      R00  H  
ATOM   1671  HA3 GLY 0 106     -16.607  -9.791  20.839  1.00  0.00           H  
ATOM   1672  HA2 GLY 0 106     -15.093  -9.048  21.117  1.00  0.00           H  
ATOM   1673  N   SER 0 107     -15.015 -11.706  19.991  1.00  0.00      R00  N  
ATOM   1674  CA  SER 0 107     -14.227 -12.751  19.320  1.00  0.00      R00  C  
ATOM   1675  C   SER 0 107     -14.608 -12.943  17.879  1.00  0.00      R00  C  
ATOM   1676  O   SER 0 107     -15.577 -12.340  17.452  1.00  0.00      R00  O  
ATOM   1677  CB  SER 0 107     -14.377 -13.978  20.263  1.00  0.00      R00  C  
ATOM   1678  OG  SER 0 107     -13.316 -14.908  19.979  1.00  0.00      R00  O  
ATOM   1679  H   SER 0 107     -15.607 -12.025  20.745  1.00  0.00      R00  H  
ATOM   1680  HG  SER 0 107     -13.049 -15.392  20.764  1.00  0.00      R00  H  
ATOM   1681  HA  SER 0 107     -13.192 -12.444  19.466  1.00  0.00           H  
ATOM   1682  HB3 SER 0 107     -15.415 -14.303  20.199  1.00  0.00           H  
ATOM   1683  HB2 SER 0 107     -14.178 -13.648  21.283  1.00  0.00           H  
ATOM   1684  N   PHE 0 108     -13.899 -13.842  17.230  1.00  0.00      R00  N  
ATOM   1685  CA  PHE 0 108     -13.974 -14.302  15.884  1.00  0.00      R00  C  
ATOM   1686  C   PHE 0 108     -13.575 -13.241  14.766  1.00  0.00      R00  C  
ATOM   1687  O   PHE 0 108     -12.806 -13.594  13.845  1.00  0.00      R00  O  
ATOM   1688  CB  PHE 0 108     -15.286 -15.102  15.583  1.00  0.00      R00  C  
ATOM   1689  CG  PHE 0 108     -15.394 -15.667  14.179  1.00  0.00      R00  C  
ATOM   1690  CD1 PHE 0 108     -16.270 -15.103  13.185  1.00  0.00      R00  C  
ATOM   1691  CD2 PHE 0 108     -14.495 -16.655  13.733  1.00  0.00      R00  C  
ATOM   1692  CE1 PHE 0 108     -16.102 -15.402  11.855  1.00  0.00      R00  C  
ATOM   1693  CE2 PHE 0 108     -14.355 -16.995  12.419  1.00  0.00      R00  C  
ATOM   1694  CZ  PHE 0 108     -15.141 -16.337  11.525  1.00  0.00      R00  C  
ATOM   1695  H   PHE 0 108     -13.361 -14.403  17.875  1.00  0.00      R00  H  
ATOM   1696  HA  PHE 0 108     -13.230 -15.098  15.859  1.00  0.00           H  
ATOM   1697  HB3 PHE 0 108     -16.171 -14.548  15.897  1.00  0.00           H  
ATOM   1698  HB2 PHE 0 108     -15.120 -15.977  16.212  1.00  0.00           H  
ATOM   1699  HD1 PHE 0 108     -17.045 -14.412  13.482  1.00  0.00           H  
ATOM   1700  HD2 PHE 0 108     -13.847 -17.039  14.507  1.00  0.00           H  
ATOM   1701  HE1 PHE 0 108     -16.675 -14.890  11.096  1.00  0.00           H  
ATOM   1702  HE2 PHE 0 108     -13.613 -17.717  12.112  1.00  0.00           H  
ATOM   1703  HZ  PHE 0 108     -14.937 -16.554  10.487  1.00  0.00           H  
ATOM   1704  N   PHE 0 109     -13.988 -11.978  14.922  1.00  0.00      R00  N  
ATOM   1705  CA  PHE 0 109     -13.652 -10.861  14.000  1.00  0.00      R00  C  
ATOM   1706  C   PHE 0 109     -12.188 -10.797  13.543  1.00  0.00      R00  C  
ATOM   1707  O   PHE 0 109     -12.002 -10.605  12.385  1.00  0.00      R00  O  
ATOM   1708  CB  PHE 0 109     -14.182  -9.591  14.526  1.00  0.00      R00  C  
ATOM   1709  CG  PHE 0 109     -15.680  -9.420  14.286  1.00  0.00      R00  C  
ATOM   1710  CD1 PHE 0 109     -16.291  -8.857  13.140  1.00  0.00      R00  C  
ATOM   1711  CD2 PHE 0 109     -16.552  -9.956  15.243  1.00  0.00      R00  C  
ATOM   1712  CE1 PHE 0 109     -17.635  -8.682  13.114  1.00  0.00      R00  C  
ATOM   1713  CE2 PHE 0 109     -17.915  -9.835  15.142  1.00  0.00      R00  C  
ATOM   1714  CZ  PHE 0 109     -18.440  -9.129  14.080  1.00  0.00      R00  C  
ATOM   1715  H   PHE 0 109     -14.499 -11.772  15.769  1.00  0.00      R00  H  
ATOM   1716  HA  PHE 0 109     -14.349 -11.175  13.224  1.00  0.00           H  
ATOM   1717  HB3 PHE 0 109     -13.646  -8.743  14.098  1.00  0.00           H  
ATOM   1718  HB2 PHE 0 109     -14.046  -9.437  15.596  1.00  0.00           H  
ATOM   1719  HD1 PHE 0 109     -15.692  -8.504  12.313  1.00  0.00           H  
ATOM   1720  HD2 PHE 0 109     -16.145 -10.352  16.162  1.00  0.00           H  
ATOM   1721  HE1 PHE 0 109     -18.035  -8.198  12.235  1.00  0.00           H  
ATOM   1722  HE2 PHE 0 109     -18.356 -10.271  16.026  1.00  0.00           H  
ATOM   1723  HZ  PHE 0 109     -19.503  -8.959  14.002  1.00  0.00           H  
ATOM   1724  N   CYS 0 110     -11.210 -10.987  14.438  1.00  0.00      R00  N  
ATOM   1725  CA  CYS 0 110      -9.776 -10.923  14.013  1.00  0.00      R00  C  
ATOM   1726  C   CYS 0 110      -9.498 -12.143  13.179  1.00  0.00      R00  C  
ATOM   1727  O   CYS 0 110      -8.709 -12.127  12.190  1.00  0.00      R00  O  
ATOM   1728  CB  CYS 0 110      -8.780 -10.884  15.232  1.00  0.00      R00  C  
ATOM   1729  SG  CYS 0 110      -7.058 -10.234  15.042  1.00  0.00      R00  S  
ATOM   1730  H   CYS 0 110     -11.442 -11.157  15.406  1.00  0.00      R00  H  
ATOM   1731  HB2 CYS 0 110      -9.260 -10.176  15.907  1.00  0.00           H  
ATOM   1732  HB3 CYS 0 110      -8.798 -11.886  15.661  1.00  0.00           H  
ATOM   1733  HA  CYS 0 110      -9.679 -10.009  13.426  1.00  0.00           H  
ATOM   1734  N   LYS 0 111     -10.028 -13.373  13.553  1.00  0.00      R00  N  
ATOM   1735  CA  LYS 0 111      -9.874 -14.558  12.679  1.00  0.00      R00  C  
ATOM   1736  C   LYS 0 111     -10.537 -14.221  11.346  1.00  0.00      R00  C  
ATOM   1737  O   LYS 0 111      -9.891 -14.400  10.322  1.00  0.00      R00  O  
ATOM   1738  CB  LYS 0 111     -10.441 -15.849  13.277  1.00  0.00      R00  C  
ATOM   1739  CG  LYS 0 111     -10.056 -17.156  12.620  1.00  0.00      R00  C  
ATOM   1740  CD  LYS 0 111      -9.975 -18.346  13.555  1.00  0.00      R00  C  
ATOM   1741  CE  LYS 0 111      -8.655 -18.270  14.335  1.00  0.00      R00  C  
ATOM   1742  NZ  LYS 0 111      -8.738 -19.370  15.361  1.00  0.00      R00  N1+
ATOM   1743  H   LYS 0 111     -10.663 -13.478  14.331  1.00  0.00      R00  H  
ATOM   1744  HZ1 LYS 0 111      -7.908 -19.396  15.937  1.00  0.00      R00  H  
ATOM   1745  HZ2 LYS 0 111      -9.577 -19.219  15.902  1.00  0.00      R00  H  
ATOM   1746  HZ3 LYS 0 111      -8.670 -20.226  14.829  1.00  0.00      R00  H  
ATOM   1747  HA  LYS 0 111      -8.793 -14.649  12.569  1.00  0.00           H  
ATOM   1748  HB3 LYS 0 111     -11.526 -15.954  13.276  1.00  0.00           H  
ATOM   1749  HB2 LYS 0 111     -10.166 -15.882  14.332  1.00  0.00           H  
ATOM   1750  HG3 LYS 0 111      -9.152 -17.005  12.029  1.00  0.00           H  
ATOM   1751  HG2 LYS 0 111     -10.804 -17.319  11.844  1.00  0.00           H  
ATOM   1752  HD3 LYS 0 111     -10.143 -19.266  12.995  1.00  0.00           H  
ATOM   1753  HD2 LYS 0 111     -10.874 -18.386  14.172  1.00  0.00           H  
ATOM   1754  HE3 LYS 0 111      -8.620 -17.312  14.854  1.00  0.00           H  
ATOM   1755  HE2 LYS 0 111      -7.815 -18.380  13.649  1.00  0.00           H  
ATOM   1756  N   ALA 0 112     -11.718 -13.595  11.328  1.00  0.00      R00  N  
ATOM   1757  CA  ALA 0 112     -12.497 -13.174  10.119  1.00  0.00      R00  C  
ATOM   1758  C   ALA 0 112     -11.802 -12.154   9.188  1.00  0.00      R00  C  
ATOM   1759  O   ALA 0 112     -12.017 -12.154   7.985  1.00  0.00      R00  O  
ATOM   1760  CB  ALA 0 112     -13.917 -12.627  10.569  1.00  0.00      R00  C  
ATOM   1761  H   ALA 0 112     -12.182 -13.448  12.213  1.00  0.00      R00  H  
ATOM   1762  HA  ALA 0 112     -12.737 -14.074   9.553  1.00  0.00           H  
ATOM   1763  HB1 ALA 0 112     -13.813 -11.616  10.962  1.00  0.00           H  
ATOM   1764  HB2 ALA 0 112     -14.642 -12.672   9.757  1.00  0.00           H  
ATOM   1765  HB3 ALA 0 112     -14.225 -13.301  11.369  1.00  0.00           H  
ATOM   1766  N   TYR 0 113     -10.893 -11.331   9.776  1.00  0.00      R00  N  
ATOM   1767  CA  TYR 0 113     -10.030 -10.324   9.171  1.00  0.00      R00  C  
ATOM   1768  C   TYR 0 113      -8.886 -11.002   8.402  1.00  0.00      R00  C  
ATOM   1769  O   TYR 0 113      -8.441 -10.564   7.332  1.00  0.00      R00  O  
ATOM   1770  CB  TYR 0 113      -9.516  -9.389  10.246  1.00  0.00      R00  C  
ATOM   1771  CG  TYR 0 113      -8.640  -8.274   9.756  1.00  0.00      R00  C  
ATOM   1772  CD1 TYR 0 113      -9.281  -7.091   9.299  1.00  0.00      R00  C  
ATOM   1773  CE1 TYR 0 113      -8.521  -5.961   8.965  1.00  0.00      R00  C  
ATOM   1774  CD2 TYR 0 113      -7.243  -8.408   9.820  1.00  0.00      R00  C  
ATOM   1775  CE2 TYR 0 113      -6.479  -7.230   9.501  1.00  0.00      R00  C  
ATOM   1776  CZ  TYR 0 113      -7.160  -6.063   9.132  1.00  0.00      R00  C  
ATOM   1777  OH  TYR 0 113      -6.521  -4.892   8.933  1.00  0.00      R00  O  
ATOM   1778  H   TYR 0 113     -10.798 -11.443  10.775  1.00  0.00      R00  H  
ATOM   1779  HH  TYR 0 113      -6.940  -4.301   8.303  1.00  0.00      R00  H  
ATOM   1780  HA  TYR 0 113     -10.632  -9.810   8.422  1.00  0.00           H  
ATOM   1781  HB3 TYR 0 113      -9.055  -9.946  11.062  1.00  0.00           H  
ATOM   1782  HB2 TYR 0 113     -10.366  -8.956  10.774  1.00  0.00           H  
ATOM   1783  HD1 TYR 0 113     -10.357  -6.995   9.299  1.00  0.00           H  
ATOM   1784  HE1 TYR 0 113      -8.971  -5.004   8.744  1.00  0.00           H  
ATOM   1785  HD2 TYR 0 113      -6.790  -9.288  10.252  1.00  0.00           H  
ATOM   1786  HE2 TYR 0 113      -5.410  -7.191   9.650  1.00  0.00           H  
ATOM   1787  N   MET 0 114      -8.165 -11.893   9.124  1.00  0.00      R00  N  
ATOM   1788  CA  MET 0 114      -7.001 -12.575   8.675  1.00  0.00      R00  C  
ATOM   1789  C   MET 0 114      -7.380 -13.532   7.573  1.00  0.00      R00  C  
ATOM   1790  O   MET 0 114      -6.673 -13.498   6.598  1.00  0.00      R00  O  
ATOM   1791  CB  MET 0 114      -6.385 -13.362   9.914  1.00  0.00      R00  C  
ATOM   1792  CG  MET 0 114      -5.718 -12.352  10.823  1.00  0.00      R00  C  
ATOM   1793  SD  MET 0 114      -4.340 -11.327  10.167  1.00  0.00      R00  S  
ATOM   1794  CE  MET 0 114      -3.491 -10.899  11.715  1.00  0.00      R00  C  
ATOM   1795  H   MET 0 114      -8.306 -11.914  10.123  1.00  0.00      R00  H  
ATOM   1796  HA  MET 0 114      -6.229 -11.877   8.352  1.00  0.00           H  
ATOM   1797  HB3 MET 0 114      -5.698 -14.075   9.459  1.00  0.00           H  
ATOM   1798  HB2 MET 0 114      -7.178 -13.934  10.396  1.00  0.00           H  
ATOM   1799  HG3 MET 0 114      -5.433 -12.859  11.745  1.00  0.00           H  
ATOM   1800  HG2 MET 0 114      -6.441 -11.578  11.082  1.00  0.00           H  
ATOM   1801  HE1 MET 0 114      -4.216 -10.234  12.186  1.00  0.00           H  
ATOM   1802  HE2 MET 0 114      -3.296 -11.714  12.413  1.00  0.00           H  
ATOM   1803  HE3 MET 0 114      -2.607 -10.305  11.484  1.00  0.00           H  
ATOM   1804  N   ILE 0 115      -8.464 -14.314   7.568  1.00  0.00      R00  N  
ATOM   1805  CA  ILE 0 115      -8.936 -15.100   6.433  1.00  0.00      R00  C  
ATOM   1806  C   ILE 0 115      -9.421 -14.209   5.224  1.00  0.00      R00  C  
ATOM   1807  O   ILE 0 115      -9.613 -14.770   4.138  1.00  0.00      R00  O  
ATOM   1808  CB  ILE 0 115     -10.118 -15.994   6.846  1.00  0.00      R00  C  
ATOM   1809  CG2 ILE 0 115      -9.651 -16.991   7.978  1.00  0.00      R00  C  
ATOM   1810  CG1 ILE 0 115     -11.437 -15.331   7.298  1.00  0.00      R00  C  
ATOM   1811  CD1 ILE 0 115     -12.659 -16.244   7.422  1.00  0.00      R00  C  
ATOM   1812  H   ILE 0 115      -9.048 -14.308   8.392  1.00  0.00      R00  H  
ATOM   1813  HA  ILE 0 115      -8.085 -15.739   6.199  1.00  0.00           H  
ATOM   1814  HB  ILE 0 115     -10.321 -16.623   5.979  1.00  0.00           H  
ATOM   1815 HG21 ILE 0 115     -10.238 -17.907   8.050  1.00  0.00           H  
ATOM   1816 HG22 ILE 0 115      -8.583 -17.205   8.008  1.00  0.00           H  
ATOM   1817 HG23 ILE 0 115      -9.680 -16.475   8.938  1.00  0.00           H  
ATOM   1818 HG13 ILE 0 115     -11.632 -14.431   6.716  1.00  0.00           H  
ATOM   1819 HG12 ILE 0 115     -11.162 -14.880   8.251  1.00  0.00           H  
ATOM   1820 HD11 ILE 0 115     -13.342 -15.634   8.012  1.00  0.00           H  
ATOM   1821 HD12 ILE 0 115     -13.133 -16.546   6.488  1.00  0.00           H  
ATOM   1822 HD13 ILE 0 115     -12.433 -17.149   7.986  1.00  0.00           H  
ATOM   1823  N   SER 0 116      -9.724 -12.924   5.390  1.00  0.00      R00  N  
ATOM   1824  CA  SER 0 116     -10.335 -12.016   4.399  1.00  0.00      R00  C  
ATOM   1825  C   SER 0 116      -9.240 -11.014   3.973  1.00  0.00      R00  C  
ATOM   1826  O   SER 0 116      -8.283 -11.374   3.261  1.00  0.00      R00  O  
ATOM   1827  CB  SER 0 116     -11.693 -11.469   4.815  1.00  0.00      R00  C  
ATOM   1828  OG  SER 0 116     -11.708 -10.583   5.931  1.00  0.00      R00  O  
ATOM   1829  H   SER 0 116      -9.481 -12.438   6.242  1.00  0.00      R00  H  
ATOM   1830  HG  SER 0 116     -11.904 -11.024   6.761  1.00  0.00      R00  H  
ATOM   1831  HA  SER 0 116     -10.547 -12.568   3.484  1.00  0.00           H  
ATOM   1832  HB3 SER 0 116     -12.454 -12.188   5.119  1.00  0.00           H  
ATOM   1833  HB2 SER 0 116     -12.079 -10.843   4.011  1.00  0.00           H  
ATOM   1834  N   THR 0 117      -9.406  -9.771   4.508  1.00  0.00      R00  N  
ATOM   1835  CA  THR 0 117      -8.455  -8.610   4.318  1.00  0.00      R00  C  
ATOM   1836  C   THR 0 117      -6.931  -8.917   4.396  1.00  0.00      R00  C  
ATOM   1837  O   THR 0 117      -6.188  -8.459   3.480  1.00  0.00      R00  O  
ATOM   1838  CB  THR 0 117      -8.812  -7.431   5.398  1.00  0.00      R00  C  
ATOM   1839  OG1 THR 0 117     -10.231  -7.159   5.353  1.00  0.00      R00  O  
ATOM   1840  CG2 THR 0 117      -8.051  -6.135   5.193  1.00  0.00      R00  C  
ATOM   1841  H   THR 0 117     -10.095  -9.656   5.238  1.00  0.00      R00  H  
ATOM   1842  HG1 THR 0 117     -10.426  -6.883   4.455  1.00  0.00      R00  H  
ATOM   1843  HA  THR 0 117      -8.754  -8.290   3.320  1.00  0.00           H  
ATOM   1844  HB  THR 0 117      -8.602  -7.705   6.433  1.00  0.00           H  
ATOM   1845 HG21 THR 0 117      -7.043  -6.138   4.778  1.00  0.00           H  
ATOM   1846 HG22 THR 0 117      -8.631  -5.716   4.370  1.00  0.00           H  
ATOM   1847 HG23 THR 0 117      -8.313  -5.396   5.950  1.00  0.00           H  
ATOM   1848  N   GLY 0 118      -6.456  -9.518   5.493  1.00  0.00      R00  N  
ATOM   1849  CA  GLY 0 118      -5.077  -9.595   5.876  1.00  0.00      R00  C  
ATOM   1850  C   GLY 0 118      -4.208 -10.463   4.997  1.00  0.00      R00  C  
ATOM   1851  O   GLY 0 118      -3.119 -10.046   4.693  1.00  0.00      R00  O  
ATOM   1852  H   GLY 0 118      -7.169  -9.929   6.079  1.00  0.00      R00  H  
ATOM   1853  HA3 GLY 0 118      -5.101  -9.940   6.909  1.00  0.00           H  
ATOM   1854  HA2 GLY 0 118      -4.598  -8.616   5.851  1.00  0.00           H  
ATOM   1855  N   ILE 0 119      -4.791 -11.571   4.518  1.00  0.00      R00  N  
ATOM   1856  CA  ILE 0 119      -4.052 -12.425   3.579  1.00  0.00      R00  C  
ATOM   1857  C   ILE 0 119      -3.963 -11.673   2.241  1.00  0.00      R00  C  
ATOM   1858  O   ILE 0 119      -2.901 -11.653   1.627  1.00  0.00      R00  O  
ATOM   1859  CB  ILE 0 119      -4.638 -13.848   3.348  1.00  0.00      R00  C  
ATOM   1860  CG2 ILE 0 119      -6.187 -13.874   3.172  1.00  0.00      R00  C  
ATOM   1861  CG1 ILE 0 119      -3.928 -14.667   2.236  1.00  0.00      R00  C  
ATOM   1862  CD1 ILE 0 119      -4.081 -16.216   2.540  1.00  0.00      R00  C  
ATOM   1863  H   ILE 0 119      -5.670 -11.883   4.905  1.00  0.00      R00  H  
ATOM   1864  HA  ILE 0 119      -2.991 -12.487   3.822  1.00  0.00           H  
ATOM   1865  HB  ILE 0 119      -4.389 -14.407   4.250  1.00  0.00           H  
ATOM   1866 HG21 ILE 0 119      -6.746 -13.454   4.008  1.00  0.00           H  
ATOM   1867 HG22 ILE 0 119      -6.580 -13.562   2.204  1.00  0.00           H  
ATOM   1868 HG23 ILE 0 119      -6.482 -14.923   3.219  1.00  0.00           H  
ATOM   1869 HG13 ILE 0 119      -2.858 -14.457   2.244  1.00  0.00           H  
ATOM   1870 HG12 ILE 0 119      -4.354 -14.409   1.267  1.00  0.00           H  
ATOM   1871 HD11 ILE 0 119      -5.019 -16.770   2.510  1.00  0.00           H  
ATOM   1872 HD12 ILE 0 119      -3.484 -16.792   1.834  1.00  0.00           H  
ATOM   1873 HD13 ILE 0 119      -3.640 -16.526   3.488  1.00  0.00           H  
ATOM   1874  N   ASN 0 120      -5.048 -10.982   1.815  1.00  0.00      R00  N  
ATOM   1875  CA  ASN 0 120      -5.157 -10.264   0.549  1.00  0.00      R00  C  
ATOM   1876  C   ASN 0 120      -4.161  -9.060   0.417  1.00  0.00      R00  C  
ATOM   1877  O   ASN 0 120      -3.877  -8.713  -0.670  1.00  0.00      R00  O  
ATOM   1878  CB  ASN 0 120      -6.619  -9.961   0.177  1.00  0.00      R00  C  
ATOM   1879  CG  ASN 0 120      -7.383 -11.223  -0.290  1.00  0.00      R00  C  
ATOM   1880  OD1 ASN 0 120      -7.538 -11.480  -1.509  1.00  0.00      R00  O  
ATOM   1881  ND2 ASN 0 120      -7.961 -11.921   0.601  1.00  0.00      R00  N  
ATOM   1882  H   ASN 0 120      -5.852 -10.970   2.426  1.00  0.00      R00  H  
ATOM   1883 HD21 ASN 0 120      -8.571 -12.694   0.380  1.00  0.00      R00  H  
ATOM   1884 HD22 ASN 0 120      -7.759 -11.698   1.566  1.00  0.00      R00  H  
ATOM   1885  HA  ASN 0 120      -4.737 -11.113   0.009  1.00  0.00           H  
ATOM   1886  HB3 ASN 0 120      -6.676  -9.221  -0.622  1.00  0.00           H  
ATOM   1887  HB2 ASN 0 120      -7.096  -9.459   1.019  1.00  0.00           H  
ATOM   1888  N   GLN 0 121      -3.558  -8.539   1.514  1.00  0.00      R00  N  
ATOM   1889  CA  GLN 0 121      -2.583  -7.523   1.487  1.00  0.00      R00  C  
ATOM   1890  C   GLN 0 121      -1.283  -7.984   0.842  1.00  0.00      R00  C  
ATOM   1891  O   GLN 0 121      -0.852  -7.571  -0.246  1.00  0.00      R00  O  
ATOM   1892  CB  GLN 0 121      -2.114  -7.119   2.895  1.00  0.00      R00  C  
ATOM   1893  CG  GLN 0 121      -3.234  -6.659   3.854  1.00  0.00      R00  C  
ATOM   1894  CD  GLN 0 121      -3.888  -5.365   3.360  1.00  0.00      R00  C  
ATOM   1895  OE1 GLN 0 121      -3.647  -4.899   2.234  1.00  0.00      R00  O  
ATOM   1896  NE2 GLN 0 121      -4.817  -4.787   4.133  1.00  0.00      R00  N  
ATOM   1897  H   GLN 0 121      -3.945  -8.826   2.402  1.00  0.00      R00  H  
ATOM   1898 HE21 GLN 0 121      -5.398  -4.061   3.740  1.00  0.00      R00  H  
ATOM   1899 HE22 GLN 0 121      -4.944  -5.172   5.058  1.00  0.00      R00  H  
ATOM   1900  HA  GLN 0 121      -2.932  -6.743   0.812  1.00  0.00           H  
ATOM   1901  HB3 GLN 0 121      -1.300  -6.403   2.776  1.00  0.00           H  
ATOM   1902  HB2 GLN 0 121      -1.650  -7.961   3.408  1.00  0.00           H  
ATOM   1903  HG3 GLN 0 121      -2.786  -6.437   4.823  1.00  0.00           H  
ATOM   1904  HG2 GLN 0 121      -4.014  -7.417   3.928  1.00  0.00           H  
ATOM   1905  N   PHE 0 122      -0.759  -9.126   1.377  1.00  0.00      R00  N  
ATOM   1906  CA  PHE 0 122       0.336  -9.853   0.792  1.00  0.00      R00  C  
ATOM   1907  C   PHE 0 122      -0.036 -10.347  -0.628  1.00  0.00      R00  C  
ATOM   1908  O   PHE 0 122       0.781 -10.134  -1.544  1.00  0.00      R00  O  
ATOM   1909  CB  PHE 0 122       0.771 -11.044   1.675  1.00  0.00      R00  C  
ATOM   1910  CG  PHE 0 122       1.280 -10.809   3.054  1.00  0.00      R00  C  
ATOM   1911  CD1 PHE 0 122       2.623 -10.508   3.306  1.00  0.00      R00  C  
ATOM   1912  CD2 PHE 0 122       0.421 -10.729   4.163  1.00  0.00      R00  C  
ATOM   1913  CE1 PHE 0 122       3.114 -10.277   4.550  1.00  0.00      R00  C  
ATOM   1914  CE2 PHE 0 122       0.890 -10.483   5.415  1.00  0.00      R00  C  
ATOM   1915  CZ  PHE 0 122       2.215 -10.175   5.598  1.00  0.00      R00  C  
ATOM   1916  H   PHE 0 122      -1.139  -9.432   2.261  1.00  0.00      R00  H  
ATOM   1917  HA  PHE 0 122       1.141  -9.119   0.755  1.00  0.00           H  
ATOM   1918  HB3 PHE 0 122       1.434 -11.680   1.088  1.00  0.00           H  
ATOM   1919  HB2 PHE 0 122      -0.057 -11.749   1.750  1.00  0.00           H  
ATOM   1920  HD1 PHE 0 122       3.344 -10.664   2.518  1.00  0.00           H  
ATOM   1921  HD2 PHE 0 122      -0.621 -10.966   4.005  1.00  0.00           H  
ATOM   1922  HE1 PHE 0 122       4.165 -10.141   4.758  1.00  0.00           H  
ATOM   1923  HE2 PHE 0 122       0.212 -10.382   6.250  1.00  0.00           H  
ATOM   1924  HZ  PHE 0 122       2.663  -9.982   6.561  1.00  0.00           H  
ATOM   1925  N   THR 0 123      -1.255 -10.898  -0.870  1.00  0.00      R00  N  
ATOM   1926  CA  THR 0 123      -1.660 -11.467  -2.200  1.00  0.00      R00  C  
ATOM   1927  C   THR 0 123      -1.753 -10.341  -3.283  1.00  0.00      R00  C  
ATOM   1928  O   THR 0 123      -1.246 -10.550  -4.406  1.00  0.00      R00  O  
ATOM   1929  CB  THR 0 123      -3.085 -12.172  -2.233  1.00  0.00      R00  C  
ATOM   1930  OG1 THR 0 123      -3.095 -13.034  -1.146  1.00  0.00      R00  O  
ATOM   1931  CG2 THR 0 123      -3.250 -12.998  -3.556  1.00  0.00      R00  C  
ATOM   1932  H   THR 0 123      -1.888 -11.209  -0.147  1.00  0.00      R00  H  
ATOM   1933  HG1 THR 0 123      -2.297 -13.548  -1.289  1.00  0.00      R00  H  
ATOM   1934  HA  THR 0 123      -0.887 -12.194  -2.448  1.00  0.00           H  
ATOM   1935  HB  THR 0 123      -3.812 -11.371  -2.100  1.00  0.00           H  
ATOM   1936 HG21 THR 0 123      -3.458 -12.296  -4.363  1.00  0.00           H  
ATOM   1937 HG22 THR 0 123      -2.486 -13.747  -3.765  1.00  0.00           H  
ATOM   1938 HG23 THR 0 123      -4.255 -13.420  -3.552  1.00  0.00           H  
ATOM   1939  N   SER 0 124      -2.289  -9.218  -2.890  1.00  0.00      R00  N  
ATOM   1940  CA  SER 0 124      -2.356  -8.081  -3.770  1.00  0.00      R00  C  
ATOM   1941  C   SER 0 124      -0.908  -7.543  -4.013  1.00  0.00      R00  C  
ATOM   1942  O   SER 0 124      -0.492  -7.368  -5.161  1.00  0.00      R00  O  
ATOM   1943  CB  SER 0 124      -3.203  -7.009  -3.054  1.00  0.00      R00  C  
ATOM   1944  OG  SER 0 124      -3.483  -5.970  -3.966  1.00  0.00      R00  O  
ATOM   1945  H   SER 0 124      -2.726  -9.033  -1.998  1.00  0.00      R00  H  
ATOM   1946  HG  SER 0 124      -3.801  -6.375  -4.776  1.00  0.00      R00  H  
ATOM   1947  HA  SER 0 124      -2.781  -8.381  -4.728  1.00  0.00           H  
ATOM   1948  HB3 SER 0 124      -2.724  -6.584  -2.172  1.00  0.00           H  
ATOM   1949  HB2 SER 0 124      -4.181  -7.436  -2.831  1.00  0.00           H  
ATOM   1950  N   SER 0 125      -0.072  -7.344  -2.970  1.00  0.00      R00  N  
ATOM   1951  CA  SER 0 125       1.305  -6.867  -3.019  1.00  0.00      R00  C  
ATOM   1952  C   SER 0 125       2.119  -7.747  -4.022  1.00  0.00      R00  C  
ATOM   1953  O   SER 0 125       2.856  -7.164  -4.828  1.00  0.00      R00  O  
ATOM   1954  CB  SER 0 125       1.791  -6.674  -1.600  1.00  0.00      R00  C  
ATOM   1955  OG  SER 0 125       2.932  -5.872  -1.485  1.00  0.00      R00  O  
ATOM   1956  H   SER 0 125      -0.458  -7.566  -2.064  1.00  0.00      R00  H  
ATOM   1957  HG  SER 0 125       2.807  -5.344  -0.693  1.00  0.00      R00  H  
ATOM   1958  HA  SER 0 125       1.358  -5.857  -3.426  1.00  0.00           H  
ATOM   1959  HB3 SER 0 125       2.149  -7.589  -1.128  1.00  0.00           H  
ATOM   1960  HB2 SER 0 125       0.992  -6.223  -1.011  1.00  0.00           H  
ATOM   1961  N   ILE 0 126       1.953  -9.070  -3.903  1.00  0.00      R00  N  
ATOM   1962  CA  ILE 0 126       2.614 -10.089  -4.734  1.00  0.00      R00  C  
ATOM   1963  C   ILE 0 126       1.976 -10.255  -6.135  1.00  0.00      R00  C  
ATOM   1964  O   ILE 0 126       2.732 -10.345  -7.093  1.00  0.00      R00  O  
ATOM   1965  CB  ILE 0 126       2.514 -11.473  -4.061  1.00  0.00      R00  C  
ATOM   1966  CG2 ILE 0 126       2.795 -12.702  -4.977  1.00  0.00      R00  C  
ATOM   1967  CG1 ILE 0 126       3.322 -11.647  -2.773  1.00  0.00      R00  C  
ATOM   1968  CD1 ILE 0 126       3.405 -13.023  -2.047  1.00  0.00      R00  C  
ATOM   1969  H   ILE 0 126       1.221  -9.323  -3.255  1.00  0.00      R00  H  
ATOM   1970  HA  ILE 0 126       3.667  -9.826  -4.833  1.00  0.00           H  
ATOM   1971  HB  ILE 0 126       1.460 -11.502  -3.783  1.00  0.00           H  
ATOM   1972 HG21 ILE 0 126       3.727 -12.592  -5.532  1.00  0.00           H  
ATOM   1973 HG22 ILE 0 126       2.797 -13.666  -4.469  1.00  0.00           H  
ATOM   1974 HG23 ILE 0 126       2.020 -12.873  -5.724  1.00  0.00           H  
ATOM   1975 HG13 ILE 0 126       3.012 -10.851  -2.096  1.00  0.00           H  
ATOM   1976 HG12 ILE 0 126       4.373 -11.496  -3.020  1.00  0.00           H  
ATOM   1977 HD11 ILE 0 126       4.323 -13.535  -2.337  1.00  0.00           H  
ATOM   1978 HD12 ILE 0 126       3.413 -12.857  -0.970  1.00  0.00           H  
ATOM   1979 HD13 ILE 0 126       2.552 -13.678  -2.230  1.00  0.00           H  
ATOM   1980  N   PHE 0 127       0.664 -10.194  -6.284  1.00  0.00      R00  N  
ATOM   1981  CA  PHE 0 127      -0.020 -10.245  -7.605  1.00  0.00      R00  C  
ATOM   1982  C   PHE 0 127       0.486  -9.280  -8.728  1.00  0.00      R00  C  
ATOM   1983  O   PHE 0 127       0.799  -9.734  -9.828  1.00  0.00      R00  O  
ATOM   1984  CB  PHE 0 127      -1.543 -10.299  -7.322  1.00  0.00      R00  C  
ATOM   1985  CG  PHE 0 127      -2.591 -10.328  -8.443  1.00  0.00      R00  C  
ATOM   1986  CD1 PHE 0 127      -2.583  -9.302  -9.416  1.00  0.00      R00  C  
ATOM   1987  CD2 PHE 0 127      -3.571 -11.299  -8.474  1.00  0.00      R00  C  
ATOM   1988  CE1 PHE 0 127      -3.604  -9.219 -10.309  1.00  0.00      R00  C  
ATOM   1989  CE2 PHE 0 127      -4.528 -11.220  -9.447  1.00  0.00      R00  C  
ATOM   1990  CZ  PHE 0 127      -4.598 -10.146 -10.308  1.00  0.00      R00  C  
ATOM   1991  H   PHE 0 127       0.031 -10.096  -5.503  1.00  0.00      R00  H  
ATOM   1992  HA  PHE 0 127       0.203 -11.256  -7.945  1.00  0.00           H  
ATOM   1993  HB3 PHE 0 127      -1.781  -9.420  -6.723  1.00  0.00           H  
ATOM   1994  HB2 PHE 0 127      -1.875 -11.004  -6.560  1.00  0.00           H  
ATOM   1995  HD1 PHE 0 127      -1.931  -8.469  -9.199  1.00  0.00           H  
ATOM   1996  HD2 PHE 0 127      -3.625 -12.087  -7.738  1.00  0.00           H  
ATOM   1997  HE1 PHE 0 127      -3.613  -8.337 -10.932  1.00  0.00           H  
ATOM   1998  HE2 PHE 0 127      -5.290 -11.985  -9.430  1.00  0.00           H  
ATOM   1999  HZ  PHE 0 127      -5.473 -10.099 -10.939  1.00  0.00           H  
ATOM   2000  N   LEU 0 128       0.683  -7.963  -8.407  1.00  0.00      R00  N  
ATOM   2001  CA  LEU 0 128       1.059  -6.921  -9.399  1.00  0.00      R00  C  
ATOM   2002  C   LEU 0 128       2.521  -6.986  -9.818  1.00  0.00      R00  C  
ATOM   2003  O   LEU 0 128       2.842  -6.672 -10.905  1.00  0.00      R00  O  
ATOM   2004  CB  LEU 0 128       0.626  -5.480  -8.915  1.00  0.00      R00  C  
ATOM   2005  CG  LEU 0 128      -0.808  -5.214  -8.513  1.00  0.00      R00  C  
ATOM   2006  CD1 LEU 0 128      -0.978  -3.880  -7.793  1.00  0.00      R00  C  
ATOM   2007  CD2 LEU 0 128      -1.715  -5.265  -9.804  1.00  0.00      R00  C  
ATOM   2008  H   LEU 0 128       0.335  -7.667  -7.506  1.00  0.00      R00  H  
ATOM   2009  HA  LEU 0 128       0.494  -7.140 -10.305  1.00  0.00           H  
ATOM   2010  HB3 LEU 0 128       0.952  -4.695  -9.597  1.00  0.00           H  
ATOM   2011  HB2 LEU 0 128       1.233  -5.247  -8.041  1.00  0.00           H  
ATOM   2012  HG  LEU 0 128      -1.173  -5.961  -7.807  1.00  0.00           H  
ATOM   2013 HD11 LEU 0 128      -0.066  -3.283  -7.838  1.00  0.00           H  
ATOM   2014 HD12 LEU 0 128      -1.831  -3.328  -8.187  1.00  0.00           H  
ATOM   2015 HD13 LEU 0 128      -1.188  -4.144  -6.757  1.00  0.00           H  
ATOM   2016 HD21 LEU 0 128      -1.187  -5.282 -10.758  1.00  0.00           H  
ATOM   2017 HD22 LEU 0 128      -2.278  -6.187  -9.662  1.00  0.00           H  
ATOM   2018 HD23 LEU 0 128      -2.427  -4.440  -9.773  1.00  0.00           H  
ATOM   2019  N   CYS 0 129       3.324  -7.619  -8.891  1.00  0.00      R00  N  
ATOM   2020  CA  CYS 0 129       4.679  -8.059  -9.135  1.00  0.00      R00  C  
ATOM   2021  C   CYS 0 129       4.673  -9.143 -10.256  1.00  0.00      R00  C  
ATOM   2022  O   CYS 0 129       5.403  -8.946 -11.210  1.00  0.00      R00  O  
ATOM   2023  CB  CYS 0 129       5.391  -8.415  -7.778  1.00  0.00      R00  C  
ATOM   2024  SG  CYS 0 129       7.070  -9.134  -8.083  1.00  0.00      R00  S  
ATOM   2025  H   CYS 0 129       2.936  -7.744  -7.967  1.00  0.00      R00  H  
ATOM   2026  HA  CYS 0 129       5.204  -7.213  -9.577  1.00  0.00           H  
ATOM   2027  HB3 CYS 0 129       4.738  -9.046  -7.176  1.00  0.00           H  
ATOM   2028  HB2 CYS 0 129       5.505  -7.518  -7.169  1.00  0.00           H  
ATOM   2029  HG  CYS 0 129       7.536  -8.038  -8.687  1.00  0.00           H  
ATOM   2030  N   ILE 0 130       3.886 -10.202 -10.084  1.00  0.00      R00  N  
ATOM   2031  CA  ILE 0 130       3.662 -11.300 -11.205  1.00  0.00      R00  C  
ATOM   2032  C   ILE 0 130       3.084 -10.707 -12.520  1.00  0.00      R00  C  
ATOM   2033  O   ILE 0 130       3.429 -11.154 -13.589  1.00  0.00      R00  O  
ATOM   2034  CB  ILE 0 130       2.776 -12.519 -10.715  1.00  0.00      R00  C  
ATOM   2035  CG2 ILE 0 130       2.531 -13.559 -11.751  1.00  0.00      R00  C  
ATOM   2036  CG1 ILE 0 130       3.292 -13.130  -9.374  1.00  0.00      R00  C  
ATOM   2037  CD1 ILE 0 130       2.325 -13.849  -8.481  1.00  0.00      R00  C  
ATOM   2038  H   ILE 0 130       3.415 -10.196  -9.191  1.00  0.00      R00  H  
ATOM   2039  HA  ILE 0 130       4.620 -11.794 -11.366  1.00  0.00           H  
ATOM   2040  HB  ILE 0 130       1.775 -12.099 -10.611  1.00  0.00           H  
ATOM   2041 HG21 ILE 0 130       3.420 -14.069 -12.123  1.00  0.00           H  
ATOM   2042 HG22 ILE 0 130       1.924 -14.348 -11.308  1.00  0.00           H  
ATOM   2043 HG23 ILE 0 130       1.987 -13.175 -12.614  1.00  0.00           H  
ATOM   2044 HG13 ILE 0 130       3.791 -12.363  -8.781  1.00  0.00           H  
ATOM   2045 HG12 ILE 0 130       4.049 -13.876  -9.614  1.00  0.00           H  
ATOM   2046 HD11 ILE 0 130       1.769 -14.575  -9.074  1.00  0.00           H  
ATOM   2047 HD12 ILE 0 130       2.817 -14.378  -7.665  1.00  0.00           H  
ATOM   2048 HD13 ILE 0 130       1.616 -13.170  -8.007  1.00  0.00           H  
ATOM   2049  N   MET 0 131       2.257  -9.665 -12.451  1.00  0.00      R00  N  
ATOM   2050  CA  MET 0 131       1.828  -8.921 -13.661  1.00  0.00      R00  C  
ATOM   2051  C   MET 0 131       2.832  -7.989 -14.288  1.00  0.00      R00  C  
ATOM   2052  O   MET 0 131       2.829  -7.854 -15.478  1.00  0.00      R00  O  
ATOM   2053  CB  MET 0 131       0.490  -8.157 -13.384  1.00  0.00      R00  C  
ATOM   2054  CG  MET 0 131      -0.652  -9.046 -12.903  1.00  0.00      R00  C  
ATOM   2055  SD  MET 0 131      -1.119 -10.227 -14.241  1.00  0.00      R00  S  
ATOM   2056  CE  MET 0 131      -2.820 -10.616 -13.703  1.00  0.00      R00  C  
ATOM   2057  H   MET 0 131       1.912  -9.308 -11.571  1.00  0.00      R00  H  
ATOM   2058  HA  MET 0 131       1.557  -9.653 -14.422  1.00  0.00           H  
ATOM   2059  HB3 MET 0 131       0.179  -7.547 -14.231  1.00  0.00           H  
ATOM   2060  HB2 MET 0 131       0.706  -7.425 -12.605  1.00  0.00           H  
ATOM   2061  HG3 MET 0 131      -1.585  -8.532 -12.672  1.00  0.00           H  
ATOM   2062  HG2 MET 0 131      -0.396  -9.727 -12.091  1.00  0.00           H  
ATOM   2063  HE1 MET 0 131      -3.621 -10.079 -14.212  1.00  0.00           H  
ATOM   2064  HE2 MET 0 131      -3.015 -11.650 -13.988  1.00  0.00           H  
ATOM   2065  HE3 MET 0 131      -2.958 -10.346 -12.656  1.00  0.00           H  
ATOM   2066  N   SER 0 132       3.880  -7.474 -13.552  1.00  0.00      R00  N  
ATOM   2067  CA  SER 0 132       5.112  -6.807 -14.050  1.00  0.00      R00  C  
ATOM   2068  C   SER 0 132       6.031  -7.819 -14.682  1.00  0.00      R00  C  
ATOM   2069  O   SER 0 132       6.670  -7.493 -15.679  1.00  0.00      R00  O  
ATOM   2070  CB  SER 0 132       5.787  -5.823 -12.982  1.00  0.00      R00  C  
ATOM   2071  OG  SER 0 132       6.768  -6.476 -12.120  1.00  0.00      R00  O  
ATOM   2072  H   SER 0 132       3.717  -7.534 -12.557  1.00  0.00      R00  H  
ATOM   2073  HG  SER 0 132       6.258  -7.188 -11.727  1.00  0.00      R00  H  
ATOM   2074  HA  SER 0 132       4.753  -6.138 -14.832  1.00  0.00           H  
ATOM   2075  HB3 SER 0 132       5.120  -5.159 -12.432  1.00  0.00           H  
ATOM   2076  HB2 SER 0 132       6.361  -5.131 -13.599  1.00  0.00           H  
ATOM   2077  N   ALA 0 133       6.012  -9.092 -14.190  1.00  0.00      R00  N  
ATOM   2078  CA  ALA 0 133       6.732 -10.120 -14.815  1.00  0.00      R00  C  
ATOM   2079  C   ALA 0 133       6.160 -10.573 -16.188  1.00  0.00      R00  C  
ATOM   2080  O   ALA 0 133       6.968 -10.807 -17.139  1.00  0.00      R00  O  
ATOM   2081  CB  ALA 0 133       6.783 -11.346 -13.907  1.00  0.00      R00  C  
ATOM   2082  H   ALA 0 133       5.571  -9.378 -13.328  1.00  0.00      R00  H  
ATOM   2083  HA  ALA 0 133       7.778  -9.839 -14.940  1.00  0.00           H  
ATOM   2084  HB1 ALA 0 133       5.824 -11.841 -13.754  1.00  0.00           H  
ATOM   2085  HB2 ALA 0 133       7.554 -12.023 -14.276  1.00  0.00           H  
ATOM   2086  HB3 ALA 0 133       7.121 -11.093 -12.902  1.00  0.00           H  
ATOM   2087  N   ASP 0 134       4.847 -10.560 -16.395  1.00  0.00      R00  N  
ATOM   2088  CA  ASP 0 134       4.114 -10.839 -17.662  1.00  0.00      R00  C  
ATOM   2089  C   ASP 0 134       4.559  -9.793 -18.736  1.00  0.00      R00  C  
ATOM   2090  O   ASP 0 134       4.804 -10.112 -19.894  1.00  0.00      R00  O  
ATOM   2091  CB  ASP 0 134       2.581 -10.825 -17.582  1.00  0.00      R00  C  
ATOM   2092  CG  ASP 0 134       1.746 -11.183 -18.818  1.00  0.00      R00  C  
ATOM   2093  OD1 ASP 0 134       2.094 -12.103 -19.555  1.00  0.00      R00  O  
ATOM   2094  OD2 ASP 0 134       0.782 -10.376 -19.054  1.00  0.00      R00  O1-
ATOM   2095  H   ASP 0 134       4.254 -10.410 -15.591  1.00  0.00      R00  H  
ATOM   2096  HA  ASP 0 134       4.330 -11.824 -18.074  1.00  0.00           H  
ATOM   2097  HB3 ASP 0 134       2.116  -9.882 -17.295  1.00  0.00           H  
ATOM   2098  HB2 ASP 0 134       2.320 -11.408 -16.699  1.00  0.00           H  
ATOM   2099  N   ARG 0 135       4.584  -8.561 -18.291  1.00  0.00      R00  N  
ATOM   2100  CA  ARG 0 135       5.058  -7.452 -19.163  1.00  0.00      R00  C  
ATOM   2101  C   ARG 0 135       6.529  -7.506 -19.543  1.00  0.00      R00  C  
ATOM   2102  O   ARG 0 135       6.843  -7.297 -20.706  1.00  0.00      R00  O  
ATOM   2103  CB  ARG 0 135       4.682  -6.164 -18.386  1.00  0.00      R00  C  
ATOM   2104  CG  ARG 0 135       3.145  -5.843 -18.328  1.00  0.00      R00  C  
ATOM   2105  CD  ARG 0 135       2.526  -5.155 -19.574  1.00  0.00      R00  C  
ATOM   2106  NE  ARG 0 135       2.473  -5.972 -20.731  1.00  0.00      R00  N  
ATOM   2107  CZ  ARG 0 135       3.162  -5.812 -21.782  1.00  0.00      R00  C  
ATOM   2108  NH1 ARG 0 135       4.082  -4.829 -21.941  1.00  0.00      R00  N  
ATOM   2109  NH2 ARG 0 135       2.875  -6.615 -22.813  1.00  0.00      R00  N1+
ATOM   2110  H   ARG 0 135       4.474  -8.359 -17.307  1.00  0.00      R00  H  
ATOM   2111  HE  ARG 0 135       1.797  -6.720 -20.668  1.00  0.00      R00  H  
ATOM   2112 HH11 ARG 0 135       4.569  -4.753 -22.822  1.00  0.00      R00  H  
ATOM   2113 HH12 ARG 0 135       4.217  -4.004 -21.374  1.00  0.00      R00  H  
ATOM   2114 HH21 ARG 0 135       3.408  -6.623 -23.672  1.00  0.00      R00  H  
ATOM   2115 HH22 ARG 0 135       2.041  -7.185 -22.790  1.00  0.00      R00  H  
ATOM   2116  HA  ARG 0 135       4.507  -7.503 -20.102  1.00  0.00           H  
ATOM   2117  HB3 ARG 0 135       5.063  -5.313 -18.952  1.00  0.00           H  
ATOM   2118  HB2 ARG 0 135       5.229  -6.046 -17.450  1.00  0.00           H  
ATOM   2119  HG3 ARG 0 135       2.962  -5.120 -17.533  1.00  0.00           H  
ATOM   2120  HG2 ARG 0 135       2.494  -6.666 -18.034  1.00  0.00           H  
ATOM   2121  HD3 ARG 0 135       2.863  -4.127 -19.711  1.00  0.00           H  
ATOM   2122  HD2 ARG 0 135       1.480  -4.987 -19.320  1.00  0.00           H  
ATOM   2123  N   TYR 0 136       7.367  -8.066 -18.663  1.00  0.00      R00  N  
ATOM   2124  CA  TYR 0 136       8.774  -8.293 -18.818  1.00  0.00      R00  C  
ATOM   2125  C   TYR 0 136       8.974  -9.507 -19.783  1.00  0.00      R00  C  
ATOM   2126  O   TYR 0 136       9.899  -9.314 -20.619  1.00  0.00      R00  O  
ATOM   2127  CB  TYR 0 136       9.451  -8.219 -17.402  1.00  0.00      R00  C  
ATOM   2128  CG  TYR 0 136      10.570  -9.293 -17.227  1.00  0.00      R00  C  
ATOM   2129  CD1 TYR 0 136      11.825  -9.010 -17.820  1.00  0.00      R00  C  
ATOM   2130  CE1 TYR 0 136      12.713 -10.073 -18.068  1.00  0.00      R00  C  
ATOM   2131  CD2 TYR 0 136      10.385 -10.524 -16.558  1.00  0.00      R00  C  
ATOM   2132  CE2 TYR 0 136      11.382 -11.500 -16.585  1.00  0.00      R00  C  
ATOM   2133  CZ  TYR 0 136      12.526 -11.259 -17.402  1.00  0.00      R00  C  
ATOM   2134  OH  TYR 0 136      13.380 -12.253 -17.526  1.00  0.00      R00  O  
ATOM   2135  H   TYR 0 136       7.119  -8.218 -17.695  1.00  0.00      R00  H  
ATOM   2136  HH  TYR 0 136      13.557 -12.306 -18.468  1.00  0.00      R00  H  
ATOM   2137  HA  TYR 0 136       9.215  -7.451 -19.352  1.00  0.00           H  
ATOM   2138  HB3 TYR 0 136       8.748  -8.454 -16.603  1.00  0.00           H  
ATOM   2139  HB2 TYR 0 136       9.990  -7.296 -17.188  1.00  0.00           H  
ATOM   2140  HD1 TYR 0 136      12.005  -8.044 -18.269  1.00  0.00           H  
ATOM   2141  HE1 TYR 0 136      13.693  -9.965 -18.508  1.00  0.00           H  
ATOM   2142  HD2 TYR 0 136       9.498 -10.781 -15.998  1.00  0.00           H  
ATOM   2143  HE2 TYR 0 136      11.173 -12.511 -16.265  1.00  0.00           H  
ATOM   2144  N   ILE 0 137       8.367 -10.689 -19.660  1.00  0.00      R00  N  
ATOM   2145  CA  ILE 0 137       8.485 -11.840 -20.593  1.00  0.00      R00  C  
ATOM   2146  C   ILE 0 137       7.937 -11.474 -21.960  1.00  0.00      R00  C  
ATOM   2147  O   ILE 0 137       8.612 -11.811 -22.924  1.00  0.00      R00  O  
ATOM   2148  CB  ILE 0 137       7.808 -13.085 -20.026  1.00  0.00      R00  C  
ATOM   2149  CG2 ILE 0 137       7.545 -14.241 -21.083  1.00  0.00      R00  C  
ATOM   2150  CG1 ILE 0 137       8.545 -13.754 -18.750  1.00  0.00      R00  C  
ATOM   2151  CD1 ILE 0 137       7.682 -14.109 -17.517  1.00  0.00      R00  C  
ATOM   2152  H   ILE 0 137       7.644 -10.718 -18.956  1.00  0.00      R00  H  
ATOM   2153  HA  ILE 0 137       9.545 -12.077 -20.684  1.00  0.00           H  
ATOM   2154  HB  ILE 0 137       6.813 -12.781 -19.704  1.00  0.00           H  
ATOM   2155 HG21 ILE 0 137       6.883 -13.850 -21.855  1.00  0.00           H  
ATOM   2156 HG22 ILE 0 137       8.440 -14.725 -21.474  1.00  0.00           H  
ATOM   2157 HG23 ILE 0 137       6.977 -15.042 -20.610  1.00  0.00           H  
ATOM   2158 HG13 ILE 0 137       9.295 -13.019 -18.457  1.00  0.00           H  
ATOM   2159 HG12 ILE 0 137       9.108 -14.655 -18.993  1.00  0.00           H  
ATOM   2160 HD11 ILE 0 137       7.160 -15.032 -17.767  1.00  0.00           H  
ATOM   2161 HD12 ILE 0 137       8.376 -14.529 -16.789  1.00  0.00           H  
ATOM   2162 HD13 ILE 0 137       7.130 -13.375 -16.930  1.00  0.00           H  
ATOM   2163  N   ALA 0 138       6.811 -10.667 -22.040  1.00  0.00      R00  N  
ATOM   2164  CA  ALA 0 138       6.350 -10.107 -23.275  1.00  0.00      R00  C  
ATOM   2165  C   ALA 0 138       7.442  -9.253 -23.947  1.00  0.00      R00  C  
ATOM   2166  O   ALA 0 138       7.670  -9.485 -25.188  1.00  0.00      R00  O  
ATOM   2167  CB  ALA 0 138       5.051  -9.387 -23.018  1.00  0.00      R00  C  
ATOM   2168  H   ALA 0 138       6.383 -10.405 -21.164  1.00  0.00      R00  H  
ATOM   2169  HA  ALA 0 138       6.152 -11.030 -23.820  1.00  0.00           H  
ATOM   2170  HB1 ALA 0 138       5.170  -8.519 -22.371  1.00  0.00           H  
ATOM   2171  HB2 ALA 0 138       4.673  -9.123 -24.006  1.00  0.00           H  
ATOM   2172  HB3 ALA 0 138       4.352 -10.067 -22.530  1.00  0.00           H  
ATOM   2173  N   VAL 0 139       8.019  -8.304 -23.259  1.00  0.00      R00  N  
ATOM   2174  CA  VAL 0 139       8.825  -7.271 -23.893  1.00  0.00      R00  C  
ATOM   2175  C   VAL 0 139      10.207  -7.825 -24.141  1.00  0.00      R00  C  
ATOM   2176  O   VAL 0 139      10.776  -7.525 -25.224  1.00  0.00      R00  O  
ATOM   2177  CB  VAL 0 139       8.869  -5.951 -23.033  1.00  0.00      R00  C  
ATOM   2178  CG1 VAL 0 139       9.963  -4.921 -23.346  1.00  0.00      R00  C  
ATOM   2179  CG2 VAL 0 139       7.499  -5.177 -23.275  1.00  0.00      R00  C  
ATOM   2180  H   VAL 0 139       7.725  -8.304 -22.292  1.00  0.00      R00  H  
ATOM   2181  HA  VAL 0 139       8.348  -7.034 -24.844  1.00  0.00           H  
ATOM   2182  HB  VAL 0 139       8.921  -6.236 -21.982  1.00  0.00           H  
ATOM   2183 HG11 VAL 0 139      10.212  -4.940 -24.407  1.00  0.00           H  
ATOM   2184 HG12 VAL 0 139       9.980  -3.917 -22.922  1.00  0.00           H  
ATOM   2185 HG13 VAL 0 139      10.856  -5.368 -22.909  1.00  0.00           H  
ATOM   2186 HG21 VAL 0 139       7.161  -4.785 -22.315  1.00  0.00           H  
ATOM   2187 HG22 VAL 0 139       7.525  -4.348 -23.982  1.00  0.00           H  
ATOM   2188 HG23 VAL 0 139       6.683  -5.868 -23.488  1.00  0.00           H  
ATOM   2189  N   CYS 0 140      10.741  -8.512 -23.121  1.00  0.00      R00  N  
ATOM   2190  CA  CYS 0 140      12.132  -8.888 -23.023  1.00  0.00      R00  C  
ATOM   2191  C   CYS 0 140      12.556 -10.321 -23.598  1.00  0.00      R00  C  
ATOM   2192  O   CYS 0 140      13.724 -10.519 -23.901  1.00  0.00      R00  O  
ATOM   2193  CB  CYS 0 140      12.635  -8.628 -21.582  1.00  0.00      R00  C  
ATOM   2194  SG  CYS 0 140      12.526  -6.907 -21.130  1.00  0.00      R00  S  
ATOM   2195  H   CYS 0 140      10.236  -8.584 -22.250  1.00  0.00      R00  H  
ATOM   2196  HA  CYS 0 140      12.590  -8.207 -23.740  1.00  0.00           H  
ATOM   2197  HB3 CYS 0 140      13.704  -8.833 -21.518  1.00  0.00           H  
ATOM   2198  HB2 CYS 0 140      12.147  -9.263 -20.843  1.00  0.00           H  
ATOM   2199  HG  CYS 0 140      13.749  -6.690 -21.624  1.00  0.00           H  
ATOM   2200  N   HIS 0 141      11.566 -11.259 -23.689  1.00  0.00      R00  N  
ATOM   2201  CA  HIS 0 141      11.765 -12.646 -24.195  1.00  0.00      R00  C  
ATOM   2202  C   HIS 0 141      10.676 -12.878 -25.240  1.00  0.00      R00  C  
ATOM   2203  O   HIS 0 141       9.926 -13.862 -25.032  1.00  0.00      R00  O  
ATOM   2204  CB  HIS 0 141      11.785 -13.695 -23.085  1.00  0.00      R00  C  
ATOM   2205  CG  HIS 0 141      12.849 -13.382 -22.028  1.00  0.00      R00  C  
ATOM   2206  ND1 HIS 0 141      14.192 -13.734 -22.193  1.00  0.00      R00  N  
ATOM   2207  CD2 HIS 0 141      12.882 -12.672 -20.841  1.00  0.00      R00  C  
ATOM   2208  NE2 HIS 0 141      14.147 -12.640 -20.260  1.00  0.00      R00  N  
ATOM   2209  CE1 HIS 0 141      14.865 -13.400 -21.076  1.00  0.00      R00  C  
ATOM   2210  H   HIS 0 141      10.630 -11.113 -23.340  1.00  0.00      R00  H  
ATOM   2211  HD1 HIS 0 141      14.545 -14.277 -22.968  1.00  0.00      R00  H  
ATOM   2212  HA  HIS 0 141      12.625 -12.756 -24.856  1.00  0.00           H  
ATOM   2213  HB3 HIS 0 141      11.979 -14.610 -23.644  1.00  0.00           H  
ATOM   2214  HB2 HIS 0 141      10.852 -13.670 -22.523  1.00  0.00           H  
ATOM   2215  HD2 HIS 0 141      12.089 -12.100 -20.382  1.00  0.00           H  
ATOM   2216  HE1 HIS 0 141      15.882 -13.671 -20.831  1.00  0.00           H  
ATOM   2217  N   PRO 0 142      10.598 -12.075 -26.303  1.00  0.00      R00  N  
ATOM   2218  CA  PRO 0 142       9.520 -12.218 -27.333  1.00  0.00      R00  C  
ATOM   2219  C   PRO 0 142       9.451 -13.472 -28.062  1.00  0.00      R00  C  
ATOM   2220  O   PRO 0 142       8.356 -13.825 -28.629  1.00  0.00      R00  O  
ATOM   2221  CD  PRO 0 142      11.392 -10.870 -26.620  1.00  0.00      R00  C  
ATOM   2222  CB  PRO 0 142       9.704 -11.033 -28.289  1.00  0.00      R00  C  
ATOM   2223  CG  PRO 0 142      11.155 -10.641 -28.135  1.00  0.00      R00  C  
ATOM   2224  HD2 PRO 0 142      12.438 -10.908 -26.312  1.00  0.00           H  
ATOM   2225  HD3 PRO 0 142      10.984 -10.018 -26.077  1.00  0.00           H  
ATOM   2226  HA  PRO 0 142       8.564 -12.053 -26.836  1.00  0.00           H  
ATOM   2227  HB3 PRO 0 142       9.038 -10.240 -27.948  1.00  0.00           H  
ATOM   2228  HB2 PRO 0 142       9.419 -11.257 -29.317  1.00  0.00           H  
ATOM   2229  HG2 PRO 0 142      11.804 -11.318 -28.691  1.00  0.00           H  
ATOM   2230  HG3 PRO 0 142      11.166  -9.576 -28.368  1.00  0.00           H  
ATOM   2231  N   ILE 0 143      10.580 -14.187 -28.209  1.00  0.00      R00  N  
ATOM   2232  CA  ILE 0 143      10.607 -15.375 -29.017  1.00  0.00      R00  C  
ATOM   2233  C   ILE 0 143       9.867 -16.435 -28.260  1.00  0.00      R00  C  
ATOM   2234  O   ILE 0 143       8.965 -17.061 -28.756  1.00  0.00      R00  O  
ATOM   2235  CB  ILE 0 143      12.067 -15.809 -29.355  1.00  0.00      R00  C  
ATOM   2236  CG2 ILE 0 143      12.229 -17.084 -30.230  1.00  0.00      R00  C  
ATOM   2237  CG1 ILE 0 143      13.001 -14.614 -29.951  1.00  0.00      R00  C  
ATOM   2238  CD1 ILE 0 143      14.503 -14.991 -29.985  1.00  0.00      R00  C  
ATOM   2239  H   ILE 0 143      11.459 -13.896 -27.805  1.00  0.00      R00  H  
ATOM   2240  HA  ILE 0 143      10.092 -15.198 -29.961  1.00  0.00           H  
ATOM   2241  HB  ILE 0 143      12.439 -16.088 -28.370  1.00  0.00           H  
ATOM   2242 HG21 ILE 0 143      11.579 -17.874 -29.853  1.00  0.00           H  
ATOM   2243 HG22 ILE 0 143      12.002 -16.826 -31.264  1.00  0.00           H  
ATOM   2244 HG23 ILE 0 143      13.263 -17.399 -30.372  1.00  0.00           H  
ATOM   2245 HG13 ILE 0 143      12.840 -13.861 -29.180  1.00  0.00           H  
ATOM   2246 HG12 ILE 0 143      12.726 -14.184 -30.914  1.00  0.00           H  
ATOM   2247 HD11 ILE 0 143      14.754 -15.261 -31.011  1.00  0.00           H  
ATOM   2248 HD12 ILE 0 143      15.283 -14.254 -29.795  1.00  0.00           H  
ATOM   2249 HD13 ILE 0 143      14.682 -15.846 -29.332  1.00  0.00           H  
ATOM   2250  N   ALA 0 144      10.274 -16.565 -26.955  1.00  0.00      R00  N  
ATOM   2251  CA  ALA 0 144       9.740 -17.592 -26.019  1.00  0.00      R00  C  
ATOM   2252  C   ALA 0 144       8.343 -17.285 -25.582  1.00  0.00      R00  C  
ATOM   2253  O   ALA 0 144       7.685 -18.236 -25.174  1.00  0.00      R00  O  
ATOM   2254  CB  ALA 0 144      10.659 -17.731 -24.747  1.00  0.00      R00  C  
ATOM   2255  H   ALA 0 144      10.660 -15.715 -26.571  1.00  0.00      R00  H  
ATOM   2256  HA  ALA 0 144       9.626 -18.514 -26.590  1.00  0.00           H  
ATOM   2257  HB1 ALA 0 144      10.277 -18.520 -24.099  1.00  0.00           H  
ATOM   2258  HB2 ALA 0 144      11.571 -18.130 -25.191  1.00  0.00           H  
ATOM   2259  HB3 ALA 0 144      10.759 -16.733 -24.320  1.00  0.00           H  
ATOM   2260  N   ALA 0 145       7.928 -15.977 -25.670  1.00  0.00      R00  N  
ATOM   2261  CA  ALA 0 145       6.604 -15.533 -25.242  1.00  0.00      R00  C  
ATOM   2262  C   ALA 0 145       5.362 -16.315 -25.505  1.00  0.00      R00  C  
ATOM   2263  O   ALA 0 145       4.604 -16.480 -24.507  1.00  0.00      R00  O  
ATOM   2264  CB  ALA 0 145       6.358 -14.065 -25.700  1.00  0.00      R00  C  
ATOM   2265  H   ALA 0 145       8.587 -15.311 -26.047  1.00  0.00      R00  H  
ATOM   2266  HA  ALA 0 145       6.761 -15.575 -24.164  1.00  0.00           H  
ATOM   2267  HB1 ALA 0 145       5.822 -13.445 -24.981  1.00  0.00           H  
ATOM   2268  HB2 ALA 0 145       7.322 -13.602 -25.491  1.00  0.00           H  
ATOM   2269  HB3 ALA 0 145       6.157 -13.965 -26.766  1.00  0.00           H  
ATOM   2270  N   PRO 0 146       5.133 -17.006 -26.678  1.00  0.00      R00  N  
ATOM   2271  CA  PRO 0 146       4.053 -17.887 -27.015  1.00  0.00      R00  C  
ATOM   2272  C   PRO 0 146       3.885 -19.145 -26.132  1.00  0.00      R00  C  
ATOM   2273  O   PRO 0 146       2.845 -19.758 -26.082  1.00  0.00      R00  O  
ATOM   2274  CD  PRO 0 146       5.902 -16.689 -27.904  1.00  0.00      R00  C  
ATOM   2275  CB  PRO 0 146       4.395 -18.352 -28.485  1.00  0.00      R00  C  
ATOM   2276  CG  PRO 0 146       4.999 -17.164 -29.035  1.00  0.00      R00  C  
ATOM   2277  HD2 PRO 0 146       6.817 -17.281 -27.864  1.00  0.00           H  
ATOM   2278  HD3 PRO 0 146       6.237 -15.655 -27.985  1.00  0.00           H  
ATOM   2279  HA  PRO 0 146       3.213 -17.193 -27.055  1.00  0.00           H  
ATOM   2280  HB3 PRO 0 146       3.482 -18.622 -29.017  1.00  0.00           H  
ATOM   2281  HB2 PRO 0 146       5.117 -19.162 -28.584  1.00  0.00           H  
ATOM   2282  HG2 PRO 0 146       5.643 -17.381 -29.888  1.00  0.00           H  
ATOM   2283  HG3 PRO 0 146       4.266 -16.441 -29.392  1.00  0.00           H  
ATOM   2284  N   ARG 0 147       4.963 -19.544 -25.469  1.00  0.00      R00  N  
ATOM   2285  CA  ARG 0 147       5.029 -20.831 -24.701  1.00  0.00      R00  C  
ATOM   2286  C   ARG 0 147       4.904 -20.562 -23.173  1.00  0.00      R00  C  
ATOM   2287  O   ARG 0 147       4.432 -21.443 -22.430  1.00  0.00      R00  O  
ATOM   2288  CB  ARG 0 147       6.355 -21.531 -25.044  1.00  0.00      R00  C  
ATOM   2289  CG  ARG 0 147       6.484 -21.900 -26.502  1.00  0.00      R00  C  
ATOM   2290  CD  ARG 0 147       7.829 -22.550 -26.856  1.00  0.00      R00  C  
ATOM   2291  NE  ARG 0 147       7.973 -23.867 -26.152  1.00  0.00      R00  N  
ATOM   2292  CZ  ARG 0 147       9.111 -24.597 -26.180  1.00  0.00      R00  C  
ATOM   2293  NH1 ARG 0 147       9.185 -25.634 -25.331  1.00  0.00      R00  N  
ATOM   2294  NH2 ARG 0 147      10.203 -24.250 -26.920  1.00  0.00      R00  N1+
ATOM   2295  H   ARG 0 147       5.796 -18.978 -25.391  1.00  0.00      R00  H  
ATOM   2296  HE  ARG 0 147       7.170 -24.157 -25.613  1.00  0.00      R00  H  
ATOM   2297 HH11 ARG 0 147       9.967 -26.274 -25.328  1.00  0.00      R00  H  
ATOM   2298 HH12 ARG 0 147       8.454 -25.872 -24.676  1.00  0.00      R00  H  
ATOM   2299 HH21 ARG 0 147      11.054 -24.789 -26.990  1.00  0.00      R00  H  
ATOM   2300 HH22 ARG 0 147      10.234 -23.440 -27.521  1.00  0.00      R00  H  
ATOM   2301  HA  ARG 0 147       4.209 -21.464 -25.039  1.00  0.00           H  
ATOM   2302  HB3 ARG 0 147       6.389 -22.370 -24.350  1.00  0.00           H  
ATOM   2303  HB2 ARG 0 147       7.166 -20.847 -24.794  1.00  0.00           H  
ATOM   2304  HG3 ARG 0 147       6.292 -21.043 -27.148  1.00  0.00           H  
ATOM   2305  HG2 ARG 0 147       5.795 -22.732 -26.651  1.00  0.00           H  
ATOM   2306  HD3 ARG 0 147       8.609 -21.832 -26.602  1.00  0.00           H  
ATOM   2307  HD2 ARG 0 147       7.986 -22.605 -27.934  1.00  0.00           H  
ATOM   2308  N   LEU 0 148       5.353 -19.372 -22.729  1.00  0.00      R00  N  
ATOM   2309  CA  LEU 0 148       5.399 -19.018 -21.256  1.00  0.00      R00  C  
ATOM   2310  C   LEU 0 148       4.174 -18.227 -20.791  1.00  0.00      R00  C  
ATOM   2311  O   LEU 0 148       3.536 -18.489 -19.741  1.00  0.00      R00  O  
ATOM   2312  CB  LEU 0 148       6.662 -18.154 -20.936  1.00  0.00      R00  C  
ATOM   2313  CG  LEU 0 148       7.937 -18.715 -21.387  1.00  0.00      R00  C  
ATOM   2314  CD1 LEU 0 148       9.094 -17.692 -21.135  1.00  0.00      R00  C  
ATOM   2315  CD2 LEU 0 148       8.264 -20.083 -20.725  1.00  0.00      R00  C  
ATOM   2316  H   LEU 0 148       5.737 -18.729 -23.407  1.00  0.00      R00  H  
ATOM   2317  HA  LEU 0 148       5.419 -19.996 -20.776  1.00  0.00           H  
ATOM   2318  HB3 LEU 0 148       6.677 -17.814 -19.901  1.00  0.00           H  
ATOM   2319  HB2 LEU 0 148       6.551 -17.200 -21.451  1.00  0.00           H  
ATOM   2320  HG  LEU 0 148       7.852 -18.906 -22.457  1.00  0.00           H  
ATOM   2321 HD11 LEU 0 148       9.906 -18.114 -20.543  1.00  0.00           H  
ATOM   2322 HD12 LEU 0 148       9.585 -17.271 -22.013  1.00  0.00           H  
ATOM   2323 HD13 LEU 0 148       8.706 -16.832 -20.590  1.00  0.00           H  
ATOM   2324 HD21 LEU 0 148       8.928 -20.087 -19.862  1.00  0.00           H  
ATOM   2325 HD22 LEU 0 148       7.351 -20.556 -20.363  1.00  0.00           H  
ATOM   2326 HD23 LEU 0 148       8.719 -20.732 -21.474  1.00  0.00           H  
ATOM   2327  N   ARG 0 149       3.761 -17.374 -21.721  1.00  0.00      R00  N  
ATOM   2328  CA  ARG 0 149       2.574 -16.518 -21.600  1.00  0.00      R00  C  
ATOM   2329  C   ARG 0 149       1.284 -17.158 -22.001  1.00  0.00      R00  C  
ATOM   2330  O   ARG 0 149       1.264 -18.053 -22.910  1.00  0.00      R00  O  
ATOM   2331  CB  ARG 0 149       2.708 -15.208 -22.418  1.00  0.00      R00  C  
ATOM   2332  CG  ARG 0 149       3.835 -14.260 -21.887  1.00  0.00      R00  C  
ATOM   2333  CD  ARG 0 149       3.709 -12.855 -22.536  1.00  0.00      R00  C  
ATOM   2334  NE  ARG 0 149       2.609 -12.205 -22.008  1.00  0.00      R00  N  
ATOM   2335  CZ  ARG 0 149       1.998 -11.184 -22.598  1.00  0.00      R00  C  
ATOM   2336  NH1 ARG 0 149       1.124 -10.441 -21.961  1.00  0.00      R00  N  
ATOM   2337  NH2 ARG 0 149       2.249 -10.723 -23.816  1.00  0.00      R00  N1+
ATOM   2338  H   ARG 0 149       4.155 -17.355 -22.651  1.00  0.00      R00  H  
ATOM   2339  HE  ARG 0 149       2.440 -12.296 -21.016  1.00  0.00      R00  H  
ATOM   2340 HH11 ARG 0 149       0.388  -9.853 -22.325  1.00  0.00      R00  H  
ATOM   2341 HH12 ARG 0 149       0.912 -10.716 -21.013  1.00  0.00      R00  H  
ATOM   2342 HH21 ARG 0 149       1.670  -9.970 -24.159  1.00  0.00      R00  H  
ATOM   2343 HH22 ARG 0 149       2.914 -11.154 -24.442  1.00  0.00      R00  H  
ATOM   2344  HA  ARG 0 149       2.495 -16.271 -20.541  1.00  0.00           H  
ATOM   2345  HB3 ARG 0 149       1.723 -14.753 -22.324  1.00  0.00           H  
ATOM   2346  HB2 ARG 0 149       2.854 -15.448 -23.472  1.00  0.00           H  
ATOM   2347  HG3 ARG 0 149       4.847 -14.640 -22.027  1.00  0.00           H  
ATOM   2348  HG2 ARG 0 149       3.816 -13.977 -20.835  1.00  0.00           H  
ATOM   2349  HD3 ARG 0 149       3.521 -12.975 -23.603  1.00  0.00           H  
ATOM   2350  HD2 ARG 0 149       4.658 -12.322 -22.586  1.00  0.00           H  
ATOM   2351  N   THR 0 150       0.208 -16.841 -21.284  1.00  0.00      R00  N  
ATOM   2352  CA  THR 0 150      -1.024 -17.682 -21.184  1.00  0.00      R00  C  
ATOM   2353  C   THR 0 150      -2.187 -16.784 -21.557  1.00  0.00      R00  C  
ATOM   2354  O   THR 0 150      -2.222 -15.654 -21.028  1.00  0.00      R00  O  
ATOM   2355  CB  THR 0 150      -1.253 -18.131 -19.717  1.00  0.00      R00  C  
ATOM   2356  OG1 THR 0 150      -1.159 -16.989 -18.839  1.00  0.00      R00  O  
ATOM   2357  CG2 THR 0 150      -0.289 -19.246 -19.231  1.00  0.00      R00  C  
ATOM   2358  H   THR 0 150       0.280 -16.117 -20.583  1.00  0.00      R00  H  
ATOM   2359  HG1 THR 0 150      -1.430 -16.189 -19.295  1.00  0.00      R00  H  
ATOM   2360  HA  THR 0 150      -0.857 -18.532 -21.846  1.00  0.00           H  
ATOM   2361  HB  THR 0 150      -2.257 -18.543 -19.621  1.00  0.00           H  
ATOM   2362 HG21 THR 0 150       0.703 -18.872 -19.481  1.00  0.00           H  
ATOM   2363 HG22 THR 0 150      -0.453 -19.556 -18.199  1.00  0.00           H  
ATOM   2364 HG23 THR 0 150      -0.471 -20.161 -19.795  1.00  0.00           H  
ATOM   2365  N   PRO 0 151      -3.128 -17.303 -22.376  1.00  0.00      R00  N  
ATOM   2366  CA  PRO 0 151      -4.156 -16.463 -22.926  1.00  0.00      R00  C  
ATOM   2367  C   PRO 0 151      -5.327 -16.221 -21.937  1.00  0.00      R00  C  
ATOM   2368  O   PRO 0 151      -6.209 -15.442 -22.269  1.00  0.00      R00  O  
ATOM   2369  CD  PRO 0 151      -2.864 -18.521 -23.147  1.00  0.00      R00  C  
ATOM   2370  CB  PRO 0 151      -4.586 -17.244 -24.137  1.00  0.00      R00  C  
ATOM   2371  CG  PRO 0 151      -4.133 -18.711 -23.996  1.00  0.00      R00  C  
ATOM   2372  HD2 PRO 0 151      -2.686 -19.447 -22.600  1.00  0.00           H  
ATOM   2373  HD3 PRO 0 151      -2.014 -18.358 -23.809  1.00  0.00           H  
ATOM   2374  HA  PRO 0 151      -3.635 -15.532 -23.151  1.00  0.00           H  
ATOM   2375  HB3 PRO 0 151      -4.103 -16.977 -25.077  1.00  0.00           H  
ATOM   2376  HB2 PRO 0 151      -5.644 -17.118 -24.367  1.00  0.00           H  
ATOM   2377  HG2 PRO 0 151      -4.960 -19.277 -23.567  1.00  0.00           H  
ATOM   2378  HG3 PRO 0 151      -4.075 -19.126 -25.002  1.00  0.00           H  
ATOM   2379  N   PHE 0 152      -5.344 -16.888 -20.750  1.00  0.00      R00  N  
ATOM   2380  CA  PHE 0 152      -6.215 -16.855 -19.603  1.00  0.00      R00  C  
ATOM   2381  C   PHE 0 152      -5.590 -16.159 -18.328  1.00  0.00      R00  C  
ATOM   2382  O   PHE 0 152      -5.862 -16.621 -17.191  1.00  0.00      R00  O  
ATOM   2383  CB  PHE 0 152      -6.751 -18.295 -19.350  1.00  0.00      R00  C  
ATOM   2384  CG  PHE 0 152      -5.609 -19.326 -19.230  1.00  0.00      R00  C  
ATOM   2385  CD1 PHE 0 152      -5.055 -19.711 -17.988  1.00  0.00      R00  C  
ATOM   2386  CD2 PHE 0 152      -5.159 -20.063 -20.331  1.00  0.00      R00  C  
ATOM   2387  CE1 PHE 0 152      -3.885 -20.525 -17.931  1.00  0.00      R00  C  
ATOM   2388  CE2 PHE 0 152      -4.053 -20.849 -20.314  1.00  0.00      R00  C  
ATOM   2389  CZ  PHE 0 152      -3.414 -21.114 -19.116  1.00  0.00      R00  C  
ATOM   2390  H   PHE 0 152      -4.701 -17.663 -20.665  1.00  0.00      R00  H  
ATOM   2391  HA  PHE 0 152      -7.092 -16.297 -19.931  1.00  0.00           H  
ATOM   2392  HB3 PHE 0 152      -7.452 -18.514 -20.156  1.00  0.00           H  
ATOM   2393  HB2 PHE 0 152      -7.279 -18.165 -18.405  1.00  0.00           H  
ATOM   2394  HD1 PHE 0 152      -5.419 -19.193 -17.114  1.00  0.00           H  
ATOM   2395  HD2 PHE 0 152      -5.659 -19.959 -21.283  1.00  0.00           H  
ATOM   2396  HE1 PHE 0 152      -3.537 -20.876 -16.971  1.00  0.00           H  
ATOM   2397  HE2 PHE 0 152      -3.806 -21.334 -21.247  1.00  0.00           H  
ATOM   2398  HZ  PHE 0 152      -2.512 -21.706 -19.170  1.00  0.00           H  
ATOM   2399  N   VAL 0 153      -4.642 -15.243 -18.529  1.00  0.00      R00  N  
ATOM   2400  CA  VAL 0 153      -3.617 -14.783 -17.685  1.00  0.00      R00  C  
ATOM   2401  C   VAL 0 153      -4.085 -14.436 -16.236  1.00  0.00      R00  C  
ATOM   2402  O   VAL 0 153      -3.282 -14.764 -15.317  1.00  0.00      R00  O  
ATOM   2403  CB  VAL 0 153      -2.850 -13.522 -18.257  1.00  0.00      R00  C  
ATOM   2404  CG1 VAL 0 153      -3.748 -12.283 -18.448  1.00  0.00      R00  C  
ATOM   2405  CG2 VAL 0 153      -1.539 -13.046 -17.624  1.00  0.00      R00  C  
ATOM   2406  H   VAL 0 153      -4.700 -14.840 -19.454  1.00  0.00      R00  H  
ATOM   2407  HA  VAL 0 153      -2.895 -15.600 -17.700  1.00  0.00           H  
ATOM   2408  HB  VAL 0 153      -2.388 -13.756 -19.216  1.00  0.00           H  
ATOM   2409 HG11 VAL 0 153      -4.233 -11.897 -17.551  1.00  0.00           H  
ATOM   2410 HG12 VAL 0 153      -3.254 -11.407 -18.870  1.00  0.00           H  
ATOM   2411 HG13 VAL 0 153      -4.578 -12.562 -19.097  1.00  0.00           H  
ATOM   2412 HG21 VAL 0 153      -0.988 -12.284 -18.175  1.00  0.00           H  
ATOM   2413 HG22 VAL 0 153      -1.687 -12.681 -16.607  1.00  0.00           H  
ATOM   2414 HG23 VAL 0 153      -0.893 -13.923 -17.604  1.00  0.00           H  
ATOM   2415  N   SER 0 154      -5.330 -13.969 -16.100  1.00  0.00      R00  N  
ATOM   2416  CA  SER 0 154      -5.942 -13.609 -14.871  1.00  0.00      R00  C  
ATOM   2417  C   SER 0 154      -6.118 -14.688 -13.875  1.00  0.00      R00  C  
ATOM   2418  O   SER 0 154      -6.031 -14.531 -12.643  1.00  0.00      R00  O  
ATOM   2419  CB  SER 0 154      -7.281 -12.860 -15.125  1.00  0.00      R00  C  
ATOM   2420  OG  SER 0 154      -8.118 -13.587 -16.010  1.00  0.00      R00  O  
ATOM   2421  H   SER 0 154      -5.806 -13.675 -16.941  1.00  0.00      R00  H  
ATOM   2422  HG  SER 0 154      -8.861 -13.022 -16.232  1.00  0.00      R00  H  
ATOM   2423  HA  SER 0 154      -5.318 -12.798 -14.496  1.00  0.00           H  
ATOM   2424  HB3 SER 0 154      -6.901 -12.001 -15.679  1.00  0.00           H  
ATOM   2425  HB2 SER 0 154      -7.832 -12.526 -14.246  1.00  0.00           H  
ATOM   2426  N   ARG 0 155      -6.446 -15.892 -14.410  1.00  0.00      R00  N  
ATOM   2427  CA  ARG 0 155      -6.898 -17.038 -13.645  1.00  0.00      R00  C  
ATOM   2428  C   ARG 0 155      -5.809 -17.938 -13.114  1.00  0.00      R00  C  
ATOM   2429  O   ARG 0 155      -6.001 -18.531 -12.056  1.00  0.00      R00  O  
ATOM   2430  CB  ARG 0 155      -7.877 -17.914 -14.553  1.00  0.00      R00  C  
ATOM   2431  CG  ARG 0 155      -9.158 -17.286 -15.190  1.00  0.00      R00  C  
ATOM   2432  CD  ARG 0 155      -9.778 -18.283 -16.204  1.00  0.00      R00  C  
ATOM   2433  NE  ARG 0 155     -10.348 -19.437 -15.450  1.00  0.00      R00  N  
ATOM   2434  CZ  ARG 0 155     -11.539 -19.449 -14.909  1.00  0.00      R00  C  
ATOM   2435  NH1 ARG 0 155     -12.066 -20.551 -14.422  1.00  0.00      R00  N  
ATOM   2436  NH2 ARG 0 155     -12.355 -18.397 -14.938  1.00  0.00      R00  N1+
ATOM   2437  H   ARG 0 155      -6.273 -15.940 -15.404  1.00  0.00      R00  H  
ATOM   2438  HE  ARG 0 155      -9.738 -20.242 -15.409  1.00  0.00      R00  H  
ATOM   2439 HH11 ARG 0 155     -12.863 -20.536 -13.802  1.00  0.00      R00  H  
ATOM   2440 HH12 ARG 0 155     -11.552 -21.420 -14.372  1.00  0.00      R00  H  
ATOM   2441 HH21 ARG 0 155     -13.132 -18.370 -14.294  1.00  0.00      R00  H  
ATOM   2442 HH22 ARG 0 155     -12.134 -17.536 -15.418  1.00  0.00      R00  H  
ATOM   2443  HA  ARG 0 155      -7.403 -16.663 -12.754  1.00  0.00           H  
ATOM   2444  HB3 ARG 0 155      -8.184 -18.825 -14.040  1.00  0.00           H  
ATOM   2445  HB2 ARG 0 155      -7.221 -18.173 -15.385  1.00  0.00           H  
ATOM   2446  HG3 ARG 0 155      -8.803 -16.379 -15.680  1.00  0.00           H  
ATOM   2447  HG2 ARG 0 155      -9.936 -16.993 -14.485  1.00  0.00           H  
ATOM   2448  HD3 ARG 0 155      -8.968 -18.676 -16.818  1.00  0.00           H  
ATOM   2449  HD2 ARG 0 155     -10.415 -17.693 -16.863  1.00  0.00           H  
ATOM   2450  N   ILE 0 156      -4.708 -17.926 -13.853  1.00  0.00      R00  N  
ATOM   2451  CA  ILE 0 156      -3.518 -18.485 -13.331  1.00  0.00      R00  C  
ATOM   2452  C   ILE 0 156      -2.872 -17.561 -12.258  1.00  0.00      R00  C  
ATOM   2453  O   ILE 0 156      -2.550 -18.003 -11.159  1.00  0.00      R00  O  
ATOM   2454  CB  ILE 0 156      -2.471 -18.955 -14.455  1.00  0.00      R00  C  
ATOM   2455  CG2 ILE 0 156      -2.007 -17.738 -15.289  1.00  0.00      R00  C  
ATOM   2456  CG1 ILE 0 156      -1.236 -19.569 -13.843  1.00  0.00      R00  C  
ATOM   2457  CD1 ILE 0 156      -1.399 -21.017 -13.407  1.00  0.00      R00  C  
ATOM   2458  H   ILE 0 156      -4.633 -17.557 -14.790  1.00  0.00      R00  H  
ATOM   2459  HA  ILE 0 156      -3.785 -19.389 -12.785  1.00  0.00           H  
ATOM   2460  HB  ILE 0 156      -3.075 -19.676 -15.005  1.00  0.00           H  
ATOM   2461 HG21 ILE 0 156      -2.891 -17.371 -15.810  1.00  0.00           H  
ATOM   2462 HG22 ILE 0 156      -1.530 -17.014 -14.628  1.00  0.00           H  
ATOM   2463 HG23 ILE 0 156      -1.336 -18.087 -16.075  1.00  0.00           H  
ATOM   2464 HG13 ILE 0 156      -0.771 -19.003 -13.036  1.00  0.00           H  
ATOM   2465 HG12 ILE 0 156      -0.465 -19.438 -14.601  1.00  0.00           H  
ATOM   2466 HD11 ILE 0 156      -2.212 -21.257 -12.721  1.00  0.00           H  
ATOM   2467 HD12 ILE 0 156      -1.615 -21.604 -14.300  1.00  0.00           H  
ATOM   2468 HD13 ILE 0 156      -0.434 -21.391 -13.065  1.00  0.00           H  
ATOM   2469  N   VAL 0 157      -2.672 -16.273 -12.539  1.00  0.00      R00  N  
ATOM   2470  CA  VAL 0 157      -1.870 -15.366 -11.722  1.00  0.00      R00  C  
ATOM   2471  C   VAL 0 157      -2.550 -15.188 -10.297  1.00  0.00      R00  C  
ATOM   2472  O   VAL 0 157      -1.850 -15.226  -9.297  1.00  0.00      R00  O  
ATOM   2473  CB  VAL 0 157      -1.571 -14.031 -12.446  1.00  0.00      R00  C  
ATOM   2474  CG1 VAL 0 157      -0.964 -13.010 -11.483  1.00  0.00      R00  C  
ATOM   2475  CG2 VAL 0 157      -0.634 -14.268 -13.637  1.00  0.00      R00  C  
ATOM   2476  H   VAL 0 157      -3.128 -15.807 -13.311  1.00  0.00      R00  H  
ATOM   2477  HA  VAL 0 157      -0.975 -15.964 -11.550  1.00  0.00           H  
ATOM   2478  HB  VAL 0 157      -2.488 -13.696 -12.932  1.00  0.00           H  
ATOM   2479 HG11 VAL 0 157      -1.586 -12.577 -10.700  1.00  0.00           H  
ATOM   2480 HG12 VAL 0 157      -0.028 -13.460 -11.153  1.00  0.00           H  
ATOM   2481 HG13 VAL 0 157      -0.782 -12.174 -12.160  1.00  0.00           H  
ATOM   2482 HG21 VAL 0 157      -0.985 -14.949 -14.412  1.00  0.00           H  
ATOM   2483 HG22 VAL 0 157      -0.255 -13.402 -14.181  1.00  0.00           H  
ATOM   2484 HG23 VAL 0 157       0.348 -14.612 -13.312  1.00  0.00           H  
ATOM   2485  N   SER 0 158      -3.897 -15.155 -10.164  1.00  0.00      R00  N  
ATOM   2486  CA  SER 0 158      -4.594 -15.181  -8.832  1.00  0.00      R00  C  
ATOM   2487  C   SER 0 158      -4.320 -16.466  -8.061  1.00  0.00      R00  C  
ATOM   2488  O   SER 0 158      -4.098 -16.322  -6.851  1.00  0.00      R00  O  
ATOM   2489  CB  SER 0 158      -6.052 -14.828  -9.017  1.00  0.00      R00  C  
ATOM   2490  OG  SER 0 158      -6.498 -15.620  -9.981  1.00  0.00      R00  O  
ATOM   2491  H   SER 0 158      -4.544 -15.215 -10.937  1.00  0.00      R00  H  
ATOM   2492  HG  SER 0 158      -6.557 -15.107 -10.790  1.00  0.00      R00  H  
ATOM   2493  HA  SER 0 158      -4.120 -14.389  -8.253  1.00  0.00           H  
ATOM   2494  HB3 SER 0 158      -6.210 -13.814  -9.385  1.00  0.00           H  
ATOM   2495  HB2 SER 0 158      -6.689 -14.962  -8.143  1.00  0.00           H  
ATOM   2496  N   ALA 0 159      -4.257 -17.606  -8.732  1.00  0.00      R00  N  
ATOM   2497  CA  ALA 0 159      -3.846 -18.901  -8.276  1.00  0.00      R00  C  
ATOM   2498  C   ALA 0 159      -2.429 -18.976  -7.818  1.00  0.00      R00  C  
ATOM   2499  O   ALA 0 159      -2.172 -19.486  -6.728  1.00  0.00      R00  O  
ATOM   2500  CB  ALA 0 159      -4.141 -20.004  -9.354  1.00  0.00      R00  C  
ATOM   2501  H   ALA 0 159      -4.691 -17.588  -9.644  1.00  0.00      R00  H  
ATOM   2502  HA  ALA 0 159      -4.417 -19.209  -7.400  1.00  0.00           H  
ATOM   2503  HB1 ALA 0 159      -5.100 -19.662  -9.742  1.00  0.00           H  
ATOM   2504  HB2 ALA 0 159      -3.345 -20.177 -10.079  1.00  0.00           H  
ATOM   2505  HB3 ALA 0 159      -4.214 -20.918  -8.764  1.00  0.00           H  
ATOM   2506  N   ALA 0 160      -1.516 -18.483  -8.654  1.00  0.00      R00  N  
ATOM   2507  CA  ALA 0 160      -0.096 -18.270  -8.272  1.00  0.00      R00  C  
ATOM   2508  C   ALA 0 160       0.101 -17.380  -7.063  1.00  0.00      R00  C  
ATOM   2509  O   ALA 0 160       0.836 -17.737  -6.163  1.00  0.00      R00  O  
ATOM   2510  CB  ALA 0 160       0.621 -17.764  -9.597  1.00  0.00      R00  C  
ATOM   2511  H   ALA 0 160      -1.830 -18.016  -9.492  1.00  0.00      R00  H  
ATOM   2512  HA  ALA 0 160       0.278 -19.260  -8.014  1.00  0.00           H  
ATOM   2513  HB1 ALA 0 160       0.644 -18.447 -10.445  1.00  0.00           H  
ATOM   2514  HB2 ALA 0 160       0.114 -16.859  -9.932  1.00  0.00           H  
ATOM   2515  HB3 ALA 0 160       1.628 -17.460  -9.314  1.00  0.00           H  
ATOM   2516  N   ALA 0 161      -0.604 -16.260  -6.981  1.00  0.00      R00  N  
ATOM   2517  CA  ALA 0 161      -0.454 -15.257  -5.958  1.00  0.00      R00  C  
ATOM   2518  C   ALA 0 161      -1.027 -15.757  -4.574  1.00  0.00      R00  C  
ATOM   2519  O   ALA 0 161      -0.330 -15.724  -3.532  1.00  0.00      R00  O  
ATOM   2520  CB  ALA 0 161      -1.231 -13.973  -6.354  1.00  0.00      R00  C  
ATOM   2521  H   ALA 0 161      -1.175 -16.070  -7.792  1.00  0.00      R00  H  
ATOM   2522  HA  ALA 0 161       0.621 -15.150  -5.811  1.00  0.00           H  
ATOM   2523  HB1 ALA 0 161      -2.248 -14.212  -6.666  1.00  0.00           H  
ATOM   2524  HB2 ALA 0 161      -1.227 -13.201  -5.584  1.00  0.00           H  
ATOM   2525  HB3 ALA 0 161      -0.724 -13.512  -7.202  1.00  0.00           H  
ATOM   2526  N   TRP 0 162      -2.316 -16.269  -4.629  1.00  0.00      R00  N  
ATOM   2527  CA  TRP 0 162      -2.927 -16.884  -3.401  1.00  0.00      R00  C  
ATOM   2528  C   TRP 0 162      -2.080 -18.110  -2.839  1.00  0.00      R00  C  
ATOM   2529  O   TRP 0 162      -1.899 -18.044  -1.606  1.00  0.00      R00  O  
ATOM   2530  CB  TRP 0 162      -4.399 -17.349  -3.697  1.00  0.00      R00  C  
ATOM   2531  CG  TRP 0 162      -5.126 -17.938  -2.570  1.00  0.00      R00  C  
ATOM   2532  CD2 TRP 0 162      -5.717 -17.167  -1.492  1.00  0.00      R00  C  
ATOM   2533  CE2 TRP 0 162      -6.284 -18.052  -0.529  1.00  0.00      R00  C  
ATOM   2534  CE3 TRP 0 162      -5.948 -15.803  -1.299  1.00  0.00      R00  C  
ATOM   2535  CD1 TRP 0 162      -5.303 -19.209  -2.200  1.00  0.00      R00  C  
ATOM   2536  NE1 TRP 0 162      -6.091 -19.285  -1.067  1.00  0.00      R00  N  
ATOM   2537  CZ2 TRP 0 162      -6.919 -17.660   0.618  1.00  0.00      R00  C  
ATOM   2538  CZ3 TRP 0 162      -6.509 -15.292  -0.142  1.00  0.00      R00  C  
ATOM   2539  CH2 TRP 0 162      -7.098 -16.212   0.776  1.00  0.00      R00  C  
ATOM   2540  H   TRP 0 162      -2.759 -16.374  -5.531  1.00  0.00      R00  H  
ATOM   2541  HE1 TRP 0 162      -6.524 -20.127  -0.716  1.00  0.00      R00  H  
ATOM   2542  HA  TRP 0 162      -2.966 -15.995  -2.771  1.00  0.00           H  
ATOM   2543  HB3 TRP 0 162      -4.403 -18.036  -4.543  1.00  0.00           H  
ATOM   2544  HB2 TRP 0 162      -5.100 -16.616  -4.094  1.00  0.00           H  
ATOM   2545  HE3 TRP 0 162      -5.567 -15.209  -2.116  1.00  0.00           H  
ATOM   2546  HD1 TRP 0 162      -5.001 -20.066  -2.784  1.00  0.00           H  
ATOM   2547  HZ2 TRP 0 162      -7.348 -18.405   1.272  1.00  0.00           H  
ATOM   2548  HZ3 TRP 0 162      -6.560 -14.214  -0.114  1.00  0.00           H  
ATOM   2549  HH2 TRP 0 162      -7.639 -15.778   1.604  1.00  0.00           H  
ATOM   2550  N   THR 0 163      -1.525 -18.978  -3.658  1.00  0.00      R00  N  
ATOM   2551  CA  THR 0 163      -0.885 -20.221  -3.234  1.00  0.00      R00  C  
ATOM   2552  C   THR 0 163       0.618 -19.987  -2.773  1.00  0.00      R00  C  
ATOM   2553  O   THR 0 163       1.175 -20.775  -2.043  1.00  0.00      R00  O  
ATOM   2554  CB  THR 0 163      -0.820 -21.308  -4.246  1.00  0.00      R00  C  
ATOM   2555  OG1 THR 0 163      -2.133 -21.499  -4.855  1.00  0.00      R00  O  
ATOM   2556  CG2 THR 0 163      -0.410 -22.656  -3.670  1.00  0.00      R00  C  
ATOM   2557  H   THR 0 163      -1.660 -18.875  -4.653  1.00  0.00      R00  H  
ATOM   2558  HG1 THR 0 163      -2.098 -20.955  -5.645  1.00  0.00      R00  H  
ATOM   2559  HA  THR 0 163      -1.380 -20.621  -2.350  1.00  0.00           H  
ATOM   2560  HB  THR 0 163      -0.154 -21.012  -5.056  1.00  0.00           H  
ATOM   2561 HG21 THR 0 163      -1.137 -22.911  -2.899  1.00  0.00           H  
ATOM   2562 HG22 THR 0 163      -0.547 -23.378  -4.476  1.00  0.00           H  
ATOM   2563 HG23 THR 0 163       0.624 -22.774  -3.347  1.00  0.00           H  
ATOM   2564  N   ALA 0 164       1.131 -18.811  -3.156  1.00  0.00      R00  N  
ATOM   2565  CA  ALA 0 164       2.442 -18.278  -2.869  1.00  0.00      R00  C  
ATOM   2566  C   ALA 0 164       2.269 -17.681  -1.469  1.00  0.00      R00  C  
ATOM   2567  O   ALA 0 164       2.959 -18.096  -0.533  1.00  0.00      R00  O  
ATOM   2568  CB  ALA 0 164       2.783 -17.136  -3.909  1.00  0.00      R00  C  
ATOM   2569  H   ALA 0 164       0.529 -18.203  -3.694  1.00  0.00      R00  H  
ATOM   2570  HA  ALA 0 164       3.238 -19.016  -2.762  1.00  0.00           H  
ATOM   2571  HB1 ALA 0 164       2.048 -16.331  -3.883  1.00  0.00           H  
ATOM   2572  HB2 ALA 0 164       3.790 -16.720  -3.887  1.00  0.00           H  
ATOM   2573  HB3 ALA 0 164       2.669 -17.716  -4.825  1.00  0.00           H  
ATOM   2574  N   SER 0 165       1.283 -16.735  -1.310  1.00  0.00      R00  N  
ATOM   2575  CA  SER 0 165       0.862 -16.018  -0.142  1.00  0.00      R00  C  
ATOM   2576  C   SER 0 165       0.523 -16.982   1.021  1.00  0.00      R00  C  
ATOM   2577  O   SER 0 165       0.643 -16.609   2.130  1.00  0.00      R00  O  
ATOM   2578  CB  SER 0 165      -0.395 -15.258  -0.352  1.00  0.00      R00  C  
ATOM   2579  OG  SER 0 165      -0.185 -14.417  -1.411  1.00  0.00      R00  O  
ATOM   2580  H   SER 0 165       0.723 -16.436  -2.096  1.00  0.00      R00  H  
ATOM   2581  HG  SER 0 165      -0.256 -14.945  -2.209  1.00  0.00      R00  H  
ATOM   2582  HA  SER 0 165       1.708 -15.432   0.217  1.00  0.00           H  
ATOM   2583  HB3 SER 0 165      -0.719 -14.662   0.502  1.00  0.00           H  
ATOM   2584  HB2 SER 0 165      -1.259 -15.853  -0.650  1.00  0.00           H  
ATOM   2585  N   ALA 0 166       0.195 -18.269   0.734  1.00  0.00      R00  N  
ATOM   2586  CA  ALA 0 166       0.001 -19.377   1.685  1.00  0.00      R00  C  
ATOM   2587  C   ALA 0 166       1.217 -19.717   2.525  1.00  0.00      R00  C  
ATOM   2588  O   ALA 0 166       1.155 -19.683   3.746  1.00  0.00      R00  O  
ATOM   2589  CB  ALA 0 166      -0.450 -20.688   0.905  1.00  0.00      R00  C  
ATOM   2590  H   ALA 0 166       0.105 -18.448  -0.255  1.00  0.00      R00  H  
ATOM   2591  HA  ALA 0 166      -0.851 -19.141   2.322  1.00  0.00           H  
ATOM   2592  HB1 ALA 0 166       0.265 -21.092   0.188  1.00  0.00           H  
ATOM   2593  HB2 ALA 0 166      -0.567 -21.475   1.649  1.00  0.00           H  
ATOM   2594  HB3 ALA 0 166      -1.382 -20.393   0.422  1.00  0.00           H  
ATOM   2595  N   LEU 0 167       2.396 -20.014   1.843  1.00  0.00      R00  N  
ATOM   2596  CA  LEU 0 167       3.632 -20.287   2.594  1.00  0.00      R00  C  
ATOM   2597  C   LEU 0 167       4.126 -19.112   3.432  1.00  0.00      R00  C  
ATOM   2598  O   LEU 0 167       4.665 -19.279   4.497  1.00  0.00      R00  O  
ATOM   2599  CB  LEU 0 167       4.800 -20.729   1.637  1.00  0.00      R00  C  
ATOM   2600  CG  LEU 0 167       4.571 -22.038   0.787  1.00  0.00      R00  C  
ATOM   2601  CD1 LEU 0 167       3.690 -21.793  -0.444  1.00  0.00      R00  C  
ATOM   2602  CD2 LEU 0 167       5.999 -22.609   0.486  1.00  0.00      R00  C  
ATOM   2603  H   LEU 0 167       2.348 -19.985   0.835  1.00  0.00      R00  H  
ATOM   2604  HA  LEU 0 167       3.471 -21.145   3.248  1.00  0.00           H  
ATOM   2605  HB3 LEU 0 167       5.707 -20.832   2.232  1.00  0.00           H  
ATOM   2606  HB2 LEU 0 167       5.010 -19.857   1.018  1.00  0.00           H  
ATOM   2607  HG  LEU 0 167       3.954 -22.692   1.402  1.00  0.00           H  
ATOM   2608 HD11 LEU 0 167       4.019 -22.387  -1.296  1.00  0.00           H  
ATOM   2609 HD12 LEU 0 167       2.661 -22.090  -0.241  1.00  0.00           H  
ATOM   2610 HD13 LEU 0 167       3.614 -20.753  -0.764  1.00  0.00           H  
ATOM   2611 HD21 LEU 0 167       5.967 -23.673   0.723  1.00  0.00           H  
ATOM   2612 HD22 LEU 0 167       6.254 -22.345  -0.541  1.00  0.00           H  
ATOM   2613 HD23 LEU 0 167       6.790 -22.132   1.064  1.00  0.00           H  
ATOM   2614  N   VAL 0 168       3.853 -17.898   2.996  1.00  0.00      R00  N  
ATOM   2615  CA  VAL 0 168       4.243 -16.590   3.565  1.00  0.00      R00  C  
ATOM   2616  C   VAL 0 168       3.526 -16.326   4.863  1.00  0.00      R00  C  
ATOM   2617  O   VAL 0 168       4.110 -15.969   5.904  1.00  0.00      R00  O  
ATOM   2618  CB  VAL 0 168       3.945 -15.365   2.630  1.00  0.00      R00  C  
ATOM   2619  CG1 VAL 0 168       3.972 -13.963   3.362  1.00  0.00      R00  C  
ATOM   2620  CG2 VAL 0 168       4.923 -15.301   1.493  1.00  0.00      R00  C  
ATOM   2621  H   VAL 0 168       3.254 -17.795   2.189  1.00  0.00      R00  H  
ATOM   2622  HA  VAL 0 168       5.293 -16.758   3.803  1.00  0.00           H  
ATOM   2623  HB  VAL 0 168       2.942 -15.544   2.243  1.00  0.00           H  
ATOM   2624 HG11 VAL 0 168       4.008 -13.070   2.738  1.00  0.00           H  
ATOM   2625 HG12 VAL 0 168       3.088 -13.804   3.980  1.00  0.00           H  
ATOM   2626 HG13 VAL 0 168       4.816 -13.940   4.052  1.00  0.00           H  
ATOM   2627 HG21 VAL 0 168       4.889 -16.153   0.813  1.00  0.00           H  
ATOM   2628 HG22 VAL 0 168       4.879 -14.346   0.970  1.00  0.00           H  
ATOM   2629 HG23 VAL 0 168       5.889 -15.311   1.998  1.00  0.00           H  
ATOM   2630  N   MET 0 169       2.173 -16.514   4.728  1.00  0.00      R00  N  
ATOM   2631  CA  MET 0 169       1.212 -16.113   5.713  1.00  0.00      R00  C  
ATOM   2632  C   MET 0 169       1.101 -17.143   6.902  1.00  0.00      R00  C  
ATOM   2633  O   MET 0 169       0.683 -16.644   7.948  1.00  0.00      R00  O  
ATOM   2634  CB  MET 0 169      -0.091 -15.862   4.933  1.00  0.00      R00  C  
ATOM   2635  CG  MET 0 169      -1.264 -15.405   5.811  1.00  0.00      R00  C  
ATOM   2636  SD  MET 0 169      -1.232 -13.668   6.147  1.00  0.00      R00  S  
ATOM   2637  CE  MET 0 169      -2.396 -13.542   7.563  1.00  0.00      R00  C  
ATOM   2638  H   MET 0 169       1.800 -16.707   3.809  1.00  0.00      R00  H  
ATOM   2639  HA  MET 0 169       1.621 -15.183   6.108  1.00  0.00           H  
ATOM   2640  HB3 MET 0 169      -0.450 -16.823   4.566  1.00  0.00           H  
ATOM   2641  HB2 MET 0 169       0.063 -15.220   4.067  1.00  0.00           H  
ATOM   2642  HG3 MET 0 169      -1.368 -15.953   6.747  1.00  0.00           H  
ATOM   2643  HG2 MET 0 169      -2.217 -15.606   5.321  1.00  0.00           H  
ATOM   2644  HE1 MET 0 169      -2.003 -14.096   8.415  1.00  0.00           H  
ATOM   2645  HE2 MET 0 169      -2.610 -12.511   7.844  1.00  0.00           H  
ATOM   2646  HE3 MET 0 169      -3.349 -13.962   7.240  1.00  0.00           H  
ATOM   2647  N   THR 0 170       1.461 -18.433   6.636  1.00  0.00      R00  N  
ATOM   2648  CA  THR 0 170       1.521 -19.596   7.483  1.00  0.00      R00  C  
ATOM   2649  C   THR 0 170       1.936 -19.313   8.949  1.00  0.00      R00  C  
ATOM   2650  O   THR 0 170       1.139 -19.630   9.850  1.00  0.00      R00  O  
ATOM   2651  CB  THR 0 170       2.441 -20.730   6.929  1.00  0.00      R00  C  
ATOM   2652  OG1 THR 0 170       1.685 -21.383   5.865  1.00  0.00      R00  O  
ATOM   2653  CG2 THR 0 170       2.804 -21.858   7.878  1.00  0.00      R00  C  
ATOM   2654  H   THR 0 170       1.658 -18.615   5.662  1.00  0.00      R00  H  
ATOM   2655  HG1 THR 0 170       1.496 -20.773   5.149  1.00  0.00      R00  H  
ATOM   2656  HA  THR 0 170       0.510 -20.000   7.532  1.00  0.00           H  
ATOM   2657  HB  THR 0 170       3.271 -20.333   6.343  1.00  0.00           H  
ATOM   2658 HG21 THR 0 170       3.324 -21.566   8.790  1.00  0.00           H  
ATOM   2659 HG22 THR 0 170       1.866 -22.310   8.202  1.00  0.00           H  
ATOM   2660 HG23 THR 0 170       3.315 -22.675   7.370  1.00  0.00           H  
ATOM   2661  N   PRO 0 171       3.101 -18.626   9.202  1.00  0.00      R00  N  
ATOM   2662  CA  PRO 0 171       3.473 -18.314  10.581  1.00  0.00      R00  C  
ATOM   2663  C   PRO 0 171       2.615 -17.192  11.274  1.00  0.00      R00  C  
ATOM   2664  O   PRO 0 171       2.360 -17.225  12.503  1.00  0.00      R00  O  
ATOM   2665  CD  PRO 0 171       4.296 -18.519   8.329  1.00  0.00      R00  C  
ATOM   2666  CB  PRO 0 171       4.943 -17.828  10.477  1.00  0.00      R00  C  
ATOM   2667  CG  PRO 0 171       5.236 -17.595   8.980  1.00  0.00      R00  C  
ATOM   2668  HD2 PRO 0 171       4.078 -18.294   7.285  1.00  0.00           H  
ATOM   2669  HD3 PRO 0 171       4.829 -19.467   8.400  1.00  0.00           H  
ATOM   2670  HA  PRO 0 171       3.372 -19.242  11.143  1.00  0.00           H  
ATOM   2671  HB3 PRO 0 171       5.562 -18.598  10.939  1.00  0.00           H  
ATOM   2672  HB2 PRO 0 171       5.105 -17.000  11.167  1.00  0.00           H  
ATOM   2673  HG2 PRO 0 171       4.872 -16.629   8.628  1.00  0.00           H  
ATOM   2674  HG3 PRO 0 171       6.279 -17.600   8.666  1.00  0.00           H  
ATOM   2675  N   ILE 0 172       2.113 -16.282  10.428  1.00  0.00      R00  N  
ATOM   2676  CA  ILE 0 172       1.194 -15.257  10.899  1.00  0.00      R00  C  
ATOM   2677  C   ILE 0 172      -0.154 -15.833  11.346  1.00  0.00      R00  C  
ATOM   2678  O   ILE 0 172      -0.571 -15.563  12.501  1.00  0.00      R00  O  
ATOM   2679  CB  ILE 0 172       0.916 -14.168   9.815  1.00  0.00      R00  C  
ATOM   2680  CG2 ILE 0 172       0.186 -12.850  10.342  1.00  0.00      R00  C  
ATOM   2681  CG1 ILE 0 172       2.128 -13.897   8.879  1.00  0.00      R00  C  
ATOM   2682  CD1 ILE 0 172       1.894 -12.884   7.719  1.00  0.00      R00  C  
ATOM   2683  H   ILE 0 172       2.207 -16.196   9.427  1.00  0.00      R00  H  
ATOM   2684  HA  ILE 0 172       1.568 -14.782  11.807  1.00  0.00           H  
ATOM   2685  HB  ILE 0 172       0.172 -14.569   9.127  1.00  0.00           H  
ATOM   2686 HG21 ILE 0 172      -0.593 -13.139  11.048  1.00  0.00           H  
ATOM   2687 HG22 ILE 0 172       0.829 -12.082  10.769  1.00  0.00           H  
ATOM   2688 HG23 ILE 0 172      -0.140 -12.314   9.450  1.00  0.00           H  
ATOM   2689 HG13 ILE 0 172       2.447 -14.800   8.360  1.00  0.00           H  
ATOM   2690 HG12 ILE 0 172       2.976 -13.508   9.442  1.00  0.00           H  
ATOM   2691 HD11 ILE 0 172       0.852 -13.022   7.433  1.00  0.00           H  
ATOM   2692 HD12 ILE 0 172       2.006 -11.867   8.096  1.00  0.00           H  
ATOM   2693 HD13 ILE 0 172       2.510 -13.115   6.849  1.00  0.00           H  
ATOM   2694  N   PHE 0 173      -0.711 -16.751  10.525  1.00  0.00      R00  N  
ATOM   2695  CA  PHE 0 173      -1.856 -17.667  10.921  1.00  0.00      R00  C  
ATOM   2696  C   PHE 0 173      -1.626 -18.506  12.215  1.00  0.00      R00  C  
ATOM   2697  O   PHE 0 173      -2.599 -18.732  12.912  1.00  0.00      R00  O  
ATOM   2698  CB  PHE 0 173      -2.228 -18.555   9.636  1.00  0.00      R00  C  
ATOM   2699  CG  PHE 0 173      -2.949 -17.860   8.500  1.00  0.00      R00  C  
ATOM   2700  CD1 PHE 0 173      -4.008 -17.003   8.735  1.00  0.00      R00  C  
ATOM   2701  CD2 PHE 0 173      -2.617 -18.299   7.182  1.00  0.00      R00  C  
ATOM   2702  CE1 PHE 0 173      -4.802 -16.579   7.638  1.00  0.00      R00  C  
ATOM   2703  CE2 PHE 0 173      -3.384 -17.944   6.105  1.00  0.00      R00  C  
ATOM   2704  CZ  PHE 0 173      -4.455 -17.051   6.388  1.00  0.00      R00  C  
ATOM   2705  H   PHE 0 173      -0.363 -17.012   9.614  1.00  0.00      R00  H  
ATOM   2706  HA  PHE 0 173      -2.727 -17.058  11.165  1.00  0.00           H  
ATOM   2707  HB3 PHE 0 173      -2.934 -19.330   9.936  1.00  0.00           H  
ATOM   2708  HB2 PHE 0 173      -1.339 -19.033   9.225  1.00  0.00           H  
ATOM   2709  HD1 PHE 0 173      -4.185 -16.446   9.644  1.00  0.00           H  
ATOM   2710  HD2 PHE 0 173      -1.849 -19.052   7.083  1.00  0.00           H  
ATOM   2711  HE1 PHE 0 173      -5.650 -15.916   7.721  1.00  0.00           H  
ATOM   2712  HE2 PHE 0 173      -3.229 -18.293   5.095  1.00  0.00           H  
ATOM   2713  HZ  PHE 0 173      -5.066 -16.710   5.565  1.00  0.00           H  
ATOM   2714  N   MET 0 174      -0.379 -18.847  12.511  1.00  0.00      R00  N  
ATOM   2715  CA  MET 0 174      -0.038 -19.601  13.724  1.00  0.00      R00  C  
ATOM   2716  C   MET 0 174      -0.116 -18.700  15.003  1.00  0.00      R00  C  
ATOM   2717  O   MET 0 174      -0.568 -19.246  15.986  1.00  0.00      R00  O  
ATOM   2718  CB  MET 0 174       1.234 -20.356  13.594  1.00  0.00      R00  C  
ATOM   2719  CG  MET 0 174       1.284 -21.490  12.484  1.00  0.00      R00  C  
ATOM   2720  SD  MET 0 174       0.558 -23.078  13.054  1.00  0.00      R00  S  
ATOM   2721  CE  MET 0 174       1.681 -23.561  14.333  1.00  0.00      R00  C  
ATOM   2722  H   MET 0 174       0.402 -18.391  12.061  1.00  0.00      R00  H  
ATOM   2723  HA  MET 0 174      -0.773 -20.388  13.896  1.00  0.00           H  
ATOM   2724  HB3 MET 0 174       1.672 -20.780  14.497  1.00  0.00           H  
ATOM   2725  HB2 MET 0 174       2.030 -19.624  13.460  1.00  0.00           H  
ATOM   2726  HG3 MET 0 174       2.299 -21.693  12.142  1.00  0.00           H  
ATOM   2727  HG2 MET 0 174       0.659 -21.203  11.638  1.00  0.00           H  
ATOM   2728  HE1 MET 0 174       1.785 -22.838  15.142  1.00  0.00           H  
ATOM   2729  HE2 MET 0 174       1.372 -24.553  14.662  1.00  0.00           H  
ATOM   2730  HE3 MET 0 174       2.657 -23.654  13.856  1.00  0.00           H  
ATOM   2731  N   TYR 0 175       0.367 -17.450  14.946  1.00  0.00      R00  N  
ATOM   2732  CA  TYR 0 175       0.686 -16.628  16.085  1.00  0.00      R00  C  
ATOM   2733  C   TYR 0 175      -0.525 -15.738  16.473  1.00  0.00      R00  C  
ATOM   2734  O   TYR 0 175      -0.573 -15.354  17.591  1.00  0.00      R00  O  
ATOM   2735  CB  TYR 0 175       1.874 -15.762  15.735  1.00  0.00      R00  C  
ATOM   2736  CG  TYR 0 175       3.251 -16.345  15.283  1.00  0.00      R00  C  
ATOM   2737  CD1 TYR 0 175       4.233 -15.469  14.719  1.00  0.00      R00  C  
ATOM   2738  CE1 TYR 0 175       5.478 -16.001  14.272  1.00  0.00      R00  C  
ATOM   2739  CD2 TYR 0 175       3.555 -17.693  15.424  1.00  0.00      R00  C  
ATOM   2740  CE2 TYR 0 175       4.856 -18.205  14.955  1.00  0.00      R00  C  
ATOM   2741  CZ  TYR 0 175       5.817 -17.326  14.469  1.00  0.00      R00  C  
ATOM   2742  OH  TYR 0 175       7.039 -17.741  14.065  1.00  0.00      R00  O  
ATOM   2743  H   TYR 0 175       0.688 -17.164  14.032  1.00  0.00      R00  H  
ATOM   2744  HH  TYR 0 175       7.630 -17.080  13.696  1.00  0.00      R00  H  
ATOM   2745  HA  TYR 0 175       0.939 -17.249  16.945  1.00  0.00           H  
ATOM   2746  HB3 TYR 0 175       2.103 -15.085  16.558  1.00  0.00           H  
ATOM   2747  HB2 TYR 0 175       1.580 -15.163  14.873  1.00  0.00           H  
ATOM   2748  HD1 TYR 0 175       4.016 -14.411  14.731  1.00  0.00           H  
ATOM   2749  HE1 TYR 0 175       6.191 -15.260  13.942  1.00  0.00           H  
ATOM   2750  HD2 TYR 0 175       2.823 -18.453  15.653  1.00  0.00           H  
ATOM   2751  HE2 TYR 0 175       4.964 -19.277  15.033  1.00  0.00           H  
ATOM   2752  N   THR 0 176      -1.462 -15.453  15.570  1.00  0.00      R00  N  
ATOM   2753  CA  THR 0 176      -2.708 -14.692  15.872  1.00  0.00      R00  C  
ATOM   2754  C   THR 0 176      -3.627 -15.515  16.757  1.00  0.00      R00  C  
ATOM   2755  O   THR 0 176      -3.660 -16.727  16.550  1.00  0.00      R00  O  
ATOM   2756  CB  THR 0 176      -3.357 -14.259  14.533  1.00  0.00      R00  C  
ATOM   2757  OG1 THR 0 176      -4.506 -13.467  14.722  1.00  0.00      R00  O  
ATOM   2758  CG2 THR 0 176      -3.872 -15.446  13.757  1.00  0.00      R00  C  
ATOM   2759  H   THR 0 176      -1.426 -15.829  14.633  1.00  0.00      R00  H  
ATOM   2760  HG1 THR 0 176      -4.266 -12.564  14.939  1.00  0.00      R00  H  
ATOM   2761  HA  THR 0 176      -2.506 -13.744  16.370  1.00  0.00           H  
ATOM   2762  HB  THR 0 176      -2.728 -13.574  13.964  1.00  0.00           H  
ATOM   2763 HG21 THR 0 176      -3.165 -16.238  13.509  1.00  0.00           H  
ATOM   2764 HG22 THR 0 176      -4.752 -16.005  14.075  1.00  0.00           H  
ATOM   2765 HG23 THR 0 176      -4.111 -15.049  12.771  1.00  0.00           H  
ATOM   2766  N   THR 0 177      -4.256 -14.906  17.698  1.00  0.00      R00  N  
ATOM   2767  CA  THR 0 177      -5.249 -15.468  18.561  1.00  0.00      R00  C  
ATOM   2768  C   THR 0 177      -6.430 -14.483  18.648  1.00  0.00      R00  C  
ATOM   2769  O   THR 0 177      -6.507 -13.455  17.982  1.00  0.00      R00  O  
ATOM   2770  CB  THR 0 177      -4.551 -15.676  19.958  1.00  0.00      R00  C  
ATOM   2771  OG1 THR 0 177      -4.270 -14.331  20.519  1.00  0.00      R00  O  
ATOM   2772  CG2 THR 0 177      -3.311 -16.581  19.833  1.00  0.00      R00  C  
ATOM   2773  H   THR 0 177      -4.263 -13.899  17.774  1.00  0.00      R00  H  
ATOM   2774  HG1 THR 0 177      -3.314 -14.246  20.497  1.00  0.00      R00  H  
ATOM   2775  HA  THR 0 177      -5.599 -16.416  18.153  1.00  0.00           H  
ATOM   2776  HB  THR 0 177      -5.153 -16.353  20.564  1.00  0.00           H  
ATOM   2777 HG21 THR 0 177      -3.561 -17.601  19.540  1.00  0.00           H  
ATOM   2778 HG22 THR 0 177      -2.545 -16.260  19.128  1.00  0.00           H  
ATOM   2779 HG23 THR 0 177      -2.859 -16.635  20.823  1.00  0.00           H  
ATOM   2780  N   LEU 0 178      -7.470 -15.036  19.372  1.00  0.00      R00  N  
ATOM   2781  CA  LEU 0 178      -8.657 -14.289  19.678  1.00  0.00      R00  C  
ATOM   2782  C   LEU 0 178      -8.622 -13.990  21.210  1.00  0.00      R00  C  
ATOM   2783  O   LEU 0 178      -9.646 -13.785  21.809  1.00  0.00      R00  O  
ATOM   2784  CB  LEU 0 178      -9.817 -15.127  19.282  1.00  0.00      R00  C  
ATOM   2785  CG  LEU 0 178     -10.159 -15.349  17.794  1.00  0.00      R00  C  
ATOM   2786  CD1 LEU 0 178     -11.334 -16.416  17.502  1.00  0.00      R00  C  
ATOM   2787  CD2 LEU 0 178     -10.406 -14.047  17.019  1.00  0.00      R00  C  
ATOM   2788  H   LEU 0 178      -7.353 -15.939  19.809  1.00  0.00      R00  H  
ATOM   2789  HA  LEU 0 178      -8.721 -13.336  19.152  1.00  0.00           H  
ATOM   2790  HB3 LEU 0 178     -10.683 -14.766  19.837  1.00  0.00           H  
ATOM   2791  HB2 LEU 0 178      -9.664 -16.139  19.658  1.00  0.00           H  
ATOM   2792  HG  LEU 0 178      -9.259 -15.796  17.371  1.00  0.00           H  
ATOM   2793 HD11 LEU 0 178     -10.900 -17.308  17.953  1.00  0.00           H  
ATOM   2794 HD12 LEU 0 178     -12.331 -16.289  17.924  1.00  0.00           H  
ATOM   2795 HD13 LEU 0 178     -11.416 -16.634  16.437  1.00  0.00           H  
ATOM   2796 HD21 LEU 0 178      -9.681 -13.807  16.241  1.00  0.00           H  
ATOM   2797 HD22 LEU 0 178     -11.349 -14.129  16.478  1.00  0.00           H  
ATOM   2798 HD23 LEU 0 178     -10.551 -13.188  17.674  1.00  0.00           H  
ATOM   2799  N   ILE 0 179      -7.390 -13.693  21.664  1.00  0.00      R00  N  
ATOM   2800  CA  ILE 0 179      -7.090 -13.226  23.042  1.00  0.00      R00  C  
ATOM   2801  C   ILE 0 179      -6.694 -11.793  22.874  1.00  0.00      R00  C  
ATOM   2802  O   ILE 0 179      -5.898 -11.456  21.996  1.00  0.00      R00  O  
ATOM   2803  CB  ILE 0 179      -5.964 -13.988  23.724  1.00  0.00      R00  C  
ATOM   2804  CG2 ILE 0 179      -5.564 -13.425  25.072  1.00  0.00      R00  C  
ATOM   2805  CG1 ILE 0 179      -6.120 -15.507  23.607  1.00  0.00      R00  C  
ATOM   2806  CD1 ILE 0 179      -7.184 -16.029  24.503  1.00  0.00      R00  C  
ATOM   2807  H   ILE 0 179      -6.551 -13.838  21.122  1.00  0.00      R00  H  
ATOM   2808  HA  ILE 0 179      -8.031 -13.252  23.592  1.00  0.00           H  
ATOM   2809  HB  ILE 0 179      -5.119 -13.775  23.069  1.00  0.00           H  
ATOM   2810 HG21 ILE 0 179      -5.342 -12.358  25.026  1.00  0.00           H  
ATOM   2811 HG22 ILE 0 179      -6.396 -13.533  25.768  1.00  0.00           H  
ATOM   2812 HG23 ILE 0 179      -4.685 -13.901  25.507  1.00  0.00           H  
ATOM   2813 HG13 ILE 0 179      -5.141 -15.886  23.902  1.00  0.00           H  
ATOM   2814 HG12 ILE 0 179      -6.156 -15.888  22.587  1.00  0.00           H  
ATOM   2815 HD11 ILE 0 179      -7.222 -15.586  25.499  1.00  0.00           H  
ATOM   2816 HD12 ILE 0 179      -8.117 -15.692  24.051  1.00  0.00           H  
ATOM   2817 HD13 ILE 0 179      -7.260 -17.107  24.643  1.00  0.00           H  
ATOM   2818  N   VAL 0 180      -7.347 -10.856  23.651  1.00  0.00      R00  N  
ATOM   2819  CA  VAL 0 180      -7.423  -9.407  23.636  1.00  0.00      R00  C  
ATOM   2820  C   VAL 0 180      -6.165  -8.919  24.320  1.00  0.00      R00  C  
ATOM   2821  O   VAL 0 180      -5.589  -7.877  23.919  1.00  0.00      R00  O  
ATOM   2822  CB  VAL 0 180      -8.639  -8.805  24.383  1.00  0.00      R00  C  
ATOM   2823  CG1 VAL 0 180      -8.850  -7.256  24.272  1.00  0.00      R00  C  
ATOM   2824  CG2 VAL 0 180     -10.002  -9.561  24.212  1.00  0.00      R00  C  
ATOM   2825  H   VAL 0 180      -7.821 -11.266  24.443  1.00  0.00      R00  H  
ATOM   2826  HA  VAL 0 180      -7.397  -9.196  22.567  1.00  0.00           H  
ATOM   2827  HB  VAL 0 180      -8.566  -8.819  25.470  1.00  0.00           H  
ATOM   2828 HG11 VAL 0 180      -7.990  -6.638  24.532  1.00  0.00           H  
ATOM   2829 HG12 VAL 0 180      -9.129  -7.025  23.244  1.00  0.00           H  
ATOM   2830 HG13 VAL 0 180      -9.543  -6.696  24.901  1.00  0.00           H  
ATOM   2831 HG21 VAL 0 180      -9.844 -10.630  24.355  1.00  0.00           H  
ATOM   2832 HG22 VAL 0 180     -10.732  -9.348  24.993  1.00  0.00           H  
ATOM   2833 HG23 VAL 0 180     -10.527  -9.555  23.257  1.00  0.00           H  
ATOM   2834  N   ASP 0 181      -5.678  -9.696  25.338  1.00  0.00      R00  N  
ATOM   2835  CA  ASP 0 181      -4.321  -9.636  25.907  1.00  0.00      R00  C  
ATOM   2836  C   ASP 0 181      -3.062  -9.915  25.025  1.00  0.00      R00  C  
ATOM   2837  O   ASP 0 181      -1.936  -9.535  25.426  1.00  0.00      R00  O  
ATOM   2838  CB  ASP 0 181      -4.169 -10.579  27.157  1.00  0.00      R00  C  
ATOM   2839  CG  ASP 0 181      -5.348 -10.552  28.152  1.00  0.00      R00  C  
ATOM   2840  OD1 ASP 0 181      -5.485 -11.563  28.872  1.00  0.00      R00  O  
ATOM   2841  OD2 ASP 0 181      -5.915  -9.484  28.437  1.00  0.00      R00  O1-
ATOM   2842  H   ASP 0 181      -6.220 -10.507  25.599  1.00  0.00      R00  H  
ATOM   2843  HA  ASP 0 181      -4.210  -8.654  26.368  1.00  0.00           H  
ATOM   2844  HB3 ASP 0 181      -3.231 -10.361  27.667  1.00  0.00           H  
ATOM   2845  HB2 ASP 0 181      -4.183 -11.611  26.805  1.00  0.00           H  
ATOM   2846  N   ASN 0 182      -3.223 -10.507  23.841  1.00  0.00      R00  N  
ATOM   2847  CA  ASN 0 182      -2.192 -10.774  22.846  1.00  0.00      R00  C  
ATOM   2848  C   ASN 0 182      -2.214  -9.666  21.833  1.00  0.00      R00  C  
ATOM   2849  O   ASN 0 182      -1.261  -8.897  21.668  1.00  0.00      R00  O  
ATOM   2850  CB  ASN 0 182      -2.347 -12.226  22.384  1.00  0.00      R00  C  
ATOM   2851  CG  ASN 0 182      -2.139 -13.455  23.352  1.00  0.00      R00  C  
ATOM   2852  OD1 ASN 0 182      -1.517 -13.338  24.345  1.00  0.00      R00  O  
ATOM   2853  ND2 ASN 0 182      -2.525 -14.669  22.981  1.00  0.00      R00  N  
ATOM   2854  H   ASN 0 182      -4.174 -10.702  23.561  1.00  0.00      R00  H  
ATOM   2855 HD21 ASN 0 182      -2.173 -15.455  23.508  1.00  0.00      R00  H  
ATOM   2856 HD22 ASN 0 182      -2.907 -14.791  22.054  1.00  0.00      R00  H  
ATOM   2857  HA  ASN 0 182      -1.246 -10.797  23.387  1.00  0.00           H  
ATOM   2858  HB3 ASN 0 182      -1.628 -12.450  21.596  1.00  0.00           H  
ATOM   2859  HB2 ASN 0 182      -3.321 -12.383  21.919  1.00  0.00           H  
ATOM   2860  N   ASN 0 183      -3.347  -9.449  21.118  1.00  0.00      R00  N  
ATOM   2861  CA  ASN 0 183      -3.498  -8.525  19.993  1.00  0.00      R00  C  
ATOM   2862  C   ASN 0 183      -3.686  -7.038  20.455  1.00  0.00      R00  C  
ATOM   2863  O   ASN 0 183      -3.114  -6.264  19.758  1.00  0.00      R00  O  
ATOM   2864  CB  ASN 0 183      -4.718  -8.775  19.143  1.00  0.00      R00  C  
ATOM   2865  CG  ASN 0 183      -5.007 -10.220  18.703  1.00  0.00      R00  C  
ATOM   2866  OD1 ASN 0 183      -4.177 -11.072  18.451  1.00  0.00      R00  O  
ATOM   2867  ND2 ASN 0 183      -6.230 -10.467  18.395  1.00  0.00      R00  N  
ATOM   2868  H   ASN 0 183      -4.044 -10.179  21.090  1.00  0.00      R00  H  
ATOM   2869 HD21 ASN 0 183      -6.407 -11.425  18.128  1.00  0.00      R00  H  
ATOM   2870 HD22 ASN 0 183      -6.994  -9.824  18.546  1.00  0.00      R00  H  
ATOM   2871  HA  ASN 0 183      -2.700  -8.692  19.270  1.00  0.00           H  
ATOM   2872  HB3 ASN 0 183      -4.710  -8.150  18.250  1.00  0.00           H  
ATOM   2873  HB2 ASN 0 183      -5.586  -8.463  19.725  1.00  0.00           H  
ATOM   2874  N   GLY 0 184      -4.510  -6.826  21.487  1.00  0.00      R00  N  
ATOM   2875  CA  GLY 0 184      -4.883  -5.477  21.853  1.00  0.00      R00  C  
ATOM   2876  C   GLY 0 184      -6.349  -5.354  21.419  1.00  0.00      R00  C  
ATOM   2877  O   GLY 0 184      -7.048  -6.370  21.173  1.00  0.00      R00  O  
ATOM   2878  H   GLY 0 184      -5.083  -7.535  21.923  1.00  0.00      R00  H  
ATOM   2879  HA3 GLY 0 184      -4.226  -4.710  21.443  1.00  0.00           H  
ATOM   2880  HA2 GLY 0 184      -4.888  -5.373  22.938  1.00  0.00           H  
ATOM   2881  N   PRO 0 185      -6.833  -4.025  21.378  1.00  0.00      R00  N  
ATOM   2882  CA  PRO 0 185      -8.230  -3.693  21.070  1.00  0.00      R00  C  
ATOM   2883  C   PRO 0 185      -8.542  -3.678  19.575  1.00  0.00      R00  C  
ATOM   2884  O   PRO 0 185      -9.700  -3.511  19.182  1.00  0.00      R00  O  
ATOM   2885  CD  PRO 0 185      -6.032  -2.796  21.607  1.00  0.00      R00  C  
ATOM   2886  CB  PRO 0 185      -8.371  -2.266  21.683  1.00  0.00      R00  C  
ATOM   2887  CG  PRO 0 185      -6.983  -1.645  21.466  1.00  0.00      R00  C  
ATOM   2888  HD2 PRO 0 185      -5.100  -2.779  21.044  1.00  0.00           H  
ATOM   2889  HD3 PRO 0 185      -5.728  -2.795  22.654  1.00  0.00           H  
ATOM   2890  HA  PRO 0 185      -8.976  -4.369  21.489  1.00  0.00           H  
ATOM   2891  HB3 PRO 0 185      -8.593  -2.467  22.731  1.00  0.00           H  
ATOM   2892  HB2 PRO 0 185      -9.124  -1.665  21.174  1.00  0.00           H  
ATOM   2893  HG2 PRO 0 185      -6.753  -1.312  20.454  1.00  0.00           H  
ATOM   2894  HG3 PRO 0 185      -6.759  -0.821  22.142  1.00  0.00           H  
ATOM   2895  N   SER 0 186      -7.450  -3.842  18.797  1.00  0.00      R00  N  
ATOM   2896  CA  SER 0 186      -7.246  -3.869  17.366  1.00  0.00      R00  C  
ATOM   2897  C   SER 0 186      -7.053  -5.327  16.923  1.00  0.00      R00  C  
ATOM   2898  O   SER 0 186      -6.917  -6.266  17.755  1.00  0.00      R00  O  
ATOM   2899  CB  SER 0 186      -6.097  -2.893  17.061  1.00  0.00      R00  C  
ATOM   2900  OG  SER 0 186      -5.033  -3.220  17.935  1.00  0.00      R00  O  
ATOM   2901  H   SER 0 186      -6.607  -3.778  19.349  1.00  0.00      R00  H  
ATOM   2902  HG  SER 0 186      -4.284  -3.480  17.393  1.00  0.00      R00  H  
ATOM   2903  HA  SER 0 186      -8.169  -3.609  16.848  1.00  0.00           H  
ATOM   2904  HB3 SER 0 186      -6.494  -1.884  17.168  1.00  0.00           H  
ATOM   2905  HB2 SER 0 186      -5.876  -3.024  16.002  1.00  0.00           H  
ATOM   2906  N   CYS 0 187      -6.831  -5.510  15.613  1.00  0.00      R00  N  
ATOM   2907  CA  CYS 0 187      -6.294  -6.710  14.987  1.00  0.00      R00  C  
ATOM   2908  C   CYS 0 187      -4.968  -6.347  14.339  1.00  0.00      R00  C  
ATOM   2909  O   CYS 0 187      -4.925  -5.571  13.402  1.00  0.00      R00  O  
ATOM   2910  SG  CYS 0 187      -6.816  -9.040  13.417  1.00  0.00      R00  S  
ATOM   2911  CB  CYS 0 187      -7.235  -7.377  13.966  1.00  0.00      R00  C  
ATOM   2912  H   CYS 0 187      -6.894  -4.679  15.043  1.00  0.00      R00  H  
ATOM   2913  HB2 CYS 0 187      -8.185  -7.434  14.498  1.00  0.00           H  
ATOM   2914  HB3 CYS 0 187      -7.369  -6.748  13.086  1.00  0.00           H  
ATOM   2915  HA  CYS 0 187      -6.187  -7.436  15.793  1.00  0.00           H  
ATOM   2916  N   ASN 0 188      -3.906  -6.818  14.962  1.00  0.00      R00  N  
ATOM   2917  CA  ASN 0 188      -2.484  -6.565  14.677  1.00  0.00      R00  C  
ATOM   2918  C   ASN 0 188      -1.980  -7.981  14.256  1.00  0.00      R00  C  
ATOM   2919  O   ASN 0 188      -2.547  -9.032  14.677  1.00  0.00      R00  O  
ATOM   2920  CB  ASN 0 188      -1.714  -6.134  16.028  1.00  0.00      R00  C  
ATOM   2921  CG  ASN 0 188      -2.118  -4.761  16.583  1.00  0.00      R00  C  
ATOM   2922  OD1 ASN 0 188      -3.224  -4.277  16.333  1.00  0.00      R00  O  
ATOM   2923  ND2 ASN 0 188      -1.443  -4.129  17.538  1.00  0.00      R00  N  
ATOM   2924  H   ASN 0 188      -4.062  -7.543  15.646  1.00  0.00      R00  H  
ATOM   2925 HD21 ASN 0 188      -1.655  -3.249  17.987  1.00  0.00      R00  H  
ATOM   2926 HD22 ASN 0 188      -0.687  -4.672  17.931  1.00  0.00      R00  H  
ATOM   2927  HA  ASN 0 188      -2.223  -5.863  13.885  1.00  0.00           H  
ATOM   2928  HB3 ASN 0 188      -0.628  -6.151  15.941  1.00  0.00           H  
ATOM   2929  HB2 ASN 0 188      -1.928  -6.834  16.836  1.00  0.00           H  
ATOM   2930  N   ILE 0 189      -0.840  -8.011  13.602  1.00  0.00      R00  N  
ATOM   2931  CA  ILE 0 189       0.123  -9.097  13.611  1.00  0.00      R00  C  
ATOM   2932  C   ILE 0 189       0.711  -9.136  15.027  1.00  0.00      R00  C  
ATOM   2933  O   ILE 0 189       0.926  -8.102  15.643  1.00  0.00      R00  O  
ATOM   2934  CB  ILE 0 189       1.181  -8.959  12.422  1.00  0.00      R00  C  
ATOM   2935  CG2 ILE 0 189       0.507  -8.797  11.071  1.00  0.00      R00  C  
ATOM   2936  CG1 ILE 0 189       2.294  -7.904  12.803  1.00  0.00      R00  C  
ATOM   2937  CD1 ILE 0 189       3.442  -7.731  11.755  1.00  0.00      R00  C  
ATOM   2938  H   ILE 0 189      -0.477  -7.155  13.207  1.00  0.00      R00  H  
ATOM   2939  HA  ILE 0 189      -0.398 -10.049  13.512  1.00  0.00           H  
ATOM   2940  HB  ILE 0 189       1.688  -9.920  12.335  1.00  0.00           H  
ATOM   2941 HG21 ILE 0 189      -0.032  -7.867  10.890  1.00  0.00           H  
ATOM   2942 HG22 ILE 0 189       1.261  -8.762  10.285  1.00  0.00           H  
ATOM   2943 HG23 ILE 0 189      -0.264  -9.548  10.894  1.00  0.00           H  
ATOM   2944 HG13 ILE 0 189       2.864  -8.083  13.715  1.00  0.00           H  
ATOM   2945 HG12 ILE 0 189       1.794  -6.941  12.905  1.00  0.00           H  
ATOM   2946 HD11 ILE 0 189       4.109  -6.889  11.941  1.00  0.00           H  
ATOM   2947 HD12 ILE 0 189       4.207  -8.496  11.891  1.00  0.00           H  
ATOM   2948 HD13 ILE 0 189       3.186  -7.679  10.697  1.00  0.00           H  
ATOM   2949  N   VAL 0 190       1.008 -10.323  15.511  1.00  0.00      R00  N  
ATOM   2950  CA  VAL 0 190       1.572 -10.491  16.846  1.00  0.00      R00  C  
ATOM   2951  C   VAL 0 190       2.640 -11.558  17.041  1.00  0.00      R00  C  
ATOM   2952  O   VAL 0 190       2.642 -12.571  16.285  1.00  0.00      R00  O  
ATOM   2953  CB  VAL 0 190       0.448 -10.673  17.966  1.00  0.00      R00  C  
ATOM   2954  CG1 VAL 0 190      -0.545 -11.863  17.878  1.00  0.00      R00  C  
ATOM   2955  CG2 VAL 0 190       0.843 -10.555  19.457  1.00  0.00      R00  C  
ATOM   2956  H   VAL 0 190       0.904 -11.145  14.932  1.00  0.00      R00  H  
ATOM   2957  HA  VAL 0 190       2.069  -9.552  17.090  1.00  0.00           H  
ATOM   2958  HB  VAL 0 190      -0.103  -9.751  17.779  1.00  0.00           H  
ATOM   2959 HG11 VAL 0 190      -0.101 -12.847  18.033  1.00  0.00           H  
ATOM   2960 HG12 VAL 0 190      -1.357 -11.702  18.588  1.00  0.00           H  
ATOM   2961 HG13 VAL 0 190      -0.994 -11.778  16.889  1.00  0.00           H  
ATOM   2962 HG21 VAL 0 190      -0.006 -10.413  20.126  1.00  0.00           H  
ATOM   2963 HG22 VAL 0 190       1.480 -11.361  19.819  1.00  0.00           H  
ATOM   2964 HG23 VAL 0 190       1.461  -9.691  19.702  1.00  0.00           H  
ATOM   2965  N   TRP 0 191       3.590 -11.229  17.968  1.00  0.00      R00  N  
ATOM   2966  CA  TRP 0 191       4.916 -11.821  18.236  1.00  0.00      R00  C  
ATOM   2967  C   TRP 0 191       5.063 -13.356  18.324  1.00  0.00      R00  C  
ATOM   2968  O   TRP 0 191       4.060 -14.005  18.703  1.00  0.00      R00  O  
ATOM   2969  CB  TRP 0 191       5.450 -11.206  19.536  1.00  0.00      R00  C  
ATOM   2970  CG  TRP 0 191       4.518 -11.217  20.745  1.00  0.00      R00  C  
ATOM   2971  CD2 TRP 0 191       3.750 -10.157  21.340  1.00  0.00      R00  C  
ATOM   2972  CE2 TRP 0 191       2.971 -10.736  22.376  1.00  0.00      R00  C  
ATOM   2973  CE3 TRP 0 191       3.650  -8.725  21.158  1.00  0.00      R00  C  
ATOM   2974  CD1 TRP 0 191       4.132 -12.358  21.331  1.00  0.00      R00  C  
ATOM   2975  NE1 TRP 0 191       3.248 -12.048  22.271  1.00  0.00      R00  N  
ATOM   2976  CZ2 TRP 0 191       2.083  -9.926  23.152  1.00  0.00      R00  C  
ATOM   2977  CZ3 TRP 0 191       2.791  -7.962  21.906  1.00  0.00      R00  C  
ATOM   2978  CH2 TRP 0 191       2.000  -8.551  22.880  1.00  0.00      R00  C  
ATOM   2979  H   TRP 0 191       3.514 -10.270  18.274  1.00  0.00      R00  H  
ATOM   2980  HE1 TRP 0 191       2.797 -12.769  22.816  1.00  0.00      R00  H  
ATOM   2981  HA  TRP 0 191       5.566 -11.573  17.396  1.00  0.00           H  
ATOM   2982  HB3 TRP 0 191       5.806 -10.213  19.260  1.00  0.00           H  
ATOM   2983  HB2 TRP 0 191       6.330 -11.698  19.949  1.00  0.00           H  
ATOM   2984  HE3 TRP 0 191       4.309  -8.322  20.403  1.00  0.00           H  
ATOM   2985  HD1 TRP 0 191       4.546 -13.334  21.126  1.00  0.00           H  
ATOM   2986  HZ2 TRP 0 191       1.425 -10.322  23.912  1.00  0.00           H  
ATOM   2987  HZ3 TRP 0 191       2.722  -6.916  21.648  1.00  0.00           H  
ATOM   2988  HH2 TRP 0 191       1.386  -7.894  23.479  1.00  0.00           H  
ATOM   2989  N   PRO 0 192       6.223 -13.939  18.058  1.00  0.00      R00  N  
ATOM   2990  CA  PRO 0 192       6.358 -15.412  18.113  1.00  0.00      R00  C  
ATOM   2991  C   PRO 0 192       6.376 -16.004  19.596  1.00  0.00      R00  C  
ATOM   2992  O   PRO 0 192       7.434 -16.623  19.912  1.00  0.00      R00  O  
ATOM   2993  CD  PRO 0 192       7.347 -13.385  17.322  1.00  0.00      R00  C  
ATOM   2994  CB  PRO 0 192       7.578 -15.783  17.288  1.00  0.00      R00  C  
ATOM   2995  CG  PRO 0 192       8.355 -14.484  17.176  1.00  0.00      R00  C  
ATOM   2996  HD2 PRO 0 192       7.846 -12.544  17.802  1.00  0.00           H  
ATOM   2997  HD3 PRO 0 192       7.096 -13.124  16.294  1.00  0.00           H  
ATOM   2998  HA  PRO 0 192       5.542 -15.989  17.679  1.00  0.00           H  
ATOM   2999  HB3 PRO 0 192       7.269 -16.100  16.293  1.00  0.00           H  
ATOM   3000  HB2 PRO 0 192       8.239 -16.532  17.725  1.00  0.00           H  
ATOM   3001  HG2 PRO 0 192       9.091 -14.438  17.979  1.00  0.00           H  
ATOM   3002  HG3 PRO 0 192       8.816 -14.360  16.196  1.00  0.00           H  
ATOM   3003  N   GLU 0 193       5.379 -15.751  20.477  1.00  0.00      R00  N  
ATOM   3004  CA  GLU 0 193       5.160 -16.339  21.812  1.00  0.00      R00  C  
ATOM   3005  C   GLU 0 193       5.785 -15.613  23.031  1.00  0.00      R00  C  
ATOM   3006  O   GLU 0 193       5.165 -15.647  24.089  1.00  0.00      R00  O  
ATOM   3007  CB  GLU 0 193       5.546 -17.837  21.944  1.00  0.00      R00  C  
ATOM   3008  CG  GLU 0 193       5.375 -18.563  23.290  1.00  0.00      R00  C  
ATOM   3009  CD  GLU 0 193       5.518 -20.038  23.156  1.00  0.00      R00  C  
ATOM   3010  OE1 GLU 0 193       6.236 -20.564  23.976  1.00  0.00      R00  O  
ATOM   3011  OE2 GLU 0 193       5.191 -20.737  22.162  1.00  0.00      R00  O1-
ATOM   3012  H   GLU 0 193       4.556 -15.403  20.007  1.00  0.00      R00  H  
ATOM   3013  HA  GLU 0 193       4.086 -16.235  21.965  1.00  0.00           H  
ATOM   3014  HB3 GLU 0 193       6.520 -18.084  21.522  1.00  0.00           H  
ATOM   3015  HB2 GLU 0 193       4.798 -18.230  21.254  1.00  0.00           H  
ATOM   3016  HG3 GLU 0 193       4.349 -18.294  23.540  1.00  0.00           H  
ATOM   3017  HG2 GLU 0 193       5.959 -18.228  24.147  1.00  0.00           H  
ATOM   3018  N   LYS 0 194       6.969 -15.065  22.827  1.00  0.00      R00  N  
ATOM   3019  CA  LYS 0 194       8.064 -14.539  23.717  1.00  0.00      R00  C  
ATOM   3020  C   LYS 0 194       8.856 -13.586  22.800  1.00  0.00      R00  C  
ATOM   3021  O   LYS 0 194       8.683 -13.648  21.561  1.00  0.00      R00  O  
ATOM   3022  CB  LYS 0 194       8.817 -15.662  24.506  1.00  0.00      R00  C  
ATOM   3023  CG  LYS 0 194       9.619 -16.580  23.519  1.00  0.00      R00  C  
ATOM   3024  CD  LYS 0 194      11.055 -16.105  23.238  1.00  0.00      R00  C  
ATOM   3025  CE  LYS 0 194      11.810 -16.625  21.970  1.00  0.00      R00  C  
ATOM   3026  NZ  LYS 0 194      13.086 -16.052  22.162  1.00  0.00      R00  N1+
ATOM   3027  H   LYS 0 194       7.272 -15.172  21.870  1.00  0.00      R00  H  
ATOM   3028  HZ1 LYS 0 194      13.065 -15.043  22.120  1.00  0.00      R00  H  
ATOM   3029  HZ2 LYS 0 194      13.426 -16.405  23.045  1.00  0.00      R00  H  
ATOM   3030  HZ3 LYS 0 194      13.760 -16.336  21.465  1.00  0.00      R00  H  
ATOM   3031  HA  LYS 0 194       7.606 -13.952  24.513  1.00  0.00           H  
ATOM   3032  HB3 LYS 0 194       8.062 -16.282  24.990  1.00  0.00           H  
ATOM   3033  HB2 LYS 0 194       9.452 -15.331  25.327  1.00  0.00           H  
ATOM   3034  HG3 LYS 0 194       9.017 -16.722  22.621  1.00  0.00           H  
ATOM   3035  HG2 LYS 0 194       9.648 -17.610  23.874  1.00  0.00           H  
ATOM   3036  HD3 LYS 0 194      11.674 -16.486  24.051  1.00  0.00           H  
ATOM   3037  HD2 LYS 0 194      11.113 -15.034  23.431  1.00  0.00           H  
ATOM   3038  HE3 LYS 0 194      11.394 -16.334  21.005  1.00  0.00           H  
ATOM   3039  HE2 LYS 0 194      11.785 -17.712  21.884  1.00  0.00           H  
ATOM   3040  N   ASP 0 195       9.537 -12.588  23.513  1.00  0.00      R00  N  
ATOM   3041  CA  ASP 0 195      10.187 -11.396  22.864  1.00  0.00      R00  C  
ATOM   3042  C   ASP 0 195       9.159 -10.435  22.260  1.00  0.00      R00  C  
ATOM   3043  O   ASP 0 195       8.894 -10.438  21.057  1.00  0.00      R00  O  
ATOM   3044  CB  ASP 0 195      11.212 -11.855  21.781  1.00  0.00      R00  C  
ATOM   3045  CG  ASP 0 195      12.304 -12.741  22.302  1.00  0.00      R00  C  
ATOM   3046  OD1 ASP 0 195      12.646 -12.646  23.499  1.00  0.00      R00  O  
ATOM   3047  OD2 ASP 0 195      12.928 -13.527  21.500  1.00  0.00      R00  O1-
ATOM   3048  H   ASP 0 195       9.386 -12.569  24.511  1.00  0.00      R00  H  
ATOM   3049  HA  ASP 0 195      10.796 -10.813  23.556  1.00  0.00           H  
ATOM   3050  HB3 ASP 0 195      11.732 -11.028  21.299  1.00  0.00           H  
ATOM   3051  HB2 ASP 0 195      10.698 -12.329  20.945  1.00  0.00           H  
ATOM   3052  N   LEU 0 196       8.496  -9.699  23.174  1.00  0.00      R00  N  
ATOM   3053  CA  LEU 0 196       7.450  -8.748  22.874  1.00  0.00      R00  C  
ATOM   3054  C   LEU 0 196       8.024  -7.619  22.002  1.00  0.00      R00  C  
ATOM   3055  O   LEU 0 196       7.326  -7.212  21.146  1.00  0.00      R00  O  
ATOM   3056  CB  LEU 0 196       6.816  -8.276  24.135  1.00  0.00      R00  C  
ATOM   3057  CG  LEU 0 196       6.445  -9.254  25.382  1.00  0.00      R00  C  
ATOM   3058  CD1 LEU 0 196       5.966  -8.442  26.614  1.00  0.00      R00  C  
ATOM   3059  CD2 LEU 0 196       5.412 -10.313  24.992  1.00  0.00      R00  C  
ATOM   3060  H   LEU 0 196       8.689  -9.836  24.156  1.00  0.00      R00  H  
ATOM   3061  HA  LEU 0 196       6.658  -9.290  22.357  1.00  0.00           H  
ATOM   3062  HB3 LEU 0 196       5.867  -7.854  23.804  1.00  0.00           H  
ATOM   3063  HB2 LEU 0 196       7.433  -7.474  24.541  1.00  0.00           H  
ATOM   3064  HG  LEU 0 196       7.348  -9.744  25.745  1.00  0.00           H  
ATOM   3065 HD11 LEU 0 196       4.882  -8.405  26.722  1.00  0.00           H  
ATOM   3066 HD12 LEU 0 196       6.333  -8.818  27.570  1.00  0.00           H  
ATOM   3067 HD13 LEU 0 196       6.273  -7.412  26.434  1.00  0.00           H  
ATOM   3068 HD21 LEU 0 196       5.158 -10.610  26.010  1.00  0.00           H  
ATOM   3069 HD22 LEU 0 196       4.609 -10.075  24.294  1.00  0.00           H  
ATOM   3070 HD23 LEU 0 196       5.960 -11.088  24.456  1.00  0.00           H  
ATOM   3071  N   ASN 0 197       9.225  -7.066  22.359  1.00  0.00      R00  N  
ATOM   3072  CA  ASN 0 197       9.811  -5.926  21.614  1.00  0.00      R00  C  
ATOM   3073  C   ASN 0 197      10.512  -6.510  20.442  1.00  0.00      R00  C  
ATOM   3074  O   ASN 0 197      10.147  -6.395  19.297  1.00  0.00      R00  O  
ATOM   3075  CB  ASN 0 197      10.685  -4.956  22.477  1.00  0.00      R00  C  
ATOM   3076  CG  ASN 0 197       9.968  -4.231  23.624  1.00  0.00      R00  C  
ATOM   3077  OD1 ASN 0 197       8.909  -3.648  23.472  1.00  0.00      R00  O  
ATOM   3078  ND2 ASN 0 197      10.441  -4.361  24.832  1.00  0.00      R00  N  
ATOM   3079  H   ASN 0 197       9.819  -7.631  22.950  1.00  0.00      R00  H  
ATOM   3080 HD21 ASN 0 197       9.903  -4.177  25.667  1.00  0.00      R00  H  
ATOM   3081 HD22 ASN 0 197      11.268  -4.910  25.018  1.00  0.00      R00  H  
ATOM   3082  HA  ASN 0 197       9.067  -5.239  21.209  1.00  0.00           H  
ATOM   3083  HB3 ASN 0 197      11.228  -4.235  21.866  1.00  0.00           H  
ATOM   3084  HB2 ASN 0 197      11.482  -5.558  22.914  1.00  0.00           H  
ATOM   3085  N   LYS 0 198      11.550  -7.218  20.732  1.00  0.00      R00  N  
ATOM   3086  CA  LYS 0 198      12.404  -7.907  19.759  1.00  0.00      R00  C  
ATOM   3087  C   LYS 0 198      11.788  -8.957  18.830  1.00  0.00      R00  C  
ATOM   3088  O   LYS 0 198      12.057  -8.885  17.660  1.00  0.00      R00  O  
ATOM   3089  CB  LYS 0 198      13.508  -8.726  20.552  1.00  0.00      R00  C  
ATOM   3090  CG  LYS 0 198      14.534  -7.756  21.032  1.00  0.00      R00  C  
ATOM   3091  CD  LYS 0 198      15.652  -8.400  21.876  1.00  0.00      R00  C  
ATOM   3092  CE  LYS 0 198      15.227  -8.952  23.212  1.00  0.00      R00  C  
ATOM   3093  NZ  LYS 0 198      16.401  -9.151  24.118  1.00  0.00      R00  N1+
ATOM   3094  H   LYS 0 198      11.816  -7.402  21.689  1.00  0.00      R00  H  
ATOM   3095  HZ1 LYS 0 198      15.987  -9.365  25.014  1.00  0.00      R00  H  
ATOM   3096  HZ2 LYS 0 198      16.939  -9.970  23.873  1.00  0.00      R00  H  
ATOM   3097  HZ3 LYS 0 198      16.965  -8.333  24.300  1.00  0.00      R00  H  
ATOM   3098  HA  LYS 0 198      12.972  -7.251  19.101  1.00  0.00           H  
ATOM   3099  HB3 LYS 0 198      14.007  -9.567  20.070  1.00  0.00           H  
ATOM   3100  HB2 LYS 0 198      13.127  -9.234  21.438  1.00  0.00           H  
ATOM   3101  HG3 LYS 0 198      14.068  -6.940  21.585  1.00  0.00           H  
ATOM   3102  HG2 LYS 0 198      15.022  -7.282  20.180  1.00  0.00           H  
ATOM   3103  HD3 LYS 0 198      16.538  -7.766  21.886  1.00  0.00           H  
ATOM   3104  HD2 LYS 0 198      16.031  -9.248  21.306  1.00  0.00           H  
ATOM   3105  HE3 LYS 0 198      14.769  -9.890  22.898  1.00  0.00           H  
ATOM   3106  HE2 LYS 0 198      14.588  -8.212  23.696  1.00  0.00           H  
ATOM   3107  N   GLY 0 199      10.842  -9.796  19.242  1.00  0.00      R00  N  
ATOM   3108  CA  GLY 0 199      10.252 -10.760  18.298  1.00  0.00      R00  C  
ATOM   3109  C   GLY 0 199       9.283 -10.036  17.296  1.00  0.00      R00  C  
ATOM   3110  O   GLY 0 199       9.312 -10.285  16.049  1.00  0.00      R00  O  
ATOM   3111  H   GLY 0 199      10.501  -9.743  20.191  1.00  0.00      R00  H  
ATOM   3112  HA3 GLY 0 199       9.859 -11.720  18.634  1.00  0.00           H  
ATOM   3113  HA2 GLY 0 199      11.079 -11.239  17.775  1.00  0.00           H  
ATOM   3114  N   GLN 0 200       8.596  -8.975  17.813  1.00  0.00      R00  N  
ATOM   3115  CA  GLN 0 200       7.666  -8.166  17.042  1.00  0.00      R00  C  
ATOM   3116  C   GLN 0 200       8.486  -7.446  15.998  1.00  0.00      R00  C  
ATOM   3117  O   GLN 0 200       8.080  -7.391  14.820  1.00  0.00      R00  O  
ATOM   3118  CB  GLN 0 200       6.737  -7.200  17.972  1.00  0.00      R00  C  
ATOM   3119  CG  GLN 0 200       5.643  -6.415  17.202  1.00  0.00      R00  C  
ATOM   3120  CD  GLN 0 200       4.450  -7.305  16.813  1.00  0.00      R00  C  
ATOM   3121  OE1 GLN 0 200       4.361  -8.450  17.238  1.00  0.00      R00  O  
ATOM   3122  NE2 GLN 0 200       3.519  -6.721  16.045  1.00  0.00      R00  N  
ATOM   3123  H   GLN 0 200       8.585  -8.907  18.821  1.00  0.00      R00  H  
ATOM   3124 HE21 GLN 0 200       2.694  -7.207  15.724  1.00  0.00      R00  H  
ATOM   3125 HE22 GLN 0 200       3.658  -5.762  15.760  1.00  0.00      R00  H  
ATOM   3126  HA  GLN 0 200       7.023  -8.857  16.497  1.00  0.00           H  
ATOM   3127  HB3 GLN 0 200       7.324  -6.484  18.547  1.00  0.00           H  
ATOM   3128  HB2 GLN 0 200       6.357  -7.869  18.744  1.00  0.00           H  
ATOM   3129  HG3 GLN 0 200       6.085  -5.968  16.312  1.00  0.00           H  
ATOM   3130  HG2 GLN 0 200       5.068  -5.702  17.793  1.00  0.00           H  
ATOM   3131  N   THR 0 201       9.667  -6.990  16.333  1.00  0.00      R00  N  
ATOM   3132  CA  THR 0 201      10.582  -6.294  15.481  1.00  0.00      R00  C  
ATOM   3133  C   THR 0 201      11.035  -7.047  14.287  1.00  0.00      R00  C  
ATOM   3134  O   THR 0 201      10.918  -6.555  13.114  1.00  0.00      R00  O  
ATOM   3135  CB  THR 0 201      11.768  -5.649  16.250  1.00  0.00      R00  C  
ATOM   3136  OG1 THR 0 201      11.368  -4.832  17.400  1.00  0.00      R00  O  
ATOM   3137  CG2 THR 0 201      12.741  -4.790  15.493  1.00  0.00      R00  C  
ATOM   3138  H   THR 0 201       9.926  -7.031  17.308  1.00  0.00      R00  H  
ATOM   3139  HG1 THR 0 201      10.973  -5.408  18.059  1.00  0.00      R00  H  
ATOM   3140  HA  THR 0 201      10.082  -5.399  15.111  1.00  0.00           H  
ATOM   3141  HB  THR 0 201      12.412  -6.405  16.699  1.00  0.00           H  
ATOM   3142 HG21 THR 0 201      13.316  -5.406  14.803  1.00  0.00           H  
ATOM   3143 HG22 THR 0 201      12.156  -4.053  14.942  1.00  0.00           H  
ATOM   3144 HG23 THR 0 201      13.390  -4.211  16.150  1.00  0.00           H  
ATOM   3145  N   THR 0 202      11.469  -8.293  14.477  1.00  0.00      R00  N  
ATOM   3146  CA  THR 0 202      11.872  -9.123  13.313  1.00  0.00      R00  C  
ATOM   3147  C   THR 0 202      10.702  -9.740  12.512  1.00  0.00      R00  C  
ATOM   3148  O   THR 0 202      10.806 -10.008  11.318  1.00  0.00      R00  O  
ATOM   3149  CB  THR 0 202      12.911 -10.189  13.814  1.00  0.00      R00  C  
ATOM   3150  OG1 THR 0 202      12.407 -10.927  14.965  1.00  0.00      R00  O  
ATOM   3151  CG2 THR 0 202      14.181  -9.591  14.287  1.00  0.00      R00  C  
ATOM   3152  H   THR 0 202      11.486  -8.749  15.378  1.00  0.00      R00  H  
ATOM   3153  HG1 THR 0 202      11.799 -11.618  14.694  1.00  0.00      R00  H  
ATOM   3154  HA  THR 0 202      12.416  -8.468  12.632  1.00  0.00           H  
ATOM   3155  HB  THR 0 202      13.074 -10.917  13.019  1.00  0.00           H  
ATOM   3156 HG21 THR 0 202      14.033  -8.959  15.163  1.00  0.00           H  
ATOM   3157 HG22 THR 0 202      14.903 -10.344  14.603  1.00  0.00           H  
ATOM   3158 HG23 THR 0 202      14.740  -9.057  13.519  1.00  0.00           H  
ATOM   3159  N   PHE 0 203       9.478  -9.764  13.126  1.00  0.00      R00  N  
ATOM   3160  CA  PHE 0 203       8.359 -10.470  12.513  1.00  0.00      R00  C  
ATOM   3161  C   PHE 0 203       7.409  -9.410  11.853  1.00  0.00      R00  C  
ATOM   3162  O   PHE 0 203       6.762  -9.640  10.878  1.00  0.00      R00  O  
ATOM   3163  CB  PHE 0 203       7.767 -11.400  13.497  1.00  0.00      R00  C  
ATOM   3164  CG  PHE 0 203       6.302 -11.879  13.268  1.00  0.00      R00  C  
ATOM   3165  CD1 PHE 0 203       5.274 -11.073  13.841  1.00  0.00      R00  C  
ATOM   3166  CD2 PHE 0 203       5.981 -12.844  12.263  1.00  0.00      R00  C  
ATOM   3167  CE1 PHE 0 203       3.951 -11.277  13.463  1.00  0.00      R00  C  
ATOM   3168  CE2 PHE 0 203       4.628 -13.030  11.996  1.00  0.00      R00  C  
ATOM   3169  CZ  PHE 0 203       3.639 -12.267  12.570  1.00  0.00      R00  C  
ATOM   3170  H   PHE 0 203       9.344  -9.468  14.083  1.00  0.00      R00  H  
ATOM   3171  HA  PHE 0 203       8.738 -11.047  11.670  1.00  0.00           H  
ATOM   3172  HB3 PHE 0 203       7.801 -10.866  14.446  1.00  0.00           H  
ATOM   3173  HB2 PHE 0 203       8.349 -12.317  13.591  1.00  0.00           H  
ATOM   3174  HD1 PHE 0 203       5.544 -10.243  14.476  1.00  0.00           H  
ATOM   3175  HD2 PHE 0 203       6.759 -13.343  11.704  1.00  0.00           H  
ATOM   3176  HE1 PHE 0 203       3.209 -10.703  13.999  1.00  0.00           H  
ATOM   3177  HE2 PHE 0 203       4.371 -13.838  11.327  1.00  0.00           H  
ATOM   3178  HZ  PHE 0 203       2.646 -12.643  12.374  1.00  0.00           H  
ATOM   3179  N   THR 0 204       7.434  -8.150  12.325  1.00  0.00      R00  N  
ATOM   3180  CA  THR 0 204       7.255  -7.004  11.470  1.00  0.00      R00  C  
ATOM   3181  C   THR 0 204       8.281  -6.885  10.288  1.00  0.00      R00  C  
ATOM   3182  O   THR 0 204       7.855  -6.447   9.251  1.00  0.00      R00  O  
ATOM   3183  CB  THR 0 204       7.146  -5.679  12.291  1.00  0.00      R00  C  
ATOM   3184  OG1 THR 0 204       6.276  -5.893  13.323  1.00  0.00      R00  O  
ATOM   3185  CG2 THR 0 204       6.508  -4.550  11.400  1.00  0.00      R00  C  
ATOM   3186  H   THR 0 204       7.846  -7.916  13.216  1.00  0.00      R00  H  
ATOM   3187  HG1 THR 0 204       6.618  -6.469  14.012  1.00  0.00      R00  H  
ATOM   3188  HA  THR 0 204       6.319  -7.206  10.949  1.00  0.00           H  
ATOM   3189  HB  THR 0 204       8.156  -5.406  12.596  1.00  0.00           H  
ATOM   3190 HG21 THR 0 204       6.995  -4.292  10.460  1.00  0.00           H  
ATOM   3191 HG22 THR 0 204       5.529  -4.920  11.095  1.00  0.00           H  
ATOM   3192 HG23 THR 0 204       6.460  -3.702  12.083  1.00  0.00           H  
ATOM   3193  N   LEU 0 205       9.555  -7.344  10.436  1.00  0.00      R00  N  
ATOM   3194  CA  LEU 0 205      10.533  -7.154   9.374  1.00  0.00      R00  C  
ATOM   3195  C   LEU 0 205      10.274  -8.134   8.170  1.00  0.00      R00  C  
ATOM   3196  O   LEU 0 205      10.157  -7.622   7.065  1.00  0.00      R00  O  
ATOM   3197  CB  LEU 0 205      11.955  -6.970   9.972  1.00  0.00      R00  C  
ATOM   3198  CG  LEU 0 205      13.137  -6.872   8.955  1.00  0.00      R00  C  
ATOM   3199  CD1 LEU 0 205      12.888  -5.917   7.768  1.00  0.00      R00  C  
ATOM   3200  CD2 LEU 0 205      14.626  -6.721   9.558  1.00  0.00      R00  C  
ATOM   3201  H   LEU 0 205       9.825  -7.720  11.333  1.00  0.00      R00  H  
ATOM   3202  HA  LEU 0 205      10.289  -6.241   8.831  1.00  0.00           H  
ATOM   3203  HB3 LEU 0 205      12.150  -7.806  10.644  1.00  0.00           H  
ATOM   3204  HB2 LEU 0 205      11.940  -6.053  10.561  1.00  0.00           H  
ATOM   3205  HG  LEU 0 205      13.287  -7.871   8.544  1.00  0.00           H  
ATOM   3206 HD11 LEU 0 205      12.331  -6.299   6.912  1.00  0.00           H  
ATOM   3207 HD12 LEU 0 205      12.295  -5.040   8.031  1.00  0.00           H  
ATOM   3208 HD13 LEU 0 205      13.789  -5.391   7.454  1.00  0.00           H  
ATOM   3209 HD21 LEU 0 205      15.418  -7.042   8.881  1.00  0.00           H  
ATOM   3210 HD22 LEU 0 205      14.777  -5.683   9.853  1.00  0.00           H  
ATOM   3211 HD23 LEU 0 205      14.639  -7.311  10.474  1.00  0.00           H  
ATOM   3212  N   TYR 0 206       9.877  -9.357   8.549  1.00  0.00      R00  N  
ATOM   3213  CA  TYR 0 206       9.334 -10.455   7.681  1.00  0.00      R00  C  
ATOM   3214  C   TYR 0 206       8.022  -9.999   6.957  1.00  0.00      R00  C  
ATOM   3215  O   TYR 0 206       7.942  -9.987   5.736  1.00  0.00      R00  O  
ATOM   3216  CB  TYR 0 206       9.226 -11.738   8.590  1.00  0.00      R00  C  
ATOM   3217  CG  TYR 0 206       8.555 -12.933   7.869  1.00  0.00      R00  C  
ATOM   3218  CD1 TYR 0 206       9.296 -13.892   7.073  1.00  0.00      R00  C  
ATOM   3219  CE1 TYR 0 206       8.638 -15.045   6.414  1.00  0.00      R00  C  
ATOM   3220  CD2 TYR 0 206       7.159 -13.201   7.944  1.00  0.00      R00  C  
ATOM   3221  CE2 TYR 0 206       6.539 -14.260   7.244  1.00  0.00      R00  C  
ATOM   3222  CZ  TYR 0 206       7.258 -15.176   6.482  1.00  0.00      R00  C  
ATOM   3223  OH  TYR 0 206       6.730 -16.332   6.046  1.00  0.00      R00  O  
ATOM   3224  H   TYR 0 206       9.879  -9.649   9.516  1.00  0.00      R00  H  
ATOM   3225  HH  TYR 0 206       5.788 -16.509   6.098  1.00  0.00      R00  H  
ATOM   3226  HA  TYR 0 206      10.073 -10.740   6.932  1.00  0.00           H  
ATOM   3227  HB3 TYR 0 206       8.618 -11.567   9.478  1.00  0.00           H  
ATOM   3228  HB2 TYR 0 206      10.212 -11.941   9.007  1.00  0.00           H  
ATOM   3229  HD1 TYR 0 206      10.345 -13.741   6.865  1.00  0.00           H  
ATOM   3230  HE1 TYR 0 206       9.264 -15.810   5.980  1.00  0.00           H  
ATOM   3231  HD2 TYR 0 206       6.510 -12.527   8.484  1.00  0.00           H  
ATOM   3232  HE2 TYR 0 206       5.473 -14.295   7.412  1.00  0.00           H  
ATOM   3233  N   SER 0 207       7.032  -9.611   7.733  1.00  0.00      R00  N  
ATOM   3234  CA  SER 0 207       5.721  -9.147   7.206  1.00  0.00      R00  C  
ATOM   3235  C   SER 0 207       5.851  -7.889   6.321  1.00  0.00      R00  C  
ATOM   3236  O   SER 0 207       5.214  -7.865   5.242  1.00  0.00      R00  O  
ATOM   3237  CB  SER 0 207       4.807  -8.930   8.462  1.00  0.00      R00  C  
ATOM   3238  OG  SER 0 207       4.499 -10.134   9.202  1.00  0.00      R00  O  
ATOM   3239  H   SER 0 207       7.164  -9.740   8.726  1.00  0.00      R00  H  
ATOM   3240  HG  SER 0 207       4.986 -10.114  10.029  1.00  0.00      R00  H  
ATOM   3241  HA  SER 0 207       5.340  -9.939   6.562  1.00  0.00           H  
ATOM   3242  HB3 SER 0 207       4.003  -8.233   8.224  1.00  0.00           H  
ATOM   3243  HB2 SER 0 207       5.313  -8.360   9.240  1.00  0.00           H  
ATOM   3244  N   PHE 0 208       6.763  -6.938   6.712  1.00  0.00      R00  N  
ATOM   3245  CA  PHE 0 208       7.178  -5.741   5.916  1.00  0.00      R00  C  
ATOM   3246  C   PHE 0 208       7.739  -6.030   4.550  1.00  0.00      R00  C  
ATOM   3247  O   PHE 0 208       7.253  -5.490   3.545  1.00  0.00      R00  O  
ATOM   3248  CB  PHE 0 208       8.040  -4.795   6.807  1.00  0.00      R00  C  
ATOM   3249  CG  PHE 0 208       8.519  -3.582   6.093  1.00  0.00      R00  C  
ATOM   3250  CD1 PHE 0 208       9.898  -3.366   5.768  1.00  0.00      R00  C  
ATOM   3251  CD2 PHE 0 208       7.597  -2.554   5.839  1.00  0.00      R00  C  
ATOM   3252  CE1 PHE 0 208      10.245  -2.157   5.123  1.00  0.00      R00  C  
ATOM   3253  CE2 PHE 0 208       8.031  -1.317   5.364  1.00  0.00      R00  C  
ATOM   3254  CZ  PHE 0 208       9.314  -1.120   4.947  1.00  0.00      R00  C  
ATOM   3255  H   PHE 0 208       7.239  -7.145   7.578  1.00  0.00      R00  H  
ATOM   3256  HA  PHE 0 208       6.245  -5.225   5.691  1.00  0.00           H  
ATOM   3257  HB3 PHE 0 208       8.949  -5.259   7.190  1.00  0.00           H  
ATOM   3258  HB2 PHE 0 208       7.464  -4.471   7.674  1.00  0.00           H  
ATOM   3259  HD1 PHE 0 208      10.682  -4.107   5.810  1.00  0.00           H  
ATOM   3260  HD2 PHE 0 208       6.614  -2.832   6.192  1.00  0.00           H  
ATOM   3261  HE1 PHE 0 208      11.267  -2.073   4.785  1.00  0.00           H  
ATOM   3262  HE2 PHE 0 208       7.146  -0.723   5.193  1.00  0.00           H  
ATOM   3263  HZ  PHE 0 208       9.594  -0.233   4.398  1.00  0.00           H  
ATOM   3264  N   ALA 0 209       8.803  -6.865   4.545  1.00  0.00      R00  N  
ATOM   3265  CA  ALA 0 209       9.554  -7.330   3.363  1.00  0.00      R00  C  
ATOM   3266  C   ALA 0 209       8.629  -7.929   2.255  1.00  0.00      R00  C  
ATOM   3267  O   ALA 0 209       8.606  -7.399   1.144  1.00  0.00      R00  O  
ATOM   3268  CB  ALA 0 209      10.677  -8.307   3.735  1.00  0.00      R00  C  
ATOM   3269  H   ALA 0 209       9.046  -7.397   5.368  1.00  0.00      R00  H  
ATOM   3270  HA  ALA 0 209      10.028  -6.482   2.869  1.00  0.00           H  
ATOM   3271  HB1 ALA 0 209      11.385  -7.914   4.465  1.00  0.00           H  
ATOM   3272  HB2 ALA 0 209      10.175  -9.242   3.983  1.00  0.00           H  
ATOM   3273  HB3 ALA 0 209      11.286  -8.358   2.833  1.00  0.00           H  
ATOM   3274  N   LEU 0 210       7.923  -8.932   2.689  1.00  0.00      R00  N  
ATOM   3275  CA  LEU 0 210       6.984  -9.743   1.921  1.00  0.00      R00  C  
ATOM   3276  C   LEU 0 210       5.547  -9.168   1.543  1.00  0.00      R00  C  
ATOM   3277  O   LEU 0 210       4.838  -9.487   0.556  1.00  0.00      R00  O  
ATOM   3278  CB  LEU 0 210       6.821 -11.212   2.542  1.00  0.00      R00  C  
ATOM   3279  CG  LEU 0 210       8.141 -11.997   2.515  1.00  0.00      R00  C  
ATOM   3280  CD1 LEU 0 210       8.245 -13.108   3.554  1.00  0.00      R00  C  
ATOM   3281  CD2 LEU 0 210       8.394 -12.442   1.062  1.00  0.00      R00  C  
ATOM   3282  H   LEU 0 210       8.150  -9.205   3.635  1.00  0.00      R00  H  
ATOM   3283  HA  LEU 0 210       7.370  -9.805   0.904  1.00  0.00           H  
ATOM   3284  HB3 LEU 0 210       5.974 -11.759   2.127  1.00  0.00           H  
ATOM   3285  HB2 LEU 0 210       6.422 -11.050   3.543  1.00  0.00           H  
ATOM   3286  HG  LEU 0 210       8.978 -11.335   2.739  1.00  0.00           H  
ATOM   3287 HD11 LEU 0 210       8.766 -13.953   3.105  1.00  0.00           H  
ATOM   3288 HD12 LEU 0 210       8.957 -12.746   4.295  1.00  0.00           H  
ATOM   3289 HD13 LEU 0 210       7.250 -13.416   3.876  1.00  0.00           H  
ATOM   3290 HD21 LEU 0 210       8.068 -13.469   0.896  1.00  0.00           H  
ATOM   3291 HD22 LEU 0 210       8.209 -11.803   0.199  1.00  0.00           H  
ATOM   3292 HD23 LEU 0 210       9.448 -12.712   0.998  1.00  0.00           H  
ATOM   3293  N   GLY 0 211       5.069  -8.234   2.405  1.00  0.00      R00  N  
ATOM   3294  CA  GLY 0 211       3.773  -7.620   2.394  1.00  0.00      R00  C  
ATOM   3295  C   GLY 0 211       3.860  -6.131   1.908  1.00  0.00      R00  C  
ATOM   3296  O   GLY 0 211       2.946  -5.268   2.092  1.00  0.00      R00  O  
ATOM   3297  H   GLY 0 211       5.556  -8.084   3.277  1.00  0.00      R00  H  
ATOM   3298  HA3 GLY 0 211       3.290  -7.716   3.366  1.00  0.00           H  
ATOM   3299  HA2 GLY 0 211       3.188  -8.222   1.698  1.00  0.00           H  
ATOM   3300  N   PHE 0 212       4.979  -5.692   1.283  1.00  0.00      R00  N  
ATOM   3301  CA  PHE 0 212       5.320  -4.326   0.711  1.00  0.00      R00  C  
ATOM   3302  C   PHE 0 212       6.675  -4.324  -0.104  1.00  0.00      R00  C  
ATOM   3303  O   PHE 0 212       6.687  -4.171  -1.357  1.00  0.00      R00  O  
ATOM   3304  CB  PHE 0 212       5.172  -3.221   1.829  1.00  0.00      R00  C  
ATOM   3305  CG  PHE 0 212       5.899  -1.893   1.495  1.00  0.00      R00  C  
ATOM   3306  CD1 PHE 0 212       7.215  -1.611   1.966  1.00  0.00      R00  C  
ATOM   3307  CD2 PHE 0 212       5.319  -0.886   0.626  1.00  0.00      R00  C  
ATOM   3308  CE1 PHE 0 212       7.928  -0.541   1.531  1.00  0.00      R00  C  
ATOM   3309  CE2 PHE 0 212       6.052   0.269   0.227  1.00  0.00      R00  C  
ATOM   3310  CZ  PHE 0 212       7.320   0.382   0.674  1.00  0.00      R00  C  
ATOM   3311  H   PHE 0 212       5.695  -6.388   1.435  1.00  0.00      R00  H  
ATOM   3312  HA  PHE 0 212       4.501  -4.102   0.028  1.00  0.00           H  
ATOM   3313  HB3 PHE 0 212       5.450  -3.516   2.841  1.00  0.00           H  
ATOM   3314  HB2 PHE 0 212       4.103  -3.029   1.923  1.00  0.00           H  
ATOM   3315  HD1 PHE 0 212       7.774  -2.338   2.536  1.00  0.00           H  
ATOM   3316  HD2 PHE 0 212       4.306  -0.822   0.259  1.00  0.00           H  
ATOM   3317  HE1 PHE 0 212       8.946  -0.372   1.849  1.00  0.00           H  
ATOM   3318  HE2 PHE 0 212       5.648   1.000  -0.457  1.00  0.00           H  
ATOM   3319  HZ  PHE 0 212       7.869   1.228   0.287  1.00  0.00           H  
ATOM   3320  N   ALA 0 213       7.812  -4.469   0.599  1.00  0.00      R00  N  
ATOM   3321  CA  ALA 0 213       9.124  -4.018   0.021  1.00  0.00      R00  C  
ATOM   3322  C   ALA 0 213       9.631  -4.806  -1.231  1.00  0.00      R00  C  
ATOM   3323  O   ALA 0 213       9.969  -4.190  -2.175  1.00  0.00      R00  O  
ATOM   3324  CB  ALA 0 213      10.266  -4.054   1.032  1.00  0.00      R00  C  
ATOM   3325  H   ALA 0 213       7.779  -4.877   1.523  1.00  0.00      R00  H  
ATOM   3326  HA  ALA 0 213       9.030  -3.012  -0.386  1.00  0.00           H  
ATOM   3327  HB1 ALA 0 213      10.065  -3.373   1.859  1.00  0.00           H  
ATOM   3328  HB2 ALA 0 213      10.549  -5.016   1.458  1.00  0.00           H  
ATOM   3329  HB3 ALA 0 213      11.101  -3.533   0.565  1.00  0.00           H  
ATOM   3330  N   ALA 0 214       9.622  -6.110  -1.208  1.00  0.00      R00  N  
ATOM   3331  CA  ALA 0 214      10.310  -6.986  -2.153  1.00  0.00      R00  C  
ATOM   3332  C   ALA 0 214       9.584  -7.096  -3.517  1.00  0.00      R00  C  
ATOM   3333  O   ALA 0 214      10.295  -6.956  -4.473  1.00  0.00      R00  O  
ATOM   3334  CB  ALA 0 214      10.600  -8.371  -1.436  1.00  0.00      R00  C  
ATOM   3335  H   ALA 0 214       9.112  -6.531  -0.444  1.00  0.00      R00  H  
ATOM   3336  HA  ALA 0 214      11.227  -6.438  -2.373  1.00  0.00           H  
ATOM   3337  HB1 ALA 0 214      10.885  -9.133  -2.161  1.00  0.00           H  
ATOM   3338  HB2 ALA 0 214      11.449  -8.244  -0.764  1.00  0.00           H  
ATOM   3339  HB3 ALA 0 214       9.694  -8.679  -0.913  1.00  0.00           H  
ATOM   3340  N   PRO 0 215       8.238  -7.361  -3.479  1.00  0.00      R00  N  
ATOM   3341  CA  PRO 0 215       7.479  -7.312  -4.744  1.00  0.00      R00  C  
ATOM   3342  C   PRO 0 215       7.678  -5.964  -5.506  1.00  0.00      R00  C  
ATOM   3343  O   PRO 0 215       7.816  -5.909  -6.745  1.00  0.00      R00  O  
ATOM   3344  CD  PRO 0 215       7.317  -7.844  -2.398  1.00  0.00      R00  C  
ATOM   3345  CB  PRO 0 215       5.982  -7.602  -4.442  1.00  0.00      R00  C  
ATOM   3346  CG  PRO 0 215       5.952  -7.465  -2.925  1.00  0.00      R00  C  
ATOM   3347  HD2 PRO 0 215       7.545  -7.237  -1.521  1.00  0.00           H  
ATOM   3348  HD3 PRO 0 215       7.403  -8.881  -2.075  1.00  0.00           H  
ATOM   3349  HA  PRO 0 215       7.920  -8.063  -5.401  1.00  0.00           H  
ATOM   3350  HB3 PRO 0 215       5.729  -8.583  -4.844  1.00  0.00           H  
ATOM   3351  HB2 PRO 0 215       5.300  -6.924  -4.955  1.00  0.00           H  
ATOM   3352  HG2 PRO 0 215       5.764  -6.411  -2.720  1.00  0.00           H  
ATOM   3353  HG3 PRO 0 215       5.133  -8.067  -2.533  1.00  0.00           H  
ATOM   3354  N   LEU 0 216       7.674  -4.863  -4.770  1.00  0.00      R00  N  
ATOM   3355  CA  LEU 0 216       7.993  -3.478  -5.197  1.00  0.00      R00  C  
ATOM   3356  C   LEU 0 216       9.446  -3.189  -5.661  1.00  0.00      R00  C  
ATOM   3357  O   LEU 0 216       9.602  -2.476  -6.681  1.00  0.00      R00  O  
ATOM   3358  CB  LEU 0 216       7.575  -2.497  -4.035  1.00  0.00      R00  C  
ATOM   3359  CG  LEU 0 216       7.341  -1.041  -4.440  1.00  0.00      R00  C  
ATOM   3360  CD1 LEU 0 216       6.053  -0.888  -5.309  1.00  0.00      R00  C  
ATOM   3361  CD2 LEU 0 216       7.289  -0.133  -3.200  1.00  0.00      R00  C  
ATOM   3362  H   LEU 0 216       7.412  -4.870  -3.795  1.00  0.00      R00  H  
ATOM   3363  HA  LEU 0 216       7.201  -3.299  -5.924  1.00  0.00           H  
ATOM   3364  HB3 LEU 0 216       8.317  -2.426  -3.240  1.00  0.00           H  
ATOM   3365  HB2 LEU 0 216       6.629  -2.866  -3.637  1.00  0.00           H  
ATOM   3366  HG  LEU 0 216       8.155  -0.748  -5.103  1.00  0.00           H  
ATOM   3367 HD11 LEU 0 216       5.196  -0.287  -5.005  1.00  0.00           H  
ATOM   3368 HD12 LEU 0 216       6.390  -0.407  -6.227  1.00  0.00           H  
ATOM   3369 HD13 LEU 0 216       5.567  -1.831  -5.560  1.00  0.00           H  
ATOM   3370 HD21 LEU 0 216       6.338  -0.111  -2.668  1.00  0.00           H  
ATOM   3371 HD22 LEU 0 216       8.096  -0.262  -2.479  1.00  0.00           H  
ATOM   3372 HD23 LEU 0 216       7.350   0.881  -3.593  1.00  0.00           H  
ATOM   3373  N   THR 0 217      10.461  -3.825  -5.071  1.00  0.00      R00  N  
ATOM   3374  CA  THR 0 217      11.846  -3.813  -5.593  1.00  0.00      R00  C  
ATOM   3375  C   THR 0 217      11.887  -4.552  -6.958  1.00  0.00      R00  C  
ATOM   3376  O   THR 0 217      12.591  -4.133  -7.835  1.00  0.00      R00  O  
ATOM   3377  CB  THR 0 217      12.928  -4.415  -4.629  1.00  0.00      R00  C  
ATOM   3378  OG1 THR 0 217      12.882  -3.880  -3.329  1.00  0.00      R00  O  
ATOM   3379  CG2 THR 0 217      14.364  -4.181  -5.082  1.00  0.00      R00  C  
ATOM   3380  H   THR 0 217      10.252  -4.422  -4.283  1.00  0.00      R00  H  
ATOM   3381  HG1 THR 0 217      11.982  -3.940  -3.001  1.00  0.00      R00  H  
ATOM   3382  HA  THR 0 217      12.069  -2.752  -5.698  1.00  0.00           H  
ATOM   3383  HB  THR 0 217      12.813  -5.494  -4.532  1.00  0.00           H  
ATOM   3384 HG21 THR 0 217      14.686  -4.888  -5.847  1.00  0.00           H  
ATOM   3385 HG22 THR 0 217      14.324  -3.145  -5.416  1.00  0.00           H  
ATOM   3386 HG23 THR 0 217      15.075  -4.063  -4.265  1.00  0.00           H  
ATOM   3387  N   LEU 0 218      11.150  -5.636  -7.058  1.00  0.00      R00  N  
ATOM   3388  CA  LEU 0 218      11.109  -6.515  -8.224  1.00  0.00      R00  C  
ATOM   3389  C   LEU 0 218      10.193  -5.833  -9.287  1.00  0.00      R00  C  
ATOM   3390  O   LEU 0 218      10.627  -5.902 -10.461  1.00  0.00      R00  O  
ATOM   3391  CB  LEU 0 218      10.645  -7.958  -7.872  1.00  0.00      R00  C  
ATOM   3392  CG  LEU 0 218      11.673  -8.892  -7.278  1.00  0.00      R00  C  
ATOM   3393  CD1 LEU 0 218      11.009  -9.923  -6.420  1.00  0.00      R00  C  
ATOM   3394  CD2 LEU 0 218      12.634  -9.549  -8.273  1.00  0.00      R00  C  
ATOM   3395  H   LEU 0 218      10.637  -5.947  -6.245  1.00  0.00      R00  H  
ATOM   3396  HA  LEU 0 218      12.083  -6.644  -8.697  1.00  0.00           H  
ATOM   3397  HB3 LEU 0 218      10.136  -8.355  -8.750  1.00  0.00           H  
ATOM   3398  HB2 LEU 0 218       9.850  -7.888  -7.129  1.00  0.00           H  
ATOM   3399  HG  LEU 0 218      12.240  -8.323  -6.541  1.00  0.00           H  
ATOM   3400 HD11 LEU 0 218      10.807  -9.586  -5.404  1.00  0.00           H  
ATOM   3401 HD12 LEU 0 218      10.099 -10.238  -6.932  1.00  0.00           H  
ATOM   3402 HD13 LEU 0 218      11.475 -10.894  -6.250  1.00  0.00           H  
ATOM   3403 HD21 LEU 0 218      13.670  -9.231  -8.157  1.00  0.00           H  
ATOM   3404 HD22 LEU 0 218      12.616 -10.627  -8.109  1.00  0.00           H  
ATOM   3405 HD23 LEU 0 218      12.423  -9.339  -9.322  1.00  0.00           H  
ATOM   3406  N   ILE 0 219       9.181  -5.024  -8.947  1.00  0.00      R00  N  
ATOM   3407  CA  ILE 0 219       8.556  -4.073  -9.808  1.00  0.00      R00  C  
ATOM   3408  C   ILE 0 219       9.611  -3.076 -10.353  1.00  0.00      R00  C  
ATOM   3409  O   ILE 0 219       9.541  -2.861 -11.577  1.00  0.00      R00  O  
ATOM   3410  CB  ILE 0 219       7.325  -3.410  -9.172  1.00  0.00      R00  C  
ATOM   3411  CG2 ILE 0 219       7.069  -1.940  -9.249  1.00  0.00      R00  C  
ATOM   3412  CG1 ILE 0 219       6.063  -4.287  -9.619  1.00  0.00      R00  C  
ATOM   3413  CD1 ILE 0 219       5.036  -4.395  -8.457  1.00  0.00      R00  C  
ATOM   3414  H   ILE 0 219       8.792  -5.252  -8.043  1.00  0.00      R00  H  
ATOM   3415  HA  ILE 0 219       8.308  -4.523 -10.769  1.00  0.00           H  
ATOM   3416  HB  ILE 0 219       7.416  -3.604  -8.103  1.00  0.00           H  
ATOM   3417 HG21 ILE 0 219       6.715  -1.666 -10.243  1.00  0.00           H  
ATOM   3418 HG22 ILE 0 219       6.321  -1.659  -8.508  1.00  0.00           H  
ATOM   3419 HG23 ILE 0 219       7.946  -1.397  -8.898  1.00  0.00           H  
ATOM   3420 HG13 ILE 0 219       6.447  -5.258  -9.933  1.00  0.00           H  
ATOM   3421 HG12 ILE 0 219       5.553  -3.780 -10.438  1.00  0.00           H  
ATOM   3422 HD11 ILE 0 219       4.064  -4.790  -8.751  1.00  0.00           H  
ATOM   3423 HD12 ILE 0 219       5.414  -4.936  -7.589  1.00  0.00           H  
ATOM   3424 HD13 ILE 0 219       4.710  -3.467  -7.987  1.00  0.00           H  
ATOM   3425  N   PHE 0 220      10.531  -2.456  -9.559  1.00  0.00      R00  N  
ATOM   3426  CA  PHE 0 220      11.627  -1.629 -10.079  1.00  0.00      R00  C  
ATOM   3427  C   PHE 0 220      12.524  -2.490 -11.037  1.00  0.00      R00  C  
ATOM   3428  O   PHE 0 220      12.886  -1.989 -12.105  1.00  0.00      R00  O  
ATOM   3429  CB  PHE 0 220      12.373  -0.983  -8.907  1.00  0.00      R00  C  
ATOM   3430  CG  PHE 0 220      13.753  -0.394  -9.308  1.00  0.00      R00  C  
ATOM   3431  CD1 PHE 0 220      13.810   0.557 -10.313  1.00  0.00      R00  C  
ATOM   3432  CD2 PHE 0 220      14.981  -0.781  -8.654  1.00  0.00      R00  C  
ATOM   3433  CE1 PHE 0 220      14.985   1.059 -10.803  1.00  0.00      R00  C  
ATOM   3434  CE2 PHE 0 220      16.165  -0.179  -9.091  1.00  0.00      R00  C  
ATOM   3435  CZ  PHE 0 220      16.201   0.617 -10.249  1.00  0.00      R00  C  
ATOM   3436  H   PHE 0 220      10.470  -2.606  -8.562  1.00  0.00      R00  H  
ATOM   3437  HA  PHE 0 220      11.127  -0.834 -10.632  1.00  0.00           H  
ATOM   3438  HB3 PHE 0 220      12.608  -1.753  -8.173  1.00  0.00           H  
ATOM   3439  HB2 PHE 0 220      11.810  -0.129  -8.531  1.00  0.00           H  
ATOM   3440  HD1 PHE 0 220      12.919   1.023 -10.707  1.00  0.00           H  
ATOM   3441  HD2 PHE 0 220      14.995  -1.472  -7.824  1.00  0.00           H  
ATOM   3442  HE1 PHE 0 220      14.949   1.734 -11.645  1.00  0.00           H  
ATOM   3443  HE2 PHE 0 220      17.076  -0.470  -8.589  1.00  0.00           H  
ATOM   3444  HZ  PHE 0 220      17.130   1.107 -10.503  1.00  0.00           H  
ATOM   3445  N   VAL 0 221      12.861  -3.710 -10.717  1.00  0.00      R00  N  
ATOM   3446  CA  VAL 0 221      13.796  -4.489 -11.628  1.00  0.00      R00  C  
ATOM   3447  C   VAL 0 221      13.061  -4.879 -12.972  1.00  0.00      R00  C  
ATOM   3448  O   VAL 0 221      13.630  -4.472 -13.970  1.00  0.00      R00  O  
ATOM   3449  CB  VAL 0 221      14.323  -5.703 -10.944  1.00  0.00      R00  C  
ATOM   3450  CG1 VAL 0 221      15.212  -6.688 -11.797  1.00  0.00      R00  C  
ATOM   3451  CG2 VAL 0 221      15.307  -5.326  -9.747  1.00  0.00      R00  C  
ATOM   3452  H   VAL 0 221      12.487  -4.174  -9.902  1.00  0.00      R00  H  
ATOM   3453  HA  VAL 0 221      14.601  -3.798 -11.879  1.00  0.00           H  
ATOM   3454  HB  VAL 0 221      13.422  -6.155 -10.530  1.00  0.00           H  
ATOM   3455 HG11 VAL 0 221      16.193  -6.294 -12.065  1.00  0.00           H  
ATOM   3456 HG12 VAL 0 221      15.261  -7.653 -11.291  1.00  0.00           H  
ATOM   3457 HG13 VAL 0 221      14.678  -6.982 -12.701  1.00  0.00           H  
ATOM   3458 HG21 VAL 0 221      14.839  -5.038  -8.805  1.00  0.00           H  
ATOM   3459 HG22 VAL 0 221      15.838  -6.196  -9.360  1.00  0.00           H  
ATOM   3460 HG23 VAL 0 221      16.062  -4.564  -9.940  1.00  0.00           H  
ATOM   3461  N   PHE 0 222      11.937  -5.512 -12.878  1.00  0.00      R00  N  
ATOM   3462  CA  PHE 0 222      11.135  -6.000 -13.940  1.00  0.00      R00  C  
ATOM   3463  C   PHE 0 222      10.768  -4.918 -14.910  1.00  0.00      R00  C  
ATOM   3464  O   PHE 0 222      10.888  -5.082 -16.106  1.00  0.00      R00  O  
ATOM   3465  CB  PHE 0 222       9.863  -6.752 -13.341  1.00  0.00      R00  C  
ATOM   3466  CG  PHE 0 222      10.105  -8.186 -12.797  1.00  0.00      R00  C  
ATOM   3467  CD1 PHE 0 222      10.883  -9.128 -13.457  1.00  0.00      R00  C  
ATOM   3468  CD2 PHE 0 222       9.348  -8.538 -11.631  1.00  0.00      R00  C  
ATOM   3469  CE1 PHE 0 222      10.921 -10.434 -12.990  1.00  0.00      R00  C  
ATOM   3470  CE2 PHE 0 222       9.445  -9.870 -11.179  1.00  0.00      R00  C  
ATOM   3471  CZ  PHE 0 222      10.308 -10.744 -11.803  1.00  0.00      R00  C  
ATOM   3472  H   PHE 0 222      11.587  -5.612 -11.935  1.00  0.00      R00  H  
ATOM   3473  HA  PHE 0 222      11.677  -6.761 -14.501  1.00  0.00           H  
ATOM   3474  HB3 PHE 0 222       9.037  -6.939 -14.027  1.00  0.00           H  
ATOM   3475  HB2 PHE 0 222       9.382  -6.081 -12.628  1.00  0.00           H  
ATOM   3476  HD1 PHE 0 222      11.504  -8.882 -14.306  1.00  0.00           H  
ATOM   3477  HD2 PHE 0 222       8.778  -7.725 -11.204  1.00  0.00           H  
ATOM   3478  HE1 PHE 0 222      11.571 -11.187 -13.409  1.00  0.00           H  
ATOM   3479  HE2 PHE 0 222       8.862 -10.222 -10.341  1.00  0.00           H  
ATOM   3480  HZ  PHE 0 222      10.247 -11.758 -11.437  1.00  0.00           H  
ATOM   3481  N   TYR 0 223      10.281  -3.721 -14.445  1.00  0.00      R00  N  
ATOM   3482  CA  TYR 0 223      10.019  -2.639 -15.338  1.00  0.00      R00  C  
ATOM   3483  C   TYR 0 223      11.210  -1.879 -15.852  1.00  0.00      R00  C  
ATOM   3484  O   TYR 0 223      11.113  -1.309 -16.949  1.00  0.00      R00  O  
ATOM   3485  CB  TYR 0 223       8.884  -1.713 -14.718  1.00  0.00      R00  C  
ATOM   3486  CG  TYR 0 223       7.478  -2.316 -14.703  1.00  0.00      R00  C  
ATOM   3487  CD1 TYR 0 223       6.763  -2.254 -13.493  1.00  0.00      R00  C  
ATOM   3488  CE1 TYR 0 223       5.403  -2.662 -13.450  1.00  0.00      R00  C  
ATOM   3489  CD2 TYR 0 223       6.817  -2.688 -15.930  1.00  0.00      R00  C  
ATOM   3490  CE2 TYR 0 223       5.539  -3.195 -15.847  1.00  0.00      R00  C  
ATOM   3491  CZ  TYR 0 223       4.785  -3.173 -14.648  1.00  0.00      R00  C  
ATOM   3492  OH  TYR 0 223       3.492  -3.654 -14.702  1.00  0.00      R00  O  
ATOM   3493  H   TYR 0 223      10.157  -3.600 -13.450  1.00  0.00      R00  H  
ATOM   3494  HH  TYR 0 223       3.180  -3.631 -13.794  1.00  0.00      R00  H  
ATOM   3495  HA  TYR 0 223       9.575  -3.047 -16.246  1.00  0.00           H  
ATOM   3496  HB3 TYR 0 223       8.809  -0.727 -15.177  1.00  0.00           H  
ATOM   3497  HB2 TYR 0 223       9.260  -1.548 -13.708  1.00  0.00           H  
ATOM   3498  HD1 TYR 0 223       7.233  -1.841 -12.613  1.00  0.00           H  
ATOM   3499  HE1 TYR 0 223       4.799  -2.474 -12.574  1.00  0.00           H  
ATOM   3500  HD2 TYR 0 223       7.400  -2.729 -16.838  1.00  0.00           H  
ATOM   3501  HE2 TYR 0 223       5.117  -3.564 -16.770  1.00  0.00           H  
ATOM   3502  N   CYS 0 224      12.328  -1.770 -15.044  1.00  0.00      R00  N  
ATOM   3503  CA  CYS 0 224      13.447  -1.050 -15.570  1.00  0.00      R00  C  
ATOM   3504  C   CYS 0 224      14.260  -1.736 -16.654  1.00  0.00      R00  C  
ATOM   3505  O   CYS 0 224      14.910  -1.133 -17.490  1.00  0.00      R00  O  
ATOM   3506  CB  CYS 0 224      14.337  -0.353 -14.500  1.00  0.00      R00  C  
ATOM   3507  SG  CYS 0 224      13.442   0.829 -13.616  1.00  0.00      R00  S  
ATOM   3508  H   CYS 0 224      12.437  -2.335 -14.214  1.00  0.00      R00  H  
ATOM   3509  HA  CYS 0 224      13.085  -0.117 -16.001  1.00  0.00           H  
ATOM   3510  HB3 CYS 0 224      15.217   0.119 -14.936  1.00  0.00           H  
ATOM   3511  HB2 CYS 0 224      14.721  -1.113 -13.820  1.00  0.00           H  
ATOM   3512  HG  CYS 0 224      12.910   0.090 -12.639  1.00  0.00           H  
ATOM   3513  N   LEU 0 225      14.162  -3.028 -16.787  1.00  0.00      R00  N  
ATOM   3514  CA  LEU 0 225      14.613  -3.848 -17.892  1.00  0.00      R00  C  
ATOM   3515  C   LEU 0 225      13.869  -3.466 -19.151  1.00  0.00      R00  C  
ATOM   3516  O   LEU 0 225      14.486  -3.271 -20.179  1.00  0.00      R00  O  
ATOM   3517  CB  LEU 0 225      14.465  -5.332 -17.591  1.00  0.00      R00  C  
ATOM   3518  CG  LEU 0 225      15.587  -5.750 -16.662  1.00  0.00      R00  C  
ATOM   3519  CD1 LEU 0 225      15.279  -6.955 -15.707  1.00  0.00      R00  C  
ATOM   3520  CD2 LEU 0 225      16.886  -5.864 -17.496  1.00  0.00      R00  C  
ATOM   3521  H   LEU 0 225      13.880  -3.497 -15.938  1.00  0.00      R00  H  
ATOM   3522  HA  LEU 0 225      15.664  -3.664 -18.111  1.00  0.00           H  
ATOM   3523  HB3 LEU 0 225      14.512  -5.869 -18.539  1.00  0.00           H  
ATOM   3524  HB2 LEU 0 225      13.477  -5.651 -17.259  1.00  0.00           H  
ATOM   3525  HG  LEU 0 225      15.584  -4.882 -16.002  1.00  0.00           H  
ATOM   3526 HD11 LEU 0 225      15.489  -6.680 -14.673  1.00  0.00           H  
ATOM   3527 HD12 LEU 0 225      14.256  -7.324 -15.786  1.00  0.00           H  
ATOM   3528 HD13 LEU 0 225      15.869  -7.821 -16.005  1.00  0.00           H  
ATOM   3529 HD21 LEU 0 225      17.760  -5.497 -16.958  1.00  0.00           H  
ATOM   3530 HD22 LEU 0 225      17.018  -6.895 -17.825  1.00  0.00           H  
ATOM   3531 HD23 LEU 0 225      16.867  -5.297 -18.426  1.00  0.00           H  
ATOM   3532  N   VAL 0 226      12.565  -3.309 -18.956  1.00  0.00      R00  N  
ATOM   3533  CA  VAL 0 226      11.560  -2.974 -20.001  1.00  0.00      R00  C  
ATOM   3534  C   VAL 0 226      11.794  -1.549 -20.468  1.00  0.00      R00  C  
ATOM   3535  O   VAL 0 226      11.751  -1.340 -21.626  1.00  0.00      R00  O  
ATOM   3536  CB  VAL 0 226      10.081  -3.169 -19.494  1.00  0.00      R00  C  
ATOM   3537  CG1 VAL 0 226       8.880  -2.435 -20.311  1.00  0.00      R00  C  
ATOM   3538  CG2 VAL 0 226       9.783  -4.590 -19.288  1.00  0.00      R00  C  
ATOM   3539  H   VAL 0 226      12.135  -3.527 -18.068  1.00  0.00      R00  H  
ATOM   3540  HA  VAL 0 226      11.797  -3.519 -20.915  1.00  0.00           H  
ATOM   3541  HB  VAL 0 226       9.934  -2.690 -18.527  1.00  0.00           H  
ATOM   3542 HG11 VAL 0 226       8.991  -2.748 -21.349  1.00  0.00           H  
ATOM   3543 HG12 VAL 0 226       7.878  -2.682 -19.961  1.00  0.00           H  
ATOM   3544 HG13 VAL 0 226       8.785  -1.350 -20.353  1.00  0.00           H  
ATOM   3545 HG21 VAL 0 226      10.563  -4.964 -18.624  1.00  0.00           H  
ATOM   3546 HG22 VAL 0 226       8.838  -4.820 -18.795  1.00  0.00           H  
ATOM   3547 HG23 VAL 0 226       9.821  -5.125 -20.237  1.00  0.00           H  
ATOM   3548  N   ILE 0 227      12.085  -0.596 -19.538  1.00  0.00      R00  N  
ATOM   3549  CA  ILE 0 227      12.459   0.772 -19.900  1.00  0.00      R00  C  
ATOM   3550  C   ILE 0 227      13.738   0.841 -20.729  1.00  0.00      R00  C  
ATOM   3551  O   ILE 0 227      13.788   1.606 -21.652  1.00  0.00      R00  O  
ATOM   3552  CB  ILE 0 227      12.466   1.606 -18.567  1.00  0.00      R00  C  
ATOM   3553  CG2 ILE 0 227      13.279   2.891 -18.636  1.00  0.00      R00  C  
ATOM   3554  CG1 ILE 0 227      11.005   1.960 -18.150  1.00  0.00      R00  C  
ATOM   3555  CD1 ILE 0 227      10.952   2.209 -16.705  1.00  0.00      R00  C  
ATOM   3556  H   ILE 0 227      12.094  -0.764 -18.542  1.00  0.00      R00  H  
ATOM   3557  HA  ILE 0 227      11.559   1.157 -20.379  1.00  0.00           H  
ATOM   3558  HB  ILE 0 227      12.812   0.962 -17.759  1.00  0.00           H  
ATOM   3559 HG21 ILE 0 227      13.334   3.468 -17.714  1.00  0.00           H  
ATOM   3560 HG22 ILE 0 227      14.325   2.719 -18.890  1.00  0.00           H  
ATOM   3561 HG23 ILE 0 227      12.921   3.551 -19.426  1.00  0.00           H  
ATOM   3562 HG13 ILE 0 227      10.367   1.223 -18.639  1.00  0.00           H  
ATOM   3563 HG12 ILE 0 227      10.638   2.877 -18.612  1.00  0.00           H  
ATOM   3564 HD11 ILE 0 227      11.161   1.305 -16.131  1.00  0.00           H  
ATOM   3565 HD12 ILE 0 227      11.616   3.031 -16.439  1.00  0.00           H  
ATOM   3566 HD13 ILE 0 227       9.929   2.445 -16.413  1.00  0.00           H  
ATOM   3567  N   ARG 0 228      14.722   0.009 -20.482  1.00  0.00      R00  N  
ATOM   3568  CA  ARG 0 228      15.989  -0.061 -21.275  1.00  0.00      R00  C  
ATOM   3569  C   ARG 0 228      15.739  -0.674 -22.711  1.00  0.00      R00  C  
ATOM   3570  O   ARG 0 228      16.193  -0.075 -23.702  1.00  0.00      R00  O  
ATOM   3571  CB  ARG 0 228      16.981  -1.020 -20.550  1.00  0.00      R00  C  
ATOM   3572  CG  ARG 0 228      17.595  -0.314 -19.297  1.00  0.00      R00  C  
ATOM   3573  CD  ARG 0 228      18.778   0.597 -19.616  1.00  0.00      R00  C  
ATOM   3574  NE  ARG 0 228      20.025   0.009 -19.906  1.00  0.00      R00  N  
ATOM   3575  CZ  ARG 0 228      21.037   0.736 -20.399  1.00  0.00      R00  C  
ATOM   3576  NH1 ARG 0 228      22.077   0.042 -20.898  1.00  0.00      R00  N  
ATOM   3577  NH2 ARG 0 228      21.158   2.097 -20.426  1.00  0.00      R00  N1+
ATOM   3578  H   ARG 0 228      14.711  -0.503 -19.612  1.00  0.00      R00  H  
ATOM   3579  HE  ARG 0 228      19.977  -0.966 -20.167  1.00  0.00      R00  H  
ATOM   3580 HH11 ARG 0 228      22.881   0.377 -21.409  1.00  0.00      R00  H  
ATOM   3581 HH12 ARG 0 228      21.927  -0.956 -20.888  1.00  0.00      R00  H  
ATOM   3582 HH21 ARG 0 228      21.899   2.540 -20.950  1.00  0.00      R00  H  
ATOM   3583 HH22 ARG 0 228      20.559   2.719 -19.902  1.00  0.00      R00  H  
ATOM   3584  HA  ARG 0 228      16.580   0.854 -21.319  1.00  0.00           H  
ATOM   3585  HB3 ARG 0 228      17.790  -1.324 -21.214  1.00  0.00           H  
ATOM   3586  HB2 ARG 0 228      16.486  -1.977 -20.380  1.00  0.00           H  
ATOM   3587  HG3 ARG 0 228      17.991  -1.121 -18.682  1.00  0.00           H  
ATOM   3588  HG2 ARG 0 228      16.871   0.170 -18.641  1.00  0.00           H  
ATOM   3589  HD3 ARG 0 228      18.812   1.324 -18.804  1.00  0.00           H  
ATOM   3590  HD2 ARG 0 228      18.582   1.118 -20.553  1.00  0.00           H  
ATOM   3591  N   LYS 0 229      15.040  -1.760 -22.727  1.00  0.00      R00  N  
ATOM   3592  CA  LYS 0 229      14.675  -2.511 -23.938  1.00  0.00      R00  C  
ATOM   3593  C   LYS 0 229      13.739  -1.688 -24.849  1.00  0.00      R00  C  
ATOM   3594  O   LYS 0 229      13.889  -1.754 -26.090  1.00  0.00      R00  O  
ATOM   3595  CB  LYS 0 229      13.984  -3.847 -23.493  1.00  0.00      R00  C  
ATOM   3596  CG  LYS 0 229      13.310  -4.722 -24.573  1.00  0.00      R00  C  
ATOM   3597  CD  LYS 0 229      14.266  -5.360 -25.584  1.00  0.00      R00  C  
ATOM   3598  CE  LYS 0 229      13.570  -6.286 -26.658  1.00  0.00      R00  C  
ATOM   3599  NZ  LYS 0 229      14.294  -6.356 -27.944  1.00  0.00      R00  N1+
ATOM   3600  H   LYS 0 229      14.633  -2.037 -21.845  1.00  0.00      R00  H  
ATOM   3601  HZ1 LYS 0 229      15.291  -6.396 -27.788  1.00  0.00      R00  H  
ATOM   3602  HZ2 LYS 0 229      13.920  -7.133 -28.469  1.00  0.00      R00  H  
ATOM   3603  HZ3 LYS 0 229      13.997  -5.545 -28.468  1.00  0.00      R00  H  
ATOM   3604  HA  LYS 0 229      15.583  -2.692 -24.513  1.00  0.00           H  
ATOM   3605  HB3 LYS 0 229      13.172  -3.542 -22.832  1.00  0.00           H  
ATOM   3606  HB2 LYS 0 229      14.596  -4.474 -22.845  1.00  0.00           H  
ATOM   3607  HG3 LYS 0 229      12.547  -4.157 -25.109  1.00  0.00           H  
ATOM   3608  HG2 LYS 0 229      12.832  -5.588 -24.113  1.00  0.00           H  
ATOM   3609  HD3 LYS 0 229      15.088  -5.854 -25.068  1.00  0.00           H  
ATOM   3610  HD2 LYS 0 229      14.715  -4.533 -26.134  1.00  0.00           H  
ATOM   3611  HE3 LYS 0 229      12.619  -5.883 -27.006  1.00  0.00           H  
ATOM   3612  HE2 LYS 0 229      13.396  -7.330 -26.396  1.00  0.00           H  
ATOM   3613  N   LEU 0 230      12.767  -0.925 -24.322  1.00  0.00      R00  N  
ATOM   3614  CA  LEU 0 230      11.894  -0.092 -25.189  1.00  0.00      R00  C  
ATOM   3615  C   LEU 0 230      12.574   1.323 -25.542  1.00  0.00      R00  C  
ATOM   3616  O   LEU 0 230      11.868   2.208 -26.010  1.00  0.00      R00  O  
ATOM   3617  CB  LEU 0 230      10.488   0.098 -24.555  1.00  0.00      R00  C  
ATOM   3618  CG  LEU 0 230       9.607  -1.195 -24.361  1.00  0.00      R00  C  
ATOM   3619  CD1 LEU 0 230       8.277  -0.791 -23.602  1.00  0.00      R00  C  
ATOM   3620  CD2 LEU 0 230       9.537  -2.116 -25.555  1.00  0.00      R00  C  
ATOM   3621  H   LEU 0 230      12.516  -0.970 -23.345  1.00  0.00      R00  H  
ATOM   3622  HA  LEU 0 230      11.822  -0.501 -26.196  1.00  0.00           H  
ATOM   3623  HB3 LEU 0 230       9.943   0.786 -25.202  1.00  0.00           H  
ATOM   3624  HB2 LEU 0 230      10.634   0.627 -23.614  1.00  0.00           H  
ATOM   3625  HG  LEU 0 230      10.175  -1.836 -23.687  1.00  0.00           H  
ATOM   3626 HD11 LEU 0 230       8.241  -1.197 -22.591  1.00  0.00           H  
ATOM   3627 HD12 LEU 0 230       8.162   0.293 -23.602  1.00  0.00           H  
ATOM   3628 HD13 LEU 0 230       7.466  -1.260 -24.160  1.00  0.00           H  
ATOM   3629 HD21 LEU 0 230      10.432  -2.736 -25.599  1.00  0.00           H  
ATOM   3630 HD22 LEU 0 230       8.684  -2.793 -25.595  1.00  0.00           H  
ATOM   3631 HD23 LEU 0 230       9.575  -1.596 -26.512  1.00  0.00           H  
ATOM   3632  N   LYS 0 231      13.789   1.603 -25.120  1.00  0.00      R00  N  
ATOM   3633  CA  LYS 0 231      14.696   2.724 -25.344  1.00  0.00      R00  C  
ATOM   3634  C   LYS 0 231      15.695   2.397 -26.472  1.00  0.00      R00  C  
ATOM   3635  O   LYS 0 231      16.728   1.738 -26.196  1.00  0.00      R00  O  
ATOM   3636  CB  LYS 0 231      15.358   3.103 -23.984  1.00  0.00      R00  C  
ATOM   3637  CG  LYS 0 231      16.334   4.233 -23.980  1.00  0.00      R00  C  
ATOM   3638  CD  LYS 0 231      15.936   5.695 -24.329  1.00  0.00      R00  C  
ATOM   3639  CE  LYS 0 231      17.049   6.683 -24.030  1.00  0.00      R00  C  
ATOM   3640  NZ  LYS 0 231      16.702   8.128 -24.338  1.00  0.00      R00  N1+
ATOM   3641  H   LYS 0 231      14.314   0.914 -24.600  1.00  0.00      R00  H  
ATOM   3642  HZ1 LYS 0 231      15.953   8.384 -23.711  1.00  0.00      R00  H  
ATOM   3643  HZ2 LYS 0 231      17.444   8.795 -24.181  1.00  0.00      R00  H  
ATOM   3644  HZ3 LYS 0 231      16.439   8.266 -25.304  1.00  0.00      R00  H  
ATOM   3645  HA  LYS 0 231      14.311   3.700 -25.639  1.00  0.00           H  
ATOM   3646  HB3 LYS 0 231      15.784   2.217 -23.512  1.00  0.00           H  
ATOM   3647  HB2 LYS 0 231      14.513   3.377 -23.352  1.00  0.00           H  
ATOM   3648  HG3 LYS 0 231      17.223   4.053 -24.585  1.00  0.00           H  
ATOM   3649  HG2 LYS 0 231      16.713   4.289 -22.960  1.00  0.00           H  
ATOM   3650  HD3 LYS 0 231      15.055   5.970 -23.749  1.00  0.00           H  
ATOM   3651  HD2 LYS 0 231      15.628   5.668 -25.374  1.00  0.00           H  
ATOM   3652  HE3 LYS 0 231      17.945   6.482 -24.618  1.00  0.00           H  
ATOM   3653  HE2 LYS 0 231      17.270   6.615 -22.965  1.00  0.00           H  
ATOM   3654  N   THR 0 232      15.270   2.774 -27.691  1.00  0.00      R00  N  
ATOM   3655  CA  THR 0 232      16.093   2.449 -28.924  1.00  0.00      R00  C  
ATOM   3656  C   THR 0 232      17.145   3.610 -29.097  1.00  0.00      R00  C  
ATOM   3657  O   THR 0 232      17.198   4.559 -28.297  1.00  0.00      R00  O  
ATOM   3658  CB  THR 0 232      15.136   2.341 -30.154  1.00  0.00      R00  C  
ATOM   3659  OG1 THR 0 232      15.768   1.692 -31.231  1.00  0.00      R00  O  
ATOM   3660  CG2 THR 0 232      14.545   3.721 -30.697  1.00  0.00      R00  C  
ATOM   3661  H   THR 0 232      14.316   3.100 -27.758  1.00  0.00      R00  H  
ATOM   3662  HG1 THR 0 232      15.765   0.744 -31.083  1.00  0.00      R00  H  
ATOM   3663  HA  THR 0 232      16.666   1.550 -28.694  1.00  0.00           H  
ATOM   3664  HB  THR 0 232      14.319   1.680 -29.865  1.00  0.00           H  
ATOM   3665 HG21 THR 0 232      13.641   3.479 -31.256  1.00  0.00           H  
ATOM   3666 HG22 THR 0 232      14.095   4.333 -29.915  1.00  0.00           H  
ATOM   3667 HG23 THR 0 232      15.170   4.359 -31.322  1.00  0.00           H  
ATOM   3668  N   VAL 0 233      17.922   3.483 -30.154  1.00  0.00      R00  N  
ATOM   3669  CA  VAL 0 233      18.986   4.439 -30.347  1.00  0.00      R00  C  
ATOM   3670  C   VAL 0 233      18.476   5.891 -30.623  1.00  0.00      R00  C  
ATOM   3671  O   VAL 0 233      17.415   6.079 -31.220  1.00  0.00      R00  O  
ATOM   3672  CB  VAL 0 233      19.799   3.902 -31.545  1.00  0.00      R00  C  
ATOM   3673  CG1 VAL 0 233      20.400   2.519 -31.182  1.00  0.00      R00  C  
ATOM   3674  CG2 VAL 0 233      19.096   3.806 -32.865  1.00  0.00      R00  C  
ATOM   3675  H   VAL 0 233      17.683   2.810 -30.868  1.00  0.00      R00  H  
ATOM   3676  HA  VAL 0 233      19.574   4.420 -29.430  1.00  0.00           H  
ATOM   3677  HB  VAL 0 233      20.586   4.651 -31.635  1.00  0.00           H  
ATOM   3678 HG11 VAL 0 233      21.077   2.558 -30.329  1.00  0.00           H  
ATOM   3679 HG12 VAL 0 233      19.689   1.729 -30.940  1.00  0.00           H  
ATOM   3680 HG13 VAL 0 233      21.009   2.109 -31.987  1.00  0.00           H  
ATOM   3681 HG21 VAL 0 233      18.634   4.752 -33.148  1.00  0.00           H  
ATOM   3682 HG22 VAL 0 233      19.747   3.530 -33.694  1.00  0.00           H  
ATOM   3683 HG23 VAL 0 233      18.361   3.001 -32.860  1.00  0.00           H  
ATOM   3684  N   GLY 0 234      19.327   6.840 -30.122  1.00  0.00      R00  N  
ATOM   3685  CA  GLY 0 234      19.281   8.282 -30.071  1.00  0.00      R00  C  
ATOM   3686  C   GLY 0 234      18.521   9.037 -31.178  1.00  0.00      R00  C  
ATOM   3687  O   GLY 0 234      17.506   9.632 -30.804  1.00  0.00      R00  O  
ATOM   3688  H   GLY 0 234      20.215   6.429 -29.872  1.00  0.00      R00  H  
ATOM   3689  HA3 GLY 0 234      20.293   8.685 -30.031  1.00  0.00           H  
ATOM   3690  HA2 GLY 0 234      18.807   8.576 -29.135  1.00  0.00           H  
ATOM   3691  N   PRO 0 235      18.862   8.899 -32.428  1.00  0.00      R00  N  
ATOM   3692  CA  PRO 0 235      18.209   9.611 -33.543  1.00  0.00      R00  C  
ATOM   3693  C   PRO 0 235      16.831   8.952 -33.886  1.00  0.00      R00  C  
ATOM   3694  O   PRO 0 235      15.945   9.647 -34.452  1.00  0.00      R00  O  
ATOM   3695  CD  PRO 0 235      20.135   8.338 -32.884  1.00  0.00      R00  C  
ATOM   3696  CB  PRO 0 235      19.171   9.526 -34.738  1.00  0.00      R00  C  
ATOM   3697  CG  PRO 0 235      20.019   8.338 -34.425  1.00  0.00      R00  C  
ATOM   3698  HD2 PRO 0 235      20.367   7.316 -32.583  1.00  0.00           H  
ATOM   3699  HD3 PRO 0 235      20.919   9.035 -32.587  1.00  0.00           H  
ATOM   3700  HA  PRO 0 235      18.120  10.637 -33.185  1.00  0.00           H  
ATOM   3701  HB3 PRO 0 235      19.767  10.438 -34.743  1.00  0.00           H  
ATOM   3702  HB2 PRO 0 235      18.609   9.464 -35.670  1.00  0.00           H  
ATOM   3703  HG2 PRO 0 235      19.490   7.433 -34.726  1.00  0.00           H  
ATOM   3704  HG3 PRO 0 235      20.982   8.322 -34.935  1.00  0.00           H  
ATOM   3705  N   LYS 0 236      16.588   7.661 -33.582  1.00  0.00      R00  N  
ATOM   3706  CA  LYS 0 236      15.301   7.013 -33.762  1.00  0.00      R00  C  
ATOM   3707  C   LYS 0 236      14.479   7.261 -32.436  1.00  0.00      R00  C  
ATOM   3708  O   LYS 0 236      13.273   7.205 -32.423  1.00  0.00      R00  O  
ATOM   3709  CB  LYS 0 236      15.483   5.488 -33.988  1.00  0.00      R00  C  
ATOM   3710  CG  LYS 0 236      16.168   5.256 -35.337  1.00  0.00      R00  C  
ATOM   3711  CD  LYS 0 236      16.393   3.843 -35.726  1.00  0.00      R00  C  
ATOM   3712  CE  LYS 0 236      16.693   3.705 -37.165  1.00  0.00      R00  C  
ATOM   3713  NZ  LYS 0 236      16.921   2.374 -37.585  1.00  0.00      R00  N1+
ATOM   3714  H   LYS 0 236      17.327   7.072 -33.226  1.00  0.00      R00  H  
ATOM   3715  HZ1 LYS 0 236      16.039   1.882 -37.607  1.00  0.00      R00  H  
ATOM   3716  HZ2 LYS 0 236      17.284   2.347 -38.527  1.00  0.00      R00  H  
ATOM   3717  HZ3 LYS 0 236      17.512   1.877 -36.934  1.00  0.00      R00  H  
ATOM   3718  HA  LYS 0 236      14.725   7.313 -34.637  1.00  0.00           H  
ATOM   3719  HB3 LYS 0 236      14.459   5.116 -34.003  1.00  0.00           H  
ATOM   3720  HB2 LYS 0 236      16.084   5.098 -33.166  1.00  0.00           H  
ATOM   3721  HG3 LYS 0 236      17.021   5.904 -35.541  1.00  0.00           H  
ATOM   3722  HG2 LYS 0 236      15.393   5.583 -36.030  1.00  0.00           H  
ATOM   3723  HD3 LYS 0 236      15.471   3.290 -35.548  1.00  0.00           H  
ATOM   3724  HD2 LYS 0 236      17.134   3.424 -35.046  1.00  0.00           H  
ATOM   3725  HE3 LYS 0 236      17.521   4.288 -37.568  1.00  0.00           H  
ATOM   3726  HE2 LYS 0 236      15.859   4.042 -37.781  1.00  0.00           H  
ATOM   3727  N   ASN 0 237      15.199   7.554 -31.307  1.00  0.00      R00  N  
ATOM   3728  CA  ASN 0 237      14.554   7.917 -30.079  1.00  0.00      R00  C  
ATOM   3729  C   ASN 0 237      13.995   9.366 -30.058  1.00  0.00      R00  C  
ATOM   3730  O   ASN 0 237      13.066   9.660 -29.316  1.00  0.00      R00  O  
ATOM   3731  CB  ASN 0 237      15.533   7.878 -28.872  1.00  0.00      R00  C  
ATOM   3732  CG  ASN 0 237      14.866   7.648 -27.557  1.00  0.00      R00  C  
ATOM   3733  OD1 ASN 0 237      15.154   8.379 -26.610  1.00  0.00      R00  O  
ATOM   3734  ND2 ASN 0 237      14.052   6.561 -27.425  1.00  0.00      R00  N  
ATOM   3735  H   ASN 0 237      16.206   7.570 -31.390  1.00  0.00      R00  H  
ATOM   3736 HD21 ASN 0 237      13.499   6.595 -26.580  1.00  0.00      R00  H  
ATOM   3737 HD22 ASN 0 237      13.804   5.998 -28.225  1.00  0.00      R00  H  
ATOM   3738  HA  ASN 0 237      13.639   7.324 -30.098  1.00  0.00           H  
ATOM   3739  HB3 ASN 0 237      16.078   8.821 -28.830  1.00  0.00           H  
ATOM   3740  HB2 ASN 0 237      16.334   7.150 -28.998  1.00  0.00           H  
ATOM   3741  N   LYS 0 238      14.515  10.214 -30.892  1.00  0.00      R00  N  
ATOM   3742  CA  LYS 0 238      14.061  11.593 -31.042  1.00  0.00      R00  C  
ATOM   3743  C   LYS 0 238      12.659  11.676 -31.697  1.00  0.00      R00  C  
ATOM   3744  O   LYS 0 238      12.113  12.785 -31.708  1.00  0.00      R00  O  
ATOM   3745  CB  LYS 0 238      15.158  12.246 -31.843  1.00  0.00      R00  C  
ATOM   3746  CG  LYS 0 238      16.279  12.752 -30.969  1.00  0.00      R00  C  
ATOM   3747  CD  LYS 0 238      17.491  13.273 -31.775  1.00  0.00      R00  C  
ATOM   3748  CE  LYS 0 238      18.311  14.168 -30.816  1.00  0.00      R00  C  
ATOM   3749  NZ  LYS 0 238      19.656  14.535 -31.364  1.00  0.00      R00  N1+
ATOM   3750  H   LYS 0 238      15.263   9.809 -31.437  1.00  0.00      R00  H  
ATOM   3751  HZ1 LYS 0 238      19.692  14.916 -32.298  1.00  0.00      R00  H  
ATOM   3752  HZ2 LYS 0 238      20.079  15.097 -30.639  1.00  0.00      R00  H  
ATOM   3753  HZ3 LYS 0 238      20.148  13.658 -31.466  1.00  0.00      R00  H  
ATOM   3754  HA  LYS 0 238      14.073  12.000 -30.031  1.00  0.00           H  
ATOM   3755  HB3 LYS 0 238      14.786  13.177 -32.272  1.00  0.00           H  
ATOM   3756  HB2 LYS 0 238      15.495  11.577 -32.635  1.00  0.00           H  
ATOM   3757  HG3 LYS 0 238      16.599  11.936 -30.321  1.00  0.00           H  
ATOM   3758  HG2 LYS 0 238      15.819  13.525 -30.353  1.00  0.00           H  
ATOM   3759  HD3 LYS 0 238      17.267  13.927 -32.618  1.00  0.00           H  
ATOM   3760  HD2 LYS 0 238      18.068  12.422 -32.139  1.00  0.00           H  
ATOM   3761  HE3 LYS 0 238      18.489  13.599 -29.903  1.00  0.00           H  
ATOM   3762  HE2 LYS 0 238      17.751  15.096 -30.695  1.00  0.00           H  
ATOM   3763  N   SER 0 239      12.178  10.574 -32.177  1.00  0.00      R00  N  
ATOM   3764  CA  SER 0 239      10.742  10.393 -32.442  1.00  0.00      R00  C  
ATOM   3765  C   SER 0 239       9.921  10.458 -31.133  1.00  0.00      R00  C  
ATOM   3766  O   SER 0 239      10.374  10.079 -30.098  1.00  0.00      R00  O  
ATOM   3767  CB  SER 0 239      10.593   9.043 -33.099  1.00  0.00      R00  C  
ATOM   3768  OG  SER 0 239       9.294   8.501 -33.180  1.00  0.00      R00  O  
ATOM   3769  H   SER 0 239      12.764   9.754 -32.111  1.00  0.00      R00  H  
ATOM   3770  HG  SER 0 239       8.787   8.847 -33.919  1.00  0.00      R00  H  
ATOM   3771  HA  SER 0 239      10.436  11.219 -33.084  1.00  0.00           H  
ATOM   3772  HB3 SER 0 239      11.201   8.339 -32.530  1.00  0.00           H  
ATOM   3773  HB2 SER 0 239      10.974   9.146 -34.115  1.00  0.00           H  
ATOM   3774  N   LYS 0 240       8.754  11.120 -31.218  1.00  0.00      R00  N  
ATOM   3775  CA  LYS 0 240       7.825  11.304 -30.162  1.00  0.00      R00  C  
ATOM   3776  C   LYS 0 240       7.159   9.992 -29.737  1.00  0.00      R00  C  
ATOM   3777  O   LYS 0 240       6.755   9.795 -28.614  1.00  0.00      R00  O  
ATOM   3778  CB  LYS 0 240       6.731  12.345 -30.466  1.00  0.00      R00  C  
ATOM   3779  CG  LYS 0 240       7.148  13.809 -30.788  1.00  0.00      R00  C  
ATOM   3780  CD  LYS 0 240       5.925  14.736 -30.873  1.00  0.00      R00  C  
ATOM   3781  CE  LYS 0 240       6.304  16.122 -31.513  1.00  0.00      R00  C  
ATOM   3782  NZ  LYS 0 240       5.129  16.941 -31.904  1.00  0.00      R00  N1+
ATOM   3783  H   LYS 0 240       8.429  11.308 -32.155  1.00  0.00      R00  H  
ATOM   3784  HZ1 LYS 0 240       4.395  16.934 -31.211  1.00  0.00      R00  H  
ATOM   3785  HZ2 LYS 0 240       5.240  17.938 -32.019  1.00  0.00      R00  H  
ATOM   3786  HZ3 LYS 0 240       4.674  16.596 -32.737  1.00  0.00      R00  H  
ATOM   3787  HA  LYS 0 240       8.409  11.694 -29.329  1.00  0.00           H  
ATOM   3788  HB3 LYS 0 240       5.969  12.254 -29.692  1.00  0.00           H  
ATOM   3789  HB2 LYS 0 240       6.210  11.906 -31.316  1.00  0.00           H  
ATOM   3790  HG3 LYS 0 240       7.757  13.890 -31.688  1.00  0.00           H  
ATOM   3791  HG2 LYS 0 240       7.721  14.116 -29.913  1.00  0.00           H  
ATOM   3792  HD3 LYS 0 240       5.474  14.981 -29.911  1.00  0.00           H  
ATOM   3793  HD2 LYS 0 240       5.114  14.309 -31.463  1.00  0.00           H  
ATOM   3794  HE3 LYS 0 240       6.914  15.924 -32.394  1.00  0.00           H  
ATOM   3795  HE2 LYS 0 240       7.011  16.741 -30.961  1.00  0.00           H  
ATOM   3796  N   GLU 0 241       7.082   9.065 -30.715  1.00  0.00      R00  N  
ATOM   3797  CA  GLU 0 241       6.453   7.784 -30.592  1.00  0.00      R00  C  
ATOM   3798  C   GLU 0 241       7.187   6.748 -29.841  1.00  0.00      R00  C  
ATOM   3799  O   GLU 0 241       6.727   6.056 -28.903  1.00  0.00      R00  O  
ATOM   3800  CB  GLU 0 241       5.967   7.206 -31.990  1.00  0.00      R00  C  
ATOM   3801  CG  GLU 0 241       5.132   8.183 -32.795  1.00  0.00      R00  C  
ATOM   3802  CD  GLU 0 241       3.810   8.474 -32.113  1.00  0.00      R00  C  
ATOM   3803  OE1 GLU 0 241       3.344   9.631 -32.184  1.00  0.00      R00  O  
ATOM   3804  OE2 GLU 0 241       3.342   7.531 -31.380  1.00  0.00      R00  O1-
ATOM   3805  H   GLU 0 241       7.405   9.294 -31.644  1.00  0.00      R00  H  
ATOM   3806  HA  GLU 0 241       5.571   8.005 -29.990  1.00  0.00           H  
ATOM   3807  HB3 GLU 0 241       5.529   6.251 -31.701  1.00  0.00           H  
ATOM   3808  HB2 GLU 0 241       6.836   7.065 -32.634  1.00  0.00           H  
ATOM   3809  HG3 GLU 0 241       5.065   7.619 -33.725  1.00  0.00           H  
ATOM   3810  HG2 GLU 0 241       5.576   9.124 -33.121  1.00  0.00           H  
ATOM   3811  N   LYS 0 242       8.456   6.665 -30.235  1.00  0.00      R00  N  
ATOM   3812  CA  LYS 0 242       9.442   5.778 -29.582  1.00  0.00      R00  C  
ATOM   3813  C   LYS 0 242       9.758   6.317 -28.210  1.00  0.00      R00  C  
ATOM   3814  O   LYS 0 242      10.144   5.515 -27.320  1.00  0.00      R00  O  
ATOM   3815  CB  LYS 0 242      10.827   5.779 -30.481  1.00  0.00      R00  C  
ATOM   3816  CG  LYS 0 242      10.843   4.742 -31.549  1.00  0.00      R00  C  
ATOM   3817  CD  LYS 0 242       9.694   4.771 -32.633  1.00  0.00      R00  C  
ATOM   3818  CE  LYS 0 242      10.279   4.199 -33.966  1.00  0.00      R00  C  
ATOM   3819  NZ  LYS 0 242       9.260   4.052 -34.969  1.00  0.00      R00  N1+
ATOM   3820  H   LYS 0 242       8.771   7.372 -30.885  1.00  0.00      R00  H  
ATOM   3821  HZ1 LYS 0 242       8.878   4.915 -35.329  1.00  0.00      R00  H  
ATOM   3822  HZ2 LYS 0 242       9.852   3.681 -35.699  1.00  0.00      R00  H  
ATOM   3823  HZ3 LYS 0 242       8.491   3.445 -34.725  1.00  0.00      R00  H  
ATOM   3824  HA  LYS 0 242       9.083   4.754 -29.477  1.00  0.00           H  
ATOM   3825  HB3 LYS 0 242      11.664   5.596 -29.806  1.00  0.00           H  
ATOM   3826  HB2 LYS 0 242      11.132   6.747 -30.878  1.00  0.00           H  
ATOM   3827  HG3 LYS 0 242      10.791   3.795 -31.011  1.00  0.00           H  
ATOM   3828  HG2 LYS 0 242      11.814   4.845 -32.032  1.00  0.00           H  
ATOM   3829  HD3 LYS 0 242       9.285   5.755 -32.860  1.00  0.00           H  
ATOM   3830  HD2 LYS 0 242       8.854   4.181 -32.268  1.00  0.00           H  
ATOM   3831  HE3 LYS 0 242      10.702   3.217 -33.753  1.00  0.00           H  
ATOM   3832  HE2 LYS 0 242      11.060   4.790 -34.443  1.00  0.00           H  
ATOM   3833  N   LYS 0 243       9.913   7.657 -28.062  1.00  0.00      R00  N  
ATOM   3834  CA  LYS 0 243      10.059   8.365 -26.822  1.00  0.00      R00  C  
ATOM   3835  C   LYS 0 243       8.956   7.992 -25.823  1.00  0.00      R00  C  
ATOM   3836  O   LYS 0 243       9.230   7.642 -24.683  1.00  0.00      R00  O  
ATOM   3837  CB  LYS 0 243      10.181   9.882 -27.063  1.00  0.00      R00  C  
ATOM   3838  CG  LYS 0 243      10.422  10.769 -25.841  1.00  0.00      R00  C  
ATOM   3839  CD  LYS 0 243      11.806  10.556 -25.100  1.00  0.00      R00  C  
ATOM   3840  CE  LYS 0 243      13.104  10.577 -25.981  1.00  0.00      R00  C  
ATOM   3841  NZ  LYS 0 243      13.290  11.872 -26.603  1.00  0.00      R00  N1+
ATOM   3842  H   LYS 0 243       9.866   8.247 -28.880  1.00  0.00      R00  H  
ATOM   3843  HZ1 LYS 0 243      13.385  12.632 -25.944  1.00  0.00      R00  H  
ATOM   3844  HZ2 LYS 0 243      14.086  11.859 -27.225  1.00  0.00      R00  H  
ATOM   3845  HZ3 LYS 0 243      12.574  12.017 -27.300  1.00  0.00      R00  H  
ATOM   3846  HA  LYS 0 243      11.008   8.031 -26.403  1.00  0.00           H  
ATOM   3847  HB3 LYS 0 243       9.343  10.228 -27.669  1.00  0.00           H  
ATOM   3848  HB2 LYS 0 243      11.016  10.106 -27.726  1.00  0.00           H  
ATOM   3849  HG3 LYS 0 243       9.615  10.662 -25.117  1.00  0.00           H  
ATOM   3850  HG2 LYS 0 243      10.332  11.823 -26.105  1.00  0.00           H  
ATOM   3851  HD3 LYS 0 243      11.780   9.604 -24.568  1.00  0.00           H  
ATOM   3852  HD2 LYS 0 243      11.938  11.345 -24.360  1.00  0.00           H  
ATOM   3853  HE3 LYS 0 243      13.040   9.830 -26.772  1.00  0.00           H  
ATOM   3854  HE2 LYS 0 243      13.915  10.362 -25.286  1.00  0.00           H  
ATOM   3855  N   ARG 0 244       7.676   8.075 -26.275  1.00  0.00      R00  N  
ATOM   3856  CA  ARG 0 244       6.514   7.577 -25.536  1.00  0.00      R00  C  
ATOM   3857  C   ARG 0 244       6.552   6.079 -25.162  1.00  0.00      R00  C  
ATOM   3858  O   ARG 0 244       6.085   5.883 -24.025  1.00  0.00      R00  O  
ATOM   3859  CB  ARG 0 244       5.188   7.916 -26.208  1.00  0.00      R00  C  
ATOM   3860  CG  ARG 0 244       4.001   8.116 -25.198  1.00  0.00      R00  C  
ATOM   3861  CD  ARG 0 244       2.614   8.322 -25.938  1.00  0.00      R00  C  
ATOM   3862  NE  ARG 0 244       2.589   9.301 -27.019  1.00  0.00      R00  N  
ATOM   3863  CZ  ARG 0 244       2.932   9.150 -28.354  1.00  0.00      R00  C  
ATOM   3864  NH1 ARG 0 244       2.899  10.132 -29.284  1.00  0.00      R00  N  
ATOM   3865  NH2 ARG 0 244       3.153   7.933 -28.783  1.00  0.00      R00  N1+
ATOM   3866  H   ARG 0 244       7.451   8.534 -27.146  1.00  0.00      R00  H  
ATOM   3867  HE  ARG 0 244       2.559  10.272 -26.741  1.00  0.00      R00  H  
ATOM   3868 HH11 ARG 0 244       3.098   9.932 -30.254  1.00  0.00      R00  H  
ATOM   3869 HH12 ARG 0 244       2.910  11.122 -29.086  1.00  0.00      R00  H  
ATOM   3870 HH21 ARG 0 244       3.338   7.749 -29.759  1.00  0.00      R00  H  
ATOM   3871 HH22 ARG 0 244       2.830   7.116 -28.285  1.00  0.00      R00  H  
ATOM   3872  HA  ARG 0 244       6.543   8.103 -24.581  1.00  0.00           H  
ATOM   3873  HB3 ARG 0 244       4.920   7.186 -26.972  1.00  0.00           H  
ATOM   3874  HB2 ARG 0 244       5.307   8.882 -26.698  1.00  0.00           H  
ATOM   3875  HG3 ARG 0 244       4.127   9.020 -24.602  1.00  0.00           H  
ATOM   3876  HG2 ARG 0 244       3.843   7.216 -24.604  1.00  0.00           H  
ATOM   3877  HD3 ARG 0 244       1.827   8.762 -25.326  1.00  0.00           H  
ATOM   3878  HD2 ARG 0 244       2.148   7.354 -26.123  1.00  0.00           H  
ATOM   3879  N   SER 0 245       7.197   5.132 -25.853  1.00  0.00      R00  N  
ATOM   3880  CA  SER 0 245       7.269   3.679 -25.360  1.00  0.00      R00  C  
ATOM   3881  C   SER 0 245       7.951   3.306 -24.050  1.00  0.00      R00  C  
ATOM   3882  O   SER 0 245       7.289   2.679 -23.241  1.00  0.00      R00  O  
ATOM   3883  CB  SER 0 245       7.920   2.818 -26.513  1.00  0.00      R00  C  
ATOM   3884  OG  SER 0 245       7.090   3.002 -27.646  1.00  0.00      R00  O  
ATOM   3885  H   SER 0 245       7.525   5.348 -26.784  1.00  0.00      R00  H  
ATOM   3886  HG  SER 0 245       6.228   2.687 -27.364  1.00  0.00      R00  H  
ATOM   3887  HA  SER 0 245       6.243   3.349 -25.201  1.00  0.00           H  
ATOM   3888  HB3 SER 0 245       7.915   1.767 -26.224  1.00  0.00           H  
ATOM   3889  HB2 SER 0 245       8.960   3.062 -26.727  1.00  0.00           H  
ATOM   3890  N   HIS 0 246       9.121   3.777 -23.766  1.00  0.00      R00  N  
ATOM   3891  CA  HIS 0 246       9.783   3.671 -22.480  1.00  0.00      R00  C  
ATOM   3892  C   HIS 0 246       9.172   4.634 -21.509  1.00  0.00      R00  C  
ATOM   3893  O   HIS 0 246       9.075   4.387 -20.331  1.00  0.00      R00  O  
ATOM   3894  CB  HIS 0 246      11.303   3.790 -22.612  1.00  0.00      R00  C  
ATOM   3895  CG  HIS 0 246      11.894   4.967 -23.367  1.00  0.00      R00  C  
ATOM   3896  ND1 HIS 0 246      12.254   6.120 -22.666  1.00  0.00      R00  N  
ATOM   3897  CD2 HIS 0 246      12.000   5.268 -24.711  1.00  0.00      R00  C  
ATOM   3898  NE2 HIS 0 246      12.425   6.576 -24.785  1.00  0.00      R00  N  
ATOM   3899  CE1 HIS 0 246      12.525   7.086 -23.502  1.00  0.00      R00  C  
ATOM   3900  H   HIS 0 246       9.663   4.323 -24.421  1.00  0.00      R00  H  
ATOM   3901  HD1 HIS 0 246      12.179   6.231 -21.665  1.00  0.00      R00  H  
ATOM   3902  HA  HIS 0 246       9.650   2.667 -22.076  1.00  0.00           H  
ATOM   3903  HB3 HIS 0 246      11.699   2.882 -23.068  1.00  0.00           H  
ATOM   3904  HB2 HIS 0 246      11.682   3.824 -21.590  1.00  0.00           H  
ATOM   3905  HD2 HIS 0 246      11.557   4.743 -25.545  1.00  0.00           H  
ATOM   3906  HE1 HIS 0 246      12.759   8.112 -23.260  1.00  0.00           H  
ATOM   3907  N   ARG 0 247       8.951   5.886 -21.910  1.00  0.00      R00  N  
ATOM   3908  CA  ARG 0 247       8.370   7.049 -21.091  1.00  0.00      R00  C  
ATOM   3909  C   ARG 0 247       7.048   6.800 -20.414  1.00  0.00      R00  C  
ATOM   3910  O   ARG 0 247       6.910   7.208 -19.293  1.00  0.00      R00  O  
ATOM   3911  CB  ARG 0 247       8.501   8.405 -21.777  1.00  0.00      R00  C  
ATOM   3912  CG  ARG 0 247       8.200   9.618 -20.845  1.00  0.00      R00  C  
ATOM   3913  CD  ARG 0 247       8.502  10.941 -21.364  1.00  0.00      R00  C  
ATOM   3914  NE  ARG 0 247       9.917  11.232 -21.556  1.00  0.00      R00  N  
ATOM   3915  CZ  ARG 0 247      10.539  12.383 -21.738  1.00  0.00      R00  C  
ATOM   3916  NH1 ARG 0 247       9.768  13.424 -21.997  1.00  0.00      R00  N  
ATOM   3917  NH2 ARG 0 247      11.825  12.483 -21.664  1.00  0.00      R00  N1+
ATOM   3918  H   ARG 0 247       9.107   6.036 -22.896  1.00  0.00      R00  H  
ATOM   3919  HE  ARG 0 247      10.449  10.445 -21.214  1.00  0.00      R00  H  
ATOM   3920 HH11 ARG 0 247      10.260  14.185 -22.443  1.00  0.00      R00  H  
ATOM   3921 HH12 ARG 0 247       8.761  13.371 -22.040  1.00  0.00      R00  H  
ATOM   3922 HH21 ARG 0 247      12.330  13.329 -21.883  1.00  0.00      R00  H  
ATOM   3923 HH22 ARG 0 247      12.410  11.689 -21.883  1.00  0.00      R00  H  
ATOM   3924  HA  ARG 0 247       9.179   6.991 -20.362  1.00  0.00           H  
ATOM   3925  HB3 ARG 0 247       7.755   8.502 -22.566  1.00  0.00           H  
ATOM   3926  HB2 ARG 0 247       9.486   8.567 -22.216  1.00  0.00           H  
ATOM   3927  HG3 ARG 0 247       8.902   9.396 -20.042  1.00  0.00           H  
ATOM   3928  HG2 ARG 0 247       7.222   9.641 -20.365  1.00  0.00           H  
ATOM   3929  HD3 ARG 0 247       8.055  11.672 -20.691  1.00  0.00           H  
ATOM   3930  HD2 ARG 0 247       7.971  11.066 -22.308  1.00  0.00           H  
ATOM   3931  N   LYS 0 248       6.173   5.920 -20.927  1.00  0.00      R00  N  
ATOM   3932  CA  LYS 0 248       4.791   5.809 -20.364  1.00  0.00      R00  C  
ATOM   3933  C   LYS 0 248       4.789   4.780 -19.193  1.00  0.00      R00  C  
ATOM   3934  O   LYS 0 248       4.102   4.999 -18.191  1.00  0.00      R00  O  
ATOM   3935  CB  LYS 0 248       3.774   5.422 -21.527  1.00  0.00      R00  C  
ATOM   3936  CG  LYS 0 248       3.927   4.047 -22.160  1.00  0.00      R00  C  
ATOM   3937  CD  LYS 0 248       3.166   3.822 -23.456  1.00  0.00      R00  C  
ATOM   3938  CE  LYS 0 248       2.114   2.682 -23.429  1.00  0.00      R00  C  
ATOM   3939  NZ  LYS 0 248       1.402   2.671 -24.702  1.00  0.00      R00  N1+
ATOM   3940  H   LYS 0 248       6.331   5.623 -21.879  1.00  0.00      R00  H  
ATOM   3941  HZ1 LYS 0 248       0.696   1.953 -24.774  1.00  0.00      R00  H  
ATOM   3942  HZ2 LYS 0 248       0.970   3.552 -24.942  1.00  0.00      R00  H  
ATOM   3943  HZ3 LYS 0 248       2.022   2.523 -25.485  1.00  0.00      R00  H  
ATOM   3944  HA  LYS 0 248       4.425   6.788 -20.057  1.00  0.00           H  
ATOM   3945  HB3 LYS 0 248       3.869   6.221 -22.262  1.00  0.00           H  
ATOM   3946  HB2 LYS 0 248       2.793   5.452 -21.053  1.00  0.00           H  
ATOM   3947  HG3 LYS 0 248       3.546   3.461 -21.323  1.00  0.00           H  
ATOM   3948  HG2 LYS 0 248       5.000   3.863 -22.224  1.00  0.00           H  
ATOM   3949  HD3 LYS 0 248       3.976   3.588 -24.147  1.00  0.00           H  
ATOM   3950  HD2 LYS 0 248       2.833   4.724 -23.968  1.00  0.00           H  
ATOM   3951  HE3 LYS 0 248       1.424   2.744 -22.586  1.00  0.00           H  
ATOM   3952  HE2 LYS 0 248       2.548   1.689 -23.312  1.00  0.00           H  
ATOM   3953  N   VAL 0 249       5.638   3.764 -19.317  1.00  0.00      R00  N  
ATOM   3954  CA  VAL 0 249       5.960   2.765 -18.226  1.00  0.00      R00  C  
ATOM   3955  C   VAL 0 249       6.927   3.432 -17.117  1.00  0.00      R00  C  
ATOM   3956  O   VAL 0 249       6.841   3.035 -15.988  1.00  0.00      R00  O  
ATOM   3957  CB  VAL 0 249       6.768   1.574 -18.852  1.00  0.00      R00  C  
ATOM   3958  CG1 VAL 0 249       7.211   0.440 -17.810  1.00  0.00      R00  C  
ATOM   3959  CG2 VAL 0 249       5.982   0.802 -19.873  1.00  0.00      R00  C  
ATOM   3960  H   VAL 0 249       6.242   3.790 -20.126  1.00  0.00      R00  H  
ATOM   3961  HA  VAL 0 249       5.062   2.376 -17.745  1.00  0.00           H  
ATOM   3962  HB  VAL 0 249       7.715   2.032 -19.141  1.00  0.00           H  
ATOM   3963 HG11 VAL 0 249       7.564   0.774 -16.834  1.00  0.00           H  
ATOM   3964 HG12 VAL 0 249       6.342  -0.170 -17.564  1.00  0.00           H  
ATOM   3965 HG13 VAL 0 249       7.929  -0.266 -18.229  1.00  0.00           H  
ATOM   3966 HG21 VAL 0 249       4.937   0.560 -19.679  1.00  0.00           H  
ATOM   3967 HG22 VAL 0 249       6.022   1.266 -20.859  1.00  0.00           H  
ATOM   3968 HG23 VAL 0 249       6.489  -0.157 -19.973  1.00  0.00           H  
ATOM   3969  N   THR 0 250       7.698   4.523 -17.520  1.00  0.00      R00  N  
ATOM   3970  CA  THR 0 250       8.453   5.317 -16.461  1.00  0.00      R00  C  
ATOM   3971  C   THR 0 250       7.500   5.965 -15.419  1.00  0.00      R00  C  
ATOM   3972  O   THR 0 250       7.707   5.891 -14.239  1.00  0.00      R00  O  
ATOM   3973  CB  THR 0 250       9.386   6.410 -17.152  1.00  0.00      R00  C  
ATOM   3974  OG1 THR 0 250      10.310   5.701 -18.069  1.00  0.00      R00  O  
ATOM   3975  CG2 THR 0 250      10.311   7.155 -16.295  1.00  0.00      R00  C  
ATOM   3976  H   THR 0 250       7.786   4.712 -18.509  1.00  0.00      R00  H  
ATOM   3977  HG1 THR 0 250       9.842   5.262 -18.784  1.00  0.00      R00  H  
ATOM   3978  HA  THR 0 250       8.958   4.583 -15.833  1.00  0.00           H  
ATOM   3979  HB  THR 0 250       8.851   7.121 -17.781  1.00  0.00           H  
ATOM   3980 HG21 THR 0 250       9.718   7.805 -15.651  1.00  0.00           H  
ATOM   3981 HG22 THR 0 250      10.838   6.422 -15.686  1.00  0.00           H  
ATOM   3982 HG23 THR 0 250      11.029   7.769 -16.840  1.00  0.00           H  
ATOM   3983  N   LYS 0 251       6.366   6.622 -15.933  1.00  0.00      R00  N  
ATOM   3984  CA  LYS 0 251       5.237   7.127 -15.091  1.00  0.00      R00  C  
ATOM   3985  C   LYS 0 251       4.638   6.013 -14.230  1.00  0.00      R00  C  
ATOM   3986  O   LYS 0 251       4.266   6.269 -13.056  1.00  0.00      R00  O  
ATOM   3987  CB  LYS 0 251       4.229   7.848 -16.006  1.00  0.00      R00  C  
ATOM   3988  CG  LYS 0 251       2.895   8.296 -15.349  1.00  0.00      R00  C  
ATOM   3989  CD  LYS 0 251       1.997   9.077 -16.332  1.00  0.00      R00  C  
ATOM   3990  CE  LYS 0 251       1.251   8.210 -17.325  1.00  0.00      R00  C  
ATOM   3991  NZ  LYS 0 251       0.890   8.802 -18.602  1.00  0.00      R00  N1+
ATOM   3992  H   LYS 0 251       6.183   6.633 -16.926  1.00  0.00      R00  H  
ATOM   3993  HZ1 LYS 0 251       1.759   9.268 -18.821  1.00  0.00      R00  H  
ATOM   3994  HZ2 LYS 0 251       0.749   8.112 -19.325  1.00  0.00      R00  H  
ATOM   3995  HZ3 LYS 0 251       0.077   9.401 -18.619  1.00  0.00      R00  H  
ATOM   3996  HA  LYS 0 251       5.607   7.865 -14.380  1.00  0.00           H  
ATOM   3997  HB3 LYS 0 251       4.042   7.303 -16.931  1.00  0.00           H  
ATOM   3998  HB2 LYS 0 251       4.577   8.845 -16.277  1.00  0.00           H  
ATOM   3999  HG3 LYS 0 251       3.066   8.870 -14.438  1.00  0.00           H  
ATOM   4000  HG2 LYS 0 251       2.357   7.477 -14.872  1.00  0.00           H  
ATOM   4001  HD3 LYS 0 251       2.479   9.881 -16.888  1.00  0.00           H  
ATOM   4002  HD2 LYS 0 251       1.272   9.562 -15.678  1.00  0.00           H  
ATOM   4003  HE3 LYS 0 251       0.429   7.809 -16.733  1.00  0.00           H  
ATOM   4004  HE2 LYS 0 251       1.816   7.286 -17.448  1.00  0.00           H  
ATOM   4005  N   LEU 0 252       4.582   4.804 -14.761  1.00  0.00      R00  N  
ATOM   4006  CA  LEU 0 252       3.953   3.670 -14.182  1.00  0.00      R00  C  
ATOM   4007  C   LEU 0 252       4.701   3.126 -12.864  1.00  0.00      R00  C  
ATOM   4008  O   LEU 0 252       4.038   2.812 -11.866  1.00  0.00      R00  O  
ATOM   4009  CB  LEU 0 252       3.644   2.634 -15.285  1.00  0.00      R00  C  
ATOM   4010  CG  LEU 0 252       2.648   1.472 -14.886  1.00  0.00      R00  C  
ATOM   4011  CD1 LEU 0 252       1.638   1.112 -16.056  1.00  0.00      R00  C  
ATOM   4012  CD2 LEU 0 252       3.466   0.230 -14.307  1.00  0.00      R00  C  
ATOM   4013  H   LEU 0 252       4.762   4.740 -15.753  1.00  0.00      R00  H  
ATOM   4014  HA  LEU 0 252       2.997   4.147 -13.966  1.00  0.00           H  
ATOM   4015  HB3 LEU 0 252       4.532   2.189 -15.735  1.00  0.00           H  
ATOM   4016  HB2 LEU 0 252       3.198   3.185 -16.112  1.00  0.00           H  
ATOM   4017  HG  LEU 0 252       1.995   1.793 -14.075  1.00  0.00           H  
ATOM   4018 HD11 LEU 0 252       0.770   0.563 -15.691  1.00  0.00           H  
ATOM   4019 HD12 LEU 0 252       1.195   2.052 -16.385  1.00  0.00           H  
ATOM   4020 HD13 LEU 0 252       2.088   0.681 -16.950  1.00  0.00           H  
ATOM   4021 HD21 LEU 0 252       3.716   0.301 -13.248  1.00  0.00           H  
ATOM   4022 HD22 LEU 0 252       2.812  -0.622 -14.493  1.00  0.00           H  
ATOM   4023 HD23 LEU 0 252       4.457   0.095 -14.741  1.00  0.00           H  
ATOM   4024  N   VAL 0 253       6.060   2.951 -12.896  1.00  0.00      R00  N  
ATOM   4025  CA  VAL 0 253       6.889   2.606 -11.759  1.00  0.00      R00  C  
ATOM   4026  C   VAL 0 253       6.676   3.753 -10.714  1.00  0.00      R00  C  
ATOM   4027  O   VAL 0 253       6.447   3.371  -9.577  1.00  0.00      R00  O  
ATOM   4028  CB  VAL 0 253       8.355   2.604 -12.284  1.00  0.00      R00  C  
ATOM   4029  CG1 VAL 0 253       9.343   2.358 -11.135  1.00  0.00      R00  C  
ATOM   4030  CG2 VAL 0 253       8.617   1.524 -13.410  1.00  0.00      R00  C  
ATOM   4031  H   VAL 0 253       6.505   3.206 -13.766  1.00  0.00      R00  H  
ATOM   4032  HA  VAL 0 253       6.483   1.698 -11.312  1.00  0.00           H  
ATOM   4033  HB  VAL 0 253       8.660   3.548 -12.734  1.00  0.00           H  
ATOM   4034 HG11 VAL 0 253      10.334   2.136 -11.530  1.00  0.00           H  
ATOM   4035 HG12 VAL 0 253       9.540   3.218 -10.494  1.00  0.00           H  
ATOM   4036 HG13 VAL 0 253       9.032   1.569 -10.450  1.00  0.00           H  
ATOM   4037 HG21 VAL 0 253       9.614   1.547 -13.850  1.00  0.00           H  
ATOM   4038 HG22 VAL 0 253       8.518   0.509 -13.025  1.00  0.00           H  
ATOM   4039 HG23 VAL 0 253       8.036   1.596 -14.329  1.00  0.00           H  
ATOM   4040  N   LEU 0 254       6.709   5.081 -11.057  1.00  0.00      R00  N  
ATOM   4041  CA  LEU 0 254       6.494   6.103 -10.037  1.00  0.00      R00  C  
ATOM   4042  C   LEU 0 254       5.086   6.068  -9.400  1.00  0.00      R00  C  
ATOM   4043  O   LEU 0 254       4.996   6.141  -8.150  1.00  0.00      R00  O  
ATOM   4044  CB  LEU 0 254       6.788   7.454 -10.563  1.00  0.00      R00  C  
ATOM   4045  CG  LEU 0 254       8.145   7.843 -11.122  1.00  0.00      R00  C  
ATOM   4046  CD1 LEU 0 254       8.360   9.352 -11.249  1.00  0.00      R00  C  
ATOM   4047  CD2 LEU 0 254       9.327   7.080 -10.418  1.00  0.00      R00  C  
ATOM   4048  H   LEU 0 254       6.987   5.258 -12.012  1.00  0.00      R00  H  
ATOM   4049  HA  LEU 0 254       7.189   5.752  -9.274  1.00  0.00           H  
ATOM   4050  HB3 LEU 0 254       6.670   8.151  -9.734  1.00  0.00           H  
ATOM   4051  HB2 LEU 0 254       6.054   7.832 -11.276  1.00  0.00           H  
ATOM   4052  HG  LEU 0 254       8.209   7.455 -12.139  1.00  0.00           H  
ATOM   4053 HD11 LEU 0 254       8.508   9.545 -12.312  1.00  0.00           H  
ATOM   4054 HD12 LEU 0 254       7.587   9.997 -10.833  1.00  0.00           H  
ATOM   4055 HD13 LEU 0 254       9.251   9.733 -10.751  1.00  0.00           H  
ATOM   4056 HD21 LEU 0 254       9.491   7.479  -9.418  1.00  0.00           H  
ATOM   4057 HD22 LEU 0 254       9.419   6.000 -10.535  1.00  0.00           H  
ATOM   4058 HD23 LEU 0 254      10.232   7.389 -10.941  1.00  0.00           H  
ATOM   4059  N   THR 0 255       4.068   5.803 -10.326  1.00  0.00      R00  N  
ATOM   4060  CA  THR 0 255       2.709   5.643  -9.842  1.00  0.00      R00  C  
ATOM   4061  C   THR 0 255       2.505   4.405  -8.943  1.00  0.00      R00  C  
ATOM   4062  O   THR 0 255       1.664   4.438  -8.076  1.00  0.00      R00  O  
ATOM   4063  CB  THR 0 255       1.759   5.542 -11.033  1.00  0.00      R00  C  
ATOM   4064  OG1 THR 0 255       1.897   6.774 -11.745  1.00  0.00      R00  O  
ATOM   4065  CG2 THR 0 255       0.253   5.643 -10.759  1.00  0.00      R00  C  
ATOM   4066  H   THR 0 255       4.123   5.881 -11.331  1.00  0.00      R00  H  
ATOM   4067  HG1 THR 0 255       2.764   6.702 -12.152  1.00  0.00      R00  H  
ATOM   4068  HA  THR 0 255       2.478   6.509  -9.221  1.00  0.00           H  
ATOM   4069  HB  THR 0 255       1.919   4.634 -11.615  1.00  0.00           H  
ATOM   4070 HG21 THR 0 255       0.042   6.417 -10.022  1.00  0.00           H  
ATOM   4071 HG22 THR 0 255      -0.268   5.968 -11.660  1.00  0.00           H  
ATOM   4072 HG23 THR 0 255      -0.187   4.684 -10.483  1.00  0.00           H  
ATOM   4073  N   VAL 0 256       3.247   3.333  -9.148  1.00  0.00      R00  N  
ATOM   4074  CA  VAL 0 256       3.021   2.115  -8.389  1.00  0.00      R00  C  
ATOM   4075  C   VAL 0 256       3.773   2.020  -7.133  1.00  0.00      R00  C  
ATOM   4076  O   VAL 0 256       3.241   1.482  -6.130  1.00  0.00      R00  O  
ATOM   4077  CB  VAL 0 256       3.314   0.784  -9.250  1.00  0.00      R00  C  
ATOM   4078  CG1 VAL 0 256       3.363  -0.519  -8.446  1.00  0.00      R00  C  
ATOM   4079  CG2 VAL 0 256       2.340   0.584 -10.418  1.00  0.00      R00  C  
ATOM   4080  H   VAL 0 256       3.897   3.341  -9.921  1.00  0.00      R00  H  
ATOM   4081  HA  VAL 0 256       1.986   2.055  -8.055  1.00  0.00           H  
ATOM   4082  HB  VAL 0 256       4.286   0.926  -9.722  1.00  0.00           H  
ATOM   4083 HG11 VAL 0 256       3.889  -1.302  -8.993  1.00  0.00           H  
ATOM   4084 HG12 VAL 0 256       4.126  -0.506  -7.668  1.00  0.00           H  
ATOM   4085 HG13 VAL 0 256       2.414  -0.824  -8.005  1.00  0.00           H  
ATOM   4086 HG21 VAL 0 256       2.114   1.439 -11.055  1.00  0.00           H  
ATOM   4087 HG22 VAL 0 256       2.717  -0.090 -11.188  1.00  0.00           H  
ATOM   4088 HG23 VAL 0 256       1.359   0.374  -9.992  1.00  0.00           H  
ATOM   4089  N   ILE 0 257       4.996   2.598  -7.103  1.00  0.00      R00  N  
ATOM   4090  CA  ILE 0 257       5.742   2.904  -5.852  1.00  0.00      R00  C  
ATOM   4091  C   ILE 0 257       4.882   3.786  -4.939  1.00  0.00      R00  C  
ATOM   4092  O   ILE 0 257       4.825   3.437  -3.729  1.00  0.00      R00  O  
ATOM   4093  CB  ILE 0 257       7.142   3.525  -6.081  1.00  0.00      R00  C  
ATOM   4094  CG2 ILE 0 257       7.883   3.796  -4.720  1.00  0.00      R00  C  
ATOM   4095  CG1 ILE 0 257       8.050   2.713  -6.991  1.00  0.00      R00  C  
ATOM   4096  CD1 ILE 0 257       9.075   3.599  -7.708  1.00  0.00      R00  C  
ATOM   4097  H   ILE 0 257       5.216   3.146  -7.922  1.00  0.00      R00  H  
ATOM   4098  HA  ILE 0 257       5.826   1.929  -5.372  1.00  0.00           H  
ATOM   4099  HB  ILE 0 257       6.788   4.474  -6.484  1.00  0.00           H  
ATOM   4100 HG21 ILE 0 257       7.332   4.419  -4.016  1.00  0.00           H  
ATOM   4101 HG22 ILE 0 257       8.167   2.789  -4.413  1.00  0.00           H  
ATOM   4102 HG23 ILE 0 257       8.831   4.300  -4.906  1.00  0.00           H  
ATOM   4103 HG13 ILE 0 257       7.602   2.064  -7.744  1.00  0.00           H  
ATOM   4104 HG12 ILE 0 257       8.469   1.957  -6.327  1.00  0.00           H  
ATOM   4105 HD11 ILE 0 257       9.555   2.811  -8.289  1.00  0.00           H  
ATOM   4106 HD12 ILE 0 257       8.570   4.372  -8.287  1.00  0.00           H  
ATOM   4107 HD13 ILE 0 257       9.956   3.947  -7.169  1.00  0.00           H  
ATOM   4108  N   ALA 0 258       4.146   4.831  -5.421  1.00  0.00      R00  N  
ATOM   4109  CA  ALA 0 258       3.435   5.824  -4.576  1.00  0.00      R00  C  
ATOM   4110  C   ALA 0 258       2.253   5.203  -3.850  1.00  0.00      R00  C  
ATOM   4111  O   ALA 0 258       2.133   5.431  -2.622  1.00  0.00      R00  O  
ATOM   4112  CB  ALA 0 258       2.849   6.917  -5.494  1.00  0.00      R00  C  
ATOM   4113  H   ALA 0 258       4.352   5.174  -6.348  1.00  0.00      R00  H  
ATOM   4114  HA  ALA 0 258       4.128   6.245  -3.847  1.00  0.00           H  
ATOM   4115  HB1 ALA 0 258       3.722   7.222  -6.070  1.00  0.00           H  
ATOM   4116  HB2 ALA 0 258       2.064   6.493  -6.121  1.00  0.00           H  
ATOM   4117  HB3 ALA 0 258       2.441   7.809  -5.019  1.00  0.00           H  
ATOM   4118  N   VAL 0 259       1.502   4.355  -4.548  1.00  0.00      R00  N  
ATOM   4119  CA  VAL 0 259       0.321   3.605  -4.184  1.00  0.00      R00  C  
ATOM   4120  C   VAL 0 259       0.593   2.600  -2.999  1.00  0.00      R00  C  
ATOM   4121  O   VAL 0 259      -0.086   2.618  -1.994  1.00  0.00      R00  O  
ATOM   4122  CB  VAL 0 259      -0.317   2.886  -5.385  1.00  0.00      R00  C  
ATOM   4123  CG1 VAL 0 259      -1.167   1.621  -5.059  1.00  0.00      R00  C  
ATOM   4124  CG2 VAL 0 259      -1.160   3.845  -6.224  1.00  0.00      R00  C  
ATOM   4125  H   VAL 0 259       1.845   4.249  -5.492  1.00  0.00      R00  H  
ATOM   4126  HA  VAL 0 259      -0.393   4.292  -3.728  1.00  0.00           H  
ATOM   4127  HB  VAL 0 259       0.543   2.596  -5.989  1.00  0.00           H  
ATOM   4128 HG11 VAL 0 259      -2.083   1.578  -4.469  1.00  0.00           H  
ATOM   4129 HG12 VAL 0 259      -1.338   1.210  -6.054  1.00  0.00           H  
ATOM   4130 HG13 VAL 0 259      -0.568   0.826  -4.615  1.00  0.00           H  
ATOM   4131 HG21 VAL 0 259      -1.952   4.304  -5.631  1.00  0.00           H  
ATOM   4132 HG22 VAL 0 259      -0.646   4.681  -6.698  1.00  0.00           H  
ATOM   4133 HG23 VAL 0 259      -1.633   3.178  -6.944  1.00  0.00           H  
ATOM   4134  N   TYR 0 260       1.661   1.835  -3.196  1.00  0.00      R00  N  
ATOM   4135  CA  TYR 0 260       2.087   0.760  -2.225  1.00  0.00      R00  C  
ATOM   4136  C   TYR 0 260       2.559   1.324  -0.873  1.00  0.00      R00  C  
ATOM   4137  O   TYR 0 260       2.140   0.846   0.112  1.00  0.00      R00  O  
ATOM   4138  CB  TYR 0 260       3.370  -0.020  -2.766  1.00  0.00      R00  C  
ATOM   4139  CG  TYR 0 260       3.125  -1.220  -3.686  1.00  0.00      R00  C  
ATOM   4140  CD1 TYR 0 260       2.192  -1.265  -4.737  1.00  0.00      R00  C  
ATOM   4141  CE1 TYR 0 260       1.876  -2.449  -5.417  1.00  0.00      R00  C  
ATOM   4142  CD2 TYR 0 260       3.796  -2.356  -3.345  1.00  0.00      R00  C  
ATOM   4143  CE2 TYR 0 260       3.494  -3.562  -4.008  1.00  0.00      R00  C  
ATOM   4144  CZ  TYR 0 260       2.637  -3.546  -5.103  1.00  0.00      R00  C  
ATOM   4145  OH  TYR 0 260       2.389  -4.690  -5.758  1.00  0.00      R00  O  
ATOM   4146  H   TYR 0 260       2.100   2.001  -4.090  1.00  0.00      R00  H  
ATOM   4147  HH  TYR 0 260       2.890  -5.457  -5.471  1.00  0.00      R00  H  
ATOM   4148  HA  TYR 0 260       1.246   0.156  -1.883  1.00  0.00           H  
ATOM   4149  HB3 TYR 0 260       4.010  -0.316  -1.935  1.00  0.00           H  
ATOM   4150  HB2 TYR 0 260       4.023   0.689  -3.275  1.00  0.00           H  
ATOM   4151  HD1 TYR 0 260       1.737  -0.324  -5.010  1.00  0.00           H  
ATOM   4152  HE1 TYR 0 260       1.232  -2.351  -6.278  1.00  0.00           H  
ATOM   4153  HD2 TYR 0 260       4.462  -2.494  -2.506  1.00  0.00           H  
ATOM   4154  HE2 TYR 0 260       4.029  -4.412  -3.612  1.00  0.00           H  
ATOM   4155  N   VAL 0 261       3.361   2.384  -1.066  1.00  0.00      R00  N  
ATOM   4156  CA  VAL 0 261       3.826   3.185   0.063  1.00  0.00      R00  C  
ATOM   4157  C   VAL 0 261       2.588   3.694   0.872  1.00  0.00      R00  C  
ATOM   4158  O   VAL 0 261       2.527   3.336   2.025  1.00  0.00      R00  O  
ATOM   4159  CB  VAL 0 261       4.647   4.492  -0.420  1.00  0.00      R00  C  
ATOM   4160  CG1 VAL 0 261       4.716   5.642   0.629  1.00  0.00      R00  C  
ATOM   4161  CG2 VAL 0 261       6.085   3.941  -0.776  1.00  0.00      R00  C  
ATOM   4162  H   VAL 0 261       3.532   2.688  -2.013  1.00  0.00      R00  H  
ATOM   4163  HA  VAL 0 261       4.410   2.503   0.681  1.00  0.00           H  
ATOM   4164  HB  VAL 0 261       4.248   4.855  -1.367  1.00  0.00           H  
ATOM   4165 HG11 VAL 0 261       5.372   6.451   0.306  1.00  0.00           H  
ATOM   4166 HG12 VAL 0 261       3.765   6.174   0.590  1.00  0.00           H  
ATOM   4167 HG13 VAL 0 261       4.855   5.287   1.650  1.00  0.00           H  
ATOM   4168 HG21 VAL 0 261       6.035   3.144  -1.517  1.00  0.00           H  
ATOM   4169 HG22 VAL 0 261       6.724   4.722  -1.189  1.00  0.00           H  
ATOM   4170 HG23 VAL 0 261       6.639   3.561   0.082  1.00  0.00           H  
ATOM   4171  N   LEU 0 262       1.724   4.473   0.289  1.00  0.00      R00  N  
ATOM   4172  CA  LEU 0 262       0.498   4.940   0.985  1.00  0.00      R00  C  
ATOM   4173  C   LEU 0 262      -0.282   3.896   1.818  1.00  0.00      R00  C  
ATOM   4174  O   LEU 0 262      -0.790   4.243   2.904  1.00  0.00      R00  O  
ATOM   4175  CB  LEU 0 262      -0.363   5.637   0.030  1.00  0.00      R00  C  
ATOM   4176  CG  LEU 0 262       0.036   7.146  -0.227  1.00  0.00      R00  C  
ATOM   4177  CD1 LEU 0 262      -0.674   7.723  -1.452  1.00  0.00      R00  C  
ATOM   4178  CD2 LEU 0 262      -0.339   8.000   1.009  1.00  0.00      R00  C  
ATOM   4179  H   LEU 0 262       1.832   4.642  -0.701  1.00  0.00      R00  H  
ATOM   4180  HA  LEU 0 262       0.801   5.691   1.714  1.00  0.00           H  
ATOM   4181  HB3 LEU 0 262      -1.439   5.574   0.194  1.00  0.00           H  
ATOM   4182  HB2 LEU 0 262      -0.297   5.060  -0.892  1.00  0.00           H  
ATOM   4183  HG  LEU 0 262       1.125   7.103  -0.255  1.00  0.00           H  
ATOM   4184 HD11 LEU 0 262      -0.039   8.366  -2.062  1.00  0.00           H  
ATOM   4185 HD12 LEU 0 262      -0.992   6.824  -1.980  1.00  0.00           H  
ATOM   4186 HD13 LEU 0 262      -1.636   8.209  -1.284  1.00  0.00           H  
ATOM   4187 HD21 LEU 0 262      -1.058   8.794   0.807  1.00  0.00           H  
ATOM   4188 HD22 LEU 0 262      -0.909   7.479   1.777  1.00  0.00           H  
ATOM   4189 HD23 LEU 0 262       0.519   8.521   1.434  1.00  0.00           H  
ATOM   4190  N   CYS 0 263      -0.389   2.641   1.318  1.00  0.00      R00  N  
ATOM   4191  CA  CYS 0 263      -1.224   1.602   1.907  1.00  0.00      R00  C  
ATOM   4192  C   CYS 0 263      -0.523   0.784   3.066  1.00  0.00      R00  C  
ATOM   4193  O   CYS 0 263      -1.075   0.766   4.138  1.00  0.00      R00  O  
ATOM   4194  CB  CYS 0 263      -1.663   0.750   0.744  1.00  0.00      R00  C  
ATOM   4195  SG  CYS 0 263      -2.833   1.708  -0.115  1.00  0.00      R00  S  
ATOM   4196  H   CYS 0 263       0.134   2.415   0.485  1.00  0.00      R00  H  
ATOM   4197  HA  CYS 0 263      -2.077   2.074   2.395  1.00  0.00           H  
ATOM   4198  HB3 CYS 0 263      -1.938  -0.275   0.990  1.00  0.00           H  
ATOM   4199  HB2 CYS 0 263      -0.852   0.510   0.057  1.00  0.00           H  
ATOM   4200  HG  CYS 0 263      -1.935   2.424  -0.799  1.00  0.00           H  
ATOM   4201  N   TRP 0 264       0.694   0.286   2.901  1.00  0.00      R00  N  
ATOM   4202  CA  TRP 0 264       1.259  -0.805   3.637  1.00  0.00      R00  C  
ATOM   4203  C   TRP 0 264       2.408  -0.200   4.478  1.00  0.00      R00  C  
ATOM   4204  O   TRP 0 264       2.639  -0.581   5.563  1.00  0.00      R00  O  
ATOM   4205  CB  TRP 0 264       1.590  -1.948   2.644  1.00  0.00      R00  C  
ATOM   4206  CG  TRP 0 264       0.425  -2.623   1.979  1.00  0.00      R00  C  
ATOM   4207  CD2 TRP 0 264       0.240  -2.961   0.536  1.00  0.00      R00  C  
ATOM   4208  CE2 TRP 0 264      -0.970  -3.681   0.386  1.00  0.00      R00  C  
ATOM   4209  CE3 TRP 0 264       0.955  -2.755  -0.630  1.00  0.00      R00  C  
ATOM   4210  CD1 TRP 0 264      -0.674  -3.038   2.582  1.00  0.00      R00  C  
ATOM   4211  NE1 TRP 0 264      -1.571  -3.540   1.631  1.00  0.00      R00  N  
ATOM   4212  CZ2 TRP 0 264      -1.429  -4.185  -0.892  1.00  0.00      R00  C  
ATOM   4213  CZ3 TRP 0 264       0.548  -3.229  -1.895  1.00  0.00      R00  C  
ATOM   4214  CH2 TRP 0 264      -0.656  -3.943  -2.033  1.00  0.00      R00  C  
ATOM   4215  H   TRP 0 264       1.091   0.606   2.029  1.00  0.00      R00  H  
ATOM   4216  HE1 TRP 0 264      -2.439  -3.986   1.891  1.00  0.00      R00  H  
ATOM   4217  HA  TRP 0 264       0.558  -1.022   4.443  1.00  0.00           H  
ATOM   4218  HB3 TRP 0 264       2.075  -2.736   3.220  1.00  0.00           H  
ATOM   4219  HB2 TRP 0 264       2.231  -1.568   1.849  1.00  0.00           H  
ATOM   4220  HE3 TRP 0 264       1.935  -2.303  -0.576  1.00  0.00           H  
ATOM   4221  HD1 TRP 0 264      -0.835  -3.046   3.649  1.00  0.00           H  
ATOM   4222  HZ2 TRP 0 264      -2.437  -4.559  -0.995  1.00  0.00           H  
ATOM   4223  HZ3 TRP 0 264       1.131  -3.089  -2.793  1.00  0.00           H  
ATOM   4224  HH2 TRP 0 264      -1.027  -4.275  -2.991  1.00  0.00           H  
ATOM   4225  N   LEU 0 265       3.107   0.886   4.068  1.00  0.00      R00  N  
ATOM   4226  CA  LEU 0 265       4.160   1.438   4.871  1.00  0.00      R00  C  
ATOM   4227  C   LEU 0 265       3.660   2.033   6.276  1.00  0.00      R00  C  
ATOM   4228  O   LEU 0 265       4.223   1.610   7.297  1.00  0.00      R00  O  
ATOM   4229  CB  LEU 0 265       4.834   2.552   4.080  1.00  0.00      R00  C  
ATOM   4230  CG  LEU 0 265       6.260   2.917   4.512  1.00  0.00      R00  C  
ATOM   4231  CD1 LEU 0 265       7.238   1.750   4.221  1.00  0.00      R00  C  
ATOM   4232  CD2 LEU 0 265       6.664   4.164   3.735  1.00  0.00      R00  C  
ATOM   4233  H   LEU 0 265       2.836   1.383   3.231  1.00  0.00      R00  H  
ATOM   4234  HA  LEU 0 265       4.900   0.670   5.096  1.00  0.00           H  
ATOM   4235  HB3 LEU 0 265       4.264   3.473   4.202  1.00  0.00           H  
ATOM   4236  HB2 LEU 0 265       4.960   2.280   3.032  1.00  0.00           H  
ATOM   4237  HG  LEU 0 265       6.388   3.085   5.582  1.00  0.00           H  
ATOM   4238 HD11 LEU 0 265       8.070   1.959   3.550  1.00  0.00           H  
ATOM   4239 HD12 LEU 0 265       7.648   1.421   5.176  1.00  0.00           H  
ATOM   4240 HD13 LEU 0 265       6.715   0.870   3.849  1.00  0.00           H  
ATOM   4241 HD21 LEU 0 265       6.045   5.059   3.798  1.00  0.00           H  
ATOM   4242 HD22 LEU 0 265       7.667   4.268   4.147  1.00  0.00           H  
ATOM   4243 HD23 LEU 0 265       6.680   4.024   2.654  1.00  0.00           H  
ATOM   4244  N   PRO 0 266       2.559   2.836   6.316  1.00  0.00      R00  N  
ATOM   4245  CA  PRO 0 266       2.037   3.235   7.617  1.00  0.00      R00  C  
ATOM   4246  C   PRO 0 266       1.563   2.036   8.486  1.00  0.00      R00  C  
ATOM   4247  O   PRO 0 266       1.926   2.004   9.675  1.00  0.00      R00  O  
ATOM   4248  CD  PRO 0 266       1.901   3.565   5.230  1.00  0.00      R00  C  
ATOM   4249  CB  PRO 0 266       0.877   4.254   7.261  1.00  0.00      R00  C  
ATOM   4250  CG  PRO 0 266       0.542   4.088   5.791  1.00  0.00      R00  C  
ATOM   4251  HD2 PRO 0 266       1.690   2.963   4.346  1.00  0.00           H  
ATOM   4252  HD3 PRO 0 266       2.511   4.419   4.935  1.00  0.00           H  
ATOM   4253  HA  PRO 0 266       2.817   3.771   8.157  1.00  0.00           H  
ATOM   4254  HB3 PRO 0 266       1.137   5.307   7.370  1.00  0.00           H  
ATOM   4255  HB2 PRO 0 266      -0.052   4.040   7.789  1.00  0.00           H  
ATOM   4256  HG2 PRO 0 266      -0.247   3.337   5.746  1.00  0.00           H  
ATOM   4257  HG3 PRO 0 266      -0.025   4.845   5.250  1.00  0.00           H  
ATOM   4258  N   TYR 0 267       0.825   1.080   7.838  1.00  0.00      R00  N  
ATOM   4259  CA  TYR 0 267       0.257  -0.125   8.407  1.00  0.00      R00  C  
ATOM   4260  C   TYR 0 267       1.311  -1.011   9.059  1.00  0.00      R00  C  
ATOM   4261  O   TYR 0 267       1.211  -1.366  10.230  1.00  0.00      R00  O  
ATOM   4262  CB  TYR 0 267      -0.566  -0.924   7.321  1.00  0.00      R00  C  
ATOM   4263  CG  TYR 0 267      -1.145  -2.310   7.609  1.00  0.00      R00  C  
ATOM   4264  CD1 TYR 0 267      -0.671  -3.429   6.858  1.00  0.00      R00  C  
ATOM   4265  CE1 TYR 0 267      -1.269  -4.665   7.050  1.00  0.00      R00  C  
ATOM   4266  CD2 TYR 0 267      -2.173  -2.560   8.567  1.00  0.00      R00  C  
ATOM   4267  CE2 TYR 0 267      -2.728  -3.822   8.767  1.00  0.00      R00  C  
ATOM   4268  CZ  TYR 0 267      -2.244  -4.959   8.119  1.00  0.00      R00  C  
ATOM   4269  OH  TYR 0 267      -2.754  -6.225   8.247  1.00  0.00      R00  O  
ATOM   4270  H   TYR 0 267       0.393   1.277   6.947  1.00  0.00      R00  H  
ATOM   4271  HH  TYR 0 267      -2.593  -6.452   9.166  1.00  0.00      R00  H  
ATOM   4272  HA  TYR 0 267      -0.459   0.138   9.185  1.00  0.00           H  
ATOM   4273  HB3 TYR 0 267       0.194  -1.115   6.563  1.00  0.00           H  
ATOM   4274  HB2 TYR 0 267      -1.398  -0.387   6.866  1.00  0.00           H  
ATOM   4275  HD1 TYR 0 267       0.006  -3.210   6.045  1.00  0.00           H  
ATOM   4276  HE1 TYR 0 267      -0.853  -5.506   6.515  1.00  0.00           H  
ATOM   4277  HD2 TYR 0 267      -2.501  -1.686   9.111  1.00  0.00           H  
ATOM   4278  HE2 TYR 0 267      -3.548  -3.971   9.454  1.00  0.00           H  
ATOM   4279  N   TRP 0 268       2.406  -1.288   8.261  1.00  0.00      R00  N  
ATOM   4280  CA  TRP 0 268       3.622  -1.934   8.824  1.00  0.00      R00  C  
ATOM   4281  C   TRP 0 268       4.255  -1.109   9.986  1.00  0.00      R00  C  
ATOM   4282  O   TRP 0 268       4.401  -1.623  11.097  1.00  0.00      R00  O  
ATOM   4283  CB  TRP 0 268       4.615  -2.362   7.720  1.00  0.00      R00  C  
ATOM   4284  CG  TRP 0 268       4.086  -3.379   6.721  1.00  0.00      R00  C  
ATOM   4285  CD2 TRP 0 268       3.425  -4.658   6.950  1.00  0.00      R00  C  
ATOM   4286  CE2 TRP 0 268       3.012  -5.194   5.674  1.00  0.00      R00  C  
ATOM   4287  CE3 TRP 0 268       3.140  -5.356   8.117  1.00  0.00      R00  C  
ATOM   4288  CD1 TRP 0 268       4.033  -3.191   5.337  1.00  0.00      R00  C  
ATOM   4289  NE1 TRP 0 268       3.432  -4.304   4.725  1.00  0.00      R00  N  
ATOM   4290  CZ2 TRP 0 268       2.099  -6.296   5.588  1.00  0.00      R00  C  
ATOM   4291  CZ3 TRP 0 268       2.225  -6.425   8.061  1.00  0.00      R00  C  
ATOM   4292  CH2 TRP 0 268       1.664  -6.835   6.853  1.00  0.00      R00  C  
ATOM   4293  H   TRP 0 268       2.504  -0.884   7.341  1.00  0.00      R00  H  
ATOM   4294  HE1 TRP 0 268       3.300  -4.534   3.750  1.00  0.00      R00  H  
ATOM   4295  HA  TRP 0 268       3.388  -2.857   9.354  1.00  0.00           H  
ATOM   4296  HB3 TRP 0 268       5.515  -2.754   8.196  1.00  0.00           H  
ATOM   4297  HB2 TRP 0 268       4.987  -1.489   7.183  1.00  0.00           H  
ATOM   4298  HE3 TRP 0 268       3.586  -5.150   9.079  1.00  0.00           H  
ATOM   4299  HD1 TRP 0 268       4.537  -2.379   4.833  1.00  0.00           H  
ATOM   4300  HZ2 TRP 0 268       1.654  -6.542   4.635  1.00  0.00           H  
ATOM   4301  HZ3 TRP 0 268       1.737  -6.851   8.925  1.00  0.00           H  
ATOM   4302  HH2 TRP 0 268       0.779  -7.453   6.799  1.00  0.00           H  
ATOM   4303  N   ALA 0 269       4.537   0.183   9.774  1.00  0.00      R00  N  
ATOM   4304  CA  ALA 0 269       5.218   1.033  10.778  1.00  0.00      R00  C  
ATOM   4305  C   ALA 0 269       4.349   1.137  12.094  1.00  0.00      R00  C  
ATOM   4306  O   ALA 0 269       4.818   1.533  13.206  1.00  0.00      R00  O  
ATOM   4307  CB  ALA 0 269       5.527   2.437  10.150  1.00  0.00      R00  C  
ATOM   4308  H   ALA 0 269       4.355   0.702   8.927  1.00  0.00      R00  H  
ATOM   4309  HA  ALA 0 269       6.134   0.552  11.119  1.00  0.00           H  
ATOM   4310  HB1 ALA 0 269       6.145   2.968  10.873  1.00  0.00           H  
ATOM   4311  HB2 ALA 0 269       6.029   2.326   9.189  1.00  0.00           H  
ATOM   4312  HB3 ALA 0 269       4.648   3.028   9.892  1.00  0.00           H  
ATOM   4313  N   CYS 0 270       3.050   0.859  12.055  1.00  0.00      R00  N  
ATOM   4314  CA  CYS 0 270       2.107   0.870  13.261  1.00  0.00      R00  C  
ATOM   4315  C   CYS 0 270       2.320  -0.349  14.141  1.00  0.00      R00  C  
ATOM   4316  O   CYS 0 270       2.088  -0.240  15.348  1.00  0.00      R00  O  
ATOM   4317  CB  CYS 0 270       0.614   0.952  12.822  1.00  0.00      R00  C  
ATOM   4318  SG  CYS 0 270       0.273   2.572  12.128  1.00  0.00      R00  S  
ATOM   4319  H   CYS 0 270       2.553   0.558  11.229  1.00  0.00      R00  H  
ATOM   4320  HA  CYS 0 270       2.373   1.786  13.790  1.00  0.00           H  
ATOM   4321  HB3 CYS 0 270      -0.132   0.762  13.594  1.00  0.00           H  
ATOM   4322  HB2 CYS 0 270       0.388   0.199  12.067  1.00  0.00           H  
ATOM   4323  HG  CYS 0 270       0.978   2.461  10.998  1.00  0.00           H  
ATOM   4324  N   GLN 0 271       2.769  -1.464  13.589  1.00  0.00      R00  N  
ATOM   4325  CA  GLN 0 271       2.925  -2.810  14.188  1.00  0.00      R00  C  
ATOM   4326  C   GLN 0 271       4.088  -2.822  15.207  1.00  0.00      R00  C  
ATOM   4327  O   GLN 0 271       4.117  -3.698  16.091  1.00  0.00      R00  O  
ATOM   4328  CB  GLN 0 271       3.039  -3.916  13.112  1.00  0.00      R00  C  
ATOM   4329  CG  GLN 0 271       1.894  -4.134  12.123  1.00  0.00      R00  C  
ATOM   4330  CD  GLN 0 271       0.450  -4.190  12.630  1.00  0.00      R00  C  
ATOM   4331  OE1 GLN 0 271       0.057  -4.908  13.564  1.00  0.00      R00  O  
ATOM   4332  NE2 GLN 0 271      -0.472  -3.422  11.986  1.00  0.00      R00  N  
ATOM   4333  H   GLN 0 271       3.227  -1.495  12.690  1.00  0.00      R00  H  
ATOM   4334 HE21 GLN 0 271      -1.441  -3.598  12.209  1.00  0.00      R00  H  
ATOM   4335 HE22 GLN 0 271      -0.259  -2.919  11.136  1.00  0.00      R00  H  
ATOM   4336  HA  GLN 0 271       1.997  -2.992  14.732  1.00  0.00           H  
ATOM   4337  HB3 GLN 0 271       3.125  -4.823  13.711  1.00  0.00           H  
ATOM   4338  HB2 GLN 0 271       3.977  -3.944  12.558  1.00  0.00           H  
ATOM   4339  HG3 GLN 0 271       2.128  -5.132  11.754  1.00  0.00           H  
ATOM   4340  HG2 GLN 0 271       1.984  -3.406  11.317  1.00  0.00           H  
ATOM   4341  N   VAL 0 272       4.985  -1.870  15.080  1.00  0.00      R00  N  
ATOM   4342  CA  VAL 0 272       6.029  -1.549  16.039  1.00  0.00      R00  C  
ATOM   4343  C   VAL 0 272       5.882  -0.211  16.779  1.00  0.00      R00  C  
ATOM   4344  O   VAL 0 272       6.729   0.084  17.577  1.00  0.00      R00  O  
ATOM   4345  CB  VAL 0 272       7.445  -1.574  15.304  1.00  0.00      R00  C  
ATOM   4346  CG1 VAL 0 272       7.972  -3.032  15.114  1.00  0.00      R00  C  
ATOM   4347  CG2 VAL 0 272       7.536  -0.799  13.939  1.00  0.00      R00  C  
ATOM   4348  H   VAL 0 272       4.868  -1.152  14.379  1.00  0.00      R00  H  
ATOM   4349  HA  VAL 0 272       6.130  -2.294  16.829  1.00  0.00           H  
ATOM   4350  HB  VAL 0 272       8.150  -1.146  16.017  1.00  0.00           H  
ATOM   4351 HG11 VAL 0 272       9.002  -3.073  14.759  1.00  0.00           H  
ATOM   4352 HG12 VAL 0 272       8.076  -3.638  16.014  1.00  0.00           H  
ATOM   4353 HG13 VAL 0 272       7.332  -3.671  14.505  1.00  0.00           H  
ATOM   4354 HG21 VAL 0 272       8.578  -0.700  13.636  1.00  0.00           H  
ATOM   4355 HG22 VAL 0 272       6.986  -1.289  13.136  1.00  0.00           H  
ATOM   4356 HG23 VAL 0 272       7.064   0.175  14.069  1.00  0.00           H  
ATOM   4357  N   ALA 0 273       4.765   0.617  16.588  1.00  0.00      R00  N  
ATOM   4358  CA  ALA 0 273       4.730   2.042  17.090  1.00  0.00      R00  C  
ATOM   4359  C   ALA 0 273       4.931   2.030  18.636  1.00  0.00      R00  C  
ATOM   4360  O   ALA 0 273       5.676   2.892  19.126  1.00  0.00      R00  O  
ATOM   4361  CB  ALA 0 273       3.373   2.641  16.821  1.00  0.00      R00  C  
ATOM   4362  H   ALA 0 273       3.974   0.338  16.026  1.00  0.00      R00  H  
ATOM   4363  HA  ALA 0 273       5.506   2.646  16.620  1.00  0.00           H  
ATOM   4364  HB1 ALA 0 273       3.000   2.594  15.798  1.00  0.00           H  
ATOM   4365  HB2 ALA 0 273       2.566   2.179  17.390  1.00  0.00           H  
ATOM   4366  HB3 ALA 0 273       3.292   3.694  17.091  1.00  0.00           H  
ATOM   4367  N   LEU 0 274       4.415   1.084  19.410  1.00  0.00      R00  N  
ATOM   4368  CA  LEU 0 274       4.522   1.160  20.841  1.00  0.00      R00  C  
ATOM   4369  C   LEU 0 274       5.949   1.060  21.443  1.00  0.00      R00  C  
ATOM   4370  O   LEU 0 274       6.298   1.800  22.370  1.00  0.00      R00  O  
ATOM   4371  CB  LEU 0 274       3.681   0.148  21.661  1.00  0.00      R00  C  
ATOM   4372  CG  LEU 0 274       2.223   0.572  21.743  1.00  0.00      R00  C  
ATOM   4373  CD1 LEU 0 274       1.428   0.447  20.471  1.00  0.00      R00  C  
ATOM   4374  CD2 LEU 0 274       1.622  -0.258  22.874  1.00  0.00      R00  C  
ATOM   4375  H   LEU 0 274       3.852   0.322  19.059  1.00  0.00      R00  H  
ATOM   4376  HA  LEU 0 274       4.229   2.163  21.153  1.00  0.00           H  
ATOM   4377  HB3 LEU 0 274       4.085   0.092  22.672  1.00  0.00           H  
ATOM   4378  HB2 LEU 0 274       3.781  -0.848  21.230  1.00  0.00           H  
ATOM   4379  HG  LEU 0 274       2.138   1.594  22.112  1.00  0.00           H  
ATOM   4380 HD11 LEU 0 274       1.430   1.401  19.943  1.00  0.00           H  
ATOM   4381 HD12 LEU 0 274       1.870  -0.260  19.769  1.00  0.00           H  
ATOM   4382 HD13 LEU 0 274       0.425   0.070  20.673  1.00  0.00           H  
ATOM   4383 HD21 LEU 0 274       0.567  -0.034  23.034  1.00  0.00           H  
ATOM   4384 HD22 LEU 0 274       1.640  -1.331  22.679  1.00  0.00           H  
ATOM   4385 HD23 LEU 0 274       2.086  -0.197  23.858  1.00  0.00           H  
ATOM   4386  N   ILE 0 275       6.795   0.182  20.708  1.00  0.00      R00  N  
ATOM   4387  CA  ILE 0 275       8.173  -0.069  21.054  1.00  0.00      R00  C  
ATOM   4388  C   ILE 0 275       9.059   1.125  20.716  1.00  0.00      R00  C  
ATOM   4389  O   ILE 0 275      10.157   1.171  21.229  1.00  0.00      R00  O  
ATOM   4390  CB  ILE 0 275       8.826  -1.213  20.170  1.00  0.00      R00  C  
ATOM   4391  CG2 ILE 0 275      10.237  -1.674  20.510  1.00  0.00      R00  C  
ATOM   4392  CG1 ILE 0 275       7.849  -2.460  19.924  1.00  0.00      R00  C  
ATOM   4393  CD1 ILE 0 275       8.168  -3.233  18.661  1.00  0.00      R00  C  
ATOM   4394  H   ILE 0 275       6.459  -0.180  19.827  1.00  0.00      R00  H  
ATOM   4395  HA  ILE 0 275       8.279  -0.237  22.126  1.00  0.00           H  
ATOM   4396  HB  ILE 0 275       8.968  -0.769  19.185  1.00  0.00           H  
ATOM   4397 HG21 ILE 0 275      10.655  -2.330  19.747  1.00  0.00           H  
ATOM   4398 HG22 ILE 0 275      11.028  -0.936  20.649  1.00  0.00           H  
ATOM   4399 HG23 ILE 0 275      10.223  -2.170  21.480  1.00  0.00           H  
ATOM   4400 HG13 ILE 0 275       6.793  -2.232  19.784  1.00  0.00           H  
ATOM   4401 HG12 ILE 0 275       7.972  -3.043  20.837  1.00  0.00           H  
ATOM   4402 HD11 ILE 0 275       8.682  -4.171  18.869  1.00  0.00           H  
ATOM   4403 HD12 ILE 0 275       7.184  -3.524  18.293  1.00  0.00           H  
ATOM   4404 HD13 ILE 0 275       8.739  -2.725  17.883  1.00  0.00           H  
ATOM   4405  N   TYR 0 276       8.661   2.049  19.904  1.00  0.00      R00  N  
ATOM   4406  CA  TYR 0 276       9.472   3.182  19.410  1.00  0.00      R00  C  
ATOM   4407  C   TYR 0 276       8.775   4.508  19.916  1.00  0.00      R00  C  
ATOM   4408  O   TYR 0 276       8.830   5.494  19.231  1.00  0.00      R00  O  
ATOM   4409  CB  TYR 0 276       9.667   3.176  17.854  1.00  0.00      R00  C  
ATOM   4410  CG  TYR 0 276      10.639   2.097  17.590  1.00  0.00      R00  C  
ATOM   4411  CD1 TYR 0 276      10.231   0.897  17.048  1.00  0.00      R00  C  
ATOM   4412  CE1 TYR 0 276      11.242  -0.107  16.778  1.00  0.00      R00  C  
ATOM   4413  CD2 TYR 0 276      11.995   2.364  17.910  1.00  0.00      R00  C  
ATOM   4414  CE2 TYR 0 276      12.956   1.312  17.663  1.00  0.00      R00  C  
ATOM   4415  CZ  TYR 0 276      12.580   0.068  17.083  1.00  0.00      R00  C  
ATOM   4416  OH  TYR 0 276      13.501  -0.970  16.889  1.00  0.00      R00  O  
ATOM   4417  H   TYR 0 276       7.730   2.003  19.516  1.00  0.00      R00  H  
ATOM   4418  HH  TYR 0 276      14.327  -0.605  17.215  1.00  0.00      R00  H  
ATOM   4419  HA  TYR 0 276      10.411   3.298  19.952  1.00  0.00           H  
ATOM   4420  HB3 TYR 0 276      10.035   4.144  17.511  1.00  0.00           H  
ATOM   4421  HB2 TYR 0 276       8.699   2.995  17.387  1.00  0.00           H  
ATOM   4422  HD1 TYR 0 276       9.175   0.815  16.839  1.00  0.00           H  
ATOM   4423  HE1 TYR 0 276      10.931  -1.049  16.350  1.00  0.00           H  
ATOM   4424  HD2 TYR 0 276      12.238   3.264  18.454  1.00  0.00           H  
ATOM   4425  HE2 TYR 0 276      13.976   1.588  17.884  1.00  0.00           H  
ATOM   4426  N   SER 0 277       8.124   4.493  21.099  1.00  0.00      R00  N  
ATOM   4427  CA  SER 0 277       7.260   5.520  21.590  1.00  0.00      R00  C  
ATOM   4428  C   SER 0 277       7.253   5.575  23.148  1.00  0.00      R00  C  
ATOM   4429  O   SER 0 277       7.232   4.502  23.837  1.00  0.00      R00  O  
ATOM   4430  CB  SER 0 277       5.857   5.150  21.201  1.00  0.00      R00  C  
ATOM   4431  OG  SER 0 277       4.737   5.796  21.938  1.00  0.00      R00  O  
ATOM   4432  H   SER 0 277       8.135   3.637  21.635  1.00  0.00      R00  H  
ATOM   4433  HG  SER 0 277       4.160   5.101  22.264  1.00  0.00      R00  H  
ATOM   4434  HA  SER 0 277       7.456   6.545  21.277  1.00  0.00           H  
ATOM   4435  HB3 SER 0 277       5.568   4.099  21.180  1.00  0.00           H  
ATOM   4436  HB2 SER 0 277       5.687   5.506  20.185  1.00  0.00           H  
ATOM   4437  N   GLN 0 278       7.191   6.792  23.692  1.00  0.00      R00  N  
ATOM   4438  CA  GLN 0 278       6.632   6.988  25.067  1.00  0.00      R00  C  
ATOM   4439  C   GLN 0 278       5.246   7.699  24.924  1.00  0.00      R00  C  
ATOM   4440  O   GLN 0 278       4.488   7.685  25.892  1.00  0.00      R00  O  
ATOM   4441  CB  GLN 0 278       7.627   7.757  25.988  1.00  0.00      R00  C  
ATOM   4442  CG  GLN 0 278       7.106   8.085  27.395  1.00  0.00      R00  C  
ATOM   4443  CD  GLN 0 278       8.138   8.556  28.369  1.00  0.00      R00  C  
ATOM   4444  OE1 GLN 0 278       9.007   9.267  28.008  1.00  0.00      R00  O  
ATOM   4445  NE2 GLN 0 278       8.043   8.221  29.639  1.00  0.00      R00  N  
ATOM   4446  H   GLN 0 278       7.201   7.612  23.103  1.00  0.00      R00  H  
ATOM   4447 HE21 GLN 0 278       8.654   8.644  30.323  1.00  0.00      R00  H  
ATOM   4448 HE22 GLN 0 278       7.532   7.371  29.830  1.00  0.00      R00  H  
ATOM   4449  HA  GLN 0 278       6.339   6.025  25.486  1.00  0.00           H  
ATOM   4450  HB3 GLN 0 278       7.838   8.746  25.580  1.00  0.00           H  
ATOM   4451  HB2 GLN 0 278       8.565   7.219  26.125  1.00  0.00           H  
ATOM   4452  HG3 GLN 0 278       6.846   7.163  27.914  1.00  0.00           H  
ATOM   4453  HG2 GLN 0 278       6.267   8.780  27.450  1.00  0.00           H  
ATOM   4454  N   ALA 0 279       4.838   8.184  23.727  1.00  0.00      R00  N  
ATOM   4455  CA  ALA 0 279       3.617   8.934  23.552  1.00  0.00      R00  C  
ATOM   4456  C   ALA 0 279       2.321   8.156  23.944  1.00  0.00      R00  C  
ATOM   4457  O   ALA 0 279       1.341   8.749  24.362  1.00  0.00      R00  O  
ATOM   4458  CB  ALA 0 279       3.428   9.414  22.076  1.00  0.00      R00  C  
ATOM   4459  H   ALA 0 279       5.504   8.272  22.973  1.00  0.00      R00  H  
ATOM   4460  HA  ALA 0 279       3.601   9.851  24.140  1.00  0.00           H  
ATOM   4461  HB1 ALA 0 279       2.547  10.056  22.049  1.00  0.00           H  
ATOM   4462  HB2 ALA 0 279       4.187  10.049  21.619  1.00  0.00           H  
ATOM   4463  HB3 ALA 0 279       3.276   8.714  21.255  1.00  0.00           H  
ATOM   4464  N   THR 0 280       2.336   6.852  23.669  1.00  0.00      R00  N  
ATOM   4465  CA  THR 0 280       1.206   5.909  23.902  1.00  0.00      R00  C  
ATOM   4466  C   THR 0 280       1.080   5.531  25.390  1.00  0.00      R00  C  
ATOM   4467  O   THR 0 280       0.002   5.025  25.665  1.00  0.00      R00  O  
ATOM   4468  CB  THR 0 280       1.419   4.577  23.049  1.00  0.00      R00  C  
ATOM   4469  OG1 THR 0 280       2.767   4.056  22.988  1.00  0.00      R00  O  
ATOM   4470  CG2 THR 0 280       1.057   4.909  21.645  1.00  0.00      R00  C  
ATOM   4471  H   THR 0 280       3.190   6.498  23.261  1.00  0.00      R00  H  
ATOM   4472  HG1 THR 0 280       2.865   3.503  23.766  1.00  0.00      R00  H  
ATOM   4473  HA  THR 0 280       0.246   6.322  23.591  1.00  0.00           H  
ATOM   4474  HB  THR 0 280       0.729   3.844  23.468  1.00  0.00           H  
ATOM   4475 HG21 THR 0 280       1.113   4.105  20.911  1.00  0.00           H  
ATOM   4476 HG22 THR 0 280       0.082   5.381  21.531  1.00  0.00           H  
ATOM   4477 HG23 THR 0 280       1.722   5.666  21.228  1.00  0.00           H  
ATOM   4478  N   GLU 0 281       1.988   5.783  26.255  1.00  0.00      R00  N  
ATOM   4479  CA  GLU 0 281       1.864   5.735  27.680  1.00  0.00      R00  C  
ATOM   4480  C   GLU 0 281       1.233   7.040  28.110  1.00  0.00      R00  C  
ATOM   4481  O   GLU 0 281       0.463   7.041  29.130  1.00  0.00      R00  O  
ATOM   4482  CB  GLU 0 281       3.270   5.555  28.316  1.00  0.00      R00  C  
ATOM   4483  CG  GLU 0 281       3.316   5.460  29.832  1.00  0.00      R00  C  
ATOM   4484  CD  GLU 0 281       4.824   5.379  30.316  1.00  0.00      R00  C  
ATOM   4485  OE1 GLU 0 281       5.386   4.299  30.060  1.00  0.00      R00  O  
ATOM   4486  OE2 GLU 0 281       5.423   6.413  30.745  1.00  0.00      R00  O1-
ATOM   4487  H   GLU 0 281       2.885   6.084  25.901  1.00  0.00      R00  H  
ATOM   4488  HA  GLU 0 281       1.276   4.848  27.918  1.00  0.00           H  
ATOM   4489  HB3 GLU 0 281       3.942   6.366  28.036  1.00  0.00           H  
ATOM   4490  HB2 GLU 0 281       3.675   4.659  27.846  1.00  0.00           H  
ATOM   4491  HG3 GLU 0 281       2.750   4.548  30.022  1.00  0.00           H  
ATOM   4492  HG2 GLU 0 281       2.833   6.316  30.303  1.00  0.00           H  
ATOM   4493  N   CYS 0 282       1.642   8.183  27.519  1.00  0.00      R00  N  
ATOM   4494  CA  CYS 0 282       1.200   9.551  27.922  1.00  0.00      R00  C  
ATOM   4495  C   CYS 0 282      -0.192   9.948  27.450  1.00  0.00      R00  C  
ATOM   4496  O   CYS 0 282      -0.749  10.981  27.849  1.00  0.00      R00  O  
ATOM   4497  CB  CYS 0 282       2.093  10.683  27.435  1.00  0.00      R00  C  
ATOM   4498  SG  CYS 0 282       3.826  10.431  27.873  1.00  0.00      R00  S  
ATOM   4499  H   CYS 0 282       2.321   8.144  26.773  1.00  0.00      R00  H  
ATOM   4500  HA  CYS 0 282       1.263   9.623  29.008  1.00  0.00           H  
ATOM   4501  HB3 CYS 0 282       1.671  11.651  27.707  1.00  0.00           H  
ATOM   4502  HB2 CYS 0 282       1.983  10.673  26.350  1.00  0.00           H  
ATOM   4503  HG  CYS 0 282       3.858   9.179  27.407  1.00  0.00           H  
ATOM   4504  N   ALA 0 283      -0.837   9.033  26.733  1.00  0.00      R00  N  
ATOM   4505  CA  ALA 0 283      -2.218   9.073  26.166  1.00  0.00      R00  C  
ATOM   4506  C   ALA 0 283      -2.569   7.874  25.302  1.00  0.00      R00  C  
ATOM   4507  O   ALA 0 283      -2.282   7.820  24.088  1.00  0.00      R00  O  
ATOM   4508  CB  ALA 0 283      -2.473  10.395  25.432  1.00  0.00      R00  C  
ATOM   4509  H   ALA 0 283      -0.297   8.207  26.516  1.00  0.00      R00  H  
ATOM   4510  HA  ALA 0 283      -2.866   9.077  27.043  1.00  0.00           H  
ATOM   4511  HB1 ALA 0 283      -1.717  10.813  24.767  1.00  0.00           H  
ATOM   4512  HB2 ALA 0 283      -3.355  10.351  24.793  1.00  0.00           H  
ATOM   4513  HB3 ALA 0 283      -2.694  11.169  26.167  1.00  0.00           H  
ATOM   4514  N   SER 0 284      -3.341   6.904  25.865  1.00  0.00      R00  N  
ATOM   4515  CA  SER 0 284      -3.831   5.733  25.216  1.00  0.00      R00  C  
ATOM   4516  C   SER 0 284      -4.696   6.035  23.950  1.00  0.00      R00  C  
ATOM   4517  O   SER 0 284      -4.811   5.149  23.059  1.00  0.00      R00  O  
ATOM   4518  CB  SER 0 284      -4.669   4.868  26.136  1.00  0.00      R00  C  
ATOM   4519  OG  SER 0 284      -5.845   5.434  26.739  1.00  0.00      R00  O  
ATOM   4520  H   SER 0 284      -3.731   7.153  26.762  1.00  0.00      R00  H  
ATOM   4521  HG  SER 0 284      -6.287   4.746  27.241  1.00  0.00      R00  H  
ATOM   4522  HA  SER 0 284      -3.063   5.044  24.864  1.00  0.00           H  
ATOM   4523  HB3 SER 0 284      -3.978   4.630  26.945  1.00  0.00           H  
ATOM   4524  HB2 SER 0 284      -4.920   3.934  25.632  1.00  0.00           H  
ATOM   4525  N   HIS 0 285      -5.311   7.206  23.891  1.00  0.00      R00  N  
ATOM   4526  CA  HIS 0 285      -6.093   7.619  22.704  1.00  0.00      R00  C  
ATOM   4527  C   HIS 0 285      -5.260   7.883  21.446  1.00  0.00      R00  C  
ATOM   4528  O   HIS 0 285      -5.755   7.764  20.296  1.00  0.00      R00  O  
ATOM   4529  CB  HIS 0 285      -7.030   8.816  23.142  1.00  0.00      R00  C  
ATOM   4530  CG  HIS 0 285      -6.316   9.948  23.852  1.00  0.00      R00  C  
ATOM   4531  ND1 HIS 0 285      -5.627  10.908  23.119  1.00  0.00      R00  N  
ATOM   4532  CD2 HIS 0 285      -6.325  10.413  25.144  1.00  0.00      R00  C  
ATOM   4533  NE2 HIS 0 285      -5.690  11.632  25.263  1.00  0.00      R00  N  
ATOM   4534  CE1 HIS 0 285      -5.286  11.888  24.021  1.00  0.00      R00  C  
ATOM   4535  H   HIS 0 285      -5.180   7.868  24.642  1.00  0.00      R00  H  
ATOM   4536  HD1 HIS 0 285      -5.457  10.917  22.123  1.00  0.00      R00  H  
ATOM   4537  HA  HIS 0 285      -6.755   6.772  22.523  1.00  0.00           H  
ATOM   4538  HB3 HIS 0 285      -7.812   8.405  23.779  1.00  0.00           H  
ATOM   4539  HB2 HIS 0 285      -7.621   9.164  22.294  1.00  0.00           H  
ATOM   4540  HD2 HIS 0 285      -6.889  10.014  25.973  1.00  0.00           H  
ATOM   4541  HE1 HIS 0 285      -4.720  12.748  23.694  1.00  0.00           H  
ATOM   4542  N   VAL 0 286      -3.922   8.027  21.523  1.00  0.00      R00  N  
ATOM   4543  CA  VAL 0 286      -2.996   7.985  20.425  1.00  0.00      R00  C  
ATOM   4544  C   VAL 0 286      -2.925   6.595  19.766  1.00  0.00      R00  C  
ATOM   4545  O   VAL 0 286      -3.158   6.394  18.625  1.00  0.00      R00  O  
ATOM   4546  CB  VAL 0 286      -1.602   8.377  20.870  1.00  0.00      R00  C  
ATOM   4547  CG1 VAL 0 286      -0.463   8.393  19.771  1.00  0.00      R00  C  
ATOM   4548  CG2 VAL 0 286      -1.562   9.829  21.514  1.00  0.00      R00  C  
ATOM   4549  H   VAL 0 286      -3.473   7.977  22.426  1.00  0.00      R00  H  
ATOM   4550  HA  VAL 0 286      -3.264   8.653  19.606  1.00  0.00           H  
ATOM   4551  HB  VAL 0 286      -1.336   7.707  21.687  1.00  0.00           H  
ATOM   4552 HG11 VAL 0 286      -0.726   8.896  18.841  1.00  0.00           H  
ATOM   4553 HG12 VAL 0 286       0.542   8.751  19.998  1.00  0.00           H  
ATOM   4554 HG13 VAL 0 286      -0.371   7.339  19.510  1.00  0.00           H  
ATOM   4555 HG21 VAL 0 286      -2.426  10.132  22.106  1.00  0.00           H  
ATOM   4556 HG22 VAL 0 286      -0.837   9.738  22.323  1.00  0.00           H  
ATOM   4557 HG23 VAL 0 286      -1.230  10.625  20.848  1.00  0.00           H  
ATOM   4558  N   THR 0 287      -2.769   5.595  20.659  1.00  0.00      R00  N  
ATOM   4559  CA  THR 0 287      -2.809   4.170  20.374  1.00  0.00      R00  C  
ATOM   4560  C   THR 0 287      -4.063   3.592  19.623  1.00  0.00      R00  C  
ATOM   4561  O   THR 0 287      -4.037   2.873  18.580  1.00  0.00      R00  O  
ATOM   4562  CB  THR 0 287      -2.438   3.329  21.621  1.00  0.00      R00  C  
ATOM   4563  OG1 THR 0 287      -1.599   4.004  22.563  1.00  0.00      R00  O  
ATOM   4564  CG2 THR 0 287      -1.816   2.036  21.313  1.00  0.00      R00  C  
ATOM   4565  H   THR 0 287      -2.545   5.851  21.610  1.00  0.00      R00  H  
ATOM   4566  HG1 THR 0 287      -1.836   3.512  23.353  1.00  0.00      R00  H  
ATOM   4567  HA  THR 0 287      -2.046   4.021  19.610  1.00  0.00           H  
ATOM   4568  HB  THR 0 287      -3.315   3.134  22.238  1.00  0.00           H  
ATOM   4569 HG21 THR 0 287      -1.098   2.078  20.494  1.00  0.00           H  
ATOM   4570 HG22 THR 0 287      -1.393   1.479  22.150  1.00  0.00           H  
ATOM   4571 HG23 THR 0 287      -2.590   1.395  20.891  1.00  0.00           H  
ATOM   4572  N   ILE 0 288      -5.238   4.042  20.139  1.00  0.00      R00  N  
ATOM   4573  CA  ILE 0 288      -6.477   3.858  19.378  1.00  0.00      R00  C  
ATOM   4574  C   ILE 0 288      -6.521   4.587  17.995  1.00  0.00      R00  C  
ATOM   4575  O   ILE 0 288      -7.119   4.039  17.076  1.00  0.00      R00  O  
ATOM   4576  CB  ILE 0 288      -7.685   4.385  20.230  1.00  0.00      R00  C  
ATOM   4577  CG2 ILE 0 288      -9.151   4.357  19.476  1.00  0.00      R00  C  
ATOM   4578  CG1 ILE 0 288      -7.753   3.750  21.620  1.00  0.00      R00  C  
ATOM   4579  CD1 ILE 0 288      -7.569   2.222  21.624  1.00  0.00      R00  C  
ATOM   4580  H   ILE 0 288      -5.113   4.563  20.996  1.00  0.00      R00  H  
ATOM   4581  HA  ILE 0 288      -6.457   2.806  19.090  1.00  0.00           H  
ATOM   4582  HB  ILE 0 288      -7.517   5.453  20.367  1.00  0.00           H  
ATOM   4583 HG21 ILE 0 288      -9.243   5.179  18.765  1.00  0.00           H  
ATOM   4584 HG22 ILE 0 288      -9.346   3.396  19.001  1.00  0.00           H  
ATOM   4585 HG23 ILE 0 288      -9.953   4.539  20.191  1.00  0.00           H  
ATOM   4586 HG13 ILE 0 288      -8.654   4.070  22.141  1.00  0.00           H  
ATOM   4587 HG12 ILE 0 288      -7.033   4.248  22.269  1.00  0.00           H  
ATOM   4588 HD11 ILE 0 288      -6.604   1.899  21.232  1.00  0.00           H  
ATOM   4589 HD12 ILE 0 288      -7.768   1.845  22.627  1.00  0.00           H  
ATOM   4590 HD13 ILE 0 288      -8.229   1.810  20.860  1.00  0.00           H  
ATOM   4591  N   THR 0 289      -5.847   5.746  17.861  1.00  0.00      R00  N  
ATOM   4592  CA  THR 0 289      -5.754   6.497  16.613  1.00  0.00      R00  C  
ATOM   4593  C   THR 0 289      -4.732   5.836  15.632  1.00  0.00      R00  C  
ATOM   4594  O   THR 0 289      -5.010   5.662  14.434  1.00  0.00      R00  O  
ATOM   4595  CB  THR 0 289      -5.551   8.023  16.794  1.00  0.00      R00  C  
ATOM   4596  OG1 THR 0 289      -6.674   8.417  17.590  1.00  0.00      R00  O  
ATOM   4597  CG2 THR 0 289      -5.598   8.948  15.553  1.00  0.00      R00  C  
ATOM   4598  H   THR 0 289      -5.488   6.238  18.666  1.00  0.00      R00  H  
ATOM   4599  HG1 THR 0 289      -6.456   8.057  18.453  1.00  0.00      R00  H  
ATOM   4600  HA  THR 0 289      -6.724   6.438  16.120  1.00  0.00           H  
ATOM   4601  HB  THR 0 289      -4.592   8.312  17.224  1.00  0.00           H  
ATOM   4602 HG21 THR 0 289      -5.598   9.991  15.869  1.00  0.00           H  
ATOM   4603 HG22 THR 0 289      -4.782   8.741  14.860  1.00  0.00           H  
ATOM   4604 HG23 THR 0 289      -6.536   8.774  15.026  1.00  0.00           H  
ATOM   4605  N   VAL 0 290      -3.646   5.276  16.176  1.00  0.00      R00  N  
ATOM   4606  CA  VAL 0 290      -2.548   4.569  15.511  1.00  0.00      R00  C  
ATOM   4607  C   VAL 0 290      -3.079   3.413  14.592  1.00  0.00      R00  C  
ATOM   4608  O   VAL 0 290      -2.918   3.426  13.392  1.00  0.00      R00  O  
ATOM   4609  CB  VAL 0 290      -1.404   4.050  16.518  1.00  0.00      R00  C  
ATOM   4610  CG1 VAL 0 290      -0.527   2.949  15.961  1.00  0.00      R00  C  
ATOM   4611  CG2 VAL 0 290      -0.579   5.269  16.947  1.00  0.00      R00  C  
ATOM   4612  H   VAL 0 290      -3.552   5.429  17.170  1.00  0.00      R00  H  
ATOM   4613  HA  VAL 0 290      -2.050   5.303  14.876  1.00  0.00           H  
ATOM   4614  HB  VAL 0 290      -1.895   3.593  17.377  1.00  0.00           H  
ATOM   4615 HG11 VAL 0 290      -0.159   3.242  14.978  1.00  0.00           H  
ATOM   4616 HG12 VAL 0 290       0.297   2.771  16.653  1.00  0.00           H  
ATOM   4617 HG13 VAL 0 290      -1.129   2.045  15.876  1.00  0.00           H  
ATOM   4618 HG21 VAL 0 290       0.267   5.566  16.328  1.00  0.00           H  
ATOM   4619 HG22 VAL 0 290      -1.220   6.143  17.063  1.00  0.00           H  
ATOM   4620 HG23 VAL 0 290      -0.152   5.054  17.927  1.00  0.00           H  
ATOM   4621  N   PHE 0 291      -3.831   2.517  15.227  1.00  0.00      R00  N  
ATOM   4622  CA  PHE 0 291      -4.339   1.284  14.574  1.00  0.00      R00  C  
ATOM   4623  C   PHE 0 291      -5.629   1.610  13.763  1.00  0.00      R00  C  
ATOM   4624  O   PHE 0 291      -5.997   0.750  12.987  1.00  0.00      R00  O  
ATOM   4625  CB  PHE 0 291      -4.453   0.056  15.559  1.00  0.00      R00  C  
ATOM   4626  CG  PHE 0 291      -3.135  -0.409  16.004  1.00  0.00      R00  C  
ATOM   4627  CD1 PHE 0 291      -2.249  -0.924  15.060  1.00  0.00      R00  C  
ATOM   4628  CD2 PHE 0 291      -2.614  -0.068  17.237  1.00  0.00      R00  C  
ATOM   4629  CE1 PHE 0 291      -0.996  -1.389  15.461  1.00  0.00      R00  C  
ATOM   4630  CE2 PHE 0 291      -1.333  -0.419  17.656  1.00  0.00      R00  C  
ATOM   4631  CZ  PHE 0 291      -0.516  -1.170  16.770  1.00  0.00      R00  C  
ATOM   4632  H   PHE 0 291      -3.846   2.534  16.237  1.00  0.00      R00  H  
ATOM   4633  HA  PHE 0 291      -3.524   1.037  13.893  1.00  0.00           H  
ATOM   4634  HB3 PHE 0 291      -4.901  -0.825  15.099  1.00  0.00           H  
ATOM   4635  HB2 PHE 0 291      -4.934   0.335  16.496  1.00  0.00           H  
ATOM   4636  HD1 PHE 0 291      -2.600  -1.154  14.065  1.00  0.00           H  
ATOM   4637  HD2 PHE 0 291      -3.365   0.378  17.874  1.00  0.00           H  
ATOM   4638  HE1 PHE 0 291      -0.396  -1.921  14.738  1.00  0.00           H  
ATOM   4639  HE2 PHE 0 291      -0.901  -0.207  18.623  1.00  0.00           H  
ATOM   4640  HZ  PHE 0 291       0.534  -1.370  16.927  1.00  0.00           H  
ATOM   4641  N   LEU 0 292      -6.280   2.715  14.026  1.00  0.00      R00  N  
ATOM   4642  CA  LEU 0 292      -7.340   3.240  13.131  1.00  0.00      R00  C  
ATOM   4643  C   LEU 0 292      -6.748   3.814  11.846  1.00  0.00      R00  C  
ATOM   4644  O   LEU 0 292      -7.289   3.541  10.828  1.00  0.00      R00  O  
ATOM   4645  CB  LEU 0 292      -8.307   4.188  13.902  1.00  0.00      R00  C  
ATOM   4646  CG  LEU 0 292      -9.446   4.994  13.063  1.00  0.00      R00  C  
ATOM   4647  CD1 LEU 0 292     -10.459   3.982  12.494  1.00  0.00      R00  C  
ATOM   4648  CD2 LEU 0 292     -10.054   5.875  14.118  1.00  0.00      R00  C  
ATOM   4649  H   LEU 0 292      -6.122   3.266  14.858  1.00  0.00      R00  H  
ATOM   4650  HA  LEU 0 292      -8.020   2.457  12.798  1.00  0.00           H  
ATOM   4651  HB3 LEU 0 292      -7.617   4.920  14.320  1.00  0.00           H  
ATOM   4652  HB2 LEU 0 292      -8.791   3.676  14.734  1.00  0.00           H  
ATOM   4653  HG  LEU 0 292      -8.879   5.561  12.324  1.00  0.00           H  
ATOM   4654 HD11 LEU 0 292     -10.314   3.976  11.414  1.00  0.00           H  
ATOM   4655 HD12 LEU 0 292     -10.385   3.025  13.010  1.00  0.00           H  
ATOM   4656 HD13 LEU 0 292     -11.475   4.333  12.671  1.00  0.00           H  
ATOM   4657 HD21 LEU 0 292     -10.118   5.420  15.106  1.00  0.00           H  
ATOM   4658 HD22 LEU 0 292      -9.453   6.783  14.168  1.00  0.00           H  
ATOM   4659 HD23 LEU 0 292     -11.007   6.305  13.811  1.00  0.00           H  
ATOM   4660  N   VAL 0 293      -5.600   4.500  11.991  1.00  0.00      R00  N  
ATOM   4661  CA  VAL 0 293      -5.007   4.990  10.761  1.00  0.00      R00  C  
ATOM   4662  C   VAL 0 293      -4.498   3.913   9.883  1.00  0.00      R00  C  
ATOM   4663  O   VAL 0 293      -4.736   3.935   8.630  1.00  0.00      R00  O  
ATOM   4664  CB  VAL 0 293      -3.929   6.138  10.890  1.00  0.00      R00  C  
ATOM   4665  CG1 VAL 0 293      -4.532   7.398  11.396  1.00  0.00      R00  C  
ATOM   4666  CG2 VAL 0 293      -2.571   5.903  11.677  1.00  0.00      R00  C  
ATOM   4667  H   VAL 0 293      -5.028   4.563  12.821  1.00  0.00      R00  H  
ATOM   4668  HA  VAL 0 293      -5.834   5.427  10.201  1.00  0.00           H  
ATOM   4669  HB  VAL 0 293      -3.703   6.344   9.844  1.00  0.00           H  
ATOM   4670 HG11 VAL 0 293      -5.448   7.784  10.949  1.00  0.00           H  
ATOM   4671 HG12 VAL 0 293      -4.797   7.031  12.388  1.00  0.00           H  
ATOM   4672 HG13 VAL 0 293      -3.901   8.279  11.517  1.00  0.00           H  
ATOM   4673 HG21 VAL 0 293      -2.121   4.943  11.422  1.00  0.00           H  
ATOM   4674 HG22 VAL 0 293      -1.755   6.595  11.468  1.00  0.00           H  
ATOM   4675 HG23 VAL 0 293      -2.804   6.012  12.736  1.00  0.00           H  
ATOM   4676  N   ALA 0 294      -3.900   2.888  10.519  1.00  0.00      R00  N  
ATOM   4677  CA  ALA 0 294      -3.355   1.622   9.945  1.00  0.00      R00  C  
ATOM   4678  C   ALA 0 294      -4.307   0.908   8.966  1.00  0.00      R00  C  
ATOM   4679  O   ALA 0 294      -3.949   0.370   7.953  1.00  0.00      R00  O  
ATOM   4680  CB  ALA 0 294      -2.962   0.675  11.013  1.00  0.00      R00  C  
ATOM   4681  H   ALA 0 294      -3.496   3.147  11.407  1.00  0.00      R00  H  
ATOM   4682  HA  ALA 0 294      -2.443   1.768   9.366  1.00  0.00           H  
ATOM   4683  HB1 ALA 0 294      -3.923   0.439  11.470  1.00  0.00           H  
ATOM   4684  HB2 ALA 0 294      -2.520  -0.276  10.715  1.00  0.00           H  
ATOM   4685  HB3 ALA 0 294      -2.370   1.170  11.782  1.00  0.00           H  
ATOM   4686  N   ALA 0 295      -5.514   0.898   9.511  1.00  0.00      R00  N  
ATOM   4687  CA  ALA 0 295      -6.730   0.212   8.995  1.00  0.00      R00  C  
ATOM   4688  C   ALA 0 295      -7.211   0.884   7.706  1.00  0.00      R00  C  
ATOM   4689  O   ALA 0 295      -7.271   0.381   6.576  1.00  0.00      R00  O  
ATOM   4690  CB  ALA 0 295      -7.761   0.217  10.110  1.00  0.00      R00  C  
ATOM   4691  H   ALA 0 295      -5.769   1.361  10.372  1.00  0.00      R00  H  
ATOM   4692  HA  ALA 0 295      -6.434  -0.824   8.831  1.00  0.00           H  
ATOM   4693  HB1 ALA 0 295      -7.307  -0.127  11.039  1.00  0.00           H  
ATOM   4694  HB2 ALA 0 295      -8.175   1.222  10.188  1.00  0.00           H  
ATOM   4695  HB3 ALA 0 295      -8.488  -0.531   9.793  1.00  0.00           H  
ATOM   4696  N   CYS 0 296      -7.379   2.193   7.921  1.00  0.00      R00  N  
ATOM   4697  CA  CYS 0 296      -7.861   3.143   6.860  1.00  0.00      R00  C  
ATOM   4698  C   CYS 0 296      -6.997   3.046   5.655  1.00  0.00      R00  C  
ATOM   4699  O   CYS 0 296      -7.493   2.602   4.593  1.00  0.00      R00  O  
ATOM   4700  CB  CYS 0 296      -7.999   4.609   7.320  1.00  0.00      R00  C  
ATOM   4701  SG  CYS 0 296      -9.300   4.890   8.643  1.00  0.00      R00  S  
ATOM   4702  H   CYS 0 296      -7.087   2.490   8.841  1.00  0.00      R00  H  
ATOM   4703  HA  CYS 0 296      -8.884   2.914   6.562  1.00  0.00           H  
ATOM   4704  HB3 CYS 0 296      -8.251   5.277   6.497  1.00  0.00           H  
ATOM   4705  HB2 CYS 0 296      -7.039   4.856   7.771  1.00  0.00           H  
ATOM   4706  HG  CYS 0 296      -9.127   3.797   9.393  1.00  0.00           H  
ATOM   4707  N   PHE 0 297      -5.650   3.349   5.830  1.00  0.00      R00  N  
ATOM   4708  CA  PHE 0 297      -4.630   3.131   4.741  1.00  0.00      R00  C  
ATOM   4709  C   PHE 0 297      -4.560   1.756   4.104  1.00  0.00      R00  C  
ATOM   4710  O   PHE 0 297      -4.452   1.683   2.877  1.00  0.00      R00  O  
ATOM   4711  CB  PHE 0 297      -3.256   3.662   5.095  1.00  0.00      R00  C  
ATOM   4712  CG  PHE 0 297      -3.122   5.178   5.217  1.00  0.00      R00  C  
ATOM   4713  CD1 PHE 0 297      -2.985   5.840   6.477  1.00  0.00      R00  C  
ATOM   4714  CD2 PHE 0 297      -3.151   5.904   4.043  1.00  0.00      R00  C  
ATOM   4715  CE1 PHE 0 297      -2.777   7.208   6.391  1.00  0.00      R00  C  
ATOM   4716  CE2 PHE 0 297      -3.052   7.302   3.971  1.00  0.00      R00  C  
ATOM   4717  CZ  PHE 0 297      -2.759   7.927   5.188  1.00  0.00      R00  C  
ATOM   4718  H   PHE 0 297      -5.314   3.797   6.670  1.00  0.00      R00  H  
ATOM   4719  HA  PHE 0 297      -4.958   3.816   3.958  1.00  0.00           H  
ATOM   4720  HB3 PHE 0 297      -2.554   3.299   4.345  1.00  0.00           H  
ATOM   4721  HB2 PHE 0 297      -2.936   3.261   6.057  1.00  0.00           H  
ATOM   4722  HD1 PHE 0 297      -2.910   5.223   7.360  1.00  0.00           H  
ATOM   4723  HD2 PHE 0 297      -3.367   5.487   3.071  1.00  0.00           H  
ATOM   4724  HE1 PHE 0 297      -2.583   7.792   7.279  1.00  0.00           H  
ATOM   4725  HE2 PHE 0 297      -3.085   7.870   3.053  1.00  0.00           H  
ATOM   4726  HZ  PHE 0 297      -2.787   9.006   5.178  1.00  0.00           H  
ATOM   4727  N   SER 0 298      -4.647   0.671   4.884  1.00  0.00      R00  N  
ATOM   4728  CA  SER 0 298      -4.526  -0.676   4.235  1.00  0.00      R00  C  
ATOM   4729  C   SER 0 298      -5.817  -1.204   3.618  1.00  0.00      R00  C  
ATOM   4730  O   SER 0 298      -5.755  -2.090   2.785  1.00  0.00      R00  O  
ATOM   4731  CB  SER 0 298      -3.958  -1.655   5.228  1.00  0.00      R00  C  
ATOM   4732  OG  SER 0 298      -4.758  -1.783   6.425  1.00  0.00      R00  O  
ATOM   4733  H   SER 0 298      -4.861   0.650   5.871  1.00  0.00      R00  H  
ATOM   4734  HG  SER 0 298      -4.216  -1.833   7.215  1.00  0.00      R00  H  
ATOM   4735  HA  SER 0 298      -3.822  -0.551   3.412  1.00  0.00           H  
ATOM   4736  HB3 SER 0 298      -2.952  -1.446   5.591  1.00  0.00           H  
ATOM   4737  HB2 SER 0 298      -3.741  -2.607   4.743  1.00  0.00           H  
ATOM   4738  N   TYR 0 299      -7.036  -0.595   3.932  1.00  0.00      R00  N  
ATOM   4739  CA  TYR 0 299      -8.249  -0.558   3.095  1.00  0.00      R00  C  
ATOM   4740  C   TYR 0 299      -8.236   0.376   1.928  1.00  0.00      R00  C  
ATOM   4741  O   TYR 0 299      -9.008   0.104   0.932  1.00  0.00      R00  O  
ATOM   4742  CB  TYR 0 299      -9.467  -0.252   3.906  1.00  0.00      R00  C  
ATOM   4743  CG  TYR 0 299      -9.934  -1.223   4.977  1.00  0.00      R00  C  
ATOM   4744  CD1 TYR 0 299      -9.973  -2.643   4.838  1.00  0.00      R00  C  
ATOM   4745  CE1 TYR 0 299     -10.360  -3.396   5.958  1.00  0.00      R00  C  
ATOM   4746  CD2 TYR 0 299     -10.181  -0.613   6.201  1.00  0.00      R00  C  
ATOM   4747  CE2 TYR 0 299     -10.592  -1.401   7.214  1.00  0.00      R00  C  
ATOM   4748  CZ  TYR 0 299     -10.678  -2.777   7.142  1.00  0.00      R00  C  
ATOM   4749  OH  TYR 0 299     -11.216  -3.533   8.137  1.00  0.00      R00  O  
ATOM   4750  H   TYR 0 299      -7.099   0.053   4.703  1.00  0.00      R00  H  
ATOM   4751  HH  TYR 0 299     -11.476  -4.413   7.852  1.00  0.00      R00  H  
ATOM   4752  HA  TYR 0 299      -8.518  -1.583   2.840  1.00  0.00           H  
ATOM   4753  HB3 TYR 0 299     -10.280  -0.345   3.187  1.00  0.00           H  
ATOM   4754  HB2 TYR 0 299      -9.510   0.801   4.185  1.00  0.00           H  
ATOM   4755  HD1 TYR 0 299      -9.568  -3.117   3.956  1.00  0.00           H  
ATOM   4756  HE1 TYR 0 299     -10.368  -4.467   5.815  1.00  0.00           H  
ATOM   4757  HD2 TYR 0 299     -10.143   0.456   6.351  1.00  0.00           H  
ATOM   4758  HE2 TYR 0 299     -10.769  -0.810   8.101  1.00  0.00           H  
ATOM   4759  N   SER 0 300      -7.429   1.386   2.008  1.00  0.00      R00  N  
ATOM   4760  CA  SER 0 300      -7.277   2.424   0.940  1.00  0.00      R00  C  
ATOM   4761  C   SER 0 300      -6.967   1.785  -0.447  1.00  0.00      R00  C  
ATOM   4762  O   SER 0 300      -7.384   2.427  -1.445  1.00  0.00      R00  O  
ATOM   4763  CB  SER 0 300      -6.528   3.685   1.382  1.00  0.00      R00  C  
ATOM   4764  OG  SER 0 300      -7.185   4.256   2.470  1.00  0.00      R00  O  
ATOM   4765  H   SER 0 300      -7.006   1.622   2.894  1.00  0.00      R00  H  
ATOM   4766  HG  SER 0 300      -7.151   3.647   3.212  1.00  0.00      R00  H  
ATOM   4767  HA  SER 0 300      -8.302   2.793   0.889  1.00  0.00           H  
ATOM   4768  HB3 SER 0 300      -6.371   4.421   0.594  1.00  0.00           H  
ATOM   4769  HB2 SER 0 300      -5.497   3.460   1.657  1.00  0.00           H  
ATOM   4770  N   ASN 0 301      -6.315   0.621  -0.470  1.00  0.00      R00  N  
ATOM   4771  CA  ASN 0 301      -6.119  -0.199  -1.696  1.00  0.00      R00  C  
ATOM   4772  C   ASN 0 301      -7.305  -0.284  -2.617  1.00  0.00      R00  C  
ATOM   4773  O   ASN 0 301      -7.164  -0.028  -3.817  1.00  0.00      R00  O  
ATOM   4774  CB  ASN 0 301      -5.681  -1.634  -1.352  1.00  0.00      R00  C  
ATOM   4775  CG  ASN 0 301      -4.277  -1.722  -0.762  1.00  0.00      R00  C  
ATOM   4776  OD1 ASN 0 301      -3.393  -1.289  -1.468  1.00  0.00      R00  O  
ATOM   4777  ND2 ASN 0 301      -4.118  -2.187   0.461  1.00  0.00      R00  N  
ATOM   4778  H   ASN 0 301      -5.974   0.308   0.427  1.00  0.00      R00  H  
ATOM   4779 HD21 ASN 0 301      -3.194  -2.069   0.852  1.00  0.00      R00  H  
ATOM   4780 HD22 ASN 0 301      -4.899  -2.405   1.064  1.00  0.00      R00  H  
ATOM   4781  HA  ASN 0 301      -5.335   0.257  -2.301  1.00  0.00           H  
ATOM   4782  HB3 ASN 0 301      -5.723  -2.232  -2.263  1.00  0.00           H  
ATOM   4783  HB2 ASN 0 301      -6.447  -2.082  -0.719  1.00  0.00           H  
ATOM   4784  N   SER 0 302      -8.454  -0.530  -2.078  1.00  0.00      R00  N  
ATOM   4785  CA  SER 0 302      -9.745  -0.525  -2.821  1.00  0.00      R00  C  
ATOM   4786  C   SER 0 302      -9.931   0.616  -3.873  1.00  0.00      R00  C  
ATOM   4787  O   SER 0 302     -10.277   0.459  -5.039  1.00  0.00      R00  O  
ATOM   4788  CB  SER 0 302     -10.947  -0.678  -1.919  1.00  0.00      R00  C  
ATOM   4789  OG  SER 0 302     -11.082   0.452  -1.114  1.00  0.00      R00  O  
ATOM   4790  H   SER 0 302      -8.488  -0.660  -1.077  1.00  0.00      R00  H  
ATOM   4791  HG  SER 0 302     -10.560   0.270  -0.330  1.00  0.00      R00  H  
ATOM   4792  HA  SER 0 302      -9.703  -1.333  -3.551  1.00  0.00           H  
ATOM   4793  HB3 SER 0 302     -10.948  -1.615  -1.361  1.00  0.00           H  
ATOM   4794  HB2 SER 0 302     -11.834  -0.742  -2.549  1.00  0.00           H  
ATOM   4795  N   ALA 0 303      -9.645   1.836  -3.346  1.00  0.00      R00  N  
ATOM   4796  CA  ALA 0 303      -9.836   3.047  -4.146  1.00  0.00      R00  C  
ATOM   4797  C   ALA 0 303      -8.491   3.544  -4.849  1.00  0.00      R00  C  
ATOM   4798  O   ALA 0 303      -8.538   4.517  -5.600  1.00  0.00      R00  O  
ATOM   4799  CB  ALA 0 303     -10.256   4.138  -3.201  1.00  0.00      R00  C  
ATOM   4800  H   ALA 0 303      -9.476   1.987  -2.362  1.00  0.00      R00  H  
ATOM   4801  HA  ALA 0 303     -10.562   2.990  -4.958  1.00  0.00           H  
ATOM   4802  HB1 ALA 0 303     -11.027   4.755  -3.662  1.00  0.00           H  
ATOM   4803  HB2 ALA 0 303     -10.758   3.881  -2.268  1.00  0.00           H  
ATOM   4804  HB3 ALA 0 303      -9.430   4.835  -3.055  1.00  0.00           H  
ATOM   4805  N   MET 0 304      -7.321   2.905  -4.570  1.00  0.00      R00  N  
ATOM   4806  CA  MET 0 304      -6.091   3.289  -5.206  1.00  0.00      R00  C  
ATOM   4807  C   MET 0 304      -6.190   2.713  -6.657  1.00  0.00      R00  C  
ATOM   4808  O   MET 0 304      -5.763   3.410  -7.554  1.00  0.00      R00  O  
ATOM   4809  CB  MET 0 304      -4.942   2.643  -4.414  1.00  0.00      R00  C  
ATOM   4810  CG  MET 0 304      -4.791   3.290  -2.996  1.00  0.00      R00  C  
ATOM   4811  SD  MET 0 304      -3.871   4.866  -3.004  1.00  0.00      R00  S  
ATOM   4812  CE  MET 0 304      -4.266   5.388  -1.379  1.00  0.00      R00  C  
ATOM   4813  H   MET 0 304      -7.318   2.113  -3.943  1.00  0.00      R00  H  
ATOM   4814  HA  MET 0 304      -5.883   4.359  -5.201  1.00  0.00           H  
ATOM   4815  HB3 MET 0 304      -4.067   2.916  -5.004  1.00  0.00           H  
ATOM   4816  HB2 MET 0 304      -4.907   1.554  -4.379  1.00  0.00           H  
ATOM   4817  HG3 MET 0 304      -4.256   2.669  -2.278  1.00  0.00           H  
ATOM   4818  HG2 MET 0 304      -5.808   3.488  -2.657  1.00  0.00           H  
ATOM   4819  HE1 MET 0 304      -4.377   4.504  -0.752  1.00  0.00           H  
ATOM   4820  HE2 MET 0 304      -3.512   6.037  -0.934  1.00  0.00           H  
ATOM   4821  HE3 MET 0 304      -5.209   5.913  -1.226  1.00  0.00           H  
ATOM   4822  N   ASN 0 305      -6.790   1.586  -6.846  1.00  0.00      R00  N  
ATOM   4823  CA  ASN 0 305      -6.832   0.861  -8.130  1.00  0.00      R00  C  
ATOM   4824  C   ASN 0 305      -7.626   1.626  -9.176  1.00  0.00      R00  C  
ATOM   4825  O   ASN 0 305      -6.961   1.934 -10.174  1.00  0.00      R00  O  
ATOM   4826  CB  ASN 0 305      -7.395  -0.588  -7.944  1.00  0.00      R00  C  
ATOM   4827  CG  ASN 0 305      -6.409  -1.555  -7.417  1.00  0.00      R00  C  
ATOM   4828  OD1 ASN 0 305      -5.643  -2.154  -8.177  1.00  0.00      R00  O  
ATOM   4829  ND2 ASN 0 305      -6.333  -1.761  -6.145  1.00  0.00      R00  N  
ATOM   4830  H   ASN 0 305      -7.255   1.170  -6.051  1.00  0.00      R00  H  
ATOM   4831 HD21 ASN 0 305      -5.592  -2.401  -5.898  1.00  0.00      R00  H  
ATOM   4832 HD22 ASN 0 305      -6.986  -1.371  -5.480  1.00  0.00      R00  H  
ATOM   4833  HA  ASN 0 305      -5.808   0.796  -8.495  1.00  0.00           H  
ATOM   4834  HB3 ASN 0 305      -7.672  -0.966  -8.928  1.00  0.00           H  
ATOM   4835  HB2 ASN 0 305      -8.242  -0.511  -7.262  1.00  0.00           H  
ATOM   4836  N   PRO 0 306      -8.938   2.023  -9.047  1.00  0.00      R00  N  
ATOM   4837  CA  PRO 0 306      -9.616   2.858 -10.047  1.00  0.00      R00  C  
ATOM   4838  C   PRO 0 306      -8.847   4.080 -10.642  1.00  0.00      R00  C  
ATOM   4839  O   PRO 0 306      -8.809   4.300 -11.844  1.00  0.00      R00  O  
ATOM   4840  CD  PRO 0 306      -9.822   1.590  -7.980  1.00  0.00      R00  C  
ATOM   4841  CB  PRO 0 306     -10.949   3.224  -9.351  1.00  0.00      R00  C  
ATOM   4842  CG  PRO 0 306     -10.942   2.623  -7.944  1.00  0.00      R00  C  
ATOM   4843  HD2 PRO 0 306      -9.277   1.505  -7.040  1.00  0.00           H  
ATOM   4844  HD3 PRO 0 306     -10.225   0.602  -8.204  1.00  0.00           H  
ATOM   4845  HA  PRO 0 306      -9.810   2.292 -10.958  1.00  0.00           H  
ATOM   4846  HB3 PRO 0 306     -11.675   2.706  -9.978  1.00  0.00           H  
ATOM   4847  HB2 PRO 0 306     -11.153   4.294  -9.311  1.00  0.00           H  
ATOM   4848  HG2 PRO 0 306     -10.690   3.451  -7.281  1.00  0.00           H  
ATOM   4849  HG3 PRO 0 306     -11.951   2.245  -7.780  1.00  0.00           H  
ATOM   4850  N   ILE 0 307      -8.319   4.914  -9.765  1.00  0.00      R00  N  
ATOM   4851  CA  ILE 0 307      -7.551   6.109 -10.072  1.00  0.00      R00  C  
ATOM   4852  C   ILE 0 307      -6.260   5.805 -10.799  1.00  0.00      R00  C  
ATOM   4853  O   ILE 0 307      -5.910   6.643 -11.614  1.00  0.00      R00  O  
ATOM   4854  CB  ILE 0 307      -7.151   7.122  -8.916  1.00  0.00      R00  C  
ATOM   4855  CG2 ILE 0 307      -8.471   7.587  -8.168  1.00  0.00      R00  C  
ATOM   4856  CG1 ILE 0 307      -5.993   6.677  -8.007  1.00  0.00      R00  C  
ATOM   4857  CD1 ILE 0 307      -5.413   7.781  -7.088  1.00  0.00      R00  C  
ATOM   4858  H   ILE 0 307      -8.435   4.825  -8.766  1.00  0.00      R00  H  
ATOM   4859  HA  ILE 0 307      -8.063   6.677 -10.849  1.00  0.00           H  
ATOM   4860  HB  ILE 0 307      -6.845   7.992  -9.498  1.00  0.00           H  
ATOM   4861 HG21 ILE 0 307      -8.867   6.913  -7.409  1.00  0.00           H  
ATOM   4862 HG22 ILE 0 307      -8.362   8.432  -7.489  1.00  0.00           H  
ATOM   4863 HG23 ILE 0 307      -9.196   7.879  -8.929  1.00  0.00           H  
ATOM   4864 HG13 ILE 0 307      -5.098   6.318  -8.515  1.00  0.00           H  
ATOM   4865 HG12 ILE 0 307      -6.176   5.740  -7.483  1.00  0.00           H  
ATOM   4866 HD11 ILE 0 307      -5.598   8.844  -7.242  1.00  0.00           H  
ATOM   4867 HD12 ILE 0 307      -5.833   7.420  -6.149  1.00  0.00           H  
ATOM   4868 HD13 ILE 0 307      -4.331   7.700  -6.985  1.00  0.00           H  
ATOM   4869  N   LEU 0 308      -5.654   4.643 -10.515  1.00  0.00      R00  N  
ATOM   4870  CA  LEU 0 308      -4.519   4.139 -11.213  1.00  0.00      R00  C  
ATOM   4871  C   LEU 0 308      -4.877   3.849 -12.613  1.00  0.00      R00  C  
ATOM   4872  O   LEU 0 308      -4.300   4.375 -13.567  1.00  0.00      R00  O  
ATOM   4873  CB  LEU 0 308      -3.815   3.077 -10.418  1.00  0.00      R00  C  
ATOM   4874  CG  LEU 0 308      -2.471   2.456 -10.986  1.00  0.00      R00  C  
ATOM   4875  CD1 LEU 0 308      -1.551   1.811  -9.874  1.00  0.00      R00  C  
ATOM   4876  CD2 LEU 0 308      -2.745   1.544 -12.174  1.00  0.00      R00  C  
ATOM   4877  H   LEU 0 308      -6.080   4.130  -9.757  1.00  0.00      R00  H  
ATOM   4878  HA  LEU 0 308      -3.891   5.028 -11.254  1.00  0.00           H  
ATOM   4879  HB3 LEU 0 308      -4.511   2.261 -10.225  1.00  0.00           H  
ATOM   4880  HB2 LEU 0 308      -3.541   3.524  -9.462  1.00  0.00           H  
ATOM   4881  HG  LEU 0 308      -1.881   3.293 -11.360  1.00  0.00           H  
ATOM   4882 HD11 LEU 0 308      -1.679   2.353  -8.937  1.00  0.00           H  
ATOM   4883 HD12 LEU 0 308      -1.958   0.815  -9.699  1.00  0.00           H  
ATOM   4884 HD13 LEU 0 308      -0.481   1.678 -10.034  1.00  0.00           H  
ATOM   4885 HD21 LEU 0 308      -2.910   2.208 -13.023  1.00  0.00           H  
ATOM   4886 HD22 LEU 0 308      -2.020   0.833 -12.571  1.00  0.00           H  
ATOM   4887 HD23 LEU 0 308      -3.655   0.972 -11.994  1.00  0.00           H  
ATOM   4888  N   TYR 0 309      -5.862   2.923 -12.737  1.00  0.00      R00  N  
ATOM   4889  CA  TYR 0 309      -6.450   2.655 -14.039  1.00  0.00      R00  C  
ATOM   4890  C   TYR 0 309      -6.902   3.922 -14.773  1.00  0.00      R00  C  
ATOM   4891  O   TYR 0 309      -6.693   3.934 -16.007  1.00  0.00      R00  O  
ATOM   4892  CB  TYR 0 309      -7.639   1.682 -13.852  1.00  0.00      R00  C  
ATOM   4893  CG  TYR 0 309      -7.525   0.336 -13.133  1.00  0.00      R00  C  
ATOM   4894  CD1 TYR 0 309      -6.383  -0.417 -13.224  1.00  0.00      R00  C  
ATOM   4895  CE1 TYR 0 309      -6.291  -1.634 -12.558  1.00  0.00      R00  C  
ATOM   4896  CD2 TYR 0 309      -8.618  -0.106 -12.377  1.00  0.00      R00  C  
ATOM   4897  CE2 TYR 0 309      -8.630  -1.421 -11.775  1.00  0.00      R00  C  
ATOM   4898  CZ  TYR 0 309      -7.429  -2.181 -11.833  1.00  0.00      R00  C  
ATOM   4899  OH  TYR 0 309      -7.263  -3.376 -11.263  1.00  0.00      R00  O  
ATOM   4900  H   TYR 0 309      -6.399   2.649 -11.926  1.00  0.00      R00  H  
ATOM   4901  HH  TYR 0 309      -8.051  -3.647 -10.786  1.00  0.00      R00  H  
ATOM   4902  HA  TYR 0 309      -5.679   2.154 -14.625  1.00  0.00           H  
ATOM   4903  HB3 TYR 0 309      -7.874   1.306 -14.847  1.00  0.00           H  
ATOM   4904  HB2 TYR 0 309      -8.530   2.134 -13.417  1.00  0.00           H  
ATOM   4905  HD1 TYR 0 309      -5.597   0.043 -13.805  1.00  0.00           H  
ATOM   4906  HE1 TYR 0 309      -5.346  -2.149 -12.650  1.00  0.00           H  
ATOM   4907  HD2 TYR 0 309      -9.445   0.571 -12.221  1.00  0.00           H  
ATOM   4908  HE2 TYR 0 309      -9.504  -1.761 -11.240  1.00  0.00           H  
ATOM   4909  N   ALA 0 310      -7.387   4.991 -14.087  1.00  0.00      R00  N  
ATOM   4910  CA  ALA 0 310      -7.884   6.235 -14.780  1.00  0.00      R00  C  
ATOM   4911  C   ALA 0 310      -6.856   7.246 -15.169  1.00  0.00      R00  C  
ATOM   4912  O   ALA 0 310      -7.081   8.080 -16.047  1.00  0.00      R00  O  
ATOM   4913  CB  ALA 0 310      -9.057   6.755 -13.975  1.00  0.00      R00  C  
ATOM   4914  H   ALA 0 310      -7.677   4.864 -13.128  1.00  0.00      R00  H  
ATOM   4915  HA  ALA 0 310      -8.333   5.827 -15.685  1.00  0.00           H  
ATOM   4916  HB1 ALA 0 310      -8.855   6.788 -12.904  1.00  0.00           H  
ATOM   4917  HB2 ALA 0 310      -9.378   7.783 -14.145  1.00  0.00           H  
ATOM   4918  HB3 ALA 0 310      -9.919   6.092 -14.051  1.00  0.00           H  
ATOM   4919  N   PHE 0 311      -5.795   7.248 -14.400  1.00  0.00      R00  N  
ATOM   4920  CA  PHE 0 311      -4.534   8.074 -14.628  1.00  0.00      R00  C  
ATOM   4921  C   PHE 0 311      -3.698   7.545 -15.751  1.00  0.00      R00  C  
ATOM   4922  O   PHE 0 311      -3.385   8.359 -16.688  1.00  0.00      R00  O  
ATOM   4923  CB  PHE 0 311      -3.760   8.083 -13.195  1.00  0.00      R00  C  
ATOM   4924  CG  PHE 0 311      -2.448   8.904 -13.054  1.00  0.00      R00  C  
ATOM   4925  CD1 PHE 0 311      -2.104  10.031 -13.864  1.00  0.00      R00  C  
ATOM   4926  CD2 PHE 0 311      -1.575   8.659 -11.973  1.00  0.00      R00  C  
ATOM   4927  CE1 PHE 0 311      -0.966  10.797 -13.613  1.00  0.00      R00  C  
ATOM   4928  CE2 PHE 0 311      -0.406   9.385 -11.864  1.00  0.00      R00  C  
ATOM   4929  CZ  PHE 0 311      -0.046  10.423 -12.651  1.00  0.00      R00  C  
ATOM   4930  H   PHE 0 311      -5.691   6.438 -13.805  1.00  0.00      R00  H  
ATOM   4931  HA  PHE 0 311      -4.927   9.050 -14.911  1.00  0.00           H  
ATOM   4932  HB3 PHE 0 311      -3.480   7.103 -12.808  1.00  0.00           H  
ATOM   4933  HB2 PHE 0 311      -4.416   8.537 -12.452  1.00  0.00           H  
ATOM   4934  HD1 PHE 0 311      -2.825  10.450 -14.550  1.00  0.00           H  
ATOM   4935  HD2 PHE 0 311      -1.754   7.906 -11.219  1.00  0.00           H  
ATOM   4936  HE1 PHE 0 311      -0.746  11.629 -14.265  1.00  0.00           H
[truncated: 20,067 more chars]
