# Supplementary material for: Discovering allatostatin type-C receptor specific agonists
Source: Nat Commun. 2024 May 10;15:3965. doi: 10.1038/s41467-024-48156-w (PMC11087482; doi:10.1038/s41467-024-48156-w)
Supplement: Supplementary file 5 — Source Data [file 41467_2024_48156_MOESM5_ESM.zip › source-data/Source_Data/md_structures/V014-1754_0.pdb]

REMARK   4      COMPLIES WITH FORMAT V. 3.0, 1-DEC-2006
REMARK 888
REMARK 888 WRITTEN BY MAESTRO (A PRODUCT OF SCHRODINGER, LLC)
TITLE     V014-1754_0
MODEL        1
ATOM      1  N   MET 0   1       5.661  26.786  21.262  1.00  0.00      R00  N1+
ATOM      2  CA  MET 0   1       6.150  28.076  20.579  1.00  0.00      R00  C  
ATOM      3  C   MET 0   1       6.597  29.054  21.739  1.00  0.00      R00  C  
ATOM      4  O   MET 0   1       5.823  29.233  22.688  1.00  0.00      R00  O  
ATOM      5  CB  MET 0   1       5.129  28.470  19.508  1.00  0.00      R00  C  
ATOM      6  CG  MET 0   1       5.496  29.788  18.798  1.00  0.00      R00  C  
ATOM      7  SD  MET 0   1       4.159  30.338  17.643  1.00  0.00      R00  S  
ATOM      8  CE  MET 0   1       4.270  29.078  16.343  1.00  0.00      R00  C  
ATOM      9  H   MET 0   1       5.423  26.060  20.602  1.00  0.00      R00  H  
ATOM     10  H1  MET 0   1       6.308  26.417  21.944  1.00  0.00           H  
ATOM     11  H2  MET 0   1       4.774  26.845  21.742  1.00  0.00           H  
ATOM     12  HA  MET 0   1       7.100  27.692  20.208  1.00  0.00           H  
ATOM     13  HB3 MET 0   1       4.186  28.542  20.049  1.00  0.00           H  
ATOM     14  HB2 MET 0   1       5.042  27.666  18.777  1.00  0.00           H  
ATOM     15  HG3 MET 0   1       6.388  29.562  18.216  1.00  0.00           H  
ATOM     16  HG2 MET 0   1       5.774  30.542  19.535  1.00  0.00           H  
ATOM     17  HE1 MET 0   1       3.781  29.566  15.500  1.00  0.00           H  
ATOM     18  HE2 MET 0   1       5.280  28.702  16.177  1.00  0.00           H  
ATOM     19  HE3 MET 0   1       3.722  28.193  16.666  1.00  0.00           H  
ATOM     20  N   GLU 0   2       7.775  29.701  21.711  1.00  0.00      R00  N  
ATOM     21  CA  GLU 0   2       8.139  30.671  22.774  1.00  0.00      R00  C  
ATOM     22  C   GLU 0   2       7.689  32.066  22.407  1.00  0.00      R00  C  
ATOM     23  O   GLU 0   2       7.881  32.436  21.224  1.00  0.00      R00  O  
ATOM     24  CB  GLU 0   2       9.691  30.669  23.134  1.00  0.00      R00  C  
ATOM     25  CG  GLU 0   2      10.012  31.532  24.410  1.00  0.00      R00  C  
ATOM     26  CD  GLU 0   2       9.900  30.702  25.648  1.00  0.00      R00  C  
ATOM     27  OE1 GLU 0   2      10.947  30.341  26.230  1.00  0.00      R00  O  
ATOM     28  OE2 GLU 0   2       8.760  30.206  25.985  1.00  0.00      R00  O1-
ATOM     29  H   GLU 0   2       8.431  29.560  20.956  1.00  0.00      R00  H  
ATOM     30  HA  GLU 0   2       7.632  30.465  23.717  1.00  0.00           H  
ATOM     31  HB3 GLU 0   2      10.244  31.056  22.278  1.00  0.00           H  
ATOM     32  HB2 GLU 0   2      10.183  29.726  23.374  1.00  0.00           H  
ATOM     33  HG3 GLU 0   2       9.437  32.453  24.316  1.00  0.00           H  
ATOM     34  HG2 GLU 0   2      11.065  31.812  24.380  1.00  0.00           H  
ATOM     35  N   LEU 0   3       7.027  32.772  23.226  1.00  0.00      R00  N  
ATOM     36  CA  LEU 0   3       6.606  34.191  23.086  1.00  0.00      R00  C  
ATOM     37  C   LEU 0   3       7.511  35.059  23.980  1.00  0.00      R00  C  
ATOM     38  O   LEU 0   3       7.970  34.565  24.982  1.00  0.00      R00  O  
ATOM     39  CB  LEU 0   3       5.130  34.194  23.628  1.00  0.00      R00  C  
ATOM     40  CG  LEU 0   3       4.207  33.338  22.685  1.00  0.00      R00  C  
ATOM     41  CD1 LEU 0   3       2.926  32.975  23.465  1.00  0.00      R00  C  
ATOM     42  CD2 LEU 0   3       3.750  34.096  21.397  1.00  0.00      R00  C  
ATOM     43  H   LEU 0   3       6.595  32.321  24.019  1.00  0.00      R00  H  
ATOM     44  HA  LEU 0   3       6.649  34.560  22.062  1.00  0.00           H  
ATOM     45  HB3 LEU 0   3       4.799  35.228  23.713  1.00  0.00           H  
ATOM     46  HB2 LEU 0   3       5.085  33.766  24.630  1.00  0.00           H  
ATOM     47  HG  LEU 0   3       4.653  32.415  22.316  1.00  0.00           H  
ATOM     48 HD11 LEU 0   3       3.096  32.960  24.542  1.00  0.00           H  
ATOM     49 HD12 LEU 0   3       2.006  33.557  23.402  1.00  0.00           H  
ATOM     50 HD13 LEU 0   3       2.711  31.936  23.214  1.00  0.00           H  
ATOM     51 HD21 LEU 0   3       2.670  34.247  21.391  1.00  0.00           H  
ATOM     52 HD22 LEU 0   3       4.346  34.972  21.140  1.00  0.00           H  
ATOM     53 HD23 LEU 0   3       4.022  33.532  20.505  1.00  0.00           H  
ATOM     54  N   GLU 0   4       7.694  36.363  23.638  1.00  0.00      R00  N  
ATOM     55  CA  GLU 0   4       8.850  37.158  24.012  1.00  0.00      R00  C  
ATOM     56  C   GLU 0   4       8.287  38.624  24.217  1.00  0.00      R00  C  
ATOM     57  O   GLU 0   4       7.146  38.934  23.741  1.00  0.00      R00  O  
ATOM     58  CB  GLU 0   4       9.889  37.044  22.888  1.00  0.00      R00  C  
ATOM     59  CG  GLU 0   4      11.229  37.770  23.039  1.00  0.00      R00  C  
ATOM     60  CD  GLU 0   4      11.947  37.326  24.301  1.00  0.00      R00  C  
ATOM     61  OE1 GLU 0   4      12.022  36.078  24.502  1.00  0.00      R00  O  
ATOM     62  OE2 GLU 0   4      12.279  38.170  25.178  1.00  0.00      R00  O1-
ATOM     63  H   GLU 0   4       7.013  36.839  23.064  1.00  0.00      R00  H  
ATOM     64  HA  GLU 0   4       9.221  36.803  24.973  1.00  0.00           H  
ATOM     65  HB3 GLU 0   4       9.566  37.760  22.133  1.00  0.00           H  
ATOM     66  HB2 GLU 0   4       9.911  36.061  22.418  1.00  0.00           H  
ATOM     67  HG3 GLU 0   4      11.185  38.859  23.050  1.00  0.00           H  
ATOM     68  HG2 GLU 0   4      11.826  37.468  22.178  1.00  0.00           H  
ATOM     69  N   ASP 0   5       9.080  39.582  24.739  1.00  0.00      R00  N  
ATOM     70  CA  ASP 0   5       8.795  40.975  24.850  1.00  0.00      R00  C  
ATOM     71  C   ASP 0   5       9.855  41.788  24.163  1.00  0.00      R00  C  
ATOM     72  O   ASP 0   5      10.897  41.246  23.821  1.00  0.00      R00  O  
ATOM     73  CB  ASP 0   5       8.706  41.305  26.380  1.00  0.00      R00  C  
ATOM     74  CG  ASP 0   5       9.928  41.149  27.239  1.00  0.00      R00  C  
ATOM     75  OD1 ASP 0   5      10.381  40.004  27.412  1.00  0.00      R00  O  
ATOM     76  OD2 ASP 0   5      10.307  42.227  27.816  1.00  0.00      R00  O1-
ATOM     77  H   ASP 0   5      10.063  39.348  24.739  1.00  0.00      R00  H  
ATOM     78  HA  ASP 0   5       7.815  41.221  24.442  1.00  0.00           H  
ATOM     79  HB3 ASP 0   5       7.987  40.585  26.772  1.00  0.00           H  
ATOM     80  HB2 ASP 0   5       8.284  42.292  26.570  1.00  0.00           H  
ATOM     81  N   VAL 0   6       9.575  43.096  23.963  1.00  0.00      R00  N  
ATOM     82  CA  VAL 0   6      10.541  44.056  23.595  1.00  0.00      R00  C  
ATOM     83  C   VAL 0   6      10.267  45.390  24.367  1.00  0.00      R00  C  
ATOM     84  O   VAL 0   6      10.373  46.491  23.814  1.00  0.00      R00  O  
ATOM     85  CB  VAL 0   6      10.712  44.330  22.106  1.00  0.00      R00  C  
ATOM     86  CG1 VAL 0   6      12.166  45.060  21.931  1.00  0.00      R00  C  
ATOM     87  CG2 VAL 0   6      10.841  43.120  21.172  1.00  0.00      R00  C  
ATOM     88  H   VAL 0   6       8.663  43.318  24.335  1.00  0.00      R00  H  
ATOM     89  HA  VAL 0   6      11.515  43.909  24.061  1.00  0.00           H  
ATOM     90  HB  VAL 0   6       9.882  44.960  21.786  1.00  0.00           H  
ATOM     91 HG11 VAL 0   6      12.375  44.985  20.864  1.00  0.00           H  
ATOM     92 HG12 VAL 0   6      12.144  46.149  21.977  1.00  0.00           H  
ATOM     93 HG13 VAL 0   6      13.051  44.593  22.363  1.00  0.00           H  
ATOM     94 HG21 VAL 0   6       9.868  42.634  21.254  1.00  0.00           H  
ATOM     95 HG22 VAL 0   6      10.850  43.437  20.129  1.00  0.00           H  
ATOM     96 HG23 VAL 0   6      11.575  42.337  21.366  1.00  0.00           H  
ATOM     97  N   GLU 0   7      10.017  45.166  25.650  1.00  0.00      R00  N  
ATOM     98  CA  GLU 0   7       9.701  46.031  26.796  1.00  0.00      R00  C  
ATOM     99  C   GLU 0   7       8.335  46.710  26.695  1.00  0.00      R00  C  
ATOM    100  O   GLU 0   7       7.474  46.458  27.487  1.00  0.00      R00  O  
ATOM    101  CB  GLU 0   7      10.839  47.042  27.236  1.00  0.00      R00  C  
ATOM    102  CG  GLU 0   7      10.676  47.880  28.559  1.00  0.00      R00  C  
ATOM    103  CD  GLU 0   7      10.475  46.950  29.717  1.00  0.00      R00  C  
ATOM    104  OE1 GLU 0   7       9.582  47.122  30.617  1.00  0.00      R00  O  
ATOM    105  OE2 GLU 0   7      11.136  45.911  29.654  1.00  0.00      R00  O1-
ATOM    106  H   GLU 0   7       9.821  44.179  25.736  1.00  0.00      R00  H  
ATOM    107  HA  GLU 0   7       9.677  45.241  27.546  1.00  0.00           H  
ATOM    108  HB3 GLU 0   7      11.113  47.729  26.435  1.00  0.00           H  
ATOM    109  HB2 GLU 0   7      11.800  46.558  27.405  1.00  0.00           H  
ATOM    110  HG3 GLU 0   7       9.837  48.574  28.521  1.00  0.00           H  
ATOM    111  HG2 GLU 0   7      11.578  48.455  28.770  1.00  0.00           H  
ATOM    112  N   MET 0   8       8.234  47.571  25.695  1.00  0.00      R00  N  
ATOM    113  CA  MET 0   8       6.877  48.278  25.492  1.00  0.00      R00  C  
ATOM    114  C   MET 0   8       5.736  47.349  24.914  1.00  0.00      R00  C  
ATOM    115  O   MET 0   8       4.668  47.806  24.609  1.00  0.00      R00  O  
ATOM    116  CB  MET 0   8       7.042  49.578  24.551  1.00  0.00      R00  C  
ATOM    117  CG  MET 0   8       7.309  49.151  23.089  1.00  0.00      R00  C  
ATOM    118  SD  MET 0   8       7.928  50.547  22.012  1.00  0.00      R00  S  
ATOM    119  CE  MET 0   8       8.354  49.444  20.600  1.00  0.00      R00  C  
ATOM    120  H   MET 0   8       9.064  47.774  25.157  1.00  0.00      R00  H  
ATOM    121  HA  MET 0   8       6.626  48.680  26.473  1.00  0.00           H  
ATOM    122  HB3 MET 0   8       7.717  50.379  24.855  1.00  0.00           H  
ATOM    123  HB2 MET 0   8       6.108  50.139  24.542  1.00  0.00           H  
ATOM    124  HG3 MET 0   8       6.342  48.861  22.677  1.00  0.00           H  
ATOM    125  HG2 MET 0   8       7.948  48.274  22.984  1.00  0.00           H  
ATOM    126  HE1 MET 0   8       8.000  49.891  19.671  1.00  0.00           H  
ATOM    127  HE2 MET 0   8       9.406  49.180  20.494  1.00  0.00           H  
ATOM    128  HE3 MET 0   8       7.750  48.554  20.775  1.00  0.00           H  
ATOM    129  N   PHE 0   9       6.041  46.058  24.914  1.00  0.00      R00  N  
ATOM    130  CA  PHE 0   9       5.050  44.954  24.577  1.00  0.00      R00  C  
ATOM    131  C   PHE 0   9       5.689  43.604  24.937  1.00  0.00      R00  C  
ATOM    132  O   PHE 0   9       6.877  43.487  24.816  1.00  0.00      R00  O  
ATOM    133  CB  PHE 0   9       4.613  45.027  23.127  1.00  0.00      R00  C  
ATOM    134  CG  PHE 0   9       5.743  44.642  22.148  1.00  0.00      R00  C  
ATOM    135  CD1 PHE 0   9       6.673  45.560  21.674  1.00  0.00      R00  C  
ATOM    136  CD2 PHE 0   9       5.820  43.308  21.761  1.00  0.00      R00  C  
ATOM    137  CE1 PHE 0   9       7.607  45.216  20.720  1.00  0.00      R00  C  
ATOM    138  CE2 PHE 0   9       6.755  42.999  20.791  1.00  0.00      R00  C  
ATOM    139  CZ  PHE 0   9       7.652  43.895  20.236  1.00  0.00      R00  C  
ATOM    140  H   PHE 0   9       6.970  45.692  25.066  1.00  0.00      R00  H  
ATOM    141  HA  PHE 0   9       4.144  44.989  25.183  1.00  0.00           H  
ATOM    142  HB3 PHE 0   9       4.317  46.038  22.849  1.00  0.00           H  
ATOM    143  HB2 PHE 0   9       3.731  44.414  22.939  1.00  0.00           H  
ATOM    144  HD1 PHE 0   9       6.578  46.526  22.149  1.00  0.00           H  
ATOM    145  HD2 PHE 0   9       5.090  42.597  22.117  1.00  0.00           H  
ATOM    146  HE1 PHE 0   9       8.276  45.970  20.332  1.00  0.00           H  
ATOM    147  HE2 PHE 0   9       6.738  41.977  20.442  1.00  0.00           H  
ATOM    148  HZ  PHE 0   9       8.365  43.459  19.552  1.00  0.00           H  
ATOM    149  N   GLY 0  10       4.812  42.704  25.445  1.00  0.00      R00  N  
ATOM    150  CA  GLY 0  10       4.994  41.286  25.581  1.00  0.00      R00  C  
ATOM    151  C   GLY 0  10       4.026  40.440  24.765  1.00  0.00      R00  C  
ATOM    152  O   GLY 0  10       3.257  40.972  23.986  1.00  0.00      R00  O  
ATOM    153  H   GLY 0  10       3.983  43.080  25.883  1.00  0.00      R00  H  
ATOM    154  HA3 GLY 0  10       4.832  41.003  26.621  1.00  0.00           H  
ATOM    155  HA2 GLY 0  10       6.002  40.960  25.324  1.00  0.00           H  
ATOM    156  N   SER 0  11       4.014  39.135  24.829  1.00  0.00      R00  N  
ATOM    157  CA  SER 0  11       3.021  38.233  24.266  1.00  0.00      R00  C  
ATOM    158  C   SER 0  11       2.738  36.939  25.016  1.00  0.00      R00  C  
ATOM    159  O   SER 0  11       1.711  36.268  24.815  1.00  0.00      R00  O  
ATOM    160  CB  SER 0  11       3.342  37.983  22.703  1.00  0.00      R00  C  
ATOM    161  OG  SER 0  11       4.623  37.677  22.298  1.00  0.00      R00  O  
ATOM    162  H   SER 0  11       4.695  38.654  25.399  1.00  0.00      R00  H  
ATOM    163  HG  SER 0  11       5.187  38.396  22.592  1.00  0.00      R00  H  
ATOM    164  HA  SER 0  11       2.109  38.827  24.323  1.00  0.00           H  
ATOM    165  HB3 SER 0  11       2.865  38.791  22.149  1.00  0.00           H  
ATOM    166  HB2 SER 0  11       2.722  37.140  22.395  1.00  0.00           H  
ATOM    167  N   ASP 0  12       3.646  36.544  25.965  1.00  0.00      R00  N  
ATOM    168  CA  ASP 0  12       3.553  35.331  26.845  1.00  0.00      R00  C  
ATOM    169  C   ASP 0  12       2.301  35.154  27.694  1.00  0.00      R00  C  
ATOM    170  O   ASP 0  12       2.012  33.986  28.092  1.00  0.00      R00  O  
ATOM    171  CB  ASP 0  12       4.685  35.203  27.830  1.00  0.00      R00  C  
ATOM    172  CG  ASP 0  12       4.846  36.223  28.945  1.00  0.00      R00  C  
ATOM    173  OD1 ASP 0  12       5.011  35.771  30.077  1.00  0.00      R00  O  
ATOM    174  OD2 ASP 0  12       4.706  37.420  28.714  1.00  0.00      R00  O1-
ATOM    175  H   ASP 0  12       4.431  37.153  26.149  1.00  0.00      R00  H  
ATOM    176  HA  ASP 0  12       3.558  34.494  26.147  1.00  0.00           H  
ATOM    177  HB3 ASP 0  12       5.586  35.255  27.218  1.00  0.00           H  
ATOM    178  HB2 ASP 0  12       4.756  34.208  28.268  1.00  0.00           H  
ATOM    179  N   ASN 0  13       1.541  36.206  28.011  1.00  0.00      R00  N  
ATOM    180  CA  ASN 0  13       0.261  36.178  28.722  1.00  0.00      R00  C  
ATOM    181  C   ASN 0  13      -0.727  35.324  27.989  1.00  0.00      R00  C  
ATOM    182  O   ASN 0  13      -1.549  34.680  28.624  1.00  0.00      R00  O  
ATOM    183  CB  ASN 0  13      -0.264  37.638  28.951  1.00  0.00      R00  C  
ATOM    184  CG  ASN 0  13      -0.855  38.506  27.864  1.00  0.00      R00  C  
ATOM    185  OD1 ASN 0  13      -2.064  38.515  27.664  1.00  0.00      R00  O  
ATOM    186  ND2 ASN 0  13      -0.020  39.138  27.034  1.00  0.00      R00  N  
ATOM    187  H   ASN 0  13       1.728  37.103  27.587  1.00  0.00      R00  H  
ATOM    188 HD21 ASN 0  13      -0.394  39.615  26.226  1.00  0.00      R00  H  
ATOM    189 HD22 ASN 0  13       0.934  39.209  27.359  1.00  0.00      R00  H  
ATOM    190  HA  ASN 0  13       0.479  35.818  29.728  1.00  0.00           H  
ATOM    191  HB3 ASN 0  13       0.541  38.162  29.466  1.00  0.00           H  
ATOM    192  HB2 ASN 0  13      -1.071  37.534  29.677  1.00  0.00           H  
ATOM    193  N   ILE 0  14      -0.661  35.292  26.672  1.00  0.00      R00  N  
ATOM    194  CA  ILE 0  14      -1.395  34.450  25.743  1.00  0.00      R00  C  
ATOM    195  C   ILE 0  14      -1.025  32.942  25.980  1.00  0.00      R00  C  
ATOM    196  O   ILE 0  14      -1.891  32.109  25.662  1.00  0.00      R00  O  
ATOM    197  CB  ILE 0  14      -1.129  34.697  24.213  1.00  0.00      R00  C  
ATOM    198  CG2 ILE 0  14      -2.026  33.901  23.219  1.00  0.00      R00  C  
ATOM    199  CG1 ILE 0  14      -1.194  36.136  23.670  1.00  0.00      R00  C  
ATOM    200  CD1 ILE 0  14      -0.348  36.418  22.469  1.00  0.00      R00  C  
ATOM    201  H   ILE 0  14       0.074  35.771  26.172  1.00  0.00      R00  H  
ATOM    202  HA  ILE 0  14      -2.456  34.467  25.991  1.00  0.00           H  
ATOM    203  HB  ILE 0  14      -0.132  34.338  23.959  1.00  0.00           H  
ATOM    204 HG21 ILE 0  14      -2.020  32.851  23.511  1.00  0.00           H  
ATOM    205 HG22 ILE 0  14      -3.088  34.115  23.338  1.00  0.00           H  
ATOM    206 HG23 ILE 0  14      -1.808  34.010  22.157  1.00  0.00           H  
ATOM    207 HG13 ILE 0  14      -0.931  36.758  24.526  1.00  0.00           H  
ATOM    208 HG12 ILE 0  14      -2.182  36.493  23.381  1.00  0.00           H  
ATOM    209 HD11 ILE 0  14       0.282  37.301  22.574  1.00  0.00           H  
ATOM    210 HD12 ILE 0  14       0.414  35.650  22.339  1.00  0.00           H  
ATOM    211 HD13 ILE 0  14      -0.914  36.692  21.579  1.00  0.00           H  
ATOM    212  N   SER 0  15       0.106  32.584  26.658  1.00  0.00      R00  N  
ATOM    213  CA  SER 0  15       0.394  31.201  26.964  1.00  0.00      R00  C  
ATOM    214  C   SER 0  15       0.121  31.025  28.487  1.00  0.00      R00  C  
ATOM    215  O   SER 0  15      -0.319  31.972  29.221  1.00  0.00      R00  O  
ATOM    216  CB  SER 0  15       1.786  30.843  26.490  1.00  0.00      R00  C  
ATOM    217  OG  SER 0  15       1.913  29.462  26.262  1.00  0.00      R00  O  
ATOM    218  H   SER 0  15       0.768  33.195  27.115  1.00  0.00      R00  H  
ATOM    219  HG  SER 0  15       2.311  29.309  25.402  1.00  0.00      R00  H  
ATOM    220  HA  SER 0  15      -0.321  30.473  26.582  1.00  0.00           H  
ATOM    221  HB3 SER 0  15       2.613  31.146  27.132  1.00  0.00           H  
ATOM    222  HB2 SER 0  15       2.096  31.155  25.492  1.00  0.00           H  
ATOM    223  N   TYR 0  16       0.399  29.811  28.934  1.00  0.00      R00  N  
ATOM    224  CA  TYR 0  16       0.228  29.441  30.377  1.00  0.00      R00  C  
ATOM    225  C   TYR 0  16       1.617  29.222  30.992  1.00  0.00      R00  C  
ATOM    226  O   TYR 0  16       2.595  28.961  30.336  1.00  0.00      R00  O  
ATOM    227  CB  TYR 0  16      -0.772  28.281  30.467  1.00  0.00      R00  C  
ATOM    228  CG  TYR 0  16      -2.213  28.508  30.050  1.00  0.00      R00  C  
ATOM    229  CD1 TYR 0  16      -3.064  27.404  29.706  1.00  0.00      R00  C  
ATOM    230  CE1 TYR 0  16      -4.459  27.598  29.475  1.00  0.00      R00  C  
ATOM    231  CD2 TYR 0  16      -2.806  29.812  29.972  1.00  0.00      R00  C  
ATOM    232  CE2 TYR 0  16      -4.113  30.001  29.549  1.00  0.00      R00  C  
ATOM    233  CZ  TYR 0  16      -4.992  28.910  29.432  1.00  0.00      R00  C  
ATOM    234  OH  TYR 0  16      -6.319  29.114  29.125  1.00  0.00      R00  O  
ATOM    235  H   TYR 0  16       0.929  29.144  28.391  1.00  0.00      R00  H  
ATOM    236  HH  TYR 0  16      -6.330  30.063  28.977  1.00  0.00      R00  H  
ATOM    237  HA  TYR 0  16      -0.164  30.296  30.929  1.00  0.00           H  
ATOM    238  HB3 TYR 0  16      -0.759  27.946  31.504  1.00  0.00           H  
ATOM    239  HB2 TYR 0  16      -0.410  27.572  29.722  1.00  0.00           H  
ATOM    240  HD1 TYR 0  16      -2.669  26.401  29.779  1.00  0.00           H  
ATOM    241  HE1 TYR 0  16      -5.042  26.700  29.334  1.00  0.00           H  
ATOM    242  HD2 TYR 0  16      -2.218  30.699  30.157  1.00  0.00           H  
ATOM    243  HE2 TYR 0  16      -4.482  31.015  29.600  1.00  0.00           H  
ATOM    244  N   ASP 0  17       1.716  29.207  32.295  1.00  0.00      R00  N  
ATOM    245  CA  ASP 0  17       2.943  29.098  33.094  1.00  0.00      R00  C  
ATOM    246  C   ASP 0  17       3.747  27.846  32.751  1.00  0.00      R00  C  
ATOM    247  O   ASP 0  17       4.850  27.924  32.224  1.00  0.00      R00  O  
ATOM    248  CB  ASP 0  17       2.852  29.201  34.604  1.00  0.00      R00  C  
ATOM    249  CG  ASP 0  17       2.187  30.374  35.236  1.00  0.00      R00  C  
ATOM    250  OD1 ASP 0  17       2.274  31.502  34.750  1.00  0.00      R00  O  
ATOM    251  OD2 ASP 0  17       1.473  30.055  36.234  1.00  0.00      R00  O1-
ATOM    252  H   ASP 0  17       0.852  29.419  32.774  1.00  0.00      R00  H  
ATOM    253  HA  ASP 0  17       3.437  30.006  32.749  1.00  0.00           H  
ATOM    254  HB3 ASP 0  17       3.841  29.147  35.060  1.00  0.00           H  
ATOM    255  HB2 ASP 0  17       2.283  28.352  34.983  1.00  0.00           H  
ATOM    256  N   TYR 0  18       3.154  26.710  32.900  1.00  0.00      R00  N  
ATOM    257  CA  TYR 0  18       3.620  25.346  32.531  1.00  0.00      R00  C  
ATOM    258  C   TYR 0  18       3.023  24.928  31.213  1.00  0.00      R00  C  
ATOM    259  O   TYR 0  18       2.291  23.903  31.209  1.00  0.00      R00  O  
ATOM    260  CB  TYR 0  18       3.257  24.394  33.662  1.00  0.00      R00  C  
ATOM    261  CG  TYR 0  18       4.231  24.457  34.835  1.00  0.00      R00  C  
ATOM    262  CD1 TYR 0  18       3.782  25.017  36.114  1.00  0.00      R00  C  
ATOM    263  CE1 TYR 0  18       4.551  24.957  37.248  1.00  0.00      R00  C  
ATOM    264  CD2 TYR 0  18       5.299  23.620  34.900  1.00  0.00      R00  C  
ATOM    265  CE2 TYR 0  18       6.090  23.515  36.069  1.00  0.00      R00  C  
ATOM    266  CZ  TYR 0  18       5.701  24.179  37.240  1.00  0.00      R00  C  
ATOM    267  OH  TYR 0  18       6.367  23.981  38.405  1.00  0.00      R00  O  
ATOM    268  H   TYR 0  18       2.205  26.745  33.245  1.00  0.00      R00  H  
ATOM    269  HH  TYR 0  18       7.272  23.675  38.312  1.00  0.00      R00  H  
ATOM    270  HA  TYR 0  18       4.703  25.374  32.411  1.00  0.00           H  
ATOM    271  HB3 TYR 0  18       3.240  23.349  33.353  1.00  0.00           H  
ATOM    272  HB2 TYR 0  18       2.264  24.545  34.086  1.00  0.00           H  
ATOM    273  HD1 TYR 0  18       2.874  25.600  36.073  1.00  0.00           H  
ATOM    274  HE1 TYR 0  18       4.330  25.463  38.176  1.00  0.00           H  
ATOM    275  HD2 TYR 0  18       5.493  23.114  33.965  1.00  0.00           H  
ATOM    276  HE2 TYR 0  18       6.823  22.737  35.913  1.00  0.00           H  
ATOM    277  N   ASN 0  19       3.205  25.728  30.138  1.00  0.00      R00  N  
ATOM    278  CA  ASN 0  19       2.625  25.324  28.803  1.00  0.00      R00  C  
ATOM    279  C   ASN 0  19       3.395  24.115  28.174  1.00  0.00      R00  C  
ATOM    280  O   ASN 0  19       3.002  23.611  27.195  1.00  0.00      R00  O  
ATOM    281  CB  ASN 0  19       2.548  26.558  27.909  1.00  0.00      R00  C  
ATOM    282  CG  ASN 0  19       3.848  27.090  27.387  1.00  0.00      R00  C  
ATOM    283  OD1 ASN 0  19       4.315  26.737  26.270  1.00  0.00      R00  O  
ATOM    284  ND2 ASN 0  19       4.356  28.010  28.136  1.00  0.00      R00  N  
ATOM    285  H   ASN 0  19       3.652  26.625  30.267  1.00  0.00      R00  H  
ATOM    286 HD21 ASN 0  19       5.187  28.439  27.757  1.00  0.00      R00  H  
ATOM    287 HD22 ASN 0  19       3.812  28.360  28.913  1.00  0.00      R00  H  
ATOM    288  HA  ASN 0  19       1.584  25.031  28.942  1.00  0.00           H  
ATOM    289  HB3 ASN 0  19       1.978  27.257  28.520  1.00  0.00           H  
ATOM    290  HB2 ASN 0  19       1.933  26.312  27.043  1.00  0.00           H  
ATOM    291  N   GLY 0  20       4.582  23.831  28.721  1.00  0.00      R00  N  
ATOM    292  CA  GLY 0  20       5.320  22.642  28.262  1.00  0.00      R00  C  
ATOM    293  C   GLY 0  20       4.817  21.281  28.705  1.00  0.00      R00  C  
ATOM    294  O   GLY 0  20       5.417  20.259  28.404  1.00  0.00      R00  O  
ATOM    295  H   GLY 0  20       4.810  24.143  29.655  1.00  0.00      R00  H  
ATOM    296  HA3 GLY 0  20       6.347  22.800  28.592  1.00  0.00           H  
ATOM    297  HA2 GLY 0  20       5.428  22.721  27.181  1.00  0.00           H  
ATOM    298  N   THR 0  21       3.714  21.176  29.467  1.00  0.00      R00  N  
ATOM    299  CA  THR 0  21       3.115  19.915  29.917  1.00  0.00      R00  C  
ATOM    300  C   THR 0  21       2.291  19.255  28.797  1.00  0.00      R00  C  
ATOM    301  O   THR 0  21       1.623  18.310  29.120  1.00  0.00      R00  O  
ATOM    302  CB  THR 0  21       2.259  20.193  31.200  1.00  0.00      R00  C  
ATOM    303  OG1 THR 0  21       1.427  21.335  31.069  1.00  0.00      R00  O  
ATOM    304  CG2 THR 0  21       3.090  20.497  32.442  1.00  0.00      R00  C  
ATOM    305  H   THR 0  21       3.153  21.967  29.751  1.00  0.00      R00  H  
ATOM    306  HG1 THR 0  21       1.904  22.139  31.288  1.00  0.00      R00  H  
ATOM    307  HA  THR 0  21       3.939  19.227  30.109  1.00  0.00           H  
ATOM    308  HB  THR 0  21       1.616  19.333  31.389  1.00  0.00           H  
ATOM    309 HG21 THR 0  21       3.647  21.429  32.348  1.00  0.00           H  
ATOM    310 HG22 THR 0  21       2.465  20.513  33.334  1.00  0.00           H  
ATOM    311 HG23 THR 0  21       3.792  19.679  32.606  1.00  0.00           H  
ATOM    312  N   VAL 0  22       2.261  19.870  27.555  1.00  0.00      R00  N  
ATOM    313  CA  VAL 0  22       1.560  19.315  26.365  1.00  0.00      R00  C  
ATOM    314  C   VAL 0  22       2.440  19.609  25.098  1.00  0.00      R00  C  
ATOM    315  O   VAL 0  22       3.269  20.530  25.061  1.00  0.00      R00  O  
ATOM    316  CB  VAL 0  22       0.086  19.909  26.204  1.00  0.00      R00  C  
ATOM    317  CG1 VAL 0  22       0.061  21.452  25.866  1.00  0.00      R00  C  
ATOM    318  CG2 VAL 0  22      -0.811  19.151  25.216  1.00  0.00      R00  C  
ATOM    319  H   VAL 0  22       2.824  20.664  27.285  1.00  0.00      R00  H  
ATOM    320  HA  VAL 0  22       1.531  18.235  26.505  1.00  0.00           H  
ATOM    321  HB  VAL 0  22      -0.380  19.917  27.189  1.00  0.00           H  
ATOM    322 HG11 VAL 0  22      -0.970  21.806  25.854  1.00  0.00           H  
ATOM    323 HG12 VAL 0  22       0.664  22.044  26.555  1.00  0.00           H  
ATOM    324 HG13 VAL 0  22       0.587  21.592  24.922  1.00  0.00           H  
ATOM    325 HG21 VAL 0  22      -0.873  18.068  25.325  1.00  0.00           H  
ATOM    326 HG22 VAL 0  22      -1.845  19.469  25.345  1.00  0.00           H  
ATOM    327 HG23 VAL 0  22      -0.483  19.330  24.192  1.00  0.00           H  
ATOM    328  N   ASN 0  23       2.327  18.665  24.133  1.00  0.00      R00  N  
ATOM    329  CA  ASN 0  23       3.119  18.696  22.898  1.00  0.00      R00  C  
ATOM    330  C   ASN 0  23       2.749  19.920  22.019  1.00  0.00      R00  C  
ATOM    331  O   ASN 0  23       1.548  20.258  21.895  1.00  0.00      R00  O  
ATOM    332  CB  ASN 0  23       2.801  17.359  22.028  1.00  0.00      R00  C  
ATOM    333  CG  ASN 0  23       3.196  16.070  22.683  1.00  0.00      R00  C  
ATOM    334  OD1 ASN 0  23       4.082  15.985  23.547  1.00  0.00      R00  O  
ATOM    335  ND2 ASN 0  23       2.491  15.020  22.311  1.00  0.00      R00  N  
ATOM    336  H   ASN 0  23       1.661  17.906  24.130  1.00  0.00      R00  H  
ATOM    337 HD21 ASN 0  23       2.769  14.071  22.518  1.00  0.00      R00  H  
ATOM    338 HD22 ASN 0  23       1.767  15.206  21.632  1.00  0.00      R00  H  
ATOM    339  HA  ASN 0  23       4.205  18.640  22.976  1.00  0.00           H  
ATOM    340  HB3 ASN 0  23       3.234  17.550  21.046  1.00  0.00           H  
ATOM    341  HB2 ASN 0  23       1.713  17.292  22.036  1.00  0.00           H  
ATOM    342  N   GLY 0  24       3.729  20.449  21.348  1.00  0.00      R00  N  
ATOM    343  CA  GLY 0  24       3.608  21.585  20.469  1.00  0.00      R00  C  
ATOM    344  C   GLY 0  24       3.124  22.843  21.214  1.00  0.00      R00  C  
ATOM    345  O   GLY 0  24       2.846  23.876  20.576  1.00  0.00      R00  O  
ATOM    346  H   GLY 0  24       4.646  20.053  21.504  1.00  0.00      R00  H  
ATOM    347  HA3 GLY 0  24       3.122  21.329  19.528  1.00  0.00           H  
ATOM    348  HA2 GLY 0  24       4.656  21.777  20.239  1.00  0.00           H  
ATOM    349  N   THR 0  25       2.931  22.849  22.513  1.00  0.00      R00  N  
ATOM    350  CA  THR 0  25       2.268  23.884  23.282  1.00  0.00      R00  C  
ATOM    351  C   THR 0  25       0.760  24.136  22.876  1.00  0.00      R00  C  
ATOM    352  O   THR 0  25       0.225  25.051  23.439  1.00  0.00      R00  O  
ATOM    353  CB  THR 0  25       3.084  25.199  23.362  1.00  0.00      R00  C  
ATOM    354  OG1 THR 0  25       2.917  25.949  22.129  1.00  0.00      R00  O  
ATOM    355  CG2 THR 0  25       4.516  24.918  23.660  1.00  0.00      R00  C  
ATOM    356  H   THR 0  25       3.142  22.034  23.072  1.00  0.00      R00  H  
ATOM    357  HG1 THR 0  25       2.692  25.292  21.466  1.00  0.00      R00  H  
ATOM    358  HA  THR 0  25       2.111  23.437  24.264  1.00  0.00           H  
ATOM    359  HB  THR 0  25       2.804  25.668  24.306  1.00  0.00           H  
ATOM    360 HG21 THR 0  25       5.113  24.462  22.870  1.00  0.00           H  
ATOM    361 HG22 THR 0  25       5.045  25.783  24.059  1.00  0.00           H  
ATOM    362 HG23 THR 0  25       4.756  24.306  24.529  1.00  0.00           H  
ATOM    363  N   TYR 0  26       0.148  23.374  21.936  1.00  0.00      R00  N  
ATOM    364  CA  TYR 0  26      -1.081  23.934  21.370  1.00  0.00      R00  C  
ATOM    365  C   TYR 0  26      -2.250  23.277  22.177  1.00  0.00      R00  C  
ATOM    366  O   TYR 0  26      -2.205  22.239  22.707  1.00  0.00      R00  O  
ATOM    367  CB  TYR 0  26      -1.267  23.643  19.804  1.00  0.00      R00  C  
ATOM    368  CG  TYR 0  26      -1.204  22.239  19.249  1.00  0.00      R00  C  
ATOM    369  CD1 TYR 0  26       0.033  21.613  19.144  1.00  0.00      R00  C  
ATOM    370  CE1 TYR 0  26       0.224  20.336  18.511  1.00  0.00      R00  C  
ATOM    371  CD2 TYR 0  26      -2.323  21.579  18.725  1.00  0.00      R00  C  
ATOM    372  CE2 TYR 0  26      -2.155  20.274  18.218  1.00  0.00      R00  C  
ATOM    373  CZ  TYR 0  26      -0.941  19.571  18.111  1.00  0.00      R00  C  
ATOM    374  OH  TYR 0  26      -0.850  18.325  17.695  1.00  0.00      R00  O  
ATOM    375  H   TYR 0  26       0.597  22.523  21.629  1.00  0.00      R00  H  
ATOM    376  HH  TYR 0  26       0.009  18.028  18.003  1.00  0.00      R00  H  
ATOM    377  HA  TYR 0  26      -1.099  25.018  21.489  1.00  0.00           H  
ATOM    378  HB3 TYR 0  26      -0.481  24.183  19.276  1.00  0.00           H  
ATOM    379  HB2 TYR 0  26      -2.164  24.066  19.352  1.00  0.00           H  
ATOM    380  HD1 TYR 0  26       0.899  22.185  19.443  1.00  0.00           H  
ATOM    381  HE1 TYR 0  26       1.211  19.900  18.463  1.00  0.00           H  
ATOM    382  HD2 TYR 0  26      -3.302  22.031  18.789  1.00  0.00           H  
ATOM    383  HE2 TYR 0  26      -3.045  19.755  17.894  1.00  0.00           H  
ATOM    384  N   GLU 0  27      -3.310  24.096  22.258  1.00  0.00      R00  N  
ATOM    385  CA  GLU 0  27      -4.614  23.728  22.877  1.00  0.00      R00  C  
ATOM    386  C   GLU 0  27      -5.278  22.711  21.959  1.00  0.00      R00  C  
ATOM    387  O   GLU 0  27      -5.155  22.709  20.703  1.00  0.00      R00  O  
ATOM    388  CB  GLU 0  27      -5.394  25.031  23.241  1.00  0.00      R00  C  
ATOM    389  CG  GLU 0  27      -6.797  24.821  23.873  1.00  0.00      R00  C  
ATOM    390  CD  GLU 0  27      -6.758  24.076  25.215  1.00  0.00      R00  C  
ATOM    391  OE1 GLU 0  27      -6.713  24.796  26.206  1.00  0.00      R00  O  
ATOM    392  OE2 GLU 0  27      -6.826  22.806  25.262  1.00  0.00      R00  O1-
ATOM    393  H   GLU 0  27      -3.299  24.943  21.707  1.00  0.00      R00  H  
ATOM    394  HA  GLU 0  27      -4.399  23.215  23.814  1.00  0.00           H  
ATOM    395  HB3 GLU 0  27      -5.587  25.516  22.284  1.00  0.00           H  
ATOM    396  HB2 GLU 0  27      -4.795  25.699  23.860  1.00  0.00           H  
ATOM    397  HG3 GLU 0  27      -7.369  24.308  23.100  1.00  0.00           H  
ATOM    398  HG2 GLU 0  27      -7.251  25.807  23.977  1.00  0.00           H  
ATOM    399  N   ARG 0  28      -6.067  21.846  22.578  1.00  0.00      R00  N  
ATOM    400  CA  ARG 0  28      -6.790  20.660  22.040  1.00  0.00      R00  C  
ATOM    401  C   ARG 0  28      -5.943  19.551  21.412  1.00  0.00      R00  C  
ATOM    402  O   ARG 0  28      -6.487  18.577  20.847  1.00  0.00      R00  O  
ATOM    403  CB  ARG 0  28      -8.037  21.043  21.226  1.00  0.00      R00  C  
ATOM    404  CG  ARG 0  28      -8.886  22.169  21.761  1.00  0.00      R00  C  
ATOM    405  CD  ARG 0  28     -10.275  22.016  21.288  1.00  0.00      R00  C  
ATOM    406  NE  ARG 0  28     -11.093  23.228  21.356  1.00  0.00      R00  N  
ATOM    407  CZ  ARG 0  28     -12.391  23.344  21.019  1.00  0.00      R00  C  
ATOM    408  NH1 ARG 0  28     -13.057  22.293  20.511  1.00  0.00      R00  N  
ATOM    409  NH2 ARG 0  28     -12.954  24.569  21.087  1.00  0.00      R00  N1+
ATOM    410  H   ARG 0  28      -6.404  22.082  23.501  1.00  0.00      R00  H  
ATOM    411  HE  ARG 0  28     -10.587  24.081  21.547  1.00  0.00      R00  H  
ATOM    412 HH11 ARG 0  28     -14.007  22.352  20.173  1.00  0.00      R00  H  
ATOM    413 HH12 ARG 0  28     -12.837  21.316  20.646  1.00  0.00      R00  H  
ATOM    414 HH21 ARG 0  28     -13.925  24.707  20.845  1.00  0.00      R00  H  
ATOM    415 HH22 ARG 0  28     -12.616  25.334  21.653  1.00  0.00      R00  H  
ATOM    416  HA  ARG 0  28      -7.099  20.129  22.940  1.00  0.00           H  
ATOM    417  HB3 ARG 0  28      -8.668  20.155  21.274  1.00  0.00           H  
ATOM    418  HB2 ARG 0  28      -7.744  21.172  20.185  1.00  0.00           H  
ATOM    419  HG3 ARG 0  28      -8.600  23.191  21.513  1.00  0.00           H  
ATOM    420  HG2 ARG 0  28      -8.894  22.160  22.851  1.00  0.00           H  
ATOM    421  HD3 ARG 0  28     -10.785  21.356  21.990  1.00  0.00           H  
ATOM    422  HD2 ARG 0  28     -10.405  21.517  20.328  1.00  0.00           H  
ATOM    423  N   CYS 0  29      -4.582  19.647  21.524  1.00  0.00      R00  N  
ATOM    424  CA  CYS 0  29      -3.597  18.662  20.997  1.00  0.00      R00  C  
ATOM    425  C   CYS 0  29      -3.802  17.152  21.014  1.00  0.00      R00  C  
ATOM    426  O   CYS 0  29      -3.807  16.564  19.942  1.00  0.00      R00  O  
ATOM    427  CB  CYS 0  29      -2.197  18.940  21.528  1.00  0.00      R00  C  
ATOM    428  SG  CYS 0  29      -0.879  17.819  21.044  1.00  0.00      R00  S  
ATOM    429  H   CYS 0  29      -4.041  20.359  21.994  1.00  0.00      R00  H  
ATOM    430  HA  CYS 0  29      -3.656  18.792  19.917  1.00  0.00           H  
ATOM    431  HB3 CYS 0  29      -2.074  19.249  22.566  1.00  0.00           H  
ATOM    432  HB2 CYS 0  29      -1.870  19.849  21.023  1.00  0.00           H  
ATOM    433  HG  CYS 0  29      -0.056  18.788  20.633  1.00  0.00           H  
ATOM    434  N   PRO 0  30      -4.326  16.653  22.195  1.00  0.00      R00  N  
ATOM    435  CA  PRO 0  30      -4.736  15.223  22.335  1.00  0.00      R00  C  
ATOM    436  C   PRO 0  30      -5.856  14.643  21.382  1.00  0.00      R00  C  
ATOM    437  O   PRO 0  30      -5.865  13.426  21.234  1.00  0.00      R00  O  
ATOM    438  CD  PRO 0  30      -4.141  17.291  23.523  1.00  0.00      R00  C  
ATOM    439  CB  PRO 0  30      -5.073  15.004  23.829  1.00  0.00      R00  C  
ATOM    440  CG  PRO 0  30      -4.203  16.114  24.490  1.00  0.00      R00  C  
ATOM    441  HD2 PRO 0  30      -4.959  17.959  23.791  1.00  0.00           H  
ATOM    442  HD3 PRO 0  30      -3.181  17.785  23.676  1.00  0.00           H  
ATOM    443  HA  PRO 0  30      -3.863  14.590  22.171  1.00  0.00           H  
ATOM    444  HB3 PRO 0  30      -5.051  14.012  24.282  1.00  0.00           H  
ATOM    445  HB2 PRO 0  30      -6.103  15.299  24.028  1.00  0.00           H  
ATOM    446  HG2 PRO 0  30      -4.353  16.328  25.548  1.00  0.00           H  
ATOM    447  HG3 PRO 0  30      -3.227  15.630  24.485  1.00  0.00           H  
ATOM    448  N   ASN 0  31      -6.605  15.486  20.787  1.00  0.00      R00  N  
ATOM    449  CA  ASN 0  31      -7.514  15.100  19.713  1.00  0.00      R00  C  
ATOM    450  C   ASN 0  31      -6.974  15.438  18.376  1.00  0.00      R00  C  
ATOM    451  O   ASN 0  31      -7.247  14.663  17.427  1.00  0.00      R00  O  
ATOM    452  CB  ASN 0  31      -8.766  15.905  19.961  1.00  0.00      R00  C  
ATOM    453  CG  ASN 0  31      -9.749  15.287  20.981  1.00  0.00      R00  C  
ATOM    454  OD1 ASN 0  31      -9.328  14.840  22.035  1.00  0.00      R00  O  
ATOM    455  ND2 ASN 0  31     -11.042  15.311  20.711  1.00  0.00      R00  N  
ATOM    456  H   ASN 0  31      -6.515  16.451  21.069  1.00  0.00      R00  H  
ATOM    457 HD21 ASN 0  31     -11.628  14.970  21.460  1.00  0.00      R00  H  
ATOM    458 HD22 ASN 0  31     -11.496  15.567  19.846  1.00  0.00      R00  H  
ATOM    459  HA  ASN 0  31      -7.849  14.071  19.839  1.00  0.00           H  
ATOM    460  HB3 ASN 0  31      -9.231  16.085  18.992  1.00  0.00           H  
ATOM    461  HB2 ASN 0  31      -8.412  16.892  20.258  1.00  0.00           H  
ATOM    462  N   VAL 0  32      -6.274  16.560  18.104  1.00  0.00      R00  N  
ATOM    463  CA  VAL 0  32      -5.764  16.949  16.737  1.00  0.00      R00  C  
ATOM    464  C   VAL 0  32      -4.679  15.896  16.349  1.00  0.00      R00  C  
ATOM    465  O   VAL 0  32      -4.696  15.535  15.179  1.00  0.00      R00  O  
ATOM    466  CB  VAL 0  32      -5.170  18.386  16.827  1.00  0.00      R00  C  
ATOM    467  CG1 VAL 0  32      -4.665  18.849  15.425  1.00  0.00      R00  C  
ATOM    468  CG2 VAL 0  32      -6.235  19.397  17.449  1.00  0.00      R00  C  
ATOM    469  H   VAL 0  32      -6.043  17.160  18.884  1.00  0.00      R00  H  
ATOM    470  HA  VAL 0  32      -6.619  16.813  16.074  1.00  0.00           H  
ATOM    471  HB  VAL 0  32      -4.324  18.286  17.507  1.00  0.00           H  
ATOM    472 HG11 VAL 0  32      -4.020  18.074  15.010  1.00  0.00           H  
ATOM    473 HG12 VAL 0  32      -5.522  18.972  14.762  1.00  0.00           H  
ATOM    474 HG13 VAL 0  32      -3.963  19.677  15.526  1.00  0.00           H  
ATOM    475 HG21 VAL 0  32      -5.761  20.319  17.785  1.00  0.00           H  
ATOM    476 HG22 VAL 0  32      -7.024  19.639  16.736  1.00  0.00           H  
ATOM    477 HG23 VAL 0  32      -6.773  19.031  18.323  1.00  0.00           H  
ATOM    478  N   ASN 0  33      -3.864  15.495  17.352  1.00  0.00      R00  N  
ATOM    479  CA  ASN 0  33      -3.012  14.340  17.293  1.00  0.00      R00  C  
ATOM    480  C   ASN 0  33      -1.822  14.355  16.272  1.00  0.00      R00  C  
ATOM    481  O   ASN 0  33      -1.199  13.316  16.137  1.00  0.00      R00  O  
ATOM    482  CB  ASN 0  33      -3.790  13.042  17.021  1.00  0.00      R00  C  
ATOM    483  CG  ASN 0  33      -3.297  11.878  17.848  1.00  0.00      R00  C  
ATOM    484  OD1 ASN 0  33      -2.850  11.991  18.979  1.00  0.00      R00  O  
ATOM    485  ND2 ASN 0  33      -3.224  10.660  17.263  1.00  0.00      R00  N  
ATOM    486  H   ASN 0  33      -4.005  15.925  18.255  1.00  0.00      R00  H  
ATOM    487 HD21 ASN 0  33      -2.713   9.907  17.701  1.00  0.00      R00  H  
ATOM    488 HD22 ASN 0  33      -3.455  10.657  16.280  1.00  0.00      R00  H  
ATOM    489  HA  ASN 0  33      -2.523  14.353  18.267  1.00  0.00           H  
ATOM    490  HB3 ASN 0  33      -3.798  12.701  15.986  1.00  0.00           H  
ATOM    491  HB2 ASN 0  33      -4.817  13.239  17.332  1.00  0.00           H  
ATOM    492  N   LEU 0  34      -1.681  15.420  15.518  1.00  0.00      R00  N  
ATOM    493  CA  LEU 0  34      -0.773  15.703  14.476  1.00  0.00      R00  C  
ATOM    494  C   LEU 0  34       0.682  15.233  14.639  1.00  0.00      R00  C  
ATOM    495  O   LEU 0  34       1.251  15.480  15.663  1.00  0.00      R00  O  
ATOM    496  CB  LEU 0  34      -0.796  17.231  14.477  1.00  0.00      R00  C  
ATOM    497  CG  LEU 0  34      -0.135  17.942  13.233  1.00  0.00      R00  C  
ATOM    498  CD1 LEU 0  34      -0.984  17.856  11.938  1.00  0.00      R00  C  
ATOM    499  CD2 LEU 0  34       0.062  19.488  13.607  1.00  0.00      R00  C  
ATOM    500  H   LEU 0  34      -2.091  16.299  15.799  1.00  0.00      R00  H  
ATOM    501  HA  LEU 0  34      -1.170  15.399  13.508  1.00  0.00           H  
ATOM    502  HB3 LEU 0  34      -0.310  17.546  15.401  1.00  0.00           H  
ATOM    503  HB2 LEU 0  34      -1.798  17.661  14.478  1.00  0.00           H  
ATOM    504  HG  LEU 0  34       0.818  17.443  13.055  1.00  0.00           H  
ATOM    505 HD11 LEU 0  34      -1.769  17.104  11.862  1.00  0.00           H  
ATOM    506 HD12 LEU 0  34      -1.571  18.768  11.826  1.00  0.00           H  
ATOM    507 HD13 LEU 0  34      -0.268  17.723  11.127  1.00  0.00           H  
ATOM    508 HD21 LEU 0  34      -0.349  20.098  12.803  1.00  0.00           H  
ATOM    509 HD22 LEU 0  34      -0.378  19.768  14.564  1.00  0.00           H  
ATOM    510 HD23 LEU 0  34       1.116  19.761  13.548  1.00  0.00           H  
ATOM    511  N   PRO 0  35       1.286  14.513  13.625  1.00  0.00      R00  N  
ATOM    512  CA  PRO 0  35       0.791  14.305  12.214  1.00  0.00      R00  C  
ATOM    513  C   PRO 0  35      -0.268  13.150  12.036  1.00  0.00      R00  C  
ATOM    514  O   PRO 0  35      -1.016  13.187  11.052  1.00  0.00      R00  O  
ATOM    515  CD  PRO 0  35       2.644  14.022  13.811  1.00  0.00      R00  C  
ATOM    516  CB  PRO 0  35       2.085  14.061  11.429  1.00  0.00      R00  C  
ATOM    517  CG  PRO 0  35       3.026  13.437  12.517  1.00  0.00      R00  C  
ATOM    518  HD2 PRO 0  35       2.622  13.217  14.545  1.00  0.00           H  
ATOM    519  HD3 PRO 0  35       3.324  14.778  14.202  1.00  0.00           H  
ATOM    520  HA  PRO 0  35       0.321  15.180  11.763  1.00  0.00           H  
ATOM    521  HB3 PRO 0  35       2.459  14.998  11.017  1.00  0.00           H  
ATOM    522  HB2 PRO 0  35       2.039  13.483  10.506  1.00  0.00           H  
ATOM    523  HG2 PRO 0  35       2.895  12.359  12.612  1.00  0.00           H  
ATOM    524  HG3 PRO 0  35       4.105  13.465  12.368  1.00  0.00           H  
ATOM    525  N   VAL 0  36      -0.481  12.261  13.006  1.00  0.00      R00  N  
ATOM    526  CA  VAL 0  36      -1.451  11.108  12.919  1.00  0.00      R00  C  
ATOM    527  C   VAL 0  36      -2.841  11.532  13.319  1.00  0.00      R00  C  
ATOM    528  O   VAL 0  36      -3.463  11.125  14.292  1.00  0.00      R00  O  
ATOM    529  CB  VAL 0  36      -0.925   9.905  13.849  1.00  0.00      R00  C  
ATOM    530  CG1 VAL 0  36       0.302   9.276  13.076  1.00  0.00      R00  C  
ATOM    531  CG2 VAL 0  36      -0.372  10.293  15.226  1.00  0.00      R00  C  
ATOM    532  H   VAL 0  36      -0.086  12.385  13.927  1.00  0.00      R00  H  
ATOM    533  HA  VAL 0  36      -1.517  10.743  11.894  1.00  0.00           H  
ATOM    534  HB  VAL 0  36      -1.734   9.177  13.913  1.00  0.00           H  
ATOM    535 HG11 VAL 0  36       1.032  10.070  12.919  1.00  0.00           H  
ATOM    536 HG12 VAL 0  36       0.834   8.488  13.611  1.00  0.00           H  
ATOM    537 HG13 VAL 0  36      -0.089   9.071  12.080  1.00  0.00           H  
ATOM    538 HG21 VAL 0  36      -1.035  10.710  15.984  1.00  0.00           H  
ATOM    539 HG22 VAL 0  36       0.100   9.405  15.646  1.00  0.00           H  
ATOM    540 HG23 VAL 0  36       0.437  11.023  15.196  1.00  0.00           H  
ATOM    541  N   VAL 0  37      -3.455  12.286  12.364  1.00  0.00      R00  N  
ATOM    542  CA  VAL 0  37      -4.762  12.883  12.640  1.00  0.00      R00  C  
ATOM    543  C   VAL 0  37      -5.929  11.814  12.645  1.00  0.00      R00  C  
ATOM    544  O   VAL 0  37      -5.917  10.945  11.801  1.00  0.00      R00  O  
ATOM    545  CB  VAL 0  37      -5.106  13.927  11.555  1.00  0.00      R00  C  
ATOM    546  CG1 VAL 0  37      -4.239  15.219  11.788  1.00  0.00      R00  C  
ATOM    547  CG2 VAL 0  37      -5.109  13.504  10.096  1.00  0.00      R00  C  
ATOM    548  H   VAL 0  37      -2.919  12.641  11.585  1.00  0.00      R00  H  
ATOM    549  HA  VAL 0  37      -4.749  13.380  13.610  1.00  0.00           H  
ATOM    550  HB  VAL 0  37      -6.130  14.250  11.741  1.00  0.00           H  
ATOM    551 HG11 VAL 0  37      -4.138  15.470  12.844  1.00  0.00           H  
ATOM    552 HG12 VAL 0  37      -3.248  15.262  11.337  1.00  0.00           H  
ATOM    553 HG13 VAL 0  37      -4.664  16.058  11.236  1.00  0.00           H  
ATOM    554 HG21 VAL 0  37      -4.149  13.155   9.715  1.00  0.00           H  
ATOM    555 HG22 VAL 0  37      -5.682  12.589   9.949  1.00  0.00           H  
ATOM    556 HG23 VAL 0  37      -5.611  14.280   9.519  1.00  0.00           H  
ATOM    557  N   TYR 0  38      -6.892  11.962  13.588  1.00  0.00      R00  N  
ATOM    558  CA  TYR 0  38      -7.992  11.080  13.709  1.00  0.00      R00  C  
ATOM    559  C   TYR 0  38      -9.298  11.818  13.655  1.00  0.00      R00  C  
ATOM    560  O   TYR 0  38      -9.691  12.441  12.615  1.00  0.00      R00  O  
ATOM    561  CB  TYR 0  38      -7.753   9.857  14.656  1.00  0.00      R00  C  
ATOM    562  CG  TYR 0  38      -7.978  10.013  16.172  1.00  0.00      R00  C  
ATOM    563  CD1 TYR 0  38      -8.811   9.145  16.898  1.00  0.00      R00  C  
ATOM    564  CE1 TYR 0  38      -9.025   9.260  18.290  1.00  0.00      R00  C  
ATOM    565  CD2 TYR 0  38      -7.298  10.978  16.867  1.00  0.00      R00  C  
ATOM    566  CE2 TYR 0  38      -7.565  11.178  18.242  1.00  0.00      R00  C  
ATOM    567  CZ  TYR 0  38      -8.458  10.339  18.940  1.00  0.00      R00  C  
ATOM    568  OH  TYR 0  38      -8.591  10.629  20.272  1.00  0.00      R00  O  
ATOM    569  H   TYR 0  38      -6.688  12.604  14.340  1.00  0.00      R00  H  
ATOM    570  HH  TYR 0  38      -9.462  10.604  20.676  1.00  0.00      R00  H  
ATOM    571  HA  TYR 0  38      -8.096  10.483  12.803  1.00  0.00           H  
ATOM    572  HB3 TYR 0  38      -6.733   9.504  14.504  1.00  0.00           H  
ATOM    573  HB2 TYR 0  38      -8.426   9.058  14.345  1.00  0.00           H  
ATOM    574  HD1 TYR 0  38      -9.359   8.430  16.304  1.00  0.00           H  
ATOM    575  HE1 TYR 0  38      -9.654   8.639  18.911  1.00  0.00           H  
ATOM    576  HD2 TYR 0  38      -6.566  11.602  16.375  1.00  0.00           H  
ATOM    577  HE2 TYR 0  38      -6.986  11.898  18.803  1.00  0.00           H  
ATOM    578  N   VAL 0  39      -9.996  11.898  14.785  1.00  0.00      R00  N  
ATOM    579  CA  VAL 0  39     -11.315  12.483  14.878  1.00  0.00      R00  C  
ATOM    580  C   VAL 0  39     -11.564  13.954  14.330  1.00  0.00      R00  C  
ATOM    581  O   VAL 0  39     -12.666  14.161  13.843  1.00  0.00      R00  O  
ATOM    582  CB  VAL 0  39     -11.756  12.474  16.398  1.00  0.00      R00  C  
ATOM    583  CG1 VAL 0  39     -12.026  10.940  16.771  1.00  0.00      R00  C  
ATOM    584  CG2 VAL 0  39     -10.763  13.358  17.195  1.00  0.00      R00  C  
ATOM    585  H   VAL 0  39      -9.656  11.450  15.624  1.00  0.00      R00  H  
ATOM    586  HA  VAL 0  39     -12.023  11.826  14.373  1.00  0.00           H  
ATOM    587  HB  VAL 0  39     -12.790  12.793  16.530  1.00  0.00           H  
ATOM    588 HG11 VAL 0  39     -11.353  10.183  16.368  1.00  0.00           H  
ATOM    589 HG12 VAL 0  39     -11.978  10.886  17.859  1.00  0.00           H  
ATOM    590 HG13 VAL 0  39     -13.042  10.617  16.548  1.00  0.00           H  
ATOM    591 HG21 VAL 0  39      -9.732  13.024  17.080  1.00  0.00           H  
ATOM    592 HG22 VAL 0  39     -10.721  14.388  16.841  1.00  0.00           H  
ATOM    593 HG23 VAL 0  39     -11.143  13.329  18.216  1.00  0.00           H  
ATOM    594  N   VAL 0  40     -10.526  14.826  14.284  1.00  0.00      R00  N  
ATOM    595  CA  VAL 0  40     -10.649  16.182  13.717  1.00  0.00      R00  C  
ATOM    596  C   VAL 0  40     -10.622  16.244  12.153  1.00  0.00      R00  C  
ATOM    597  O   VAL 0  40     -10.851  17.301  11.532  1.00  0.00      R00  O  
ATOM    598  CB  VAL 0  40      -9.583  17.174  14.293  1.00  0.00      R00  C  
ATOM    599  CG1 VAL 0  40      -9.580  17.316  15.830  1.00  0.00      R00  C  
ATOM    600  CG2 VAL 0  40      -8.139  16.785  13.791  1.00  0.00      R00  C  
ATOM    601  H   VAL 0  40      -9.642  14.715  14.760  1.00  0.00      R00  H  
ATOM    602  HA  VAL 0  40     -11.624  16.529  14.061  1.00  0.00           H  
ATOM    603  HB  VAL 0  40      -9.728  18.177  13.892  1.00  0.00           H  
ATOM    604 HG11 VAL 0  40      -9.214  16.375  16.242  1.00  0.00           H  
ATOM    605 HG12 VAL 0  40      -8.798  18.007  16.144  1.00  0.00           H  
ATOM    606 HG13 VAL 0  40     -10.554  17.487  16.289  1.00  0.00           H  
ATOM    607 HG21 VAL 0  40      -7.449  17.551  14.147  1.00  0.00           H  
ATOM    608 HG22 VAL 0  40      -7.906  15.835  14.272  1.00  0.00           H  
ATOM    609 HG23 VAL 0  40      -8.135  16.857  12.703  1.00  0.00           H  
ATOM    610  N   ALA 0  41     -10.454  15.061  11.489  1.00  0.00      R00  N  
ATOM    611  CA  ALA 0  41     -10.147  15.063  10.037  1.00  0.00      R00  C  
ATOM    612  C   ALA 0  41     -10.674  13.740   9.433  1.00  0.00      R00  C  
ATOM    613  O   ALA 0  41     -10.166  13.353   8.405  1.00  0.00      R00  O  
ATOM    614  CB  ALA 0  41      -8.607  15.165   9.754  1.00  0.00      R00  C  
ATOM    615  H   ALA 0  41     -10.222  14.219  11.995  1.00  0.00      R00  H  
ATOM    616  HA  ALA 0  41     -10.669  15.905   9.582  1.00  0.00           H  
ATOM    617  HB1 ALA 0  41      -8.205  16.127  10.072  1.00  0.00           H  
ATOM    618  HB2 ALA 0  41      -8.151  14.373  10.347  1.00  0.00           H  
ATOM    619  HB3 ALA 0  41      -8.138  15.061   8.775  1.00  0.00           H  
ATOM    620  N   GLN 0  42     -11.756  13.266  10.048  1.00  0.00      R00  N  
ATOM    621  CA  GLN 0  42     -12.516  12.093   9.527  1.00  0.00      R00  C  
ATOM    622  C   GLN 0  42     -12.985  12.056   8.029  1.00  0.00      R00  C  
ATOM    623  O   GLN 0  42     -13.142  10.993   7.425  1.00  0.00      R00  O  
ATOM    624  CB  GLN 0  42     -13.638  11.844  10.439  1.00  0.00      R00  C  
ATOM    625  CG  GLN 0  42     -13.160  10.941  11.542  1.00  0.00      R00  C  
ATOM    626  CD  GLN 0  42     -14.179  10.717  12.707  1.00  0.00      R00  C  
ATOM    627  OE1 GLN 0  42     -14.852   9.683  12.721  1.00  0.00      R00  O  
ATOM    628  NE2 GLN 0  42     -14.319  11.708  13.561  1.00  0.00      R00  N  
ATOM    629  H   GLN 0  42     -12.151  13.858  10.765  1.00  0.00      R00  H  
ATOM    630 HE21 GLN 0  42     -14.944  11.485  14.322  1.00  0.00      R00  H  
ATOM    631 HE22 GLN 0  42     -13.801  12.566  13.436  1.00  0.00      R00  H  
ATOM    632  HA  GLN 0  42     -11.885  11.204   9.565  1.00  0.00           H  
ATOM    633  HB3 GLN 0  42     -14.442  11.355   9.890  1.00  0.00           H  
ATOM    634  HB2 GLN 0  42     -14.181  12.668  10.901  1.00  0.00           H  
ATOM    635  HG3 GLN 0  42     -12.258  11.313  12.029  1.00  0.00           H  
ATOM    636  HG2 GLN 0  42     -12.947   9.975  11.083  1.00  0.00           H  
ATOM    637  N   VAL 0  43     -13.105  13.279   7.397  1.00  0.00      R00  N  
ATOM    638  CA  VAL 0  43     -13.542  13.491   6.093  1.00  0.00      R00  C  
ATOM    639  C   VAL 0  43     -12.435  13.220   5.021  1.00  0.00      R00  C  
ATOM    640  O   VAL 0  43     -12.723  12.808   3.895  1.00  0.00      R00  O  
ATOM    641  CB  VAL 0  43     -14.037  14.957   5.868  1.00  0.00      R00  C  
ATOM    642  CG1 VAL 0  43     -15.278  15.290   6.725  1.00  0.00      R00  C  
ATOM    643  CG2 VAL 0  43     -12.878  16.042   6.052  1.00  0.00      R00  C  
ATOM    644  H   VAL 0  43     -13.065  14.175   7.862  1.00  0.00      R00  H  
ATOM    645  HA  VAL 0  43     -14.317  12.747   5.910  1.00  0.00           H  
ATOM    646  HB  VAL 0  43     -14.333  15.063   4.824  1.00  0.00           H  
ATOM    647 HG11 VAL 0  43     -16.067  14.638   6.351  1.00  0.00           H  
ATOM    648 HG12 VAL 0  43     -15.186  15.148   7.802  1.00  0.00           H  
ATOM    649 HG13 VAL 0  43     -15.589  16.328   6.612  1.00  0.00           H  
ATOM    650 HG21 VAL 0  43     -12.092  16.028   5.297  1.00  0.00           H  
ATOM    651 HG22 VAL 0  43     -13.370  17.007   5.928  1.00  0.00           H  
ATOM    652 HG23 VAL 0  43     -12.449  16.061   7.054  1.00  0.00           H  
ATOM    653  N   LEU 0  44     -11.149  13.366   5.421  1.00  0.00      R00  N  
ATOM    654  CA  LEU 0  44     -10.051  13.071   4.553  1.00  0.00      R00  C  
ATOM    655  C   LEU 0  44      -9.870  11.573   4.458  1.00  0.00      R00  C  
ATOM    656  O   LEU 0  44      -9.425  11.078   3.423  1.00  0.00      R00  O  
ATOM    657  CB  LEU 0  44      -8.764  13.639   5.209  1.00  0.00      R00  C  
ATOM    658  CG  LEU 0  44      -8.773  15.208   5.431  1.00  0.00      R00  C  
ATOM    659  CD1 LEU 0  44      -7.359  15.779   5.748  1.00  0.00      R00  C  
ATOM    660  CD2 LEU 0  44      -9.150  16.069   4.182  1.00  0.00      R00  C  
ATOM    661  H   LEU 0  44     -10.805  13.532   6.355  1.00  0.00      R00  H  
ATOM    662  HA  LEU 0  44     -10.229  13.497   3.565  1.00  0.00           H  
ATOM    663  HB3 LEU 0  44      -7.876  13.398   4.624  1.00  0.00           H  
ATOM    664  HB2 LEU 0  44      -8.645  13.041   6.113  1.00  0.00           H  
ATOM    665  HG  LEU 0  44      -9.373  15.615   6.246  1.00  0.00           H  
ATOM    666 HD11 LEU 0  44      -7.398  16.407   6.637  1.00  0.00           H  
ATOM    667 HD12 LEU 0  44      -6.601  15.024   5.957  1.00  0.00           H  
ATOM    668 HD13 LEU 0  44      -6.851  16.402   5.011  1.00  0.00           H  
ATOM    669 HD21 LEU 0  44      -9.341  17.127   4.357  1.00  0.00           H  
ATOM    670 HD22 LEU 0  44      -8.428  16.103   3.366  1.00  0.00           H  
ATOM    671 HD23 LEU 0  44     -10.086  15.841   3.671  1.00  0.00           H  
ATOM    672  N   TYR 0  45     -10.291  10.832   5.509  1.00  0.00      R00  N  
ATOM    673  CA  TYR 0  45     -10.386   9.367   5.419  1.00  0.00      R00  C  
ATOM    674  C   TYR 0  45     -11.561   8.909   4.552  1.00  0.00      R00  C  
ATOM    675  O   TYR 0  45     -11.536   7.733   4.142  1.00  0.00      R00  O  
ATOM    676  CB  TYR 0  45     -10.253   8.632   6.801  1.00  0.00      R00  C  
ATOM    677  CG  TYR 0  45      -8.972   8.936   7.513  1.00  0.00      R00  C  
ATOM    678  CD1 TYR 0  45      -8.955  10.034   8.418  1.00  0.00      R00  C  
ATOM    679  CE1 TYR 0  45      -7.726  10.426   9.020  1.00  0.00      R00  C  
ATOM    680  CD2 TYR 0  45      -7.785   8.287   7.169  1.00  0.00      R00  C  
ATOM    681  CE2 TYR 0  45      -6.544   8.709   7.751  1.00  0.00      R00  C  
ATOM    682  CZ  TYR 0  45      -6.464   9.831   8.632  1.00  0.00      R00  C  
ATOM    683  OH  TYR 0  45      -5.293  10.084   9.293  1.00  0.00      R00  O  
ATOM    684  H   TYR 0  45     -10.703  11.254   6.329  1.00  0.00      R00  H  
ATOM    685  HH  TYR 0  45      -5.445  10.339  10.206  1.00  0.00      R00  H  
ATOM    686  HA  TYR 0  45      -9.549   9.062   4.791  1.00  0.00           H  
ATOM    687  HB3 TYR 0  45     -10.358   7.553   6.686  1.00  0.00           H  
ATOM    688  HB2 TYR 0  45     -11.065   8.976   7.441  1.00  0.00           H  
ATOM    689  HD1 TYR 0  45      -9.842  10.628   8.580  1.00  0.00           H  
ATOM    690  HE1 TYR 0  45      -7.687  11.120   9.847  1.00  0.00           H  
ATOM    691  HD2 TYR 0  45      -7.749   7.498   6.433  1.00  0.00           H  
ATOM    692  HE2 TYR 0  45      -5.666   8.157   7.451  1.00  0.00           H  
ATOM    693  N   ALA 0  46     -12.562   9.718   4.405  1.00  0.00      R00  N  
ATOM    694  CA  ALA 0  46     -13.647   9.408   3.485  1.00  0.00      R00  C  
ATOM    695  C   ALA 0  46     -13.415   9.738   1.978  1.00  0.00      R00  C  
ATOM    696  O   ALA 0  46     -13.831   9.021   1.058  1.00  0.00      R00  O  
ATOM    697  CB  ALA 0  46     -14.944  10.037   3.981  1.00  0.00      R00  C  
ATOM    698  H   ALA 0  46     -12.709  10.561   4.942  1.00  0.00      R00  H  
ATOM    699  HA  ALA 0  46     -13.925   8.362   3.613  1.00  0.00           H  
ATOM    700  HB1 ALA 0  46     -14.957  11.106   3.767  1.00  0.00           H  
ATOM    701  HB2 ALA 0  46     -15.839   9.560   3.581  1.00  0.00           H  
ATOM    702  HB3 ALA 0  46     -14.943   9.936   5.067  1.00  0.00           H  
ATOM    703  N   ILE 0  47     -12.720  10.823   1.724  1.00  0.00      R00  N  
ATOM    704  CA  ILE 0  47     -12.270  11.393   0.412  1.00  0.00      R00  C  
ATOM    705  C   ILE 0  47     -11.442  10.390  -0.372  1.00  0.00      R00  C  
ATOM    706  O   ILE 0  47     -11.652  10.271  -1.594  1.00  0.00      R00  O  
ATOM    707  CB  ILE 0  47     -11.493  12.772   0.666  1.00  0.00      R00  C  
ATOM    708  CG2 ILE 0  47     -10.295  12.988  -0.325  1.00  0.00      R00  C  
ATOM    709  CG1 ILE 0  47     -12.541  13.850   0.555  1.00  0.00      R00  C  
ATOM    710  CD1 ILE 0  47     -12.126  15.226   1.100  1.00  0.00      R00  C  
ATOM    711  H   ILE 0  47     -12.580  11.395   2.544  1.00  0.00      R00  H  
ATOM    712  HA  ILE 0  47     -13.121  11.575  -0.244  1.00  0.00           H  
ATOM    713  HB  ILE 0  47     -11.021  12.779   1.648  1.00  0.00           H  
ATOM    714 HG21 ILE 0  47     -10.548  12.855  -1.377  1.00  0.00           H  
ATOM    715 HG22 ILE 0  47      -9.791  13.942  -0.165  1.00  0.00           H  
ATOM    716 HG23 ILE 0  47      -9.512  12.280  -0.054  1.00  0.00           H  
ATOM    717 HG13 ILE 0  47     -13.414  13.533   1.126  1.00  0.00           H  
ATOM    718 HG12 ILE 0  47     -12.948  13.919  -0.454  1.00  0.00           H  
ATOM    719 HD11 ILE 0  47     -11.044  15.271   1.223  1.00  0.00           H  
ATOM    720 HD12 ILE 0  47     -12.260  16.017   0.362  1.00  0.00           H  
ATOM    721 HD13 ILE 0  47     -12.594  15.479   2.051  1.00  0.00           H  
ATOM    722  N   VAL 0  48     -10.535   9.716   0.338  1.00  0.00      R00  N  
ATOM    723  CA  VAL 0  48      -9.761   8.655  -0.259  1.00  0.00      R00  C  
ATOM    724  C   VAL 0  48     -10.587   7.496  -0.928  1.00  0.00      R00  C  
ATOM    725  O   VAL 0  48     -10.065   6.830  -1.857  1.00  0.00      R00  O  
ATOM    726  CB  VAL 0  48      -8.662   7.952   0.635  1.00  0.00      R00  C  
ATOM    727  CG1 VAL 0  48      -7.566   8.983   0.973  1.00  0.00      R00  C  
ATOM    728  CG2 VAL 0  48      -9.303   7.319   1.818  1.00  0.00      R00  C  
ATOM    729  H   VAL 0  48     -10.220   9.988   1.259  1.00  0.00      R00  H  
ATOM    730  HA  VAL 0  48      -9.234   9.078  -1.114  1.00  0.00           H  
ATOM    731  HB  VAL 0  48      -8.092   7.175   0.124  1.00  0.00           H  
ATOM    732 HG11 VAL 0  48      -7.365   9.515   0.043  1.00  0.00           H  
ATOM    733 HG12 VAL 0  48      -7.986   9.670   1.707  1.00  0.00           H  
ATOM    734 HG13 VAL 0  48      -6.623   8.565   1.325  1.00  0.00           H  
ATOM    735 HG21 VAL 0  48      -9.823   8.060   2.425  1.00  0.00           H  
ATOM    736 HG22 VAL 0  48      -9.948   6.492   1.521  1.00  0.00           H  
ATOM    737 HG23 VAL 0  48      -8.645   6.608   2.317  1.00  0.00           H  
ATOM    738  N   CYS 0  49     -11.829   7.251  -0.420  1.00  0.00      R00  N  
ATOM    739  CA  CYS 0  49     -12.708   6.201  -0.963  1.00  0.00      R00  C  
ATOM    740  C   CYS 0  49     -13.319   6.801  -2.258  1.00  0.00      R00  C  
ATOM    741  O   CYS 0  49     -13.442   5.997  -3.223  1.00  0.00      R00  O  
ATOM    742  CB  CYS 0  49     -13.861   5.720  -0.090  1.00  0.00      R00  C  
ATOM    743  SG  CYS 0  49     -13.196   5.002   1.423  1.00  0.00      R00  S  
ATOM    744  H   CYS 0  49     -12.029   7.660   0.482  1.00  0.00      R00  H  
ATOM    745  HA  CYS 0  49     -12.184   5.286  -1.240  1.00  0.00           H  
ATOM    746  HB3 CYS 0  49     -14.343   4.885  -0.598  1.00  0.00           H  
ATOM    747  HB2 CYS 0  49     -14.605   6.512  -0.000  1.00  0.00           H  
ATOM    748  HG  CYS 0  49     -12.985   6.059   2.212  1.00  0.00           H  
ATOM    749  N   VAL 0  50     -13.647   8.055  -2.429  1.00  0.00      R00  N  
ATOM    750  CA  VAL 0  50     -14.309   8.636  -3.566  1.00  0.00      R00  C  
ATOM    751  C   VAL 0  50     -13.414   8.609  -4.844  1.00  0.00      R00  C  
ATOM    752  O   VAL 0  50     -13.819   8.233  -5.935  1.00  0.00      R00  O  
ATOM    753  CB  VAL 0  50     -14.685  10.185  -3.389  1.00  0.00      R00  C  
ATOM    754  CG1 VAL 0  50     -15.504  10.847  -4.487  1.00  0.00      R00  C  
ATOM    755  CG2 VAL 0  50     -15.430  10.403  -2.075  1.00  0.00      R00  C  
ATOM    756  H   VAL 0  50     -13.491   8.677  -1.649  1.00  0.00      R00  H  
ATOM    757  HA  VAL 0  50     -15.228   8.126  -3.855  1.00  0.00           H  
ATOM    758  HB  VAL 0  50     -13.800  10.814  -3.295  1.00  0.00           H  
ATOM    759 HG11 VAL 0  50     -15.755  11.882  -4.258  1.00  0.00           H  
ATOM    760 HG12 VAL 0  50     -14.917  11.048  -5.383  1.00  0.00           H  
ATOM    761 HG13 VAL 0  50     -16.457  10.344  -4.653  1.00  0.00           H  
ATOM    762 HG21 VAL 0  50     -16.254   9.695  -2.159  1.00  0.00           H  
ATOM    763 HG22 VAL 0  50     -14.797  10.136  -1.229  1.00  0.00           H  
ATOM    764 HG23 VAL 0  50     -15.856  11.400  -1.962  1.00  0.00           H  
ATOM    765  N   VAL 0  51     -12.140   8.820  -4.597  1.00  0.00      R00  N  
ATOM    766  CA  VAL 0  51     -11.095   8.584  -5.597  1.00  0.00      R00  C  
ATOM    767  C   VAL 0  51     -10.565   7.144  -5.725  1.00  0.00      R00  C  
ATOM    768  O   VAL 0  51     -10.058   6.789  -6.793  1.00  0.00      R00  O  
ATOM    769  CB  VAL 0  51      -9.946   9.621  -5.450  1.00  0.00      R00  C  
ATOM    770  CG1 VAL 0  51     -10.421  11.037  -5.796  1.00  0.00      R00  C  
ATOM    771  CG2 VAL 0  51      -9.252   9.651  -4.060  1.00  0.00      R00  C  
ATOM    772  H   VAL 0  51     -11.847   9.136  -3.684  1.00  0.00      R00  H  
ATOM    773  HA  VAL 0  51     -11.667   8.725  -6.515  1.00  0.00           H  
ATOM    774  HB  VAL 0  51      -9.229   9.306  -6.208  1.00  0.00           H  
ATOM    775 HG11 VAL 0  51      -9.620  11.760  -5.645  1.00  0.00           H  
ATOM    776 HG12 VAL 0  51     -10.797  10.947  -6.815  1.00  0.00           H  
ATOM    777 HG13 VAL 0  51     -11.330  11.194  -5.214  1.00  0.00           H  
ATOM    778 HG21 VAL 0  51      -8.306  10.184  -4.158  1.00  0.00           H  
ATOM    779 HG22 VAL 0  51      -9.972  10.227  -3.479  1.00  0.00           H  
ATOM    780 HG23 VAL 0  51      -9.105   8.721  -3.511  1.00  0.00           H  
ATOM    781  N   GLY 0  52     -10.768   6.402  -4.683  1.00  0.00      R00  N  
ATOM    782  CA  GLY 0  52     -10.606   4.945  -4.460  1.00  0.00      R00  C  
ATOM    783  C   GLY 0  52     -11.457   4.109  -5.407  1.00  0.00      R00  C  
ATOM    784  O   GLY 0  52     -10.904   3.404  -6.267  1.00  0.00      R00  O  
ATOM    785  H   GLY 0  52     -11.171   6.826  -3.860  1.00  0.00      R00  H  
ATOM    786  HA3 GLY 0  52     -10.796   4.633  -3.433  1.00  0.00           H  
ATOM    787  HA2 GLY 0  52      -9.541   4.738  -4.566  1.00  0.00           H  
ATOM    788  N   LEU 0  53     -12.768   4.214  -5.318  1.00  0.00      R00  N  
ATOM    789  CA  LEU 0  53     -13.785   3.619  -6.233  1.00  0.00      R00  C  
ATOM    790  C   LEU 0  53     -13.403   4.032  -7.717  1.00  0.00      R00  C  
ATOM    791  O   LEU 0  53     -13.462   3.183  -8.569  1.00  0.00      R00  O  
ATOM    792  CB  LEU 0  53     -15.200   4.162  -5.865  1.00  0.00      R00  C  
ATOM    793  CG  LEU 0  53     -15.712   3.864  -4.480  1.00  0.00      R00  C  
ATOM    794  CD1 LEU 0  53     -16.818   4.886  -3.949  1.00  0.00      R00  C  
ATOM    795  CD2 LEU 0  53     -16.121   2.352  -4.302  1.00  0.00      R00  C  
ATOM    796  H   LEU 0  53     -13.049   4.963  -4.701  1.00  0.00      R00  H  
ATOM    797  HA  LEU 0  53     -13.831   2.533  -6.153  1.00  0.00           H  
ATOM    798  HB3 LEU 0  53     -15.900   3.942  -6.670  1.00  0.00           H  
ATOM    799  HB2 LEU 0  53     -15.195   5.236  -6.049  1.00  0.00           H  
ATOM    800  HG  LEU 0  53     -14.947   3.985  -3.713  1.00  0.00           H  
ATOM    801 HD11 LEU 0  53     -17.633   4.369  -3.442  1.00  0.00           H  
ATOM    802 HD12 LEU 0  53     -16.430   5.539  -3.167  1.00  0.00           H  
ATOM    803 HD13 LEU 0  53     -17.263   5.466  -4.757  1.00  0.00           H  
ATOM    804 HD21 LEU 0  53     -17.205   2.328  -4.185  1.00  0.00           H  
ATOM    805 HD22 LEU 0  53     -15.852   1.818  -5.213  1.00  0.00           H  
ATOM    806 HD23 LEU 0  53     -15.733   1.780  -3.459  1.00  0.00           H  
ATOM    807  N   LEU 0  54     -13.127   5.327  -7.936  1.00  0.00      R00  N  
ATOM    808  CA  LEU 0  54     -12.801   5.810  -9.262  1.00  0.00      R00  C  
ATOM    809  C   LEU 0  54     -11.629   5.051  -9.893  1.00  0.00      R00  C  
ATOM    810  O   LEU 0  54     -11.697   4.521 -11.022  1.00  0.00      R00  O  
ATOM    811  CB  LEU 0  54     -12.695   7.368  -9.196  1.00  0.00      R00  C  
ATOM    812  CG  LEU 0  54     -14.072   8.152  -9.235  1.00  0.00      R00  C  
ATOM    813  CD1 LEU 0  54     -13.778   9.570  -8.904  1.00  0.00      R00  C  
ATOM    814  CD2 LEU 0  54     -14.890   8.051 -10.546  1.00  0.00      R00  C  
ATOM    815  H   LEU 0  54     -12.814   5.861  -7.138  1.00  0.00      R00  H  
ATOM    816  HA  LEU 0  54     -13.642   5.561  -9.910  1.00  0.00           H  
ATOM    817  HB3 LEU 0  54     -12.083   7.666 -10.047  1.00  0.00           H  
ATOM    818  HB2 LEU 0  54     -12.217   7.717  -8.281  1.00  0.00           H  
ATOM    819  HG  LEU 0  54     -14.604   7.774  -8.362  1.00  0.00           H  
ATOM    820 HD11 LEU 0  54     -14.172  10.318  -9.593  1.00  0.00           H  
ATOM    821 HD12 LEU 0  54     -14.420   9.856  -8.071  1.00  0.00           H  
ATOM    822 HD13 LEU 0  54     -12.755   9.781  -8.593  1.00  0.00           H  
ATOM    823 HD21 LEU 0  54     -14.626   7.299 -11.289  1.00  0.00           H  
ATOM    824 HD22 LEU 0  54     -15.958   7.987 -10.339  1.00  0.00           H  
ATOM    825 HD23 LEU 0  54     -14.800   9.007 -11.064  1.00  0.00           H  
ATOM    826  N   GLY 0  55     -10.571   4.875  -9.141  1.00  0.00      R00  N  
ATOM    827  CA  GLY 0  55      -9.305   4.312  -9.537  1.00  0.00      R00  C  
ATOM    828  C   GLY 0  55      -9.496   2.817  -9.701  1.00  0.00      R00  C  
ATOM    829  O   GLY 0  55      -9.091   2.278 -10.759  1.00  0.00      R00  O  
ATOM    830  H   GLY 0  55     -10.670   5.186  -8.185  1.00  0.00      R00  H  
ATOM    831  HA3 GLY 0  55      -8.651   4.575  -8.706  1.00  0.00           H  
ATOM    832  HA2 GLY 0  55      -8.800   4.839 -10.347  1.00  0.00           H  
ATOM    833  N   ASN 0  56     -10.025   2.107  -8.713  1.00  0.00      R00  N  
ATOM    834  CA  ASN 0  56     -10.534   0.692  -8.736  1.00  0.00      R00  C  
ATOM    835  C   ASN 0  56     -11.214   0.245 -10.041  1.00  0.00      R00  C  
ATOM    836  O   ASN 0  56     -10.873  -0.755 -10.633  1.00  0.00      R00  O  
ATOM    837  CB  ASN 0  56     -11.345   0.369  -7.474  1.00  0.00      R00  C  
ATOM    838  CG  ASN 0  56     -12.087  -1.029  -7.480  1.00  0.00      R00  C  
ATOM    839  OD1 ASN 0  56     -13.269  -1.073  -7.796  1.00  0.00      R00  O  
ATOM    840  ND2 ASN 0  56     -11.418  -2.077  -6.986  1.00  0.00      R00  N  
ATOM    841  H   ASN 0  56     -10.099   2.512  -7.790  1.00  0.00      R00  H  
ATOM    842 HD21 ASN 0  56     -11.772  -3.006  -6.806  1.00  0.00      R00  H  
ATOM    843 HD22 ASN 0  56     -10.506  -1.916  -6.584  1.00  0.00      R00  H  
ATOM    844  HA  ASN 0  56      -9.642   0.068  -8.681  1.00  0.00           H  
ATOM    845  HB3 ASN 0  56     -12.081   1.163  -7.346  1.00  0.00           H  
ATOM    846  HB2 ASN 0  56     -10.638   0.383  -6.645  1.00  0.00           H  
ATOM    847  N   THR 0  57     -12.237   1.055 -10.391  1.00  0.00      R00  N  
ATOM    848  CA  THR 0  57     -13.132   0.863 -11.563  1.00  0.00      R00  C  
ATOM    849  C   THR 0  57     -12.549   1.378 -12.925  1.00  0.00      R00  C  
ATOM    850  O   THR 0  57     -12.939   0.750 -13.897  1.00  0.00      R00  O  
ATOM    851  CB  THR 0  57     -14.447   1.500 -11.363  1.00  0.00      R00  C  
ATOM    852  OG1 THR 0  57     -14.519   2.881 -11.128  1.00  0.00      R00  O  
ATOM    853  CG2 THR 0  57     -15.187   0.819 -10.158  1.00  0.00      R00  C  
ATOM    854  H   THR 0  57     -12.381   1.814  -9.740  1.00  0.00      R00  H  
ATOM    855  HG1 THR 0  57     -13.920   3.122 -10.417  1.00  0.00      R00  H  
ATOM    856  HA  THR 0  57     -13.280  -0.195 -11.779  1.00  0.00           H  
ATOM    857  HB  THR 0  57     -14.977   1.252 -12.283  1.00  0.00           H  
ATOM    858 HG21 THR 0  57     -16.152   1.325 -10.146  1.00  0.00           H  
ATOM    859 HG22 THR 0  57     -15.513  -0.197 -10.380  1.00  0.00           H  
ATOM    860 HG23 THR 0  57     -14.823   0.926  -9.136  1.00  0.00           H  
ATOM    861  N   LEU 0  58     -11.688   2.404 -12.896  1.00  0.00      R00  N  
ATOM    862  CA  LEU 0  58     -11.085   2.901 -14.085  1.00  0.00      R00  C  
ATOM    863  C   LEU 0  58     -10.165   2.044 -14.961  1.00  0.00      R00  C  
ATOM    864  O   LEU 0  58     -10.404   1.957 -16.141  1.00  0.00      R00  O  
ATOM    865  CB  LEU 0  58     -10.438   4.302 -13.812  1.00  0.00      R00  C  
ATOM    866  CG  LEU 0  58      -9.942   5.217 -15.050  1.00  0.00      R00  C  
ATOM    867  CD1 LEU 0  58     -11.146   5.576 -16.010  1.00  0.00      R00  C  
ATOM    868  CD2 LEU 0  58      -9.321   6.522 -14.496  1.00  0.00      R00  C  
ATOM    869  H   LEU 0  58     -11.488   2.874 -12.025  1.00  0.00      R00  H  
ATOM    870  HA  LEU 0  58     -11.873   3.060 -14.822  1.00  0.00           H  
ATOM    871  HB3 LEU 0  58      -9.555   4.203 -13.181  1.00  0.00           H  
ATOM    872  HB2 LEU 0  58     -11.109   4.947 -13.244  1.00  0.00           H  
ATOM    873  HG  LEU 0  58      -9.264   4.587 -15.626  1.00  0.00           H  
ATOM    874 HD11 LEU 0  58     -11.172   4.829 -16.804  1.00  0.00           H  
ATOM    875 HD12 LEU 0  58     -12.111   5.455 -15.519  1.00  0.00           H  
ATOM    876 HD13 LEU 0  58     -11.091   6.610 -16.351  1.00  0.00           H  
ATOM    877 HD21 LEU 0  58      -8.498   6.105 -13.915  1.00  0.00           H  
ATOM    878 HD22 LEU 0  58      -8.972   7.117 -15.340  1.00  0.00           H  
ATOM    879 HD23 LEU 0  58      -9.957   7.179 -13.903  1.00  0.00           H  
ATOM    880  N   VAL 0  59      -9.295   1.304 -14.257  1.00  0.00      R00  N  
ATOM    881  CA  VAL 0  59      -8.589   0.191 -14.916  1.00  0.00      R00  C  
ATOM    882  C   VAL 0  59      -9.503  -0.992 -15.418  1.00  0.00      R00  C  
ATOM    883  O   VAL 0  59      -8.990  -1.838 -16.120  1.00  0.00      R00  O  
ATOM    884  CB  VAL 0  59      -7.495  -0.372 -13.998  1.00  0.00      R00  C  
ATOM    885  CG1 VAL 0  59      -6.522   0.691 -13.541  1.00  0.00      R00  C  
ATOM    886  CG2 VAL 0  59      -7.957  -1.100 -12.737  1.00  0.00      R00  C  
ATOM    887  H   VAL 0  59      -9.226   1.361 -13.251  1.00  0.00      R00  H  
ATOM    888  HA  VAL 0  59      -8.051   0.568 -15.786  1.00  0.00           H  
ATOM    889  HB  VAL 0  59      -6.948  -1.131 -14.558  1.00  0.00           H  
ATOM    890 HG11 VAL 0  59      -5.629   0.378 -13.000  1.00  0.00           H  
ATOM    891 HG12 VAL 0  59      -6.328   1.280 -14.437  1.00  0.00           H  
ATOM    892 HG13 VAL 0  59      -6.992   1.453 -12.920  1.00  0.00           H  
ATOM    893 HG21 VAL 0  59      -8.976  -1.462 -12.876  1.00  0.00           H  
ATOM    894 HG22 VAL 0  59      -7.341  -1.955 -12.458  1.00  0.00           H  
ATOM    895 HG23 VAL 0  59      -8.105  -0.457 -11.869  1.00  0.00           H  
ATOM    896  N   ILE 0  60     -10.776  -1.026 -15.038  1.00  0.00      R00  N  
ATOM    897  CA  ILE 0  60     -11.777  -2.012 -15.529  1.00  0.00      R00  C  
ATOM    898  C   ILE 0  60     -12.594  -1.437 -16.672  1.00  0.00      R00  C  
ATOM    899  O   ILE 0  60     -12.634  -2.122 -17.692  1.00  0.00      R00  O  
ATOM    900  CB  ILE 0  60     -12.784  -2.338 -14.420  1.00  0.00      R00  C  
ATOM    901  CG2 ILE 0  60     -13.788  -3.373 -14.826  1.00  0.00      R00  C  
ATOM    902  CG1 ILE 0  60     -12.107  -2.735 -13.032  1.00  0.00      R00  C  
ATOM    903  CD1 ILE 0  60     -11.492  -4.167 -12.920  1.00  0.00      R00  C  
ATOM    904  H   ILE 0  60     -11.164  -0.234 -14.546  1.00  0.00      R00  H  
ATOM    905  HA  ILE 0  60     -11.264  -2.963 -15.674  1.00  0.00           H  
ATOM    906  HB  ILE 0  60     -13.463  -1.517 -14.188  1.00  0.00           H  
ATOM    907 HG21 ILE 0  60     -14.427  -3.159 -15.683  1.00  0.00           H  
ATOM    908 HG22 ILE 0  60     -13.303  -4.339 -14.964  1.00  0.00           H  
ATOM    909 HG23 ILE 0  60     -14.541  -3.584 -14.067  1.00  0.00           H  
ATOM    910 HG13 ILE 0  60     -12.956  -2.791 -12.351  1.00  0.00           H  
ATOM    911 HG12 ILE 0  60     -11.454  -1.925 -12.707  1.00  0.00           H  
ATOM    912 HD11 ILE 0  60     -11.058  -4.413 -13.889  1.00  0.00           H  
ATOM    913 HD12 ILE 0  60     -10.691  -4.137 -12.181  1.00  0.00           H  
ATOM    914 HD13 ILE 0  60     -12.251  -4.867 -12.572  1.00  0.00           H  
ATOM    915  N   TYR 0  61     -13.047  -0.114 -16.542  1.00  0.00      R00  N  
ATOM    916  CA  TYR 0  61     -13.776   0.584 -17.583  1.00  0.00      R00  C  
ATOM    917  C   TYR 0  61     -12.951   1.018 -18.771  1.00  0.00      R00  C  
ATOM    918  O   TYR 0  61     -13.564   1.407 -19.735  1.00  0.00      R00  O  
ATOM    919  CB  TYR 0  61     -14.551   1.884 -16.987  1.00  0.00      R00  C  
ATOM    920  CG  TYR 0  61     -15.550   1.631 -15.881  1.00  0.00      R00  C  
ATOM    921  CD1 TYR 0  61     -16.121   2.707 -15.275  1.00  0.00      R00  C  
ATOM    922  CE1 TYR 0  61     -17.112   2.540 -14.320  1.00  0.00      R00  C  
ATOM    923  CD2 TYR 0  61     -16.039   0.298 -15.624  1.00  0.00      R00  C  
ATOM    924  CE2 TYR 0  61     -16.988   0.074 -14.551  1.00  0.00      R00  C  
ATOM    925  CZ  TYR 0  61     -17.518   1.217 -13.890  1.00  0.00      R00  C  
ATOM    926  OH  TYR 0  61     -18.407   1.198 -12.874  1.00  0.00      R00  O  
ATOM    927  H   TYR 0  61     -12.815   0.414 -15.713  1.00  0.00      R00  H  
ATOM    928  HH  TYR 0  61     -18.492   0.264 -12.671  1.00  0.00      R00  H  
ATOM    929  HA  TYR 0  61     -14.554  -0.128 -17.856  1.00  0.00           H  
ATOM    930  HB3 TYR 0  61     -15.095   2.304 -17.833  1.00  0.00           H  
ATOM    931  HB2 TYR 0  61     -13.754   2.576 -16.714  1.00  0.00           H  
ATOM    932  HD1 TYR 0  61     -15.640   3.657 -15.456  1.00  0.00           H  
ATOM    933  HE1 TYR 0  61     -17.480   3.408 -13.792  1.00  0.00           H  
ATOM    934  HD2 TYR 0  61     -15.496  -0.555 -16.004  1.00  0.00           H  
ATOM    935  HE2 TYR 0  61     -17.290  -0.908 -14.217  1.00  0.00           H  
ATOM    936  N   VAL 0  62     -11.611   1.034 -18.629  1.00  0.00      R00  N  
ATOM    937  CA  VAL 0  62     -10.786   1.378 -19.745  1.00  0.00      R00  C  
ATOM    938  C   VAL 0  62     -10.961   0.683 -21.133  1.00  0.00      R00  C  
ATOM    939  O   VAL 0  62     -10.829   1.303 -22.237  1.00  0.00      R00  O  
ATOM    940  CB  VAL 0  62      -9.254   1.441 -19.338  1.00  0.00      R00  C  
ATOM    941  CG1 VAL 0  62      -8.714   0.084 -18.945  1.00  0.00      R00  C  
ATOM    942  CG2 VAL 0  62      -8.419   2.068 -20.490  1.00  0.00      R00  C  
ATOM    943  H   VAL 0  62     -11.226   0.828 -17.718  1.00  0.00      R00  H  
ATOM    944  HA  VAL 0  62     -11.105   2.395 -19.971  1.00  0.00           H  
ATOM    945  HB  VAL 0  62      -9.050   2.107 -18.499  1.00  0.00           H  
ATOM    946 HG11 VAL 0  62      -8.994  -0.726 -19.619  1.00  0.00           H  
ATOM    947 HG12 VAL 0  62      -7.664   0.257 -18.712  1.00  0.00           H  
ATOM    948 HG13 VAL 0  62      -9.263  -0.234 -18.059  1.00  0.00           H  
ATOM    949 HG21 VAL 0  62      -8.879   2.988 -20.849  1.00  0.00           H  
ATOM    950 HG22 VAL 0  62      -7.463   2.319 -20.030  1.00  0.00           H  
ATOM    951 HG23 VAL 0  62      -8.319   1.385 -21.334  1.00  0.00           H  
ATOM    952  N   VAL 0  63     -11.284  -0.639 -21.048  1.00  0.00      R00  N  
ATOM    953  CA  VAL 0  63     -11.572  -1.432 -22.260  1.00  0.00      R00  C  
ATOM    954  C   VAL 0  63     -12.832  -0.955 -23.007  1.00  0.00      R00  C  
ATOM    955  O   VAL 0  63     -12.839  -0.917 -24.215  1.00  0.00      R00  O  
ATOM    956  CB  VAL 0  63     -11.983  -2.953 -21.803  1.00  0.00      R00  C  
ATOM    957  CG1 VAL 0  63     -10.902  -3.536 -20.878  1.00  0.00      R00  C  
ATOM    958  CG2 VAL 0  63     -13.393  -3.264 -21.212  1.00  0.00      R00  C  
ATOM    959  H   VAL 0  63     -11.458  -1.069 -20.151  1.00  0.00      R00  H  
ATOM    960  HA  VAL 0  63     -10.761  -1.597 -22.969  1.00  0.00           H  
ATOM    961  HB  VAL 0  63     -12.118  -3.619 -22.656  1.00  0.00           H  
ATOM    962 HG11 VAL 0  63      -9.931  -3.802 -21.295  1.00  0.00           H  
ATOM    963 HG12 VAL 0  63     -10.791  -2.903 -19.998  1.00  0.00           H  
ATOM    964 HG13 VAL 0  63     -11.136  -4.547 -20.547  1.00  0.00           H  
ATOM    965 HG21 VAL 0  63     -13.644  -2.681 -20.326  1.00  0.00           H  
ATOM    966 HG22 VAL 0  63     -14.140  -3.028 -21.969  1.00  0.00           H  
ATOM    967 HG23 VAL 0  63     -13.532  -4.340 -21.108  1.00  0.00           H  
ATOM    968  N   LEU 0  64     -13.872  -0.488 -22.255  1.00  0.00      R00  N  
ATOM    969  CA  LEU 0  64     -15.011   0.027 -22.886  1.00  0.00      R00  C  
ATOM    970  C   LEU 0  64     -14.819   1.414 -23.460  1.00  0.00      R00  C  
ATOM    971  O   LEU 0  64     -15.605   1.687 -24.405  1.00  0.00      R00  O  
ATOM    972  CB  LEU 0  64     -16.062   0.283 -21.744  1.00  0.00      R00  C  
ATOM    973  CG  LEU 0  64     -16.462  -1.024 -21.008  1.00  0.00      R00  C  
ATOM    974  CD1 LEU 0  64     -17.239  -0.665 -19.737  1.00  0.00      R00  C  
ATOM    975  CD2 LEU 0  64     -17.294  -2.087 -21.874  1.00  0.00      R00  C  
ATOM    976  H   LEU 0  64     -13.876  -0.410 -21.248  1.00  0.00      R00  H  
ATOM    977  HA  LEU 0  64     -15.449  -0.659 -23.610  1.00  0.00           H  
ATOM    978  HB3 LEU 0  64     -17.016   0.677 -22.095  1.00  0.00           H  
ATOM    979  HB2 LEU 0  64     -15.801   1.016 -20.980  1.00  0.00           H  
ATOM    980  HG  LEU 0  64     -15.575  -1.437 -20.527  1.00  0.00           H  
ATOM    981 HD11 LEU 0  64     -18.304  -0.583 -19.955  1.00  0.00           H  
ATOM    982 HD12 LEU 0  64     -16.795  -1.183 -18.887  1.00  0.00           H  
ATOM    983 HD13 LEU 0  64     -17.147   0.382 -19.449  1.00  0.00           H  
ATOM    984 HD21 LEU 0  64     -17.620  -1.888 -22.895  1.00  0.00           H  
ATOM    985 HD22 LEU 0  64     -16.728  -3.015 -21.956  1.00  0.00           H  
ATOM    986 HD23 LEU 0  64     -18.238  -2.291 -21.370  1.00  0.00           H  
ATOM    987  N   ARG 0  65     -13.954   2.321 -22.933  1.00  0.00      R00  N  
ATOM    988  CA  ARG 0  65     -13.780   3.758 -23.159  1.00  0.00      R00  C  
ATOM    989  C   ARG 0  65     -12.650   3.862 -24.145  1.00  0.00      R00  C  
ATOM    990  O   ARG 0  65     -12.886   3.470 -25.275  1.00  0.00      R00  O  
ATOM    991  CB  ARG 0  65     -13.576   4.512 -21.724  1.00  0.00      R00  C  
ATOM    992  CG  ARG 0  65     -14.826   4.432 -20.816  1.00  0.00      R00  C  
ATOM    993  CD  ARG 0  65     -14.771   5.384 -19.558  1.00  0.00      R00  C  
ATOM    994  NE  ARG 0  65     -15.982   5.182 -18.729  1.00  0.00      R00  N  
ATOM    995  CZ  ARG 0  65     -16.478   5.807 -17.646  1.00  0.00      R00  C  
ATOM    996  NH1 ARG 0  65     -17.586   5.281 -17.065  1.00  0.00      R00  N  
ATOM    997  NH2 ARG 0  65     -15.955   6.922 -17.096  1.00  0.00      R00  N1+
ATOM    998  H   ARG 0  65     -13.444   1.990 -22.126  1.00  0.00      R00  H  
ATOM    999  HE  ARG 0  65     -16.529   4.458 -19.172  1.00  0.00      R00  H  
ATOM   1000 HH11 ARG 0  65     -17.906   5.507 -16.134  1.00  0.00      R00  H  
ATOM   1001 HH12 ARG 0  65     -18.293   4.733 -17.533  1.00  0.00      R00  H  
ATOM   1002 HH21 ARG 0  65     -16.413   7.385 -16.324  1.00  0.00      R00  H  
ATOM   1003 HH22 ARG 0  65     -15.071   7.210 -17.491  1.00  0.00      R00  H  
ATOM   1004  HA  ARG 0  65     -14.717   4.073 -23.618  1.00  0.00           H  
ATOM   1005  HB3 ARG 0  65     -13.422   5.557 -21.994  1.00  0.00           H  
ATOM   1006  HB2 ARG 0  65     -12.630   4.336 -21.212  1.00  0.00           H  
ATOM   1007  HG3 ARG 0  65     -14.932   3.384 -20.535  1.00  0.00           H  
ATOM   1008  HG2 ARG 0  65     -15.620   4.745 -21.493  1.00  0.00           H  
ATOM   1009  HD3 ARG 0  65     -14.439   6.369 -19.886  1.00  0.00           H  
ATOM   1010  HD2 ARG 0  65     -13.926   5.004 -18.982  1.00  0.00           H  
ATOM   1011  N   TYR 0  66     -11.564   4.518 -23.663  1.00  0.00      R00  N  
ATOM   1012  CA  TYR 0  66     -10.458   4.952 -24.609  1.00  0.00      R00  C  
ATOM   1013  C   TYR 0  66      -9.578   3.768 -25.017  1.00  0.00      R00  C  
ATOM   1014  O   TYR 0  66      -8.396   3.778 -24.728  1.00  0.00      R00  O  
ATOM   1015  CB  TYR 0  66      -9.690   6.163 -23.937  1.00  0.00      R00  C  
ATOM   1016  CG  TYR 0  66      -9.373   6.041 -22.504  1.00  0.00      R00  C  
ATOM   1017  CD1 TYR 0  66      -8.165   5.597 -21.994  1.00  0.00      R00  C  
ATOM   1018  CE1 TYR 0  66      -7.938   5.697 -20.626  1.00  0.00      R00  C  
ATOM   1019  CD2 TYR 0  66     -10.402   6.442 -21.674  1.00  0.00      R00  C  
ATOM   1020  CE2 TYR 0  66     -10.147   6.561 -20.281  1.00  0.00      R00  C  
ATOM   1021  CZ  TYR 0  66      -8.929   6.110 -19.750  1.00  0.00      R00  C  
ATOM   1022  OH  TYR 0  66      -8.745   6.056 -18.416  1.00  0.00      R00  O  
ATOM   1023  H   TYR 0  66     -11.522   5.030 -22.793  1.00  0.00      R00  H  
ATOM   1024  HH  TYR 0  66      -7.835   6.064 -18.111  1.00  0.00      R00  H  
ATOM   1025  HA  TYR 0  66     -10.841   5.204 -25.598  1.00  0.00           H  
ATOM   1026  HB3 TYR 0  66     -10.327   7.043 -24.023  1.00  0.00           H  
ATOM   1027  HB2 TYR 0  66      -8.855   6.456 -24.573  1.00  0.00           H  
ATOM   1028  HD1 TYR 0  66      -7.417   5.276 -22.703  1.00  0.00           H  
ATOM   1029  HE1 TYR 0  66      -6.975   5.336 -20.297  1.00  0.00           H  
ATOM   1030  HD2 TYR 0  66     -11.349   6.796 -22.054  1.00  0.00           H  
ATOM   1031  HE2 TYR 0  66     -10.977   6.855 -19.656  1.00  0.00           H  
ATOM   1032  N   SER 0  67     -10.052   2.672 -25.635  1.00  0.00      R00  N  
ATOM   1033  CA  SER 0  67      -9.118   1.705 -26.268  1.00  0.00      R00  C  
ATOM   1034  C   SER 0  67      -9.671   1.189 -27.548  1.00  0.00      R00  C  
ATOM   1035  O   SER 0  67     -10.632   1.705 -28.044  1.00  0.00      R00  O  
ATOM   1036  CB  SER 0  67      -8.858   0.689 -25.128  1.00  0.00      R00  C  
ATOM   1037  OG  SER 0  67     -10.033  -0.002 -24.803  1.00  0.00      R00  O  
ATOM   1038  H   SER 0  67     -11.004   2.684 -25.974  1.00  0.00      R00  H  
ATOM   1039  HG  SER 0  67     -10.618   0.676 -24.457  1.00  0.00      R00  H  
ATOM   1040  HA  SER 0  67      -8.192   2.213 -26.536  1.00  0.00           H  
ATOM   1041  HB3 SER 0  67      -8.373   1.296 -24.363  1.00  0.00           H  
ATOM   1042  HB2 SER 0  67      -8.103   0.074 -25.617  1.00  0.00           H  
ATOM   1043  N   LYS 0  68      -9.080   0.089 -28.082  1.00  0.00      R00  N  
ATOM   1044  CA  LYS 0  68      -9.558  -0.742 -29.138  1.00  0.00      R00  C  
ATOM   1045  C   LYS 0  68     -10.174  -2.094 -28.599  1.00  0.00      R00  C  
ATOM   1046  O   LYS 0  68      -9.967  -3.119 -29.300  1.00  0.00      R00  O  
ATOM   1047  CB  LYS 0  68      -8.450  -0.808 -30.150  1.00  0.00      R00  C  
ATOM   1048  CG  LYS 0  68      -7.171  -1.480 -29.633  1.00  0.00      R00  C  
ATOM   1049  CD  LYS 0  68      -6.120  -1.737 -30.723  1.00  0.00      R00  C  
ATOM   1050  CE  LYS 0  68      -5.378  -0.542 -31.072  1.00  0.00      R00  C  
ATOM   1051  NZ  LYS 0  68      -4.155  -0.976 -31.746  1.00  0.00      R00  N1+
ATOM   1052  H   LYS 0  68      -8.199  -0.216 -27.694  1.00  0.00      R00  H  
ATOM   1053  HZ1 LYS 0  68      -3.548  -1.555 -31.184  1.00  0.00      R00  H  
ATOM   1054  HZ2 LYS 0  68      -4.416  -1.468 -32.589  1.00  0.00      R00  H  
ATOM   1055  HZ3 LYS 0  68      -3.613  -0.179 -32.050  1.00  0.00      R00  H  
ATOM   1056  HA  LYS 0  68     -10.465  -0.258 -29.502  1.00  0.00           H  
ATOM   1057  HB3 LYS 0  68      -8.307   0.152 -30.645  1.00  0.00           H  
ATOM   1058  HB2 LYS 0  68      -8.842  -1.491 -30.904  1.00  0.00           H  
ATOM   1059  HG3 LYS 0  68      -7.494  -2.451 -29.259  1.00  0.00           H  
ATOM   1060  HG2 LYS 0  68      -6.688  -0.934 -28.823  1.00  0.00           H  
ATOM   1061  HD3 LYS 0  68      -6.619  -2.204 -31.571  1.00  0.00           H  
ATOM   1062  HD2 LYS 0  68      -5.409  -2.407 -30.239  1.00  0.00           H  
ATOM   1063  HE3 LYS 0  68      -5.042   0.034 -30.210  1.00  0.00           H  
ATOM   1064  HE2 LYS 0  68      -6.040   0.095 -31.658  1.00  0.00           H  
ATOM   1065  N   MET 0  69     -10.739  -2.088 -27.390  1.00  0.00      R00  N  
ATOM   1066  CA  MET 0  69     -11.170  -3.314 -26.663  1.00  0.00      R00  C  
ATOM   1067  C   MET 0  69     -10.070  -4.150 -26.085  1.00  0.00      R00  C  
ATOM   1068  O   MET 0  69     -10.278  -4.740 -25.028  1.00  0.00      R00  O  
ATOM   1069  CB  MET 0  69     -12.182  -4.089 -27.496  1.00  0.00      R00  C  
ATOM   1070  CG  MET 0  69     -12.836  -5.191 -26.746  1.00  0.00      R00  C  
ATOM   1071  SD  MET 0  69     -13.965  -6.184 -27.786  1.00  0.00      R00  S  
ATOM   1072  CE  MET 0  69     -15.400  -5.030 -27.725  1.00  0.00      R00  C  
ATOM   1073  H   MET 0  69     -10.789  -1.252 -26.826  1.00  0.00      R00  H  
ATOM   1074  HA  MET 0  69     -11.690  -2.900 -25.799  1.00  0.00           H  
ATOM   1075  HB3 MET 0  69     -11.688  -4.554 -28.349  1.00  0.00           H  
ATOM   1076  HB2 MET 0  69     -13.045  -3.497 -27.801  1.00  0.00           H  
ATOM   1077  HG3 MET 0  69     -13.311  -4.823 -25.836  1.00  0.00           H  
ATOM   1078  HG2 MET 0  69     -12.098  -5.911 -26.394  1.00  0.00           H  
ATOM   1079  HE1 MET 0  69     -15.717  -4.986 -26.683  1.00  0.00           H  
ATOM   1080  HE2 MET 0  69     -15.404  -3.995 -28.068  1.00  0.00           H  
ATOM   1081  HE3 MET 0  69     -16.190  -5.570 -28.246  1.00  0.00           H  
ATOM   1082  N   GLN 0  70      -8.873  -4.117 -26.667  1.00  0.00      R00  N  
ATOM   1083  CA  GLN 0  70      -7.691  -4.656 -26.067  1.00  0.00      R00  C  
ATOM   1084  C   GLN 0  70      -6.899  -3.497 -25.442  1.00  0.00      R00  C  
ATOM   1085  O   GLN 0  70      -6.719  -2.495 -26.110  1.00  0.00      R00  O  
ATOM   1086  CB  GLN 0  70      -6.803  -5.318 -27.190  1.00  0.00      R00  C  
ATOM   1087  CG  GLN 0  70      -5.591  -6.120 -26.638  1.00  0.00      R00  C  
ATOM   1088  CD  GLN 0  70      -5.757  -7.341 -25.764  1.00  0.00      R00  C  
ATOM   1089  OE1 GLN 0  70      -6.823  -7.743 -25.372  1.00  0.00      R00  O  
ATOM   1090  NE2 GLN 0  70      -4.653  -7.903 -25.290  1.00  0.00      R00  N  
ATOM   1091  H   GLN 0  70      -8.776  -3.754 -27.605  1.00  0.00      R00  H  
ATOM   1092 HE21 GLN 0  70      -4.636  -8.712 -24.685  1.00  0.00      R00  H  
ATOM   1093 HE22 GLN 0  70      -3.741  -7.539 -25.526  1.00  0.00      R00  H  
ATOM   1094  HA  GLN 0  70      -7.869  -5.429 -25.319  1.00  0.00           H  
ATOM   1095  HB3 GLN 0  70      -6.571  -4.568 -27.947  1.00  0.00           H  
ATOM   1096  HB2 GLN 0  70      -7.499  -5.985 -27.698  1.00  0.00           H  
ATOM   1097  HG3 GLN 0  70      -4.947  -5.511 -26.004  1.00  0.00           H  
ATOM   1098  HG2 GLN 0  70      -5.004  -6.382 -27.518  1.00  0.00           H  
ATOM   1099  N   THR 0  71      -6.293  -3.670 -24.236  1.00  0.00      R00  N  
ATOM   1100  CA  THR 0  71      -5.577  -2.762 -23.334  1.00  0.00      R00  C  
ATOM   1101  C   THR 0  71      -4.744  -3.651 -22.324  1.00  0.00      R00  C  
ATOM   1102  O   THR 0  71      -4.629  -4.857 -22.479  1.00  0.00      R00  O  
ATOM   1103  CB  THR 0  71      -6.501  -1.743 -22.689  1.00  0.00      R00  C  
ATOM   1104  OG1 THR 0  71      -5.857  -0.916 -21.759  1.00  0.00      R00  O  
ATOM   1105  CG2 THR 0  71      -7.763  -2.356 -22.114  1.00  0.00      R00  C  
ATOM   1106  H   THR 0  71      -6.548  -4.572 -23.861  1.00  0.00      R00  H  
ATOM   1107  HG1 THR 0  71      -5.594  -0.130 -22.243  1.00  0.00      R00  H  
ATOM   1108  HA  THR 0  71      -4.878  -2.164 -23.918  1.00  0.00           H  
ATOM   1109  HB  THR 0  71      -6.795  -1.008 -23.439  1.00  0.00           H  
ATOM   1110 HG21 THR 0  71      -8.312  -2.958 -22.838  1.00  0.00           H  
ATOM   1111 HG22 THR 0  71      -7.330  -3.045 -21.389  1.00  0.00           H  
ATOM   1112 HG23 THR 0  71      -8.394  -1.622 -21.612  1.00  0.00           H  
ATOM   1113  N   VAL 0  72      -4.269  -3.054 -21.206  1.00  0.00      R00  N  
ATOM   1114  CA  VAL 0  72      -3.314  -3.837 -20.354  1.00  0.00      R00  C  
ATOM   1115  C   VAL 0  72      -3.970  -4.608 -19.148  1.00  0.00      R00  C  
ATOM   1116  O   VAL 0  72      -3.285  -5.384 -18.522  1.00  0.00      R00  O  
ATOM   1117  CB  VAL 0  72      -2.312  -2.862 -19.858  1.00  0.00      R00  C  
ATOM   1118  CG1 VAL 0  72      -1.399  -2.233 -20.941  1.00  0.00      R00  C  
ATOM   1119  CG2 VAL 0  72      -2.936  -1.770 -19.001  1.00  0.00      R00  C  
ATOM   1120  H   VAL 0  72      -4.317  -2.053 -21.075  1.00  0.00      R00  H  
ATOM   1121  HA  VAL 0  72      -2.810  -4.594 -20.954  1.00  0.00           H  
ATOM   1122  HB  VAL 0  72      -1.727  -3.469 -19.167  1.00  0.00           H  
ATOM   1123 HG11 VAL 0  72      -1.865  -1.810 -21.831  1.00  0.00           H  
ATOM   1124 HG12 VAL 0  72      -0.639  -1.525 -20.609  1.00  0.00           H  
ATOM   1125 HG13 VAL 0  72      -0.809  -3.069 -21.314  1.00  0.00           H  
ATOM   1126 HG21 VAL 0  72      -2.101  -1.101 -18.790  1.00  0.00           H  
ATOM   1127 HG22 VAL 0  72      -3.608  -1.146 -19.589  1.00  0.00           H  
ATOM   1128 HG23 VAL 0  72      -3.341  -2.077 -18.037  1.00  0.00           H  
ATOM   1129  N   THR 0  73      -5.224  -4.269 -18.927  1.00  0.00      R00  N  
ATOM   1130  CA  THR 0  73      -6.078  -4.638 -17.826  1.00  0.00      R00  C  
ATOM   1131  C   THR 0  73      -6.956  -5.871 -18.126  1.00  0.00      R00  C  
ATOM   1132  O   THR 0  73      -7.533  -6.448 -17.218  1.00  0.00      R00  O  
ATOM   1133  CB  THR 0  73      -6.911  -3.447 -17.498  1.00  0.00      R00  C  
ATOM   1134  OG1 THR 0  73      -7.732  -3.181 -18.600  1.00  0.00      R00  O  
ATOM   1135  CG2 THR 0  73      -6.064  -2.176 -17.140  1.00  0.00      R00  C  
ATOM   1136  H   THR 0  73      -5.674  -3.533 -19.453  1.00  0.00      R00  H  
ATOM   1137  HG1 THR 0  73      -8.574  -2.864 -18.265  1.00  0.00      R00  H  
ATOM   1138  HA  THR 0  73      -5.363  -4.887 -17.043  1.00  0.00           H  
ATOM   1139  HB  THR 0  73      -7.666  -3.728 -16.764  1.00  0.00           H  
ATOM   1140 HG21 THR 0  73      -5.385  -2.518 -16.359  1.00  0.00           H  
ATOM   1141 HG22 THR 0  73      -5.423  -1.806 -17.940  1.00  0.00           H  
ATOM   1142 HG23 THR 0  73      -6.692  -1.362 -16.778  1.00  0.00           H  
ATOM   1143  N   ASN 0  74      -7.052  -6.293 -19.449  1.00  0.00      R00  N  
ATOM   1144  CA  ASN 0  74      -7.991  -7.196 -20.040  1.00  0.00      R00  C  
ATOM   1145  C   ASN 0  74      -8.085  -8.524 -19.283  1.00  0.00      R00  C  
ATOM   1146  O   ASN 0  74      -9.127  -9.105 -19.169  1.00  0.00      R00  O  
ATOM   1147  CB  ASN 0  74      -7.559  -7.462 -21.504  1.00  0.00      R00  C  
ATOM   1148  CG  ASN 0  74      -8.186  -6.384 -22.389  1.00  0.00      R00  C  
ATOM   1149  OD1 ASN 0  74      -7.649  -5.267 -22.440  1.00  0.00      R00  O  
ATOM   1150  ND2 ASN 0  74      -9.375  -6.627 -22.938  1.00  0.00      R00  N  
ATOM   1151  H   ASN 0  74      -6.303  -5.910 -20.007  1.00  0.00      R00  H  
ATOM   1152 HD21 ASN 0  74      -9.806  -5.904 -23.496  1.00  0.00      R00  H  
ATOM   1153 HD22 ASN 0  74      -9.898  -7.488 -22.874  1.00  0.00      R00  H  
ATOM   1154  HA  ASN 0  74      -8.922  -6.630 -20.051  1.00  0.00           H  
ATOM   1155  HB3 ASN 0  74      -7.814  -8.463 -21.851  1.00  0.00           H  
ATOM   1156  HB2 ASN 0  74      -6.471  -7.392 -21.524  1.00  0.00           H  
ATOM   1157  N   MET 0  75      -6.965  -9.101 -18.958  1.00  0.00      R00  N  
ATOM   1158  CA  MET 0  75      -6.983 -10.430 -18.338  1.00  0.00      R00  C  
ATOM   1159  C   MET 0  75      -7.299 -10.357 -16.838  1.00  0.00      R00  C  
ATOM   1160  O   MET 0  75      -7.612 -11.390 -16.282  1.00  0.00      R00  O  
ATOM   1161  CB  MET 0  75      -5.581 -11.046 -18.616  1.00  0.00      R00  C  
ATOM   1162  CG  MET 0  75      -5.239 -11.286 -20.120  1.00  0.00      R00  C  
ATOM   1163  SD  MET 0  75      -3.628 -12.065 -20.352  1.00  0.00      R00  S  
ATOM   1164  CE  MET 0  75      -2.369 -10.913 -19.752  1.00  0.00      R00  C  
ATOM   1165  H   MET 0  75      -6.087  -8.601 -18.966  1.00  0.00      R00  H  
ATOM   1166  HA  MET 0  75      -7.630 -11.174 -18.803  1.00  0.00           H  
ATOM   1167  HB3 MET 0  75      -5.472 -12.026 -18.152  1.00  0.00           H  
ATOM   1168  HB2 MET 0  75      -4.849 -10.335 -18.233  1.00  0.00           H  
ATOM   1169  HG3 MET 0  75      -5.179 -10.306 -20.593  1.00  0.00           H  
ATOM   1170  HG2 MET 0  75      -6.001 -11.776 -20.726  1.00  0.00           H  
ATOM   1171  HE1 MET 0  75      -1.384 -11.289 -20.026  1.00  0.00           H  
ATOM   1172  HE2 MET 0  75      -2.618  -9.983 -20.263  1.00  0.00           H  
ATOM   1173  HE3 MET 0  75      -2.342 -10.762 -18.673  1.00  0.00           H  
ATOM   1174  N   TYR 0  76      -7.583  -9.172 -16.280  1.00  0.00      R00  N  
ATOM   1175  CA  TYR 0  76      -7.852  -8.847 -14.894  1.00  0.00      R00  C  
ATOM   1176  C   TYR 0  76      -9.297  -8.224 -14.720  1.00  0.00      R00  C  
ATOM   1177  O   TYR 0  76      -9.768  -8.127 -13.608  1.00  0.00      R00  O  
ATOM   1178  CB  TYR 0  76      -6.680  -7.978 -14.305  1.00  0.00      R00  C  
ATOM   1179  CG  TYR 0  76      -5.307  -8.470 -14.600  1.00  0.00      R00  C  
ATOM   1180  CD1 TYR 0  76      -4.467  -7.862 -15.610  1.00  0.00      R00  C  
ATOM   1181  CE1 TYR 0  76      -3.214  -8.338 -15.998  1.00  0.00      R00  C  
ATOM   1182  CD2 TYR 0  76      -4.735  -9.626 -13.961  1.00  0.00      R00  C  
ATOM   1183  CE2 TYR 0  76      -3.437 -10.092 -14.270  1.00  0.00      R00  C  
ATOM   1184  CZ  TYR 0  76      -2.678  -9.469 -15.268  1.00  0.00      R00  C  
ATOM   1185  OH  TYR 0  76      -1.431  -9.909 -15.542  1.00  0.00      R00  O  
ATOM   1186  H   TYR 0  76      -7.543  -8.319 -16.819  1.00  0.00      R00  H  
ATOM   1187  HH  TYR 0  76      -1.001  -9.387 -16.224  1.00  0.00      R00  H  
ATOM   1188  HA  TYR 0  76      -7.863  -9.773 -14.319  1.00  0.00           H  
ATOM   1189  HB3 TYR 0  76      -6.728  -7.938 -13.217  1.00  0.00           H  
ATOM   1190  HB2 TYR 0  76      -6.846  -7.008 -14.772  1.00  0.00           H  
ATOM   1191  HD1 TYR 0  76      -4.809  -6.941 -16.057  1.00  0.00           H  
ATOM   1192  HE1 TYR 0  76      -2.630  -7.877 -16.781  1.00  0.00           H  
ATOM   1193  HD2 TYR 0  76      -5.249 -10.224 -13.223  1.00  0.00           H  
ATOM   1194  HE2 TYR 0  76      -2.953 -10.916 -13.768  1.00  0.00           H  
ATOM   1195  N   ILE 0  77      -9.827  -7.630 -15.853  1.00  0.00      R00  N  
ATOM   1196  CA  ILE 0  77     -11.126  -7.101 -15.887  1.00  0.00      R00  C  
ATOM   1197  C   ILE 0  77     -12.264  -8.114 -15.520  1.00  0.00      R00  C  
ATOM   1198  O   ILE 0  77     -13.391  -7.666 -15.146  1.00  0.00      R00  O  
ATOM   1199  CB  ILE 0  77     -11.543  -6.504 -17.247  1.00  0.00      R00  C  
ATOM   1200  CG2 ILE 0  77     -10.663  -5.287 -17.603  1.00  0.00      R00  C  
ATOM   1201  CG1 ILE 0  77     -11.760  -7.526 -18.400  1.00  0.00      R00  C  
ATOM   1202  CD1 ILE 0  77     -13.313  -7.668 -18.825  1.00  0.00      R00  C  
ATOM   1203  H   ILE 0  77      -9.321  -7.703 -16.724  1.00  0.00      R00  H  
ATOM   1204  HA  ILE 0  77     -11.260  -6.291 -15.170  1.00  0.00           H  
ATOM   1205  HB  ILE 0  77     -12.542  -6.133 -17.017  1.00  0.00           H  
ATOM   1206 HG21 ILE 0  77      -9.766  -5.639 -18.111  1.00  0.00           H  
ATOM   1207 HG22 ILE 0  77     -11.193  -4.630 -18.294  1.00  0.00           H  
ATOM   1208 HG23 ILE 0  77     -10.408  -4.636 -16.767  1.00  0.00           H  
ATOM   1209 HG13 ILE 0  77     -11.427  -8.445 -17.918  1.00  0.00           H  
ATOM   1210 HG12 ILE 0  77     -11.237  -7.489 -19.355  1.00  0.00           H  
ATOM   1211 HD11 ILE 0  77     -13.902  -6.797 -18.538  1.00  0.00           H  
ATOM   1212 HD12 ILE 0  77     -13.556  -8.034 -19.822  1.00  0.00           H  
ATOM   1213 HD13 ILE 0  77     -13.733  -8.461 -18.206  1.00  0.00           H  
ATOM   1214  N   VAL 0  78     -11.931  -9.408 -15.554  1.00  0.00      R00  N  
ATOM   1215  CA  VAL 0  78     -12.706 -10.573 -15.231  1.00  0.00      R00  C  
ATOM   1216  C   VAL 0  78     -12.523 -11.229 -13.849  1.00  0.00      R00  C  
ATOM   1217  O   VAL 0  78     -13.222 -12.207 -13.523  1.00  0.00      R00  O  
ATOM   1218  CB  VAL 0  78     -12.500 -11.647 -16.309  1.00  0.00      R00  C  
ATOM   1219  CG1 VAL 0  78     -13.225 -11.449 -17.685  1.00  0.00      R00  C  
ATOM   1220  CG2 VAL 0  78     -11.032 -12.003 -16.540  1.00  0.00      R00  C  
ATOM   1221  H   VAL 0  78     -10.985  -9.586 -15.861  1.00  0.00      R00  H  
ATOM   1222  HA  VAL 0  78     -13.756 -10.282 -15.204  1.00  0.00           H  
ATOM   1223  HB  VAL 0  78     -12.956 -12.553 -15.909  1.00  0.00           H  
ATOM   1224 HG11 VAL 0  78     -14.275 -11.181 -17.565  1.00  0.00           H  
ATOM   1225 HG12 VAL 0  78     -12.753 -10.701 -18.322  1.00  0.00           H  
ATOM   1226 HG13 VAL 0  78     -13.324 -12.400 -18.209  1.00  0.00           H  
ATOM   1227 HG21 VAL 0  78     -10.439 -11.117 -16.767  1.00  0.00           H  
ATOM   1228 HG22 VAL 0  78     -10.644 -12.524 -15.665  1.00  0.00           H  
ATOM   1229 HG23 VAL 0  78     -10.896 -12.715 -17.354  1.00  0.00           H  
ATOM   1230  N   ASN 0  79     -11.498 -10.711 -13.086  1.00  0.00      R00  N  
ATOM   1231  CA  ASN 0  79     -11.383 -11.013 -11.626  1.00  0.00      R00  C  
ATOM   1232  C   ASN 0  79     -12.336 -10.085 -10.829  1.00  0.00      R00  C  
ATOM   1233  O   ASN 0  79     -12.777  -9.015 -11.322  1.00  0.00      R00  O  
ATOM   1234  CB  ASN 0  79      -9.934 -10.609 -11.176  1.00  0.00      R00  C  
ATOM   1235  CG  ASN 0  79      -8.829 -11.627 -11.301  1.00  0.00      R00  C  
ATOM   1236  OD1 ASN 0  79      -9.028 -12.754 -11.751  1.00  0.00      R00  O  
ATOM   1237  ND2 ASN 0  79      -7.620 -11.257 -10.978  1.00  0.00      R00  N  
ATOM   1238  H   ASN 0  79     -11.251  -9.772 -13.365  1.00  0.00      R00  H  
ATOM   1239 HD21 ASN 0  79      -6.955 -12.006 -11.111  1.00  0.00      R00  H  
ATOM   1240 HD22 ASN 0  79      -7.489 -10.308 -10.659  1.00  0.00      R00  H  
ATOM   1241  HA  ASN 0  79     -11.518 -12.086 -11.496  1.00  0.00           H  
ATOM   1242  HB3 ASN 0  79     -10.005 -10.440 -10.101  1.00  0.00           H  
ATOM   1243  HB2 ASN 0  79      -9.567  -9.640 -11.514  1.00  0.00           H  
ATOM   1244  N   LEU 0  80     -12.644 -10.606  -9.643  1.00  0.00      R00  N  
ATOM   1245  CA  LEU 0  80     -13.410  -9.834  -8.657  1.00  0.00      R00  C  
ATOM   1246  C   LEU 0  80     -13.016 -10.230  -7.174  1.00  0.00      R00  C  
ATOM   1247  O   LEU 0  80     -12.893 -11.423  -6.843  1.00  0.00      R00  O  
ATOM   1248  CB  LEU 0  80     -14.927 -10.093  -8.958  1.00  0.00      R00  C  
ATOM   1249  CG  LEU 0  80     -15.904  -9.742  -7.784  1.00  0.00      R00  C  
ATOM   1250  CD1 LEU 0  80     -15.905  -8.203  -7.447  1.00  0.00      R00  C  
ATOM   1251  CD2 LEU 0  80     -17.324 -10.218  -8.085  1.00  0.00      R00  C  
ATOM   1252  H   LEU 0  80     -12.515 -11.549  -9.305  1.00  0.00      R00  H  
ATOM   1253  HA  LEU 0  80     -13.161  -8.777  -8.760  1.00  0.00           H  
ATOM   1254  HB3 LEU 0  80     -15.238 -11.104  -9.224  1.00  0.00           H  
ATOM   1255  HB2 LEU 0  80     -15.142  -9.445  -9.808  1.00  0.00           H  
ATOM   1256  HG  LEU 0  80     -15.567 -10.283  -6.900  1.00  0.00           H  
ATOM   1257 HD11 LEU 0  80     -14.976  -7.794  -7.843  1.00  0.00           H  
ATOM   1258 HD12 LEU 0  80     -16.831  -7.862  -7.909  1.00  0.00           H  
ATOM   1259 HD13 LEU 0  80     -15.867  -8.024  -6.373  1.00  0.00           H  
ATOM   1260 HD21 LEU 0  80     -18.015  -9.608  -7.504  1.00  0.00           H  
ATOM   1261 HD22 LEU 0  80     -17.587 -10.045  -9.129  1.00  0.00           H  
ATOM   1262 HD23 LEU 0  80     -17.429 -11.272  -7.828  1.00  0.00           H  
ATOM   1263  N   ALA 0  81     -12.834  -9.225  -6.304  1.00  0.00      R00  N  
ATOM   1264  CA  ALA 0  81     -12.439  -9.253  -4.899  1.00  0.00      R00  C  
ATOM   1265  C   ALA 0  81     -11.026  -9.839  -4.667  1.00  0.00      R00  C  
ATOM   1266  O   ALA 0  81     -10.724 -10.318  -3.599  1.00  0.00      R00  O  
ATOM   1267  CB  ALA 0  81     -13.549  -9.846  -4.097  1.00  0.00      R00  C  
ATOM   1268  H   ALA 0  81     -12.770  -8.314  -6.735  1.00  0.00      R00  H  
ATOM   1269  HA  ALA 0  81     -12.414  -8.203  -4.607  1.00  0.00           H  
ATOM   1270  HB1 ALA 0  81     -13.411  -9.967  -3.023  1.00  0.00           H  
ATOM   1271  HB2 ALA 0  81     -14.517  -9.382  -4.286  1.00  0.00           H  
ATOM   1272  HB3 ALA 0  81     -13.778 -10.864  -4.410  1.00  0.00           H  
ATOM   1273  N   ILE 0  82     -10.201  -9.698  -5.652  1.00  0.00      R00  N  
ATOM   1274  CA  ILE 0  82      -8.849 -10.057  -5.759  1.00  0.00      R00  C  
ATOM   1275  C   ILE 0  82      -8.025  -8.728  -5.580  1.00  0.00      R00  C  
ATOM   1276  O   ILE 0  82      -7.132  -8.669  -4.753  1.00  0.00      R00  O  
ATOM   1277  CB  ILE 0  82      -8.560 -10.642  -7.215  1.00  0.00      R00  C  
ATOM   1278  CG2 ILE 0  82      -7.080 -10.743  -7.647  1.00  0.00      R00  C  
ATOM   1279  CG1 ILE 0  82      -9.238 -11.973  -7.321  1.00  0.00      R00  C  
ATOM   1280  CD1 ILE 0  82      -8.505 -13.293  -6.977  1.00  0.00      R00  C  
ATOM   1281  H   ILE 0  82     -10.566  -9.062  -6.347  1.00  0.00      R00  H  
ATOM   1282  HA  ILE 0  82      -8.562 -10.799  -5.014  1.00  0.00           H  
ATOM   1283  HB  ILE 0  82      -8.996  -9.916  -7.901  1.00  0.00           H  
ATOM   1284 HG21 ILE 0  82      -6.481 -11.076  -6.800  1.00  0.00           H  
ATOM   1285 HG22 ILE 0  82      -7.086 -11.376  -8.535  1.00  0.00           H  
ATOM   1286 HG23 ILE 0  82      -6.688  -9.753  -7.882  1.00  0.00           H  
ATOM   1287 HG13 ILE 0  82      -9.591 -12.134  -8.340  1.00  0.00           H  
ATOM   1288 HG12 ILE 0  82     -10.221 -12.022  -6.854  1.00  0.00           H  
ATOM   1289 HD11 ILE 0  82      -8.243 -13.331  -5.920  1.00  0.00           H  
ATOM   1290 HD12 ILE 0  82      -9.071 -14.223  -7.041  1.00  0.00           H  
ATOM   1291 HD13 ILE 0  82      -7.608 -13.524  -7.551  1.00  0.00           H  
ATOM   1292  N   ALA 0  83      -8.314  -7.666  -6.414  1.00  0.00      R00  N  
ATOM   1293  CA  ALA 0  83      -7.607  -6.401  -6.510  1.00  0.00      R00  C  
ATOM   1294  C   ALA 0  83      -7.629  -5.469  -5.308  1.00  0.00      R00  C  
ATOM   1295  O   ALA 0  83      -6.672  -5.411  -4.561  1.00  0.00      R00  O  
ATOM   1296  CB  ALA 0  83      -8.002  -5.636  -7.771  1.00  0.00      R00  C  
ATOM   1297  H   ALA 0  83      -8.940  -7.804  -7.194  1.00  0.00      R00  H  
ATOM   1298  HA  ALA 0  83      -6.585  -6.753  -6.653  1.00  0.00           H  
ATOM   1299  HB1 ALA 0  83      -9.053  -5.541  -8.045  1.00  0.00           H  
ATOM   1300  HB2 ALA 0  83      -7.495  -4.676  -7.864  1.00  0.00           H  
ATOM   1301  HB3 ALA 0  83      -7.510  -6.096  -8.629  1.00  0.00           H  
ATOM   1302  N   ASP 0  84      -8.664  -4.718  -5.226  1.00  0.00      R00  N  
ATOM   1303  CA  ASP 0  84      -8.718  -3.591  -4.280  1.00  0.00      R00  C  
ATOM   1304  C   ASP 0  84      -9.982  -3.533  -3.488  1.00  0.00      R00  C  
ATOM   1305  O   ASP 0  84      -9.973  -2.789  -2.528  1.00  0.00      R00  O  
ATOM   1306  CB  ASP 0  84      -8.403  -2.167  -4.841  1.00  0.00      R00  C  
ATOM   1307  CG  ASP 0  84      -7.860  -2.028  -6.287  1.00  0.00      R00  C  
ATOM   1308  OD1 ASP 0  84      -8.692  -1.921  -7.192  1.00  0.00      R00  O  
ATOM   1309  OD2 ASP 0  84      -6.652  -2.219  -6.530  1.00  0.00      R00  O1-
ATOM   1310  H   ASP 0  84      -9.313  -4.871  -5.984  1.00  0.00      R00  H  
ATOM   1311  HA  ASP 0  84      -8.020  -3.875  -3.493  1.00  0.00           H  
ATOM   1312  HB3 ASP 0  84      -7.662  -1.749  -4.160  1.00  0.00           H  
ATOM   1313  HB2 ASP 0  84      -9.244  -1.494  -4.682  1.00  0.00           H  
ATOM   1314  N   GLU 0  85     -10.974  -4.211  -3.978  1.00  0.00      R00  N  
ATOM   1315  CA  GLU 0  85     -12.321  -4.024  -3.515  1.00  0.00      R00  C  
ATOM   1316  C   GLU 0  85     -12.588  -4.177  -1.965  1.00  0.00      R00  C  
ATOM   1317  O   GLU 0  85     -13.672  -3.765  -1.575  1.00  0.00      R00  O  
ATOM   1318  CB  GLU 0  85     -13.205  -4.922  -4.287  1.00  0.00      R00  C  
ATOM   1319  CG  GLU 0  85     -13.338  -4.827  -5.871  1.00  0.00      R00  C  
ATOM   1320  CD  GLU 0  85     -12.268  -5.490  -6.666  1.00  0.00      R00  C  
ATOM   1321  OE1 GLU 0  85     -11.220  -4.818  -6.797  1.00  0.00      R00  O  
ATOM   1322  OE2 GLU 0  85     -12.373  -6.531  -7.243  1.00  0.00      R00  O1-
ATOM   1323  H   GLU 0  85     -10.821  -4.652  -4.874  1.00  0.00      R00  H  
ATOM   1324  HA  GLU 0  85     -12.517  -2.989  -3.794  1.00  0.00           H  
ATOM   1325  HB3 GLU 0  85     -14.212  -4.667  -3.958  1.00  0.00           H  
ATOM   1326  HB2 GLU 0  85     -13.042  -5.981  -4.090  1.00  0.00           H  
ATOM   1327  HG3 GLU 0  85     -13.440  -3.785  -6.175  1.00  0.00           H  
ATOM   1328  HG2 GLU 0  85     -14.294  -5.167  -6.269  1.00  0.00           H  
ATOM   1329  N   CYS 0  86     -11.634  -4.815  -1.258  1.00  0.00      R00  N  
ATOM   1330  CA  CYS 0  86     -11.882  -5.107   0.133  1.00  0.00      R00  C  
ATOM   1331  C   CYS 0  86     -11.140  -4.021   1.008  1.00  0.00      R00  C  
ATOM   1332  O   CYS 0  86     -11.404  -3.881   2.184  1.00  0.00      R00  O  
ATOM   1333  CB  CYS 0  86     -11.492  -6.611   0.457  1.00  0.00      R00  C  
ATOM   1334  SG  CYS 0  86     -12.378  -7.847  -0.595  1.00  0.00      R00  S  
ATOM   1335  H   CYS 0  86     -10.841  -5.133  -1.798  1.00  0.00      R00  H  
ATOM   1336  HA  CYS 0  86     -12.931  -5.088   0.428  1.00  0.00           H  
ATOM   1337  HB3 CYS 0  86     -11.760  -6.603   1.514  1.00  0.00           H  
ATOM   1338  HB2 CYS 0  86     -10.409  -6.711   0.396  1.00  0.00           H  
ATOM   1339  HG  CYS 0  86     -11.318  -8.216  -1.320  1.00  0.00           H  
ATOM   1340  N   PHE 0  87     -10.321  -3.194   0.355  1.00  0.00      R00  N  
ATOM   1341  CA  PHE 0  87      -9.767  -1.868   0.881  1.00  0.00      R00  C  
ATOM   1342  C   PHE 0  87     -11.011  -0.989   1.095  1.00  0.00      R00  C  
ATOM   1343  O   PHE 0  87     -10.985  -0.143   1.984  1.00  0.00      R00  O  
ATOM   1344  CB  PHE 0  87      -8.713  -1.237  -0.136  1.00  0.00      R00  C  
ATOM   1345  CG  PHE 0  87      -7.454  -1.989  -0.297  1.00  0.00      R00  C  
ATOM   1346  CD1 PHE 0  87      -6.867  -2.782   0.709  1.00  0.00      R00  C  
ATOM   1347  CD2 PHE 0  87      -6.749  -1.917  -1.488  1.00  0.00      R00  C  
ATOM   1348  CE1 PHE 0  87      -5.753  -3.532   0.480  1.00  0.00      R00  C  
ATOM   1349  CE2 PHE 0  87      -5.546  -2.545  -1.722  1.00  0.00      R00  C  
ATOM   1350  CZ  PHE 0  87      -5.041  -3.400  -0.707  1.00  0.00      R00  C  
ATOM   1351  H   PHE 0  87     -10.150  -3.334  -0.630  1.00  0.00      R00  H  
ATOM   1352  HA  PHE 0  87      -9.296  -2.104   1.835  1.00  0.00           H  
ATOM   1353  HB3 PHE 0  87      -8.292  -0.344   0.326  1.00  0.00           H  
ATOM   1354  HB2 PHE 0  87      -9.194  -0.985  -1.081  1.00  0.00           H  
ATOM   1355  HD1 PHE 0  87      -7.318  -2.898   1.683  1.00  0.00           H  
ATOM   1356  HD2 PHE 0  87      -6.930  -1.238  -2.309  1.00  0.00           H  
ATOM   1357  HE1 PHE 0  87      -5.404  -4.138   1.303  1.00  0.00           H  
ATOM   1358  HE2 PHE 0  87      -5.075  -2.328  -2.669  1.00  0.00           H  
ATOM   1359  HZ  PHE 0  87      -4.052  -3.801  -0.872  1.00  0.00           H  
ATOM   1360  N   LEU 0  88     -11.979  -1.014   0.162  1.00  0.00      R00  N  
ATOM   1361  CA  LEU 0  88     -13.200  -0.192   0.152  1.00  0.00      R00  C  
ATOM   1362  C   LEU 0  88     -14.246  -0.827   1.136  1.00  0.00      R00  C  
ATOM   1363  O   LEU 0  88     -15.226  -0.131   1.471  1.00  0.00      R00  O  
ATOM   1364  CB  LEU 0  88     -13.772  -0.008  -1.210  1.00  0.00      R00  C  
ATOM   1365  CG  LEU 0  88     -12.821   0.757  -2.096  1.00  0.00      R00  C  
ATOM   1366  CD1 LEU 0  88     -13.082   0.395  -3.565  1.00  0.00      R00  C  
ATOM   1367  CD2 LEU 0  88     -12.688   2.299  -1.835  1.00  0.00      R00  C  
ATOM   1368  H   LEU 0  88     -11.880  -1.644  -0.621  1.00  0.00      R00  H  
ATOM   1369  HA  LEU 0  88     -12.961   0.784   0.574  1.00  0.00           H  
ATOM   1370  HB3 LEU 0  88     -14.700   0.564  -1.198  1.00  0.00           H  
ATOM   1371  HB2 LEU 0  88     -13.958  -1.028  -1.548  1.00  0.00           H  
ATOM   1372  HG  LEU 0  88     -11.852   0.334  -1.828  1.00  0.00           H  
ATOM   1373 HD11 LEU 0  88     -14.093   0.045  -3.774  1.00  0.00           H  
ATOM   1374 HD12 LEU 0  88     -12.998   1.238  -4.250  1.00  0.00           H  
ATOM   1375 HD13 LEU 0  88     -12.344  -0.316  -3.937  1.00  0.00           H  
ATOM   1376 HD21 LEU 0  88     -13.461   2.621  -1.138  1.00  0.00           H  
ATOM   1377 HD22 LEU 0  88     -11.688   2.663  -1.596  1.00  0.00           H  
ATOM   1378 HD23 LEU 0  88     -13.005   2.944  -2.654  1.00  0.00           H  
ATOM   1379  N   ILE 0  89     -14.022  -2.030   1.675  1.00  0.00      R00  N  
ATOM   1380  CA  ILE 0  89     -14.517  -2.541   2.929  1.00  0.00      R00  C  
ATOM   1381  C   ILE 0  89     -13.779  -1.854   4.099  1.00  0.00      R00  C  
ATOM   1382  O   ILE 0  89     -14.399  -1.175   4.946  1.00  0.00      R00  O  
ATOM   1383  CB  ILE 0  89     -14.515  -4.108   3.152  1.00  0.00      R00  C  
ATOM   1384  CG2 ILE 0  89     -14.552  -4.713   4.551  1.00  0.00      R00  C  
ATOM   1385  CG1 ILE 0  89     -15.697  -4.679   2.342  1.00  0.00      R00  C  
ATOM   1386  CD1 ILE 0  89     -15.556  -6.179   1.927  1.00  0.00      R00  C  
ATOM   1387  H   ILE 0  89     -13.046  -2.238   1.519  1.00  0.00      R00  H  
ATOM   1388  HA  ILE 0  89     -15.580  -2.324   3.031  1.00  0.00           H  
ATOM   1389  HB  ILE 0  89     -13.651  -4.496   2.613  1.00  0.00           H  
ATOM   1390 HG21 ILE 0  89     -14.902  -5.737   4.416  1.00  0.00           H  
ATOM   1391 HG22 ILE 0  89     -13.566  -4.860   4.993  1.00  0.00           H  
ATOM   1392 HG23 ILE 0  89     -15.319  -4.336   5.227  1.00  0.00           H  
ATOM   1393 HG13 ILE 0  89     -15.659  -4.222   1.353  1.00  0.00           H  
ATOM   1394 HG12 ILE 0  89     -16.734  -4.504   2.630  1.00  0.00           H  
ATOM   1395 HD11 ILE 0  89     -16.405  -6.620   2.449  1.00  0.00           H  
ATOM   1396 HD12 ILE 0  89     -15.528  -6.250   0.840  1.00  0.00           H  
ATOM   1397 HD13 ILE 0  89     -14.618  -6.562   2.328  1.00  0.00           H  
ATOM   1398  N   GLY 0  90     -12.452  -2.038   4.115  1.00  0.00      R00  N  
ATOM   1399  CA  GLY 0  90     -11.656  -1.700   5.306  1.00  0.00      R00  C  
ATOM   1400  C   GLY 0  90     -11.656  -0.233   5.776  1.00  0.00      R00  C  
ATOM   1401  O   GLY 0  90     -11.658  -0.001   7.008  1.00  0.00      R00  O  
ATOM   1402  H   GLY 0  90     -12.012  -2.710   3.502  1.00  0.00      R00  H  
ATOM   1403  HA3 GLY 0  90     -10.625  -2.048   5.238  1.00  0.00           H  
ATOM   1404  HA2 GLY 0  90     -12.088  -2.253   6.140  1.00  0.00           H  
ATOM   1405  N   ILE 0  91     -11.559   0.753   4.823  1.00  0.00      R00  N  
ATOM   1406  CA  ILE 0  91     -11.385   2.209   5.094  1.00  0.00      R00  C  
ATOM   1407  C   ILE 0  91     -12.665   2.802   5.797  1.00  0.00      R00  C  
ATOM   1408  O   ILE 0  91     -12.530   3.349   6.852  1.00  0.00      R00  O  
ATOM   1409  CB  ILE 0  91     -10.910   2.998   3.845  1.00  0.00      R00  C  
ATOM   1410  CG2 ILE 0  91     -10.728   4.556   4.081  1.00  0.00      R00  C  
ATOM   1411  CG1 ILE 0  91      -9.517   2.568   3.358  1.00  0.00      R00  C  
ATOM   1412  CD1 ILE 0  91      -9.145   3.136   2.031  1.00  0.00      R00  C  
ATOM   1413  H   ILE 0  91     -11.461   0.527   3.843  1.00  0.00      R00  H  
ATOM   1414  HA  ILE 0  91     -10.565   2.434   5.776  1.00  0.00           H  
ATOM   1415  HB  ILE 0  91     -11.577   2.859   2.995  1.00  0.00           H  
ATOM   1416 HG21 ILE 0  91     -11.694   4.885   4.464  1.00  0.00           H  
ATOM   1417 HG22 ILE 0  91      -9.937   4.629   4.828  1.00  0.00           H  
ATOM   1418 HG23 ILE 0  91     -10.410   5.173   3.241  1.00  0.00           H  
ATOM   1419 HG13 ILE 0  91      -9.473   1.497   3.163  1.00  0.00           H  
ATOM   1420 HG12 ILE 0  91      -8.795   2.700   4.164  1.00  0.00           H  
ATOM   1421 HD11 ILE 0  91      -9.672   3.983   1.592  1.00  0.00           H  
ATOM   1422 HD12 ILE 0  91      -8.133   3.506   2.198  1.00  0.00           H  
ATOM   1423 HD13 ILE 0  91      -9.144   2.357   1.268  1.00  0.00           H  
ATOM   1424  N   PRO 0  92     -13.930   2.635   5.260  1.00  0.00      R00  N  
ATOM   1425  CA  PRO 0  92     -15.142   3.118   5.952  1.00  0.00      R00  C  
ATOM   1426  C   PRO 0  92     -15.465   2.417   7.260  1.00  0.00      R00  C  
ATOM   1427  O   PRO 0  92     -16.065   3.072   8.145  1.00  0.00      R00  O  
ATOM   1428  CD  PRO 0  92     -14.221   2.228   3.896  1.00  0.00      R00  C  
ATOM   1429  CB  PRO 0  92     -16.273   2.923   4.922  1.00  0.00      R00  C  
ATOM   1430  CG  PRO 0  92     -15.753   2.121   3.682  1.00  0.00      R00  C  
ATOM   1431  HD2 PRO 0  92     -13.759   1.294   3.576  1.00  0.00           H  
ATOM   1432  HD3 PRO 0  92     -13.805   3.072   3.346  1.00  0.00           H  
ATOM   1433  HA  PRO 0  92     -15.109   4.194   6.119  1.00  0.00           H  
ATOM   1434  HB3 PRO 0  92     -16.568   3.903   4.545  1.00  0.00           H  
ATOM   1435  HB2 PRO 0  92     -17.237   2.573   5.290  1.00  0.00           H  
ATOM   1436  HG2 PRO 0  92     -15.983   1.063   3.812  1.00  0.00           H  
ATOM   1437  HG3 PRO 0  92     -16.176   2.451   2.733  1.00  0.00           H  
ATOM   1438  N   PHE 0  93     -14.947   1.214   7.439  1.00  0.00      R00  N  
ATOM   1439  CA  PHE 0  93     -14.869   0.391   8.663  1.00  0.00      R00  C  
ATOM   1440  C   PHE 0  93     -13.958   1.005   9.754  1.00  0.00      R00  C  
ATOM   1441  O   PHE 0  93     -14.424   1.194  10.871  1.00  0.00      R00  O  
ATOM   1442  CB  PHE 0  93     -14.541  -1.115   8.404  1.00  0.00      R00  C  
ATOM   1443  CG  PHE 0  93     -15.737  -2.028   7.992  1.00  0.00      R00  C  
ATOM   1444  CD1 PHE 0  93     -15.714  -3.430   8.275  1.00  0.00      R00  C  
ATOM   1445  CD2 PHE 0  93     -16.755  -1.579   7.116  1.00  0.00      R00  C  
ATOM   1446  CE1 PHE 0  93     -16.709  -4.275   7.734  1.00  0.00      R00  C  
ATOM   1447  CE2 PHE 0  93     -17.769  -2.407   6.619  1.00  0.00      R00  C  
ATOM   1448  CZ  PHE 0  93     -17.682  -3.783   6.875  1.00  0.00      R00  C  
ATOM   1449  H   PHE 0  93     -14.551   0.739   6.641  1.00  0.00      R00  H  
ATOM   1450  HA  PHE 0  93     -15.905   0.399   9.001  1.00  0.00           H  
ATOM   1451  HB3 PHE 0  93     -14.079  -1.597   9.265  1.00  0.00           H  
ATOM   1452  HB2 PHE 0  93     -13.820  -1.088   7.587  1.00  0.00           H  
ATOM   1453  HD1 PHE 0  93     -14.923  -3.811   8.904  1.00  0.00           H  
ATOM   1454  HD2 PHE 0  93     -16.850  -0.554   6.791  1.00  0.00           H  
ATOM   1455  HE1 PHE 0  93     -16.744  -5.343   7.893  1.00  0.00           H  
ATOM   1456  HE2 PHE 0  93     -18.541  -2.051   5.953  1.00  0.00           H  
ATOM   1457  HZ  PHE 0  93     -18.354  -4.448   6.353  1.00  0.00           H  
ATOM   1458  N   LEU 0  94     -12.804   1.573   9.365  1.00  0.00      R00  N  
ATOM   1459  CA  LEU 0  94     -11.840   2.253  10.197  1.00  0.00      R00  C  
ATOM   1460  C   LEU 0  94     -12.268   3.678  10.548  1.00  0.00      R00  C  
ATOM   1461  O   LEU 0  94     -11.920   4.156  11.603  1.00  0.00      R00  O  
ATOM   1462  CB  LEU 0  94     -10.393   2.204   9.680  1.00  0.00      R00  C  
ATOM   1463  CG  LEU 0  94      -9.641   0.944   9.974  1.00  0.00      R00  C  
ATOM   1464  CD1 LEU 0  94      -8.495   0.853   8.975  1.00  0.00      R00  C  
ATOM   1465  CD2 LEU 0  94      -9.189   0.883  11.360  1.00  0.00      R00  C  
ATOM   1466  H   LEU 0  94     -12.479   1.278   8.456  1.00  0.00      R00  H  
ATOM   1467  HA  LEU 0  94     -11.861   1.784  11.180  1.00  0.00           H  
ATOM   1468  HB3 LEU 0  94      -9.842   3.056  10.078  1.00  0.00           H  
ATOM   1469  HB2 LEU 0  94     -10.398   2.517   8.636  1.00  0.00           H  
ATOM   1470  HG  LEU 0  94     -10.323   0.108   9.824  1.00  0.00           H  
ATOM   1471 HD11 LEU 0  94      -7.983  -0.105   9.069  1.00  0.00           H  
ATOM   1472 HD12 LEU 0  94      -8.579   1.252   7.964  1.00  0.00           H  
ATOM   1473 HD13 LEU 0  94      -7.791   1.586   9.370  1.00  0.00           H  
ATOM   1474 HD21 LEU 0  94      -8.316   0.236  11.440  1.00  0.00           H  
ATOM   1475 HD22 LEU 0  94      -8.991   1.867  11.785  1.00  0.00           H  
ATOM   1476 HD23 LEU 0  94      -9.927   0.337  11.949  1.00  0.00           H  
ATOM   1477  N   ILE 0  95     -13.007   4.408   9.702  1.00  0.00      R00  N  
ATOM   1478  CA  ILE 0  95     -13.515   5.736   9.995  1.00  0.00      R00  C  
ATOM   1479  C   ILE 0  95     -14.387   5.695  11.224  1.00  0.00      R00  C  
ATOM   1480  O   ILE 0  95     -14.120   6.485  12.175  1.00  0.00      R00  O  
ATOM   1481  CB  ILE 0  95     -14.298   6.393   8.809  1.00  0.00      R00  C  
ATOM   1482  CG2 ILE 0  95     -15.132   7.670   9.220  1.00  0.00      R00  C  
ATOM   1483  CG1 ILE 0  95     -13.356   6.586   7.639  1.00  0.00      R00  C  
ATOM   1484  CD1 ILE 0  95     -14.153   6.632   6.330  1.00  0.00      R00  C  
ATOM   1485  H   ILE 0  95     -13.313   3.989   8.836  1.00  0.00      R00  H  
ATOM   1486  HA  ILE 0  95     -12.658   6.351  10.268  1.00  0.00           H  
ATOM   1487  HB  ILE 0  95     -14.941   5.606   8.417  1.00  0.00           H  
ATOM   1488 HG21 ILE 0  95     -15.805   7.888   8.390  1.00  0.00           H  
ATOM   1489 HG22 ILE 0  95     -15.842   7.531  10.036  1.00  0.00           H  
ATOM   1490 HG23 ILE 0  95     -14.399   8.407   9.548  1.00  0.00           H  
ATOM   1491 HG13 ILE 0  95     -12.618   5.790   7.544  1.00  0.00           H  
ATOM   1492 HG12 ILE 0  95     -12.830   7.525   7.809  1.00  0.00           H  
ATOM   1493 HD11 ILE 0  95     -15.226   6.448   6.384  1.00  0.00           H  
ATOM   1494 HD12 ILE 0  95     -14.116   7.603   5.837  1.00  0.00           H  
ATOM   1495 HD13 ILE 0  95     -13.732   6.002   5.547  1.00  0.00           H  
ATOM   1496  N   ILE 0  96     -15.392   4.831  11.307  1.00  0.00      R00  N  
ATOM   1497  CA  ILE 0  96     -16.108   4.609  12.592  1.00  0.00      R00  C  
ATOM   1498  C   ILE 0  96     -15.217   4.155  13.810  1.00  0.00      R00  C  
ATOM   1499  O   ILE 0  96     -15.503   4.519  15.004  1.00  0.00      R00  O  
ATOM   1500  CB  ILE 0  96     -17.335   3.552  12.449  1.00  0.00      R00  C  
ATOM   1501  CG2 ILE 0  96     -17.859   3.016  13.792  1.00  0.00      R00  C  
ATOM   1502  CG1 ILE 0  96     -18.403   4.087  11.502  1.00  0.00      R00  C  
ATOM   1503  CD1 ILE 0  96     -19.332   5.187  12.048  1.00  0.00      R00  C  
ATOM   1504  H   ILE 0  96     -15.756   4.405  10.467  1.00  0.00      R00  H  
ATOM   1505  HA  ILE 0  96     -16.562   5.562  12.866  1.00  0.00           H  
ATOM   1506  HB  ILE 0  96     -17.077   2.623  11.940  1.00  0.00           H  
ATOM   1507 HG21 ILE 0  96     -18.073   3.832  14.483  1.00  0.00           H  
ATOM   1508 HG22 ILE 0  96     -18.842   2.560  13.672  1.00  0.00           H  
ATOM   1509 HG23 ILE 0  96     -17.161   2.370  14.325  1.00  0.00           H  
ATOM   1510 HG13 ILE 0  96     -19.055   3.257  11.227  1.00  0.00           H  
ATOM   1511 HG12 ILE 0  96     -17.851   4.472  10.644  1.00  0.00           H  
ATOM   1512 HD11 ILE 0  96     -20.281   4.772  12.386  1.00  0.00           H  
ATOM   1513 HD12 ILE 0  96     -18.932   5.648  12.952  1.00  0.00           H  
ATOM   1514 HD13 ILE 0  96     -19.556   5.929  11.283  1.00  0.00           H  
ATOM   1515  N   THR 0  97     -14.141   3.454  13.567  1.00  0.00      R00  N  
ATOM   1516  CA  THR 0  97     -13.220   2.953  14.582  1.00  0.00      R00  C  
ATOM   1517  C   THR 0  97     -12.343   4.092  15.166  1.00  0.00      R00  C  
ATOM   1518  O   THR 0  97     -12.024   4.022  16.337  1.00  0.00      R00  O  
ATOM   1519  CB  THR 0  97     -12.325   1.932  13.960  1.00  0.00      R00  C  
ATOM   1520  OG1 THR 0  97     -13.032   0.882  13.250  1.00  0.00      R00  O  
ATOM   1521  CG2 THR 0  97     -11.691   1.011  14.989  1.00  0.00      R00  C  
ATOM   1522  H   THR 0  97     -13.947   3.190  12.611  1.00  0.00      R00  H  
ATOM   1523  HG1 THR 0  97     -13.424   1.165  12.421  1.00  0.00      R00  H  
ATOM   1524  HA  THR 0  97     -13.787   2.479  15.383  1.00  0.00           H  
ATOM   1525  HB  THR 0  97     -11.558   2.440  13.375  1.00  0.00           H  
ATOM   1526 HG21 THR 0  97     -11.214   0.136  14.548  1.00  0.00           H  
ATOM   1527 HG22 THR 0  97     -10.999   1.655  15.532  1.00  0.00           H  
ATOM   1528 HG23 THR 0  97     -12.433   0.651  15.703  1.00  0.00           H  
ATOM   1529  N   MET 0  98     -12.087   5.221  14.448  1.00  0.00      R00  N  
ATOM   1530  CA  MET 0  98     -11.593   6.509  14.944  1.00  0.00      R00  C  
ATOM   1531  C   MET 0  98     -12.493   7.194  15.940  1.00  0.00      R00  C  
ATOM   1532  O   MET 0  98     -12.020   7.835  16.872  1.00  0.00      R00  O  
ATOM   1533  CB  MET 0  98     -11.296   7.518  13.744  1.00  0.00      R00  C  
ATOM   1534  CG  MET 0  98     -10.244   6.987  12.772  1.00  0.00      R00  C  
ATOM   1535  SD  MET 0  98      -9.862   8.154  11.474  1.00  0.00      R00  S  
ATOM   1536  CE  MET 0  98      -9.279   6.755  10.425  1.00  0.00      R00  C  
ATOM   1537  H   MET 0  98     -12.588   5.253  13.572  1.00  0.00      R00  H  
ATOM   1538  HA  MET 0  98     -10.661   6.382  15.496  1.00  0.00           H  
ATOM   1539  HB3 MET 0  98     -10.937   8.384  14.301  1.00  0.00           H  
ATOM   1540  HB2 MET 0  98     -12.213   7.743  13.199  1.00  0.00           H  
ATOM   1541  HG3 MET 0  98     -10.689   6.085  12.353  1.00  0.00           H  
ATOM   1542  HG2 MET 0  98      -9.286   6.773  13.248  1.00  0.00           H  
ATOM   1543  HE1 MET 0  98      -8.955   7.024   9.419  1.00  0.00           H  
ATOM   1544  HE2 MET 0  98      -8.520   6.149  10.920  1.00  0.00           H  
ATOM   1545  HE3 MET 0  98     -10.157   6.156  10.186  1.00  0.00           H  
ATOM   1546  N   SER 0  99     -13.796   7.054  15.776  1.00  0.00      R00  N  
ATOM   1547  CA  SER 0  99     -14.764   7.806  16.564  1.00  0.00      R00  C  
ATOM   1548  C   SER 0  99     -14.955   7.036  17.854  1.00  0.00      R00  C  
ATOM   1549  O   SER 0  99     -14.878   7.662  18.974  1.00  0.00      R00  O  
ATOM   1550  CB  SER 0  99     -16.027   8.069  15.788  1.00  0.00      R00  C  
ATOM   1551  OG  SER 0  99     -16.957   8.928  16.439  1.00  0.00      R00  O  
ATOM   1552  H   SER 0  99     -14.184   6.558  14.986  1.00  0.00      R00  H  
ATOM   1553  HG  SER 0  99     -17.124   8.505  17.284  1.00  0.00      R00  H  
ATOM   1554  HA  SER 0  99     -14.401   8.831  16.636  1.00  0.00           H  
ATOM   1555  HB3 SER 0  99     -16.578   7.146  15.608  1.00  0.00           H  
ATOM   1556  HB2 SER 0  99     -15.779   8.545  14.839  1.00  0.00           H  
ATOM   1557  N   VAL 0 100     -15.045   5.690  17.744  1.00  0.00      R00  N  
ATOM   1558  CA  VAL 0 100     -15.364   4.845  18.921  1.00  0.00      R00  C  
ATOM   1559  C   VAL 0 100     -14.029   4.543  19.722  1.00  0.00      R00  C  
ATOM   1560  O   VAL 0 100     -14.137   4.260  20.939  1.00  0.00      R00  O  
ATOM   1561  CB  VAL 0 100     -15.962   3.489  18.595  1.00  0.00      R00  C  
ATOM   1562  CG1 VAL 0 100     -16.253   2.469  19.792  1.00  0.00      R00  C  
ATOM   1563  CG2 VAL 0 100     -17.234   3.576  17.814  1.00  0.00      R00  C  
ATOM   1564  H   VAL 0 100     -15.085   5.284  16.820  1.00  0.00      R00  H  
ATOM   1565  HA  VAL 0 100     -15.845   5.495  19.652  1.00  0.00           H  
ATOM   1566  HB  VAL 0 100     -15.179   2.996  18.019  1.00  0.00           H  
ATOM   1567 HG11 VAL 0 100     -16.757   3.107  20.518  1.00  0.00           H  
ATOM   1568 HG12 VAL 0 100     -16.994   1.726  19.498  1.00  0.00           H  
ATOM   1569 HG13 VAL 0 100     -15.486   2.027  20.427  1.00  0.00           H  
ATOM   1570 HG21 VAL 0 100     -17.174   4.305  17.006  1.00  0.00           H  
ATOM   1571 HG22 VAL 0 100     -17.484   2.733  17.169  1.00  0.00           H  
ATOM   1572 HG23 VAL 0 100     -18.063   3.913  18.436  1.00  0.00           H  
ATOM   1573  N   ARG 0 101     -12.888   4.803  19.046  1.00  0.00      R00  N  
ATOM   1574  CA  ARG 0 101     -11.505   4.717  19.403  1.00  0.00      R00  C  
ATOM   1575  C   ARG 0 101     -10.968   3.285  19.502  1.00  0.00      R00  C  
ATOM   1576  O   ARG 0 101      -9.921   3.005  18.913  1.00  0.00      R00  O  
ATOM   1577  CB  ARG 0 101     -11.242   5.636  20.621  1.00  0.00      R00  C  
ATOM   1578  CG  ARG 0 101      -9.764   5.954  20.878  1.00  0.00      R00  C  
ATOM   1579  CD  ARG 0 101      -9.526   6.819  22.182  1.00  0.00      R00  C  
ATOM   1580  NE  ARG 0 101      -9.652   5.896  23.409  1.00  0.00      R00  N  
ATOM   1581  CZ  ARG 0 101      -9.231   6.191  24.636  1.00  0.00      R00  C  
ATOM   1582  NH1 ARG 0 101      -8.978   5.216  25.479  1.00  0.00      R00  N  
ATOM   1583  NH2 ARG 0 101      -8.898   7.449  25.002  1.00  0.00      R00  N1+
ATOM   1584  H   ARG 0 101     -13.057   4.780  18.051  1.00  0.00      R00  H  
ATOM   1585  HE  ARG 0 101     -10.053   4.976  23.292  1.00  0.00      R00  H  
ATOM   1586 HH11 ARG 0 101      -8.726   5.408  26.438  1.00  0.00      R00  H  
ATOM   1587 HH12 ARG 0 101      -8.976   4.240  25.217  1.00  0.00      R00  H  
ATOM   1588 HH21 ARG 0 101      -8.528   7.731  25.899  1.00  0.00      R00  H  
ATOM   1589 HH22 ARG 0 101      -9.129   8.191  24.357  1.00  0.00      R00  H  
ATOM   1590  HA  ARG 0 101     -11.136   5.213  18.505  1.00  0.00           H  
ATOM   1591  HB3 ARG 0 101     -11.669   5.202  21.525  1.00  0.00           H  
ATOM   1592  HB2 ARG 0 101     -11.835   6.545  20.518  1.00  0.00           H  
ATOM   1593  HG3 ARG 0 101      -9.269   6.530  20.095  1.00  0.00           H  
ATOM   1594  HG2 ARG 0 101      -9.328   4.974  21.068  1.00  0.00           H  
ATOM   1595  HD3 ARG 0 101     -10.222   7.639  22.359  1.00  0.00           H  
ATOM   1596  HD2 ARG 0 101      -8.593   7.360  22.027  1.00  0.00           H  
ATOM   1597  N   SER 0 102     -11.748   2.438  20.113  1.00  0.00      R00  N  
ATOM   1598  CA  SER 0 102     -11.636   0.983  20.100  1.00  0.00      R00  C  
ATOM   1599  C   SER 0 102     -12.138   0.416  18.778  1.00  0.00      R00  C  
ATOM   1600  O   SER 0 102     -13.069   0.932  18.255  1.00  0.00      R00  O  
ATOM   1601  CB  SER 0 102     -12.526   0.449  21.185  1.00  0.00      R00  C  
ATOM   1602  OG  SER 0 102     -12.029   1.021  22.427  1.00  0.00      R00  O  
ATOM   1603  H   SER 0 102     -12.564   2.856  20.538  1.00  0.00      R00  H  
ATOM   1604  HG  SER 0 102     -12.742   0.986  23.068  1.00  0.00      R00  H  
ATOM   1605  HA  SER 0 102     -10.587   0.722  20.236  1.00  0.00           H  
ATOM   1606  HB3 SER 0 102     -12.450  -0.638  21.178  1.00  0.00           H  
ATOM   1607  HB2 SER 0 102     -13.566   0.695  20.972  1.00  0.00           H  
ATOM   1608  N   TRP 0 103     -11.604  -0.719  18.361  1.00  0.00      R00  N  
ATOM   1609  CA  TRP 0 103     -12.275  -1.664  17.474  1.00  0.00      R00  C  
ATOM   1610  C   TRP 0 103     -13.623  -2.363  18.046  1.00  0.00      R00  C  
ATOM   1611  O   TRP 0 103     -13.388  -3.157  18.963  1.00  0.00      R00  O  
ATOM   1612  CB  TRP 0 103     -11.292  -2.675  17.021  1.00  0.00      R00  C  
ATOM   1613  CG  TRP 0 103     -10.206  -2.231  16.009  1.00  0.00      R00  C  
ATOM   1614  CD2 TRP 0 103      -9.119  -1.295  16.190  1.00  0.00      R00  C  
ATOM   1615  CE2 TRP 0 103      -8.349  -1.377  15.011  1.00  0.00      R00  C  
ATOM   1616  CE3 TRP 0 103      -8.680  -0.355  17.165  1.00  0.00      R00  C  
ATOM   1617  CD1 TRP 0 103     -10.111  -2.739  14.759  1.00  0.00      R00  C  
ATOM   1618  NE1 TRP 0 103      -9.003  -2.173  14.143  1.00  0.00      R00  N  
ATOM   1619  CZ2 TRP 0 103      -7.127  -0.723  14.870  1.00  0.00      R00  C  
ATOM   1620  CZ3 TRP 0 103      -7.553   0.437  16.947  1.00  0.00      R00  C  
ATOM   1621  CH2 TRP 0 103      -6.732   0.283  15.804  1.00  0.00      R00  C  
ATOM   1622  H   TRP 0 103     -10.858  -1.158  18.882  1.00  0.00      R00  H  
ATOM   1623  HE1 TRP 0 103      -8.605  -2.317  13.226  1.00  0.00      R00  H  
ATOM   1624  HA  TRP 0 103     -12.562  -1.091  16.591  1.00  0.00           H  
ATOM   1625  HB3 TRP 0 103     -11.863  -3.505  16.606  1.00  0.00           H  
ATOM   1626  HB2 TRP 0 103     -10.799  -3.010  17.933  1.00  0.00           H  
ATOM   1627  HE3 TRP 0 103      -9.119  -0.223  18.143  1.00  0.00           H  
ATOM   1628  HD1 TRP 0 103     -10.779  -3.440  14.282  1.00  0.00           H  
ATOM   1629  HZ2 TRP 0 103      -6.477  -0.952  14.038  1.00  0.00           H  
ATOM   1630  HZ3 TRP 0 103      -7.225   1.153  17.685  1.00  0.00           H  
ATOM   1631  HH2 TRP 0 103      -5.810   0.822  15.643  1.00  0.00           H  
ATOM   1632  N   PRO 0 104     -14.850  -1.942  17.643  1.00  0.00      R00  N  
ATOM   1633  CA  PRO 0 104     -16.034  -2.328  18.439  1.00  0.00      R00  C  
ATOM   1634  C   PRO 0 104     -16.297  -3.865  18.714  1.00  0.00      R00  C  
ATOM   1635  O   PRO 0 104     -16.464  -4.143  19.869  1.00  0.00      R00  O  
ATOM   1636  CD  PRO 0 104     -15.221  -1.104  16.536  1.00  0.00      R00  C  
ATOM   1637  CB  PRO 0 104     -17.224  -1.614  17.719  1.00  0.00      R00  C  
ATOM   1638  CG  PRO 0 104     -16.665  -1.528  16.344  1.00  0.00      R00  C  
ATOM   1639  HD2 PRO 0 104     -14.735  -1.385  15.602  1.00  0.00           H  
ATOM   1640  HD3 PRO 0 104     -15.111  -0.041  16.751  1.00  0.00           H  
ATOM   1641  HA  PRO 0 104     -15.820  -1.863  19.401  1.00  0.00           H  
ATOM   1642  HB3 PRO 0 104     -17.328  -0.653  18.222  1.00  0.00           H  
ATOM   1643  HB2 PRO 0 104     -18.177  -2.128  17.845  1.00  0.00           H  
ATOM   1644  HG2 PRO 0 104     -16.667  -2.522  15.897  1.00  0.00           H  
ATOM   1645  HG3 PRO 0 104     -17.235  -0.864  15.694  1.00  0.00           H  
ATOM   1646  N   PHE 0 105     -16.286  -4.762  17.678  1.00  0.00      R00  N  
ATOM   1647  CA  PHE 0 105     -16.886  -6.119  17.850  1.00  0.00      R00  C  
ATOM   1648  C   PHE 0 105     -16.020  -7.202  18.600  1.00  0.00      R00  C  
ATOM   1649  O   PHE 0 105     -15.170  -6.859  19.372  1.00  0.00      R00  O  
ATOM   1650  CB  PHE 0 105     -17.355  -6.582  16.419  1.00  0.00      R00  C  
ATOM   1651  CG  PHE 0 105     -18.214  -5.662  15.482  1.00  0.00      R00  C  
ATOM   1652  CD1 PHE 0 105     -18.295  -5.933  14.092  1.00  0.00      R00  C  
ATOM   1653  CD2 PHE 0 105     -19.076  -4.685  16.028  1.00  0.00      R00  C  
ATOM   1654  CE1 PHE 0 105     -19.205  -5.178  13.336  1.00  0.00      R00  C  
ATOM   1655  CE2 PHE 0 105     -19.908  -3.903  15.254  1.00  0.00      R00  C  
ATOM   1656  CZ  PHE 0 105     -19.903  -4.155  13.872  1.00  0.00      R00  C  
ATOM   1657  H   PHE 0 105     -16.058  -4.460  16.742  1.00  0.00      R00  H  
ATOM   1658  HA  PHE 0 105     -17.654  -5.983  18.612  1.00  0.00           H  
ATOM   1659  HB3 PHE 0 105     -17.829  -7.563  16.462  1.00  0.00           H  
ATOM   1660  HB2 PHE 0 105     -16.391  -6.700  15.923  1.00  0.00           H  
ATOM   1661  HD1 PHE 0 105     -17.636  -6.615  13.575  1.00  0.00           H  
ATOM   1662  HD2 PHE 0 105     -19.007  -4.371  17.059  1.00  0.00           H  
ATOM   1663  HE1 PHE 0 105     -19.350  -5.380  12.285  1.00  0.00           H  
ATOM   1664  HE2 PHE 0 105     -20.508  -3.071  15.590  1.00  0.00           H  
ATOM   1665  HZ  PHE 0 105     -20.607  -3.570  13.298  1.00  0.00           H  
ATOM   1666  N   GLY 0 106     -16.271  -8.476  18.392  1.00  0.00      R00  N  
ATOM   1667  CA  GLY 0 106     -15.669  -9.683  19.061  1.00  0.00      R00  C  
ATOM   1668  C   GLY 0 106     -14.456 -10.051  18.189  1.00  0.00      R00  C  
ATOM   1669  O   GLY 0 106     -14.177  -9.463  17.104  1.00  0.00      R00  O  
ATOM   1670  H   GLY 0 106     -16.858  -8.717  17.607  1.00  0.00      R00  H  
ATOM   1671  HA3 GLY 0 106     -16.394 -10.477  19.237  1.00  0.00           H  
ATOM   1672  HA2 GLY 0 106     -15.314  -9.368  20.042  1.00  0.00           H  
ATOM   1673  N   SER 0 107     -13.638 -10.930  18.734  1.00  0.00      R00  N  
ATOM   1674  CA  SER 0 107     -12.382 -11.384  18.211  1.00  0.00      R00  C  
ATOM   1675  C   SER 0 107     -12.585 -12.244  16.919  1.00  0.00      R00  C  
ATOM   1676  O   SER 0 107     -11.879 -12.056  15.920  1.00  0.00      R00  O  
ATOM   1677  CB  SER 0 107     -11.674 -12.153  19.237  1.00  0.00      R00  C  
ATOM   1678  OG  SER 0 107     -12.496 -13.012  20.020  1.00  0.00      R00  O  
ATOM   1679  H   SER 0 107     -13.979 -11.424  19.546  1.00  0.00      R00  H  
ATOM   1680  HG  SER 0 107     -12.043 -13.166  20.852  1.00  0.00      R00  H  
ATOM   1681  HA  SER 0 107     -11.748 -10.536  17.956  1.00  0.00           H  
ATOM   1682  HB3 SER 0 107     -11.096 -11.463  19.852  1.00  0.00           H  
ATOM   1683  HB2 SER 0 107     -11.092 -12.954  18.780  1.00  0.00           H  
ATOM   1684  N   PHE 0 108     -13.743 -12.947  16.797  1.00  0.00      R00  N  
ATOM   1685  CA  PHE 0 108     -14.128 -13.663  15.572  1.00  0.00      R00  C  
ATOM   1686  C   PHE 0 108     -14.330 -12.664  14.306  1.00  0.00      R00  C  
ATOM   1687  O   PHE 0 108     -14.106 -13.103  13.200  1.00  0.00      R00  O  
ATOM   1688  CB  PHE 0 108     -15.403 -14.524  15.792  1.00  0.00      R00  C  
ATOM   1689  CG  PHE 0 108     -15.272 -15.704  16.753  1.00  0.00      R00  C  
ATOM   1690  CD1 PHE 0 108     -15.510 -15.663  18.146  1.00  0.00      R00  C  
ATOM   1691  CD2 PHE 0 108     -14.783 -16.912  16.227  1.00  0.00      R00  C  
ATOM   1692  CE1 PHE 0 108     -15.270 -16.784  18.971  1.00  0.00      R00  C  
ATOM   1693  CE2 PHE 0 108     -14.524 -17.957  17.042  1.00  0.00      R00  C  
ATOM   1694  CZ  PHE 0 108     -14.800 -17.930  18.344  1.00  0.00      R00  C  
ATOM   1695  H   PHE 0 108     -14.442 -12.901  17.525  1.00  0.00      R00  H  
ATOM   1696  HA  PHE 0 108     -13.315 -14.306  15.235  1.00  0.00           H  
ATOM   1697  HB3 PHE 0 108     -15.705 -14.997  14.858  1.00  0.00           H  
ATOM   1698  HB2 PHE 0 108     -16.150 -13.882  16.260  1.00  0.00           H  
ATOM   1699  HD1 PHE 0 108     -15.885 -14.764  18.613  1.00  0.00           H  
ATOM   1700  HD2 PHE 0 108     -14.630 -16.923  15.157  1.00  0.00           H  
ATOM   1701  HE1 PHE 0 108     -15.400 -16.639  20.033  1.00  0.00           H  
ATOM   1702  HE2 PHE 0 108     -14.167 -18.890  16.633  1.00  0.00           H  
ATOM   1703  HZ  PHE 0 108     -14.490 -18.754  18.970  1.00  0.00           H  
ATOM   1704  N   PHE 0 109     -14.667 -11.403  14.585  1.00  0.00      R00  N  
ATOM   1705  CA  PHE 0 109     -14.704 -10.378  13.604  1.00  0.00      R00  C  
ATOM   1706  C   PHE 0 109     -13.298  -9.936  13.200  1.00  0.00      R00  C  
ATOM   1707  O   PHE 0 109     -13.140  -9.528  12.049  1.00  0.00      R00  O  
ATOM   1708  CB  PHE 0 109     -15.639  -9.299  13.910  1.00  0.00      R00  C  
ATOM   1709  CG  PHE 0 109     -17.103  -9.748  14.080  1.00  0.00      R00  C  
ATOM   1710  CD1 PHE 0 109     -17.870  -9.700  12.923  1.00  0.00      R00  C  
ATOM   1711  CD2 PHE 0 109     -17.618 -10.313  15.241  1.00  0.00      R00  C  
ATOM   1712  CE1 PHE 0 109     -19.177 -10.101  12.987  1.00  0.00      R00  C  
ATOM   1713  CE2 PHE 0 109     -18.948 -10.621  15.260  1.00  0.00      R00  C  
ATOM   1714  CZ  PHE 0 109     -19.751 -10.659  14.143  1.00  0.00      R00  C  
ATOM   1715  H   PHE 0 109     -14.676 -11.038  15.527  1.00  0.00      R00  H  
ATOM   1716  HA  PHE 0 109     -15.073 -10.838  12.688  1.00  0.00           H  
ATOM   1717  HB3 PHE 0 109     -15.520  -8.432  13.261  1.00  0.00           H  
ATOM   1718  HB2 PHE 0 109     -15.379  -8.948  14.909  1.00  0.00           H  
ATOM   1719  HD1 PHE 0 109     -17.427  -9.271  12.036  1.00  0.00           H  
ATOM   1720  HD2 PHE 0 109     -16.991 -10.396  16.117  1.00  0.00           H  
ATOM   1721  HE1 PHE 0 109     -19.755  -9.945  12.088  1.00  0.00           H  
ATOM   1722  HE2 PHE 0 109     -19.295 -10.969  16.222  1.00  0.00           H  
ATOM   1723  HZ  PHE 0 109     -20.781 -10.938  14.312  1.00  0.00           H  
ATOM   1724  N   CYS 0 110     -12.335  -9.864  14.115  1.00  0.00      R00  N  
ATOM   1725  CA  CYS 0 110     -10.896  -9.612  13.694  1.00  0.00      R00  C  
ATOM   1726  C   CYS 0 110     -10.470 -10.566  12.626  1.00  0.00      R00  C  
ATOM   1727  O   CYS 0 110     -10.021 -10.203  11.562  1.00  0.00      R00  O  
ATOM   1728  CB  CYS 0 110      -9.905  -9.579  14.902  1.00  0.00      R00  C  
ATOM   1729  SG  CYS 0 110      -8.215  -9.013  14.561  1.00  0.00      R00  S  
ATOM   1730  H   CYS 0 110     -12.468 -10.457  14.923  1.00  0.00      R00  H  
ATOM   1731  HB2 CYS 0 110     -10.278  -8.963  15.719  1.00  0.00           H  
ATOM   1732  HB3 CYS 0 110      -9.779 -10.618  15.208  1.00  0.00           H  
ATOM   1733  HA  CYS 0 110     -10.878  -8.590  13.314  1.00  0.00           H  
ATOM   1734  N   LYS 0 111     -10.844 -11.789  12.875  1.00  0.00      R00  N  
ATOM   1735  CA  LYS 0 111     -10.501 -12.920  12.002  1.00  0.00      R00  C  
ATOM   1736  C   LYS 0 111     -11.172 -12.893  10.710  1.00  0.00      R00  C  
ATOM   1737  O   LYS 0 111     -10.456 -12.936   9.671  1.00  0.00      R00  O  
ATOM   1738  CB  LYS 0 111     -10.705 -14.186  12.850  1.00  0.00      R00  C  
ATOM   1739  CG  LYS 0 111      -9.815 -14.185  14.076  1.00  0.00      R00  C  
ATOM   1740  CD  LYS 0 111      -9.728 -15.441  14.899  1.00  0.00      R00  C  
ATOM   1741  CE  LYS 0 111      -9.369 -15.132  16.341  1.00  0.00      R00  C  
ATOM   1742  NZ  LYS 0 111      -9.215 -16.295  17.174  1.00  0.00      R00  N1+
ATOM   1743  H   LYS 0 111     -11.208 -11.917  13.808  1.00  0.00      R00  H  
ATOM   1744  HZ1 LYS 0 111     -10.049 -16.860  17.252  1.00  0.00      R00  H  
ATOM   1745  HZ2 LYS 0 111      -8.449 -16.840  16.807  1.00  0.00      R00  H  
ATOM   1746  HZ3 LYS 0 111      -9.069 -15.875  18.081  1.00  0.00      R00  H  
ATOM   1747  HA  LYS 0 111      -9.426 -12.955  11.824  1.00  0.00           H  
ATOM   1748  HB3 LYS 0 111     -10.468 -15.096  12.300  1.00  0.00           H  
ATOM   1749  HB2 LYS 0 111     -11.734 -14.310  13.188  1.00  0.00           H  
ATOM   1750  HG3 LYS 0 111     -10.118 -13.319  14.665  1.00  0.00           H  
ATOM   1751  HG2 LYS 0 111      -8.782 -13.925  13.847  1.00  0.00           H  
ATOM   1752  HD3 LYS 0 111      -9.204 -16.229  14.358  1.00  0.00           H  
ATOM   1753  HD2 LYS 0 111     -10.697 -15.909  15.071  1.00  0.00           H  
ATOM   1754  HE3 LYS 0 111     -10.043 -14.482  16.900  1.00  0.00           H  
ATOM   1755  HE2 LYS 0 111      -8.425 -14.590  16.400  1.00  0.00           H  
ATOM   1756  N   ALA 0 112     -12.439 -12.504  10.657  1.00  0.00      R00  N  
ATOM   1757  CA  ALA 0 112     -13.237 -12.126   9.513  1.00  0.00      R00  C  
ATOM   1758  C   ALA 0 112     -12.623 -10.962   8.686  1.00  0.00      R00  C  
ATOM   1759  O   ALA 0 112     -12.363 -10.988   7.477  1.00  0.00      R00  O  
ATOM   1760  CB  ALA 0 112     -14.746 -11.912   9.866  1.00  0.00      R00  C  
ATOM   1761  H   ALA 0 112     -12.975 -12.550  11.512  1.00  0.00      R00  H  
ATOM   1762  HA  ALA 0 112     -13.344 -12.955   8.813  1.00  0.00           H  
ATOM   1763  HB1 ALA 0 112     -15.404 -11.590   9.060  1.00  0.00           H  
ATOM   1764  HB2 ALA 0 112     -15.195 -12.856  10.174  1.00  0.00           H  
ATOM   1765  HB3 ALA 0 112     -14.823 -11.147  10.639  1.00  0.00           H  
ATOM   1766  N   TYR 0 113     -12.364  -9.895   9.484  1.00  0.00      R00  N  
ATOM   1767  CA  TYR 0 113     -11.791  -8.654   8.952  1.00  0.00      R00  C  
ATOM   1768  C   TYR 0 113     -10.350  -8.768   8.292  1.00  0.00      R00  C  
ATOM   1769  O   TYR 0 113     -10.148  -8.065   7.296  1.00  0.00      R00  O  
ATOM   1770  CB  TYR 0 113     -11.868  -7.600  10.111  1.00  0.00      R00  C  
ATOM   1771  CG  TYR 0 113     -11.195  -6.255   9.881  1.00  0.00      R00  C  
ATOM   1772  CD1 TYR 0 113     -11.888  -5.232   9.203  1.00  0.00      R00  C  
ATOM   1773  CE1 TYR 0 113     -11.314  -4.000   9.015  1.00  0.00      R00  C  
ATOM   1774  CD2 TYR 0 113      -9.919  -5.999  10.394  1.00  0.00      R00  C  
ATOM   1775  CE2 TYR 0 113      -9.214  -4.828   9.899  1.00  0.00      R00  C  
ATOM   1776  CZ  TYR 0 113      -9.969  -3.794   9.306  1.00  0.00      R00  C  
ATOM   1777  OH  TYR 0 113      -9.357  -2.695   8.811  1.00  0.00      R00  O  
ATOM   1778  H   TYR 0 113     -12.408  -9.960  10.491  1.00  0.00      R00  H  
ATOM   1779  HH  TYR 0 113      -8.477  -2.980   8.554  1.00  0.00      R00  H  
ATOM   1780  HA  TYR 0 113     -12.525  -8.354   8.204  1.00  0.00           H  
ATOM   1781  HB3 TYR 0 113     -11.487  -8.012  11.045  1.00  0.00           H  
ATOM   1782  HB2 TYR 0 113     -12.906  -7.448  10.407  1.00  0.00           H  
ATOM   1783  HD1 TYR 0 113     -12.880  -5.428   8.822  1.00  0.00           H  
ATOM   1784  HE1 TYR 0 113     -11.938  -3.247   8.558  1.00  0.00           H  
ATOM   1785  HD2 TYR 0 113      -9.374  -6.674  11.037  1.00  0.00           H  
ATOM   1786  HE2 TYR 0 113      -8.206  -4.490  10.091  1.00  0.00           H  
ATOM   1787  N   MET 0 114      -9.566  -9.747   8.804  1.00  0.00      R00  N  
ATOM   1788  CA  MET 0 114      -8.272 -10.124   8.235  1.00  0.00      R00  C  
ATOM   1789  C   MET 0 114      -8.451 -11.039   6.962  1.00  0.00      R00  C  
ATOM   1790  O   MET 0 114      -7.482 -11.083   6.206  1.00  0.00      R00  O  
ATOM   1791  CB  MET 0 114      -7.345 -10.900   9.235  1.00  0.00      R00  C  
ATOM   1792  CG  MET 0 114      -6.883 -10.162  10.534  1.00  0.00      R00  C  
ATOM   1793  SD  MET 0 114      -6.885 -11.285  11.940  1.00  0.00      R00  S  
ATOM   1794  CE  MET 0 114      -5.568 -12.404  11.309  1.00  0.00      R00  C  
ATOM   1795  H   MET 0 114     -10.050 -10.286   9.508  1.00  0.00      R00  H  
ATOM   1796  HA  MET 0 114      -7.845  -9.216   7.810  1.00  0.00           H  
ATOM   1797  HB3 MET 0 114      -6.400 -11.216   8.794  1.00  0.00           H  
ATOM   1798  HB2 MET 0 114      -7.809 -11.875   9.385  1.00  0.00           H  
ATOM   1799  HG3 MET 0 114      -7.596  -9.364  10.743  1.00  0.00           H  
ATOM   1800  HG2 MET 0 114      -5.962  -9.629  10.300  1.00  0.00           H  
ATOM   1801  HE1 MET 0 114      -5.010 -12.864  12.125  1.00  0.00           H  
ATOM   1802  HE2 MET 0 114      -5.976 -13.141  10.617  1.00  0.00           H  
ATOM   1803  HE3 MET 0 114      -4.849 -11.862  10.694  1.00  0.00           H  
ATOM   1804  N   ILE 0 115      -9.553 -11.843   6.814  1.00  0.00      R00  N  
ATOM   1805  CA  ILE 0 115      -9.806 -12.665   5.668  1.00  0.00      R00  C  
ATOM   1806  C   ILE 0 115     -10.090 -11.697   4.537  1.00  0.00      R00  C  
ATOM   1807  O   ILE 0 115      -9.666 -11.979   3.470  1.00  0.00      R00  O  
ATOM   1808  CB  ILE 0 115     -10.953 -13.775   5.807  1.00  0.00      R00  C  
ATOM   1809  CG2 ILE 0 115     -11.137 -14.588   4.578  1.00  0.00      R00  C  
ATOM   1810  CG1 ILE 0 115     -10.757 -14.865   6.968  1.00  0.00      R00  C  
ATOM   1811  CD1 ILE 0 115     -12.013 -15.613   7.513  1.00  0.00      R00  C  
ATOM   1812  H   ILE 0 115     -10.012 -12.020   7.696  1.00  0.00      R00  H  
ATOM   1813  HA  ILE 0 115      -8.863 -13.191   5.519  1.00  0.00           H  
ATOM   1814  HB  ILE 0 115     -11.904 -13.275   5.989  1.00  0.00           H  
ATOM   1815 HG21 ILE 0 115     -11.709 -15.474   4.853  1.00  0.00           H  
ATOM   1816 HG22 ILE 0 115     -11.780 -14.186   3.795  1.00  0.00           H  
ATOM   1817 HG23 ILE 0 115     -10.187 -14.803   4.089  1.00  0.00           H  
ATOM   1818 HG13 ILE 0 115     -10.305 -14.266   7.758  1.00  0.00           H  
ATOM   1819 HG12 ILE 0 115      -9.971 -15.561   6.673  1.00  0.00           H  
ATOM   1820 HD11 ILE 0 115     -12.896 -15.378   6.920  1.00  0.00           H  
ATOM   1821 HD12 ILE 0 115     -11.721 -16.662   7.567  1.00  0.00           H  
ATOM   1822 HD13 ILE 0 115     -12.283 -15.140   8.457  1.00  0.00           H  
ATOM   1823  N   SER 0 116     -10.963 -10.696   4.866  1.00  0.00      R00  N  
ATOM   1824  CA  SER 0 116     -11.333  -9.769   3.803  1.00  0.00      R00  C  
ATOM   1825  C   SER 0 116     -10.174  -8.847   3.380  1.00  0.00      R00  C  
ATOM   1826  O   SER 0 116      -9.616  -8.888   2.265  1.00  0.00      R00  O  
ATOM   1827  CB  SER 0 116     -12.731  -9.170   4.097  1.00  0.00      R00  C  
ATOM   1828  OG  SER 0 116     -12.800  -8.665   5.421  1.00  0.00      R00  O  
ATOM   1829  H   SER 0 116     -11.317 -10.566   5.802  1.00  0.00      R00  H  
ATOM   1830  HG  SER 0 116     -13.205  -9.420   5.852  1.00  0.00      R00  H  
ATOM   1831  HA  SER 0 116     -11.574 -10.274   2.868  1.00  0.00           H  
ATOM   1832  HB3 SER 0 116     -13.549  -9.820   3.788  1.00  0.00           H  
ATOM   1833  HB2 SER 0 116     -12.884  -8.320   3.430  1.00  0.00           H  
ATOM   1834  N   THR 0 117      -9.888  -7.988   4.354  1.00  0.00      R00  N  
ATOM   1835  CA  THR 0 117      -9.080  -6.854   4.042  1.00  0.00      R00  C  
ATOM   1836  C   THR 0 117      -7.551  -7.208   4.073  1.00  0.00      R00  C  
ATOM   1837  O   THR 0 117      -6.783  -6.701   3.286  1.00  0.00      R00  O  
ATOM   1838  CB  THR 0 117      -9.318  -5.640   5.017  1.00  0.00      R00  C  
ATOM   1839  OG1 THR 0 117      -8.749  -5.772   6.296  1.00  0.00      R00  O  
ATOM   1840  CG2 THR 0 117     -10.803  -5.313   5.203  1.00  0.00      R00  C  
ATOM   1841  H   THR 0 117     -10.406  -7.963   5.221  1.00  0.00      R00  H  
ATOM   1842  HG1 THR 0 117      -9.260  -6.398   6.815  1.00  0.00      R00  H  
ATOM   1843  HA  THR 0 117      -9.272  -6.429   3.057  1.00  0.00           H  
ATOM   1844  HB  THR 0 117      -8.793  -4.777   4.608  1.00  0.00           H  
ATOM   1845 HG21 THR 0 117     -10.962  -4.389   5.758  1.00  0.00           H  
ATOM   1846 HG22 THR 0 117     -11.269  -5.496   4.234  1.00  0.00           H  
ATOM   1847 HG23 THR 0 117     -11.277  -6.120   5.762  1.00  0.00           H  
ATOM   1848  N   GLY 0 118      -7.168  -8.210   4.878  1.00  0.00      R00  N  
ATOM   1849  CA  GLY 0 118      -5.820  -8.566   5.245  1.00  0.00      R00  C  
ATOM   1850  C   GLY 0 118      -5.140  -9.443   4.095  1.00  0.00      R00  C  
ATOM   1851  O   GLY 0 118      -4.032  -9.177   3.746  1.00  0.00      R00  O  
ATOM   1852  H   GLY 0 118      -7.836  -8.835   5.307  1.00  0.00      R00  H  
ATOM   1853  HA3 GLY 0 118      -5.875  -9.171   6.150  1.00  0.00           H  
ATOM   1854  HA2 GLY 0 118      -5.177  -7.707   5.440  1.00  0.00           H  
ATOM   1855  N   ILE 0 119      -5.847 -10.469   3.598  1.00  0.00      R00  N  
ATOM   1856  CA  ILE 0 119      -5.386 -11.233   2.418  1.00  0.00      R00  C  
ATOM   1857  C   ILE 0 119      -5.292 -10.265   1.165  1.00  0.00      R00  C  
ATOM   1858  O   ILE 0 119      -4.385 -10.384   0.333  1.00  0.00      R00  O  
ATOM   1859  CB  ILE 0 119      -6.306 -12.409   2.096  1.00  0.00      R00  C  
ATOM   1860  CG2 ILE 0 119      -5.953 -13.247   0.858  1.00  0.00      R00  C  
ATOM   1861  CG1 ILE 0 119      -6.550 -13.318   3.365  1.00  0.00      R00  C  
ATOM   1862  CD1 ILE 0 119      -7.673 -14.435   3.165  1.00  0.00      R00  C  
ATOM   1863  H   ILE 0 119      -6.778 -10.705   3.912  1.00  0.00      R00  H  
ATOM   1864  HA  ILE 0 119      -4.383 -11.547   2.704  1.00  0.00           H  
ATOM   1865  HB  ILE 0 119      -7.276 -11.954   1.892  1.00  0.00           H  
ATOM   1866 HG21 ILE 0 119      -6.719 -14.013   0.739  1.00  0.00           H  
ATOM   1867 HG22 ILE 0 119      -5.782 -12.697  -0.068  1.00  0.00           H  
ATOM   1868 HG23 ILE 0 119      -5.037 -13.782   1.112  1.00  0.00           H  
ATOM   1869 HG13 ILE 0 119      -6.752 -12.703   4.242  1.00  0.00           H  
ATOM   1870 HG12 ILE 0 119      -5.596 -13.730   3.692  1.00  0.00           H  
ATOM   1871 HD11 ILE 0 119      -8.607 -14.162   2.673  1.00  0.00           H  
ATOM   1872 HD12 ILE 0 119      -7.274 -15.211   2.512  1.00  0.00           H  
ATOM   1873 HD13 ILE 0 119      -7.959 -14.831   4.140  1.00  0.00           H  
ATOM   1874  N   ASN 0 120      -6.194  -9.256   1.039  1.00  0.00      R00  N  
ATOM   1875  CA  ASN 0 120      -6.173  -8.243  -0.017  1.00  0.00      R00  C  
ATOM   1876  C   ASN 0 120      -4.889  -7.319   0.175  1.00  0.00      R00  C  
ATOM   1877  O   ASN 0 120      -4.249  -7.070  -0.872  1.00  0.00      R00  O  
ATOM   1878  CB  ASN 0 120      -7.484  -7.411   0.015  1.00  0.00      R00  C  
ATOM   1879  CG  ASN 0 120      -7.787  -6.491  -1.206  1.00  0.00      R00  C  
ATOM   1880  OD1 ASN 0 120      -8.926  -6.166  -1.472  1.00  0.00      R00  O  
ATOM   1881  ND2 ASN 0 120      -6.813  -6.070  -2.023  1.00  0.00      R00  N  
ATOM   1882  H   ASN 0 120      -6.890  -9.168   1.765  1.00  0.00      R00  H  
ATOM   1883 HD21 ASN 0 120      -7.060  -5.492  -2.813  1.00  0.00      R00  H  
ATOM   1884 HD22 ASN 0 120      -5.842  -6.284  -1.845  1.00  0.00      R00  H  
ATOM   1885  HA  ASN 0 120      -6.239  -8.523  -1.068  1.00  0.00           H  
ATOM   1886  HB3 ASN 0 120      -7.526  -6.903   0.979  1.00  0.00           H  
ATOM   1887  HB2 ASN 0 120      -8.358  -8.059   0.084  1.00  0.00           H  
ATOM   1888  N   GLN 0 121      -4.600  -6.838   1.386  1.00  0.00      R00  N  
ATOM   1889  CA  GLN 0 121      -3.453  -5.973   1.748  1.00  0.00      R00  C  
ATOM   1890  C   GLN 0 121      -2.084  -6.520   1.280  1.00  0.00      R00  C  
ATOM   1891  O   GLN 0 121      -1.276  -5.728   0.771  1.00  0.00      R00  O  
ATOM   1892  CB  GLN 0 121      -3.602  -5.704   3.243  1.00  0.00      R00  C  
ATOM   1893  CG  GLN 0 121      -2.691  -4.621   3.893  1.00  0.00      R00  C  
ATOM   1894  CD  GLN 0 121      -2.476  -4.836   5.375  1.00  0.00      R00  C  
ATOM   1895  OE1 GLN 0 121      -1.726  -5.679   5.799  1.00  0.00      R00  O  
ATOM   1896  NE2 GLN 0 121      -2.876  -3.921   6.249  1.00  0.00      R00  N  
ATOM   1897  H   GLN 0 121      -5.355  -7.043   2.025  1.00  0.00      R00  H  
ATOM   1898 HE21 GLN 0 121      -2.691  -3.874   7.241  1.00  0.00      R00  H  
ATOM   1899 HE22 GLN 0 121      -3.338  -3.143   5.800  1.00  0.00      R00  H  
ATOM   1900  HA  GLN 0 121      -3.641  -4.992   1.311  1.00  0.00           H  
ATOM   1901  HB3 GLN 0 121      -3.368  -6.614   3.796  1.00  0.00           H  
ATOM   1902  HB2 GLN 0 121      -4.632  -5.443   3.484  1.00  0.00           H  
ATOM   1903  HG3 GLN 0 121      -3.150  -3.654   3.686  1.00  0.00           H  
ATOM   1904  HG2 GLN 0 121      -1.679  -4.679   3.492  1.00  0.00           H  
ATOM   1905  N   PHE 0 122      -1.843  -7.820   1.422  1.00  0.00      R00  N  
ATOM   1906  CA  PHE 0 122      -0.732  -8.661   0.888  1.00  0.00      R00  C  
ATOM   1907  C   PHE 0 122      -0.839  -8.909  -0.624  1.00  0.00      R00  C  
ATOM   1908  O   PHE 0 122       0.105  -8.641  -1.336  1.00  0.00      R00  O  
ATOM   1909  CB  PHE 0 122      -0.639 -10.018   1.639  1.00  0.00      R00  C  
ATOM   1910  CG  PHE 0 122       0.040 -10.008   2.988  1.00  0.00      R00  C  
ATOM   1911  CD1 PHE 0 122       0.004  -8.833   3.774  1.00  0.00      R00  C  
ATOM   1912  CD2 PHE 0 122       0.618 -11.173   3.520  1.00  0.00      R00  C  
ATOM   1913  CE1 PHE 0 122       0.634  -8.748   4.990  1.00  0.00      R00  C  
ATOM   1914  CE2 PHE 0 122       1.225 -11.014   4.766  1.00  0.00      R00  C  
ATOM   1915  CZ  PHE 0 122       1.225  -9.841   5.569  1.00  0.00      R00  C  
ATOM   1916  H   PHE 0 122      -2.470  -8.308   2.046  1.00  0.00      R00  H  
ATOM   1917  HA  PHE 0 122       0.125  -8.024   1.105  1.00  0.00           H  
ATOM   1918  HB3 PHE 0 122      -0.086 -10.729   1.026  1.00  0.00           H  
ATOM   1919  HB2 PHE 0 122      -1.653 -10.394   1.772  1.00  0.00           H  
ATOM   1920  HD1 PHE 0 122      -0.407  -7.946   3.314  1.00  0.00           H  
ATOM   1921  HD2 PHE 0 122       0.657 -12.082   2.937  1.00  0.00           H  
ATOM   1922  HE1 PHE 0 122       0.483  -7.877   5.610  1.00  0.00           H  
ATOM   1923  HE2 PHE 0 122       1.835 -11.800   5.186  1.00  0.00           H  
ATOM   1924  HZ  PHE 0 122       1.586  -9.846   6.587  1.00  0.00           H  
ATOM   1925  N   THR 0 123      -2.042  -9.305  -1.075  1.00  0.00      R00  N  
ATOM   1926  CA  THR 0 123      -2.313  -9.779  -2.489  1.00  0.00      R00  C  
ATOM   1927  C   THR 0 123      -2.205  -8.662  -3.506  1.00  0.00      R00  C  
ATOM   1928  O   THR 0 123      -1.706  -8.938  -4.651  1.00  0.00      R00  O  
ATOM   1929  CB  THR 0 123      -3.662 -10.371  -2.675  1.00  0.00      R00  C  
ATOM   1930  OG1 THR 0 123      -3.786 -11.623  -2.040  1.00  0.00      R00  O  
ATOM   1931  CG2 THR 0 123      -4.234 -10.720  -4.079  1.00  0.00      R00  C  
ATOM   1932  H   THR 0 123      -2.844  -9.433  -0.475  1.00  0.00      R00  H  
ATOM   1933  HG1 THR 0 123      -3.453 -11.566  -1.142  1.00  0.00      R00  H  
ATOM   1934  HA  THR 0 123      -1.535 -10.474  -2.802  1.00  0.00           H  
ATOM   1935  HB  THR 0 123      -4.232  -9.547  -2.245  1.00  0.00           H  
ATOM   1936 HG21 THR 0 123      -3.558 -11.464  -4.502  1.00  0.00           H  
ATOM   1937 HG22 THR 0 123      -5.224 -11.148  -3.924  1.00  0.00           H  
ATOM   1938 HG23 THR 0 123      -4.352  -9.894  -4.781  1.00  0.00           H  
ATOM   1939  N   SER 0 124      -2.523  -7.406  -3.130  1.00  0.00      R00  N  
ATOM   1940  CA  SER 0 124      -2.412  -6.207  -3.996  1.00  0.00      R00  C  
ATOM   1941  C   SER 0 124      -0.988  -5.846  -4.304  1.00  0.00      R00  C  
ATOM   1942  O   SER 0 124      -0.777  -5.441  -5.435  1.00  0.00      R00  O  
ATOM   1943  CB  SER 0 124      -3.106  -5.114  -3.149  1.00  0.00      R00  C  
ATOM   1944  OG  SER 0 124      -3.093  -3.815  -3.626  1.00  0.00      R00  O  
ATOM   1945  H   SER 0 124      -2.988  -7.335  -2.236  1.00  0.00      R00  H  
ATOM   1946  HG  SER 0 124      -3.778  -3.733  -4.294  1.00  0.00      R00  H  
ATOM   1947  HA  SER 0 124      -3.070  -6.324  -4.857  1.00  0.00           H  
ATOM   1948  HB3 SER 0 124      -2.605  -5.061  -2.182  1.00  0.00           H  
ATOM   1949  HB2 SER 0 124      -4.164  -5.325  -2.992  1.00  0.00           H  
ATOM   1950  N   SER 0 125      -0.010  -6.082  -3.336  1.00  0.00      R00  N  
ATOM   1951  CA  SER 0 125       1.461  -5.922  -3.604  1.00  0.00      R00  C  
ATOM   1952  C   SER 0 125       1.873  -6.837  -4.728  1.00  0.00      R00  C  
ATOM   1953  O   SER 0 125       2.607  -6.517  -5.604  1.00  0.00      R00  O  
ATOM   1954  CB  SER 0 125       2.196  -6.103  -2.267  1.00  0.00      R00  C  
ATOM   1955  OG  SER 0 125       3.468  -5.586  -2.421  1.00  0.00      R00  O  
ATOM   1956  H   SER 0 125      -0.279  -6.304  -2.388  1.00  0.00      R00  H  
ATOM   1957  HG  SER 0 125       3.605  -5.142  -1.580  1.00  0.00      R00  H  
ATOM   1958  HA  SER 0 125       1.665  -4.970  -4.094  1.00  0.00           H  
ATOM   1959  HB3 SER 0 125       2.234  -7.147  -1.955  1.00  0.00           H  
ATOM   1960  HB2 SER 0 125       1.781  -5.513  -1.451  1.00  0.00           H  
ATOM   1961  N   ILE 0 126       1.444  -8.135  -4.600  1.00  0.00      R00  N  
ATOM   1962  CA  ILE 0 126       1.774  -9.196  -5.480  1.00  0.00      R00  C  
ATOM   1963  C   ILE 0 126       1.003  -8.971  -6.820  1.00  0.00      R00  C  
ATOM   1964  O   ILE 0 126       1.547  -9.166  -7.892  1.00  0.00      R00  O  
ATOM   1965  CB  ILE 0 126       1.406 -10.607  -4.860  1.00  0.00      R00  C  
ATOM   1966  CG2 ILE 0 126       1.419 -11.855  -5.741  1.00  0.00      R00  C  
ATOM   1967  CG1 ILE 0 126       2.242 -10.925  -3.578  1.00  0.00      R00  C  
ATOM   1968  CD1 ILE 0 126       1.759 -12.141  -2.768  1.00  0.00      R00  C  
ATOM   1969  H   ILE 0 126       0.942  -8.411  -3.768  1.00  0.00      R00  H  
ATOM   1970  HA  ILE 0 126       2.803  -9.078  -5.820  1.00  0.00           H  
ATOM   1971  HB  ILE 0 126       0.419 -10.407  -4.442  1.00  0.00           H  
ATOM   1972 HG21 ILE 0 126       0.575 -11.936  -6.427  1.00  0.00           H  
ATOM   1973 HG22 ILE 0 126       2.350 -11.836  -6.308  1.00  0.00           H  
ATOM   1974 HG23 ILE 0 126       1.449 -12.753  -5.124  1.00  0.00           H  
ATOM   1975 HG13 ILE 0 126       1.963 -10.190  -2.823  1.00  0.00           H  
ATOM   1976 HG12 ILE 0 126       3.330 -10.871  -3.628  1.00  0.00           H  
ATOM   1977 HD11 ILE 0 126       1.360 -11.955  -1.770  1.00  0.00           H  
ATOM   1978 HD12 ILE 0 126       0.958 -12.668  -3.285  1.00  0.00           H  
ATOM   1979 HD13 ILE 0 126       2.633 -12.791  -2.779  1.00  0.00           H  
ATOM   1980  N   PHE 0 127      -0.188  -8.351  -6.891  1.00  0.00      R00  N  
ATOM   1981  CA  PHE 0 127      -1.048  -8.096  -8.054  1.00  0.00      R00  C  
ATOM   1982  C   PHE 0 127      -0.467  -6.975  -8.984  1.00  0.00      R00  C  
ATOM   1983  O   PHE 0 127      -0.369  -7.271 -10.180  1.00  0.00      R00  O  
ATOM   1984  CB  PHE 0 127      -2.471  -7.735  -7.523  1.00  0.00      R00  C  
ATOM   1985  CG  PHE 0 127      -3.426  -7.358  -8.627  1.00  0.00      R00  C  
ATOM   1986  CD1 PHE 0 127      -4.180  -6.167  -8.523  1.00  0.00      R00  C  
ATOM   1987  CD2 PHE 0 127      -3.589  -8.178  -9.770  1.00  0.00      R00  C  
ATOM   1988  CE1 PHE 0 127      -5.023  -5.745  -9.572  1.00  0.00      R00  C  
ATOM   1989  CE2 PHE 0 127      -4.340  -7.688 -10.810  1.00  0.00      R00  C  
ATOM   1990  CZ  PHE 0 127      -5.104  -6.512 -10.694  1.00  0.00      R00  C  
ATOM   1991  H   PHE 0 127      -0.593  -8.262  -5.970  1.00  0.00      R00  H  
ATOM   1992  HA  PHE 0 127      -1.026  -8.940  -8.743  1.00  0.00           H  
ATOM   1993  HB3 PHE 0 127      -2.376  -6.897  -6.832  1.00  0.00           H  
ATOM   1994  HB2 PHE 0 127      -2.934  -8.590  -7.031  1.00  0.00           H  
ATOM   1995  HD1 PHE 0 127      -4.033  -5.489  -7.696  1.00  0.00           H  
ATOM   1996  HD2 PHE 0 127      -3.141  -9.160  -9.816  1.00  0.00           H  
ATOM   1997  HE1 PHE 0 127      -5.435  -4.747  -9.605  1.00  0.00           H  
ATOM   1998  HE2 PHE 0 127      -4.332  -8.148 -11.788  1.00  0.00           H  
ATOM   1999  HZ  PHE 0 127      -5.576  -5.971 -11.501  1.00  0.00           H  
ATOM   2000  N   LEU 0 128       0.062  -5.891  -8.403  1.00  0.00      R00  N  
ATOM   2001  CA  LEU 0 128       0.725  -4.783  -9.015  1.00  0.00      R00  C  
ATOM   2002  C   LEU 0 128       2.066  -5.226  -9.564  1.00  0.00      R00  C  
ATOM   2003  O   LEU 0 128       2.502  -4.657 -10.546  1.00  0.00      R00  O  
ATOM   2004  CB  LEU 0 128       0.823  -3.696  -7.968  1.00  0.00      R00  C  
ATOM   2005  CG  LEU 0 128      -0.415  -2.840  -7.776  1.00  0.00      R00  C  
ATOM   2006  CD1 LEU 0 128      -0.428  -2.078  -6.465  1.00  0.00      R00  C  
ATOM   2007  CD2 LEU 0 128      -0.813  -1.921  -8.988  1.00  0.00      R00  C  
ATOM   2008  H   LEU 0 128       0.002  -5.809  -7.399  1.00  0.00      R00  H  
ATOM   2009  HA  LEU 0 128       0.103  -4.575  -9.886  1.00  0.00           H  
ATOM   2010  HB3 LEU 0 128       1.672  -3.043  -8.174  1.00  0.00           H  
ATOM   2011  HB2 LEU 0 128       1.106  -4.087  -6.990  1.00  0.00           H  
ATOM   2012  HG  LEU 0 128      -1.185  -3.612  -7.776  1.00  0.00           H  
ATOM   2013 HD11 LEU 0 128      -1.246  -2.436  -5.841  1.00  0.00           H  
ATOM   2014 HD12 LEU 0 128       0.433  -2.166  -5.802  1.00  0.00           H  
ATOM   2015 HD13 LEU 0 128      -0.414  -0.998  -6.612  1.00  0.00           H  
ATOM   2016 HD21 LEU 0 128      -0.225  -2.166  -9.872  1.00  0.00           H  
ATOM   2017 HD22 LEU 0 128      -1.845  -2.200  -9.199  1.00  0.00           H  
ATOM   2018 HD23 LEU 0 128      -0.955  -0.857  -8.794  1.00  0.00           H  
ATOM   2019  N   CYS 0 129       2.655  -6.344  -9.094  1.00  0.00      R00  N  
ATOM   2020  CA  CYS 0 129       3.895  -6.926  -9.575  1.00  0.00      R00  C  
ATOM   2021  C   CYS 0 129       3.648  -7.880 -10.758  1.00  0.00      R00  C  
ATOM   2022  O   CYS 0 129       4.215  -7.741 -11.797  1.00  0.00      R00  O  
ATOM   2023  CB  CYS 0 129       4.459  -7.692  -8.358  1.00  0.00      R00  C  
ATOM   2024  SG  CYS 0 129       6.126  -8.113  -8.775  1.00  0.00      R00  S  
ATOM   2025  H   CYS 0 129       2.121  -6.765  -8.348  1.00  0.00      R00  H  
ATOM   2026  HA  CYS 0 129       4.625  -6.203  -9.939  1.00  0.00           H  
ATOM   2027  HB3 CYS 0 129       3.879  -8.609  -8.254  1.00  0.00           H  
ATOM   2028  HB2 CYS 0 129       4.384  -7.121  -7.433  1.00  0.00           H  
ATOM   2029  HG  CYS 0 129       6.712  -7.024  -8.270  1.00  0.00           H  
ATOM   2030  N   ILE 0 130       2.590  -8.679 -10.703  1.00  0.00      R00  N  
ATOM   2031  CA  ILE 0 130       2.038  -9.515 -11.742  1.00  0.00      R00  C  
ATOM   2032  C   ILE 0 130       1.712  -8.698 -13.064  1.00  0.00      R00  C  
ATOM   2033  O   ILE 0 130       1.995  -9.197 -14.114  1.00  0.00      R00  O  
ATOM   2034  CB  ILE 0 130       0.753 -10.289 -11.206  1.00  0.00      R00  C  
ATOM   2035  CG2 ILE 0 130      -0.545 -10.424 -12.082  1.00  0.00      R00  C  
ATOM   2036  CG1 ILE 0 130       1.286 -11.700 -10.757  1.00  0.00      R00  C  
ATOM   2037  CD1 ILE 0 130       0.373 -12.462  -9.680  1.00  0.00      R00  C  
ATOM   2038  H   ILE 0 130       2.147  -8.862  -9.814  1.00  0.00      R00  H  
ATOM   2039  HA  ILE 0 130       2.803 -10.212 -12.083  1.00  0.00           H  
ATOM   2040  HB  ILE 0 130       0.397  -9.738 -10.335  1.00  0.00           H  
ATOM   2041 HG21 ILE 0 130      -0.933  -9.475 -12.454  1.00  0.00           H  
ATOM   2042 HG22 ILE 0 130      -0.518 -11.066 -12.963  1.00  0.00           H  
ATOM   2043 HG23 ILE 0 130      -1.237 -10.925 -11.406  1.00  0.00           H  
ATOM   2044 HG13 ILE 0 130       2.252 -11.587 -10.267  1.00  0.00           H  
ATOM   2045 HG12 ILE 0 130       1.555 -12.360 -11.582  1.00  0.00           H  
ATOM   2046 HD11 ILE 0 130      -0.247 -13.226 -10.150  1.00  0.00           H  
ATOM   2047 HD12 ILE 0 130       1.067 -12.975  -9.014  1.00  0.00           H  
ATOM   2048 HD13 ILE 0 130      -0.250 -11.821  -9.055  1.00  0.00           H  
ATOM   2049  N   MET 0 131       1.216  -7.506 -12.892  1.00  0.00      R00  N  
ATOM   2050  CA  MET 0 131       0.919  -6.568 -13.974  1.00  0.00      R00  C  
ATOM   2051  C   MET 0 131       2.189  -5.938 -14.597  1.00  0.00      R00  C  
ATOM   2052  O   MET 0 131       1.999  -5.291 -15.601  1.00  0.00      R00  O  
ATOM   2053  CB  MET 0 131      -0.122  -5.434 -13.519  1.00  0.00      R00  C  
ATOM   2054  CG  MET 0 131      -1.558  -5.959 -13.248  1.00  0.00      R00  C  
ATOM   2055  SD  MET 0 131      -2.849  -4.741 -13.619  1.00  0.00      R00  S  
ATOM   2056  CE  MET 0 131      -2.621  -3.494 -12.270  1.00  0.00      R00  C  
ATOM   2057  H   MET 0 131       1.092  -7.259 -11.920  1.00  0.00      R00  H  
ATOM   2058  HA  MET 0 131       0.376  -7.200 -14.678  1.00  0.00           H  
ATOM   2059  HB3 MET 0 131      -0.154  -4.692 -14.317  1.00  0.00           H  
ATOM   2060  HB2 MET 0 131       0.228  -4.768 -12.731  1.00  0.00           H  
ATOM   2061  HG3 MET 0 131      -1.569  -6.118 -12.169  1.00  0.00           H  
ATOM   2062  HG2 MET 0 131      -1.803  -6.909 -13.722  1.00  0.00           H  
ATOM   2063  HE1 MET 0 131      -2.889  -3.978 -11.331  1.00  0.00           H  
ATOM   2064  HE2 MET 0 131      -1.605  -3.119 -12.151  1.00  0.00           H  
ATOM   2065  HE3 MET 0 131      -3.270  -2.629 -12.411  1.00  0.00           H  
ATOM   2066  N   SER 0 132       3.389  -6.081 -13.889  1.00  0.00      R00  N  
ATOM   2067  CA  SER 0 132       4.602  -5.946 -14.705  1.00  0.00      R00  C  
ATOM   2068  C   SER 0 132       4.994  -7.350 -15.281  1.00  0.00      R00  C  
ATOM   2069  O   SER 0 132       5.515  -7.368 -16.411  1.00  0.00      R00  O  
ATOM   2070  CB  SER 0 132       5.758  -5.487 -13.775  1.00  0.00      R00  C  
ATOM   2071  OG  SER 0 132       5.521  -4.069 -13.674  1.00  0.00      R00  O  
ATOM   2072  H   SER 0 132       3.413  -6.640 -13.048  1.00  0.00      R00  H  
ATOM   2073  HG  SER 0 132       4.800  -3.805 -13.099  1.00  0.00      R00  H  
ATOM   2074  HA  SER 0 132       4.564  -5.243 -15.537  1.00  0.00           H  
ATOM   2075  HB3 SER 0 132       6.733  -5.652 -14.233  1.00  0.00           H  
ATOM   2076  HB2 SER 0 132       5.747  -6.038 -12.834  1.00  0.00           H  
ATOM   2077  N   ALA 0 133       4.796  -8.479 -14.559  1.00  0.00      R00  N  
ATOM   2078  CA  ALA 0 133       5.272  -9.801 -14.937  1.00  0.00      R00  C  
ATOM   2079  C   ALA 0 133       4.752 -10.370 -16.239  1.00  0.00      R00  C  
ATOM   2080  O   ALA 0 133       5.532 -10.926 -17.009  1.00  0.00      R00  O  
ATOM   2081  CB  ALA 0 133       4.932 -10.764 -13.873  1.00  0.00      R00  C  
ATOM   2082  H   ALA 0 133       4.206  -8.442 -13.740  1.00  0.00      R00  H  
ATOM   2083  HA  ALA 0 133       6.361  -9.827 -14.965  1.00  0.00           H  
ATOM   2084  HB1 ALA 0 133       5.232 -11.749 -14.231  1.00  0.00           H  
ATOM   2085  HB2 ALA 0 133       5.469 -10.572 -12.944  1.00  0.00           H  
ATOM   2086  HB3 ALA 0 133       3.870 -10.891 -13.662  1.00  0.00           H  
ATOM   2087  N   ASP 0 134       3.450 -10.158 -16.566  1.00  0.00      R00  N  
ATOM   2088  CA  ASP 0 134       2.821 -10.670 -17.841  1.00  0.00      R00  C  
ATOM   2089  C   ASP 0 134       3.463  -9.922 -19.024  1.00  0.00      R00  C  
ATOM   2090  O   ASP 0 134       3.487 -10.475 -20.132  1.00  0.00      R00  O  
ATOM   2091  CB  ASP 0 134       1.301 -10.618 -17.867  1.00  0.00      R00  C  
ATOM   2092  CG  ASP 0 134       0.592  -9.273 -18.318  1.00  0.00      R00  C  
ATOM   2093  OD1 ASP 0 134      -0.139  -8.660 -17.484  1.00  0.00      R00  O  
ATOM   2094  OD2 ASP 0 134       0.814  -8.813 -19.473  1.00  0.00      R00  O1-
ATOM   2095  H   ASP 0 134       2.982  -9.786 -15.752  1.00  0.00      R00  H  
ATOM   2096  HA  ASP 0 134       3.201 -11.680 -17.994  1.00  0.00           H  
ATOM   2097  HB3 ASP 0 134       0.935 -10.936 -16.891  1.00  0.00           H  
ATOM   2098  HB2 ASP 0 134       1.005 -11.379 -18.589  1.00  0.00           H  
ATOM   2099  N   ARG 0 135       3.910  -8.654 -18.764  1.00  0.00      R00  N  
ATOM   2100  CA  ARG 0 135       4.443  -7.845 -19.799  1.00  0.00      R00  C  
ATOM   2101  C   ARG 0 135       5.833  -8.151 -20.147  1.00  0.00      R00  C  
ATOM   2102  O   ARG 0 135       6.371  -7.882 -21.212  1.00  0.00      R00  O  
ATOM   2103  CB  ARG 0 135       4.293  -6.417 -19.350  1.00  0.00      R00  C  
ATOM   2104  CG  ARG 0 135       3.697  -5.513 -20.380  1.00  0.00      R00  C  
ATOM   2105  CD  ARG 0 135       2.290  -5.959 -20.960  1.00  0.00      R00  C  
ATOM   2106  NE  ARG 0 135       1.455  -6.380 -19.830  1.00  0.00      R00  N  
ATOM   2107  CZ  ARG 0 135       0.870  -5.621 -18.949  1.00  0.00      R00  C  
ATOM   2108  NH1 ARG 0 135       1.120  -4.352 -19.002  1.00  0.00      R00  N  
ATOM   2109  NH2 ARG 0 135       0.018  -6.145 -18.009  1.00  0.00      R00  N1+
ATOM   2110  H   ARG 0 135       3.655  -8.185 -17.907  1.00  0.00      R00  H  
ATOM   2111  HE  ARG 0 135       1.338  -7.382 -19.783  1.00  0.00      R00  H  
ATOM   2112 HH11 ARG 0 135       0.989  -3.832 -18.146  1.00  0.00      R00  H  
ATOM   2113 HH12 ARG 0 135       1.613  -3.884 -19.749  1.00  0.00      R00  H  
ATOM   2114 HH21 ARG 0 135      -0.415  -5.530 -17.335  1.00  0.00      R00  H  
ATOM   2115 HH22 ARG 0 135      -0.085  -7.137 -17.853  1.00  0.00      R00  H  
ATOM   2116  HA  ARG 0 135       3.788  -8.038 -20.649  1.00  0.00           H  
ATOM   2117  HB3 ARG 0 135       5.260  -6.010 -19.055  1.00  0.00           H  
ATOM   2118  HB2 ARG 0 135       3.627  -6.282 -18.498  1.00  0.00           H  
ATOM   2119  HG3 ARG 0 135       4.423  -5.392 -21.184  1.00  0.00           H  
ATOM   2120  HG2 ARG 0 135       3.721  -4.486 -20.017  1.00  0.00           H  
ATOM   2121  HD3 ARG 0 135       2.364  -6.596 -21.842  1.00  0.00           H  
ATOM   2122  HD2 ARG 0 135       1.901  -4.996 -21.291  1.00  0.00           H  
ATOM   2123  N   TYR 0 136       6.637  -8.534 -19.152  1.00  0.00      R00  N  
ATOM   2124  CA  TYR 0 136       7.979  -9.124 -19.255  1.00  0.00      R00  C  
ATOM   2125  C   TYR 0 136       7.887 -10.405 -20.125  1.00  0.00      R00  C  
ATOM   2126  O   TYR 0 136       8.520 -10.569 -21.149  1.00  0.00      R00  O  
ATOM   2127  CB  TYR 0 136       8.462  -9.449 -17.848  1.00  0.00      R00  C  
ATOM   2128  CG  TYR 0 136       9.505 -10.615 -17.573  1.00  0.00      R00  C  
ATOM   2129  CD1 TYR 0 136      10.840 -10.435 -17.680  1.00  0.00      R00  C  
ATOM   2130  CE1 TYR 0 136      11.792 -11.373 -17.303  1.00  0.00      R00  C  
ATOM   2131  CD2 TYR 0 136       8.999 -11.823 -17.035  1.00  0.00      R00  C  
ATOM   2132  CE2 TYR 0 136       9.893 -12.812 -16.695  1.00  0.00      R00  C  
ATOM   2133  CZ  TYR 0 136      11.288 -12.612 -16.761  1.00  0.00      R00  C  
ATOM   2134  OH  TYR 0 136      12.222 -13.566 -16.314  1.00  0.00      R00  O  
ATOM   2135  H   TYR 0 136       6.249  -8.775 -18.251  1.00  0.00      R00  H  
ATOM   2136  HH  TYR 0 136      11.882 -14.350 -15.878  1.00  0.00      R00  H  
ATOM   2137  HA  TYR 0 136       8.564  -8.354 -19.757  1.00  0.00           H  
ATOM   2138  HB3 TYR 0 136       7.818  -9.411 -16.969  1.00  0.00           H  
ATOM   2139  HB2 TYR 0 136       8.940  -8.478 -17.718  1.00  0.00           H  
ATOM   2140  HD1 TYR 0 136      11.233  -9.488 -18.017  1.00  0.00           H  
ATOM   2141  HE1 TYR 0 136      12.860 -11.213 -17.300  1.00  0.00           H  
ATOM   2142  HD2 TYR 0 136       7.966 -11.958 -16.751  1.00  0.00           H  
ATOM   2143  HE2 TYR 0 136       9.487 -13.701 -16.236  1.00  0.00           H  
ATOM   2144  N   ILE 0 137       6.942 -11.277 -19.761  1.00  0.00      R00  N  
ATOM   2145  CA  ILE 0 137       6.674 -12.544 -20.434  1.00  0.00      R00  C  
ATOM   2146  C   ILE 0 137       6.425 -12.396 -21.897  1.00  0.00      R00  C  
ATOM   2147  O   ILE 0 137       6.974 -13.171 -22.727  1.00  0.00      R00  O  
ATOM   2148  CB  ILE 0 137       5.582 -13.293 -19.712  1.00  0.00      R00  C  
ATOM   2149  CG2 ILE 0 137       4.582 -14.080 -20.630  1.00  0.00      R00  C  
ATOM   2150  CG1 ILE 0 137       6.215 -14.174 -18.646  1.00  0.00      R00  C  
ATOM   2151  CD1 ILE 0 137       5.348 -14.614 -17.505  1.00  0.00      R00  C  
ATOM   2152  H   ILE 0 137       6.191 -10.915 -19.191  1.00  0.00      R00  H  
ATOM   2153  HA  ILE 0 137       7.561 -13.163 -20.303  1.00  0.00           H  
ATOM   2154  HB  ILE 0 137       4.878 -12.555 -19.328  1.00  0.00           H  
ATOM   2155 HG21 ILE 0 137       3.785 -14.686 -20.198  1.00  0.00           H  
ATOM   2156 HG22 ILE 0 137       4.053 -13.300 -21.179  1.00  0.00           H  
ATOM   2157 HG23 ILE 0 137       5.116 -14.713 -21.339  1.00  0.00           H  
ATOM   2158 HG13 ILE 0 137       7.058 -13.631 -18.219  1.00  0.00           H  
ATOM   2159 HG12 ILE 0 137       6.789 -14.888 -19.236  1.00  0.00           H  
ATOM   2160 HD11 ILE 0 137       5.779 -15.514 -17.066  1.00  0.00           H  
ATOM   2161 HD12 ILE 0 137       5.170 -13.765 -16.845  1.00  0.00           H  
ATOM   2162 HD13 ILE 0 137       4.376 -14.852 -17.938  1.00  0.00           H  
ATOM   2163  N   ALA 0 138       5.607 -11.360 -22.245  1.00  0.00      R00  N  
ATOM   2164  CA  ALA 0 138       5.242 -11.108 -23.664  1.00  0.00      R00  C  
ATOM   2165  C   ALA 0 138       6.399 -11.149 -24.667  1.00  0.00      R00  C  
ATOM   2166  O   ALA 0 138       6.252 -11.669 -25.743  1.00  0.00      R00  O  
ATOM   2167  CB  ALA 0 138       4.462  -9.776 -23.728  1.00  0.00      R00  C  
ATOM   2168  H   ALA 0 138       5.152 -10.762 -21.570  1.00  0.00      R00  H  
ATOM   2169  HA  ALA 0 138       4.692 -12.032 -23.846  1.00  0.00           H  
ATOM   2170  HB1 ALA 0 138       3.658  -9.634 -23.005  1.00  0.00           H  
ATOM   2171  HB2 ALA 0 138       5.213  -8.987 -23.756  1.00  0.00           H  
ATOM   2172  HB3 ALA 0 138       3.913  -9.638 -24.659  1.00  0.00           H  
ATOM   2173  N   VAL 0 139       7.511 -10.425 -24.294  1.00  0.00      R00  N  
ATOM   2174  CA  VAL 0 139       8.713 -10.320 -25.063  1.00  0.00      R00  C  
ATOM   2175  C   VAL 0 139       9.847 -11.280 -24.539  1.00  0.00      R00  C  
ATOM   2176  O   VAL 0 139      10.682 -11.657 -25.369  1.00  0.00      R00  O  
ATOM   2177  CB  VAL 0 139       9.224  -8.828 -25.135  1.00  0.00      R00  C  
ATOM   2178  CG1 VAL 0 139       9.838  -8.430 -23.783  1.00  0.00      R00  C  
ATOM   2179  CG2 VAL 0 139      10.074  -8.403 -26.297  1.00  0.00      R00  C  
ATOM   2180  H   VAL 0 139       7.493 -10.100 -23.338  1.00  0.00      R00  H  
ATOM   2181  HA  VAL 0 139       8.448 -10.532 -26.099  1.00  0.00           H  
ATOM   2182  HB  VAL 0 139       8.403  -8.124 -25.267  1.00  0.00           H  
ATOM   2183 HG11 VAL 0 139       9.126  -8.568 -22.969  1.00  0.00           H  
ATOM   2184 HG12 VAL 0 139      10.715  -9.019 -23.516  1.00  0.00           H  
ATOM   2185 HG13 VAL 0 139      10.194  -7.403 -23.861  1.00  0.00           H  
ATOM   2186 HG21 VAL 0 139      10.642  -9.282 -26.601  1.00  0.00           H  
ATOM   2187 HG22 VAL 0 139       9.337  -8.139 -27.055  1.00  0.00           H  
ATOM   2188 HG23 VAL 0 139      10.726  -7.564 -26.054  1.00  0.00           H  
ATOM   2189  N   CYS 0 140       9.934 -11.637 -23.257  1.00  0.00      R00  N  
ATOM   2190  CA  CYS 0 140      11.113 -12.416 -22.668  1.00  0.00      R00  C  
ATOM   2191  C   CYS 0 140      10.865 -13.932 -22.715  1.00  0.00      R00  C  
ATOM   2192  O   CYS 0 140      11.781 -14.666 -22.461  1.00  0.00      R00  O  
ATOM   2193  CB  CYS 0 140      11.375 -11.969 -21.202  1.00  0.00      R00  C  
ATOM   2194  SG  CYS 0 140      11.780 -10.197 -21.072  1.00  0.00      R00  S  
ATOM   2195  H   CYS 0 140       9.194 -11.482 -22.587  1.00  0.00      R00  H  
ATOM   2196  HA  CYS 0 140      11.953 -12.156 -23.312  1.00  0.00           H  
ATOM   2197  HB3 CYS 0 140      12.197 -12.553 -20.788  1.00  0.00           H  
ATOM   2198  HB2 CYS 0 140      10.510 -12.211 -20.585  1.00  0.00           H  
ATOM   2199  HG  CYS 0 140      12.915 -10.534 -20.453  1.00  0.00           H  
ATOM   2200  N   HIS 0 141       9.629 -14.374 -23.034  1.00  0.00      R00  N  
ATOM   2201  CA  HIS 0 141       9.265 -15.799 -23.205  1.00  0.00      R00  C  
ATOM   2202  C   HIS 0 141       8.239 -15.869 -24.337  1.00  0.00      R00  C  
ATOM   2203  O   HIS 0 141       7.204 -16.401 -24.074  1.00  0.00      R00  O  
ATOM   2204  CB  HIS 0 141       8.842 -16.386 -21.882  1.00  0.00      R00  C  
ATOM   2205  CG  HIS 0 141       9.836 -16.568 -20.756  1.00  0.00      R00  C  
ATOM   2206  ND1 HIS 0 141      10.577 -17.712 -20.570  1.00  0.00      R00  N  
ATOM   2207  CD2 HIS 0 141      10.083 -15.741 -19.697  1.00  0.00      R00  C  
ATOM   2208  NE2 HIS 0 141      11.096 -16.397 -18.899  1.00  0.00      R00  N  
ATOM   2209  CE1 HIS 0 141      11.401 -17.477 -19.539  1.00  0.00      R00  C  
ATOM   2210  H   HIS 0 141       8.933 -13.659 -23.192  1.00  0.00      R00  H  
ATOM   2211  HD1 HIS 0 141      10.470 -18.546 -21.129  1.00  0.00      R00  H  
ATOM   2212  HA  HIS 0 141      10.125 -16.420 -23.456  1.00  0.00           H  
ATOM   2213  HB3 HIS 0 141       8.331 -17.343 -21.988  1.00  0.00           H  
ATOM   2214  HB2 HIS 0 141       7.962 -15.863 -21.507  1.00  0.00           H  
ATOM   2215  HD2 HIS 0 141       9.655 -14.785 -19.434  1.00  0.00           H  
ATOM   2216  HE1 HIS 0 141      12.086 -18.246 -19.214  1.00  0.00           H  
ATOM   2217  N   PRO 0 142       8.595 -15.453 -25.565  1.00  0.00      R00  N  
ATOM   2218  CA  PRO 0 142       7.521 -15.217 -26.600  1.00  0.00      R00  C  
ATOM   2219  C   PRO 0 142       6.731 -16.427 -27.086  1.00  0.00      R00  C  
ATOM   2220  O   PRO 0 142       5.552 -16.326 -27.465  1.00  0.00      R00  O  
ATOM   2221  CD  PRO 0 142       9.855 -14.997 -26.073  1.00  0.00      R00  C  
ATOM   2222  CB  PRO 0 142       8.284 -14.625 -27.729  1.00  0.00      R00  C  
ATOM   2223  CG  PRO 0 142       9.736 -15.052 -27.552  1.00  0.00      R00  C  
ATOM   2224  HD2 PRO 0 142      10.726 -15.557 -25.734  1.00  0.00           H  
ATOM   2225  HD3 PRO 0 142       9.937 -13.952 -25.773  1.00  0.00           H  
ATOM   2226  HA  PRO 0 142       6.835 -14.427 -26.294  1.00  0.00           H  
ATOM   2227  HB3 PRO 0 142       8.243 -13.536 -27.774  1.00  0.00           H  
ATOM   2228  HB2 PRO 0 142       7.818 -14.926 -28.667  1.00  0.00           H  
ATOM   2229  HG2 PRO 0 142       9.930 -16.094 -27.808  1.00  0.00           H  
ATOM   2230  HG3 PRO 0 142      10.352 -14.381 -28.149  1.00  0.00           H  
ATOM   2231  N   ILE 0 143       7.418 -17.609 -26.989  1.00  0.00      R00  N  
ATOM   2232  CA  ILE 0 143       6.808 -18.915 -27.360  1.00  0.00      R00  C  
ATOM   2233  C   ILE 0 143       5.719 -19.409 -26.372  1.00  0.00      R00  C  
ATOM   2234  O   ILE 0 143       4.657 -19.890 -26.764  1.00  0.00      R00  O  
ATOM   2235  CB  ILE 0 143       7.861 -20.062 -27.647  1.00  0.00      R00  C  
ATOM   2236  CG2 ILE 0 143       7.006 -21.350 -28.165  1.00  0.00      R00  C  
ATOM   2237  CG1 ILE 0 143       8.872 -19.685 -28.787  1.00  0.00      R00  C  
ATOM   2238  CD1 ILE 0 143      10.026 -20.609 -29.132  1.00  0.00      R00  C  
ATOM   2239  H   ILE 0 143       8.291 -17.624 -26.482  1.00  0.00      R00  H  
ATOM   2240  HA  ILE 0 143       6.224 -18.741 -28.264  1.00  0.00           H  
ATOM   2241  HB  ILE 0 143       8.405 -20.252 -26.722  1.00  0.00           H  
ATOM   2242 HG21 ILE 0 143       7.618 -22.246 -28.270  1.00  0.00           H  
ATOM   2243 HG22 ILE 0 143       6.209 -21.626 -27.475  1.00  0.00           H  
ATOM   2244 HG23 ILE 0 143       6.499 -21.108 -29.099  1.00  0.00           H  
ATOM   2245 HG13 ILE 0 143       9.168 -18.644 -28.655  1.00  0.00           H  
ATOM   2246 HG12 ILE 0 143       8.359 -19.553 -29.739  1.00  0.00           H  
ATOM   2247 HD11 ILE 0 143      10.511 -20.886 -28.196  1.00  0.00           H  
ATOM   2248 HD12 ILE 0 143       9.635 -21.506 -29.613  1.00  0.00           H  
ATOM   2249 HD13 ILE 0 143      10.778 -20.179 -29.794  1.00  0.00           H  
ATOM   2250  N   ALA 0 144       5.967 -19.258 -25.045  1.00  0.00      R00  N  
ATOM   2251  CA  ALA 0 144       4.926 -19.500 -24.040  1.00  0.00      R00  C  
ATOM   2252  C   ALA 0 144       3.851 -18.474 -23.793  1.00  0.00      R00  C  
ATOM   2253  O   ALA 0 144       2.798 -18.721 -23.218  1.00  0.00      R00  O  
ATOM   2254  CB  ALA 0 144       5.620 -19.882 -22.732  1.00  0.00      R00  C  
ATOM   2255  H   ALA 0 144       6.801 -18.752 -24.781  1.00  0.00      R00  H  
ATOM   2256  HA  ALA 0 144       4.305 -20.337 -24.359  1.00  0.00           H  
ATOM   2257  HB1 ALA 0 144       6.449 -20.586 -22.797  1.00  0.00           H  
ATOM   2258  HB2 ALA 0 144       6.035 -19.019 -22.211  1.00  0.00           H  
ATOM   2259  HB3 ALA 0 144       4.987 -20.282 -21.940  1.00  0.00           H  
ATOM   2260  N   ALA 0 145       4.262 -17.213 -24.124  1.00  0.00      R00  N  
ATOM   2261  CA  ALA 0 145       3.545 -15.980 -23.999  1.00  0.00      R00  C  
ATOM   2262  C   ALA 0 145       2.064 -16.065 -24.195  1.00  0.00      R00  C  
ATOM   2263  O   ALA 0 145       1.314 -15.850 -23.262  1.00  0.00      R00  O  
ATOM   2264  CB  ALA 0 145       4.194 -14.868 -24.744  1.00  0.00      R00  C  
ATOM   2265  H   ALA 0 145       5.207 -17.075 -24.452  1.00  0.00      R00  H  
ATOM   2266  HA  ALA 0 145       3.721 -15.750 -22.948  1.00  0.00           H  
ATOM   2267  HB1 ALA 0 145       5.149 -14.630 -24.277  1.00  0.00           H  
ATOM   2268  HB2 ALA 0 145       4.363 -15.110 -25.793  1.00  0.00           H  
ATOM   2269  HB3 ALA 0 145       3.625 -13.939 -24.706  1.00  0.00           H  
ATOM   2270  N   PRO 0 146       1.521 -16.512 -25.356  1.00  0.00      R00  N  
ATOM   2271  CA  PRO 0 146       0.026 -16.537 -25.543  1.00  0.00      R00  C  
ATOM   2272  C   PRO 0 146      -0.745 -17.519 -24.654  1.00  0.00      R00  C  
ATOM   2273  O   PRO 0 146      -1.978 -17.324 -24.410  1.00  0.00      R00  O  
ATOM   2274  CD  PRO 0 146       2.151 -16.884 -26.580  1.00  0.00      R00  C  
ATOM   2275  CB  PRO 0 146      -0.215 -16.800 -27.016  1.00  0.00      R00  C  
ATOM   2276  CG  PRO 0 146       1.061 -17.504 -27.474  1.00  0.00      R00  C  
ATOM   2277  HD2 PRO 0 146       2.971 -17.600 -26.524  1.00  0.00           H  
ATOM   2278  HD3 PRO 0 146       2.593 -15.968 -26.972  1.00  0.00           H  
ATOM   2279  HA  PRO 0 146      -0.453 -15.573 -25.367  1.00  0.00           H  
ATOM   2280  HB3 PRO 0 146      -0.279 -15.855 -27.556  1.00  0.00           H  
ATOM   2281  HB2 PRO 0 146      -1.106 -17.428 -27.026  1.00  0.00           H  
ATOM   2282  HG2 PRO 0 146       1.082 -18.551 -27.172  1.00  0.00           H  
ATOM   2283  HG3 PRO 0 146       1.457 -17.417 -28.486  1.00  0.00           H  
ATOM   2284  N   ARG 0 147       0.045 -18.397 -24.019  1.00  0.00      R00  N  
ATOM   2285  CA  ARG 0 147      -0.598 -19.445 -23.221  1.00  0.00      R00  C  
ATOM   2286  C   ARG 0 147      -0.611 -18.921 -21.743  1.00  0.00      R00  C  
ATOM   2287  O   ARG 0 147      -1.655 -18.994 -21.108  1.00  0.00      R00  O  
ATOM   2288  CB  ARG 0 147       0.332 -20.656 -23.313  1.00  0.00      R00  C  
ATOM   2289  CG  ARG 0 147       0.688 -20.975 -24.780  1.00  0.00      R00  C  
ATOM   2290  CD  ARG 0 147      -0.409 -21.066 -25.850  1.00  0.00      R00  C  
ATOM   2291  NE  ARG 0 147       0.147 -21.254 -27.175  1.00  0.00      R00  N  
ATOM   2292  CZ  ARG 0 147      -0.482 -21.315 -28.338  1.00  0.00      R00  C  
ATOM   2293  NH1 ARG 0 147       0.303 -21.420 -29.394  1.00  0.00      R00  N  
ATOM   2294  NH2 ARG 0 147      -1.831 -21.200 -28.433  1.00  0.00      R00  N1+
ATOM   2295  H   ARG 0 147       1.051 -18.432 -23.933  1.00  0.00      R00  H  
ATOM   2296  HE  ARG 0 147       1.147 -21.394 -27.170  1.00  0.00      R00  H  
ATOM   2297 HH11 ARG 0 147       0.023 -21.721 -30.317  1.00  0.00      R00  H  
ATOM   2298 HH12 ARG 0 147       1.299 -21.449 -29.227  1.00  0.00      R00  H  
ATOM   2299 HH21 ARG 0 147      -2.128 -20.994 -29.376  1.00  0.00      R00  H  
ATOM   2300 HH22 ARG 0 147      -2.447 -21.172 -27.632  1.00  0.00      R00  H  
ATOM   2301  HA  ARG 0 147      -1.608 -19.795 -23.434  1.00  0.00           H  
ATOM   2302  HB3 ARG 0 147      -0.191 -21.382 -22.690  1.00  0.00           H  
ATOM   2303  HB2 ARG 0 147       1.289 -20.520 -22.809  1.00  0.00           H  
ATOM   2304  HG3 ARG 0 147       1.076 -21.984 -24.639  1.00  0.00           H  
ATOM   2305  HG2 ARG 0 147       1.508 -20.360 -25.150  1.00  0.00           H  
ATOM   2306  HD3 ARG 0 147      -1.073 -20.205 -25.930  1.00  0.00           H  
ATOM   2307  HD2 ARG 0 147      -1.144 -21.814 -25.552  1.00  0.00           H  
ATOM   2308  N   LEU 0 148       0.476 -18.247 -21.201  1.00  0.00      R00  N  
ATOM   2309  CA  LEU 0 148       0.502 -17.554 -19.924  1.00  0.00      R00  C  
ATOM   2310  C   LEU 0 148      -0.293 -16.245 -19.859  1.00  0.00      R00  C  
ATOM   2311  O   LEU 0 148      -0.865 -15.895 -18.849  1.00  0.00      R00  O  
ATOM   2312  CB  LEU 0 148       1.973 -17.269 -19.590  1.00  0.00      R00  C  
ATOM   2313  CG  LEU 0 148       2.857 -18.495 -19.524  1.00  0.00      R00  C  
ATOM   2314  CD1 LEU 0 148       4.321 -18.180 -19.148  1.00  0.00      R00  C  
ATOM   2315  CD2 LEU 0 148       2.360 -19.679 -18.576  1.00  0.00      R00  C  
ATOM   2316  H   LEU 0 148       1.382 -18.178 -21.643  1.00  0.00      R00  H  
ATOM   2317  HA  LEU 0 148       0.249 -18.242 -19.118  1.00  0.00           H  
ATOM   2318  HB3 LEU 0 148       2.163 -16.614 -18.739  1.00  0.00           H  
ATOM   2319  HB2 LEU 0 148       2.354 -16.706 -20.442  1.00  0.00           H  
ATOM   2320  HG  LEU 0 148       3.007 -18.868 -20.538  1.00  0.00           H  
ATOM   2321 HD11 LEU 0 148       4.671 -18.512 -18.171  1.00  0.00           H  
ATOM   2322 HD12 LEU 0 148       5.036 -18.609 -19.850  1.00  0.00           H  
ATOM   2323 HD13 LEU 0 148       4.683 -17.154 -19.200  1.00  0.00           H  
ATOM   2324 HD21 LEU 0 148       2.080 -20.570 -19.138  1.00  0.00           H  
ATOM   2325 HD22 LEU 0 148       3.233 -19.877 -17.955  1.00  0.00           H  
ATOM   2326 HD23 LEU 0 148       1.496 -19.421 -17.964  1.00  0.00           H  
ATOM   2327  N   ARG 0 149      -0.447 -15.580 -20.980  1.00  0.00      R00  N  
ATOM   2328  CA  ARG 0 149      -1.360 -14.444 -21.272  1.00  0.00      R00  C  
ATOM   2329  C   ARG 0 149      -2.656 -14.938 -21.914  1.00  0.00      R00  C  
ATOM   2330  O   ARG 0 149      -3.067 -14.595 -23.023  1.00  0.00      R00  O  
ATOM   2331  CB  ARG 0 149      -0.623 -13.361 -22.096  1.00  0.00      R00  C  
ATOM   2332  CG  ARG 0 149       0.688 -12.934 -21.364  1.00  0.00      R00  C  
ATOM   2333  CD  ARG 0 149       1.329 -11.732 -22.056  1.00  0.00      R00  C  
ATOM   2334  NE  ARG 0 149       0.754 -10.409 -21.748  1.00  0.00      R00  N  
ATOM   2335  CZ  ARG 0 149       0.276  -9.494 -22.536  1.00  0.00      R00  C  
ATOM   2336  NH1 ARG 0 149      -0.138  -8.300 -22.042  1.00  0.00      R00  N  
ATOM   2337  NH2 ARG 0 149       0.069  -9.811 -23.837  1.00  0.00      R00  N1+
ATOM   2338  H   ARG 0 149      -0.148 -16.081 -21.805  1.00  0.00      R00  H  
ATOM   2339  HE  ARG 0 149       0.783 -10.121 -20.780  1.00  0.00      R00  H  
ATOM   2340 HH11 ARG 0 149      -0.450  -7.459 -22.505  1.00  0.00      R00  H  
ATOM   2341 HH12 ARG 0 149       0.148  -8.151 -21.085  1.00  0.00      R00  H  
ATOM   2342 HH21 ARG 0 149      -0.420  -9.121 -24.388  1.00  0.00      R00  H  
ATOM   2343 HH22 ARG 0 149       0.529 -10.539 -24.365  1.00  0.00      R00  H  
ATOM   2344  HA  ARG 0 149      -1.658 -14.012 -20.316  1.00  0.00           H  
ATOM   2345  HB3 ARG 0 149      -1.398 -12.596 -22.145  1.00  0.00           H  
ATOM   2346  HB2 ARG 0 149      -0.406 -13.792 -23.074  1.00  0.00           H  
ATOM   2347  HG3 ARG 0 149       1.405 -13.756 -21.363  1.00  0.00           H  
ATOM   2348  HG2 ARG 0 149       0.371 -12.647 -20.361  1.00  0.00           H  
ATOM   2349  HD3 ARG 0 149       1.147 -11.850 -23.124  1.00  0.00           H  
ATOM   2350  HD2 ARG 0 149       2.418 -11.730 -22.099  1.00  0.00           H  
ATOM   2351  N   THR 0 150      -3.387 -15.744 -21.150  1.00  0.00      R00  N  
ATOM   2352  CA  THR 0 150      -4.838 -16.032 -21.381  1.00  0.00      R00  C  
ATOM   2353  C   THR 0 150      -5.515 -15.471 -20.139  1.00  0.00      R00  C  
ATOM   2354  O   THR 0 150      -4.866 -15.444 -19.048  1.00  0.00      R00  O  
ATOM   2355  CB  THR 0 150      -5.148 -17.547 -21.353  1.00  0.00      R00  C  
ATOM   2356  OG1 THR 0 150      -4.358 -18.195 -20.309  1.00  0.00      R00  O  
ATOM   2357  CG2 THR 0 150      -4.895 -18.231 -22.693  1.00  0.00      R00  C  
ATOM   2358  H   THR 0 150      -3.056 -15.901 -20.209  1.00  0.00      R00  H  
ATOM   2359  HG1 THR 0 150      -3.459 -18.230 -20.644  1.00  0.00      R00  H  
ATOM   2360  HA  THR 0 150      -5.275 -15.694 -22.320  1.00  0.00           H  
ATOM   2361  HB  THR 0 150      -6.225 -17.622 -21.198  1.00  0.00           H  
ATOM   2362 HG21 THR 0 150      -5.089 -19.300 -22.611  1.00  0.00           H  
ATOM   2363 HG22 THR 0 150      -5.494 -17.868 -23.528  1.00  0.00           H  
ATOM   2364 HG23 THR 0 150      -3.824 -18.197 -22.893  1.00  0.00           H  
ATOM   2365  N   PRO 0 151      -6.713 -14.826 -20.230  1.00  0.00      R00  N  
ATOM   2366  CA  PRO 0 151      -7.427 -14.608 -18.979  1.00  0.00      R00  C  
ATOM   2367  C   PRO 0 151      -7.427 -15.703 -17.905  1.00  0.00      R00  C  
ATOM   2368  O   PRO 0 151      -7.325 -15.374 -16.738  1.00  0.00      R00  O  
ATOM   2369  CD  PRO 0 151      -7.515 -14.548 -21.424  1.00  0.00      R00  C  
ATOM   2370  CB  PRO 0 151      -8.855 -14.252 -19.426  1.00  0.00      R00  C  
ATOM   2371  CG  PRO 0 151      -8.598 -13.600 -20.836  1.00  0.00      R00  C  
ATOM   2372  HD2 PRO 0 151      -7.966 -15.500 -21.706  1.00  0.00           H  
ATOM   2373  HD3 PRO 0 151      -6.828 -14.029 -22.093  1.00  0.00           H  
ATOM   2374  HA  PRO 0 151      -6.937 -13.802 -18.433  1.00  0.00           H  
ATOM   2375  HB3 PRO 0 151      -9.402 -13.682 -18.675  1.00  0.00           H  
ATOM   2376  HB2 PRO 0 151      -9.495 -15.127 -19.540  1.00  0.00           H  
ATOM   2377  HG2 PRO 0 151      -9.493 -13.498 -21.449  1.00  0.00           H  
ATOM   2378  HG3 PRO 0 151      -8.161 -12.622 -20.630  1.00  0.00           H  
ATOM   2379  N   PHE 0 152      -7.686 -16.958 -18.343  1.00  0.00      R00  N  
ATOM   2380  CA  PHE 0 152      -7.762 -18.162 -17.466  1.00  0.00      R00  C  
ATOM   2381  C   PHE 0 152      -6.542 -18.289 -16.521  1.00  0.00      R00  C  
ATOM   2382  O   PHE 0 152      -6.709 -18.530 -15.286  1.00  0.00      R00  O  
ATOM   2383  CB  PHE 0 152      -7.926 -19.536 -18.194  1.00  0.00      R00  C  
ATOM   2384  CG  PHE 0 152      -7.953 -20.767 -17.277  1.00  0.00      R00  C  
ATOM   2385  CD1 PHE 0 152      -7.191 -21.918 -17.543  1.00  0.00      R00  C  
ATOM   2386  CD2 PHE 0 152      -8.934 -20.847 -16.212  1.00  0.00      R00  C  
ATOM   2387  CE1 PHE 0 152      -7.385 -23.094 -16.810  1.00  0.00      R00  C  
ATOM   2388  CE2 PHE 0 152      -9.013 -21.948 -15.387  1.00  0.00      R00  C  
ATOM   2389  CZ  PHE 0 152      -8.246 -23.063 -15.732  1.00  0.00      R00  C  
ATOM   2390  H   PHE 0 152      -7.933 -17.077 -19.315  1.00  0.00      R00  H  
ATOM   2391  HA  PHE 0 152      -8.584 -17.970 -16.777  1.00  0.00           H  
ATOM   2392  HB3 PHE 0 152      -7.171 -19.616 -18.977  1.00  0.00           H  
ATOM   2393  HB2 PHE 0 152      -8.898 -19.527 -18.689  1.00  0.00           H  
ATOM   2394  HD1 PHE 0 152      -6.479 -21.859 -18.353  1.00  0.00           H  
ATOM   2395  HD2 PHE 0 152      -9.527 -19.975 -15.979  1.00  0.00           H  
ATOM   2396  HE1 PHE 0 152      -6.808 -23.961 -17.097  1.00  0.00           H  
ATOM   2397  HE2 PHE 0 152      -9.583 -21.946 -14.470  1.00  0.00           H  
ATOM   2398  HZ  PHE 0 152      -8.277 -23.974 -15.153  1.00  0.00           H  
ATOM   2399  N   VAL 0 153      -5.274 -18.103 -17.085  1.00  0.00      R00  N  
ATOM   2400  CA  VAL 0 153      -3.997 -18.220 -16.349  1.00  0.00      R00  C  
ATOM   2401  C   VAL 0 153      -3.797 -16.951 -15.477  1.00  0.00      R00  C  
ATOM   2402  O   VAL 0 153      -3.424 -17.071 -14.307  1.00  0.00      R00  O  
ATOM   2403  CB  VAL 0 153      -2.758 -18.381 -17.324  1.00  0.00      R00  C  
ATOM   2404  CG1 VAL 0 153      -1.365 -18.324 -16.612  1.00  0.00      R00  C  
ATOM   2405  CG2 VAL 0 153      -2.909 -19.744 -17.980  1.00  0.00      R00  C  
ATOM   2406  H   VAL 0 153      -5.171 -17.792 -18.040  1.00  0.00      R00  H  
ATOM   2407  HA  VAL 0 153      -4.090 -19.049 -15.647  1.00  0.00           H  
ATOM   2408  HB  VAL 0 153      -2.797 -17.526 -17.999  1.00  0.00           H  
ATOM   2409 HG11 VAL 0 153      -1.341 -18.814 -15.639  1.00  0.00           H  
ATOM   2410 HG12 VAL 0 153      -0.596 -18.853 -17.174  1.00  0.00           H  
ATOM   2411 HG13 VAL 0 153      -1.147 -17.265 -16.477  1.00  0.00           H  
ATOM   2412 HG21 VAL 0 153      -2.812 -20.500 -17.201  1.00  0.00           H  
ATOM   2413 HG22 VAL 0 153      -3.794 -20.043 -18.541  1.00  0.00           H  
ATOM   2414 HG23 VAL 0 153      -2.092 -19.943 -18.674  1.00  0.00           H  
ATOM   2415  N   SER 0 154      -4.069 -15.747 -16.006  1.00  0.00      R00  N  
ATOM   2416  CA  SER 0 154      -4.068 -14.482 -15.281  1.00  0.00      R00  C  
ATOM   2417  C   SER 0 154      -5.064 -14.419 -14.098  1.00  0.00      R00  C  
ATOM   2418  O   SER 0 154      -4.752 -13.789 -13.069  1.00  0.00      R00  O  
ATOM   2419  CB  SER 0 154      -4.378 -13.295 -16.190  1.00  0.00      R00  C  
ATOM   2420  OG  SER 0 154      -3.275 -13.083 -17.090  1.00  0.00      R00  O  
ATOM   2421  H   SER 0 154      -4.598 -15.757 -16.866  1.00  0.00      R00  H  
ATOM   2422  HG  SER 0 154      -3.432 -13.690 -17.816  1.00  0.00      R00  H  
ATOM   2423  HA  SER 0 154      -3.077 -14.405 -14.834  1.00  0.00           H  
ATOM   2424  HB3 SER 0 154      -4.545 -12.394 -15.599  1.00  0.00           H  
ATOM   2425  HB2 SER 0 154      -5.283 -13.567 -16.733  1.00  0.00           H  
ATOM   2426  N   ARG 0 155      -6.155 -15.085 -14.166  1.00  0.00      R00  N  
ATOM   2427  CA  ARG 0 155      -7.062 -15.350 -13.102  1.00  0.00      R00  C  
ATOM   2428  C   ARG 0 155      -6.629 -16.331 -12.019  1.00  0.00      R00  C  
ATOM   2429  O   ARG 0 155      -6.710 -16.109 -10.804  1.00  0.00      R00  O  
ATOM   2430  CB  ARG 0 155      -8.353 -15.904 -13.696  1.00  0.00      R00  C  
ATOM   2431  CG  ARG 0 155      -9.372 -14.865 -14.267  1.00  0.00      R00  C  
ATOM   2432  CD  ARG 0 155     -10.466 -15.500 -15.122  1.00  0.00      R00  C  
ATOM   2433  NE  ARG 0 155     -11.020 -16.707 -14.459  1.00  0.00      R00  N  
ATOM   2434  CZ  ARG 0 155     -11.438 -17.861 -15.135  1.00  0.00      R00  C  
ATOM   2435  NH1 ARG 0 155     -11.960 -18.856 -14.454  1.00  0.00      R00  N  
ATOM   2436  NH2 ARG 0 155     -11.261 -17.885 -16.447  1.00  0.00      R00  N1+
ATOM   2437  H   ARG 0 155      -6.379 -15.511 -15.054  1.00  0.00      R00  H  
ATOM   2438  HE  ARG 0 155     -11.425 -16.443 -13.572  1.00  0.00      R00  H  
ATOM   2439 HH11 ARG 0 155     -12.078 -19.753 -14.904  1.00  0.00      R00  H  
ATOM   2440 HH12 ARG 0 155     -11.876 -18.869 -13.447  1.00  0.00      R00  H  
ATOM   2441 HH21 ARG 0 155     -11.475 -18.680 -17.033  1.00  0.00      R00  H  
ATOM   2442 HH22 ARG 0 155     -11.260 -16.959 -16.850  1.00  0.00      R00  H  
ATOM   2443  HA  ARG 0 155      -7.327 -14.368 -12.710  1.00  0.00           H  
ATOM   2444  HB3 ARG 0 155      -9.055 -16.480 -13.094  1.00  0.00           H  
ATOM   2445  HB2 ARG 0 155      -8.081 -16.686 -14.405  1.00  0.00           H  
ATOM   2446  HG3 ARG 0 155      -8.741 -14.202 -14.860  1.00  0.00           H  
ATOM   2447  HG2 ARG 0 155      -9.790 -14.176 -13.532  1.00  0.00           H  
ATOM   2448  HD3 ARG 0 155     -10.197 -15.640 -16.169  1.00  0.00           H  
ATOM   2449  HD2 ARG 0 155     -11.310 -14.834 -14.938  1.00  0.00           H  
ATOM   2450  N   ILE 0 156      -5.831 -17.342 -12.434  1.00  0.00      R00  N  
ATOM   2451  CA  ILE 0 156      -5.162 -18.245 -11.602  1.00  0.00      R00  C  
ATOM   2452  C   ILE 0 156      -4.026 -17.556 -10.821  1.00  0.00      R00  C  
ATOM   2453  O   ILE 0 156      -4.111 -17.583  -9.581  1.00  0.00      R00  O  
ATOM   2454  CB  ILE 0 156      -4.692 -19.566 -12.376  1.00  0.00      R00  C  
ATOM   2455  CG2 ILE 0 156      -3.292 -20.099 -12.088  1.00  0.00      R00  C  
ATOM   2456  CG1 ILE 0 156      -5.771 -20.751 -12.342  1.00  0.00      R00  C  
ATOM   2457  CD1 ILE 0 156      -5.714 -21.761 -13.447  1.00  0.00      R00  C  
ATOM   2458  H   ILE 0 156      -5.800 -17.445 -13.438  1.00  0.00      R00  H  
ATOM   2459  HA  ILE 0 156      -5.957 -18.570 -10.931  1.00  0.00           H  
ATOM   2460  HB  ILE 0 156      -4.626 -19.185 -13.395  1.00  0.00           H  
ATOM   2461 HG21 ILE 0 156      -3.043 -20.876 -12.810  1.00  0.00           H  
ATOM   2462 HG22 ILE 0 156      -2.577 -19.296 -12.267  1.00  0.00           H  
ATOM   2463 HG23 ILE 0 156      -3.208 -20.387 -11.040  1.00  0.00           H  
ATOM   2464 HG13 ILE 0 156      -6.721 -20.217 -12.332  1.00  0.00           H  
ATOM   2465 HG12 ILE 0 156      -5.665 -21.246 -11.377  1.00  0.00           H  
ATOM   2466 HD11 ILE 0 156      -5.141 -21.382 -14.293  1.00  0.00           H  
ATOM   2467 HD12 ILE 0 156      -5.179 -22.666 -13.157  1.00  0.00           H  
ATOM   2468 HD13 ILE 0 156      -6.746 -21.969 -13.729  1.00  0.00           H  
ATOM   2469  N   VAL 0 157      -3.095 -16.804 -11.393  1.00  0.00      R00  N  
ATOM   2470  CA  VAL 0 157      -1.904 -16.372 -10.679  1.00  0.00      R00  C  
ATOM   2471  C   VAL 0 157      -2.160 -15.235  -9.657  1.00  0.00      R00  C  
ATOM   2472  O   VAL 0 157      -1.436 -15.001  -8.673  1.00  0.00      R00  O  
ATOM   2473  CB  VAL 0 157      -0.797 -15.790 -11.650  1.00  0.00      R00  C  
ATOM   2474  CG1 VAL 0 157      -0.385 -16.901 -12.671  1.00  0.00      R00  C  
ATOM   2475  CG2 VAL 0 157      -1.374 -14.545 -12.362  1.00  0.00      R00  C  
ATOM   2476  H   VAL 0 157      -3.180 -16.641 -12.386  1.00  0.00      R00  H  
ATOM   2477  HA  VAL 0 157      -1.448 -17.195 -10.129  1.00  0.00           H  
ATOM   2478  HB  VAL 0 157       0.095 -15.535 -11.077  1.00  0.00           H  
ATOM   2479 HG11 VAL 0 157       0.368 -16.411 -13.288  1.00  0.00           H  
ATOM   2480 HG12 VAL 0 157       0.059 -17.745 -12.143  1.00  0.00           H  
ATOM   2481 HG13 VAL 0 157      -1.234 -17.213 -13.279  1.00  0.00           H  
ATOM   2482 HG21 VAL 0 157      -2.326 -14.807 -12.826  1.00  0.00           H  
ATOM   2483 HG22 VAL 0 157      -1.573 -13.663 -11.754  1.00  0.00           H  
ATOM   2484 HG23 VAL 0 157      -0.681 -14.145 -13.102  1.00  0.00           H  
ATOM   2485  N   SER 0 158      -3.320 -14.611  -9.904  1.00  0.00      R00  N  
ATOM   2486  CA  SER 0 158      -3.999 -13.651  -9.027  1.00  0.00      R00  C  
ATOM   2487  C   SER 0 158      -4.826 -14.387  -7.944  1.00  0.00      R00  C  
ATOM   2488  O   SER 0 158      -4.605 -14.113  -6.749  1.00  0.00      R00  O  
ATOM   2489  CB  SER 0 158      -4.700 -12.737 -10.021  1.00  0.00      R00  C  
ATOM   2490  OG  SER 0 158      -5.826 -13.412 -10.583  1.00  0.00      R00  O  
ATOM   2491  H   SER 0 158      -3.861 -14.854 -10.722  1.00  0.00      R00  H  
ATOM   2492  HG  SER 0 158      -5.707 -13.632 -11.509  1.00  0.00      R00  H  
ATOM   2493  HA  SER 0 158      -3.297 -13.049  -8.450  1.00  0.00           H  
ATOM   2494  HB3 SER 0 158      -3.920 -12.496 -10.743  1.00  0.00           H  
ATOM   2495  HB2 SER 0 158      -5.161 -11.798  -9.715  1.00  0.00           H  
ATOM   2496  N   ALA 0 159      -5.622 -15.398  -8.271  1.00  0.00      R00  N  
ATOM   2497  CA  ALA 0 159      -6.229 -16.276  -7.226  1.00  0.00      R00  C  
ATOM   2498  C   ALA 0 159      -5.214 -17.087  -6.356  1.00  0.00      R00  C  
ATOM   2499  O   ALA 0 159      -5.530 -17.329  -5.215  1.00  0.00      R00  O  
ATOM   2500  CB  ALA 0 159      -7.288 -17.271  -7.799  1.00  0.00      R00  C  
ATOM   2501  H   ALA 0 159      -5.852 -15.524  -9.246  1.00  0.00      R00  H  
ATOM   2502  HA  ALA 0 159      -6.811 -15.613  -6.585  1.00  0.00           H  
ATOM   2503  HB1 ALA 0 159      -7.663 -17.736  -6.887  1.00  0.00           H  
ATOM   2504  HB2 ALA 0 159      -8.125 -16.822  -8.334  1.00  0.00           H  
ATOM   2505  HB3 ALA 0 159      -6.845 -18.099  -8.353  1.00  0.00           H  
ATOM   2506  N   ALA 0 160      -4.032 -17.362  -6.944  1.00  0.00      R00  N  
ATOM   2507  CA  ALA 0 160      -2.887 -18.102  -6.269  1.00  0.00      R00  C  
ATOM   2508  C   ALA 0 160      -2.159 -17.201  -5.320  1.00  0.00      R00  C  
ATOM   2509  O   ALA 0 160      -1.848 -17.599  -4.220  1.00  0.00      R00  O  
ATOM   2510  CB  ALA 0 160      -1.982 -18.757  -7.297  1.00  0.00      R00  C  
ATOM   2511  H   ALA 0 160      -3.910 -17.110  -7.915  1.00  0.00      R00  H  
ATOM   2512  HA  ALA 0 160      -3.335 -18.950  -5.752  1.00  0.00           H  
ATOM   2513  HB1 ALA 0 160      -1.416 -19.603  -6.907  1.00  0.00           H  
ATOM   2514  HB2 ALA 0 160      -2.559 -19.255  -8.077  1.00  0.00           H  
ATOM   2515  HB3 ALA 0 160      -1.253 -18.085  -7.751  1.00  0.00           H  
ATOM   2516  N   ALA 0 161      -2.004 -15.965  -5.715  1.00  0.00      R00  N  
ATOM   2517  CA  ALA 0 161      -1.677 -14.807  -4.864  1.00  0.00      R00  C  
ATOM   2518  C   ALA 0 161      -2.524 -14.701  -3.596  1.00  0.00      R00  C  
ATOM   2519  O   ALA 0 161      -2.053 -14.445  -2.492  1.00  0.00      R00  O  
ATOM   2520  CB  ALA 0 161      -1.781 -13.488  -5.597  1.00  0.00      R00  C  
ATOM   2521  H   ALA 0 161      -2.317 -15.801  -6.661  1.00  0.00      R00  H  
ATOM   2522  HA  ALA 0 161      -0.669 -14.834  -4.450  1.00  0.00           H  
ATOM   2523  HB1 ALA 0 161      -1.140 -12.735  -5.137  1.00  0.00           H  
ATOM   2524  HB2 ALA 0 161      -1.448 -13.484  -6.635  1.00  0.00           H  
ATOM   2525  HB3 ALA 0 161      -2.768 -13.026  -5.633  1.00  0.00           H  
ATOM   2526  N   TRP 0 162      -3.854 -14.908  -3.845  1.00  0.00      R00  N  
ATOM   2527  CA  TRP 0 162      -4.852 -14.948  -2.701  1.00  0.00      R00  C  
ATOM   2528  C   TRP 0 162      -4.672 -16.155  -1.792  1.00  0.00      R00  C  
ATOM   2529  O   TRP 0 162      -4.485 -16.109  -0.579  1.00  0.00      R00  O  
ATOM   2530  CB  TRP 0 162      -6.265 -14.771  -3.285  1.00  0.00      R00  C  
ATOM   2531  CG  TRP 0 162      -7.262 -14.589  -2.279  1.00  0.00      R00  C  
ATOM   2532  CD2 TRP 0 162      -7.887 -13.372  -1.738  1.00  0.00      R00  C  
ATOM   2533  CE2 TRP 0 162      -8.866 -13.786  -0.762  1.00  0.00      R00  C  
ATOM   2534  CE3 TRP 0 162      -7.697 -12.003  -1.897  1.00  0.00      R00  C  
ATOM   2535  CD1 TRP 0 162      -7.791 -15.613  -1.536  1.00  0.00      R00  C  
ATOM   2536  NE1 TRP 0 162      -8.818 -15.157  -0.755  1.00  0.00      R00  N  
ATOM   2537  CZ2 TRP 0 162      -9.649 -12.911   0.043  1.00  0.00      R00  C  
ATOM   2538  CZ3 TRP 0 162      -8.563 -11.105  -1.178  1.00  0.00      R00  C  
ATOM   2539  CH2 TRP 0 162      -9.473 -11.536  -0.194  1.00  0.00      R00  C  
ATOM   2540  H   TRP 0 162      -4.094 -15.265  -4.759  1.00  0.00      R00  H  
ATOM   2541  HE1 TRP 0 162      -9.407 -15.695  -0.136  1.00  0.00      R00  H  
ATOM   2542  HA  TRP 0 162      -4.638 -14.060  -2.107  1.00  0.00           H  
ATOM   2543  HB3 TRP 0 162      -6.517 -15.766  -3.652  1.00  0.00           H  
ATOM   2544  HB2 TRP 0 162      -6.291 -13.907  -3.949  1.00  0.00           H  
ATOM   2545  HE3 TRP 0 162      -7.055 -11.729  -2.721  1.00  0.00           H  
ATOM   2546  HD1 TRP 0 162      -7.471 -16.645  -1.561  1.00  0.00           H  
ATOM   2547  HZ2 TRP 0 162     -10.286 -13.222   0.858  1.00  0.00           H  
ATOM   2548  HZ3 TRP 0 162      -8.595 -10.076  -1.505  1.00  0.00           H  
ATOM   2549  HH2 TRP 0 162     -10.118 -10.877   0.369  1.00  0.00           H  
ATOM   2550  N   THR 0 163      -4.721 -17.315  -2.397  1.00  0.00      R00  N  
ATOM   2551  CA  THR 0 163      -4.489 -18.574  -1.651  1.00  0.00      R00  C  
ATOM   2552  C   THR 0 163      -3.105 -18.542  -0.859  1.00  0.00      R00  C  
ATOM   2553  O   THR 0 163      -3.097 -18.982   0.312  1.00  0.00      R00  O  
ATOM   2554  CB  THR 0 163      -4.662 -19.866  -2.564  1.00  0.00      R00  C  
ATOM   2555  OG1 THR 0 163      -3.726 -19.814  -3.624  1.00  0.00      R00  O  
ATOM   2556  CG2 THR 0 163      -6.026 -19.968  -3.255  1.00  0.00      R00  C  
ATOM   2557  H   THR 0 163      -4.795 -17.361  -3.403  1.00  0.00      R00  H  
ATOM   2558  HG1 THR 0 163      -2.887 -19.564  -3.229  1.00  0.00      R00  H  
ATOM   2559  HA  THR 0 163      -5.214 -18.641  -0.840  1.00  0.00           H  
ATOM   2560  HB  THR 0 163      -4.548 -20.812  -2.034  1.00  0.00           H  
ATOM   2561 HG21 THR 0 163      -6.191 -20.971  -3.650  1.00  0.00           H  
ATOM   2562 HG22 THR 0 163      -6.926 -19.910  -2.642  1.00  0.00           H  
ATOM   2563 HG23 THR 0 163      -6.205 -19.193  -3.999  1.00  0.00           H  
ATOM   2564  N   ALA 0 164      -2.015 -18.022  -1.443  1.00  0.00      R00  N  
ATOM   2565  CA  ALA 0 164      -0.724 -17.830  -0.808  1.00  0.00      R00  C  
ATOM   2566  C   ALA 0 164      -0.785 -16.799   0.370  1.00  0.00      R00  C  
ATOM   2567  O   ALA 0 164      -0.316 -17.044   1.494  1.00  0.00      R00  O  
ATOM   2568  CB  ALA 0 164       0.302 -17.291  -1.818  1.00  0.00      R00  C  
ATOM   2569  H   ALA 0 164      -2.121 -17.661  -2.380  1.00  0.00      R00  H  
ATOM   2570  HA  ALA 0 164      -0.379 -18.665  -0.198  1.00  0.00           H  
ATOM   2571  HB1 ALA 0 164      -0.062 -16.352  -2.234  1.00  0.00           H  
ATOM   2572  HB2 ALA 0 164       1.283 -17.170  -1.358  1.00  0.00           H  
ATOM   2573  HB3 ALA 0 164       0.377 -18.035  -2.611  1.00  0.00           H  
ATOM   2574  N   SER 0 165      -1.404 -15.623   0.094  1.00  0.00      R00  N  
ATOM   2575  CA  SER 0 165      -1.607 -14.512   1.046  1.00  0.00      R00  C  
ATOM   2576  C   SER 0 165      -2.402 -15.035   2.300  1.00  0.00      R00  C  
ATOM   2577  O   SER 0 165      -1.960 -14.753   3.420  1.00  0.00      R00  O  
ATOM   2578  CB  SER 0 165      -2.237 -13.267   0.451  1.00  0.00      R00  C  
ATOM   2579  OG  SER 0 165      -1.340 -12.646  -0.488  1.00  0.00      R00  O  
ATOM   2580  H   SER 0 165      -1.832 -15.404  -0.794  1.00  0.00      R00  H  
ATOM   2581  HG  SER 0 165      -1.351 -13.224  -1.254  1.00  0.00      R00  H  
ATOM   2582  HA  SER 0 165      -0.647 -14.073   1.319  1.00  0.00           H  
ATOM   2583  HB3 SER 0 165      -2.681 -12.544   1.136  1.00  0.00           H  
ATOM   2584  HB2 SER 0 165      -3.062 -13.555  -0.200  1.00  0.00           H  
ATOM   2585  N   ALA 0 166      -3.459 -15.868   2.067  1.00  0.00      R00  N  
ATOM   2586  CA  ALA 0 166      -4.171 -16.638   3.179  1.00  0.00      R00  C  
ATOM   2587  C   ALA 0 166      -3.258 -17.633   3.929  1.00  0.00      R00  C  
ATOM   2588  O   ALA 0 166      -3.318 -17.624   5.148  1.00  0.00      R00  O  
ATOM   2589  CB  ALA 0 166      -5.420 -17.259   2.693  1.00  0.00      R00  C  
ATOM   2590  H   ALA 0 166      -3.667 -16.066   1.099  1.00  0.00      R00  H  
ATOM   2591  HA  ALA 0 166      -4.392 -15.875   3.925  1.00  0.00           H  
ATOM   2592  HB1 ALA 0 166      -5.202 -18.291   2.417  1.00  0.00           H  
ATOM   2593  HB2 ALA 0 166      -6.123 -17.358   3.520  1.00  0.00           H  
ATOM   2594  HB3 ALA 0 166      -5.940 -16.855   1.825  1.00  0.00           H  
ATOM   2595  N   LEU 0 167      -2.445 -18.330   3.197  1.00  0.00      R00  N  
ATOM   2596  CA  LEU 0 167      -1.590 -19.354   3.881  1.00  0.00      R00  C  
ATOM   2597  C   LEU 0 167      -0.374 -18.779   4.649  1.00  0.00      R00  C  
ATOM   2598  O   LEU 0 167       0.027 -19.304   5.704  1.00  0.00      R00  O  
ATOM   2599  CB  LEU 0 167      -1.217 -20.498   2.808  1.00  0.00      R00  C  
ATOM   2600  CG  LEU 0 167      -0.443 -21.741   3.259  1.00  0.00      R00  C  
ATOM   2601  CD1 LEU 0 167      -1.179 -22.564   4.314  1.00  0.00      R00  C  
ATOM   2602  CD2 LEU 0 167      -0.118 -22.629   2.074  1.00  0.00      R00  C  
ATOM   2603  H   LEU 0 167      -2.480 -18.281   2.189  1.00  0.00      R00  H  
ATOM   2604  HA  LEU 0 167      -2.229 -19.805   4.640  1.00  0.00           H  
ATOM   2605  HB3 LEU 0 167      -0.638 -20.010   2.025  1.00  0.00           H  
ATOM   2606  HB2 LEU 0 167      -2.077 -20.964   2.328  1.00  0.00           H  
ATOM   2607  HG  LEU 0 167       0.530 -21.397   3.610  1.00  0.00           H  
ATOM   2608 HD11 LEU 0 167      -1.425 -23.572   3.979  1.00  0.00           H  
ATOM   2609 HD12 LEU 0 167      -0.514 -22.546   5.178  1.00  0.00           H  
ATOM   2610 HD13 LEU 0 167      -2.119 -22.111   4.629  1.00  0.00           H  
ATOM   2611 HD21 LEU 0 167      -0.515 -23.642   2.141  1.00  0.00           H  
ATOM   2612 HD22 LEU 0 167      -0.598 -22.207   1.191  1.00  0.00           H  
ATOM   2613 HD23 LEU 0 167       0.930 -22.735   1.793  1.00  0.00           H  
ATOM   2614  N   VAL 0 168       0.240 -17.671   4.144  1.00  0.00      R00  N  
ATOM   2615  CA  VAL 0 168       1.405 -17.164   4.780  1.00  0.00      R00  C  
ATOM   2616  C   VAL 0 168       1.145 -16.462   6.114  1.00  0.00      R00  C  
ATOM   2617  O   VAL 0 168       2.120 -16.281   6.894  1.00  0.00      R00  O  
ATOM   2618  CB  VAL 0 168       2.214 -16.203   3.892  1.00  0.00      R00  C  
ATOM   2619  CG1 VAL 0 168       2.984 -16.887   2.690  1.00  0.00      R00  C  
ATOM   2620  CG2 VAL 0 168       1.440 -15.007   3.365  1.00  0.00      R00  C  
ATOM   2621  H   VAL 0 168      -0.163 -17.280   3.304  1.00  0.00      R00  H  
ATOM   2622  HA  VAL 0 168       2.004 -18.039   5.033  1.00  0.00           H  
ATOM   2623  HB  VAL 0 168       2.982 -15.706   4.485  1.00  0.00           H  
ATOM   2624 HG11 VAL 0 168       3.640 -17.661   3.090  1.00  0.00           H  
ATOM   2625 HG12 VAL 0 168       2.208 -17.329   2.065  1.00  0.00           H  
ATOM   2626 HG13 VAL 0 168       3.603 -16.229   2.080  1.00  0.00           H  
ATOM   2627 HG21 VAL 0 168       0.988 -14.324   4.083  1.00  0.00           H  
ATOM   2628 HG22 VAL 0 168       2.080 -14.441   2.688  1.00  0.00           H  
ATOM   2629 HG23 VAL 0 168       0.625 -15.360   2.732  1.00  0.00           H  
ATOM   2630  N   MET 0 169      -0.102 -16.097   6.346  1.00  0.00      R00  N  
ATOM   2631  CA  MET 0 169      -0.552 -15.434   7.606  1.00  0.00      R00  C  
ATOM   2632  C   MET 0 169      -0.904 -16.535   8.622  1.00  0.00      R00  C  
ATOM   2633  O   MET 0 169      -1.517 -16.136   9.652  1.00  0.00      R00  O  
ATOM   2634  CB  MET 0 169      -1.792 -14.527   7.284  1.00  0.00      R00  C  
ATOM   2635  CG  MET 0 169      -1.428 -13.150   6.552  1.00  0.00      R00  C  
ATOM   2636  SD  MET 0 169      -2.564 -11.863   7.003  1.00  0.00      R00  S  
ATOM   2637  CE  MET 0 169      -4.128 -12.356   6.229  1.00  0.00      R00  C  
ATOM   2638  H   MET 0 169      -0.783 -16.501   5.719  1.00  0.00      R00  H  
ATOM   2639  HA  MET 0 169       0.160 -14.765   8.091  1.00  0.00           H  
ATOM   2640  HB3 MET 0 169      -2.451 -14.247   8.106  1.00  0.00           H  
ATOM   2641  HB2 MET 0 169      -2.401 -15.106   6.590  1.00  0.00           H  
ATOM   2642  HG3 MET 0 169      -1.377 -13.225   5.466  1.00  0.00           H  
ATOM   2643  HG2 MET 0 169      -0.411 -12.892   6.846  1.00  0.00           H  
ATOM   2644  HE1 MET 0 169      -4.990 -11.688   6.224  1.00  0.00           H  
ATOM   2645  HE2 MET 0 169      -4.001 -12.515   5.158  1.00  0.00           H  
ATOM   2646  HE3 MET 0 169      -4.551 -13.230   6.723  1.00  0.00           H  
ATOM   2647  N   THR 0 170      -0.659 -17.813   8.424  1.00  0.00      R00  N  
ATOM   2648  CA  THR 0 170      -1.263 -18.859   9.279  1.00  0.00      R00  C  
ATOM   2649  C   THR 0 170      -0.900 -18.814  10.805  1.00  0.00      R00  C  
ATOM   2650  O   THR 0 170      -1.773 -19.178  11.561  1.00  0.00      R00  O  
ATOM   2651  CB  THR 0 170      -0.980 -20.375   8.857  1.00  0.00      R00  C  
ATOM   2652  OG1 THR 0 170       0.397 -20.431   8.405  1.00  0.00      R00  O  
ATOM   2653  CG2 THR 0 170      -1.913 -20.782   7.744  1.00  0.00      R00  C  
ATOM   2654  H   THR 0 170      -0.151 -18.190   7.637  1.00  0.00      R00  H  
ATOM   2655  HG1 THR 0 170       0.410 -20.282   7.457  1.00  0.00      R00  H  
ATOM   2656  HA  THR 0 170      -2.341 -18.698   9.279  1.00  0.00           H  
ATOM   2657  HB  THR 0 170      -1.102 -21.218   9.537  1.00  0.00           H  
ATOM   2658 HG21 THR 0 170      -1.870 -20.093   6.901  1.00  0.00           H  
ATOM   2659 HG22 THR 0 170      -1.894 -21.852   7.536  1.00  0.00           H  
ATOM   2660 HG23 THR 0 170      -2.943 -20.723   8.097  1.00  0.00           H  
ATOM   2661  N   PRO 0 171       0.233 -18.206  11.198  1.00  0.00      R00  N  
ATOM   2662  CA  PRO 0 171       0.511 -18.062  12.615  1.00  0.00      R00  C  
ATOM   2663  C   PRO 0 171      -0.359 -16.899  13.185  1.00  0.00      R00  C  
ATOM   2664  O   PRO 0 171      -0.818 -17.078  14.292  1.00  0.00      R00  O  
ATOM   2665  CD  PRO 0 171       1.463 -17.809  10.467  1.00  0.00      R00  C  
ATOM   2666  CB  PRO 0 171       2.066 -17.869  12.736  1.00  0.00      R00  C  
ATOM   2667  CG  PRO 0 171       2.651 -17.992  11.386  1.00  0.00      R00  C  
ATOM   2668  HD2 PRO 0 171       1.538 -16.728  10.349  1.00  0.00           H  
ATOM   2669  HD3 PRO 0 171       1.585 -18.333   9.519  1.00  0.00           H  
ATOM   2670  HA  PRO 0 171       0.118 -18.919  13.162  1.00  0.00           H  
ATOM   2671  HB3 PRO 0 171       2.535 -18.563  13.434  1.00  0.00           H  
ATOM   2672  HB2 PRO 0 171       2.337 -16.871  13.081  1.00  0.00           H  
ATOM   2673  HG2 PRO 0 171       3.512 -17.327  11.328  1.00  0.00           H  
ATOM   2674  HG3 PRO 0 171       2.859 -19.045  11.199  1.00  0.00           H  
ATOM   2675  N   ILE 0 172      -0.653 -15.806  12.476  1.00  0.00      R00  N  
ATOM   2676  CA  ILE 0 172      -1.540 -14.688  12.798  1.00  0.00      R00  C  
ATOM   2677  C   ILE 0 172      -2.946 -15.219  13.001  1.00  0.00      R00  C  
ATOM   2678  O   ILE 0 172      -3.561 -14.933  14.020  1.00  0.00      R00  O  
ATOM   2679  CB  ILE 0 172      -1.523 -13.555  11.711  1.00  0.00      R00  C  
ATOM   2680  CG2 ILE 0 172      -2.049 -12.238  12.311  1.00  0.00      R00  C  
ATOM   2681  CG1 ILE 0 172      -0.095 -13.402  11.052  1.00  0.00      R00  C  
ATOM   2682  CD1 ILE 0 172      -0.021 -12.275  10.022  1.00  0.00      R00  C  
ATOM   2683  H   ILE 0 172      -0.218 -15.662  11.577  1.00  0.00      R00  H  
ATOM   2684  HA  ILE 0 172      -1.331 -14.296  13.793  1.00  0.00           H  
ATOM   2685  HB  ILE 0 172      -2.289 -13.727  10.955  1.00  0.00           H  
ATOM   2686 HG21 ILE 0 172      -2.872 -12.265  13.026  1.00  0.00           H  
ATOM   2687 HG22 ILE 0 172      -1.310 -11.626  12.828  1.00  0.00           H  
ATOM   2688 HG23 ILE 0 172      -2.411 -11.584  11.517  1.00  0.00           H  
ATOM   2689 HG13 ILE 0 172       0.250 -14.323  10.583  1.00  0.00           H  
ATOM   2690 HG12 ILE 0 172       0.619 -13.301  11.869  1.00  0.00           H  
ATOM   2691 HD11 ILE 0 172       0.374 -11.344  10.426  1.00  0.00           H  
ATOM   2692 HD12 ILE 0 172       0.803 -12.328   9.310  1.00  0.00           H  
ATOM   2693 HD13 ILE 0 172      -0.914 -12.109   9.418  1.00  0.00           H  
ATOM   2694  N   PHE 0 173      -3.441 -16.006  12.101  1.00  0.00      R00  N  
ATOM   2695  CA  PHE 0 173      -4.695 -16.755  12.147  1.00  0.00      R00  C  
ATOM   2696  C   PHE 0 173      -4.787 -17.746  13.380  1.00  0.00      R00  C  
ATOM   2697  O   PHE 0 173      -5.896 -18.124  13.840  1.00  0.00      R00  O  
ATOM   2698  CB  PHE 0 173      -4.956 -17.319  10.669  1.00  0.00      R00  C  
ATOM   2699  CG  PHE 0 173      -5.467 -16.416   9.541  1.00  0.00      R00  C  
ATOM   2700  CD1 PHE 0 173      -4.968 -16.432   8.218  1.00  0.00      R00  C  
ATOM   2701  CD2 PHE 0 173      -6.637 -15.691   9.804  1.00  0.00      R00  C  
ATOM   2702  CE1 PHE 0 173      -5.661 -15.737   7.216  1.00  0.00      R00  C  
ATOM   2703  CE2 PHE 0 173      -7.313 -14.963   8.860  1.00  0.00      R00  C  
ATOM   2704  CZ  PHE 0 173      -6.838 -15.021   7.560  1.00  0.00      R00  C  
ATOM   2705  H   PHE 0 173      -2.887 -16.118  11.264  1.00  0.00      R00  H  
ATOM   2706  HA  PHE 0 173      -5.481 -16.082  12.489  1.00  0.00           H  
ATOM   2707  HB3 PHE 0 173      -5.687 -18.114  10.817  1.00  0.00           H  
ATOM   2708  HB2 PHE 0 173      -4.034 -17.790  10.329  1.00  0.00           H  
ATOM   2709  HD1 PHE 0 173      -4.147 -17.074   7.931  1.00  0.00           H  
ATOM   2710  HD2 PHE 0 173      -7.086 -15.777  10.782  1.00  0.00           H  
ATOM   2711  HE1 PHE 0 173      -5.285 -15.766   6.204  1.00  0.00           H  
ATOM   2712  HE2 PHE 0 173      -8.317 -14.579   8.964  1.00  0.00           H  
ATOM   2713  HZ  PHE 0 173      -7.383 -14.582   6.738  1.00  0.00           H  
ATOM   2714  N   MET 0 174      -3.648 -18.207  13.905  1.00  0.00      R00  N  
ATOM   2715  CA  MET 0 174      -3.542 -19.168  15.076  1.00  0.00      R00  C  
ATOM   2716  C   MET 0 174      -3.564 -18.430  16.439  1.00  0.00      R00  C  
ATOM   2717  O   MET 0 174      -4.431 -18.762  17.351  1.00  0.00      R00  O  
ATOM   2718  CB  MET 0 174      -2.449 -20.247  14.896  1.00  0.00      R00  C  
ATOM   2719  CG  MET 0 174      -2.118 -21.087  16.156  1.00  0.00      R00  C  
ATOM   2720  SD  MET 0 174      -3.452 -22.141  16.727  1.00  0.00      R00  S  
ATOM   2721  CE  MET 0 174      -3.669 -23.523  15.456  1.00  0.00      R00  C  
ATOM   2722  H   MET 0 174      -2.764 -17.880  13.542  1.00  0.00      R00  H  
ATOM   2723  HA  MET 0 174      -4.420 -19.811  15.021  1.00  0.00           H  
ATOM   2724  HB3 MET 0 174      -1.488 -19.828  14.600  1.00  0.00           H  
ATOM   2725  HB2 MET 0 174      -2.778 -20.905  14.091  1.00  0.00           H  
ATOM   2726  HG3 MET 0 174      -1.909 -20.343  16.924  1.00  0.00           H  
ATOM   2727  HG2 MET 0 174      -1.243 -21.730  16.055  1.00  0.00           H  
ATOM   2728  HE1 MET 0 174      -3.746 -23.115  14.448  1.00  0.00           H  
ATOM   2729  HE2 MET 0 174      -2.799 -24.171  15.349  1.00  0.00           H  
ATOM   2730  HE3 MET 0 174      -4.507 -24.143  15.776  1.00  0.00           H  
ATOM   2731  N   TYR 0 175      -2.651 -17.446  16.544  1.00  0.00      R00  N  
ATOM   2732  CA  TYR 0 175      -2.320 -16.691  17.768  1.00  0.00      R00  C  
ATOM   2733  C   TYR 0 175      -1.621 -15.370  17.451  1.00  0.00      R00  C  
ATOM   2734  O   TYR 0 175      -0.895 -15.301  16.520  1.00  0.00      R00  O  
ATOM   2735  CB  TYR 0 175      -1.545 -17.662  18.722  1.00  0.00      R00  C  
ATOM   2736  CG  TYR 0 175      -0.135 -18.106  18.393  1.00  0.00      R00  C  
ATOM   2737  CD1 TYR 0 175       0.304 -18.386  17.108  1.00  0.00      R00  C  
ATOM   2738  CE1 TYR 0 175       1.659 -18.629  16.859  1.00  0.00      R00  C  
ATOM   2739  CD2 TYR 0 175       0.800 -18.232  19.458  1.00  0.00      R00  C  
ATOM   2740  CE2 TYR 0 175       2.102 -18.712  19.271  1.00  0.00      R00  C  
ATOM   2741  CZ  TYR 0 175       2.575 -18.726  17.935  1.00  0.00      R00  C  
ATOM   2742  OH  TYR 0 175       3.840 -18.868  17.579  1.00  0.00      R00  O  
ATOM   2743  H   TYR 0 175      -2.182 -17.260  15.669  1.00  0.00      R00  H  
ATOM   2744  HH  TYR 0 175       3.850 -18.544  16.675  1.00  0.00      R00  H  
ATOM   2745  HA  TYR 0 175      -3.279 -16.441  18.220  1.00  0.00           H  
ATOM   2746  HB3 TYR 0 175      -2.172 -18.509  19.000  1.00  0.00           H  
ATOM   2747  HB2 TYR 0 175      -1.513 -17.246  19.729  1.00  0.00           H  
ATOM   2748  HD1 TYR 0 175      -0.305 -18.523  16.226  1.00  0.00           H  
ATOM   2749  HE1 TYR 0 175       2.058 -18.678  15.856  1.00  0.00           H  
ATOM   2750  HD2 TYR 0 175       0.433 -18.061  20.459  1.00  0.00           H  
ATOM   2751  HE2 TYR 0 175       2.789 -18.820  20.098  1.00  0.00           H  
ATOM   2752  N   THR 0 176      -1.814 -14.256  18.210  1.00  0.00      R00  N  
ATOM   2753  CA  THR 0 176      -1.305 -12.906  17.965  1.00  0.00      R00  C  
ATOM   2754  C   THR 0 176      -1.499 -12.078  19.229  1.00  0.00      R00  C  
ATOM   2755  O   THR 0 176      -2.473 -12.300  19.909  1.00  0.00      R00  O  
ATOM   2756  CB  THR 0 176      -2.044 -12.346  16.665  1.00  0.00      R00  C  
ATOM   2757  OG1 THR 0 176      -1.724 -10.968  16.476  1.00  0.00      R00  O  
ATOM   2758  CG2 THR 0 176      -3.547 -12.498  16.604  1.00  0.00      R00  C  
ATOM   2759  H   THR 0 176      -2.480 -14.307  18.967  1.00  0.00      R00  H  
ATOM   2760  HG1 THR 0 176      -0.972 -11.024  15.882  1.00  0.00      R00  H  
ATOM   2761  HA  THR 0 176      -0.231 -13.008  17.809  1.00  0.00           H  
ATOM   2762  HB  THR 0 176      -1.605 -12.852  15.805  1.00  0.00           H  
ATOM   2763 HG21 THR 0 176      -3.985 -12.150  15.668  1.00  0.00           H  
ATOM   2764 HG22 THR 0 176      -3.746 -13.556  16.777  1.00  0.00           H  
ATOM   2765 HG23 THR 0 176      -4.181 -12.086  17.389  1.00  0.00           H  
ATOM   2766  N   THR 0 177      -0.607 -11.110  19.468  1.00  0.00      R00  N  
ATOM   2767  CA  THR 0 177      -0.334 -10.470  20.752  1.00  0.00      R00  C  
ATOM   2768  C   THR 0 177      -1.116  -9.253  21.216  1.00  0.00      R00  C  
ATOM   2769  O   THR 0 177      -1.025  -8.850  22.337  1.00  0.00      R00  O  
ATOM   2770  CB  THR 0 177       1.188  -9.997  20.885  1.00  0.00      R00  C  
ATOM   2771  OG1 THR 0 177       1.474  -9.190  19.703  1.00  0.00      R00  O  
ATOM   2772  CG2 THR 0 177       2.251 -11.126  20.831  1.00  0.00      R00  C  
ATOM   2773  H   THR 0 177       0.076 -10.902  18.754  1.00  0.00      R00  H  
ATOM   2774  HG1 THR 0 177       2.344  -9.369  19.340  1.00  0.00      R00  H  
ATOM   2775  HA  THR 0 177      -0.435 -11.098  21.637  1.00  0.00           H  
ATOM   2776  HB  THR 0 177       1.361  -9.462  21.819  1.00  0.00           H  
ATOM   2777 HG21 THR 0 177       2.105 -11.823  20.006  1.00  0.00           H  
ATOM   2778 HG22 THR 0 177       3.273 -10.748  20.847  1.00  0.00           H  
ATOM   2779 HG23 THR 0 177       2.077 -11.802  21.668  1.00  0.00           H  
ATOM   2780  N   LEU 0 178      -2.039  -8.794  20.407  1.00  0.00      R00  N  
ATOM   2781  CA  LEU 0 178      -3.155  -7.867  20.765  1.00  0.00      R00  C  
ATOM   2782  C   LEU 0 178      -4.210  -8.543  21.718  1.00  0.00      R00  C  
ATOM   2783  O   LEU 0 178      -5.449  -8.459  21.445  1.00  0.00      R00  O  
ATOM   2784  CB  LEU 0 178      -3.799  -7.383  19.462  1.00  0.00      R00  C  
ATOM   2785  CG  LEU 0 178      -2.894  -6.494  18.534  1.00  0.00      R00  C  
ATOM   2786  CD1 LEU 0 178      -3.631  -6.070  17.206  1.00  0.00      R00  C  
ATOM   2787  CD2 LEU 0 178      -2.286  -5.292  19.286  1.00  0.00      R00  C  
ATOM   2788  H   LEU 0 178      -2.183  -9.311  19.551  1.00  0.00      R00  H  
ATOM   2789  HA  LEU 0 178      -2.653  -7.113  21.370  1.00  0.00           H  
ATOM   2790  HB3 LEU 0 178      -4.697  -6.790  19.632  1.00  0.00           H  
ATOM   2791  HB2 LEU 0 178      -4.128  -8.212  18.835  1.00  0.00           H  
ATOM   2792  HG  LEU 0 178      -2.074  -7.180  18.321  1.00  0.00           H  
ATOM   2793 HD11 LEU 0 178      -3.143  -6.515  16.338  1.00  0.00           H  
ATOM   2794 HD12 LEU 0 178      -4.663  -6.412  17.133  1.00  0.00           H  
ATOM   2795 HD13 LEU 0 178      -3.650  -5.003  16.984  1.00  0.00           H  
ATOM   2796 HD21 LEU 0 178      -2.820  -4.353  19.142  1.00  0.00           H  
ATOM   2797 HD22 LEU 0 178      -2.312  -5.331  20.375  1.00  0.00           H  
ATOM   2798 HD23 LEU 0 178      -1.267  -5.135  18.932  1.00  0.00           H  
ATOM   2799  N   ILE 0 179      -3.749  -9.139  22.812  1.00  0.00      R00  N  
ATOM   2800  CA  ILE 0 179      -4.509  -9.630  23.979  1.00  0.00      R00  C  
ATOM   2801  C   ILE 0 179      -4.496  -8.561  25.150  1.00  0.00      R00  C  
ATOM   2802  O   ILE 0 179      -5.409  -8.615  25.991  1.00  0.00      R00  O  
ATOM   2803  CB  ILE 0 179      -4.073 -11.009  24.519  1.00  0.00      R00  C  
ATOM   2804  CG2 ILE 0 179      -4.472 -12.089  23.508  1.00  0.00      R00  C  
ATOM   2805  CG1 ILE 0 179      -2.575 -11.232  24.748  1.00  0.00      R00  C  
ATOM   2806  CD1 ILE 0 179      -2.146 -10.878  26.176  1.00  0.00      R00  C  
ATOM   2807  H   ILE 0 179      -2.741  -9.196  22.846  1.00  0.00      R00  H  
ATOM   2808  HA  ILE 0 179      -5.540  -9.673  23.627  1.00  0.00           H  
ATOM   2809  HB  ILE 0 179      -4.635 -11.201  25.433  1.00  0.00           H  
ATOM   2810 HG21 ILE 0 179      -4.887 -12.994  23.952  1.00  0.00           H  
ATOM   2811 HG22 ILE 0 179      -5.191 -11.792  22.744  1.00  0.00           H  
ATOM   2812 HG23 ILE 0 179      -3.565 -12.305  22.943  1.00  0.00           H  
ATOM   2813 HG13 ILE 0 179      -1.947 -10.798  23.970  1.00  0.00           H  
ATOM   2814 HG12 ILE 0 179      -2.399 -12.308  24.750  1.00  0.00           H  
ATOM   2815 HD11 ILE 0 179      -2.598 -11.643  26.808  1.00  0.00           H  
ATOM   2816 HD12 ILE 0 179      -1.059 -10.909  26.251  1.00  0.00           H  
ATOM   2817 HD13 ILE 0 179      -2.599  -9.959  26.546  1.00  0.00           H  
ATOM   2818  N   VAL 0 180      -3.509  -7.656  25.141  1.00  0.00      R00  N  
ATOM   2819  CA  VAL 0 180      -3.467  -6.393  25.866  1.00  0.00      R00  C  
ATOM   2820  C   VAL 0 180      -4.279  -5.350  25.111  1.00  0.00      R00  C  
ATOM   2821  O   VAL 0 180      -3.830  -4.805  24.072  1.00  0.00      R00  O  
ATOM   2822  CB  VAL 0 180      -1.993  -5.970  26.206  1.00  0.00      R00  C  
ATOM   2823  CG1 VAL 0 180      -1.342  -6.763  27.470  1.00  0.00      R00  C  
ATOM   2824  CG2 VAL 0 180      -1.100  -6.022  24.959  1.00  0.00      R00  C  
ATOM   2825  H   VAL 0 180      -2.900  -7.777  24.344  1.00  0.00      R00  H  
ATOM   2826  HA  VAL 0 180      -3.964  -6.449  26.835  1.00  0.00           H  
ATOM   2827  HB  VAL 0 180      -2.097  -4.942  26.553  1.00  0.00           H  
ATOM   2828 HG11 VAL 0 180      -2.052  -7.248  28.140  1.00  0.00           H  
ATOM   2829 HG12 VAL 0 180      -0.842  -7.670  27.131  1.00  0.00           H  
ATOM   2830 HG13 VAL 0 180      -0.736  -6.151  28.137  1.00  0.00           H  
ATOM   2831 HG21 VAL 0 180      -1.064  -7.087  24.729  1.00  0.00           H  
ATOM   2832 HG22 VAL 0 180      -1.437  -5.326  24.191  1.00  0.00           H  
ATOM   2833 HG23 VAL 0 180      -0.067  -5.728  25.145  1.00  0.00           H  
ATOM   2834  N   ASP 0 181      -5.496  -5.261  25.607  1.00  0.00      R00  N  
ATOM   2835  CA  ASP 0 181      -6.385  -4.226  25.049  1.00  0.00      R00  C  
ATOM   2836  C   ASP 0 181      -5.901  -2.854  25.562  1.00  0.00      R00  C  
ATOM   2837  O   ASP 0 181      -5.635  -2.034  24.771  1.00  0.00      R00  O  
ATOM   2838  CB  ASP 0 181      -7.890  -4.436  25.360  1.00  0.00      R00  C  
ATOM   2839  CG  ASP 0 181      -8.153  -4.824  26.816  1.00  0.00      R00  C  
ATOM   2840  OD1 ASP 0 181      -9.350  -5.026  27.141  1.00  0.00      R00  O  
ATOM   2841  OD2 ASP 0 181      -7.259  -4.776  27.698  1.00  0.00      R00  O1-
ATOM   2842  H   ASP 0 181      -5.856  -5.646  26.469  1.00  0.00      R00  H  
ATOM   2843  HA  ASP 0 181      -6.272  -4.317  23.968  1.00  0.00           H  
ATOM   2844  HB3 ASP 0 181      -8.269  -5.246  24.736  1.00  0.00           H  
ATOM   2845  HB2 ASP 0 181      -8.531  -3.583  25.141  1.00  0.00           H  
ATOM   2846  N   ASN 0 182      -5.912  -2.704  26.855  1.00  0.00      R00  N  
ATOM   2847  CA  ASN 0 182      -5.380  -1.584  27.638  1.00  0.00      R00  C  
ATOM   2848  C   ASN 0 182      -6.047  -0.241  27.268  1.00  0.00      R00  C  
ATOM   2849  O   ASN 0 182      -7.240  -0.028  27.634  1.00  0.00      R00  O  
ATOM   2850  CB  ASN 0 182      -3.804  -1.639  27.533  1.00  0.00      R00  C  
ATOM   2851  CG  ASN 0 182      -3.020  -2.560  28.498  1.00  0.00      R00  C  
ATOM   2852  OD1 ASN 0 182      -3.534  -3.610  29.029  1.00  0.00      R00  O  
ATOM   2853  ND2 ASN 0 182      -1.776  -2.236  28.710  1.00  0.00      R00  N  
ATOM   2854  H   ASN 0 182      -6.250  -3.493  27.388  1.00  0.00      R00  H  
ATOM   2855 HD21 ASN 0 182      -1.289  -2.808  29.385  1.00  0.00      R00  H  
ATOM   2856 HD22 ASN 0 182      -1.312  -1.511  28.181  1.00  0.00      R00  H  
ATOM   2857  HA  ASN 0 182      -5.737  -1.891  28.621  1.00  0.00           H  
ATOM   2858  HB3 ASN 0 182      -3.489  -0.597  27.587  1.00  0.00           H  
ATOM   2859  HB2 ASN 0 182      -3.324  -1.919  26.595  1.00  0.00           H  
ATOM   2860  N   ASN 0 183      -5.482   0.695  26.522  1.00  0.00      R00  N  
ATOM   2861  CA  ASN 0 183      -6.184   1.910  25.932  1.00  0.00      R00  C  
ATOM   2862  C   ASN 0 183      -7.350   1.662  24.973  1.00  0.00      R00  C  
ATOM   2863  O   ASN 0 183      -8.265   2.470  24.845  1.00  0.00      R00  O  
ATOM   2864  CB  ASN 0 183      -5.196   3.022  25.398  1.00  0.00      R00  C  
ATOM   2865  CG  ASN 0 183      -4.422   3.677  26.432  1.00  0.00      R00  C  
ATOM   2866  OD1 ASN 0 183      -3.626   3.104  27.149  1.00  0.00      R00  O  
ATOM   2867  ND2 ASN 0 183      -4.311   4.995  26.319  1.00  0.00      R00  N  
ATOM   2868  H   ASN 0 183      -4.522   0.662  26.207  1.00  0.00      R00  H  
ATOM   2869 HD21 ASN 0 183      -3.708   5.574  26.885  1.00  0.00      R00  H  
ATOM   2870 HD22 ASN 0 183      -4.786   5.471  25.566  1.00  0.00      R00  H  
ATOM   2871  HA  ASN 0 183      -6.679   2.347  26.799  1.00  0.00           H  
ATOM   2872  HB3 ASN 0 183      -5.796   3.819  24.960  1.00  0.00           H  
ATOM   2873  HB2 ASN 0 183      -4.567   2.481  24.691  1.00  0.00           H  
ATOM   2874  N   GLY 0 184      -7.423   0.540  24.297  1.00  0.00      R00  N  
ATOM   2875  CA  GLY 0 184      -8.630   0.145  23.566  1.00  0.00      R00  C  
ATOM   2876  C   GLY 0 184      -8.344  -1.212  22.875  1.00  0.00      R00  C  
ATOM   2877  O   GLY 0 184      -7.249  -1.260  22.173  1.00  0.00      R00  O  
ATOM   2878  H   GLY 0 184      -6.669  -0.127  24.387  1.00  0.00      R00  H  
ATOM   2879  HA3 GLY 0 184      -8.875   0.826  22.751  1.00  0.00           H  
ATOM   2880  HA2 GLY 0 184      -9.465   0.195  24.264  1.00  0.00           H  
ATOM   2881  N   PRO 0 185      -9.364  -2.112  22.804  1.00  0.00      R00  N  
ATOM   2882  CA  PRO 0 185      -9.429  -3.218  21.817  1.00  0.00      R00  C  
ATOM   2883  C   PRO 0 185      -9.036  -2.887  20.380  1.00  0.00      R00  C  
ATOM   2884  O   PRO 0 185      -9.634  -1.931  19.843  1.00  0.00      R00  O  
ATOM   2885  CD  PRO 0 185     -10.570  -2.011  23.615  1.00  0.00      R00  C  
ATOM   2886  CB  PRO 0 185     -10.932  -3.577  21.940  1.00  0.00      R00  C  
ATOM   2887  CG  PRO 0 185     -11.317  -3.315  23.409  1.00  0.00      R00  C  
ATOM   2888  HD2 PRO 0 185     -11.194  -1.181  23.284  1.00  0.00           H  
ATOM   2889  HD3 PRO 0 185     -10.402  -1.866  24.682  1.00  0.00           H  
ATOM   2890  HA  PRO 0 185      -8.841  -4.080  22.134  1.00  0.00           H  
ATOM   2891  HB3 PRO 0 185     -11.107  -4.587  21.569  1.00  0.00           H  
ATOM   2892  HB2 PRO 0 185     -11.459  -2.814  21.367  1.00  0.00           H  
ATOM   2893  HG2 PRO 0 185     -12.380  -3.151  23.587  1.00  0.00           H  
ATOM   2894  HG3 PRO 0 185     -11.062  -4.152  24.059  1.00  0.00           H  
ATOM   2895  N   SER 0 186      -8.062  -3.688  19.870  1.00  0.00      R00  N  
ATOM   2896  CA  SER 0 186      -7.518  -3.448  18.558  1.00  0.00      R00  C  
ATOM   2897  C   SER 0 186      -7.311  -4.696  17.653  1.00  0.00      R00  C  
ATOM   2898  O   SER 0 186      -7.641  -5.861  18.048  1.00  0.00      R00  O  
ATOM   2899  CB  SER 0 186      -6.348  -2.405  18.493  1.00  0.00      R00  C  
ATOM   2900  OG  SER 0 186      -5.072  -2.994  18.619  1.00  0.00      R00  O  
ATOM   2901  H   SER 0 186      -7.706  -4.523  20.313  1.00  0.00      R00  H  
ATOM   2902  HG  SER 0 186      -5.062  -3.317  19.523  1.00  0.00      R00  H  
ATOM   2903  HA  SER 0 186      -8.378  -3.017  18.047  1.00  0.00           H  
ATOM   2904  HB3 SER 0 186      -6.617  -1.492  19.023  1.00  0.00           H  
ATOM   2905  HB2 SER 0 186      -6.262  -2.117  17.445  1.00  0.00           H  
ATOM   2906  N   CYS 0 187      -7.096  -4.468  16.381  1.00  0.00      R00  N  
ATOM   2907  CA  CYS 0 187      -6.967  -5.530  15.384  1.00  0.00      R00  C  
ATOM   2908  C   CYS 0 187      -6.047  -4.939  14.268  1.00  0.00      R00  C  
ATOM   2909  O   CYS 0 187      -6.467  -4.096  13.461  1.00  0.00      R00  O  
ATOM   2910  SG  CYS 0 187      -8.381  -7.189  13.635  1.00  0.00      R00  S  
ATOM   2911  CB  CYS 0 187      -8.389  -6.008  14.985  1.00  0.00      R00  C  
ATOM   2912  H   CYS 0 187      -6.863  -3.566  15.992  1.00  0.00      R00  H  
ATOM   2913  HB2 CYS 0 187      -8.943  -6.357  15.857  1.00  0.00           H  
ATOM   2914  HB3 CYS 0 187      -8.988  -5.181  14.602  1.00  0.00           H  
ATOM   2915  HA  CYS 0 187      -6.522  -6.401  15.864  1.00  0.00           H  
ATOM   2916  N   ASN 0 188      -4.825  -5.423  14.293  1.00  0.00      R00  N  
ATOM   2917  CA  ASN 0 188      -3.820  -5.234  13.291  1.00  0.00      R00  C  
ATOM   2918  C   ASN 0 188      -3.038  -6.517  12.958  1.00  0.00      R00  C  
ATOM   2919  O   ASN 0 188      -2.923  -7.416  13.817  1.00  0.00      R00  O  
ATOM   2920  CB  ASN 0 188      -3.056  -3.917  13.684  1.00  0.00      R00  C  
ATOM   2921  CG  ASN 0 188      -1.802  -3.598  12.792  1.00  0.00      R00  C  
ATOM   2922  OD1 ASN 0 188      -1.941  -3.739  11.584  1.00  0.00      R00  O  
ATOM   2923  ND2 ASN 0 188      -0.664  -3.320  13.279  1.00  0.00      R00  N  
ATOM   2924  H   ASN 0 188      -4.626  -5.942  15.136  1.00  0.00      R00  H  
ATOM   2925 HD21 ASN 0 188       0.126  -3.458  12.665  1.00  0.00      R00  H  
ATOM   2926 HD22 ASN 0 188      -0.534  -3.098  14.256  1.00  0.00      R00  H  
ATOM   2927  HA  ASN 0 188      -4.276  -5.057  12.317  1.00  0.00           H  
ATOM   2928  HB3 ASN 0 188      -2.634  -3.983  14.687  1.00  0.00           H  
ATOM   2929  HB2 ASN 0 188      -3.739  -3.068  13.695  1.00  0.00           H  
ATOM   2930  N   ILE 0 189      -2.391  -6.510  11.777  1.00  0.00      R00  N  
ATOM   2931  CA  ILE 0 189      -1.337  -7.447  11.388  1.00  0.00      R00  C  
ATOM   2932  C   ILE 0 189      -0.054  -7.253  12.212  1.00  0.00      R00  C  
ATOM   2933  O   ILE 0 189       0.771  -6.368  11.875  1.00  0.00      R00  O  
ATOM   2934  CB  ILE 0 189      -1.126  -7.485   9.813  1.00  0.00      R00  C  
ATOM   2935  CG2 ILE 0 189       0.119  -8.272   9.271  1.00  0.00      R00  C  
ATOM   2936  CG1 ILE 0 189      -2.338  -7.883   8.903  1.00  0.00      R00  C  
ATOM   2937  CD1 ILE 0 189      -2.844  -9.266   9.239  1.00  0.00      R00  C  
ATOM   2938  H   ILE 0 189      -2.444  -5.650  11.250  1.00  0.00      R00  H  
ATOM   2939  HA  ILE 0 189      -1.852  -8.383  11.606  1.00  0.00           H  
ATOM   2940  HB  ILE 0 189      -0.843  -6.445   9.649  1.00  0.00           H  
ATOM   2941 HG21 ILE 0 189       0.136  -8.261   8.181  1.00  0.00           H  
ATOM   2942 HG22 ILE 0 189       1.113  -7.937   9.566  1.00  0.00           H  
ATOM   2943 HG23 ILE 0 189       0.001  -9.323   9.536  1.00  0.00           H  
ATOM   2944 HG13 ILE 0 189      -2.186  -7.699   7.840  1.00  0.00           H  
ATOM   2945 HG12 ILE 0 189      -3.145  -7.222   9.219  1.00  0.00           H  
ATOM   2946 HD11 ILE 0 189      -3.683  -9.248   9.935  1.00  0.00           H  
ATOM   2947 HD12 ILE 0 189      -3.268  -9.695   8.331  1.00  0.00           H  
ATOM   2948 HD13 ILE 0 189      -2.042  -9.850   9.689  1.00  0.00           H  
ATOM   2949  N   VAL 0 190       0.109  -8.015  13.264  1.00  0.00      R00  N  
ATOM   2950  CA  VAL 0 190       1.209  -7.996  14.233  1.00  0.00      R00  C  
ATOM   2951  C   VAL 0 190       1.452  -9.447  14.716  1.00  0.00      R00  C  
ATOM   2952  O   VAL 0 190       0.472 -10.239  14.673  1.00  0.00      R00  O  
ATOM   2953  CB  VAL 0 190       1.114  -7.046  15.478  1.00  0.00      R00  C  
ATOM   2954  CG1 VAL 0 190       0.910  -5.586  15.100  1.00  0.00      R00  C  
ATOM   2955  CG2 VAL 0 190       0.106  -7.501  16.476  1.00  0.00      R00  C  
ATOM   2956  H   VAL 0 190      -0.645  -8.666  13.432  1.00  0.00      R00  H  
ATOM   2957  HA  VAL 0 190       2.060  -7.711  13.615  1.00  0.00           H  
ATOM   2958  HB  VAL 0 190       2.108  -7.015  15.926  1.00  0.00           H  
ATOM   2959 HG11 VAL 0 190       1.865  -5.120  14.859  1.00  0.00           H  
ATOM   2960 HG12 VAL 0 190       0.350  -5.330  14.200  1.00  0.00           H  
ATOM   2961 HG13 VAL 0 190       0.415  -5.075  15.926  1.00  0.00           H  
ATOM   2962 HG21 VAL 0 190      -0.855  -7.483  15.961  1.00  0.00           H  
ATOM   2963 HG22 VAL 0 190       0.315  -8.458  16.955  1.00  0.00           H  
ATOM   2964 HG23 VAL 0 190       0.081  -6.763  17.278  1.00  0.00           H  
ATOM   2965  N   TRP 0 191       2.685  -9.674  15.174  1.00  0.00      R00  N  
ATOM   2966  CA  TRP 0 191       3.355 -10.931  15.400  1.00  0.00      R00  C  
ATOM   2967  C   TRP 0 191       2.633 -11.936  16.248  1.00  0.00      R00  C  
ATOM   2968  O   TRP 0 191       1.854 -11.537  17.108  1.00  0.00      R00  O  
ATOM   2969  CB  TRP 0 191       4.757 -10.648  15.972  1.00  0.00      R00  C  
ATOM   2970  CG  TRP 0 191       5.015 -10.486  17.426  1.00  0.00      R00  C  
ATOM   2971  CD2 TRP 0 191       4.641  -9.379  18.320  1.00  0.00      R00  C  
ATOM   2972  CE2 TRP 0 191       5.322  -9.627  19.572  1.00  0.00      R00  C  
ATOM   2973  CE3 TRP 0 191       3.807  -8.176  18.219  1.00  0.00      R00  C  
ATOM   2974  CD1 TRP 0 191       5.798 -11.373  18.110  1.00  0.00      R00  C  
ATOM   2975  NE1 TRP 0 191       6.050 -10.820  19.346  1.00  0.00      R00  N  
ATOM   2976  CZ2 TRP 0 191       5.305  -8.643  20.626  1.00  0.00      R00  C  
ATOM   2977  CZ3 TRP 0 191       3.704  -7.290  19.361  1.00  0.00      R00  C  
ATOM   2978  CH2 TRP 0 191       4.431  -7.536  20.521  1.00  0.00      R00  C  
ATOM   2979  H   TRP 0 191       3.309  -8.902  15.365  1.00  0.00      R00  H  
ATOM   2980  HE1 TRP 0 191       6.361 -11.369  20.134  1.00  0.00      R00  H  
ATOM   2981  HA  TRP 0 191       3.489 -11.114  14.334  1.00  0.00           H  
ATOM   2982  HB3 TRP 0 191       5.085  -9.740  15.465  1.00  0.00           H  
ATOM   2983  HB2 TRP 0 191       5.445 -11.353  15.507  1.00  0.00           H  
ATOM   2984  HE3 TRP 0 191       3.232  -8.107  17.308  1.00  0.00           H  
ATOM   2985  HD1 TRP 0 191       6.380 -12.229  17.802  1.00  0.00           H  
ATOM   2986  HZ2 TRP 0 191       5.854  -8.807  21.541  1.00  0.00           H  
ATOM   2987  HZ3 TRP 0 191       3.047  -6.436  19.282  1.00  0.00           H  
ATOM   2988  HH2 TRP 0 191       4.439  -6.832  21.340  1.00  0.00           H  
ATOM   2989  N   PRO 0 192       2.920 -13.214  16.063  1.00  0.00      R00  N  
ATOM   2990  CA  PRO 0 192       2.470 -14.328  16.866  1.00  0.00      R00  C  
ATOM   2991  C   PRO 0 192       3.247 -14.313  18.198  1.00  0.00      R00  C  
ATOM   2992  O   PRO 0 192       4.365 -13.766  18.186  1.00  0.00      R00  O  
ATOM   2993  CD  PRO 0 192       3.593 -13.746  14.850  1.00  0.00      R00  C  
ATOM   2994  CB  PRO 0 192       2.756 -15.614  15.981  1.00  0.00      R00  C  
ATOM   2995  CG  PRO 0 192       3.852 -15.205  15.039  1.00  0.00      R00  C  
ATOM   2996  HD2 PRO 0 192       4.556 -13.296  14.609  1.00  0.00           H  
ATOM   2997  HD3 PRO 0 192       2.907 -13.743  14.003  1.00  0.00           H  
ATOM   2998  HA  PRO 0 192       1.403 -14.356  17.085  1.00  0.00           H  
ATOM   2999  HB3 PRO 0 192       1.883 -15.836  15.368  1.00  0.00           H  
ATOM   3000  HB2 PRO 0 192       3.086 -16.522  16.485  1.00  0.00           H  
ATOM   3001  HG2 PRO 0 192       4.832 -15.246  15.515  1.00  0.00           H  
ATOM   3002  HG3 PRO 0 192       3.954 -15.825  14.148  1.00  0.00           H  
ATOM   3003  N   GLU 0 193       2.562 -14.926  19.193  1.00  0.00      R00  N  
ATOM   3004  CA  GLU 0 193       3.098 -15.132  20.535  1.00  0.00      R00  C  
ATOM   3005  C   GLU 0 193       4.265 -16.159  20.689  1.00  0.00      R00  C  
ATOM   3006  O   GLU 0 193       4.350 -17.024  21.612  1.00  0.00      R00  O  
ATOM   3007  CB  GLU 0 193       1.938 -15.467  21.500  1.00  0.00      R00  C  
ATOM   3008  CG  GLU 0 193       0.513 -14.881  21.257  1.00  0.00      R00  C  
ATOM   3009  CD  GLU 0 193      -0.627 -15.149  22.257  1.00  0.00      R00  C  
ATOM   3010  OE1 GLU 0 193      -1.772 -15.452  21.858  1.00  0.00      R00  O  
ATOM   3011  OE2 GLU 0 193      -0.417 -14.950  23.449  1.00  0.00      R00  O1-
ATOM   3012  H   GLU 0 193       1.630 -15.292  19.061  1.00  0.00      R00  H  
ATOM   3013  HA  GLU 0 193       3.427 -14.154  20.886  1.00  0.00           H  
ATOM   3014  HB3 GLU 0 193       2.303 -15.061  22.443  1.00  0.00           H  
ATOM   3015  HB2 GLU 0 193       1.940 -16.543  21.671  1.00  0.00           H  
ATOM   3016  HG3 GLU 0 193       0.122 -15.080  20.259  1.00  0.00           H  
ATOM   3017  HG2 GLU 0 193       0.641 -13.799  21.295  1.00  0.00           H  
ATOM   3018  N   LYS 0 194       5.236 -15.981  19.767  1.00  0.00      R00  N  
ATOM   3019  CA  LYS 0 194       6.419 -16.825  19.493  1.00  0.00      R00  C  
ATOM   3020  C   LYS 0 194       7.628 -16.465  20.366  1.00  0.00      R00  C  
ATOM   3021  O   LYS 0 194       8.280 -17.348  20.890  1.00  0.00      R00  O  
ATOM   3022  CB  LYS 0 194       6.745 -16.716  18.000  1.00  0.00      R00  C  
ATOM   3023  CG  LYS 0 194       7.791 -17.694  17.397  1.00  0.00      R00  C  
ATOM   3024  CD  LYS 0 194       9.279 -17.325  17.686  1.00  0.00      R00  C  
ATOM   3025  CE  LYS 0 194       9.781 -15.996  17.188  1.00  0.00      R00  C  
ATOM   3026  NZ  LYS 0 194      11.131 -15.755  17.687  1.00  0.00      R00  N1+
ATOM   3027  H   LYS 0 194       5.036 -15.182  19.183  1.00  0.00      R00  H  
ATOM   3028  HZ1 LYS 0 194      11.709 -16.575  17.799  1.00  0.00      R00  H  
ATOM   3029  HZ2 LYS 0 194      11.616 -15.194  17.002  1.00  0.00      R00  H  
ATOM   3030  HZ3 LYS 0 194      11.101 -15.320  18.598  1.00  0.00      R00  H  
ATOM   3031  HA  LYS 0 194       5.997 -17.802  19.729  1.00  0.00           H  
ATOM   3032  HB3 LYS 0 194       7.054 -15.716  17.697  1.00  0.00           H  
ATOM   3033  HB2 LYS 0 194       5.883 -16.962  17.380  1.00  0.00           H  
ATOM   3034  HG3 LYS 0 194       7.662 -17.673  16.314  1.00  0.00           H  
ATOM   3035  HG2 LYS 0 194       7.443 -18.655  17.773  1.00  0.00           H  
ATOM   3036  HD3 LYS 0 194       9.881 -18.064  17.157  1.00  0.00           H  
ATOM   3037  HD2 LYS 0 194       9.650 -17.519  18.693  1.00  0.00           H  
ATOM   3038  HE3 LYS 0 194       9.289 -15.105  17.578  1.00  0.00           H  
ATOM   3039  HE2 LYS 0 194       9.849 -15.987  16.101  1.00  0.00           H  
ATOM   3040  N   ASP 0 195       7.840 -15.151  20.692  1.00  0.00      R00  N  
ATOM   3041  CA  ASP 0 195       8.505 -14.556  21.833  1.00  0.00      R00  C  
ATOM   3042  C   ASP 0 195       7.901 -13.179  21.919  1.00  0.00      R00  C  
ATOM   3043  O   ASP 0 195       7.473 -12.677  20.875  1.00  0.00      R00  O  
ATOM   3044  CB  ASP 0 195      10.025 -14.414  21.852  1.00  0.00      R00  C  
ATOM   3045  CG  ASP 0 195      10.649 -13.735  20.700  1.00  0.00      R00  C  
ATOM   3046  OD1 ASP 0 195      10.703 -12.504  20.762  1.00  0.00      R00  O  
ATOM   3047  OD2 ASP 0 195      11.424 -14.374  19.923  1.00  0.00      R00  O1-
ATOM   3048  H   ASP 0 195       7.287 -14.568  20.080  1.00  0.00      R00  H  
ATOM   3049  HA  ASP 0 195       8.123 -15.110  22.690  1.00  0.00           H  
ATOM   3050  HB3 ASP 0 195      10.404 -15.425  21.996  1.00  0.00           H  
ATOM   3051  HB2 ASP 0 195      10.386 -13.893  22.739  1.00  0.00           H  
ATOM   3052  N   LEU 0 196       8.002 -12.582  23.095  1.00  0.00      R00  N  
ATOM   3053  CA  LEU 0 196       7.730 -11.176  23.269  1.00  0.00      R00  C  
ATOM   3054  C   LEU 0 196       9.019 -10.387  23.561  1.00  0.00      R00  C  
ATOM   3055  O   LEU 0 196       8.923  -9.214  24.045  1.00  0.00      R00  O  
ATOM   3056  CB  LEU 0 196       6.816 -10.945  24.488  1.00  0.00      R00  C  
ATOM   3057  CG  LEU 0 196       5.448 -11.576  24.671  1.00  0.00      R00  C  
ATOM   3058  CD1 LEU 0 196       4.853 -10.982  25.948  1.00  0.00      R00  C  
ATOM   3059  CD2 LEU 0 196       4.544 -11.312  23.455  1.00  0.00      R00  C  
ATOM   3060  H   LEU 0 196       8.384 -13.020  23.921  1.00  0.00      R00  H  
ATOM   3061  HA  LEU 0 196       7.125 -10.858  22.421  1.00  0.00           H  
ATOM   3062  HB3 LEU 0 196       6.674  -9.872  24.619  1.00  0.00           H  
ATOM   3063  HB2 LEU 0 196       7.414 -11.170  25.371  1.00  0.00           H  
ATOM   3064  HG  LEU 0 196       5.448 -12.659  24.795  1.00  0.00           H  
ATOM   3065 HD11 LEU 0 196       5.183 -11.467  26.867  1.00  0.00           H  
ATOM   3066 HD12 LEU 0 196       4.884  -9.899  26.065  1.00  0.00           H  
ATOM   3067 HD13 LEU 0 196       3.779 -11.147  25.861  1.00  0.00           H  
ATOM   3068 HD21 LEU 0 196       4.915 -11.966  22.666  1.00  0.00           H  
ATOM   3069 HD22 LEU 0 196       3.522 -11.581  23.720  1.00  0.00           H  
ATOM   3070 HD23 LEU 0 196       4.665 -10.282  23.118  1.00  0.00           H  
ATOM   3071  N   ASN 0 197      10.155 -10.949  23.157  1.00  0.00      R00  N  
ATOM   3072  CA  ASN 0 197      11.515 -10.351  23.339  1.00  0.00      R00  C  
ATOM   3073  C   ASN 0 197      11.850  -9.334  22.186  1.00  0.00      R00  C  
ATOM   3074  O   ASN 0 197      12.572  -8.355  22.445  1.00  0.00      R00  O  
ATOM   3075  CB  ASN 0 197      12.660 -11.398  23.475  1.00  0.00      R00  C  
ATOM   3076  CG  ASN 0 197      12.728 -12.334  24.683  1.00  0.00      R00  C  
ATOM   3077  OD1 ASN 0 197      11.869 -12.225  25.579  1.00  0.00      R00  O  
ATOM   3078  ND2 ASN 0 197      13.629 -13.324  24.664  1.00  0.00      R00  N  
ATOM   3079  H   ASN 0 197      10.175 -11.842  22.684  1.00  0.00      R00  H  
ATOM   3080 HD21 ASN 0 197      13.719 -13.848  25.523  1.00  0.00      R00  H  
ATOM   3081 HD22 ASN 0 197      14.151 -13.483  23.814  1.00  0.00      R00  H  
ATOM   3082  HA  ASN 0 197      11.483  -9.834  24.299  1.00  0.00           H  
ATOM   3083  HB3 ASN 0 197      13.570 -10.797  23.478  1.00  0.00           H  
ATOM   3084  HB2 ASN 0 197      12.689 -12.116  22.656  1.00  0.00           H  
ATOM   3085  N   LYS 0 198      11.481  -9.694  20.985  1.00  0.00      R00  N  
ATOM   3086  CA  LYS 0 198      12.025  -9.145  19.796  1.00  0.00      R00  C  
ATOM   3087  C   LYS 0 198      11.168  -9.479  18.558  1.00  0.00      R00  C  
ATOM   3088  O   LYS 0 198      11.368  -8.941  17.447  1.00  0.00      R00  O  
ATOM   3089  CB  LYS 0 198      13.566  -9.477  19.536  1.00  0.00      R00  C  
ATOM   3090  CG  LYS 0 198      14.004 -10.948  19.701  1.00  0.00      R00  C  
ATOM   3091  CD  LYS 0 198      13.755 -11.881  18.538  1.00  0.00      R00  C  
ATOM   3092  CE  LYS 0 198      14.308 -13.306  18.697  1.00  0.00      R00  C  
ATOM   3093  NZ  LYS 0 198      13.909 -13.950  19.877  1.00  0.00      R00  N1+
ATOM   3094  H   LYS 0 198      10.919 -10.512  20.798  1.00  0.00      R00  H  
ATOM   3095  HZ1 LYS 0 198      14.307 -13.449  20.658  1.00  0.00      R00  H  
ATOM   3096  HZ2 LYS 0 198      12.911 -14.037  20.007  1.00  0.00      R00  H  
ATOM   3097  HZ3 LYS 0 198      14.246 -14.880  19.672  1.00  0.00      R00  H  
ATOM   3098  HA  LYS 0 198      11.892  -8.070  19.916  1.00  0.00           H  
ATOM   3099  HB3 LYS 0 198      14.252  -9.007  20.240  1.00  0.00           H  
ATOM   3100  HB2 LYS 0 198      13.899  -9.204  18.534  1.00  0.00           H  
ATOM   3101  HG3 LYS 0 198      13.489 -11.504  20.484  1.00  0.00           H  
ATOM   3102  HG2 LYS 0 198      15.087 -10.910  19.816  1.00  0.00           H  
ATOM   3103  HD3 LYS 0 198      14.165 -11.420  17.639  1.00  0.00           H  
ATOM   3104  HD2 LYS 0 198      12.722 -12.168  18.343  1.00  0.00           H  
ATOM   3105  HE3 LYS 0 198      15.397 -13.259  18.694  1.00  0.00           H  
ATOM   3106  HE2 LYS 0 198      13.886 -13.862  17.860  1.00  0.00           H  
ATOM   3107  N   GLY 0 199      10.135 -10.389  18.727  1.00  0.00      R00  N  
ATOM   3108  CA  GLY 0 199       9.455 -11.035  17.607  1.00  0.00      R00  C  
ATOM   3109  C   GLY 0 199       8.775 -10.142  16.559  1.00  0.00      R00  C  
ATOM   3110  O   GLY 0 199       8.524 -10.513  15.372  1.00  0.00      R00  O  
ATOM   3111  H   GLY 0 199      10.027 -10.921  19.579  1.00  0.00      R00  H  
ATOM   3112  HA3 GLY 0 199       8.674 -11.673  18.020  1.00  0.00           H  
ATOM   3113  HA2 GLY 0 199      10.198 -11.687  17.148  1.00  0.00           H  
ATOM   3114  N   GLN 0 200       8.556  -8.910  16.991  1.00  0.00      R00  N  
ATOM   3115  CA  GLN 0 200       7.843  -8.006  16.108  1.00  0.00      R00  C  
ATOM   3116  C   GLN 0 200       8.856  -7.414  15.013  1.00  0.00      R00  C  
ATOM   3117  O   GLN 0 200       8.490  -7.233  13.857  1.00  0.00      R00  O  
ATOM   3118  CB  GLN 0 200       7.263  -6.873  16.933  1.00  0.00      R00  C  
ATOM   3119  CG  GLN 0 200       6.319  -5.733  16.333  1.00  0.00      R00  C  
ATOM   3120  CD  GLN 0 200       5.233  -6.058  15.280  1.00  0.00      R00  C  
ATOM   3121  OE1 GLN 0 200       4.755  -7.205  15.209  1.00  0.00      R00  O  
ATOM   3122  NE2 GLN 0 200       4.881  -5.070  14.422  1.00  0.00      R00  N  
ATOM   3123  H   GLN 0 200       8.871  -8.739  17.935  1.00  0.00      R00  H  
ATOM   3124 HE21 GLN 0 200       4.262  -5.178  13.631  1.00  0.00      R00  H  
ATOM   3125 HE22 GLN 0 200       5.292  -4.151  14.500  1.00  0.00      R00  H  
ATOM   3126  HA  GLN 0 200       7.017  -8.547  15.646  1.00  0.00           H  
ATOM   3127  HB3 GLN 0 200       8.072  -6.360  17.452  1.00  0.00           H  
ATOM   3128  HB2 GLN 0 200       6.738  -7.340  17.765  1.00  0.00           H  
ATOM   3129  HG3 GLN 0 200       6.965  -5.191  15.643  1.00  0.00           H  
ATOM   3130  HG2 GLN 0 200       5.846  -5.085  17.071  1.00  0.00           H  
ATOM   3131  N   THR 0 201      10.080  -7.226  15.427  1.00  0.00      R00  N  
ATOM   3132  CA  THR 0 201      11.181  -6.906  14.571  1.00  0.00      R00  C  
ATOM   3133  C   THR 0 201      11.452  -7.972  13.477  1.00  0.00      R00  C  
ATOM   3134  O   THR 0 201      11.760  -7.563  12.374  1.00  0.00      R00  O  
ATOM   3135  CB  THR 0 201      12.541  -6.769  15.353  1.00  0.00      R00  C  
ATOM   3136  OG1 THR 0 201      12.404  -5.865  16.395  1.00  0.00      R00  O  
ATOM   3137  CG2 THR 0 201      13.581  -6.162  14.509  1.00  0.00      R00  C  
ATOM   3138  H   THR 0 201      10.304  -7.599  16.338  1.00  0.00      R00  H  
ATOM   3139  HG1 THR 0 201      11.673  -6.085  16.978  1.00  0.00      R00  H  
ATOM   3140  HA  THR 0 201      10.882  -5.994  14.054  1.00  0.00           H  
ATOM   3141  HB  THR 0 201      12.817  -7.793  15.607  1.00  0.00           H  
ATOM   3142 HG21 THR 0 201      14.143  -6.898  13.934  1.00  0.00           H  
ATOM   3143 HG22 THR 0 201      13.234  -5.391  13.820  1.00  0.00           H  
ATOM   3144 HG23 THR 0 201      14.416  -5.596  14.923  1.00  0.00           H  
ATOM   3145  N   THR 0 202      11.223  -9.282  13.695  1.00  0.00      R00  N  
ATOM   3146  CA  THR 0 202      11.515 -10.407  12.770  1.00  0.00      R00  C  
ATOM   3147  C   THR 0 202      10.333 -10.546  11.849  1.00  0.00      R00  C  
ATOM   3148  O   THR 0 202      10.510 -10.482  10.638  1.00  0.00      R00  O  
ATOM   3149  CB  THR 0 202      11.977 -11.621  13.636  1.00  0.00      R00  C  
ATOM   3150  OG1 THR 0 202      11.077 -11.804  14.688  1.00  0.00      R00  O  
ATOM   3151  CG2 THR 0 202      13.369 -11.305  14.378  1.00  0.00      R00  C  
ATOM   3152  H   THR 0 202      10.946  -9.649  14.594  1.00  0.00      R00  H  
ATOM   3153  HG1 THR 0 202      10.237 -12.126  14.353  1.00  0.00      R00  H  
ATOM   3154  HA  THR 0 202      12.299 -10.006  12.129  1.00  0.00           H  
ATOM   3155  HB  THR 0 202      12.107 -12.504  13.011  1.00  0.00           H  
ATOM   3156 HG21 THR 0 202      14.127 -10.900  13.708  1.00  0.00           H  
ATOM   3157 HG22 THR 0 202      13.134 -10.510  15.086  1.00  0.00           H  
ATOM   3158 HG23 THR 0 202      13.872 -12.164  14.822  1.00  0.00           H  
ATOM   3159  N   PHE 0 203       9.116 -10.479  12.420  1.00  0.00      R00  N  
ATOM   3160  CA  PHE 0 203       7.809 -10.426  11.814  1.00  0.00      R00  C  
ATOM   3161  C   PHE 0 203       7.606  -9.327  10.769  1.00  0.00      R00  C  
ATOM   3162  O   PHE 0 203       7.122  -9.661   9.661  1.00  0.00      R00  O  
ATOM   3163  CB  PHE 0 203       6.754 -10.423  12.954  1.00  0.00      R00  C  
ATOM   3164  CG  PHE 0 203       5.359 -10.338  12.471  1.00  0.00      R00  C  
ATOM   3165  CD1 PHE 0 203       4.581 -11.421  12.093  1.00  0.00      R00  C  
ATOM   3166  CD2 PHE 0 203       4.774  -9.006  12.286  1.00  0.00      R00  C  
ATOM   3167  CE1 PHE 0 203       3.326 -11.199  11.505  1.00  0.00      R00  C  
ATOM   3168  CE2 PHE 0 203       3.508  -8.798  11.752  1.00  0.00      R00  C  
ATOM   3169  CZ  PHE 0 203       2.763  -9.918  11.405  1.00  0.00      R00  C  
ATOM   3170  H   PHE 0 203       9.094 -10.386  13.426  1.00  0.00      R00  H  
ATOM   3171  HA  PHE 0 203       7.729 -11.354  11.248  1.00  0.00           H  
ATOM   3172  HB3 PHE 0 203       6.974  -9.599  13.634  1.00  0.00           H  
ATOM   3173  HB2 PHE 0 203       6.961 -11.325  13.531  1.00  0.00           H  
ATOM   3174  HD1 PHE 0 203       4.991 -12.412  12.219  1.00  0.00           H  
ATOM   3175  HD2 PHE 0 203       5.380  -8.158  12.567  1.00  0.00           H  
ATOM   3176  HE1 PHE 0 203       2.673 -12.014  11.233  1.00  0.00           H  
ATOM   3177  HE2 PHE 0 203       3.060  -7.815  11.759  1.00  0.00           H  
ATOM   3178  HZ  PHE 0 203       1.744  -9.886  11.047  1.00  0.00           H  
ATOM   3179  N   THR 0 204       7.954  -8.100  11.079  1.00  0.00      R00  N  
ATOM   3180  CA  THR 0 204       7.853  -6.922  10.200  1.00  0.00      R00  C  
ATOM   3181  C   THR 0 204       8.908  -7.059   9.074  1.00  0.00      R00  C  
ATOM   3182  O   THR 0 204       8.691  -6.692   7.884  1.00  0.00      R00  O  
ATOM   3183  CB  THR 0 204       8.089  -5.634  11.051  1.00  0.00      R00  C  
ATOM   3184  OG1 THR 0 204       7.188  -5.500  12.088  1.00  0.00      R00  O  
ATOM   3185  CG2 THR 0 204       8.147  -4.339  10.263  1.00  0.00      R00  C  
ATOM   3186  H   THR 0 204       8.407  -7.985  11.974  1.00  0.00      R00  H  
ATOM   3187  HG1 THR 0 204       7.618  -5.926  12.833  1.00  0.00      R00  H  
ATOM   3188  HA  THR 0 204       6.935  -6.790   9.628  1.00  0.00           H  
ATOM   3189  HB  THR 0 204       9.073  -5.755  11.504  1.00  0.00           H  
ATOM   3190 HG21 THR 0 204       8.900  -4.309   9.475  1.00  0.00           H  
ATOM   3191 HG22 THR 0 204       7.231  -4.457   9.683  1.00  0.00           H  
ATOM   3192 HG23 THR 0 204       8.143  -3.388  10.795  1.00  0.00           H  
ATOM   3193  N   LEU 0 205      10.008  -7.803   9.290  1.00  0.00      R00  N  
ATOM   3194  CA  LEU 0 205      11.055  -8.001   8.262  1.00  0.00      R00  C  
ATOM   3195  C   LEU 0 205      10.611  -9.077   7.262  1.00  0.00      R00  C  
ATOM   3196  O   LEU 0 205      10.780  -9.047   6.022  1.00  0.00      R00  O  
ATOM   3197  CB  LEU 0 205      12.438  -8.459   8.934  1.00  0.00      R00  C  
ATOM   3198  CG  LEU 0 205      13.633  -8.691   8.041  1.00  0.00      R00  C  
ATOM   3199  CD1 LEU 0 205      13.778  -7.557   7.053  1.00  0.00      R00  C  
ATOM   3200  CD2 LEU 0 205      15.005  -8.855   8.867  1.00  0.00      R00  C  
ATOM   3201  H   LEU 0 205      10.177  -8.166  10.217  1.00  0.00      R00  H  
ATOM   3202  HA  LEU 0 205      11.219  -7.101   7.670  1.00  0.00           H  
ATOM   3203  HB3 LEU 0 205      12.425  -9.414   9.459  1.00  0.00           H  
ATOM   3204  HB2 LEU 0 205      12.708  -7.800   9.760  1.00  0.00           H  
ATOM   3205  HG  LEU 0 205      13.523  -9.576   7.415  1.00  0.00           H  
ATOM   3206 HD11 LEU 0 205      13.328  -7.849   6.104  1.00  0.00           H  
ATOM   3207 HD12 LEU 0 205      13.293  -6.621   7.331  1.00  0.00           H  
ATOM   3208 HD13 LEU 0 205      14.828  -7.332   6.863  1.00  0.00           H  
ATOM   3209 HD21 LEU 0 205      15.676  -9.585   8.414  1.00  0.00           H  
ATOM   3210 HD22 LEU 0 205      15.556  -7.917   8.806  1.00  0.00           H  
ATOM   3211 HD23 LEU 0 205      14.798  -9.162   9.892  1.00  0.00           H  
ATOM   3212  N   TYR 0 206      10.060 -10.128   7.800  1.00  0.00      R00  N  
ATOM   3213  CA  TYR 0 206       9.434 -11.174   6.987  1.00  0.00      R00  C  
ATOM   3214  C   TYR 0 206       8.231 -10.697   6.163  1.00  0.00      R00  C  
ATOM   3215  O   TYR 0 206       8.196 -11.079   4.988  1.00  0.00      R00  O  
ATOM   3216  CB  TYR 0 206       9.030 -12.361   7.887  1.00  0.00      R00  C  
ATOM   3217  CG  TYR 0 206       8.321 -13.486   7.143  1.00  0.00      R00  C  
ATOM   3218  CD1 TYR 0 206       8.998 -14.257   6.273  1.00  0.00      R00  C  
ATOM   3219  CE1 TYR 0 206       8.303 -15.267   5.524  1.00  0.00      R00  C  
ATOM   3220  CD2 TYR 0 206       6.929 -13.745   7.377  1.00  0.00      R00  C  
ATOM   3221  CE2 TYR 0 206       6.266 -14.742   6.678  1.00  0.00      R00  C  
ATOM   3222  CZ  TYR 0 206       6.948 -15.589   5.831  1.00  0.00      R00  C  
ATOM   3223  OH  TYR 0 206       6.297 -16.525   5.233  1.00  0.00      R00  O  
ATOM   3224  H   TYR 0 206       9.912 -10.127   8.799  1.00  0.00      R00  H  
ATOM   3225  HH  TYR 0 206       5.435 -16.749   5.589  1.00  0.00      R00  H  
ATOM   3226  HA  TYR 0 206      10.228 -11.602   6.374  1.00  0.00           H  
ATOM   3227  HB3 TYR 0 206       8.321 -12.109   8.676  1.00  0.00           H  
ATOM   3228  HB2 TYR 0 206       9.858 -12.839   8.409  1.00  0.00           H  
ATOM   3229  HD1 TYR 0 206      10.027 -13.989   6.085  1.00  0.00           H  
ATOM   3230  HE1 TYR 0 206       8.893 -15.957   4.939  1.00  0.00           H  
ATOM   3231  HD2 TYR 0 206       6.491 -13.070   8.097  1.00  0.00           H  
ATOM   3232  HE2 TYR 0 206       5.188 -14.803   6.710  1.00  0.00           H  
ATOM   3233  N   SER 0 207       7.453  -9.821   6.776  1.00  0.00      R00  N  
ATOM   3234  CA  SER 0 207       6.261  -9.226   6.075  1.00  0.00      R00  C  
ATOM   3235  C   SER 0 207       6.741  -8.189   5.082  1.00  0.00      R00  C  
ATOM   3236  O   SER 0 207       6.111  -8.007   4.055  1.00  0.00      R00  O  
ATOM   3237  CB  SER 0 207       5.299  -8.677   7.015  1.00  0.00      R00  C  
ATOM   3238  OG  SER 0 207       4.931  -9.642   8.005  1.00  0.00      R00  O  
ATOM   3239  H   SER 0 207       7.692  -9.465   7.690  1.00  0.00      R00  H  
ATOM   3240  HG  SER 0 207       5.619  -9.710   8.671  1.00  0.00      R00  H  
ATOM   3241  HA  SER 0 207       5.700 -10.067   5.668  1.00  0.00           H  
ATOM   3242  HB3 SER 0 207       4.485  -8.266   6.418  1.00  0.00           H  
ATOM   3243  HB2 SER 0 207       5.692  -7.842   7.594  1.00  0.00           H  
ATOM   3244  N   PHE 0 208       7.863  -7.549   5.298  1.00  0.00      R00  N  
ATOM   3245  CA  PHE 0 208       8.499  -6.658   4.279  1.00  0.00      R00  C  
ATOM   3246  C   PHE 0 208       9.130  -7.453   3.121  1.00  0.00      R00  C  
ATOM   3247  O   PHE 0 208       9.145  -7.020   2.015  1.00  0.00      R00  O  
ATOM   3248  CB  PHE 0 208       9.476  -5.769   5.123  1.00  0.00      R00  C  
ATOM   3249  CG  PHE 0 208      10.396  -4.823   4.413  1.00  0.00      R00  C  
ATOM   3250  CD1 PHE 0 208      11.593  -5.304   3.869  1.00  0.00      R00  C  
ATOM   3251  CD2 PHE 0 208       9.951  -3.511   4.295  1.00  0.00      R00  C  
ATOM   3252  CE1 PHE 0 208      12.315  -4.449   3.081  1.00  0.00      R00  C  
ATOM   3253  CE2 PHE 0 208      10.788  -2.626   3.559  1.00  0.00      R00  C  
ATOM   3254  CZ  PHE 0 208      11.943  -3.128   2.957  1.00  0.00      R00  C  
ATOM   3255  H   PHE 0 208       8.194  -7.678   6.244  1.00  0.00      R00  H  
ATOM   3256  HA  PHE 0 208       7.884  -5.835   3.917  1.00  0.00           H  
ATOM   3257  HB3 PHE 0 208      10.207  -6.375   5.658  1.00  0.00           H  
ATOM   3258  HB2 PHE 0 208       8.980  -5.225   5.926  1.00  0.00           H  
ATOM   3259  HD1 PHE 0 208      11.825  -6.358   3.887  1.00  0.00           H  
ATOM   3260  HD2 PHE 0 208       8.978  -3.222   4.663  1.00  0.00           H  
ATOM   3261  HE1 PHE 0 208      13.198  -4.734   2.528  1.00  0.00           H  
ATOM   3262  HE2 PHE 0 208      10.420  -1.635   3.337  1.00  0.00           H  
ATOM   3263  HZ  PHE 0 208      12.410  -2.449   2.260  1.00  0.00           H  
ATOM   3264  N   ALA 0 209       9.555  -8.715   3.289  1.00  0.00      R00  N  
ATOM   3265  CA  ALA 0 209      10.079  -9.549   2.154  1.00  0.00      R00  C  
ATOM   3266  C   ALA 0 209       9.003  -9.956   1.212  1.00  0.00      R00  C  
ATOM   3267  O   ALA 0 209       9.277 -10.019  -0.015  1.00  0.00      R00  O  
ATOM   3268  CB  ALA 0 209      10.737 -10.797   2.703  1.00  0.00      R00  C  
ATOM   3269  H   ALA 0 209       9.607  -9.040   4.244  1.00  0.00      R00  H  
ATOM   3270  HA  ALA 0 209      10.871  -8.918   1.750  1.00  0.00           H  
ATOM   3271  HB1 ALA 0 209      11.076 -11.394   1.857  1.00  0.00           H  
ATOM   3272  HB2 ALA 0 209      11.507 -10.520   3.424  1.00  0.00           H  
ATOM   3273  HB3 ALA 0 209      10.037 -11.399   3.282  1.00  0.00           H  
ATOM   3274  N   LEU 0 210       7.819 -10.246   1.757  1.00  0.00      R00  N  
ATOM   3275  CA  LEU 0 210       6.608 -10.642   0.979  1.00  0.00      R00  C  
ATOM   3276  C   LEU 0 210       5.793  -9.521   0.420  1.00  0.00      R00  C  
ATOM   3277  O   LEU 0 210       5.577  -9.543  -0.808  1.00  0.00      R00  O  
ATOM   3278  CB  LEU 0 210       5.786 -11.750   1.799  1.00  0.00      R00  C  
ATOM   3279  CG  LEU 0 210       6.401 -13.104   2.094  1.00  0.00      R00  C  
ATOM   3280  CD1 LEU 0 210       5.496 -13.966   2.948  1.00  0.00      R00  C  
ATOM   3281  CD2 LEU 0 210       6.730 -13.836   0.810  1.00  0.00      R00  C  
ATOM   3282  H   LEU 0 210       7.781 -10.156   2.763  1.00  0.00      R00  H  
ATOM   3283  HA  LEU 0 210       6.892 -11.115   0.040  1.00  0.00           H  
ATOM   3284  HB3 LEU 0 210       4.842 -11.885   1.272  1.00  0.00           H  
ATOM   3285  HB2 LEU 0 210       5.473 -11.332   2.756  1.00  0.00           H  
ATOM   3286  HG  LEU 0 210       7.250 -13.072   2.776  1.00  0.00           H  
ATOM   3287 HD11 LEU 0 210       5.533 -13.677   3.998  1.00  0.00           H  
ATOM   3288 HD12 LEU 0 210       4.449 -13.988   2.644  1.00  0.00           H  
ATOM   3289 HD13 LEU 0 210       5.743 -15.027   2.969  1.00  0.00           H  
ATOM   3290 HD21 LEU 0 210       6.448 -14.889   0.813  1.00  0.00           H  
ATOM   3291 HD22 LEU 0 210       6.397 -13.351  -0.108  1.00  0.00           H  
ATOM   3292 HD23 LEU 0 210       7.816 -13.787   0.733  1.00  0.00           H  
ATOM   3293  N   GLY 0 211       5.476  -8.614   1.328  1.00  0.00      R00  N  
ATOM   3294  CA  GLY 0 211       4.483  -7.555   1.145  1.00  0.00      R00  C  
ATOM   3295  C   GLY 0 211       5.226  -6.229   0.856  1.00  0.00      R00  C  
ATOM   3296  O   GLY 0 211       4.516  -5.205   0.906  1.00  0.00      R00  O  
ATOM   3297  H   GLY 0 211       5.852  -8.510   2.260  1.00  0.00      R00  H  
ATOM   3298  HA3 GLY 0 211       3.786  -7.412   1.970  1.00  0.00           H  
ATOM   3299  HA2 GLY 0 211       3.920  -7.820   0.250  1.00  0.00           H  
ATOM   3300  N   PHE 0 212       6.553  -6.193   0.670  1.00  0.00      R00  N  
ATOM   3301  CA  PHE 0 212       7.159  -5.023  -0.019  1.00  0.00      R00  C  
ATOM   3302  C   PHE 0 212       8.230  -5.396  -1.070  1.00  0.00      R00  C  
ATOM   3303  O   PHE 0 212       8.178  -4.854  -2.163  1.00  0.00      R00  O  
ATOM   3304  CB  PHE 0 212       7.687  -3.966   0.982  1.00  0.00      R00  C  
ATOM   3305  CG  PHE 0 212       8.499  -2.707   0.527  1.00  0.00      R00  C  
ATOM   3306  CD1 PHE 0 212       9.742  -2.882   0.016  1.00  0.00      R00  C  
ATOM   3307  CD2 PHE 0 212       7.901  -1.369   0.435  1.00  0.00      R00  C  
ATOM   3308  CE1 PHE 0 212      10.456  -1.826  -0.657  1.00  0.00      R00  C  
ATOM   3309  CE2 PHE 0 212       8.647  -0.349  -0.083  1.00  0.00      R00  C  
ATOM   3310  CZ  PHE 0 212       9.925  -0.548  -0.640  1.00  0.00      R00  C  
ATOM   3311  H   PHE 0 212       7.114  -7.021   0.807  1.00  0.00      R00  H  
ATOM   3312  HA  PHE 0 212       6.349  -4.522  -0.550  1.00  0.00           H  
ATOM   3313  HB3 PHE 0 212       8.177  -4.443   1.831  1.00  0.00           H  
ATOM   3314  HB2 PHE 0 212       6.811  -3.525   1.456  1.00  0.00           H  
ATOM   3315  HD1 PHE 0 212      10.171  -3.872   0.053  1.00  0.00           H  
ATOM   3316  HD2 PHE 0 212       6.940  -1.220   0.904  1.00  0.00           H  
ATOM   3317  HE1 PHE 0 212      11.351  -2.070  -1.210  1.00  0.00           H  
ATOM   3318  HE2 PHE 0 212       8.334   0.684  -0.055  1.00  0.00           H  
ATOM   3319  HZ  PHE 0 212      10.425   0.226  -1.203  1.00  0.00           H  
ATOM   3320  N   ALA 0 213       9.184  -6.251  -0.654  1.00  0.00      R00  N  
ATOM   3321  CA  ALA 0 213      10.490  -6.323  -1.268  1.00  0.00      R00  C  
ATOM   3322  C   ALA 0 213      10.542  -7.198  -2.496  1.00  0.00      R00  C  
ATOM   3323  O   ALA 0 213      11.023  -6.691  -3.522  1.00  0.00      R00  O  
ATOM   3324  CB  ALA 0 213      11.524  -6.869  -0.166  1.00  0.00      R00  C  
ATOM   3325  H   ALA 0 213       9.078  -6.600   0.288  1.00  0.00      R00  H  
ATOM   3326  HA  ALA 0 213      10.764  -5.321  -1.600  1.00  0.00           H  
ATOM   3327  HB1 ALA 0 213      11.278  -7.884   0.144  1.00  0.00           H  
ATOM   3328  HB2 ALA 0 213      12.543  -6.935  -0.548  1.00  0.00           H  
ATOM   3329  HB3 ALA 0 213      11.645  -6.107   0.603  1.00  0.00           H  
ATOM   3330  N   ALA 0 214      10.155  -8.436  -2.427  1.00  0.00      R00  N  
ATOM   3331  CA  ALA 0 214      10.141  -9.259  -3.658  1.00  0.00      R00  C  
ATOM   3332  C   ALA 0 214       9.200  -8.688  -4.766  1.00  0.00      R00  C  
ATOM   3333  O   ALA 0 214       9.796  -8.680  -5.849  1.00  0.00      R00  O  
ATOM   3334  CB  ALA 0 214       9.702 -10.763  -3.425  1.00  0.00      R00  C  
ATOM   3335  H   ALA 0 214       9.824  -8.912  -1.600  1.00  0.00      R00  H  
ATOM   3336  HA  ALA 0 214      11.161  -9.236  -4.042  1.00  0.00           H  
ATOM   3337  HB1 ALA 0 214       9.830 -11.203  -4.414  1.00  0.00           H  
ATOM   3338  HB2 ALA 0 214      10.330 -11.115  -2.606  1.00  0.00           H  
ATOM   3339  HB3 ALA 0 214       8.664 -10.941  -3.144  1.00  0.00           H  
ATOM   3340  N   PRO 0 215       8.056  -8.128  -4.519  1.00  0.00      R00  N  
ATOM   3341  CA  PRO 0 215       7.350  -7.356  -5.447  1.00  0.00      R00  C  
ATOM   3342  C   PRO 0 215       8.108  -6.117  -6.122  1.00  0.00      R00  C  
ATOM   3343  O   PRO 0 215       8.377  -6.102  -7.325  1.00  0.00      R00  O  
ATOM   3344  CD  PRO 0 215       7.123  -8.575  -3.454  1.00  0.00      R00  C  
ATOM   3345  CB  PRO 0 215       6.089  -6.871  -4.771  1.00  0.00      R00  C  
ATOM   3346  CG  PRO 0 215       5.726  -8.096  -3.985  1.00  0.00      R00  C  
ATOM   3347  HD2 PRO 0 215       7.366  -7.999  -2.561  1.00  0.00           H  
ATOM   3348  HD3 PRO 0 215       7.002  -9.648  -3.305  1.00  0.00           H  
ATOM   3349  HA  PRO 0 215       6.907  -8.040  -6.171  1.00  0.00           H  
ATOM   3350  HB3 PRO 0 215       5.326  -6.743  -5.539  1.00  0.00           H  
ATOM   3351  HB2 PRO 0 215       6.190  -5.931  -4.228  1.00  0.00           H  
ATOM   3352  HG2 PRO 0 215       5.008  -7.824  -3.211  1.00  0.00           H  
ATOM   3353  HG3 PRO 0 215       5.223  -8.838  -4.605  1.00  0.00           H  
ATOM   3354  N   LEU 0 216       8.591  -5.175  -5.287  1.00  0.00      R00  N  
ATOM   3355  CA  LEU 0 216       9.235  -3.967  -5.771  1.00  0.00      R00  C  
ATOM   3356  C   LEU 0 216      10.619  -4.225  -6.387  1.00  0.00      R00  C  
ATOM   3357  O   LEU 0 216      11.042  -3.452  -7.266  1.00  0.00      R00  O  
ATOM   3358  CB  LEU 0 216       9.291  -2.861  -4.656  1.00  0.00      R00  C  
ATOM   3359  CG  LEU 0 216       9.711  -1.430  -5.201  1.00  0.00      R00  C  
ATOM   3360  CD1 LEU 0 216       8.761  -0.935  -6.333  1.00  0.00      R00  C  
ATOM   3361  CD2 LEU 0 216       9.823  -0.457  -4.037  1.00  0.00      R00  C  
ATOM   3362  H   LEU 0 216       8.465  -5.151  -4.285  1.00  0.00      R00  H  
ATOM   3363  HA  LEU 0 216       8.593  -3.633  -6.585  1.00  0.00           H  
ATOM   3364  HB3 LEU 0 216       9.902  -3.243  -3.838  1.00  0.00           H  
ATOM   3365  HB2 LEU 0 216       8.285  -2.781  -4.245  1.00  0.00           H  
ATOM   3366  HG  LEU 0 216      10.710  -1.434  -5.638  1.00  0.00           H  
ATOM   3367 HD11 LEU 0 216       8.703  -1.512  -7.256  1.00  0.00           H  
ATOM   3368 HD12 LEU 0 216       7.803  -0.574  -5.960  1.00  0.00           H  
ATOM   3369 HD13 LEU 0 216       9.041   0.055  -6.693  1.00  0.00           H  
ATOM   3370 HD21 LEU 0 216       9.514  -0.917  -3.098  1.00  0.00           H  
ATOM   3371 HD22 LEU 0 216      10.859  -0.207  -3.806  1.00  0.00           H  
ATOM   3372 HD23 LEU 0 216       9.188   0.396  -4.273  1.00  0.00           H  
ATOM   3373  N   THR 0 217      11.207  -5.410  -6.081  1.00  0.00      R00  N  
ATOM   3374  CA  THR 0 217      12.495  -5.880  -6.654  1.00  0.00      R00  C  
ATOM   3375  C   THR 0 217      12.258  -6.310  -8.124  1.00  0.00      R00  C  
ATOM   3376  O   THR 0 217      12.886  -5.723  -9.044  1.00  0.00      R00  O  
ATOM   3377  CB  THR 0 217      13.168  -7.091  -5.900  1.00  0.00      R00  C  
ATOM   3378  OG1 THR 0 217      13.598  -6.728  -4.560  1.00  0.00      R00  O  
ATOM   3379  CG2 THR 0 217      14.449  -7.585  -6.569  1.00  0.00      R00  C  
ATOM   3380  H   THR 0 217      10.791  -6.007  -5.379  1.00  0.00      R00  H  
ATOM   3381  HG1 THR 0 217      12.818  -6.300  -4.199  1.00  0.00      R00  H  
ATOM   3382  HA  THR 0 217      13.172  -5.026  -6.630  1.00  0.00           H  
ATOM   3383  HB  THR 0 217      12.537  -7.970  -5.765  1.00  0.00           H  
ATOM   3384 HG21 THR 0 217      14.981  -8.331  -5.979  1.00  0.00           H  
ATOM   3385 HG22 THR 0 217      14.318  -8.257  -7.417  1.00  0.00           H  
ATOM   3386 HG23 THR 0 217      15.135  -6.765  -6.781  1.00  0.00           H  
ATOM   3387  N   LEU 0 218      11.370  -7.322  -8.302  1.00  0.00      R00  N  
ATOM   3388  CA  LEU 0 218      10.995  -7.862  -9.561  1.00  0.00      R00  C  
ATOM   3389  C   LEU 0 218      10.476  -6.794 -10.493  1.00  0.00      R00  C  
ATOM   3390  O   LEU 0 218      10.900  -6.807 -11.644  1.00  0.00      R00  O  
ATOM   3391  CB  LEU 0 218       9.988  -9.067  -9.325  1.00  0.00      R00  C  
ATOM   3392  CG  LEU 0 218      10.618 -10.385  -8.735  1.00  0.00      R00  C  
ATOM   3393  CD1 LEU 0 218       9.574 -11.244  -7.938  1.00  0.00      R00  C  
ATOM   3394  CD2 LEU 0 218      11.287 -11.250  -9.811  1.00  0.00      R00  C  
ATOM   3395  H   LEU 0 218      10.984  -7.733  -7.465  1.00  0.00      R00  H  
ATOM   3396  HA  LEU 0 218      11.872  -8.387  -9.939  1.00  0.00           H  
ATOM   3397  HB3 LEU 0 218       9.668  -9.211 -10.357  1.00  0.00           H  
ATOM   3398  HB2 LEU 0 218       9.163  -8.685  -8.724  1.00  0.00           H  
ATOM   3399  HG  LEU 0 218      11.406 -10.091  -8.042  1.00  0.00           H  
ATOM   3400 HD11 LEU 0 218       9.500 -12.285  -8.254  1.00  0.00           H  
ATOM   3401 HD12 LEU 0 218       9.945 -11.249  -6.913  1.00  0.00           H  
ATOM   3402 HD13 LEU 0 218       8.589 -10.778  -7.919  1.00  0.00           H  
ATOM   3403 HD21 LEU 0 218      12.312 -11.503  -9.541  1.00  0.00           H  
ATOM   3404 HD22 LEU 0 218      10.697 -12.163  -9.896  1.00  0.00           H  
ATOM   3405 HD23 LEU 0 218      11.410 -10.686 -10.736  1.00  0.00           H  
ATOM   3406  N   ILE 0 219       9.770  -5.743 -10.054  1.00  0.00      R00  N  
ATOM   3407  CA  ILE 0 219       9.262  -4.669 -10.888  1.00  0.00      R00  C  
ATOM   3408  C   ILE 0 219      10.379  -3.948 -11.609  1.00  0.00      R00  C  
ATOM   3409  O   ILE 0 219      10.286  -3.896 -12.784  1.00  0.00      R00  O  
ATOM   3410  CB  ILE 0 219       8.345  -3.785 -10.037  1.00  0.00      R00  C  
ATOM   3411  CG2 ILE 0 219       8.226  -2.337 -10.460  1.00  0.00      R00  C  
ATOM   3412  CG1 ILE 0 219       7.023  -4.456  -9.713  1.00  0.00      R00  C  
ATOM   3413  CD1 ILE 0 219       6.063  -3.765  -8.790  1.00  0.00      R00  C  
ATOM   3414  H   ILE 0 219       9.637  -5.688  -9.054  1.00  0.00      R00  H  
ATOM   3415  HA  ILE 0 219       8.538  -5.064 -11.600  1.00  0.00           H  
ATOM   3416  HB  ILE 0 219       8.788  -3.732  -9.042  1.00  0.00           H  
ATOM   3417 HG21 ILE 0 219       7.436  -1.792  -9.943  1.00  0.00           H  
ATOM   3418 HG22 ILE 0 219       9.077  -1.689 -10.252  1.00  0.00           H  
ATOM   3419 HG23 ILE 0 219       7.929  -2.251 -11.505  1.00  0.00           H  
ATOM   3420 HG13 ILE 0 219       7.214  -5.486  -9.413  1.00  0.00           H  
ATOM   3421 HG12 ILE 0 219       6.521  -4.427 -10.680  1.00  0.00           H  
ATOM   3422 HD11 ILE 0 219       6.206  -4.044  -7.746  1.00  0.00           H  
ATOM   3423 HD12 ILE 0 219       6.171  -2.696  -8.606  1.00  0.00           H  
ATOM   3424 HD13 ILE 0 219       4.998  -3.991  -8.837  1.00  0.00           H  
ATOM   3425  N   PHE 0 220      11.496  -3.590 -10.890  1.00  0.00      R00  N  
ATOM   3426  CA  PHE 0 220      12.700  -3.099 -11.508  1.00  0.00      R00  C  
ATOM   3427  C   PHE 0 220      13.415  -4.067 -12.435  1.00  0.00      R00  C  
ATOM   3428  O   PHE 0 220      14.078  -3.606 -13.363  1.00  0.00      R00  O  
ATOM   3429  CB  PHE 0 220      13.608  -2.400 -10.444  1.00  0.00      R00  C  
ATOM   3430  CG  PHE 0 220      12.994  -1.034 -10.184  1.00  0.00      R00  C  
ATOM   3431  CD1 PHE 0 220      11.977  -0.790  -9.271  1.00  0.00      R00  C  
ATOM   3432  CD2 PHE 0 220      13.349  -0.047 -11.085  1.00  0.00      R00  C  
ATOM   3433  CE1 PHE 0 220      11.386   0.483  -9.224  1.00  0.00      R00  C  
ATOM   3434  CE2 PHE 0 220      12.744   1.218 -11.003  1.00  0.00      R00  C  
ATOM   3435  CZ  PHE 0 220      11.768   1.485 -10.120  1.00  0.00      R00  C  
ATOM   3436  H   PHE 0 220      11.551  -3.688  -9.886  1.00  0.00      R00  H  
ATOM   3437  HA  PHE 0 220      12.397  -2.329 -12.218  1.00  0.00           H  
ATOM   3438  HB3 PHE 0 220      14.626  -2.241 -10.800  1.00  0.00           H  
ATOM   3439  HB2 PHE 0 220      13.636  -2.952  -9.505  1.00  0.00           H  
ATOM   3440  HD1 PHE 0 220      11.570  -1.520  -8.587  1.00  0.00           H  
ATOM   3441  HD2 PHE 0 220      13.968  -0.212 -11.955  1.00  0.00           H  
ATOM   3442  HE1 PHE 0 220      10.746   0.695  -8.380  1.00  0.00           H  
ATOM   3443  HE2 PHE 0 220      12.939   2.060 -11.649  1.00  0.00           H  
ATOM   3444  HZ  PHE 0 220      11.327   2.465 -10.011  1.00  0.00           H  
ATOM   3445  N   VAL 0 221      13.363  -5.356 -12.149  1.00  0.00      R00  N  
ATOM   3446  CA  VAL 0 221      14.033  -6.388 -12.892  1.00  0.00      R00  C  
ATOM   3447  C   VAL 0 221      13.229  -6.633 -14.216  1.00  0.00      R00  C  
ATOM   3448  O   VAL 0 221      13.842  -6.445 -15.252  1.00  0.00      R00  O  
ATOM   3449  CB  VAL 0 221      14.377  -7.554 -11.959  1.00  0.00      R00  C  
ATOM   3450  CG1 VAL 0 221      14.707  -8.844 -12.810  1.00  0.00      R00  C  
ATOM   3451  CG2 VAL 0 221      15.434  -7.367 -10.893  1.00  0.00      R00  C  
ATOM   3452  H   VAL 0 221      12.978  -5.677 -11.272  1.00  0.00      R00  H  
ATOM   3453  HA  VAL 0 221      15.038  -6.062 -13.160  1.00  0.00           H  
ATOM   3454  HB  VAL 0 221      13.466  -7.805 -11.415  1.00  0.00           H  
ATOM   3455 HG11 VAL 0 221      15.558  -8.645 -13.462  1.00  0.00           H  
ATOM   3456 HG12 VAL 0 221      15.116  -9.637 -12.184  1.00  0.00           H  
ATOM   3457 HG13 VAL 0 221      13.854  -9.299 -13.314  1.00  0.00           H  
ATOM   3458 HG21 VAL 0 221      16.306  -7.175 -11.518  1.00  0.00           H  
ATOM   3459 HG22 VAL 0 221      15.259  -6.505 -10.249  1.00  0.00           H  
ATOM   3460 HG23 VAL 0 221      15.542  -8.282 -10.310  1.00  0.00           H  
ATOM   3461  N   PHE 0 222      11.932  -6.862 -14.065  1.00  0.00      R00  N  
ATOM   3462  CA  PHE 0 222      11.038  -7.035 -15.222  1.00  0.00      R00  C  
ATOM   3463  C   PHE 0 222      11.188  -5.946 -16.296  1.00  0.00      R00  C  
ATOM   3464  O   PHE 0 222      11.036  -6.186 -17.513  1.00  0.00      R00  O  
ATOM   3465  CB  PHE 0 222       9.572  -7.063 -14.654  1.00  0.00      R00  C  
ATOM   3466  CG  PHE 0 222       9.187  -8.345 -13.918  1.00  0.00      R00  C  
ATOM   3467  CD1 PHE 0 222       9.498  -9.639 -14.423  1.00  0.00      R00  C  
ATOM   3468  CD2 PHE 0 222       8.342  -8.191 -12.773  1.00  0.00      R00  C  
ATOM   3469  CE1 PHE 0 222       8.998 -10.713 -13.737  1.00  0.00      R00  C  
ATOM   3470  CE2 PHE 0 222       7.910  -9.307 -12.107  1.00  0.00      R00  C  
ATOM   3471  CZ  PHE 0 222       8.226 -10.544 -12.601  1.00  0.00      R00  C  
ATOM   3472  H   PHE 0 222      11.436  -6.760 -13.191  1.00  0.00      R00  H  
ATOM   3473  HA  PHE 0 222      11.456  -7.859 -15.800  1.00  0.00           H  
ATOM   3474  HB3 PHE 0 222       8.895  -7.084 -15.508  1.00  0.00           H  
ATOM   3475  HB2 PHE 0 222       9.418  -6.174 -14.042  1.00  0.00           H  
ATOM   3476  HD1 PHE 0 222      10.025  -9.800 -15.352  1.00  0.00           H  
ATOM   3477  HD2 PHE 0 222       8.253  -7.151 -12.495  1.00  0.00           H  
ATOM   3478  HE1 PHE 0 222       9.182 -11.754 -13.960  1.00  0.00           H  
ATOM   3479  HE2 PHE 0 222       7.276  -9.290 -11.232  1.00  0.00           H  
ATOM   3480  HZ  PHE 0 222       7.773 -11.364 -12.064  1.00  0.00           H  
ATOM   3481  N   TYR 0 223      11.334  -4.700 -15.836  1.00  0.00      R00  N  
ATOM   3482  CA  TYR 0 223      11.535  -3.586 -16.756  1.00  0.00      R00  C  
ATOM   3483  C   TYR 0 223      13.005  -3.485 -17.356  1.00  0.00      R00  C  
ATOM   3484  O   TYR 0 223      13.155  -3.323 -18.544  1.00  0.00      R00  O  
ATOM   3485  CB  TYR 0 223      10.990  -2.274 -16.094  1.00  0.00      R00  C  
ATOM   3486  CG  TYR 0 223       9.430  -2.368 -15.971  1.00  0.00      R00  C  
ATOM   3487  CD1 TYR 0 223       8.671  -2.565 -17.261  1.00  0.00      R00  C  
ATOM   3488  CE1 TYR 0 223       7.241  -2.660 -17.209  1.00  0.00      R00  C  
ATOM   3489  CD2 TYR 0 223       8.823  -1.997 -14.787  1.00  0.00      R00  C  
ATOM   3490  CE2 TYR 0 223       7.379  -1.969 -14.822  1.00  0.00      R00  C  
ATOM   3491  CZ  TYR 0 223       6.627  -2.365 -15.986  1.00  0.00      R00  C  
ATOM   3492  OH  TYR 0 223       5.345  -2.689 -15.936  1.00  0.00      R00  O  
ATOM   3493  H   TYR 0 223      11.297  -4.554 -14.838  1.00  0.00      R00  H  
ATOM   3494  HH  TYR 0 223       5.254  -3.094 -15.070  1.00  0.00      R00  H  
ATOM   3495  HA  TYR 0 223      10.946  -3.752 -17.658  1.00  0.00           H  
ATOM   3496  HB3 TYR 0 223      11.258  -1.386 -16.666  1.00  0.00           H  
ATOM   3497  HB2 TYR 0 223      11.560  -2.012 -15.203  1.00  0.00           H  
ATOM   3498  HD1 TYR 0 223       9.206  -2.708 -18.189  1.00  0.00           H  
ATOM   3499  HE1 TYR 0 223       6.610  -2.994 -18.019  1.00  0.00           H  
ATOM   3500  HD2 TYR 0 223       9.497  -1.759 -13.978  1.00  0.00           H  
ATOM   3501  HE2 TYR 0 223       6.714  -1.822 -13.983  1.00  0.00           H  
ATOM   3502  N   CYS 0 224      14.002  -3.512 -16.465  1.00  0.00      R00  N  
ATOM   3503  CA  CYS 0 224      15.420  -3.354 -16.944  1.00  0.00      R00  C  
ATOM   3504  C   CYS 0 224      15.843  -4.549 -17.840  1.00  0.00      R00  C  
ATOM   3505  O   CYS 0 224      16.559  -4.300 -18.826  1.00  0.00      R00  O  
ATOM   3506  CB  CYS 0 224      16.282  -3.116 -15.749  1.00  0.00      R00  C  
ATOM   3507  SG  CYS 0 224      15.962  -1.454 -15.208  1.00  0.00      R00  S  
ATOM   3508  H   CYS 0 224      13.735  -3.444 -15.493  1.00  0.00      R00  H  
ATOM   3509  HA  CYS 0 224      15.446  -2.426 -17.516  1.00  0.00           H  
ATOM   3510  HB3 CYS 0 224      17.368  -3.201 -15.777  1.00  0.00           H  
ATOM   3511  HB2 CYS 0 224      15.991  -3.805 -14.955  1.00  0.00           H  
ATOM   3512  HG  CYS 0 224      16.944  -1.255 -14.325  1.00  0.00           H  
ATOM   3513  N   LEU 0 225      15.171  -5.738 -17.717  1.00  0.00      R00  N  
ATOM   3514  CA  LEU 0 225      15.319  -6.819 -18.647  1.00  0.00      R00  C  
ATOM   3515  C   LEU 0 225      14.460  -6.651 -19.900  1.00  0.00      R00  C  
ATOM   3516  O   LEU 0 225      14.811  -7.306 -20.859  1.00  0.00      R00  O  
ATOM   3517  CB  LEU 0 225      15.118  -8.151 -17.987  1.00  0.00      R00  C  
ATOM   3518  CG  LEU 0 225      16.234  -8.543 -16.935  1.00  0.00      R00  C  
ATOM   3519  CD1 LEU 0 225      15.948  -9.852 -16.193  1.00  0.00      R00  C  
ATOM   3520  CD2 LEU 0 225      17.635  -8.406 -17.565  1.00  0.00      R00  C  
ATOM   3521  H   LEU 0 225      14.573  -5.888 -16.917  1.00  0.00      R00  H  
ATOM   3522  HA  LEU 0 225      16.358  -6.740 -18.968  1.00  0.00           H  
ATOM   3523  HB3 LEU 0 225      15.090  -9.011 -18.656  1.00  0.00           H  
ATOM   3524  HB2 LEU 0 225      14.120  -8.268 -17.566  1.00  0.00           H  
ATOM   3525  HG  LEU 0 225      16.200  -7.744 -16.195  1.00  0.00           H  
ATOM   3526 HD11 LEU 0 225      14.876 -10.032 -16.110  1.00  0.00           H  
ATOM   3527 HD12 LEU 0 225      16.193 -10.681 -16.857  1.00  0.00           H  
ATOM   3528 HD13 LEU 0 225      16.437  -9.961 -15.225  1.00  0.00           H  
ATOM   3529 HD21 LEU 0 225      18.314  -8.958 -16.915  1.00  0.00           H  
ATOM   3530 HD22 LEU 0 225      17.719  -8.871 -18.548  1.00  0.00           H  
ATOM   3531 HD23 LEU 0 225      18.023  -7.387 -17.559  1.00  0.00           H  
ATOM   3532  N   VAL 0 226      13.397  -5.856 -19.943  1.00  0.00      R00  N  
ATOM   3533  CA  VAL 0 226      12.598  -5.480 -21.089  1.00  0.00      R00  C  
ATOM   3534  C   VAL 0 226      13.367  -4.396 -21.925  1.00  0.00      R00  C  
ATOM   3535  O   VAL 0 226      13.471  -4.669 -23.107  1.00  0.00      R00  O  
ATOM   3536  CB  VAL 0 226      11.137  -5.068 -20.782  1.00  0.00      R00  C  
ATOM   3537  CG1 VAL 0 226      10.438  -4.275 -21.889  1.00  0.00      R00  C  
ATOM   3538  CG2 VAL 0 226      10.246  -6.358 -20.530  1.00  0.00      R00  C  
ATOM   3539  H   VAL 0 226      13.365  -5.176 -19.197  1.00  0.00      R00  H  
ATOM   3540  HA  VAL 0 226      12.445  -6.376 -21.690  1.00  0.00           H  
ATOM   3541  HB  VAL 0 226      11.175  -4.447 -19.887  1.00  0.00           H  
ATOM   3542 HG11 VAL 0 226      10.469  -4.844 -22.818  1.00  0.00           H  
ATOM   3543 HG12 VAL 0 226       9.390  -4.145 -21.619  1.00  0.00           H  
ATOM   3544 HG13 VAL 0 226      10.863  -3.298 -22.120  1.00  0.00           H  
ATOM   3545 HG21 VAL 0 226       9.650  -6.082 -19.660  1.00  0.00           H  
ATOM   3546 HG22 VAL 0 226       9.597  -6.645 -21.358  1.00  0.00           H  
ATOM   3547 HG23 VAL 0 226      10.862  -7.189 -20.186  1.00  0.00           H  
ATOM   3548  N   ILE 0 227      14.004  -3.392 -21.251  1.00  0.00      R00  N  
ATOM   3549  CA  ILE 0 227      14.910  -2.453 -21.796  1.00  0.00      R00  C  
ATOM   3550  C   ILE 0 227      16.074  -3.147 -22.451  1.00  0.00      R00  C  
ATOM   3551  O   ILE 0 227      16.488  -2.747 -23.538  1.00  0.00      R00  O  
ATOM   3552  CB  ILE 0 227      15.311  -1.306 -20.775  1.00  0.00      R00  C  
ATOM   3553  CG2 ILE 0 227      16.477  -0.385 -21.218  1.00  0.00      R00  C  
ATOM   3554  CG1 ILE 0 227      14.109  -0.498 -20.376  1.00  0.00      R00  C  
ATOM   3555  CD1 ILE 0 227      14.432   0.299 -19.100  1.00  0.00      R00  C  
ATOM   3556  H   ILE 0 227      13.636  -3.214 -20.327  1.00  0.00      R00  H  
ATOM   3557  HA  ILE 0 227      14.303  -2.022 -22.593  1.00  0.00           H  
ATOM   3558  HB  ILE 0 227      15.710  -1.862 -19.927  1.00  0.00           H  
ATOM   3559 HG21 ILE 0 227      17.297  -0.854 -21.763  1.00  0.00           H  
ATOM   3560 HG22 ILE 0 227      16.091   0.416 -21.848  1.00  0.00           H  
ATOM   3561 HG23 ILE 0 227      16.852   0.173 -20.360  1.00  0.00           H  
ATOM   3562 HG13 ILE 0 227      13.197  -1.076 -20.224  1.00  0.00           H  
ATOM   3563 HG12 ILE 0 227      13.816   0.091 -21.245  1.00  0.00           H  
ATOM   3564 HD11 ILE 0 227      15.099  -0.265 -18.447  1.00  0.00           H  
ATOM   3565 HD12 ILE 0 227      14.759   1.327 -19.252  1.00  0.00           H  
ATOM   3566 HD13 ILE 0 227      13.527   0.348 -18.494  1.00  0.00           H  
ATOM   3567  N   ARG 0 228      16.500  -4.241 -21.824  1.00  0.00      R00  N  
ATOM   3568  CA  ARG 0 228      17.572  -5.045 -22.424  1.00  0.00      R00  C  
ATOM   3569  C   ARG 0 228      17.102  -5.860 -23.616  1.00  0.00      R00  C  
ATOM   3570  O   ARG 0 228      17.803  -5.880 -24.609  1.00  0.00      R00  O  
ATOM   3571  CB  ARG 0 228      18.285  -5.923 -21.351  1.00  0.00      R00  C  
ATOM   3572  CG  ARG 0 228      19.427  -6.757 -21.962  1.00  0.00      R00  C  
ATOM   3573  CD  ARG 0 228      19.965  -7.669 -20.905  1.00  0.00      R00  C  
ATOM   3574  NE  ARG 0 228      21.043  -8.488 -21.432  1.00  0.00      R00  N  
ATOM   3575  CZ  ARG 0 228      20.868  -9.596 -22.170  1.00  0.00      R00  C  
ATOM   3576  NH1 ARG 0 228      22.035 -10.182 -22.534  1.00  0.00      R00  N  
ATOM   3577  NH2 ARG 0 228      19.605 -10.041 -22.521  1.00  0.00      R00  N1+
ATOM   3578  H   ARG 0 228      16.123  -4.578 -20.950  1.00  0.00      R00  H  
ATOM   3579  HE  ARG 0 228      22.004  -8.191 -21.351  1.00  0.00      R00  H  
ATOM   3580 HH11 ARG 0 228      22.081 -10.983 -23.149  1.00  0.00      R00  H  
ATOM   3581 HH12 ARG 0 228      22.929  -9.760 -22.329  1.00  0.00      R00  H  
ATOM   3582 HH21 ARG 0 228      19.479 -10.953 -22.936  1.00  0.00      R00  H  
ATOM   3583 HH22 ARG 0 228      18.750  -9.597 -22.219  1.00  0.00      R00  H  
ATOM   3584  HA  ARG 0 228      18.270  -4.289 -22.782  1.00  0.00           H  
ATOM   3585  HB3 ARG 0 228      17.531  -6.548 -20.873  1.00  0.00           H  
ATOM   3586  HB2 ARG 0 228      18.859  -5.361 -20.614  1.00  0.00           H  
ATOM   3587  HG3 ARG 0 228      20.236  -6.133 -22.340  1.00  0.00           H  
ATOM   3588  HG2 ARG 0 228      19.058  -7.355 -22.795  1.00  0.00           H  
ATOM   3589  HD3 ARG 0 228      19.125  -8.163 -20.416  1.00  0.00           H  
ATOM   3590  HD2 ARG 0 228      20.360  -7.218 -19.995  1.00  0.00           H  
ATOM   3591  N   LYS 0 229      15.872  -6.412 -23.650  1.00  0.00      R00  N  
ATOM   3592  CA  LYS 0 229      15.283  -7.157 -24.787  1.00  0.00      R00  C  
ATOM   3593  C   LYS 0 229      15.018  -6.254 -26.029  1.00  0.00      R00  C  
ATOM   3594  O   LYS 0 229      15.435  -6.560 -27.176  1.00  0.00      R00  O  
ATOM   3595  CB  LYS 0 229      14.146  -8.138 -24.349  1.00  0.00      R00  C  
ATOM   3596  CG  LYS 0 229      13.437  -9.079 -25.442  1.00  0.00      R00  C  
ATOM   3597  CD  LYS 0 229      14.343 -10.134 -26.050  1.00  0.00      R00  C  
ATOM   3598  CE  LYS 0 229      13.582 -11.299 -26.799  1.00  0.00      R00  C  
ATOM   3599  NZ  LYS 0 229      14.501 -12.257 -27.337  1.00  0.00      R00  N1+
ATOM   3600  H   LYS 0 229      15.233  -6.279 -22.879  1.00  0.00      R00  H  
ATOM   3601  HZ1 LYS 0 229      15.001 -12.402 -26.471  1.00  0.00      R00  H  
ATOM   3602  HZ2 LYS 0 229      13.995 -13.113 -27.511  1.00  0.00      R00  H  
ATOM   3603  HZ3 LYS 0 229      14.969 -11.971 -28.185  1.00  0.00      R00  H  
ATOM   3604  HA  LYS 0 229      16.082  -7.777 -25.193  1.00  0.00           H  
ATOM   3605  HB3 LYS 0 229      13.275  -7.605 -23.967  1.00  0.00           H  
ATOM   3606  HB2 LYS 0 229      14.577  -8.813 -23.609  1.00  0.00           H  
ATOM   3607  HG3 LYS 0 229      13.163  -8.374 -26.228  1.00  0.00           H  
ATOM   3608  HG2 LYS 0 229      12.563  -9.588 -25.035  1.00  0.00           H  
ATOM   3609  HD3 LYS 0 229      15.044 -10.525 -25.312  1.00  0.00           H  
ATOM   3610  HD2 LYS 0 229      15.078  -9.716 -26.737  1.00  0.00           H  
ATOM   3611  HE3 LYS 0 229      12.810 -10.944 -27.482  1.00  0.00           H  
ATOM   3612  HE2 LYS 0 229      12.916 -11.869 -26.150  1.00  0.00           H  
ATOM   3613  N   LEU 0 230      14.086  -5.284 -25.979  1.00  0.00      R00  N  
ATOM   3614  CA  LEU 0 230      13.645  -4.366 -27.038  1.00  0.00      R00  C  
ATOM   3615  C   LEU 0 230      14.768  -3.303 -27.257  1.00  0.00      R00  C  
ATOM   3616  O   LEU 0 230      14.817  -2.292 -26.657  1.00  0.00      R00  O  
ATOM   3617  CB  LEU 0 230      12.307  -3.703 -26.500  1.00  0.00      R00  C  
ATOM   3618  CG  LEU 0 230      11.165  -4.794 -26.454  1.00  0.00      R00  C  
ATOM   3619  CD1 LEU 0 230       9.969  -4.192 -25.641  1.00  0.00      R00  C  
ATOM   3620  CD2 LEU 0 230      10.759  -5.278 -27.803  1.00  0.00      R00  C  
ATOM   3621  H   LEU 0 230      13.620  -5.073 -25.108  1.00  0.00      R00  H  
ATOM   3622  HA  LEU 0 230      13.433  -4.908 -27.960  1.00  0.00           H  
ATOM   3623  HB3 LEU 0 230      12.019  -2.919 -27.200  1.00  0.00           H  
ATOM   3624  HB2 LEU 0 230      12.576  -3.148 -25.601  1.00  0.00           H  
ATOM   3625  HG  LEU 0 230      11.504  -5.683 -25.923  1.00  0.00           H  
ATOM   3626 HD11 LEU 0 230       9.292  -4.910 -25.178  1.00  0.00           H  
ATOM   3627 HD12 LEU 0 230      10.409  -3.599 -24.839  1.00  0.00           H  
ATOM   3628 HD13 LEU 0 230       9.310  -3.585 -26.261  1.00  0.00           H  
ATOM   3629 HD21 LEU 0 230      11.188  -6.211 -28.168  1.00  0.00           H  
ATOM   3630 HD22 LEU 0 230       9.707  -5.533 -27.930  1.00  0.00           H  
ATOM   3631 HD23 LEU 0 230      11.059  -4.418 -28.402  1.00  0.00           H  
ATOM   3632  N   LYS 0 231      15.632  -3.690 -28.187  1.00  0.00      R00  N  
ATOM   3633  CA  LYS 0 231      16.571  -2.819 -28.836  1.00  0.00      R00  C  
ATOM   3634  C   LYS 0 231      16.868  -3.507 -30.222  1.00  0.00      R00  C  
ATOM   3635  O   LYS 0 231      16.527  -4.678 -30.356  1.00  0.00      R00  O  
ATOM   3636  CB  LYS 0 231      17.718  -2.672 -27.867  1.00  0.00      R00  C  
ATOM   3637  CG  LYS 0 231      18.559  -3.974 -27.741  1.00  0.00      R00  C  
ATOM   3638  CD  LYS 0 231      19.609  -3.925 -26.598  1.00  0.00      R00  C  
ATOM   3639  CE  LYS 0 231      20.547  -5.181 -26.531  1.00  0.00      R00  C  
ATOM   3640  NZ  LYS 0 231      19.816  -6.445 -26.364  1.00  0.00      R00  N1+
ATOM   3641  H   LYS 0 231      15.593  -4.582 -28.659  1.00  0.00      R00  H  
ATOM   3642  HZ1 LYS 0 231      19.077  -6.630 -27.027  1.00  0.00      R00  H  
ATOM   3643  HZ2 LYS 0 231      20.454  -7.222 -26.268  1.00  0.00      R00  H  
ATOM   3644  HZ3 LYS 0 231      19.238  -6.362 -25.540  1.00  0.00      R00  H  
ATOM   3645  HA  LYS 0 231      16.043  -1.897 -29.079  1.00  0.00           H  
ATOM   3646  HB3 LYS 0 231      17.333  -2.285 -26.923  1.00  0.00           H  
ATOM   3647  HB2 LYS 0 231      18.399  -1.844 -28.068  1.00  0.00           H  
ATOM   3648  HG3 LYS 0 231      19.039  -4.290 -28.668  1.00  0.00           H  
ATOM   3649  HG2 LYS 0 231      17.850  -4.721 -27.384  1.00  0.00           H  
ATOM   3650  HD3 LYS 0 231      19.185  -3.855 -25.596  1.00  0.00           H  
ATOM   3651  HD2 LYS 0 231      20.253  -3.063 -26.771  1.00  0.00           H  
ATOM   3652  HE3 LYS 0 231      21.222  -4.904 -25.721  1.00  0.00           H  
ATOM   3653  HE2 LYS 0 231      21.071  -5.195 -27.486  1.00  0.00           H  
ATOM   3654  N   THR 0 232      17.327  -2.718 -31.219  1.00  0.00      R00  N  
ATOM   3655  CA  THR 0 232      17.509  -3.205 -32.597  1.00  0.00      R00  C  
ATOM   3656  C   THR 0 232      18.914  -2.732 -32.996  1.00  0.00      R00  C  
ATOM   3657  O   THR 0 232      19.001  -1.898 -33.931  1.00  0.00      R00  O  
ATOM   3658  CB  THR 0 232      16.463  -2.620 -33.497  1.00  0.00      R00  C  
ATOM   3659  OG1 THR 0 232      16.304  -1.229 -33.388  1.00  0.00      R00  O  
ATOM   3660  CG2 THR 0 232      15.039  -3.116 -33.305  1.00  0.00      R00  C  
ATOM   3661  H   THR 0 232      17.598  -1.764 -31.031  1.00  0.00      R00  H  
ATOM   3662  HG1 THR 0 232      16.165  -1.028 -32.459  1.00  0.00      R00  H  
ATOM   3663  HA  THR 0 232      17.504  -4.290 -32.692  1.00  0.00           H  
ATOM   3664  HB  THR 0 232      16.647  -2.886 -34.538  1.00  0.00           H  
ATOM   3665 HG21 THR 0 232      14.392  -2.596 -34.011  1.00  0.00           H  
ATOM   3666 HG22 THR 0 232      14.985  -4.187 -33.503  1.00  0.00           H  
ATOM   3667 HG23 THR 0 232      14.710  -2.946 -32.280  1.00  0.00           H  
ATOM   3668  N   VAL 0 233      19.943  -3.201 -32.279  1.00  0.00      R00  N  
ATOM   3669  CA  VAL 0 233      21.300  -2.711 -32.344  1.00  0.00      R00  C  
ATOM   3670  C   VAL 0 233      22.199  -3.553 -33.247  1.00  0.00      R00  C  
ATOM   3671  O   VAL 0 233      21.785  -4.641 -33.541  1.00  0.00      R00  O  
ATOM   3672  CB  VAL 0 233      21.871  -2.658 -30.895  1.00  0.00      R00  C  
ATOM   3673  CG1 VAL 0 233      21.092  -1.715 -29.982  1.00  0.00      R00  C  
ATOM   3674  CG2 VAL 0 233      22.160  -4.074 -30.220  1.00  0.00      R00  C  
ATOM   3675  H   VAL 0 233      19.784  -4.104 -31.854  1.00  0.00      R00  H  
ATOM   3676  HA  VAL 0 233      21.379  -1.687 -32.708  1.00  0.00           H  
ATOM   3677  HB  VAL 0 233      22.841  -2.184 -31.044  1.00  0.00           H  
ATOM   3678 HG11 VAL 0 233      20.862  -0.753 -30.440  1.00  0.00           H  
ATOM   3679 HG12 VAL 0 233      20.192  -2.242 -29.665  1.00  0.00           H  
ATOM   3680 HG13 VAL 0 233      21.664  -1.507 -29.078  1.00  0.00           H  
ATOM   3681 HG21 VAL 0 233      22.597  -3.986 -29.226  1.00  0.00           H  
ATOM   3682 HG22 VAL 0 233      21.304  -4.740 -30.111  1.00  0.00           H  
ATOM   3683 HG23 VAL 0 233      22.779  -4.791 -30.758  1.00  0.00           H  
ATOM   3684  N   GLY 0 234      23.320  -3.052 -33.759  1.00  0.00      R00  N  
ATOM   3685  CA  GLY 0 234      24.417  -3.951 -34.284  1.00  0.00      R00  C  
ATOM   3686  C   GLY 0 234      25.350  -4.303 -33.062  1.00  0.00      R00  C  
ATOM   3687  O   GLY 0 234      25.028  -3.970 -31.882  1.00  0.00      R00  O  
ATOM   3688  H   GLY 0 234      23.546  -2.073 -33.867  1.00  0.00      R00  H  
ATOM   3689  HA3 GLY 0 234      25.051  -3.400 -34.978  1.00  0.00           H  
ATOM   3690  HA2 GLY 0 234      24.106  -4.931 -34.645  1.00  0.00           H  
ATOM   3691  N   PRO 0 235      26.571  -4.854 -33.346  1.00  0.00      R00  N  
ATOM   3692  CA  PRO 0 235      27.620  -5.125 -32.304  1.00  0.00      R00  C  
ATOM   3693  C   PRO 0 235      28.162  -3.997 -31.450  1.00  0.00      R00  C  
ATOM   3694  O   PRO 0 235      28.566  -4.201 -30.269  1.00  0.00      R00  O  
ATOM   3695  CD  PRO 0 235      27.017  -5.354 -34.655  1.00  0.00      R00  C  
ATOM   3696  CB  PRO 0 235      28.782  -5.837 -33.076  1.00  0.00      R00  C  
ATOM   3697  CG  PRO 0 235      28.555  -5.547 -34.522  1.00  0.00      R00  C  
ATOM   3698  HD2 PRO 0 235      26.828  -4.740 -35.536  1.00  0.00           H  
ATOM   3699  HD3 PRO 0 235      26.502  -6.271 -34.941  1.00  0.00           H  
ATOM   3700  HA  PRO 0 235      27.190  -5.910 -31.682  1.00  0.00           H  
ATOM   3701  HB3 PRO 0 235      28.734  -6.924 -33.010  1.00  0.00           H  
ATOM   3702  HB2 PRO 0 235      29.777  -5.467 -32.831  1.00  0.00           H  
ATOM   3703  HG2 PRO 0 235      28.952  -4.542 -34.668  1.00  0.00           H  
ATOM   3704  HG3 PRO 0 235      29.021  -6.274 -35.188  1.00  0.00           H  
ATOM   3705  N   LYS 0 236      28.307  -2.825 -32.084  1.00  0.00      R00  N  
ATOM   3706  CA  LYS 0 236      28.763  -1.590 -31.474  1.00  0.00      R00  C  
ATOM   3707  C   LYS 0 236      28.032  -0.228 -31.887  1.00  0.00      R00  C  
ATOM   3708  O   LYS 0 236      28.247   0.868 -31.284  1.00  0.00      R00  O  
ATOM   3709  CB  LYS 0 236      30.314  -1.558 -31.491  1.00  0.00      R00  C  
ATOM   3710  CG  LYS 0 236      30.831  -1.564 -32.966  1.00  0.00      R00  C  
ATOM   3711  CD  LYS 0 236      32.339  -1.595 -32.986  1.00  0.00      R00  C  
ATOM   3712  CE  LYS 0 236      32.880  -2.212 -34.322  1.00  0.00      R00  C  
ATOM   3713  NZ  LYS 0 236      34.329  -1.990 -34.487  1.00  0.00      R00  N1+
ATOM   3714  H   LYS 0 236      27.941  -2.707 -33.018  1.00  0.00      R00  H  
ATOM   3715  HZ1 LYS 0 236      34.560  -1.009 -34.433  1.00  0.00      R00  H  
ATOM   3716  HZ2 LYS 0 236      34.868  -2.489 -33.794  1.00  0.00      R00  H  
ATOM   3717  HZ3 LYS 0 236      34.729  -2.276 -35.369  1.00  0.00      R00  H  
ATOM   3718  HA  LYS 0 236      28.418  -1.734 -30.450  1.00  0.00           H  
ATOM   3719  HB3 LYS 0 236      30.805  -2.295 -30.857  1.00  0.00           H  
ATOM   3720  HB2 LYS 0 236      30.583  -0.571 -31.113  1.00  0.00           H  
ATOM   3721  HG3 LYS 0 236      30.416  -0.703 -33.488  1.00  0.00           H  
ATOM   3722  HG2 LYS 0 236      30.469  -2.402 -33.562  1.00  0.00           H  
ATOM   3723  HD3 LYS 0 236      32.759  -2.156 -32.151  1.00  0.00           H  
ATOM   3724  HD2 LYS 0 236      32.719  -0.575 -32.924  1.00  0.00           H  
ATOM   3725  HE3 LYS 0 236      32.336  -1.676 -35.100  1.00  0.00           H  
ATOM   3726  HE2 LYS 0 236      32.765  -3.292 -34.418  1.00  0.00           H  
ATOM   3727  N   ASN 0 237      27.415  -0.269 -33.088  1.00  0.00      R00  N  
ATOM   3728  CA  ASN 0 237      26.586   0.874 -33.546  1.00  0.00      R00  C  
ATOM   3729  C   ASN 0 237      25.273   0.874 -32.821  1.00  0.00      R00  C  
ATOM   3730  O   ASN 0 237      24.604  -0.099 -33.090  1.00  0.00      R00  O  
ATOM   3731  CB  ASN 0 237      26.533   0.772 -35.130  1.00  0.00      R00  C  
ATOM   3732  CG  ASN 0 237      25.614   1.777 -35.748  1.00  0.00      R00  C  
ATOM   3733  OD1 ASN 0 237      25.028   2.748 -35.154  1.00  0.00      R00  O  
ATOM   3734  ND2 ASN 0 237      25.569   1.852 -37.064  1.00  0.00      R00  N  
ATOM   3735  H   ASN 0 237      27.490  -1.077 -33.689  1.00  0.00      R00  H  
ATOM   3736 HD21 ASN 0 237      25.140   2.619 -37.563  1.00  0.00      R00  H  
ATOM   3737 HD22 ASN 0 237      26.268   1.296 -37.537  1.00  0.00      R00  H  
ATOM   3738  HA  ASN 0 237      27.091   1.816 -33.330  1.00  0.00           H  
ATOM   3739  HB3 ASN 0 237      26.073  -0.192 -35.346  1.00  0.00           H  
ATOM   3740  HB2 ASN 0 237      27.531   0.887 -35.555  1.00  0.00           H  
ATOM   3741  N   LYS 0 238      24.954   1.792 -31.902  1.00  0.00      R00  N  
ATOM   3742  CA  LYS 0 238      23.764   1.607 -31.049  1.00  0.00      R00  C  
ATOM   3743  C   LYS 0 238      23.481   2.962 -30.377  1.00  0.00      R00  C  
ATOM   3744  O   LYS 0 238      23.225   3.014 -29.178  1.00  0.00      R00  O  
ATOM   3745  CB  LYS 0 238      23.923   0.439 -30.073  1.00  0.00      R00  C  
ATOM   3746  CG  LYS 0 238      25.173   0.499 -29.107  1.00  0.00      R00  C  
ATOM   3747  CD  LYS 0 238      25.255  -0.653 -28.036  1.00  0.00      R00  C  
ATOM   3748  CE  LYS 0 238      25.459  -2.057 -28.651  1.00  0.00      R00  C  
ATOM   3749  NZ  LYS 0 238      25.814  -3.119 -27.703  1.00  0.00      R00  N1+
ATOM   3750  H   LYS 0 238      25.569   2.572 -31.716  1.00  0.00      R00  H  
ATOM   3751  HZ1 LYS 0 238      25.090  -3.346 -27.036  1.00  0.00      R00  H  
ATOM   3752  HZ2 LYS 0 238      26.167  -3.955 -28.145  1.00  0.00      R00  H  
ATOM   3753  HZ3 LYS 0 238      26.559  -2.818 -27.091  1.00  0.00      R00  H  
ATOM   3754  HA  LYS 0 238      22.850   1.477 -31.629  1.00  0.00           H  
ATOM   3755  HB3 LYS 0 238      24.045  -0.478 -30.648  1.00  0.00           H  
ATOM   3756  HB2 LYS 0 238      22.946   0.314 -29.607  1.00  0.00           H  
ATOM   3757  HG3 LYS 0 238      25.243   1.363 -28.447  1.00  0.00           H  
ATOM   3758  HG2 LYS 0 238      26.104   0.508 -29.674  1.00  0.00           H  
ATOM   3759  HD3 LYS 0 238      24.346  -0.859 -27.472  1.00  0.00           H  
ATOM   3760  HD2 LYS 0 238      26.021  -0.332 -27.331  1.00  0.00           H  
ATOM   3761  HE3 LYS 0 238      26.259  -2.019 -29.390  1.00  0.00           H  
ATOM   3762  HE2 LYS 0 238      24.654  -2.587 -29.160  1.00  0.00           H  
ATOM   3763  N   SER 0 239      23.464   4.065 -31.121  1.00  0.00      R00  N  
ATOM   3764  CA  SER 0 239      22.738   5.307 -30.796  1.00  0.00      R00  C  
ATOM   3765  C   SER 0 239      21.218   5.193 -30.492  1.00  0.00      R00  C  
ATOM   3766  O   SER 0 239      20.628   4.124 -30.787  1.00  0.00      R00  O  
ATOM   3767  CB  SER 0 239      22.949   6.378 -31.895  1.00  0.00      R00  C  
ATOM   3768  OG  SER 0 239      22.499   7.676 -31.423  1.00  0.00      R00  O  
ATOM   3769  H   SER 0 239      23.661   4.033 -32.111  1.00  0.00      R00  H  
ATOM   3770  HG  SER 0 239      22.908   8.357 -31.962  1.00  0.00      R00  H  
ATOM   3771  HA  SER 0 239      23.260   5.745 -29.945  1.00  0.00           H  
ATOM   3772  HB3 SER 0 239      22.522   6.205 -32.882  1.00  0.00           H  
ATOM   3773  HB2 SER 0 239      23.997   6.538 -32.145  1.00  0.00           H  
ATOM   3774  N   LYS 0 240      20.669   6.243 -29.900  1.00  0.00      R00  N  
ATOM   3775  CA  LYS 0 240      19.265   6.472 -29.518  1.00  0.00      R00  C  
ATOM   3776  C   LYS 0 240      18.117   5.874 -30.356  1.00  0.00      R00  C  
ATOM   3777  O   LYS 0 240      17.227   5.204 -29.845  1.00  0.00      R00  O  
ATOM   3778  CB  LYS 0 240      19.082   7.977 -29.109  1.00  0.00      R00  C  
ATOM   3779  CG  LYS 0 240      19.051   9.088 -30.180  1.00  0.00      R00  C  
ATOM   3780  CD  LYS 0 240      17.576   9.551 -30.363  1.00  0.00      R00  C  
ATOM   3781  CE  LYS 0 240      17.319  10.565 -31.490  1.00  0.00      R00  C  
ATOM   3782  NZ  LYS 0 240      15.975  10.753 -31.904  1.00  0.00      R00  N1+
ATOM   3783  H   LYS 0 240      21.266   7.004 -29.610  1.00  0.00      R00  H  
ATOM   3784  HZ1 LYS 0 240      15.540   9.927 -32.291  1.00  0.00      R00  H  
ATOM   3785  HZ2 LYS 0 240      15.365  11.059 -31.159  1.00  0.00      R00  H  
ATOM   3786  HZ3 LYS 0 240      15.914  11.502 -32.579  1.00  0.00      R00  H  
ATOM   3787  HA  LYS 0 240      19.009   5.974 -28.583  1.00  0.00           H  
ATOM   3788  HB3 LYS 0 240      19.927   8.295 -28.498  1.00  0.00           H  
ATOM   3789  HB2 LYS 0 240      18.161   8.044 -28.531  1.00  0.00           H  
ATOM   3790  HG3 LYS 0 240      19.564   8.744 -31.078  1.00  0.00           H  
ATOM   3791  HG2 LYS 0 240      19.552   9.960 -29.758  1.00  0.00           H  
ATOM   3792  HD3 LYS 0 240      17.277   9.945 -29.391  1.00  0.00           H  
ATOM   3793  HD2 LYS 0 240      16.942   8.677 -30.511  1.00  0.00           H  
ATOM   3794  HE3 LYS 0 240      17.781  10.211 -32.411  1.00  0.00           H  
ATOM   3795  HE2 LYS 0 240      17.666  11.483 -31.015  1.00  0.00           H  
ATOM   3796  N   GLU 0 241      18.217   5.984 -31.667  1.00  0.00      R00  N  
ATOM   3797  CA  GLU 0 241      17.184   5.438 -32.547  1.00  0.00      R00  C  
ATOM   3798  C   GLU 0 241      17.226   3.889 -32.761  1.00  0.00      R00  C  
ATOM   3799  O   GLU 0 241      16.260   3.350 -33.228  1.00  0.00      R00  O  
ATOM   3800  CB  GLU 0 241      17.263   6.138 -33.885  1.00  0.00      R00  C  
ATOM   3801  CG  GLU 0 241      16.895   7.661 -33.871  1.00  0.00      R00  C  
ATOM   3802  CD  GLU 0 241      15.396   7.778 -33.498  1.00  0.00      R00  C  
ATOM   3803  OE1 GLU 0 241      14.549   7.478 -34.352  1.00  0.00      R00  O  
ATOM   3804  OE2 GLU 0 241      15.112   8.271 -32.397  1.00  0.00      R00  O1-
ATOM   3805  H   GLU 0 241      18.958   6.567 -32.029  1.00  0.00      R00  H  
ATOM   3806  HA  GLU 0 241      16.251   5.610 -32.011  1.00  0.00           H  
ATOM   3807  HB3 GLU 0 241      16.685   5.620 -34.650  1.00  0.00           H  
ATOM   3808  HB2 GLU 0 241      18.307   6.173 -34.195  1.00  0.00           H  
ATOM   3809  HG3 GLU 0 241      17.081   8.006 -34.888  1.00  0.00           H  
ATOM   3810  HG2 GLU 0 241      17.456   8.228 -33.127  1.00  0.00           H  
ATOM   3811  N   LYS 0 242      18.195   3.214 -32.272  1.00  0.00      R00  N  
ATOM   3812  CA  LYS 0 242      18.362   1.796 -32.140  1.00  0.00      R00  C  
ATOM   3813  C   LYS 0 242      18.192   1.223 -30.703  1.00  0.00      R00  C  
ATOM   3814  O   LYS 0 242      18.129   0.009 -30.525  1.00  0.00      R00  O  
ATOM   3815  CB  LYS 0 242      19.648   1.164 -32.771  1.00  0.00      R00  C  
ATOM   3816  CG  LYS 0 242      20.006   1.634 -34.133  1.00  0.00      R00  C  
ATOM   3817  CD  LYS 0 242      21.431   1.191 -34.704  1.00  0.00      R00  C  
ATOM   3818  CE  LYS 0 242      21.610   1.740 -36.220  1.00  0.00      R00  C  
ATOM   3819  NZ  LYS 0 242      20.559   1.144 -37.160  1.00  0.00      R00  N1+
ATOM   3820  H   LYS 0 242      19.015   3.758 -32.047  1.00  0.00      R00  H  
ATOM   3821  HZ1 LYS 0 242      19.656   1.594 -37.112  1.00  0.00      R00  H  
ATOM   3822  HZ2 LYS 0 242      20.898   1.168 -38.111  1.00  0.00      R00  H  
ATOM   3823  HZ3 LYS 0 242      20.448   0.170 -36.919  1.00  0.00      R00  H  
ATOM   3824  HA  LYS 0 242      17.562   1.292 -32.683  1.00  0.00           H  
ATOM   3825  HB3 LYS 0 242      19.517   0.093 -32.925  1.00  0.00           H  
ATOM   3826  HB2 LYS 0 242      20.557   1.380 -32.210  1.00  0.00           H  
ATOM   3827  HG3 LYS 0 242      20.013   2.716 -34.262  1.00  0.00           H  
ATOM   3828  HG2 LYS 0 242      19.194   1.303 -34.781  1.00  0.00           H  
ATOM   3829  HD3 LYS 0 242      21.678   0.148 -34.501  1.00  0.00           H  
ATOM   3830  HD2 LYS 0 242      22.186   1.718 -34.120  1.00  0.00           H  
ATOM   3831  HE3 LYS 0 242      22.625   1.626 -36.601  1.00  0.00           H  
ATOM   3832  HE2 LYS 0 242      21.466   2.817 -36.124  1.00  0.00           H  
ATOM   3833  N   LYS 0 243      17.954   2.107 -29.723  1.00  0.00      R00  N  
ATOM   3834  CA  LYS 0 243      17.311   1.838 -28.427  1.00  0.00      R00  C  
ATOM   3835  C   LYS 0 243      15.887   2.398 -28.437  1.00  0.00      R00  C  
ATOM   3836  O   LYS 0 243      15.473   3.065 -27.512  1.00  0.00      R00  O  
ATOM   3837  CB  LYS 0 243      18.248   2.581 -27.482  1.00  0.00      R00  C  
ATOM   3838  CG  LYS 0 243      19.616   1.891 -27.332  1.00  0.00      R00  C  
ATOM   3839  CD  LYS 0 243      20.614   2.822 -26.559  1.00  0.00      R00  C  
ATOM   3840  CE  LYS 0 243      22.020   2.390 -26.333  1.00  0.00      R00  C  
ATOM   3841  NZ  LYS 0 243      22.867   3.592 -26.052  1.00  0.00      R00  N1+
ATOM   3842  H   LYS 0 243      17.829   3.036 -30.100  1.00  0.00      R00  H  
ATOM   3843  HZ1 LYS 0 243      22.879   4.359 -26.708  1.00  0.00      R00  H  
ATOM   3844  HZ2 LYS 0 243      22.607   4.023 -25.177  1.00  0.00      R00  H  
ATOM   3845  HZ3 LYS 0 243      23.834   3.304 -26.007  1.00  0.00      R00  H  
ATOM   3846  HA  LYS 0 243      17.249   0.797 -28.112  1.00  0.00           H  
ATOM   3847  HB3 LYS 0 243      17.717   2.719 -26.540  1.00  0.00           H  
ATOM   3848  HB2 LYS 0 243      18.412   3.599 -27.836  1.00  0.00           H  
ATOM   3849  HG3 LYS 0 243      20.069   1.865 -28.324  1.00  0.00           H  
ATOM   3850  HG2 LYS 0 243      19.542   0.840 -27.053  1.00  0.00           H  
ATOM   3851  HD3 LYS 0 243      20.222   3.313 -25.669  1.00  0.00           H  
ATOM   3852  HD2 LYS 0 243      20.663   3.682 -27.228  1.00  0.00           H  
ATOM   3853  HE3 LYS 0 243      22.377   1.930 -27.255  1.00  0.00           H  
ATOM   3854  HE2 LYS 0 243      22.285   1.633 -25.595  1.00  0.00           H  
ATOM   3855  N   ARG 0 244      15.120   2.239 -29.528  1.00  0.00      R00  N  
ATOM   3856  CA  ARG 0 244      13.797   2.912 -29.715  1.00  0.00      R00  C  
ATOM   3857  C   ARG 0 244      12.621   2.014 -29.244  1.00  0.00      R00  C  
ATOM   3858  O   ARG 0 244      11.568   2.538 -28.813  1.00  0.00      R00  O  
ATOM   3859  CB  ARG 0 244      13.712   3.421 -31.275  1.00  0.00      R00  C  
ATOM   3860  CG  ARG 0 244      12.336   3.998 -31.672  1.00  0.00      R00  C  
ATOM   3861  CD  ARG 0 244      12.598   4.756 -33.048  1.00  0.00      R00  C  
ATOM   3862  NE  ARG 0 244      11.388   5.072 -33.833  1.00  0.00      R00  N  
ATOM   3863  CZ  ARG 0 244      11.118   6.060 -34.721  1.00  0.00      R00  C  
ATOM   3864  NH1 ARG 0 244       9.843   6.139 -35.219  1.00  0.00      R00  N  
ATOM   3865  NH2 ARG 0 244      11.997   6.959 -35.132  1.00  0.00      R00  N1+
ATOM   3866  H   ARG 0 244      15.417   1.350 -29.903  1.00  0.00      R00  H  
ATOM   3867  HE  ARG 0 244      10.723   4.349 -33.597  1.00  0.00      R00  H  
ATOM   3868 HH11 ARG 0 244       9.450   6.884 -35.777  1.00  0.00      R00  H  
ATOM   3869 HH12 ARG 0 244       9.235   5.380 -34.946  1.00  0.00      R00  H  
ATOM   3870 HH21 ARG 0 244      11.750   7.722 -35.745  1.00  0.00      R00  H  
ATOM   3871 HH22 ARG 0 244      12.941   6.947 -34.773  1.00  0.00      R00  H  
ATOM   3872  HA  ARG 0 244      13.828   3.759 -29.030  1.00  0.00           H  
ATOM   3873  HB3 ARG 0 244      14.076   2.612 -31.908  1.00  0.00           H  
ATOM   3874  HB2 ARG 0 244      14.407   4.229 -31.505  1.00  0.00           H  
ATOM   3875  HG3 ARG 0 244      11.882   4.729 -31.004  1.00  0.00           H  
ATOM   3876  HG2 ARG 0 244      11.648   3.153 -31.683  1.00  0.00           H  
ATOM   3877  HD3 ARG 0 244      13.364   4.402 -33.739  1.00  0.00           H  
ATOM   3878  HD2 ARG 0 244      12.879   5.761 -32.734  1.00  0.00           H  
ATOM   3879  N   SER 0 245      12.751   0.701 -29.323  1.00  0.00      R00  N  
ATOM   3880  CA  SER 0 245      11.609  -0.096 -28.938  1.00  0.00      R00  C  
ATOM   3881  C   SER 0 245      11.082  -0.115 -27.498  1.00  0.00      R00  C  
ATOM   3882  O   SER 0 245       9.995  -0.556 -27.296  1.00  0.00      R00  O  
ATOM   3883  CB  SER 0 245      11.714  -1.447 -29.714  1.00  0.00      R00  C  
ATOM   3884  OG  SER 0 245      13.091  -1.813 -29.926  1.00  0.00      R00  O  
ATOM   3885  H   SER 0 245      13.623   0.284 -29.617  1.00  0.00      R00  H  
ATOM   3886  HG  SER 0 245      13.048  -2.712 -30.259  1.00  0.00      R00  H  
ATOM   3887  HA  SER 0 245      10.773   0.237 -29.553  1.00  0.00           H  
ATOM   3888  HB3 SER 0 245      11.258  -1.265 -30.687  1.00  0.00           H  
ATOM   3889  HB2 SER 0 245      11.000  -2.149 -29.283  1.00  0.00           H  
ATOM   3890  N   HIS 0 246      11.879   0.315 -26.530  1.00  0.00      R00  N  
ATOM   3891  CA  HIS 0 246      11.463   0.309 -25.057  1.00  0.00      R00  C  
ATOM   3892  C   HIS 0 246      11.025   1.639 -24.526  1.00  0.00      R00  C  
ATOM   3893  O   HIS 0 246      10.865   1.761 -23.303  1.00  0.00      R00  O  
ATOM   3894  CB  HIS 0 246      12.697  -0.190 -24.249  1.00  0.00      R00  C  
ATOM   3895  CG  HIS 0 246      13.999   0.593 -24.382  1.00  0.00      R00  C  
ATOM   3896  ND1 HIS 0 246      15.143   0.060 -24.816  1.00  0.00      R00  N  
ATOM   3897  CD2 HIS 0 246      14.321   1.882 -24.095  1.00  0.00      R00  C  
ATOM   3898  NE2 HIS 0 246      15.700   2.030 -24.321  1.00  0.00      R00  N  
ATOM   3899  CE1 HIS 0 246      16.117   0.923 -24.895  1.00  0.00      R00  C  
ATOM   3900  H   HIS 0 246      12.875   0.470 -26.593  1.00  0.00      R00  H  
ATOM   3901  HD1 HIS 0 246      15.278  -0.847 -25.241  1.00  0.00      R00  H  
ATOM   3902  HA  HIS 0 246      10.570  -0.265 -24.808  1.00  0.00           H  
ATOM   3903  HB3 HIS 0 246      12.850  -1.253 -24.440  1.00  0.00           H  
ATOM   3904  HB2 HIS 0 246      12.308  -0.162 -23.232  1.00  0.00           H  
ATOM   3905  HD2 HIS 0 246      13.675   2.671 -23.741  1.00  0.00           H  
ATOM   3906  HE1 HIS 0 246      17.107   0.797 -25.310  1.00  0.00           H  
ATOM   3907  N   ARG 0 247      10.994   2.726 -25.304  1.00  0.00      R00  N  
ATOM   3908  CA  ARG 0 247      10.855   4.107 -24.799  1.00  0.00      R00  C  
ATOM   3909  C   ARG 0 247       9.678   4.481 -23.833  1.00  0.00      R00  C  
ATOM   3910  O   ARG 0 247       9.843   5.429 -23.086  1.00  0.00      R00  O  
ATOM   3911  CB  ARG 0 247      10.736   4.935 -26.075  1.00  0.00      R00  C  
ATOM   3912  CG  ARG 0 247      12.139   5.329 -26.643  1.00  0.00      R00  C  
ATOM   3913  CD  ARG 0 247      12.051   6.275 -27.810  1.00  0.00      R00  C  
ATOM   3914  NE  ARG 0 247      13.398   6.571 -28.368  1.00  0.00      R00  N  
ATOM   3915  CZ  ARG 0 247      13.649   7.076 -29.559  1.00  0.00      R00  C  
ATOM   3916  NH1 ARG 0 247      12.684   7.296 -30.443  1.00  0.00      R00  N  
ATOM   3917  NH2 ARG 0 247      14.904   7.330 -29.894  1.00  0.00      R00  N1+
ATOM   3918  H   ARG 0 247      11.112   2.514 -26.285  1.00  0.00      R00  H  
ATOM   3919  HE  ARG 0 247      14.066   6.621 -27.612  1.00  0.00      R00  H  
ATOM   3920 HH11 ARG 0 247      12.871   7.806 -31.294  1.00  0.00      R00  H  
ATOM   3921 HH12 ARG 0 247      11.743   7.451 -30.109  1.00  0.00      R00  H  
ATOM   3922 HH21 ARG 0 247      15.163   7.829 -30.733  1.00  0.00      R00  H  
ATOM   3923 HH22 ARG 0 247      15.666   7.015 -29.311  1.00  0.00      R00  H  
ATOM   3924  HA  ARG 0 247      11.825   4.329 -24.353  1.00  0.00           H  
ATOM   3925  HB3 ARG 0 247      10.215   5.866 -25.848  1.00  0.00           H  
ATOM   3926  HB2 ARG 0 247      10.024   4.587 -26.823  1.00  0.00           H  
ATOM   3927  HG3 ARG 0 247      12.626   4.407 -26.959  1.00  0.00           H  
ATOM   3928  HG2 ARG 0 247      12.824   5.791 -25.932  1.00  0.00           H  
ATOM   3929  HD3 ARG 0 247      11.531   7.180 -27.497  1.00  0.00           H  
ATOM   3930  HD2 ARG 0 247      11.479   5.714 -28.549  1.00  0.00           H  
ATOM   3931  N   LYS 0 248       8.562   3.717 -23.807  1.00  0.00      R00  N  
ATOM   3932  CA  LYS 0 248       7.547   3.945 -22.777  1.00  0.00      R00  C  
ATOM   3933  C   LYS 0 248       7.842   3.274 -21.425  1.00  0.00      R00  C  
ATOM   3934  O   LYS 0 248       7.442   3.764 -20.378  1.00  0.00      R00  O  
ATOM   3935  CB  LYS 0 248       6.197   3.470 -23.286  1.00  0.00      R00  C  
ATOM   3936  CG  LYS 0 248       5.359   4.628 -23.925  1.00  0.00      R00  C  
ATOM   3937  CD  LYS 0 248       4.133   4.140 -24.686  1.00  0.00      R00  C  
ATOM   3938  CE  LYS 0 248       3.113   5.222 -25.133  1.00  0.00      R00  C  
ATOM   3939  NZ  LYS 0 248       3.721   6.311 -26.040  1.00  0.00      R00  N1+
ATOM   3940  H   LYS 0 248       8.427   2.880 -24.356  1.00  0.00      R00  H  
ATOM   3941  HZ1 LYS 0 248       4.301   5.770 -26.665  1.00  0.00      R00  H  
ATOM   3942  HZ2 LYS 0 248       2.880   6.761 -26.372  1.00  0.00      R00  H  
ATOM   3943  HZ3 LYS 0 248       4.153   7.020 -25.464  1.00  0.00      R00  H  
ATOM   3944  HA  LYS 0 248       7.387   4.995 -22.534  1.00  0.00           H  
ATOM   3945  HB3 LYS 0 248       5.572   2.997 -22.528  1.00  0.00           H  
ATOM   3946  HB2 LYS 0 248       6.204   2.636 -23.989  1.00  0.00           H  
ATOM   3947  HG3 LYS 0 248       5.994   5.147 -24.643  1.00  0.00           H  
ATOM   3948  HG2 LYS 0 248       5.128   5.383 -23.174  1.00  0.00           H  
ATOM   3949  HD3 LYS 0 248       3.601   3.492 -23.989  1.00  0.00           H  
ATOM   3950  HD2 LYS 0 248       4.390   3.434 -25.475  1.00  0.00           H  
ATOM   3951  HE3 LYS 0 248       2.870   5.851 -24.277  1.00  0.00           H  
ATOM   3952  HE2 LYS 0 248       2.311   4.870 -25.782  1.00  0.00           H  
ATOM   3953  N   VAL 0 249       8.645   2.205 -21.362  1.00  0.00      R00  N  
ATOM   3954  CA  VAL 0 249       9.158   1.516 -20.171  1.00  0.00      R00  C  
ATOM   3955  C   VAL 0 249       9.977   2.466 -19.260  1.00  0.00      R00  C  
ATOM   3956  O   VAL 0 249       9.777   2.432 -18.061  1.00  0.00      R00  O  
ATOM   3957  CB  VAL 0 249       9.782   0.215 -20.578  1.00  0.00      R00  C  
ATOM   3958  CG1 VAL 0 249      10.470  -0.421 -19.351  1.00  0.00      R00  C  
ATOM   3959  CG2 VAL 0 249       8.870  -0.802 -21.259  1.00  0.00      R00  C  
ATOM   3960  H   VAL 0 249       9.100   1.929 -22.220  1.00  0.00      R00  H  
ATOM   3961  HA  VAL 0 249       8.242   1.229 -19.655  1.00  0.00           H  
ATOM   3962  HB  VAL 0 249      10.578   0.371 -21.307  1.00  0.00           H  
ATOM   3963 HG11 VAL 0 249      10.963  -1.302 -19.763  1.00  0.00           H  
ATOM   3964 HG12 VAL 0 249      11.249   0.142 -18.837  1.00  0.00           H  
ATOM   3965 HG13 VAL 0 249       9.682  -0.638 -18.630  1.00  0.00           H  
ATOM   3966 HG21 VAL 0 249       8.999  -1.797 -20.835  1.00  0.00           H  
ATOM   3967 HG22 VAL 0 249       7.827  -0.577 -21.038  1.00  0.00           H  
ATOM   3968 HG23 VAL 0 249       9.031  -0.824 -22.337  1.00  0.00           H  
ATOM   3969  N   THR 0 250      10.891   3.249 -19.858  1.00  0.00      R00  N  
ATOM   3970  CA  THR 0 250      11.646   4.284 -19.143  1.00  0.00      R00  C  
ATOM   3971  C   THR 0 250      10.827   5.487 -18.636  1.00  0.00      R00  C  
ATOM   3972  O   THR 0 250      11.348   6.179 -17.772  1.00  0.00      R00  O  
ATOM   3973  CB  THR 0 250      12.704   4.799 -20.099  1.00  0.00      R00  C  
ATOM   3974  OG1 THR 0 250      12.030   5.065 -21.320  1.00  0.00      R00  O  
ATOM   3975  CG2 THR 0 250      13.855   3.820 -20.442  1.00  0.00      R00  C  
ATOM   3976  H   THR 0 250      10.910   3.339 -20.864  1.00  0.00      R00  H  
ATOM   3977  HG1 THR 0 250      12.639   4.774 -22.002  1.00  0.00      R00  H  
ATOM   3978  HA  THR 0 250      12.200   3.905 -18.284  1.00  0.00           H  
ATOM   3979  HB  THR 0 250      13.211   5.720 -19.809  1.00  0.00           H  
ATOM   3980 HG21 THR 0 250      13.358   3.017 -20.986  1.00  0.00           H  
ATOM   3981 HG22 THR 0 250      14.538   4.327 -21.124  1.00  0.00           H  
ATOM   3982 HG23 THR 0 250      14.513   3.535 -19.621  1.00  0.00           H  
ATOM   3983  N   LYS 0 251       9.509   5.604 -18.951  1.00  0.00      R00  N  
ATOM   3984  CA  LYS 0 251       8.479   6.389 -18.275  1.00  0.00      R00  C  
ATOM   3985  C   LYS 0 251       7.784   5.690 -17.094  1.00  0.00      R00  C  
ATOM   3986  O   LYS 0 251       7.261   6.343 -16.206  1.00  0.00      R00  O  
ATOM   3987  CB  LYS 0 251       7.333   6.834 -19.190  1.00  0.00      R00  C  
ATOM   3988  CG  LYS 0 251       7.731   8.009 -20.106  1.00  0.00      R00  C  
ATOM   3989  CD  LYS 0 251       6.627   8.539 -21.041  1.00  0.00      R00  C  
ATOM   3990  CE  LYS 0 251       7.008   9.879 -21.717  1.00  0.00      R00  C  
ATOM   3991  NZ  LYS 0 251       7.318  10.905 -20.711  1.00  0.00      R00  N1+
ATOM   3992  H   LYS 0 251       9.212   5.008 -19.711  1.00  0.00      R00  H  
ATOM   3993  HZ1 LYS 0 251       7.264  11.834 -21.102  1.00  0.00      R00  H  
ATOM   3994  HZ2 LYS 0 251       6.512  10.741 -20.125  1.00  0.00      R00  H  
ATOM   3995  HZ3 LYS 0 251       8.188  10.769 -20.216  1.00  0.00      R00  H  
ATOM   3996  HA  LYS 0 251       8.957   7.291 -17.893  1.00  0.00           H  
ATOM   3997  HB3 LYS 0 251       6.543   7.312 -18.612  1.00  0.00           H  
ATOM   3998  HB2 LYS 0 251       6.788   6.085 -19.764  1.00  0.00           H  
ATOM   3999  HG3 LYS 0 251       8.544   7.738 -20.780  1.00  0.00           H  
ATOM   4000  HG2 LYS 0 251       8.120   8.761 -19.420  1.00  0.00           H  
ATOM   4001  HD3 LYS 0 251       5.729   8.639 -20.431  1.00  0.00           H  
ATOM   4002  HD2 LYS 0 251       6.399   7.759 -21.769  1.00  0.00           H  
ATOM   4003  HE3 LYS 0 251       6.211  10.162 -22.405  1.00  0.00           H  
ATOM   4004  HE2 LYS 0 251       7.853   9.935 -22.403  1.00  0.00           H  
ATOM   4005  N   LEU 0 252       7.747   4.381 -17.035  1.00  0.00      R00  N  
ATOM   4006  CA  LEU 0 252       7.097   3.554 -16.023  1.00  0.00      R00  C  
ATOM   4007  C   LEU 0 252       7.872   3.473 -14.742  1.00  0.00      R00  C  
ATOM   4008  O   LEU 0 252       7.189   3.614 -13.697  1.00  0.00      R00  O  
ATOM   4009  CB  LEU 0 252       6.971   2.059 -16.468  1.00  0.00      R00  C  
ATOM   4010  CG  LEU 0 252       5.951   1.907 -17.605  1.00  0.00      R00  C  
ATOM   4011  CD1 LEU 0 252       5.998   0.445 -18.123  1.00  0.00      R00  C  
ATOM   4012  CD2 LEU 0 252       4.530   2.350 -17.141  1.00  0.00      R00  C  
ATOM   4013  H   LEU 0 252       8.100   3.816 -17.795  1.00  0.00      R00  H  
ATOM   4014  HA  LEU 0 252       6.128   3.965 -15.739  1.00  0.00           H  
ATOM   4015  HB3 LEU 0 252       6.737   1.389 -15.640  1.00  0.00           H  
ATOM   4016  HB2 LEU 0 252       7.931   1.683 -16.821  1.00  0.00           H  
ATOM   4017  HG  LEU 0 252       6.358   2.541 -18.392  1.00  0.00           H  
ATOM   4018 HD11 LEU 0 252       6.941  -0.012 -17.822  1.00  0.00           H  
ATOM   4019 HD12 LEU 0 252       5.185  -0.165 -17.729  1.00  0.00           H  
ATOM   4020 HD13 LEU 0 252       5.935   0.412 -19.210  1.00  0.00           H  
ATOM   4021 HD21 LEU 0 252       4.322   3.312 -17.611  1.00  0.00           H  
ATOM   4022 HD22 LEU 0 252       3.806   1.633 -17.528  1.00  0.00           H  
ATOM   4023 HD23 LEU 0 252       4.332   2.577 -16.094  1.00  0.00           H  
ATOM   4024  N   VAL 0 253       9.174   3.164 -14.774  1.00  0.00      R00  N  
ATOM   4025  CA  VAL 0 253      10.137   3.050 -13.636  1.00  0.00      R00  C  
ATOM   4026  C   VAL 0 253      10.209   4.311 -12.741  1.00  0.00      R00  C  
ATOM   4027  O   VAL 0 253      10.764   4.294 -11.651  1.00  0.00      R00  O  
ATOM   4028  CB  VAL 0 253      11.594   2.802 -14.340  1.00  0.00      R00  C  
ATOM   4029  CG1 VAL 0 253      11.731   1.279 -14.634  1.00  0.00      R00  C  
ATOM   4030  CG2 VAL 0 253      11.853   3.758 -15.493  1.00  0.00      R00  C  
ATOM   4031  H   VAL 0 253       9.513   2.891 -15.685  1.00  0.00      R00  H  
ATOM   4032  HA  VAL 0 253       9.885   2.217 -12.980  1.00  0.00           H  
ATOM   4033  HB  VAL 0 253      12.369   3.027 -13.608  1.00  0.00           H  
ATOM   4034 HG11 VAL 0 253      12.784   1.106 -14.853  1.00  0.00           H  
ATOM   4035 HG12 VAL 0 253      11.454   0.617 -13.813  1.00  0.00           H  
ATOM   4036 HG13 VAL 0 253      11.331   0.919 -15.583  1.00  0.00           H  
ATOM   4037 HG21 VAL 0 253      11.424   4.732 -15.256  1.00  0.00           H  
ATOM   4038 HG22 VAL 0 253      12.918   3.944 -15.634  1.00  0.00           H  
ATOM   4039 HG23 VAL 0 253      11.388   3.455 -16.431  1.00  0.00           H  
ATOM   4040  N   LEU 0 254       9.593   5.438 -13.202  1.00  0.00      R00  N  
ATOM   4041  CA  LEU 0 254       9.328   6.649 -12.465  1.00  0.00      R00  C  
ATOM   4042  C   LEU 0 254       7.957   6.671 -11.668  1.00  0.00      R00  C  
ATOM   4043  O   LEU 0 254       7.908   7.376 -10.681  1.00  0.00      R00  O  
ATOM   4044  CB  LEU 0 254       9.481   7.847 -13.439  1.00  0.00      R00  C  
ATOM   4045  CG  LEU 0 254      10.583   7.877 -14.560  1.00  0.00      R00  C  
ATOM   4046  CD1 LEU 0 254      10.405   8.922 -15.663  1.00  0.00      R00  C  
ATOM   4047  CD2 LEU 0 254      12.025   7.879 -14.097  1.00  0.00      R00  C  
ATOM   4048  H   LEU 0 254       8.998   5.300 -14.007  1.00  0.00      R00  H  
ATOM   4049  HA  LEU 0 254      10.124   6.786 -11.733  1.00  0.00           H  
ATOM   4050  HB3 LEU 0 254       9.557   8.808 -12.930  1.00  0.00           H  
ATOM   4051  HB2 LEU 0 254       8.483   7.800 -13.873  1.00  0.00           H  
ATOM   4052  HG  LEU 0 254      10.584   6.885 -15.012  1.00  0.00           H  
ATOM   4053 HD11 LEU 0 254      11.215   9.584 -15.970  1.00  0.00           H  
ATOM   4054 HD12 LEU 0 254      10.042   8.433 -16.567  1.00  0.00           H  
ATOM   4055 HD13 LEU 0 254       9.596   9.611 -15.422  1.00  0.00           H  
ATOM   4056 HD21 LEU 0 254      12.578   8.749 -14.449  1.00  0.00           H  
ATOM   4057 HD22 LEU 0 254      12.200   7.581 -13.063  1.00  0.00           H  
ATOM   4058 HD23 LEU 0 254      12.630   7.145 -14.629  1.00  0.00           H  
ATOM   4059  N   THR 0 255       6.950   5.962 -12.094  1.00  0.00      R00  N  
ATOM   4060  CA  THR 0 255       5.588   6.004 -11.602  1.00  0.00      R00  C  
ATOM   4061  C   THR 0 255       5.435   4.809 -10.607  1.00  0.00      R00  C  
ATOM   4062  O   THR 0 255       4.960   5.081  -9.510  1.00  0.00      R00  O  
ATOM   4063  CB  THR 0 255       4.502   6.193 -12.752  1.00  0.00      R00  C  
ATOM   4064  OG1 THR 0 255       4.340   5.043 -13.551  1.00  0.00      R00  O  
ATOM   4065  CG2 THR 0 255       4.855   7.382 -13.621  1.00  0.00      R00  C  
ATOM   4066  H   THR 0 255       7.159   5.201 -12.724  1.00  0.00      R00  H  
ATOM   4067  HG1 THR 0 255       3.926   5.303 -14.378  1.00  0.00      R00  H  
ATOM   4068  HA  THR 0 255       5.440   6.955 -11.092  1.00  0.00           H  
ATOM   4069  HB  THR 0 255       3.537   6.366 -12.275  1.00  0.00           H  
ATOM   4070 HG21 THR 0 255       5.011   8.285 -13.030  1.00  0.00           H  
ATOM   4071 HG22 THR 0 255       5.763   7.182 -14.190  1.00  0.00           H  
ATOM   4072 HG23 THR 0 255       4.167   7.580 -14.443  1.00  0.00           H  
ATOM   4073  N   VAL 0 256       5.909   3.573 -10.906  1.00  0.00      R00  N  
ATOM   4074  CA  VAL 0 256       5.540   2.352 -10.205  1.00  0.00      R00  C  
ATOM   4075  C   VAL 0 256       6.031   2.234  -8.741  1.00  0.00      R00  C  
ATOM   4076  O   VAL 0 256       5.577   1.304  -8.077  1.00  0.00      R00  O  
ATOM   4077  CB  VAL 0 256       5.935   1.207 -11.093  1.00  0.00      R00  C  
ATOM   4078  CG1 VAL 0 256       5.181   1.165 -12.373  1.00  0.00      R00  C  
ATOM   4079  CG2 VAL 0 256       7.461   1.043 -11.250  1.00  0.00      R00  C  
ATOM   4080  H   VAL 0 256       6.388   3.339 -11.764  1.00  0.00      R00  H  
ATOM   4081  HA  VAL 0 256       4.458   2.471 -10.246  1.00  0.00           H  
ATOM   4082  HB  VAL 0 256       5.601   0.303 -10.584  1.00  0.00           H  
ATOM   4083 HG11 VAL 0 256       5.213   2.122 -12.894  1.00  0.00           H  
ATOM   4084 HG12 VAL 0 256       5.466   0.314 -12.991  1.00  0.00           H  
ATOM   4085 HG13 VAL 0 256       4.135   1.008 -12.110  1.00  0.00           H  
ATOM   4086 HG21 VAL 0 256       7.774   1.899 -11.847  1.00  0.00           H  
ATOM   4087 HG22 VAL 0 256       7.928   1.038 -10.265  1.00  0.00           H  
ATOM   4088 HG23 VAL 0 256       7.708   0.161 -11.840  1.00  0.00           H  
ATOM   4089  N   ILE 0 257       6.964   3.093  -8.316  1.00  0.00      R00  N  
ATOM   4090  CA  ILE 0 257       7.263   3.202  -6.881  1.00  0.00      R00  C  
ATOM   4091  C   ILE 0 257       6.095   3.726  -6.013  1.00  0.00      R00  C  
ATOM   4092  O   ILE 0 257       6.170   3.358  -4.844  1.00  0.00      R00  O  
ATOM   4093  CB  ILE 0 257       8.439   4.225  -6.748  1.00  0.00      R00  C  
ATOM   4094  CG2 ILE 0 257       9.783   3.547  -7.170  1.00  0.00      R00  C  
ATOM   4095  CG1 ILE 0 257       8.271   5.707  -7.373  1.00  0.00      R00  C  
ATOM   4096  CD1 ILE 0 257       8.917   6.931  -6.599  1.00  0.00      R00  C  
ATOM   4097  H   ILE 0 257       7.280   3.851  -8.903  1.00  0.00      R00  H  
ATOM   4098  HA  ILE 0 257       7.640   2.236  -6.544  1.00  0.00           H  
ATOM   4099  HB  ILE 0 257       8.527   4.418  -5.679  1.00  0.00           H  
ATOM   4100 HG21 ILE 0 257       9.805   2.519  -6.809  1.00  0.00           H  
ATOM   4101 HG22 ILE 0 257       9.954   3.422  -8.239  1.00  0.00           H  
ATOM   4102 HG23 ILE 0 257      10.602   4.112  -6.726  1.00  0.00           H  
ATOM   4103 HG13 ILE 0 257       7.196   5.868  -7.444  1.00  0.00           H  
ATOM   4104 HG12 ILE 0 257       8.718   5.598  -8.361  1.00  0.00           H  
ATOM   4105 HD11 ILE 0 257       8.448   6.986  -5.617  1.00  0.00           H  
ATOM   4106 HD12 ILE 0 257       9.859   6.515  -6.243  1.00  0.00           H  
ATOM   4107 HD13 ILE 0 257       8.928   7.932  -7.032  1.00  0.00           H  
ATOM   4108  N   ALA 0 258       5.166   4.489  -6.590  1.00  0.00      R00  N  
ATOM   4109  CA  ALA 0 258       4.147   5.301  -5.923  1.00  0.00      R00  C  
ATOM   4110  C   ALA 0 258       3.485   4.671  -4.586  1.00  0.00      R00  C  
ATOM   4111  O   ALA 0 258       3.729   5.021  -3.467  1.00  0.00      R00  O  
ATOM   4112  CB  ALA 0 258       3.025   5.730  -6.944  1.00  0.00      R00  C  
ATOM   4113  H   ALA 0 258       5.159   4.693  -7.579  1.00  0.00      R00  H  
ATOM   4114  HA  ALA 0 258       4.699   6.204  -5.664  1.00  0.00           H  
ATOM   4115  HB1 ALA 0 258       2.083   5.198  -6.805  1.00  0.00           H  
ATOM   4116  HB2 ALA 0 258       2.878   6.748  -6.584  1.00  0.00           H  
ATOM   4117  HB3 ALA 0 258       3.270   5.859  -7.999  1.00  0.00           H  
ATOM   4118  N   VAL 0 259       2.695   3.677  -4.912  1.00  0.00      R00  N  
ATOM   4119  CA  VAL 0 259       1.955   2.808  -3.990  1.00  0.00      R00  C  
ATOM   4120  C   VAL 0 259       2.775   2.104  -2.894  1.00  0.00      R00  C  
ATOM   4121  O   VAL 0 259       2.297   1.927  -1.827  1.00  0.00      R00  O  
ATOM   4122  CB  VAL 0 259       1.176   1.772  -4.817  1.00  0.00      R00  C  
ATOM   4123  CG1 VAL 0 259      -0.038   2.315  -5.573  1.00  0.00      R00  C  
ATOM   4124  CG2 VAL 0 259       2.014   0.991  -5.809  1.00  0.00      R00  C  
ATOM   4125  H   VAL 0 259       2.442   3.590  -5.885  1.00  0.00      R00  H  
ATOM   4126  HA  VAL 0 259       1.215   3.307  -3.364  1.00  0.00           H  
ATOM   4127  HB  VAL 0 259       0.756   0.970  -4.209  1.00  0.00           H  
ATOM   4128 HG11 VAL 0 259      -0.566   1.616  -6.221  1.00  0.00           H  
ATOM   4129 HG12 VAL 0 259      -0.687   2.947  -4.966  1.00  0.00           H  
ATOM   4130 HG13 VAL 0 259       0.434   3.026  -6.251  1.00  0.00           H  
ATOM   4131 HG21 VAL 0 259       2.659   0.249  -5.340  1.00  0.00           H  
ATOM   4132 HG22 VAL 0 259       1.374   0.478  -6.528  1.00  0.00           H  
ATOM   4133 HG23 VAL 0 259       2.685   1.599  -6.415  1.00  0.00           H  
ATOM   4134  N   TYR 0 260       4.070   1.915  -3.190  1.00  0.00      R00  N  
ATOM   4135  CA  TYR 0 260       4.940   1.153  -2.242  1.00  0.00      R00  C  
ATOM   4136  C   TYR 0 260       5.693   2.075  -1.329  1.00  0.00      R00  C  
ATOM   4137  O   TYR 0 260       5.825   1.743  -0.168  1.00  0.00      R00  O  
ATOM   4138  CB  TYR 0 260       5.836   0.094  -2.967  1.00  0.00      R00  C  
ATOM   4139  CG  TYR 0 260       5.288  -1.021  -3.881  1.00  0.00      R00  C  
ATOM   4140  CD1 TYR 0 260       4.861  -0.799  -5.217  1.00  0.00      R00  C  
ATOM   4141  CE1 TYR 0 260       4.447  -1.893  -6.024  1.00  0.00      R00  C  
ATOM   4142  CD2 TYR 0 260       5.300  -2.369  -3.388  1.00  0.00      R00  C  
ATOM   4143  CE2 TYR 0 260       4.827  -3.413  -4.183  1.00  0.00      R00  C  
ATOM   4144  CZ  TYR 0 260       4.316  -3.180  -5.494  1.00  0.00      R00  C  
ATOM   4145  OH  TYR 0 260       3.898  -4.178  -6.290  1.00  0.00      R00  O  
ATOM   4146  H   TYR 0 260       4.389   1.916  -4.148  1.00  0.00      R00  H  
ATOM   4147  HH  TYR 0 260       3.735  -5.050  -5.923  1.00  0.00      R00  H  
ATOM   4148  HA  TYR 0 260       4.344   0.531  -1.575  1.00  0.00           H  
ATOM   4149  HB3 TYR 0 260       6.483  -0.280  -2.174  1.00  0.00           H  
ATOM   4150  HB2 TYR 0 260       6.492   0.649  -3.639  1.00  0.00           H  
ATOM   4151  HD1 TYR 0 260       4.921   0.190  -5.645  1.00  0.00           H  
ATOM   4152  HE1 TYR 0 260       4.306  -1.730  -7.082  1.00  0.00           H  
ATOM   4153  HD2 TYR 0 260       5.743  -2.589  -2.428  1.00  0.00           H  
ATOM   4154  HE2 TYR 0 260       4.927  -4.432  -3.842  1.00  0.00           H  
ATOM   4155  N   VAL 0 261       6.076   3.193  -1.853  1.00  0.00      R00  N  
ATOM   4156  CA  VAL 0 261       6.652   4.238  -1.044  1.00  0.00      R00  C  
ATOM   4157  C   VAL 0 261       5.639   5.167  -0.361  1.00  0.00      R00  C  
ATOM   4158  O   VAL 0 261       6.029   5.751   0.621  1.00  0.00      R00  O  
ATOM   4159  CB  VAL 0 261       7.599   5.148  -1.962  1.00  0.00      R00  C  
ATOM   4160  CG1 VAL 0 261       8.643   4.209  -2.640  1.00  0.00      R00  C  
ATOM   4161  CG2 VAL 0 261       6.899   6.176  -2.899  1.00  0.00      R00  C  
ATOM   4162  H   VAL 0 261       5.878   3.452  -2.808  1.00  0.00      R00  H  
ATOM   4163  HA  VAL 0 261       7.229   3.730  -0.271  1.00  0.00           H  
ATOM   4164  HB  VAL 0 261       8.297   5.669  -1.307  1.00  0.00           H  
ATOM   4165 HG11 VAL 0 261       9.330   4.866  -3.172  1.00  0.00           H  
ATOM   4166 HG12 VAL 0 261       9.289   3.741  -1.897  1.00  0.00           H  
ATOM   4167 HG13 VAL 0 261       8.334   3.501  -3.410  1.00  0.00           H  
ATOM   4168 HG21 VAL 0 261       7.582   6.461  -3.699  1.00  0.00           H  
ATOM   4169 HG22 VAL 0 261       6.040   5.727  -3.398  1.00  0.00           H  
ATOM   4170 HG23 VAL 0 261       6.686   7.077  -2.324  1.00  0.00           H  
ATOM   4171  N   LEU 0 262       4.368   5.145  -0.766  1.00  0.00      R00  N  
ATOM   4172  CA  LEU 0 262       3.290   6.001  -0.217  1.00  0.00      R00  C  
ATOM   4173  C   LEU 0 262       2.314   5.206   0.735  1.00  0.00      R00  C  
ATOM   4174  O   LEU 0 262       1.875   5.851   1.680  1.00  0.00      R00  O  
ATOM   4175  CB  LEU 0 262       2.462   6.596  -1.329  1.00  0.00      R00  C  
ATOM   4176  CG  LEU 0 262       3.136   7.729  -2.173  1.00  0.00      R00  C  
ATOM   4177  CD1 LEU 0 262       2.294   8.218  -3.387  1.00  0.00      R00  C  
ATOM   4178  CD2 LEU 0 262       3.438   8.884  -1.163  1.00  0.00      R00  C  
ATOM   4179  H   LEU 0 262       4.120   4.479  -1.485  1.00  0.00      R00  H  
ATOM   4180  HA  LEU 0 262       3.688   6.822   0.379  1.00  0.00           H  
ATOM   4181  HB3 LEU 0 262       1.520   7.004  -0.963  1.00  0.00           H  
ATOM   4182  HB2 LEU 0 262       2.150   5.763  -1.959  1.00  0.00           H  
ATOM   4183  HG  LEU 0 262       4.092   7.334  -2.518  1.00  0.00           H  
ATOM   4184 HD11 LEU 0 262       2.747   7.796  -4.283  1.00  0.00           H  
ATOM   4185 HD12 LEU 0 262       1.269   7.857  -3.477  1.00  0.00           H  
ATOM   4186 HD13 LEU 0 262       2.347   9.270  -3.669  1.00  0.00           H  
ATOM   4187 HD21 LEU 0 262       4.513   8.943  -0.996  1.00  0.00           H  
ATOM   4188 HD22 LEU 0 262       3.178   9.896  -1.476  1.00  0.00           H  
ATOM   4189 HD23 LEU 0 262       3.007   8.771  -0.169  1.00  0.00           H  
ATOM   4190  N   CYS 0 263       2.068   3.924   0.601  1.00  0.00      R00  N  
ATOM   4191  CA  CYS 0 263       1.104   3.161   1.418  1.00  0.00      R00  C  
ATOM   4192  C   CYS 0 263       1.895   2.146   2.290  1.00  0.00      R00  C  
ATOM   4193  O   CYS 0 263       1.813   2.197   3.518  1.00  0.00      R00  O  
ATOM   4194  CB  CYS 0 263       0.062   2.465   0.575  1.00  0.00      R00  C  
ATOM   4195  SG  CYS 0 263      -0.939   3.837  -0.155  1.00  0.00      R00  S  
ATOM   4196  H   CYS 0 263       2.698   3.390   0.020  1.00  0.00      R00  H  
ATOM   4197  HA  CYS 0 263       0.554   3.691   2.196  1.00  0.00           H  
ATOM   4198  HB3 CYS 0 263      -0.543   1.716   1.085  1.00  0.00           H  
ATOM   4199  HB2 CYS 0 263       0.505   1.831  -0.193  1.00  0.00           H  
ATOM   4200  HG  CYS 0 263      -1.746   3.250  -1.042  1.00  0.00           H  
ATOM   4201  N   TRP 0 264       2.562   1.178   1.669  1.00  0.00      R00  N  
ATOM   4202  CA  TRP 0 264       3.061  -0.096   2.326  1.00  0.00      R00  C  
ATOM   4203  C   TRP 0 264       4.339   0.255   3.094  1.00  0.00      R00  C  
ATOM   4204  O   TRP 0 264       4.420  -0.214   4.221  1.00  0.00      R00  O  
ATOM   4205  CB  TRP 0 264       3.389  -1.201   1.285  1.00  0.00      R00  C  
ATOM   4206  CG  TRP 0 264       2.150  -1.963   0.800  1.00  0.00      R00  C  
ATOM   4207  CD2 TRP 0 264       1.634  -2.054  -0.556  1.00  0.00      R00  C  
ATOM   4208  CE2 TRP 0 264       0.501  -2.969  -0.582  1.00  0.00      R00  C  
ATOM   4209  CE3 TRP 0 264       1.974  -1.491  -1.808  1.00  0.00      R00  C  
ATOM   4210  CD1 TRP 0 264       1.503  -2.942   1.448  1.00  0.00      R00  C  
ATOM   4211  NE1 TRP 0 264       0.476  -3.467   0.663  1.00  0.00      R00  N  
ATOM   4212  CZ2 TRP 0 264      -0.325  -3.212  -1.718  1.00  0.00      R00  C  
ATOM   4213  CZ3 TRP 0 264       1.216  -1.720  -2.985  1.00  0.00      R00  C  
ATOM   4214  CH2 TRP 0 264       0.095  -2.615  -2.926  1.00  0.00      R00  C  
ATOM   4215  H   TRP 0 264       2.599   1.142   0.660  1.00  0.00      R00  H  
ATOM   4216  HE1 TRP 0 264      -0.161  -4.195   0.954  1.00  0.00      R00  H  
ATOM   4217  HA  TRP 0 264       2.222  -0.394   2.955  1.00  0.00           H  
ATOM   4218  HB3 TRP 0 264       4.060  -1.926   1.745  1.00  0.00           H  
ATOM   4219  HB2 TRP 0 264       4.030  -0.790   0.504  1.00  0.00           H  
ATOM   4220  HE3 TRP 0 264       2.805  -0.818  -1.654  1.00  0.00           H  
ATOM   4221  HD1 TRP 0 264       1.759  -3.259   2.448  1.00  0.00           H  
ATOM   4222  HZ2 TRP 0 264      -1.312  -3.641  -1.622  1.00  0.00           H  
ATOM   4223  HZ3 TRP 0 264       1.563  -1.206  -3.870  1.00  0.00           H  
ATOM   4224  HH2 TRP 0 264      -0.312  -2.895  -3.886  1.00  0.00           H  
ATOM   4225  N   LEU 0 265       5.244   1.205   2.656  1.00  0.00      R00  N  
ATOM   4226  CA  LEU 0 265       6.463   1.526   3.414  1.00  0.00      R00  C  
ATOM   4227  C   LEU 0 265       6.168   2.264   4.734  1.00  0.00      R00  C  
ATOM   4228  O   LEU 0 265       6.478   1.662   5.719  1.00  0.00      R00  O  
ATOM   4229  CB  LEU 0 265       7.370   2.391   2.501  1.00  0.00      R00  C  
ATOM   4230  CG  LEU 0 265       8.759   2.636   3.115  1.00  0.00      R00  C  
ATOM   4231  CD1 LEU 0 265       9.497   1.392   3.559  1.00  0.00      R00  C  
ATOM   4232  CD2 LEU 0 265       9.587   3.450   2.201  1.00  0.00      R00  C  
ATOM   4233  H   LEU 0 265       5.136   1.686   1.775  1.00  0.00      R00  H  
ATOM   4234  HA  LEU 0 265       7.002   0.606   3.643  1.00  0.00           H  
ATOM   4235  HB3 LEU 0 265       6.899   3.361   2.345  1.00  0.00           H  
ATOM   4236  HB2 LEU 0 265       7.533   1.958   1.514  1.00  0.00           H  
ATOM   4237  HG  LEU 0 265       8.584   3.130   4.071  1.00  0.00           H  
ATOM   4238 HD11 LEU 0 265       9.865   1.406   4.585  1.00  0.00           H  
ATOM   4239 HD12 LEU 0 265       8.859   0.515   3.449  1.00  0.00           H  
ATOM   4240 HD13 LEU 0 265      10.351   1.180   2.915  1.00  0.00           H  
ATOM   4241 HD21 LEU 0 265       9.260   4.436   1.872  1.00  0.00           H  
ATOM   4242 HD22 LEU 0 265      10.449   3.833   2.746  1.00  0.00           H  
ATOM   4243 HD23 LEU 0 265       9.755   2.917   1.265  1.00  0.00           H  
ATOM   4244  N   PRO 0 266       5.456   3.399   4.755  1.00  0.00      R00  N  
ATOM   4245  CA  PRO 0 266       5.010   4.046   6.046  1.00  0.00      R00  C  
ATOM   4246  C   PRO 0 266       4.246   3.136   7.023  1.00  0.00      R00  C  
ATOM   4247  O   PRO 0 266       4.580   3.082   8.196  1.00  0.00      R00  O  
ATOM   4248  CD  PRO 0 266       4.878   4.264   3.650  1.00  0.00      R00  C  
ATOM   4249  CB  PRO 0 266       4.282   5.347   5.724  1.00  0.00      R00  C  
ATOM   4250  CG  PRO 0 266       3.735   5.118   4.324  1.00  0.00      R00  C  
ATOM   4251  HD2 PRO 0 266       4.513   3.759   2.756  1.00  0.00           H  
ATOM   4252  HD3 PRO 0 266       5.748   4.814   3.291  1.00  0.00           H  
ATOM   4253  HA  PRO 0 266       5.926   4.174   6.623  1.00  0.00           H  
ATOM   4254  HB3 PRO 0 266       5.153   5.989   5.856  1.00  0.00           H  
ATOM   4255  HB2 PRO 0 266       3.477   5.543   6.432  1.00  0.00           H  
ATOM   4256  HG2 PRO 0 266       2.809   4.543   4.350  1.00  0.00           H  
ATOM   4257  HG3 PRO 0 266       3.523   6.024   3.756  1.00  0.00           H  
ATOM   4258  N   TYR 0 267       3.274   2.341   6.510  1.00  0.00      R00  N  
ATOM   4259  CA  TYR 0 267       2.679   1.172   7.262  1.00  0.00      R00  C  
ATOM   4260  C   TYR 0 267       3.704   0.297   7.982  1.00  0.00      R00  C  
ATOM   4261  O   TYR 0 267       3.642   0.249   9.214  1.00  0.00      R00  O  
ATOM   4262  CB  TYR 0 267       1.787   0.418   6.330  1.00  0.00      R00  C  
ATOM   4263  CG  TYR 0 267       1.338  -1.024   6.692  1.00  0.00      R00  C  
ATOM   4264  CD1 TYR 0 267       1.609  -2.139   5.865  1.00  0.00      R00  C  
ATOM   4265  CE1 TYR 0 267       0.975  -3.345   6.137  1.00  0.00      R00  C  
ATOM   4266  CD2 TYR 0 267       0.689  -1.262   7.949  1.00  0.00      R00  C  
ATOM   4267  CE2 TYR 0 267       0.132  -2.527   8.255  1.00  0.00      R00  C  
ATOM   4268  CZ  TYR 0 267       0.314  -3.593   7.361  1.00  0.00      R00  C  
ATOM   4269  OH  TYR 0 267      -0.109  -4.864   7.671  1.00  0.00      R00  O  
ATOM   4270  H   TYR 0 267       3.146   2.291   5.510  1.00  0.00      R00  H  
ATOM   4271  HH  TYR 0 267      -0.572  -5.305   6.955  1.00  0.00      R00  H  
ATOM   4272  HA  TYR 0 267       2.034   1.624   8.016  1.00  0.00           H  
ATOM   4273  HB3 TYR 0 267       2.297   0.389   5.367  1.00  0.00           H  
ATOM   4274  HB2 TYR 0 267       1.013   1.144   6.079  1.00  0.00           H  
ATOM   4275  HD1 TYR 0 267       2.186  -1.999   4.963  1.00  0.00           H  
ATOM   4276  HE1 TYR 0 267       1.142  -4.106   5.389  1.00  0.00           H  
ATOM   4277  HD2 TYR 0 267       0.489  -0.501   8.689  1.00  0.00           H  
ATOM   4278  HE2 TYR 0 267      -0.418  -2.759   9.155  1.00  0.00           H  
ATOM   4279  N   TRP 0 268       4.630  -0.346   7.277  1.00  0.00      R00  N  
ATOM   4280  CA  TRP 0 268       5.671  -1.094   7.997  1.00  0.00      R00  C  
ATOM   4281  C   TRP 0 268       6.523  -0.332   8.970  1.00  0.00      R00  C  
ATOM   4282  O   TRP 0 268       7.039  -0.826   9.970  1.00  0.00      R00  O  
ATOM   4283  CB  TRP 0 268       6.628  -1.768   6.996  1.00  0.00      R00  C  
ATOM   4284  CG  TRP 0 268       6.036  -2.749   6.002  1.00  0.00      R00  C  
ATOM   4285  CD2 TRP 0 268       4.978  -3.717   6.332  1.00  0.00      R00  C  
ATOM   4286  CE2 TRP 0 268       4.581  -4.339   5.139  1.00  0.00      R00  C  
ATOM   4287  CE3 TRP 0 268       4.463  -4.280   7.523  1.00  0.00      R00  C  
ATOM   4288  CD1 TRP 0 268       6.208  -2.822   4.679  1.00  0.00      R00  C  
ATOM   4289  NE1 TRP 0 268       5.227  -3.642   4.116  1.00  0.00      R00  N  
ATOM   4290  CZ2 TRP 0 268       3.746  -5.434   5.086  1.00  0.00      R00  C  
ATOM   4291  CZ3 TRP 0 268       3.548  -5.387   7.541  1.00  0.00      R00  C  
ATOM   4292  CH2 TRP 0 268       3.125  -5.898   6.305  1.00  0.00      R00  C  
ATOM   4293  H   TRP 0 268       4.601  -0.511   6.282  1.00  0.00      R00  H  
ATOM   4294  HE1 TRP 0 268       5.216  -3.852   3.128  1.00  0.00      R00  H  
ATOM   4295  HA  TRP 0 268       5.115  -1.814   8.598  1.00  0.00           H  
ATOM   4296  HB3 TRP 0 268       7.356  -2.389   7.519  1.00  0.00           H  
ATOM   4297  HB2 TRP 0 268       7.234  -0.948   6.611  1.00  0.00           H  
ATOM   4298  HE3 TRP 0 268       4.877  -3.962   8.469  1.00  0.00           H  
ATOM   4299  HD1 TRP 0 268       6.988  -2.313   4.131  1.00  0.00           H  
ATOM   4300  HZ2 TRP 0 268       3.618  -5.974   4.160  1.00  0.00           H  
ATOM   4301  HZ3 TRP 0 268       3.414  -5.917   8.472  1.00  0.00           H  
ATOM   4302  HH2 TRP 0 268       2.477  -6.762   6.305  1.00  0.00           H  
ATOM   4303  N   ALA 0 269       6.703   0.964   8.716  1.00  0.00      R00  N  
ATOM   4304  CA  ALA 0 269       7.508   1.814   9.560  1.00  0.00      R00  C  
ATOM   4305  C   ALA 0 269       6.752   2.076  10.878  1.00  0.00      R00  C  
ATOM   4306  O   ALA 0 269       7.454   2.070  11.832  1.00  0.00      R00  O  
ATOM   4307  CB  ALA 0 269       7.785   3.210   8.796  1.00  0.00      R00  C  
ATOM   4308  H   ALA 0 269       6.188   1.416   7.974  1.00  0.00      R00  H  
ATOM   4309  HA  ALA 0 269       8.385   1.253   9.885  1.00  0.00           H  
ATOM   4310  HB1 ALA 0 269       8.269   3.891   9.496  1.00  0.00           H  
ATOM   4311  HB2 ALA 0 269       8.450   3.141   7.935  1.00  0.00           H  
ATOM   4312  HB3 ALA 0 269       6.973   3.754   8.313  1.00  0.00           H  
ATOM   4313  N   CYS 0 270       5.431   2.283  10.926  1.00  0.00      R00  N  
ATOM   4314  CA  CYS 0 270       4.597   2.379  12.139  1.00  0.00      R00  C  
ATOM   4315  C   CYS 0 270       4.527   1.089  12.950  1.00  0.00      R00  C  
ATOM   4316  O   CYS 0 270       4.384   1.064  14.175  1.00  0.00      R00  O  
ATOM   4317  CB  CYS 0 270       3.114   2.727  11.826  1.00  0.00      R00  C  
ATOM   4318  SG  CYS 0 270       2.978   4.425  10.960  1.00  0.00      R00  S  
ATOM   4319  H   CYS 0 270       4.941   2.542  10.081  1.00  0.00      R00  H  
ATOM   4320  HA  CYS 0 270       5.002   3.172  12.768  1.00  0.00           H  
ATOM   4321  HB3 CYS 0 270       2.570   2.694  12.770  1.00  0.00           H  
ATOM   4322  HB2 CYS 0 270       2.624   2.026  11.151  1.00  0.00           H  
ATOM   4323  HG  CYS 0 270       3.623   5.056  11.944  1.00  0.00           H  
ATOM   4324  N   GLN 0 271       4.677  -0.044  12.280  1.00  0.00      R00  N  
ATOM   4325  CA  GLN 0 271       4.782  -1.382  12.915  1.00  0.00      R00  C  
ATOM   4326  C   GLN 0 271       5.984  -1.679  13.818  1.00  0.00      R00  C  
ATOM   4327  O   GLN 0 271       5.805  -2.352  14.827  1.00  0.00      R00  O  
ATOM   4328  CB  GLN 0 271       4.777  -2.447  11.838  1.00  0.00      R00  C  
ATOM   4329  CG  GLN 0 271       3.436  -2.576  11.025  1.00  0.00      R00  C  
ATOM   4330  CD  GLN 0 271       2.360  -3.498  11.587  1.00  0.00      R00  C  
ATOM   4331  OE1 GLN 0 271       2.176  -3.508  12.785  1.00  0.00      R00  O  
ATOM   4332  NE2 GLN 0 271       1.665  -4.239  10.660  1.00  0.00      R00  N  
ATOM   4333  H   GLN 0 271       4.779   0.071  11.282  1.00  0.00      R00  H  
ATOM   4334 HE21 GLN 0 271       1.148  -5.036  11.005  1.00  0.00      R00  H  
ATOM   4335 HE22 GLN 0 271       1.813  -4.093   9.671  1.00  0.00      R00  H  
ATOM   4336  HA  GLN 0 271       3.891  -1.420  13.542  1.00  0.00           H  
ATOM   4337  HB3 GLN 0 271       5.056  -3.413  12.257  1.00  0.00           H  
ATOM   4338  HB2 GLN 0 271       5.609  -2.137  11.206  1.00  0.00           H  
ATOM   4339  HG3 GLN 0 271       3.663  -3.132  10.116  1.00  0.00           H  
ATOM   4340  HG2 GLN 0 271       2.952  -1.646  10.725  1.00  0.00           H  
ATOM   4341  N   VAL 0 272       7.131  -1.152  13.499  1.00  0.00      R00  N  
ATOM   4342  CA  VAL 0 272       8.297  -1.146  14.360  1.00  0.00      R00  C  
ATOM   4343  C   VAL 0 272       8.587   0.100  15.246  1.00  0.00      R00  C  
ATOM   4344  O   VAL 0 272       9.401   0.032  16.092  1.00  0.00      R00  O  
ATOM   4345  CB  VAL 0 272       9.562  -1.512  13.567  1.00  0.00      R00  C  
ATOM   4346  CG1 VAL 0 272       9.859  -3.006  13.365  1.00  0.00      R00  C  
ATOM   4347  CG2 VAL 0 272       9.888  -0.782  12.329  1.00  0.00      R00  C  
ATOM   4348  H   VAL 0 272       7.102  -0.479  12.746  1.00  0.00      R00  H  
ATOM   4349  HA  VAL 0 272       8.239  -1.913  15.132  1.00  0.00           H  
ATOM   4350  HB  VAL 0 272      10.436  -1.326  14.192  1.00  0.00           H  
ATOM   4351 HG11 VAL 0 272      10.887  -3.211  13.068  1.00  0.00           H  
ATOM   4352 HG12 VAL 0 272       9.592  -3.660  14.195  1.00  0.00           H  
ATOM   4353 HG13 VAL 0 272       9.354  -3.470  12.518  1.00  0.00           H  
ATOM   4354 HG21 VAL 0 272       9.591   0.266  12.289  1.00  0.00           H  
ATOM   4355 HG22 VAL 0 272      10.974  -0.774  12.235  1.00  0.00           H  
ATOM   4356 HG23 VAL 0 272       9.527  -1.274  11.426  1.00  0.00           H  
ATOM   4357  N   ALA 0 273       7.889   1.154  14.875  1.00  0.00      R00  N  
ATOM   4358  CA  ALA 0 273       8.127   2.582  15.365  1.00  0.00      R00  C  
ATOM   4359  C   ALA 0 273       8.161   2.694  16.915  1.00  0.00      R00  C  
ATOM   4360  O   ALA 0 273       8.898   3.527  17.466  1.00  0.00      R00  O  
ATOM   4361  CB  ALA 0 273       6.961   3.469  14.836  1.00  0.00      R00  C  
ATOM   4362  H   ALA 0 273       7.156   1.066  14.185  1.00  0.00      R00  H  
ATOM   4363  HA  ALA 0 273       9.082   2.993  15.039  1.00  0.00           H  
ATOM   4364  HB1 ALA 0 273       6.675   4.308  15.470  1.00  0.00           H  
ATOM   4365  HB2 ALA 0 273       7.182   3.987  13.903  1.00  0.00           H  
ATOM   4366  HB3 ALA 0 273       6.138   2.803  14.578  1.00  0.00           H  
ATOM   4367  N   LEU 0 274       7.340   1.857  17.565  1.00  0.00      R00  N  
ATOM   4368  CA  LEU 0 274       7.102   1.744  19.002  1.00  0.00      R00  C  
ATOM   4369  C   LEU 0 274       8.327   1.386  19.822  1.00  0.00      R00  C  
ATOM   4370  O   LEU 0 274       8.432   2.022  20.868  1.00  0.00      R00  O  
ATOM   4371  CB  LEU 0 274       5.958   0.777  19.253  1.00  0.00      R00  C  
ATOM   4372  CG  LEU 0 274       4.532   1.351  18.810  1.00  0.00      R00  C  
ATOM   4373  CD1 LEU 0 274       3.535   0.155  18.746  1.00  0.00      R00  C  
ATOM   4374  CD2 LEU 0 274       3.875   2.411  19.669  1.00  0.00      R00  C  
ATOM   4375  H   LEU 0 274       6.657   1.323  17.046  1.00  0.00      R00  H  
ATOM   4376  HA  LEU 0 274       6.704   2.705  19.326  1.00  0.00           H  
ATOM   4377  HB3 LEU 0 274       5.808   0.208  20.170  1.00  0.00           H  
ATOM   4378  HB2 LEU 0 274       6.177  -0.093  18.635  1.00  0.00           H  
ATOM   4379  HG  LEU 0 274       4.659   1.707  17.788  1.00  0.00           H  
ATOM   4380 HD11 LEU 0 274       2.525   0.532  18.909  1.00  0.00           H  
ATOM   4381 HD12 LEU 0 274       3.542  -0.229  17.726  1.00  0.00           H  
ATOM   4382 HD13 LEU 0 274       3.751  -0.650  19.449  1.00  0.00           H  
ATOM   4383 HD21 LEU 0 274       3.015   2.010  20.206  1.00  0.00           H  
ATOM   4384 HD22 LEU 0 274       4.596   2.799  20.388  1.00  0.00           H  
ATOM   4385 HD23 LEU 0 274       3.577   3.212  18.991  1.00  0.00           H  
ATOM   4386  N   ILE 0 275       9.281   0.599  19.217  1.00  0.00      R00  N  
ATOM   4387  CA  ILE 0 275      10.610   0.314  19.796  1.00  0.00      R00  C  
ATOM   4388  C   ILE 0 275      11.573   1.569  19.802  1.00  0.00      R00  C  
ATOM   4389  O   ILE 0 275      12.425   1.787  20.615  1.00  0.00      R00  O  
ATOM   4390  CB  ILE 0 275      11.321  -0.795  19.046  1.00  0.00      R00  C  
ATOM   4391  CG2 ILE 0 275      12.687  -1.130  19.552  1.00  0.00      R00  C  
ATOM   4392  CG1 ILE 0 275      10.568  -2.154  18.887  1.00  0.00      R00  C  
ATOM   4393  CD1 ILE 0 275      10.792  -2.859  17.485  1.00  0.00      R00  C  
ATOM   4394  H   ILE 0 275       9.184   0.427  18.226  1.00  0.00      R00  H  
ATOM   4395  HA  ILE 0 275      10.415   0.022  20.828  1.00  0.00           H  
ATOM   4396  HB  ILE 0 275      11.599  -0.499  18.034  1.00  0.00           H  
ATOM   4397 HG21 ILE 0 275      13.163  -2.024  19.148  1.00  0.00           H  
ATOM   4398 HG22 ILE 0 275      13.482  -0.396  19.420  1.00  0.00           H  
ATOM   4399 HG23 ILE 0 275      12.589  -1.313  20.622  1.00  0.00           H  
ATOM   4400 HG13 ILE 0 275       9.519  -1.889  19.025  1.00  0.00           H  
ATOM   4401 HG12 ILE 0 275      10.725  -2.875  19.689  1.00  0.00           H  
ATOM   4402 HD11 ILE 0 275       9.864  -3.015  16.933  1.00  0.00           H  
ATOM   4403 HD12 ILE 0 275      11.530  -2.384  16.839  1.00  0.00           H  
ATOM   4404 HD13 ILE 0 275      11.079  -3.901  17.628  1.00  0.00           H  
ATOM   4405  N   TYR 0 276      11.389   2.283  18.696  1.00  0.00      R00  N  
ATOM   4406  CA  TYR 0 276      12.398   3.391  18.368  1.00  0.00      R00  C  
ATOM   4407  C   TYR 0 276      11.890   4.679  18.998  1.00  0.00      R00  C  
ATOM   4408  O   TYR 0 276      12.670   5.581  19.276  1.00  0.00      R00  O  
ATOM   4409  CB  TYR 0 276      12.571   3.455  16.850  1.00  0.00      R00  C  
ATOM   4410  CG  TYR 0 276      13.127   2.152  16.377  1.00  0.00      R00  C  
ATOM   4411  CD1 TYR 0 276      14.468   1.683  16.766  1.00  0.00      R00  C  
ATOM   4412  CE1 TYR 0 276      15.037   0.504  16.254  1.00  0.00      R00  C  
ATOM   4413  CD2 TYR 0 276      12.368   1.233  15.561  1.00  0.00      R00  C  
ATOM   4414  CE2 TYR 0 276      12.914   0.006  15.185  1.00  0.00      R00  C  
ATOM   4415  CZ  TYR 0 276      14.222  -0.392  15.537  1.00  0.00      R00  C  
ATOM   4416  OH  TYR 0 276      14.622  -1.652  15.146  1.00  0.00      R00  O  
ATOM   4417  H   TYR 0 276      10.655   2.098  18.028  1.00  0.00      R00  H  
ATOM   4418  HH  TYR 0 276      15.291  -2.009  15.735  1.00  0.00      R00  H  
ATOM   4419  HA  TYR 0 276      13.343   3.149  18.855  1.00  0.00           H  
ATOM   4420  HB3 TYR 0 276      13.294   4.229  16.592  1.00  0.00           H  
ATOM   4421  HB2 TYR 0 276      11.627   3.662  16.347  1.00  0.00           H  
ATOM   4422  HD1 TYR 0 276      15.141   2.305  17.336  1.00  0.00           H  
ATOM   4423  HE1 TYR 0 276      16.026   0.136  16.484  1.00  0.00           H  
ATOM   4424  HD2 TYR 0 276      11.348   1.532  15.368  1.00  0.00           H  
ATOM   4425  HE2 TYR 0 276      12.300  -0.629  14.564  1.00  0.00           H  
ATOM   4426  N   SER 0 277      10.620   4.752  19.323  1.00  0.00      R00  N  
ATOM   4427  CA  SER 0 277       9.992   5.818  20.072  1.00  0.00      R00  C  
ATOM   4428  C   SER 0 277      10.238   5.741  21.591  1.00  0.00      R00  C  
ATOM   4429  O   SER 0 277      10.787   4.771  22.111  1.00  0.00      R00  O  
ATOM   4430  CB  SER 0 277       8.518   5.659  19.772  1.00  0.00      R00  C  
ATOM   4431  OG  SER 0 277       7.485   6.422  20.333  1.00  0.00      R00  O  
ATOM   4432  H   SER 0 277      10.015   3.988  19.058  1.00  0.00      R00  H  
ATOM   4433  HG  SER 0 277       6.908   5.878  20.873  1.00  0.00      R00  H  
ATOM   4434  HA  SER 0 277      10.338   6.769  19.665  1.00  0.00           H  
ATOM   4435  HB3 SER 0 277       8.280   4.611  19.953  1.00  0.00           H  
ATOM   4436  HB2 SER 0 277       8.443   5.741  18.688  1.00  0.00           H  
ATOM   4437  N   GLN 0 278       9.623   6.763  22.261  1.00  0.00      R00  N  
ATOM   4438  CA  GLN 0 278       9.570   6.963  23.709  1.00  0.00      R00  C  
ATOM   4439  C   GLN 0 278       8.951   5.766  24.477  1.00  0.00      R00  C  
ATOM   4440  O   GLN 0 278       7.944   5.261  24.043  1.00  0.00      R00  O  
ATOM   4441  CB  GLN 0 278       8.825   8.257  24.003  1.00  0.00      R00  C  
ATOM   4442  CG  GLN 0 278       9.736   9.474  24.195  1.00  0.00      R00  C  
ATOM   4443  CD  GLN 0 278       9.025  10.758  24.524  1.00  0.00      R00  C  
ATOM   4444  OE1 GLN 0 278       7.888  11.012  24.072  1.00  0.00      R00  O  
ATOM   4445  NE2 GLN 0 278       9.620  11.617  25.366  1.00  0.00      R00  N  
ATOM   4446  H   GLN 0 278       8.981   7.379  21.784  1.00  0.00      R00  H  
ATOM   4447 HE21 GLN 0 278       9.265  12.562  25.398  1.00  0.00      R00  H  
ATOM   4448 HE22 GLN 0 278      10.512  11.341  25.752  1.00  0.00      R00  H  
ATOM   4449  HA  GLN 0 278      10.620   7.064  23.983  1.00  0.00           H  
ATOM   4450  HB3 GLN 0 278       8.303   8.163  24.955  1.00  0.00           H  
ATOM   4451  HB2 GLN 0 278       8.121   8.390  23.182  1.00  0.00           H  
ATOM   4452  HG3 GLN 0 278      10.294   9.618  23.270  1.00  0.00           H  
ATOM   4453  HG2 GLN 0 278      10.421   9.425  25.042  1.00  0.00           H  
ATOM   4454  N   ALA 0 279       9.488   5.506  25.696  1.00  0.00      R00  N  
ATOM   4455  CA  ALA 0 279       9.094   4.580  26.769  1.00  0.00      R00  C  
ATOM   4456  C   ALA 0 279       7.591   4.631  27.160  1.00  0.00      R00  C  
ATOM   4457  O   ALA 0 279       6.950   5.708  26.954  1.00  0.00      R00  O  
ATOM   4458  CB  ALA 0 279       9.932   4.948  28.079  1.00  0.00      R00  C  
ATOM   4459  H   ALA 0 279      10.259   6.119  25.922  1.00  0.00      R00  H  
ATOM   4460  HA  ALA 0 279       9.337   3.597  26.365  1.00  0.00           H  
ATOM   4461  HB1 ALA 0 279       9.608   5.918  28.456  1.00  0.00           H  
ATOM   4462  HB2 ALA 0 279       9.818   4.239  28.899  1.00  0.00           H  
ATOM   4463  HB3 ALA 0 279      11.013   4.995  27.948  1.00  0.00           H  
ATOM   4464  N   THR 0 280       7.052   3.655  27.855  1.00  0.00      R00  N  
ATOM   4465  CA  THR 0 280       5.689   3.799  28.452  1.00  0.00      R00  C  
ATOM   4466  C   THR 0 280       5.497   4.928  29.442  1.00  0.00      R00  C  
ATOM   4467  O   THR 0 280       4.475   5.547  29.454  1.00  0.00      R00  O  
ATOM   4468  CB  THR 0 280       5.069   2.492  29.050  1.00  0.00      R00  C  
ATOM   4469  OG1 THR 0 280       5.578   1.429  28.321  1.00  0.00      R00  O  
ATOM   4470  CG2 THR 0 280       3.574   2.279  29.276  1.00  0.00      R00  C  
ATOM   4471  H   THR 0 280       7.545   2.774  27.874  1.00  0.00      R00  H  
ATOM   4472  HG1 THR 0 280       5.422   1.623  27.394  1.00  0.00      R00  H  
ATOM   4473  HA  THR 0 280       5.008   4.019  27.629  1.00  0.00           H  
ATOM   4474  HB  THR 0 280       5.615   2.497  29.992  1.00  0.00           H  
ATOM   4475 HG21 THR 0 280       2.938   2.346  28.393  1.00  0.00           H  
ATOM   4476 HG22 THR 0 280       3.525   1.354  29.850  1.00  0.00           H  
ATOM   4477 HG23 THR 0 280       2.991   2.898  29.958  1.00  0.00           H  
ATOM   4478  N   GLU 0 281       6.595   5.320  30.120  1.00  0.00      R00  N  
ATOM   4479  CA  GLU 0 281       6.622   6.445  31.105  1.00  0.00      R00  C  
ATOM   4480  C   GLU 0 281       6.687   7.767  30.308  1.00  0.00      R00  C  
ATOM   4481  O   GLU 0 281       6.053   8.716  30.721  1.00  0.00      R00  O  
ATOM   4482  CB  GLU 0 281       7.942   6.405  31.900  1.00  0.00      R00  C  
ATOM   4483  CG  GLU 0 281       8.173   7.371  33.136  1.00  0.00      R00  C  
ATOM   4484  CD  GLU 0 281       7.041   7.159  34.145  1.00  0.00      R00  C  
ATOM   4485  OE1 GLU 0 281       6.723   6.008  34.498  1.00  0.00      R00  O  
ATOM   4486  OE2 GLU 0 281       6.382   8.197  34.502  1.00  0.00      R00  O1-
ATOM   4487  H   GLU 0 281       7.379   4.695  30.239  1.00  0.00      R00  H  
ATOM   4488  HA  GLU 0 281       5.806   6.479  31.827  1.00  0.00           H  
ATOM   4489  HB3 GLU 0 281       8.703   6.452  31.121  1.00  0.00           H  
ATOM   4490  HB2 GLU 0 281       8.058   5.386  32.270  1.00  0.00           H  
ATOM   4491  HG3 GLU 0 281       8.255   8.401  32.788  1.00  0.00           H  
ATOM   4492  HG2 GLU 0 281       9.027   7.103  33.758  1.00  0.00           H  
ATOM   4493  N   CYS 0 282       7.269   7.826  29.117  1.00  0.00      R00  N  
ATOM   4494  CA  CYS 0 282       7.631   9.099  28.478  1.00  0.00      R00  C  
ATOM   4495  C   CYS 0 282       6.649   9.422  27.322  1.00  0.00      R00  C  
ATOM   4496  O   CYS 0 282       6.353  10.598  27.139  1.00  0.00      R00  O  
ATOM   4497  CB  CYS 0 282       9.093   9.069  27.933  1.00  0.00      R00  C  
ATOM   4498  SG  CYS 0 282      10.385   9.070  29.187  1.00  0.00      R00  S  
ATOM   4499  H   CYS 0 282       7.570   6.947  28.721  1.00  0.00      R00  H  
ATOM   4500  HA  CYS 0 282       7.578   9.940  29.169  1.00  0.00           H  
ATOM   4501  HB3 CYS 0 282       9.241   9.868  27.207  1.00  0.00           H  
ATOM   4502  HB2 CYS 0 282       9.266   8.102  27.459  1.00  0.00           H  
ATOM   4503  HG  CYS 0 282      11.306   8.876  28.239  1.00  0.00           H  
ATOM   4504  N   ALA 0 283       6.174   8.327  26.654  1.00  0.00      R00  N  
ATOM   4505  CA  ALA 0 283       5.252   8.360  25.542  1.00  0.00      R00  C  
ATOM   4506  C   ALA 0 283       3.910   9.131  25.816  1.00  0.00      R00  C  
ATOM   4507  O   ALA 0 283       3.323   9.152  26.958  1.00  0.00      R00  O  
ATOM   4508  CB  ALA 0 283       4.890   6.904  25.184  1.00  0.00      R00  C  
ATOM   4509  H   ALA 0 283       6.511   7.389  26.816  1.00  0.00      R00  H  
ATOM   4510  HA  ALA 0 283       5.769   8.799  24.689  1.00  0.00           H  
ATOM   4511  HB1 ALA 0 283       5.782   6.368  24.862  1.00  0.00           H  
ATOM   4512  HB2 ALA 0 283       4.472   6.375  26.041  1.00  0.00           H  
ATOM   4513  HB3 ALA 0 283       4.128   6.885  24.404  1.00  0.00           H  
ATOM   4514  N   SER 0 284       3.370   9.774  24.733  1.00  0.00      R00  N  
ATOM   4515  CA  SER 0 284       2.057  10.413  24.718  1.00  0.00      R00  C  
ATOM   4516  C   SER 0 284       1.236   9.757  23.626  1.00  0.00      R00  C  
ATOM   4517  O   SER 0 284       1.671   8.802  22.923  1.00  0.00      R00  O  
ATOM   4518  CB  SER 0 284       2.196  11.936  24.396  1.00  0.00      R00  C  
ATOM   4519  OG  SER 0 284       2.992  12.285  23.254  1.00  0.00      R00  O  
ATOM   4520  H   SER 0 284       3.829   9.706  23.836  1.00  0.00      R00  H  
ATOM   4521  HG  SER 0 284       3.886  12.151  23.576  1.00  0.00      R00  H  
ATOM   4522  HA  SER 0 284       1.517  10.256  25.652  1.00  0.00           H  
ATOM   4523  HB3 SER 0 284       2.537  12.502  25.262  1.00  0.00           H  
ATOM   4524  HB2 SER 0 284       1.226  12.384  24.181  1.00  0.00           H  
ATOM   4525  N   HIS 0 285       0.030  10.259  23.535  1.00  0.00      R00  N  
ATOM   4526  CA  HIS 0 285      -1.198   9.985  22.741  1.00  0.00      R00  C  
ATOM   4527  C   HIS 0 285      -1.022   9.642  21.234  1.00  0.00      R00  C  
ATOM   4528  O   HIS 0 285      -1.605   8.746  20.595  1.00  0.00      R00  O  
ATOM   4529  CB  HIS 0 285      -2.201  11.063  22.937  1.00  0.00      R00  C  
ATOM   4530  CG  HIS 0 285      -1.676  12.442  22.639  1.00  0.00      R00  C  
ATOM   4531  ND1 HIS 0 285      -1.739  12.898  21.287  1.00  0.00      R00  N  
ATOM   4532  CD2 HIS 0 285      -1.217  13.515  23.383  1.00  0.00      R00  C  
ATOM   4533  NE2 HIS 0 285      -0.857  14.576  22.515  1.00  0.00      R00  N  
ATOM   4534  CE1 HIS 0 285      -1.220  14.124  21.304  1.00  0.00      R00  C  
ATOM   4535  H   HIS 0 285      -0.151  10.970  24.229  1.00  0.00      R00  H  
ATOM   4536  HD1 HIS 0 285      -1.965  12.459  20.406  1.00  0.00      R00  H  
ATOM   4537  HA  HIS 0 285      -1.551   9.038  23.149  1.00  0.00           H  
ATOM   4538  HB3 HIS 0 285      -2.322  11.043  24.020  1.00  0.00           H  
ATOM   4539  HB2 HIS 0 285      -3.171  10.808  22.509  1.00  0.00           H  
ATOM   4540  HD2 HIS 0 285      -1.122  13.491  24.458  1.00  0.00           H  
ATOM   4541  HE1 HIS 0 285      -1.038  14.636  20.371  1.00  0.00           H  
ATOM   4542  N   VAL 0 286      -0.086  10.275  20.580  1.00  0.00      R00  N  
ATOM   4543  CA  VAL 0 286       0.310  10.102  19.194  1.00  0.00      R00  C  
ATOM   4544  C   VAL 0 286       0.953   8.769  18.968  1.00  0.00      R00  C  
ATOM   4545  O   VAL 0 286       0.963   8.256  17.847  1.00  0.00      R00  O  
ATOM   4546  CB  VAL 0 286       1.379  11.188  18.845  1.00  0.00      R00  C  
ATOM   4547  CG1 VAL 0 286       0.819  12.558  18.807  1.00  0.00      R00  C  
ATOM   4548  CG2 VAL 0 286       2.749  11.189  19.692  1.00  0.00      R00  C  
ATOM   4549  H   VAL 0 286       0.433  10.931  21.146  1.00  0.00      R00  H  
ATOM   4550  HA  VAL 0 286      -0.607  10.234  18.620  1.00  0.00           H  
ATOM   4551  HB  VAL 0 286       1.515  10.945  17.791  1.00  0.00           H  
ATOM   4552 HG11 VAL 0 286       0.658  12.935  19.817  1.00  0.00           H  
ATOM   4553 HG12 VAL 0 286       1.331  13.358  18.273  1.00  0.00           H  
ATOM   4554 HG13 VAL 0 286      -0.184  12.623  18.383  1.00  0.00           H  
ATOM   4555 HG21 VAL 0 286       3.336  10.305  19.442  1.00  0.00           H  
ATOM   4556 HG22 VAL 0 286       3.341  12.038  19.350  1.00  0.00           H  
ATOM   4557 HG23 VAL 0 286       2.454  11.172  20.741  1.00  0.00           H  
ATOM   4558  N   THR 0 287       1.481   8.108  20.011  1.00  0.00      R00  N  
ATOM   4559  CA  THR 0 287       2.182   6.839  19.890  1.00  0.00      R00  C  
ATOM   4560  C   THR 0 287       1.189   5.667  19.838  1.00  0.00      R00  C  
ATOM   4561  O   THR 0 287       1.439   4.618  19.242  1.00  0.00      R00  O  
ATOM   4562  CB  THR 0 287       3.218   6.573  21.001  1.00  0.00      R00  C  
ATOM   4563  OG1 THR 0 287       2.601   6.506  22.232  1.00  0.00      R00  O  
ATOM   4564  CG2 THR 0 287       4.338   7.619  21.193  1.00  0.00      R00  C  
ATOM   4565  H   THR 0 287       1.277   8.371  20.965  1.00  0.00      R00  H  
ATOM   4566  HG1 THR 0 287       2.412   7.383  22.575  1.00  0.00      R00  H  
ATOM   4567  HA  THR 0 287       2.748   6.834  18.958  1.00  0.00           H  
ATOM   4568  HB  THR 0 287       3.757   5.681  20.682  1.00  0.00           H  
ATOM   4569 HG21 THR 0 287       3.940   8.589  21.492  1.00  0.00           H  
ATOM   4570 HG22 THR 0 287       5.028   7.452  22.020  1.00  0.00           H  
ATOM   4571 HG23 THR 0 287       4.974   7.595  20.308  1.00  0.00           H  
ATOM   4572  N   ILE 0 288       0.039   5.759  20.600  1.00  0.00      R00  N  
ATOM   4573  CA  ILE 0 288      -0.987   4.677  20.791  1.00  0.00      R00  C  
ATOM   4574  C   ILE 0 288      -1.954   4.474  19.587  1.00  0.00      R00  C  
ATOM   4575  O   ILE 0 288      -2.533   3.442  19.295  1.00  0.00      R00  O  
ATOM   4576  CB  ILE 0 288      -1.812   4.991  22.027  1.00  0.00      R00  C  
ATOM   4577  CG2 ILE 0 288      -3.170   4.379  22.201  1.00  0.00      R00  C  
ATOM   4578  CG1 ILE 0 288      -0.917   4.917  23.291  1.00  0.00      R00  C  
ATOM   4579  CD1 ILE 0 288      -0.905   6.274  24.059  1.00  0.00      R00  C  
ATOM   4580  H   ILE 0 288      -0.054   6.620  21.120  1.00  0.00      R00  H  
ATOM   4581  HA  ILE 0 288      -0.435   3.754  20.969  1.00  0.00           H  
ATOM   4582  HB  ILE 0 288      -2.000   6.028  21.746  1.00  0.00           H  
ATOM   4583 HG21 ILE 0 288      -3.708   4.570  23.129  1.00  0.00           H  
ATOM   4584 HG22 ILE 0 288      -3.919   4.806  21.533  1.00  0.00           H  
ATOM   4585 HG23 ILE 0 288      -3.180   3.293  22.109  1.00  0.00           H  
ATOM   4586 HG13 ILE 0 288       0.124   4.630  23.143  1.00  0.00           H  
ATOM   4587 HG12 ILE 0 288      -1.371   4.248  24.022  1.00  0.00           H  
ATOM   4588 HD11 ILE 0 288      -0.516   6.138  25.069  1.00  0.00           H  
ATOM   4589 HD12 ILE 0 288      -0.289   6.991  23.517  1.00  0.00           H  
ATOM   4590 HD13 ILE 0 288      -1.951   6.578  24.055  1.00  0.00           H  
ATOM   4591  N   THR 0 289      -1.991   5.534  18.809  1.00  0.00      R00  N  
ATOM   4592  CA  THR 0 289      -2.987   5.803  17.736  1.00  0.00      R00  C  
ATOM   4593  C   THR 0 289      -2.439   5.526  16.328  1.00  0.00      R00  C  
ATOM   4594  O   THR 0 289      -3.257   5.641  15.373  1.00  0.00      R00  O  
ATOM   4595  CB  THR 0 289      -3.565   7.257  17.802  1.00  0.00      R00  C  
ATOM   4596  OG1 THR 0 289      -2.480   8.108  18.140  1.00  0.00      R00  O  
ATOM   4597  CG2 THR 0 289      -4.556   7.567  18.966  1.00  0.00      R00  C  
ATOM   4598  H   THR 0 289      -1.422   6.292  19.161  1.00  0.00      R00  H  
ATOM   4599  HG1 THR 0 289      -2.475   8.200  19.096  1.00  0.00      R00  H  
ATOM   4600  HA  THR 0 289      -3.889   5.198  17.827  1.00  0.00           H  
ATOM   4601  HB  THR 0 289      -3.961   7.665  16.872  1.00  0.00           H  
ATOM   4602 HG21 THR 0 289      -4.185   7.376  19.973  1.00  0.00           H  
ATOM   4603 HG22 THR 0 289      -4.720   8.644  18.929  1.00  0.00           H  
ATOM   4604 HG23 THR 0 289      -5.523   7.065  18.956  1.00  0.00           H  
ATOM   4605  N   VAL 0 290      -1.192   5.125  16.150  1.00  0.00      R00  N  
ATOM   4606  CA  VAL 0 290      -0.691   4.789  14.835  1.00  0.00      R00  C  
ATOM   4607  C   VAL 0 290      -1.510   3.799  14.060  1.00  0.00      R00  C  
ATOM   4608  O   VAL 0 290      -1.752   3.968  12.889  1.00  0.00      R00  O  
ATOM   4609  CB  VAL 0 290       0.849   4.381  14.924  1.00  0.00      R00  C  
ATOM   4610  CG1 VAL 0 290       1.653   5.461  15.651  1.00  0.00      R00  C  
ATOM   4611  CG2 VAL 0 290       1.106   3.034  15.578  1.00  0.00      R00  C  
ATOM   4612  H   VAL 0 290      -0.580   4.950  16.934  1.00  0.00      R00  H  
ATOM   4613  HA  VAL 0 290      -0.707   5.775  14.372  1.00  0.00           H  
ATOM   4614  HB  VAL 0 290       1.126   4.358  13.870  1.00  0.00           H  
ATOM   4615 HG11 VAL 0 290       2.735   5.379  15.552  1.00  0.00           H  
ATOM   4616 HG12 VAL 0 290       1.413   6.440  15.237  1.00  0.00           H  
ATOM   4617 HG13 VAL 0 290       1.396   5.484  16.710  1.00  0.00           H  
ATOM   4618 HG21 VAL 0 290       2.180   2.953  15.746  1.00  0.00           H  
ATOM   4619 HG22 VAL 0 290       0.670   3.010  16.577  1.00  0.00           H  
ATOM   4620 HG23 VAL 0 290       0.813   2.174  14.976  1.00  0.00           H  
ATOM   4621  N   PHE 0 291      -2.045   2.730  14.647  1.00  0.00      R00  N  
ATOM   4622  CA  PHE 0 291      -2.875   1.624  14.071  1.00  0.00      R00  C  
ATOM   4623  C   PHE 0 291      -4.206   2.102  13.307  1.00  0.00      R00  C  
ATOM   4624  O   PHE 0 291      -4.806   1.313  12.590  1.00  0.00      R00  O  
ATOM   4625  CB  PHE 0 291      -3.166   0.452  15.100  1.00  0.00      R00  C  
ATOM   4626  CG  PHE 0 291      -2.075  -0.414  15.747  1.00  0.00      R00  C  
ATOM   4627  CD1 PHE 0 291      -2.399  -1.418  16.678  1.00  0.00      R00  C  
ATOM   4628  CD2 PHE 0 291      -0.751  -0.351  15.117  1.00  0.00      R00  C  
ATOM   4629  CE1 PHE 0 291      -1.339  -2.263  17.017  1.00  0.00      R00  C  
ATOM   4630  CE2 PHE 0 291       0.182  -1.230  15.547  1.00  0.00      R00  C  
ATOM   4631  CZ  PHE 0 291      -0.075  -2.173  16.503  1.00  0.00      R00  C  
ATOM   4632  H   PHE 0 291      -2.019   2.635  15.652  1.00  0.00      R00  H  
ATOM   4633  HA  PHE 0 291      -2.228   1.224  13.291  1.00  0.00           H  
ATOM   4634  HB3 PHE 0 291      -3.848  -0.264  14.642  1.00  0.00           H  
ATOM   4635  HB2 PHE 0 291      -3.725   1.007  15.853  1.00  0.00           H  
ATOM   4636  HD1 PHE 0 291      -3.426  -1.574  16.974  1.00  0.00           H  
ATOM   4637  HD2 PHE 0 291      -0.517   0.410  14.388  1.00  0.00           H  
ATOM   4638  HE1 PHE 0 291      -1.489  -3.067  17.723  1.00  0.00           H  
ATOM   4639  HE2 PHE 0 291       1.124  -1.209  15.020  1.00  0.00           H  
ATOM   4640  HZ  PHE 0 291       0.667  -2.950  16.612  1.00  0.00           H  
ATOM   4641  N   LEU 0 292      -4.762   3.268  13.697  1.00  0.00      R00  N  
ATOM   4642  CA  LEU 0 292      -5.902   3.823  13.011  1.00  0.00      R00  C  
ATOM   4643  C   LEU 0 292      -5.377   4.236  11.645  1.00  0.00      R00  C  
ATOM   4644  O   LEU 0 292      -5.944   3.813  10.676  1.00  0.00      R00  O  
ATOM   4645  CB  LEU 0 292      -6.444   5.032  13.874  1.00  0.00      R00  C  
ATOM   4646  CG  LEU 0 292      -7.085   4.716  15.318  1.00  0.00      R00  C  
ATOM   4647  CD1 LEU 0 292      -7.152   5.945  16.254  1.00  0.00      R00  C  
ATOM   4648  CD2 LEU 0 292      -8.315   3.820  15.304  1.00  0.00      R00  C  
ATOM   4649  H   LEU 0 292      -4.224   3.890  14.284  1.00  0.00      R00  H  
ATOM   4650  HA  LEU 0 292      -6.676   3.058  12.952  1.00  0.00           H  
ATOM   4651  HB3 LEU 0 292      -7.212   5.628  13.382  1.00  0.00           H  
ATOM   4652  HB2 LEU 0 292      -5.500   5.562  14.007  1.00  0.00           H  
ATOM   4653  HG  LEU 0 292      -6.330   4.082  15.784  1.00  0.00           H  
ATOM   4654 HD11 LEU 0 292      -8.155   6.062  16.666  1.00  0.00           H  
ATOM   4655 HD12 LEU 0 292      -6.436   5.938  17.076  1.00  0.00           H  
ATOM   4656 HD13 LEU 0 292      -6.914   6.832  15.667  1.00  0.00           H  
ATOM   4657 HD21 LEU 0 292      -8.057   2.832  15.686  1.00  0.00           H  
ATOM   4658 HD22 LEU 0 292      -8.999   4.156  16.083  1.00  0.00           H  
ATOM   4659 HD23 LEU 0 292      -8.722   3.749  14.295  1.00  0.00           H  
ATOM   4660  N   VAL 0 293      -4.238   4.932  11.590  1.00  0.00      R00  N  
ATOM   4661  CA  VAL 0 293      -3.725   5.524  10.356  1.00  0.00      R00  C  
ATOM   4662  C   VAL 0 293      -2.774   4.482   9.627  1.00  0.00      R00  C  
ATOM   4663  O   VAL 0 293      -2.776   4.548   8.421  1.00  0.00      R00  O  
ATOM   4664  CB  VAL 0 293      -2.986   6.875  10.861  1.00  0.00      R00  C  
ATOM   4665  CG1 VAL 0 293      -2.081   7.529   9.860  1.00  0.00      R00  C  
ATOM   4666  CG2 VAL 0 293      -3.978   7.887  11.563  1.00  0.00      R00  C  
ATOM   4667  H   VAL 0 293      -3.693   5.116  12.420  1.00  0.00      R00  H  
ATOM   4668  HA  VAL 0 293      -4.583   5.835   9.760  1.00  0.00           H  
ATOM   4669  HB  VAL 0 293      -2.396   6.534  11.711  1.00  0.00           H  
ATOM   4670 HG11 VAL 0 293      -2.740   7.631   8.998  1.00  0.00           H  
ATOM   4671 HG12 VAL 0 293      -1.546   8.370  10.301  1.00  0.00           H  
ATOM   4672 HG13 VAL 0 293      -1.226   6.931   9.546  1.00  0.00           H  
ATOM   4673 HG21 VAL 0 293      -4.663   8.261  10.802  1.00  0.00           H  
ATOM   4674 HG22 VAL 0 293      -4.573   7.483  12.382  1.00  0.00           H  
ATOM   4675 HG23 VAL 0 293      -3.373   8.738  11.875  1.00  0.00           H  
ATOM   4676  N   ALA 0 294      -2.016   3.590  10.309  1.00  0.00      R00  N  
ATOM   4677  CA  ALA 0 294      -1.217   2.629   9.623  1.00  0.00      R00  C  
ATOM   4678  C   ALA 0 294      -2.021   1.651   8.710  1.00  0.00      R00  C  
ATOM   4679  O   ALA 0 294      -1.600   1.208   7.595  1.00  0.00      R00  O  
ATOM   4680  CB  ALA 0 294      -0.370   1.896  10.685  1.00  0.00      R00  C  
ATOM   4681  H   ALA 0 294      -1.867   3.697  11.302  1.00  0.00      R00  H  
ATOM   4682  HA  ALA 0 294      -0.532   3.241   9.036  1.00  0.00           H  
ATOM   4683  HB1 ALA 0 294       0.437   1.267  10.310  1.00  0.00           H  
ATOM   4684  HB2 ALA 0 294       0.135   2.622  11.322  1.00  0.00           H  
ATOM   4685  HB3 ALA 0 294      -1.036   1.235  11.238  1.00  0.00           H  
ATOM   4686  N   ALA 0 295      -3.197   1.270   9.238  1.00  0.00      R00  N  
ATOM   4687  CA  ALA 0 295      -4.176   0.453   8.526  1.00  0.00      R00  C  
ATOM   4688  C   ALA 0 295      -4.729   1.195   7.288  1.00  0.00      R00  C  
ATOM   4689  O   ALA 0 295      -4.521   0.656   6.209  1.00  0.00      R00  O  
ATOM   4690  CB  ALA 0 295      -5.326   0.181   9.491  1.00  0.00      R00  C  
ATOM   4691  H   ALA 0 295      -3.509   1.677  10.108  1.00  0.00      R00  H  
ATOM   4692  HA  ALA 0 295      -3.624  -0.435   8.219  1.00  0.00           H  
ATOM   4693  HB1 ALA 0 295      -5.944  -0.528   8.939  1.00  0.00           H  
ATOM   4694  HB2 ALA 0 295      -5.058  -0.318  10.423  1.00  0.00           H  
ATOM   4695  HB3 ALA 0 295      -5.960   1.018   9.783  1.00  0.00           H  
ATOM   4696  N   CYS 0 296      -5.201   2.433   7.426  1.00  0.00      R00  N  
ATOM   4697  CA  CYS 0 296      -5.754   3.283   6.345  1.00  0.00      R00  C  
ATOM   4698  C   CYS 0 296      -4.586   3.458   5.292  1.00  0.00      R00  C  
ATOM   4699  O   CYS 0 296      -4.835   3.256   4.099  1.00  0.00      R00  O  
ATOM   4700  CB  CYS 0 296      -6.178   4.624   6.963  1.00  0.00      R00  C  
ATOM   4701  SG  CYS 0 296      -7.643   4.390   7.991  1.00  0.00      R00  S  
ATOM   4702  H   CYS 0 296      -5.325   2.784   8.365  1.00  0.00      R00  H  
ATOM   4703  HA  CYS 0 296      -6.594   2.828   5.819  1.00  0.00           H  
ATOM   4704  HB3 CYS 0 296      -6.469   5.354   6.208  1.00  0.00           H  
ATOM   4705  HB2 CYS 0 296      -5.409   5.152   7.527  1.00  0.00           H  
ATOM   4706  HG  CYS 0 296      -7.120   4.127   9.192  1.00  0.00           H  
ATOM   4707  N   PHE 0 297      -3.341   3.778   5.802  1.00  0.00      R00  N  
ATOM   4708  CA  PHE 0 297      -2.138   3.946   4.953  1.00  0.00      R00  C  
ATOM   4709  C   PHE 0 297      -2.059   2.800   3.934  1.00  0.00      R00  C  
ATOM   4710  O   PHE 0 297      -2.148   2.986   2.726  1.00  0.00      R00  O  
ATOM   4711  CB  PHE 0 297      -0.805   4.055   5.686  1.00  0.00      R00  C  
ATOM   4712  CG  PHE 0 297      -0.112   5.410   5.771  1.00  0.00      R00  C  
ATOM   4713  CD1 PHE 0 297      -0.020   6.028   7.053  1.00  0.00      R00  C  
ATOM   4714  CD2 PHE 0 297       0.251   6.142   4.675  1.00  0.00      R00  C  
ATOM   4715  CE1 PHE 0 297       0.552   7.288   7.196  1.00  0.00      R00  C  
ATOM   4716  CE2 PHE 0 297       0.769   7.397   4.795  1.00  0.00      R00  C  
ATOM   4717  CZ  PHE 0 297       1.059   7.943   6.021  1.00  0.00      R00  C  
ATOM   4718  H   PHE 0 297      -3.293   4.063   6.769  1.00  0.00      R00  H  
ATOM   4719  HA  PHE 0 297      -2.314   4.801   4.299  1.00  0.00           H  
ATOM   4720  HB3 PHE 0 297      -0.127   3.454   5.079  1.00  0.00           H  
ATOM   4721  HB2 PHE 0 297      -0.722   3.522   6.634  1.00  0.00           H  
ATOM   4722  HD1 PHE 0 297      -0.311   5.535   7.968  1.00  0.00           H  
ATOM   4723  HD2 PHE 0 297       0.146   5.736   3.680  1.00  0.00           H  
ATOM   4724  HE1 PHE 0 297       0.701   7.798   8.137  1.00  0.00           H  
ATOM   4725  HE2 PHE 0 297       1.023   7.951   3.904  1.00  0.00           H  
ATOM   4726  HZ  PHE 0 297       1.388   8.958   6.188  1.00  0.00           H  
ATOM   4727  N   SER 0 298      -2.062   1.575   4.433  1.00  0.00      R00  N  
ATOM   4728  CA  SER 0 298      -1.955   0.324   3.602  1.00  0.00      R00  C  
ATOM   4729  C   SER 0 298      -3.006   0.068   2.488  1.00  0.00      R00  C  
ATOM   4730  O   SER 0 298      -2.808  -0.721   1.561  1.00  0.00      R00  O  
ATOM   4731  CB  SER 0 298      -1.750  -0.787   4.556  1.00  0.00      R00  C  
ATOM   4732  OG  SER 0 298      -2.931  -1.231   5.178  1.00  0.00      R00  O  
ATOM   4733  H   SER 0 298      -2.235   1.421   5.416  1.00  0.00      R00  H  
ATOM   4734  HG  SER 0 298      -3.522  -0.512   5.414  1.00  0.00      R00  H  
ATOM   4735  HA  SER 0 298      -1.120   0.408   2.906  1.00  0.00           H  
ATOM   4736  HB3 SER 0 298      -0.907  -0.445   5.156  1.00  0.00           H  
ATOM   4737  HB2 SER 0 298      -1.144  -1.461   3.951  1.00  0.00           H  
ATOM   4738  N   TYR 0 299      -4.205   0.604   2.811  1.00  0.00      R00  N  
ATOM   4739  CA  TYR 0 299      -5.420   0.435   2.021  1.00  0.00      R00  C  
ATOM   4740  C   TYR 0 299      -5.561   1.507   0.925  1.00  0.00      R00  C  
ATOM   4741  O   TYR 0 299      -6.371   1.318   0.050  1.00  0.00      R00  O  
ATOM   4742  CB  TYR 0 299      -6.577   0.379   2.925  1.00  0.00      R00  C  
ATOM   4743  CG  TYR 0 299      -6.641  -0.635   3.992  1.00  0.00      R00  C  
ATOM   4744  CD1 TYR 0 299      -7.602  -0.329   5.014  1.00  0.00      R00  C  
ATOM   4745  CE1 TYR 0 299      -7.840  -1.323   5.986  1.00  0.00      R00  C  
ATOM   4746  CD2 TYR 0 299      -5.862  -1.785   4.039  1.00  0.00      R00  C  
ATOM   4747  CE2 TYR 0 299      -6.104  -2.710   5.084  1.00  0.00      R00  C  
ATOM   4748  CZ  TYR 0 299      -7.070  -2.450   6.044  1.00  0.00      R00  C  
ATOM   4749  OH  TYR 0 299      -7.286  -3.252   7.093  1.00  0.00      R00  O  
ATOM   4750  H   TYR 0 299      -4.245   1.177   3.642  1.00  0.00      R00  H  
ATOM   4751  HH  TYR 0 299      -7.248  -4.183   6.863  1.00  0.00      R00  H  
ATOM   4752  HA  TYR 0 299      -5.305  -0.474   1.430  1.00  0.00           H  
ATOM   4753  HB3 TYR 0 299      -7.461   0.338   2.288  1.00  0.00           H  
ATOM   4754  HB2 TYR 0 299      -6.668   1.402   3.287  1.00  0.00           H  
ATOM   4755  HD1 TYR 0 299      -8.183   0.580   4.971  1.00  0.00           H  
ATOM   4756  HE1 TYR 0 299      -8.545  -1.071   6.765  1.00  0.00           H  
ATOM   4757  HD2 TYR 0 299      -5.177  -2.051   3.247  1.00  0.00           H  
ATOM   4758  HE2 TYR 0 299      -5.746  -3.728   5.034  1.00  0.00           H  
ATOM   4759  N   SER 0 300      -4.767   2.601   0.965  1.00  0.00      R00  N  
ATOM   4760  CA  SER 0 300      -5.074   3.777   0.170  1.00  0.00      R00  C  
ATOM   4761  C   SER 0 300      -4.554   3.723  -1.239  1.00  0.00      R00  C  
ATOM   4762  O   SER 0 300      -4.639   4.705  -1.939  1.00  0.00      R00  O  
ATOM   4763  CB  SER 0 300      -4.557   5.007   0.980  1.00  0.00      R00  C  
ATOM   4764  OG  SER 0 300      -5.284   5.022   2.252  1.00  0.00      R00  O  
ATOM   4765  H   SER 0 300      -3.955   2.692   1.559  1.00  0.00      R00  H  
ATOM   4766  HG  SER 0 300      -5.027   4.310   2.843  1.00  0.00      R00  H  
ATOM   4767  HA  SER 0 300      -6.160   3.799   0.076  1.00  0.00           H  
ATOM   4768  HB3 SER 0 300      -4.720   5.896   0.372  1.00  0.00           H  
ATOM   4769  HB2 SER 0 300      -3.507   5.001   1.273  1.00  0.00           H  
ATOM   4770  N   ASN 0 301      -4.129   2.519  -1.722  1.00  0.00      R00  N  
ATOM   4771  CA  ASN 0 301      -3.597   2.343  -3.090  1.00  0.00      R00  C  
ATOM   4772  C   ASN 0 301      -4.624   2.470  -4.188  1.00  0.00      R00  C  
ATOM   4773  O   ASN 0 301      -4.200   2.783  -5.304  1.00  0.00      R00  O  
ATOM   4774  CB  ASN 0 301      -3.036   0.903  -3.145  1.00  0.00      R00  C  
ATOM   4775  CG  ASN 0 301      -1.852   0.714  -2.266  1.00  0.00      R00  C  
ATOM   4776  OD1 ASN 0 301      -0.856   1.383  -2.541  1.00  0.00      R00  O  
ATOM   4777  ND2 ASN 0 301      -1.838  -0.063  -1.182  1.00  0.00      R00  N  
ATOM   4778  H   ASN 0 301      -3.745   1.854  -1.066  1.00  0.00      R00  H  
ATOM   4779 HD21 ASN 0 301      -0.984  -0.186  -0.656  1.00  0.00      R00  H  
ATOM   4780 HD22 ASN 0 301      -2.627  -0.480  -0.709  1.00  0.00      R00  H  
ATOM   4781  HA  ASN 0 301      -2.744   2.985  -3.314  1.00  0.00           H  
ATOM   4782  HB3 ASN 0 301      -2.762   0.615  -4.161  1.00  0.00           H  
ATOM   4783  HB2 ASN 0 301      -3.825   0.249  -2.774  1.00  0.00           H  
ATOM   4784  N   SER 0 302      -5.910   2.080  -3.842  1.00  0.00      R00  N  
ATOM   4785  CA  SER 0 302      -7.002   2.021  -4.873  1.00  0.00      R00  C  
ATOM   4786  C   SER 0 302      -6.978   3.241  -5.853  1.00  0.00      R00  C  
ATOM   4787  O   SER 0 302      -7.262   3.128  -7.005  1.00  0.00      R00  O  
ATOM   4788  CB  SER 0 302      -8.368   1.780  -4.207  1.00  0.00      R00  C  
ATOM   4789  OG  SER 0 302      -8.714   2.644  -3.062  1.00  0.00      R00  O  
ATOM   4790  H   SER 0 302      -6.139   1.649  -2.958  1.00  0.00      R00  H  
ATOM   4791  HG  SER 0 302      -8.160   2.552  -2.283  1.00  0.00      R00  H  
ATOM   4792  HA  SER 0 302      -6.674   1.137  -5.421  1.00  0.00           H  
ATOM   4793  HB3 SER 0 302      -8.313   0.739  -3.890  1.00  0.00           H  
ATOM   4794  HB2 SER 0 302      -9.232   1.968  -4.844  1.00  0.00           H  
ATOM   4795  N   ALA 0 303      -6.733   4.450  -5.388  1.00  0.00      R00  N  
ATOM   4796  CA  ALA 0 303      -6.762   5.648  -6.152  1.00  0.00      R00  C  
ATOM   4797  C   ALA 0 303      -5.760   5.657  -7.268  1.00  0.00      R00  C  
ATOM   4798  O   ALA 0 303      -6.054   6.347  -8.231  1.00  0.00      R00  O  
ATOM   4799  CB  ALA 0 303      -6.514   6.888  -5.257  1.00  0.00      R00  C  
ATOM   4800  H   ALA 0 303      -6.462   4.569  -4.422  1.00  0.00      R00  H  
ATOM   4801  HA  ALA 0 303      -7.807   5.713  -6.452  1.00  0.00           H  
ATOM   4802  HB1 ALA 0 303      -5.502   6.935  -4.856  1.00  0.00           H  
ATOM   4803  HB2 ALA 0 303      -6.530   7.782  -5.880  1.00  0.00           H  
ATOM   4804  HB3 ALA 0 303      -7.318   6.916  -4.521  1.00  0.00           H  
ATOM   4805  N   MET 0 304      -4.625   4.994  -7.015  1.00  0.00      R00  N  
ATOM   4806  CA  MET 0 304      -3.464   5.169  -7.919  1.00  0.00      R00  C  
ATOM   4807  C   MET 0 304      -3.353   4.149  -9.046  1.00  0.00      R00  C  
ATOM   4808  O   MET 0 304      -2.547   4.434  -9.913  1.00  0.00      R00  O  
ATOM   4809  CB  MET 0 304      -2.185   5.297  -7.118  1.00  0.00      R00  C  
ATOM   4810  CG  MET 0 304      -2.166   6.560  -6.255  1.00  0.00      R00  C  
ATOM   4811  SD  MET 0 304      -0.663   6.755  -5.381  1.00  0.00      R00  S  
ATOM   4812  CE  MET 0 304      -0.937   5.595  -3.942  1.00  0.00      R00  C  
ATOM   4813  H   MET 0 304      -4.396   4.431  -6.209  1.00  0.00      R00  H  
ATOM   4814  HA  MET 0 304      -3.662   6.074  -8.493  1.00  0.00           H  
ATOM   4815  HB3 MET 0 304      -1.283   5.233  -7.726  1.00  0.00           H  
ATOM   4816  HB2 MET 0 304      -2.051   4.530  -6.354  1.00  0.00           H  
ATOM   4817  HG3 MET 0 304      -2.971   6.636  -5.524  1.00  0.00           H  
ATOM   4818  HG2 MET 0 304      -2.282   7.381  -6.962  1.00  0.00           H  
ATOM   4819  HE1 MET 0 304      -0.031   5.540  -3.339  1.00  0.00           H  
ATOM   4820  HE2 MET 0 304      -1.699   6.067  -3.321  1.00  0.00           H  
ATOM   4821  HE3 MET 0 304      -1.420   4.622  -4.028  1.00  0.00           H  
ATOM   4822  N   ASN 0 305      -4.041   3.000  -9.043  1.00  0.00      R00  N  
ATOM   4823  CA  ASN 0 305      -3.963   1.962 -10.161  1.00  0.00      R00  C  
ATOM   4824  C   ASN 0 305      -3.752   2.512 -11.555  1.00  0.00      R00  C  
ATOM   4825  O   ASN 0 305      -2.740   2.055 -12.132  1.00  0.00      R00  O  
ATOM   4826  CB  ASN 0 305      -5.193   0.980 -10.089  1.00  0.00      R00  C  
ATOM   4827  CG  ASN 0 305      -5.432   0.187  -8.784  1.00  0.00      R00  C  
ATOM   4828  OD1 ASN 0 305      -4.730   0.462  -7.832  1.00  0.00      R00  O  
ATOM   4829  ND2 ASN 0 305      -6.384  -0.720  -8.845  1.00  0.00      R00  N  
ATOM   4830  H   ASN 0 305      -4.659   2.740  -8.287  1.00  0.00      R00  H  
ATOM   4831 HD21 ASN 0 305      -6.554  -1.231  -7.990  1.00  0.00      R00  H  
ATOM   4832 HD22 ASN 0 305      -6.895  -1.029  -9.660  1.00  0.00      R00  H  
ATOM   4833  HA  ASN 0 305      -3.130   1.372  -9.778  1.00  0.00           H  
ATOM   4834  HB3 ASN 0 305      -5.145   0.188 -10.836  1.00  0.00           H  
ATOM   4835  HB2 ASN 0 305      -6.126   1.523 -10.239  1.00  0.00           H  
ATOM   4836  N   PRO 0 306      -4.575   3.502 -12.060  1.00  0.00      R00  N  
ATOM   4837  CA  PRO 0 306      -4.327   4.003 -13.434  1.00  0.00      R00  C  
ATOM   4838  C   PRO 0 306      -2.990   4.777 -13.560  1.00  0.00      R00  C  
ATOM   4839  O   PRO 0 306      -2.233   4.503 -14.503  1.00  0.00      R00  O  
ATOM   4840  CD  PRO 0 306      -5.833   3.923 -11.542  1.00  0.00      R00  C  
ATOM   4841  CB  PRO 0 306      -5.532   4.896 -13.714  1.00  0.00      R00  C  
ATOM   4842  CG  PRO 0 306      -6.155   5.162 -12.379  1.00  0.00      R00  C  
ATOM   4843  HD2 PRO 0 306      -5.892   4.230 -10.497  1.00  0.00           H  
ATOM   4844  HD3 PRO 0 306      -6.647   3.201 -11.605  1.00  0.00           H  
ATOM   4845  HA  PRO 0 306      -4.216   3.144 -14.096  1.00  0.00           H  
ATOM   4846  HB3 PRO 0 306      -6.249   4.403 -14.370  1.00  0.00           H  
ATOM   4847  HB2 PRO 0 306      -5.196   5.804 -14.214  1.00  0.00           H  
ATOM   4848  HG2 PRO 0 306      -5.687   6.066 -11.988  1.00  0.00           H  
ATOM   4849  HG3 PRO 0 306      -7.210   5.408 -12.258  1.00  0.00           H  
ATOM   4850  N   ILE 0 307      -2.624   5.660 -12.581  1.00  0.00      R00  N  
ATOM   4851  CA  ILE 0 307      -1.515   6.550 -12.667  1.00  0.00      R00  C  
ATOM   4852  C   ILE 0 307      -0.125   5.776 -12.729  1.00  0.00      R00  C  
ATOM   4853  O   ILE 0 307       0.916   6.391 -13.021  1.00  0.00      R00  O  
ATOM   4854  CB  ILE 0 307      -1.576   7.713 -11.610  1.00  0.00      R00  C  
ATOM   4855  CG2 ILE 0 307      -2.980   8.176 -11.365  1.00  0.00      R00  C  
ATOM   4856  CG1 ILE 0 307      -0.841   7.468 -10.231  1.00  0.00      R00  C  
ATOM   4857  CD1 ILE 0 307      -1.187   8.385  -9.070  1.00  0.00      R00  C  
ATOM   4858  H   ILE 0 307      -3.206   5.878 -11.785  1.00  0.00      R00  H  
ATOM   4859  HA  ILE 0 307      -1.729   7.001 -13.636  1.00  0.00           H  
ATOM   4860  HB  ILE 0 307      -1.120   8.582 -12.085  1.00  0.00           H  
ATOM   4861 HG21 ILE 0 307      -3.554   7.351 -10.944  1.00  0.00           H  
ATOM   4862 HG22 ILE 0 307      -3.139   9.051 -10.735  1.00  0.00           H  
ATOM   4863 HG23 ILE 0 307      -3.362   8.402 -12.361  1.00  0.00           H  
ATOM   4864 HG13 ILE 0 307       0.244   7.510 -10.319  1.00  0.00           H  
ATOM   4865 HG12 ILE 0 307      -1.019   6.485  -9.797  1.00  0.00           H  
ATOM   4866 HD11 ILE 0 307      -0.929   9.376  -9.443  1.00  0.00           H  
ATOM   4867 HD12 ILE 0 307      -2.179   8.535  -8.645  1.00  0.00           H  
ATOM   4868 HD13 ILE 0 307      -0.492   8.164  -8.261  1.00  0.00           H  
ATOM   4869  N   LEU 0 308      -0.046   4.485 -12.447  1.00  0.00      R00  N  
ATOM   4870  CA  LEU 0 308       1.120   3.604 -12.500  1.00  0.00      R00  C  
ATOM   4871  C   LEU 0 308       1.422   2.914 -13.910  1.00  0.00      R00  C  
ATOM   4872  O   LEU 0 308       2.505   2.498 -14.210  1.00  0.00      R00  O  
ATOM   4873  CB  LEU 0 308       0.877   2.455 -11.495  1.00  0.00      R00  C  
ATOM   4874  CG  LEU 0 308       0.675   2.749 -10.035  1.00  0.00      R00  C  
ATOM   4875  CD1 LEU 0 308       0.316   1.440  -9.348  1.00  0.00      R00  C  
ATOM   4876  CD2 LEU 0 308       1.781   3.531  -9.382  1.00  0.00      R00  C  
ATOM   4877  H   LEU 0 308      -0.888   4.116 -12.027  1.00  0.00      R00  H  
ATOM   4878  HA  LEU 0 308       1.939   4.200 -12.096  1.00  0.00           H  
ATOM   4879  HB3 LEU 0 308       1.813   1.896 -11.495  1.00  0.00           H  
ATOM   4880  HB2 LEU 0 308       0.191   1.721 -11.918  1.00  0.00           H  
ATOM   4881  HG  LEU 0 308      -0.175   3.425  -9.936  1.00  0.00           H  
ATOM   4882 HD11 LEU 0 308       0.939   0.657  -9.781  1.00  0.00           H  
ATOM   4883 HD12 LEU 0 308       0.682   1.451  -8.322  1.00  0.00           H  
ATOM   4884 HD13 LEU 0 308      -0.756   1.250  -9.289  1.00  0.00           H  
ATOM   4885 HD21 LEU 0 308       1.435   3.970  -8.446  1.00  0.00           H  
ATOM   4886 HD22 LEU 0 308       2.629   2.896  -9.122  1.00  0.00           H  
ATOM   4887 HD23 LEU 0 308       2.241   4.286 -10.019  1.00  0.00           H  
ATOM   4888  N   TYR 0 309       0.410   2.728 -14.749  1.00  0.00      R00  N  
ATOM   4889  CA  TYR 0 309       0.542   2.034 -15.990  1.00  0.00      R00  C  
ATOM   4890  C   TYR 0 309      -0.247   2.727 -17.127  1.00  0.00      R00  C  
ATOM   4891  O   TYR 0 309       0.261   2.861 -18.223  1.00  0.00      R00  O  
ATOM   4892  CB  TYR 0 309       0.294   0.496 -15.833  1.00  0.00      R00  C  
ATOM   4893  CG  TYR 0 309       1.201  -0.314 -14.887  1.00  0.00      R00  C  
ATOM   4894  CD1 TYR 0 309       2.549  -0.395 -14.997  1.00  0.00      R00  C  
ATOM   4895  CE1 TYR 0 309       3.255  -1.310 -14.173  1.00  0.00      R00  C  
ATOM   4896  CD2 TYR 0 309       0.554  -1.100 -13.844  1.00  0.00      R00  C  
ATOM   4897  CE2 TYR 0 309       1.277  -1.837 -12.880  1.00  0.00      R00  C  
ATOM   4898  CZ  TYR 0 309       2.693  -1.994 -13.102  1.00  0.00      R00  C  
ATOM   4899  OH  TYR 0 309       3.437  -2.878 -12.415  1.00  0.00      R00  O  
ATOM   4900  H   TYR 0 309      -0.507   2.693 -14.326  1.00  0.00      R00  H  
ATOM   4901  HH  TYR 0 309       2.992  -3.410 -11.752  1.00  0.00      R00  H  
ATOM   4902  HA  TYR 0 309       1.578   2.114 -16.320  1.00  0.00           H  
ATOM   4903  HB3 TYR 0 309       0.329  -0.088 -16.752  1.00  0.00           H  
ATOM   4904  HB2 TYR 0 309      -0.758   0.311 -15.614  1.00  0.00           H  
ATOM   4905  HD1 TYR 0 309       3.048   0.208 -15.741  1.00  0.00           H  
ATOM   4906  HE1 TYR 0 309       4.316  -1.451 -14.316  1.00  0.00           H  
ATOM   4907  HD2 TYR 0 309      -0.514  -0.941 -13.810  1.00  0.00           H  
ATOM   4908  HE2 TYR 0 309       0.699  -2.474 -12.227  1.00  0.00           H  
ATOM   4909  N   ALA 0 310      -1.547   3.122 -16.822  1.00  0.00      R00  N  
ATOM   4910  CA  ALA 0 310      -2.502   3.612 -17.818  1.00  0.00      R00  C  
ATOM   4911  C   ALA 0 310      -2.579   5.181 -18.001  1.00  0.00      R00  C  
ATOM   4912  O   ALA 0 310      -3.526   5.743 -18.604  1.00  0.00      R00  O  
ATOM   4913  CB  ALA 0 310      -3.893   3.019 -17.647  1.00  0.00      R00  C  
ATOM   4914  H   ALA 0 310      -1.880   3.184 -15.871  1.00  0.00      R00  H  
ATOM   4915  HA  ALA 0 310      -2.217   3.184 -18.779  1.00  0.00           H  
ATOM   4916  HB1 ALA 0 310      -4.158   3.176 -16.601  1.00  0.00           H  
ATOM   4917  HB2 ALA 0 310      -4.700   3.578 -18.120  1.00  0.00           H  
ATOM   4918  HB3 ALA 0 310      -3.929   1.972 -17.947  1.00  0.00           H  
ATOM   4919  N   PHE 0 311      -1.487   5.845 -17.480  1.00  0.00      R00  N  
ATOM   4920  CA  PHE 0 311      -1.233   7.232 -17.794  1.00  0.00      R00  C  
ATOM   4921  C   PHE 0 311      -0.638   7.367 -19.259  1.00  0.00      R00  C  
ATOM   4922  O   PHE 0 311      -0.732   8.401 -19.877  1.00  0.00      R00  O  
ATOM   4923  CB  PHE 0 311      -0.347   7.783 -16.659  1.00  0.00      R00  C  
ATOM   4924  CG  PHE 0 311       1.072   7.178 -16.600  1.00  0.00      R00  C  
ATOM   4925  CD1 PHE 0 311       2.160   8.014 -16.998  1.00  0.00      R00  C  
ATOM   4926  CD2 PHE 0 311       1.286   5.879 -16.211  1.00  0.00      R00  C  
ATOM   4927  CE1 PHE 0 311       3.404   7.497 -17.035  1.00  0.00      R00  C  
ATOM   4928  CE2 PHE 0 311       2.591   5.348 -16.245  1.00  0.00      R00  C  
ATOM   4929  CZ  PHE 0 311       3.654   6.123 -16.666  1.00  0.00      R00  C  
ATOM   4930  H   PHE 0 311      -0.931   5.383 -16.775  1.00  0.00      R00  H  
ATOM   4931  HA  PHE 0 311      -2.185   7.763 -17.811  1.00  0.00           H  
ATOM   4932  HB3 PHE 0 311      -0.745   7.558 -15.669  1.00  0.00           H  
ATOM   4933  HB2 PHE 0 311      -0.281   8.870 -16.613  1.00  0.00           H  
ATOM   4934  HD1 PHE 0 311       1.994   9.027 -17.334  1.00  0.00           H  
ATOM   4935  HD2 PHE 0 311       0.562   5.165 -15.848  1.00  0.00           H  
ATOM   4936  HE1 PHE 0 311       4.148   8.137 -17.487  1.00  0.00           H
[truncated: 19,775 more chars]
