# Supplementary material for: Discovering allatostatin type-C receptor specific agonists
Source: Nat Commun. 2024 May 10;15:3965. doi: 10.1038/s41467-024-48156-w (PMC11087482; doi:10.1038/s41467-024-48156-w)
Supplement: Supplementary file 5 — Source Data [file 41467_2024_48156_MOESM5_ESM.zip › source-data/Source_Data/md_structures/V014-1754_100.pdb]

REMARK   4      COMPLIES WITH FORMAT V. 3.0, 1-DEC-2006
REMARK 888
REMARK 888 WRITTEN BY MAESTRO (A PRODUCT OF SCHRODINGER, LLC)
TITLE     V014-1754_100
MODEL        1
ATOM      1  N   MET 0   1       7.230  39.339  13.733  1.00  0.00      R00  N1+
ATOM      2  CA  MET 0   1       7.649  38.327  12.694  1.00  0.00      R00  C  
ATOM      3  C   MET 0   1       9.165  38.478  12.526  1.00  0.00      R00  C  
ATOM      4  O   MET 0   1       9.757  39.445  12.915  1.00  0.00      R00  O  
ATOM      5  CB  MET 0   1       6.872  38.543  11.367  1.00  0.00      R00  C  
ATOM      6  CG  MET 0   1       6.955  37.558  10.206  1.00  0.00      R00  C  
ATOM      7  SD  MET 0   1       6.350  38.107   8.524  1.00  0.00      R00  S  
ATOM      8  CE  MET 0   1       6.392  36.443   7.648  1.00  0.00      R00  C  
ATOM      9  H   MET 0   1       7.631  40.237  13.503  1.00  0.00      R00  H  
ATOM     10  H1  MET 0   1       6.249  39.568  13.803  1.00  0.00           H  
ATOM     11  H2  MET 0   1       7.484  39.029  14.660  1.00  0.00           H  
ATOM     12  HA  MET 0   1       7.371  37.368  13.131  1.00  0.00           H  
ATOM     13  HB3 MET 0   1       7.258  39.486  10.979  1.00  0.00           H  
ATOM     14  HB2 MET 0   1       5.847  38.734  11.685  1.00  0.00           H  
ATOM     15  HG3 MET 0   1       6.261  36.785  10.536  1.00  0.00           H  
ATOM     16  HG2 MET 0   1       7.967  37.197  10.020  1.00  0.00           H  
ATOM     17  HE1 MET 0   1       6.003  36.499   6.632  1.00  0.00           H  
ATOM     18  HE2 MET 0   1       7.444  36.192   7.783  1.00  0.00           H  
ATOM     19  HE3 MET 0   1       5.719  35.735   8.131  1.00  0.00           H  
ATOM     20  N   GLU 0   2       9.769  37.422  12.077  1.00  0.00      R00  N  
ATOM     21  CA  GLU 0   2      11.224  37.316  11.844  1.00  0.00      R00  C  
ATOM     22  C   GLU 0   2      11.741  37.952  10.485  1.00  0.00      R00  C  
ATOM     23  O   GLU 0   2      12.901  38.253  10.339  1.00  0.00      R00  O  
ATOM     24  CB  GLU 0   2      11.612  35.820  11.964  1.00  0.00      R00  C  
ATOM     25  CG  GLU 0   2      13.092  35.444  11.864  1.00  0.00      R00  C  
ATOM     26  CD  GLU 0   2      13.400  33.970  12.231  1.00  0.00      R00  C  
ATOM     27  OE1 GLU 0   2      12.540  33.167  11.878  1.00  0.00      R00  O  
ATOM     28  OE2 GLU 0   2      14.377  33.758  12.982  1.00  0.00      R00  O1-
ATOM     29  H   GLU 0   2       9.213  36.589  11.946  1.00  0.00      R00  H  
ATOM     30  HA  GLU 0   2      11.835  37.862  12.564  1.00  0.00           H  
ATOM     31  HB3 GLU 0   2      10.962  35.258  11.294  1.00  0.00           H  
ATOM     32  HB2 GLU 0   2      11.345  35.603  12.998  1.00  0.00           H  
ATOM     33  HG3 GLU 0   2      13.868  35.995  12.394  1.00  0.00           H  
ATOM     34  HG2 GLU 0   2      13.481  35.505  10.847  1.00  0.00           H  
ATOM     35  N   LEU 0   3      10.808  38.170   9.592  1.00  0.00      R00  N  
ATOM     36  CA  LEU 0   3      10.976  38.979   8.398  1.00  0.00      R00  C  
ATOM     37  C   LEU 0   3      11.276  40.499   8.815  1.00  0.00      R00  C  
ATOM     38  O   LEU 0   3      10.819  40.956   9.865  1.00  0.00      R00  O  
ATOM     39  CB  LEU 0   3       9.652  38.906   7.574  1.00  0.00      R00  C  
ATOM     40  CG  LEU 0   3       9.750  39.339   6.055  1.00  0.00      R00  C  
ATOM     41  CD1 LEU 0   3      10.794  38.487   5.268  1.00  0.00      R00  C  
ATOM     42  CD2 LEU 0   3       8.361  39.275   5.391  1.00  0.00      R00  C  
ATOM     43  H   LEU 0   3       9.888  37.823   9.823  1.00  0.00      R00  H  
ATOM     44  HA  LEU 0   3      11.811  38.618   7.799  1.00  0.00           H  
ATOM     45  HB3 LEU 0   3       8.816  39.367   8.101  1.00  0.00           H  
ATOM     46  HB2 LEU 0   3       9.293  37.889   7.415  1.00  0.00           H  
ATOM     47  HG  LEU 0   3      10.239  40.306   5.943  1.00  0.00           H  
ATOM     48 HD11 LEU 0   3      10.725  38.553   4.182  1.00  0.00           H  
ATOM     49 HD12 LEU 0   3      11.823  38.791   5.458  1.00  0.00           H  
ATOM     50 HD13 LEU 0   3      10.707  37.421   5.477  1.00  0.00           H  
ATOM     51 HD21 LEU 0   3       8.081  38.260   5.110  1.00  0.00           H  
ATOM     52 HD22 LEU 0   3       7.541  39.571   6.045  1.00  0.00           H  
ATOM     53 HD23 LEU 0   3       8.215  39.753   4.423  1.00  0.00           H  
ATOM     54  N   GLU 0   4      12.032  41.238   7.963  1.00  0.00      R00  N  
ATOM     55  CA  GLU 0   4      12.206  42.687   8.136  1.00  0.00      R00  C  
ATOM     56  C   GLU 0   4      11.013  43.485   7.595  1.00  0.00      R00  C  
ATOM     57  O   GLU 0   4      10.387  43.148   6.596  1.00  0.00      R00  O  
ATOM     58  CB  GLU 0   4      13.614  42.979   7.417  1.00  0.00      R00  C  
ATOM     59  CG  GLU 0   4      14.144  44.444   7.395  1.00  0.00      R00  C  
ATOM     60  CD  GLU 0   4      14.417  44.987   8.802  1.00  0.00      R00  C  
ATOM     61  OE1 GLU 0   4      15.621  45.083   9.187  1.00  0.00      R00  O  
ATOM     62  OE2 GLU 0   4      13.481  45.541   9.426  1.00  0.00      R00  O1-
ATOM     63  H   GLU 0   4      12.285  40.860   7.061  1.00  0.00      R00  H  
ATOM     64  HA  GLU 0   4      12.350  42.936   9.188  1.00  0.00           H  
ATOM     65  HB3 GLU 0   4      13.463  42.635   6.394  1.00  0.00           H  
ATOM     66  HB2 GLU 0   4      14.412  42.340   7.796  1.00  0.00           H  
ATOM     67  HG3 GLU 0   4      13.475  45.156   6.911  1.00  0.00           H  
ATOM     68  HG2 GLU 0   4      15.031  44.601   6.781  1.00  0.00           H  
ATOM     69  N   ASP 0   5      10.766  44.666   8.225  1.00  0.00      R00  N  
ATOM     70  CA  ASP 0   5       9.782  45.723   7.751  1.00  0.00      R00  C  
ATOM     71  C   ASP 0   5      10.274  46.599   6.597  1.00  0.00      R00  C  
ATOM     72  O   ASP 0   5      11.454  46.676   6.370  1.00  0.00      R00  O  
ATOM     73  CB  ASP 0   5       9.331  46.759   8.910  1.00  0.00      R00  C  
ATOM     74  CG  ASP 0   5      10.426  47.313   9.690  1.00  0.00      R00  C  
ATOM     75  OD1 ASP 0   5      11.022  48.350   9.244  1.00  0.00      R00  O  
ATOM     76  OD2 ASP 0   5      10.679  46.821  10.836  1.00  0.00      R00  O1-
ATOM     77  H   ASP 0   5      11.544  45.143   8.658  1.00  0.00      R00  H  
ATOM     78  HA  ASP 0   5       8.876  45.254   7.368  1.00  0.00           H  
ATOM     79  HB3 ASP 0   5       8.834  46.084   9.608  1.00  0.00           H  
ATOM     80  HB2 ASP 0   5       8.622  47.541   8.638  1.00  0.00           H  
ATOM     81  N   VAL 0   6       9.368  47.385   5.940  1.00  0.00      R00  N  
ATOM     82  CA  VAL 0   6       9.588  48.368   4.815  1.00  0.00      R00  C  
ATOM     83  C   VAL 0   6       9.553  49.872   5.362  1.00  0.00      R00  C  
ATOM     84  O   VAL 0   6       9.179  50.852   4.731  1.00  0.00      R00  O  
ATOM     85  CB  VAL 0   6       8.533  48.271   3.617  1.00  0.00      R00  C  
ATOM     86  CG1 VAL 0   6       8.812  47.048   2.765  1.00  0.00      R00  C  
ATOM     87  CG2 VAL 0   6       7.059  48.496   3.991  1.00  0.00      R00  C  
ATOM     88  H   VAL 0   6       8.418  47.415   6.284  1.00  0.00      R00  H  
ATOM     89  HA  VAL 0   6      10.591  48.191   4.427  1.00  0.00           H  
ATOM     90  HB  VAL 0   6       8.699  49.093   2.921  1.00  0.00           H  
ATOM     91 HG11 VAL 0   6       8.132  46.889   1.928  1.00  0.00           H  
ATOM     92 HG12 VAL 0   6       9.775  47.249   2.296  1.00  0.00           H  
ATOM     93 HG13 VAL 0   6       9.031  46.133   3.314  1.00  0.00           H  
ATOM     94 HG21 VAL 0   6       7.017  49.545   4.285  1.00  0.00           H  
ATOM     95 HG22 VAL 0   6       6.346  48.258   3.202  1.00  0.00           H  
ATOM     96 HG23 VAL 0   6       6.754  47.818   4.788  1.00  0.00           H  
ATOM     97  N   GLU 0   7       9.966  49.996   6.634  1.00  0.00      R00  N  
ATOM     98  CA  GLU 0   7      10.158  51.158   7.453  1.00  0.00      R00  C  
ATOM     99  C   GLU 0   7       8.993  52.152   7.702  1.00  0.00      R00  C  
ATOM    100  O   GLU 0   7       9.046  52.928   8.669  1.00  0.00      R00  O  
ATOM    101  CB  GLU 0   7      11.421  52.055   7.004  1.00  0.00      R00  C  
ATOM    102  CG  GLU 0   7      12.820  51.493   7.193  1.00  0.00      R00  C  
ATOM    103  CD  GLU 0   7      13.234  51.008   8.578  1.00  0.00      R00  C  
ATOM    104  OE1 GLU 0   7      13.050  51.762   9.527  1.00  0.00      R00  O  
ATOM    105  OE2 GLU 0   7      13.888  49.957   8.545  1.00  0.00      R00  O1-
ATOM    106  H   GLU 0   7      10.107  49.156   7.177  1.00  0.00      R00  H  
ATOM    107  HA  GLU 0   7      10.448  50.762   8.426  1.00  0.00           H  
ATOM    108  HB3 GLU 0   7      11.340  53.017   7.510  1.00  0.00           H  
ATOM    109  HB2 GLU 0   7      11.358  52.285   5.940  1.00  0.00           H  
ATOM    110  HG3 GLU 0   7      13.564  52.257   6.968  1.00  0.00           H  
ATOM    111  HG2 GLU 0   7      12.892  50.702   6.446  1.00  0.00           H  
ATOM    112  N   MET 0   8       7.829  51.975   7.018  1.00  0.00      R00  N  
ATOM    113  CA  MET 0   8       6.634  52.774   7.125  1.00  0.00      R00  C  
ATOM    114  C   MET 0   8       5.354  51.870   7.272  1.00  0.00      R00  C  
ATOM    115  O   MET 0   8       4.308  52.369   7.599  1.00  0.00      R00  O  
ATOM    116  CB  MET 0   8       6.453  53.837   5.974  1.00  0.00      R00  C  
ATOM    117  CG  MET 0   8       6.977  53.482   4.612  1.00  0.00      R00  C  
ATOM    118  SD  MET 0   8       6.383  51.967   3.881  1.00  0.00      R00  S  
ATOM    119  CE  MET 0   8       4.648  52.497   3.675  1.00  0.00      R00  C  
ATOM    120  H   MET 0   8       7.898  51.437   6.166  1.00  0.00      R00  H  
ATOM    121  HA  MET 0   8       6.619  53.314   8.071  1.00  0.00           H  
ATOM    122  HB3 MET 0   8       7.115  54.675   6.192  1.00  0.00           H  
ATOM    123  HB2 MET 0   8       5.436  54.229   6.014  1.00  0.00           H  
ATOM    124  HG3 MET 0   8       8.064  53.517   4.674  1.00  0.00           H  
ATOM    125  HG2 MET 0   8       6.780  54.266   3.879  1.00  0.00           H  
ATOM    126  HE1 MET 0   8       4.010  51.669   3.364  1.00  0.00           H  
ATOM    127  HE2 MET 0   8       4.098  52.804   4.565  1.00  0.00           H  
ATOM    128  HE3 MET 0   8       4.520  53.356   3.016  1.00  0.00           H  
ATOM    129  N   PHE 0   9       5.516  50.596   7.041  1.00  0.00      R00  N  
ATOM    130  CA  PHE 0   9       4.514  49.479   7.115  1.00  0.00      R00  C  
ATOM    131  C   PHE 0   9       5.228  48.227   7.702  1.00  0.00      R00  C  
ATOM    132  O   PHE 0   9       6.340  47.892   7.209  1.00  0.00      R00  O  
ATOM    133  CB  PHE 0   9       3.977  49.287   5.715  1.00  0.00      R00  C  
ATOM    134  CG  PHE 0   9       2.689  48.444   5.494  1.00  0.00      R00  C  
ATOM    135  CD1 PHE 0   9       2.854  47.140   5.081  1.00  0.00      R00  C  
ATOM    136  CD2 PHE 0   9       1.399  49.000   5.543  1.00  0.00      R00  C  
ATOM    137  CE1 PHE 0   9       1.800  46.396   4.637  1.00  0.00      R00  C  
ATOM    138  CE2 PHE 0   9       0.351  48.206   5.147  1.00  0.00      R00  C  
ATOM    139  CZ  PHE 0   9       0.526  46.911   4.636  1.00  0.00      R00  C  
ATOM    140  H   PHE 0   9       6.387  50.088   6.998  1.00  0.00      R00  H  
ATOM    141  HA  PHE 0   9       3.717  49.751   7.807  1.00  0.00           H  
ATOM    142  HB3 PHE 0   9       4.789  48.874   5.115  1.00  0.00           H  
ATOM    143  HB2 PHE 0   9       3.629  50.245   5.329  1.00  0.00           H  
ATOM    144  HD1 PHE 0   9       3.849  46.722   5.094  1.00  0.00           H  
ATOM    145  HD2 PHE 0   9       1.301  50.010   5.914  1.00  0.00           H  
ATOM    146  HE1 PHE 0   9       1.986  45.367   4.368  1.00  0.00           H  
ATOM    147  HE2 PHE 0   9      -0.666  48.564   5.202  1.00  0.00           H  
ATOM    148  HZ  PHE 0   9      -0.413  46.387   4.533  1.00  0.00           H  
ATOM    149  N   GLY 0  10       4.755  47.646   8.821  1.00  0.00      R00  N  
ATOM    150  CA  GLY 0  10       5.426  46.538   9.498  1.00  0.00      R00  C  
ATOM    151  C   GLY 0  10       5.114  45.230   8.815  1.00  0.00      R00  C  
ATOM    152  O   GLY 0  10       4.063  45.112   8.164  1.00  0.00      R00  O  
ATOM    153  H   GLY 0  10       4.052  48.112   9.376  1.00  0.00      R00  H  
ATOM    154  HA3 GLY 0  10       5.119  46.375  10.531  1.00  0.00           H  
ATOM    155  HA2 GLY 0  10       6.483  46.795   9.577  1.00  0.00           H  
ATOM    156  N   SER 0  11       5.893  44.268   9.126  1.00  0.00      R00  N  
ATOM    157  CA  SER 0  11       5.721  42.848   8.878  1.00  0.00      R00  C  
ATOM    158  C   SER 0  11       4.529  42.280   9.673  1.00  0.00      R00  C  
ATOM    159  O   SER 0  11       3.814  41.319   9.229  1.00  0.00      R00  O  
ATOM    160  CB  SER 0  11       7.078  42.030   8.941  1.00  0.00      R00  C  
ATOM    161  OG  SER 0  11       7.806  42.474  10.053  1.00  0.00      R00  O  
ATOM    162  H   SER 0  11       6.603  44.394   9.833  1.00  0.00      R00  H  
ATOM    163  HG  SER 0  11       8.722  42.205   9.953  1.00  0.00      R00  H  
ATOM    164  HA  SER 0  11       5.363  42.661   7.866  1.00  0.00           H  
ATOM    165  HB3 SER 0  11       7.723  42.261   8.093  1.00  0.00           H  
ATOM    166  HB2 SER 0  11       6.980  40.944   8.940  1.00  0.00           H  
ATOM    167  N   ASP 0  12       4.195  42.902  10.798  1.00  0.00      R00  N  
ATOM    168  CA  ASP 0  12       2.965  42.642  11.564  1.00  0.00      R00  C  
ATOM    169  C   ASP 0  12       1.619  42.582  10.819  1.00  0.00      R00  C  
ATOM    170  O   ASP 0  12       0.744  41.769  11.189  1.00  0.00      R00  O  
ATOM    171  CB  ASP 0  12       2.773  43.474  12.857  1.00  0.00      R00  C  
ATOM    172  CG  ASP 0  12       3.956  43.617  13.755  1.00  0.00      R00  C  
ATOM    173  OD1 ASP 0  12       3.956  44.509  14.612  1.00  0.00      R00  O  
ATOM    174  OD2 ASP 0  12       4.956  42.895  13.640  1.00  0.00      R00  O1-
ATOM    175  H   ASP 0  12       4.683  43.660  11.253  1.00  0.00      R00  H  
ATOM    176  HA  ASP 0  12       3.072  41.621  11.929  1.00  0.00           H  
ATOM    177  HB3 ASP 0  12       2.062  42.951  13.496  1.00  0.00           H  
ATOM    178  HB2 ASP 0  12       2.360  44.456  12.626  1.00  0.00           H  
ATOM    179  N   ASN 0  13       1.500  43.174   9.591  1.00  0.00      R00  N  
ATOM    180  CA  ASN 0  13       0.281  43.148   8.743  1.00  0.00      R00  C  
ATOM    181  C   ASN 0  13       0.084  41.747   8.134  1.00  0.00      R00  C  
ATOM    182  O   ASN 0  13      -1.008  41.569   7.538  1.00  0.00      R00  O  
ATOM    183  CB  ASN 0  13       0.445  44.179   7.624  1.00  0.00      R00  C  
ATOM    184  CG  ASN 0  13       0.201  45.516   8.221  1.00  0.00      R00  C  
ATOM    185  OD1 ASN 0  13      -0.914  45.814   8.692  1.00  0.00      R00  O  
ATOM    186  ND2 ASN 0  13       1.157  46.389   8.012  1.00  0.00      R00  N  
ATOM    187  H   ASN 0  13       2.215  43.786   9.224  1.00  0.00      R00  H  
ATOM    188 HD21 ASN 0  13       1.088  47.350   8.313  1.00  0.00      R00  H  
ATOM    189 HD22 ASN 0  13       1.956  46.129   7.450  1.00  0.00      R00  H  
ATOM    190  HA  ASN 0  13      -0.559  43.397   9.391  1.00  0.00           H  
ATOM    191  HB3 ASN 0  13      -0.301  44.012   6.847  1.00  0.00           H  
ATOM    192  HB2 ASN 0  13       1.411  43.980   7.160  1.00  0.00           H  
ATOM    193  N   ILE 0  14       1.078  40.878   8.219  1.00  0.00      R00  N  
ATOM    194  CA  ILE 0  14       1.084  39.546   7.626  1.00  0.00      R00  C  
ATOM    195  C   ILE 0  14       0.847  38.485   8.728  1.00  0.00      R00  C  
ATOM    196  O   ILE 0  14       0.214  37.456   8.455  1.00  0.00      R00  O  
ATOM    197  CB  ILE 0  14       2.400  39.173   7.015  1.00  0.00      R00  C  
ATOM    198  CG2 ILE 0  14       2.376  37.781   6.379  1.00  0.00      R00  C  
ATOM    199  CG1 ILE 0  14       2.924  40.177   6.016  1.00  0.00      R00  C  
ATOM    200  CD1 ILE 0  14       2.012  40.446   4.847  1.00  0.00      R00  C  
ATOM    201  H   ILE 0  14       1.936  41.176   8.660  1.00  0.00      R00  H  
ATOM    202  HA  ILE 0  14       0.208  39.404   6.992  1.00  0.00           H  
ATOM    203  HB  ILE 0  14       3.174  39.137   7.782  1.00  0.00           H  
ATOM    204 HG21 ILE 0  14       1.671  37.762   5.549  1.00  0.00           H  
ATOM    205 HG22 ILE 0  14       3.398  37.570   6.064  1.00  0.00           H  
ATOM    206 HG23 ILE 0  14       1.947  36.976   6.976  1.00  0.00           H  
ATOM    207 HG13 ILE 0  14       3.926  39.854   5.734  1.00  0.00           H  
ATOM    208 HG12 ILE 0  14       3.163  41.119   6.510  1.00  0.00           H  
ATOM    209 HD11 ILE 0  14       2.615  40.964   4.101  1.00  0.00           H  
ATOM    210 HD12 ILE 0  14       1.436  39.647   4.381  1.00  0.00           H  
ATOM    211 HD13 ILE 0  14       1.202  41.110   5.148  1.00  0.00           H  
ATOM    212  N   SER 0  15       1.337  38.776   9.938  1.00  0.00      R00  N  
ATOM    213  CA  SER 0  15       1.456  37.848  11.094  1.00  0.00      R00  C  
ATOM    214  C   SER 0  15       1.788  38.476  12.388  1.00  0.00      R00  C  
ATOM    215  O   SER 0  15       2.760  39.247  12.383  1.00  0.00      R00  O  
ATOM    216  CB  SER 0  15       2.542  36.867  10.560  1.00  0.00      R00  C  
ATOM    217  OG  SER 0  15       2.796  35.805  11.459  1.00  0.00      R00  O  
ATOM    218  H   SER 0  15       1.668  39.718  10.090  1.00  0.00      R00  H  
ATOM    219  HG  SER 0  15       3.274  36.279  12.143  1.00  0.00      R00  H  
ATOM    220  HA  SER 0  15       0.418  37.520  11.059  1.00  0.00           H  
ATOM    221  HB3 SER 0  15       3.456  37.421  10.344  1.00  0.00           H  
ATOM    222  HB2 SER 0  15       2.387  36.552   9.529  1.00  0.00           H  
ATOM    223  N   TYR 0  16       1.035  38.308  13.442  1.00  0.00      R00  N  
ATOM    224  CA  TYR 0  16       1.430  38.582  14.795  1.00  0.00      R00  C  
ATOM    225  C   TYR 0  16       2.199  37.460  15.468  1.00  0.00      R00  C  
ATOM    226  O   TYR 0  16       1.668  36.377  15.472  1.00  0.00      R00  O  
ATOM    227  CB  TYR 0  16       0.264  39.031  15.628  1.00  0.00      R00  C  
ATOM    228  CG  TYR 0  16      -0.384  40.385  15.395  1.00  0.00      R00  C  
ATOM    229  CD1 TYR 0  16      -1.459  40.809  16.250  1.00  0.00      R00  C  
ATOM    230  CE1 TYR 0  16      -2.001  42.091  16.203  1.00  0.00      R00  C  
ATOM    231  CD2 TYR 0  16      -0.009  41.254  14.313  1.00  0.00      R00  C  
ATOM    232  CE2 TYR 0  16      -0.645  42.468  14.187  1.00  0.00      R00  C  
ATOM    233  CZ  TYR 0  16      -1.616  42.939  15.181  1.00  0.00      R00  C  
ATOM    234  OH  TYR 0  16      -2.127  44.212  15.168  1.00  0.00      R00  O  
ATOM    235  H   TYR 0  16       0.115  37.908  13.327  1.00  0.00      R00  H  
ATOM    236  HH  TYR 0  16      -2.692  44.262  15.942  1.00  0.00      R00  H  
ATOM    237  HA  TYR 0  16       2.160  39.387  14.715  1.00  0.00           H  
ATOM    238  HB3 TYR 0  16       0.608  39.203  16.648  1.00  0.00           H  
ATOM    239  HB2 TYR 0  16      -0.502  38.258  15.678  1.00  0.00           H  
ATOM    240  HD1 TYR 0  16      -1.718  40.146  17.063  1.00  0.00           H  
ATOM    241  HE1 TYR 0  16      -2.569  42.451  17.048  1.00  0.00           H  
ATOM    242  HD2 TYR 0  16       0.674  40.987  13.521  1.00  0.00           H  
ATOM    243  HE2 TYR 0  16      -0.373  43.202  13.443  1.00  0.00           H  
ATOM    244  N   ASP 0  17       3.292  37.849  16.132  1.00  0.00      R00  N  
ATOM    245  CA  ASP 0  17       4.058  36.993  17.034  1.00  0.00      R00  C  
ATOM    246  C   ASP 0  17       3.301  36.801  18.339  1.00  0.00      R00  C  
ATOM    247  O   ASP 0  17       3.594  35.770  18.990  1.00  0.00      R00  O  
ATOM    248  CB  ASP 0  17       5.422  37.487  17.320  1.00  0.00      R00  C  
ATOM    249  CG  ASP 0  17       6.367  37.520  16.190  1.00  0.00      R00  C  
ATOM    250  OD1 ASP 0  17       7.350  38.331  16.274  1.00  0.00      R00  O  
ATOM    251  OD2 ASP 0  17       6.385  36.634  15.321  1.00  0.00      R00  O1-
ATOM    252  H   ASP 0  17       3.621  38.803  16.096  1.00  0.00      R00  H  
ATOM    253  HA  ASP 0  17       4.178  35.965  16.694  1.00  0.00           H  
ATOM    254  HB3 ASP 0  17       5.896  36.892  18.101  1.00  0.00           H  
ATOM    255  HB2 ASP 0  17       5.276  38.464  17.781  1.00  0.00           H  
ATOM    256  N   TYR 0  18       2.413  37.731  18.692  1.00  0.00      R00  N  
ATOM    257  CA  TYR 0  18       1.532  37.588  19.848  1.00  0.00      R00  C  
ATOM    258  C   TYR 0  18       0.345  36.572  19.795  1.00  0.00      R00  C  
ATOM    259  O   TYR 0  18      -0.427  36.497  20.742  1.00  0.00      R00  O  
ATOM    260  CB  TYR 0  18       0.920  38.844  20.327  1.00  0.00      R00  C  
ATOM    261  CG  TYR 0  18       1.755  40.140  20.280  1.00  0.00      R00  C  
ATOM    262  CD1 TYR 0  18       3.054  40.150  20.710  1.00  0.00      R00  C  
ATOM    263  CE1 TYR 0  18       3.829  41.321  20.649  1.00  0.00      R00  C  
ATOM    264  CD2 TYR 0  18       1.156  41.333  19.857  1.00  0.00      R00  C  
ATOM    265  CE2 TYR 0  18       1.845  42.551  19.864  1.00  0.00      R00  C  
ATOM    266  CZ  TYR 0  18       3.208  42.545  20.265  1.00  0.00      R00  C  
ATOM    267  OH  TYR 0  18       3.958  43.647  20.201  1.00  0.00      R00  O  
ATOM    268  H   TYR 0  18       2.032  38.219  17.893  1.00  0.00      R00  H  
ATOM    269  HH  TYR 0  18       3.513  44.374  19.758  1.00  0.00      R00  H  
ATOM    270  HA  TYR 0  18       2.187  37.256  20.653  1.00  0.00           H  
ATOM    271  HB3 TYR 0  18       0.616  38.790  21.372  1.00  0.00           H  
ATOM    272  HB2 TYR 0  18       0.017  38.947  19.725  1.00  0.00           H  
ATOM    273  HD1 TYR 0  18       3.576  39.311  21.145  1.00  0.00           H  
ATOM    274  HE1 TYR 0  18       4.816  41.252  21.083  1.00  0.00           H  
ATOM    275  HD2 TYR 0  18       0.124  41.322  19.540  1.00  0.00           H  
ATOM    276  HE2 TYR 0  18       1.494  43.475  19.429  1.00  0.00           H  
ATOM    277  N   ASN 0  19       0.218  35.899  18.626  1.00  0.00      R00  N  
ATOM    278  CA  ASN 0  19      -0.734  34.753  18.540  1.00  0.00      R00  C  
ATOM    279  C   ASN 0  19       0.092  33.483  18.271  1.00  0.00      R00  C  
ATOM    280  O   ASN 0  19       1.100  33.491  17.606  1.00  0.00      R00  O  
ATOM    281  CB  ASN 0  19      -1.604  34.959  17.311  1.00  0.00      R00  C  
ATOM    282  CG  ASN 0  19      -2.731  35.949  17.501  1.00  0.00      R00  C  
ATOM    283  OD1 ASN 0  19      -2.520  37.130  17.718  1.00  0.00      R00  O  
ATOM    284  ND2 ASN 0  19      -3.988  35.539  17.314  1.00  0.00      R00  N  
ATOM    285  H   ASN 0  19       0.801  36.133  17.836  1.00  0.00      R00  H  
ATOM    286 HD21 ASN 0  19      -4.779  36.167  17.321  1.00  0.00      R00  H  
ATOM    287 HD22 ASN 0  19      -4.180  34.589  17.032  1.00  0.00      R00  H  
ATOM    288  HA  ASN 0  19      -1.421  34.568  19.366  1.00  0.00           H  
ATOM    289  HB3 ASN 0  19      -2.072  34.044  16.949  1.00  0.00           H  
ATOM    290  HB2 ASN 0  19      -1.079  35.343  16.436  1.00  0.00           H  
ATOM    291  N   GLY 0  20      -0.279  32.305  18.862  1.00  0.00      R00  N  
ATOM    292  CA  GLY 0  20       0.479  31.071  18.617  1.00  0.00      R00  C  
ATOM    293  C   GLY 0  20       1.552  30.938  19.651  1.00  0.00      R00  C  
ATOM    294  O   GLY 0  20       2.541  30.284  19.404  1.00  0.00      R00  O  
ATOM    295  H   GLY 0  20      -1.212  32.351  19.246  1.00  0.00      R00  H  
ATOM    296  HA3 GLY 0  20       0.729  30.751  17.606  1.00  0.00           H  
ATOM    297  HA2 GLY 0  20      -0.289  30.382  18.969  1.00  0.00           H  
ATOM    298  N   THR 0  21       1.351  31.630  20.793  1.00  0.00      R00  N  
ATOM    299  CA  THR 0  21       2.276  31.675  21.894  1.00  0.00      R00  C  
ATOM    300  C   THR 0  21       2.247  30.438  22.842  1.00  0.00      R00  C  
ATOM    301  O   THR 0  21       3.109  30.408  23.697  1.00  0.00      R00  O  
ATOM    302  CB  THR 0  21       1.747  32.926  22.822  1.00  0.00      R00  C  
ATOM    303  OG1 THR 0  21       0.384  33.005  23.144  1.00  0.00      R00  O  
ATOM    304  CG2 THR 0  21       1.963  34.251  22.070  1.00  0.00      R00  C  
ATOM    305  H   THR 0  21       0.485  32.095  21.026  1.00  0.00      R00  H  
ATOM    306  HG1 THR 0  21       0.363  33.591  23.904  1.00  0.00      R00  H  
ATOM    307  HA  THR 0  21       3.289  31.885  21.551  1.00  0.00           H  
ATOM    308  HB  THR 0  21       2.305  32.977  23.757  1.00  0.00           H  
ATOM    309 HG21 THR 0  21       3.008  34.286  21.761  1.00  0.00           H  
ATOM    310 HG22 THR 0  21       1.276  34.351  21.229  1.00  0.00           H  
ATOM    311 HG23 THR 0  21       1.669  35.086  22.705  1.00  0.00           H  
ATOM    312  N   VAL 0  22       1.314  29.506  22.664  1.00  0.00      R00  N  
ATOM    313  CA  VAL 0  22       1.369  28.153  23.268  1.00  0.00      R00  C  
ATOM    314  C   VAL 0  22       2.469  27.138  22.738  1.00  0.00      R00  C  
ATOM    315  O   VAL 0  22       3.072  27.382  21.695  1.00  0.00      R00  O  
ATOM    316  CB  VAL 0  22      -0.006  27.455  23.154  1.00  0.00      R00  C  
ATOM    317  CG1 VAL 0  22      -1.087  28.318  23.847  1.00  0.00      R00  C  
ATOM    318  CG2 VAL 0  22      -0.497  27.187  21.691  1.00  0.00      R00  C  
ATOM    319  H   VAL 0  22       0.757  29.656  21.834  1.00  0.00      R00  H  
ATOM    320  HA  VAL 0  22       1.434  28.347  24.339  1.00  0.00           H  
ATOM    321  HB  VAL 0  22       0.169  26.547  23.731  1.00  0.00           H  
ATOM    322 HG11 VAL 0  22      -0.752  28.651  24.830  1.00  0.00           H  
ATOM    323 HG12 VAL 0  22      -1.404  29.204  23.298  1.00  0.00           H  
ATOM    324 HG13 VAL 0  22      -1.996  27.716  23.861  1.00  0.00           H  
ATOM    325 HG21 VAL 0  22       0.209  26.771  20.972  1.00  0.00           H  
ATOM    326 HG22 VAL 0  22      -1.432  26.629  21.736  1.00  0.00           H  
ATOM    327 HG23 VAL 0  22      -0.787  28.150  21.272  1.00  0.00           H  
ATOM    328  N   ASN 0  23       2.869  26.118  23.493  1.00  0.00      R00  N  
ATOM    329  CA  ASN 0  23       3.813  25.109  22.940  1.00  0.00      R00  C  
ATOM    330  C   ASN 0  23       3.036  24.343  21.803  1.00  0.00      R00  C  
ATOM    331  O   ASN 0  23       1.817  24.265  21.916  1.00  0.00      R00  O  
ATOM    332  CB  ASN 0  23       4.229  24.154  24.021  1.00  0.00      R00  C  
ATOM    333  CG  ASN 0  23       4.974  24.764  25.141  1.00  0.00      R00  C  
ATOM    334  OD1 ASN 0  23       5.828  25.638  24.939  1.00  0.00      R00  O  
ATOM    335  ND2 ASN 0  23       4.752  24.304  26.334  1.00  0.00      R00  N  
ATOM    336  H   ASN 0  23       2.249  25.904  24.261  1.00  0.00      R00  H  
ATOM    337 HD21 ASN 0  23       5.255  24.721  27.104  1.00  0.00      R00  H  
ATOM    338 HD22 ASN 0  23       4.054  23.612  26.568  1.00  0.00      R00  H  
ATOM    339  HA  ASN 0  23       4.696  25.504  22.437  1.00  0.00           H  
ATOM    340  HB3 ASN 0  23       4.749  23.318  23.552  1.00  0.00           H  
ATOM    341  HB2 ASN 0  23       3.431  23.521  24.407  1.00  0.00           H  
ATOM    342  N   GLY 0  24       3.732  23.783  20.853  1.00  0.00      R00  N  
ATOM    343  CA  GLY 0  24       3.216  23.120  19.725  1.00  0.00      R00  C  
ATOM    344  C   GLY 0  24       2.686  24.120  18.699  1.00  0.00      R00  C  
ATOM    345  O   GLY 0  24       2.229  23.740  17.569  1.00  0.00      R00  O  
ATOM    346  H   GLY 0  24       4.736  23.743  20.958  1.00  0.00      R00  H  
ATOM    347  HA3 GLY 0  24       2.502  22.356  20.032  1.00  0.00           H  
ATOM    348  HA2 GLY 0  24       4.096  22.701  19.237  1.00  0.00           H  
ATOM    349  N   THR 0  25       2.761  25.430  18.975  1.00  0.00      R00  N  
ATOM    350  CA  THR 0  25       2.283  26.674  18.194  1.00  0.00      R00  C  
ATOM    351  C   THR 0  25       0.791  26.838  18.022  1.00  0.00      R00  C  
ATOM    352  O   THR 0  25       0.184  27.942  18.029  1.00  0.00      R00  O  
ATOM    353  CB  THR 0  25       2.876  26.696  16.819  1.00  0.00      R00  C  
ATOM    354  OG1 THR 0  25       4.296  26.722  16.946  1.00  0.00      R00  O  
ATOM    355  CG2 THR 0  25       2.592  27.885  15.877  1.00  0.00      R00  C  
ATOM    356  H   THR 0  25       3.348  25.651  19.766  1.00  0.00      R00  H  
ATOM    357  HG1 THR 0  25       4.383  26.035  17.611  1.00  0.00      R00  H  
ATOM    358  HA  THR 0  25       2.779  27.454  18.772  1.00  0.00           H  
ATOM    359  HB  THR 0  25       2.712  25.782  16.248  1.00  0.00           H  
ATOM    360 HG21 THR 0  25       3.392  28.009  15.146  1.00  0.00           H  
ATOM    361 HG22 THR 0  25       1.662  27.782  15.319  1.00  0.00           H  
ATOM    362 HG23 THR 0  25       2.463  28.775  16.493  1.00  0.00           H  
ATOM    363  N   TYR 0  26       0.055  25.685  17.992  1.00  0.00      R00  N  
ATOM    364  CA  TYR 0  26      -1.352  25.572  18.291  1.00  0.00      R00  C  
ATOM    365  C   TYR 0  26      -1.594  24.365  19.159  1.00  0.00      R00  C  
ATOM    366  O   TYR 0  26      -0.720  23.629  19.439  1.00  0.00      R00  O  
ATOM    367  CB  TYR 0  26      -2.128  25.580  16.972  1.00  0.00      R00  C  
ATOM    368  CG  TYR 0  26      -1.878  24.452  15.927  1.00  0.00      R00  C  
ATOM    369  CD1 TYR 0  26      -0.703  24.509  15.148  1.00  0.00      R00  C  
ATOM    370  CE1 TYR 0  26      -0.417  23.536  14.171  1.00  0.00      R00  C  
ATOM    371  CD2 TYR 0  26      -2.830  23.419  15.715  1.00  0.00      R00  C  
ATOM    372  CE2 TYR 0  26      -2.504  22.425  14.685  1.00  0.00      R00  C  
ATOM    373  CZ  TYR 0  26      -1.310  22.560  13.870  1.00  0.00      R00  C  
ATOM    374  OH  TYR 0  26      -1.009  21.538  12.971  1.00  0.00      R00  O  
ATOM    375  H   TYR 0  26       0.534  24.796  18.011  1.00  0.00      R00  H  
ATOM    376  HH  TYR 0  26      -0.155  21.677  12.555  1.00  0.00      R00  H  
ATOM    377  HA  TYR 0  26      -1.623  26.393  18.956  1.00  0.00           H  
ATOM    378  HB3 TYR 0  26      -1.950  26.536  16.479  1.00  0.00           H  
ATOM    379  HB2 TYR 0  26      -3.189  25.598  17.219  1.00  0.00           H  
ATOM    380  HD1 TYR 0  26      -0.063  25.365  15.303  1.00  0.00           H  
ATOM    381  HE1 TYR 0  26       0.540  23.616  13.677  1.00  0.00           H  
ATOM    382  HD2 TYR 0  26      -3.730  23.415  16.313  1.00  0.00           H  
ATOM    383  HE2 TYR 0  26      -3.229  21.639  14.530  1.00  0.00           H  
ATOM    384  N   GLU 0  27      -2.773  24.333  19.802  1.00  0.00      R00  N  
ATOM    385  CA  GLU 0  27      -3.171  23.405  20.803  1.00  0.00      R00  C  
ATOM    386  C   GLU 0  27      -3.294  21.988  20.290  1.00  0.00      R00  C  
ATOM    387  O   GLU 0  27      -3.950  21.712  19.333  1.00  0.00      R00  O  
ATOM    388  CB  GLU 0  27      -4.407  23.846  21.497  1.00  0.00      R00  C  
ATOM    389  CG  GLU 0  27      -4.285  25.077  22.424  1.00  0.00      R00  C  
ATOM    390  CD  GLU 0  27      -5.668  25.615  22.872  1.00  0.00      R00  C  
ATOM    391  OE1 GLU 0  27      -6.683  24.871  22.792  1.00  0.00      R00  O  
ATOM    392  OE2 GLU 0  27      -5.677  26.855  23.199  1.00  0.00      R00  O1-
ATOM    393  H   GLU 0  27      -3.412  25.100  19.648  1.00  0.00      R00  H  
ATOM    394  HA  GLU 0  27      -2.353  23.368  21.522  1.00  0.00           H  
ATOM    395  HB3 GLU 0  27      -4.686  22.998  22.123  1.00  0.00           H  
ATOM    396  HB2 GLU 0  27      -5.164  24.032  20.735  1.00  0.00           H  
ATOM    397  HG3 GLU 0  27      -3.741  25.919  21.998  1.00  0.00           H  
ATOM    398  HG2 GLU 0  27      -3.816  24.669  23.320  1.00  0.00           H  
ATOM    399  N   ARG 0  28      -2.720  21.128  21.144  1.00  0.00      R00  N  
ATOM    400  CA  ARG 0  28      -2.740  19.607  21.009  1.00  0.00      R00  C  
ATOM    401  C   ARG 0  28      -2.139  19.113  19.633  1.00  0.00      R00  C  
ATOM    402  O   ARG 0  28      -2.517  18.043  19.113  1.00  0.00      R00  O  
ATOM    403  CB  ARG 0  28      -4.202  19.163  21.365  1.00  0.00      R00  C  
ATOM    404  CG  ARG 0  28      -4.645  19.443  22.827  1.00  0.00      R00  C  
ATOM    405  CD  ARG 0  28      -6.089  19.330  23.262  1.00  0.00      R00  C  
ATOM    406  NE  ARG 0  28      -7.024  20.065  22.343  1.00  0.00      R00  N  
ATOM    407  CZ  ARG 0  28      -7.247  21.337  22.331  1.00  0.00      R00  C  
ATOM    408  NH1 ARG 0  28      -6.822  22.193  23.275  1.00  0.00      R00  N  
ATOM    409  NH2 ARG 0  28      -8.055  21.815  21.404  1.00  0.00      R00  N1+
ATOM    410  H   ARG 0  28      -2.168  21.512  21.897  1.00  0.00      R00  H  
ATOM    411  HE  ARG 0  28      -7.317  19.555  21.521  1.00  0.00      R00  H  
ATOM    412 HH11 ARG 0  28      -6.750  23.187  23.110  1.00  0.00      R00  H  
ATOM    413 HH12 ARG 0  28      -6.214  21.834  23.998  1.00  0.00      R00  H  
ATOM    414 HH21 ARG 0  28      -8.273  22.799  21.345  1.00  0.00      R00  H  
ATOM    415 HH22 ARG 0  28      -8.491  21.146  20.786  1.00  0.00      R00  H  
ATOM    416  HA  ARG 0  28      -2.037  19.209  21.741  1.00  0.00           H  
ATOM    417  HB3 ARG 0  28      -4.112  18.079  21.299  1.00  0.00           H  
ATOM    418  HB2 ARG 0  28      -4.911  19.465  20.595  1.00  0.00           H  
ATOM    419  HG3 ARG 0  28      -4.476  20.493  23.066  1.00  0.00           H  
ATOM    420  HG2 ARG 0  28      -3.966  18.925  23.504  1.00  0.00           H  
ATOM    421  HD3 ARG 0  28      -6.138  19.726  24.277  1.00  0.00           H  
ATOM    422  HD2 ARG 0  28      -6.405  18.291  23.350  1.00  0.00           H  
ATOM    423  N   CYS 0  29      -1.092  19.874  19.220  1.00  0.00      R00  N  
ATOM    424  CA  CYS 0  29      -0.422  19.506  17.958  1.00  0.00      R00  C  
ATOM    425  C   CYS 0  29       0.233  18.105  17.788  1.00  0.00      R00  C  
ATOM    426  O   CYS 0  29       0.296  17.644  16.659  1.00  0.00      R00  O  
ATOM    427  CB  CYS 0  29       0.400  20.727  17.491  1.00  0.00      R00  C  
ATOM    428  SG  CYS 0  29       0.969  20.565  15.721  1.00  0.00      R00  S  
ATOM    429  H   CYS 0  29      -0.677  20.546  19.850  1.00  0.00      R00  H  
ATOM    430  HA  CYS 0  29      -1.270  19.435  17.276  1.00  0.00           H  
ATOM    431  HB3 CYS 0  29       1.269  20.882  18.130  1.00  0.00           H  
ATOM    432  HB2 CYS 0  29      -0.182  21.645  17.581  1.00  0.00           H  
ATOM    433  HG  CYS 0  29       1.420  21.810  15.545  1.00  0.00           H  
ATOM    434  N   PRO 0  30       0.586  17.356  18.814  1.00  0.00      R00  N  
ATOM    435  CA  PRO 0  30       0.757  15.909  18.732  1.00  0.00      R00  C  
ATOM    436  C   PRO 0  30      -0.394  15.009  18.354  1.00  0.00      R00  C  
ATOM    437  O   PRO 0  30      -0.123  13.919  17.782  1.00  0.00      R00  O  
ATOM    438  CD  PRO 0  30       1.005  17.910  20.081  1.00  0.00      R00  C  
ATOM    439  CB  PRO 0  30       1.343  15.557  20.058  1.00  0.00      R00  C  
ATOM    440  CG  PRO 0  30       1.905  16.841  20.702  1.00  0.00      R00  C  
ATOM    441  HD2 PRO 0  30       0.148  18.100  20.727  1.00  0.00           H  
ATOM    442  HD3 PRO 0  30       1.590  18.823  19.972  1.00  0.00           H  
ATOM    443  HA  PRO 0  30       1.531  15.640  18.014  1.00  0.00           H  
ATOM    444  HB3 PRO 0  30       2.050  14.736  20.173  1.00  0.00           H  
ATOM    445  HB2 PRO 0  30       0.505  15.295  20.705  1.00  0.00           H  
ATOM    446  HG2 PRO 0  30       1.830  16.937  21.785  1.00  0.00           H  
ATOM    447  HG3 PRO 0  30       2.968  16.975  20.499  1.00  0.00           H  
ATOM    448  N   ASN 0  31      -1.653  15.432  18.654  1.00  0.00      R00  N  
ATOM    449  CA  ASN 0  31      -2.872  14.831  18.149  1.00  0.00      R00  C  
ATOM    450  C   ASN 0  31      -3.061  15.049  16.639  1.00  0.00      R00  C  
ATOM    451  O   ASN 0  31      -3.549  14.149  15.919  1.00  0.00      R00  O  
ATOM    452  CB  ASN 0  31      -4.127  15.349  18.832  1.00  0.00      R00  C  
ATOM    453  CG  ASN 0  31      -4.108  15.147  20.347  1.00  0.00      R00  C  
ATOM    454  OD1 ASN 0  31      -3.217  15.683  20.998  1.00  0.00      R00  O  
ATOM    455  ND2 ASN 0  31      -5.076  14.359  20.919  1.00  0.00      R00  N  
ATOM    456  H   ASN 0  31      -1.751  16.302  19.157  1.00  0.00      R00  H  
ATOM    457 HD21 ASN 0  31      -5.006  14.054  21.879  1.00  0.00      R00  H  
ATOM    458 HD22 ASN 0  31      -5.819  13.986  20.346  1.00  0.00      R00  H  
ATOM    459  HA  ASN 0  31      -2.714  13.755  18.228  1.00  0.00           H  
ATOM    460  HB3 ASN 0  31      -4.978  14.789  18.443  1.00  0.00           H  
ATOM    461  HB2 ASN 0  31      -4.448  16.337  18.503  1.00  0.00           H  
ATOM    462  N   VAL 0  32      -2.631  16.233  16.185  1.00  0.00      R00  N  
ATOM    463  CA  VAL 0  32      -2.777  16.593  14.764  1.00  0.00      R00  C  
ATOM    464  C   VAL 0  32      -1.714  15.987  13.997  1.00  0.00      R00  C  
ATOM    465  O   VAL 0  32      -1.969  15.169  13.068  1.00  0.00      R00  O  
ATOM    466  CB  VAL 0  32      -2.829  18.123  14.590  1.00  0.00      R00  C  
ATOM    467  CG1 VAL 0  32      -3.052  18.582  13.075  1.00  0.00      R00  C  
ATOM    468  CG2 VAL 0  32      -4.030  18.690  15.452  1.00  0.00      R00  C  
ATOM    469  H   VAL 0  32      -2.436  16.984  16.832  1.00  0.00      R00  H  
ATOM    470  HA  VAL 0  32      -3.774  16.212  14.543  1.00  0.00           H  
ATOM    471  HB  VAL 0  32      -1.889  18.538  14.952  1.00  0.00           H  
ATOM    472 HG11 VAL 0  32      -4.015  18.351  12.619  1.00  0.00           H  
ATOM    473 HG12 VAL 0  32      -2.924  19.660  12.982  1.00  0.00           H  
ATOM    474 HG13 VAL 0  32      -2.254  18.197  12.439  1.00  0.00           H  
ATOM    475 HG21 VAL 0  32      -3.896  18.536  16.522  1.00  0.00           H  
ATOM    476 HG22 VAL 0  32      -4.168  19.770  15.389  1.00  0.00           H  
ATOM    477 HG23 VAL 0  32      -4.920  18.148  15.133  1.00  0.00           H  
ATOM    478  N   ASN 0  33      -0.504  16.432  14.339  1.00  0.00      R00  N  
ATOM    479  CA  ASN 0  33       0.877  16.064  13.925  1.00  0.00      R00  C  
ATOM    480  C   ASN 0  33       1.289  16.469  12.486  1.00  0.00      R00  C  
ATOM    481  O   ASN 0  33       2.302  15.935  11.964  1.00  0.00      R00  O  
ATOM    482  CB  ASN 0  33       1.144  14.575  14.184  1.00  0.00      R00  C  
ATOM    483  CG  ASN 0  33       2.541  14.354  14.748  1.00  0.00      R00  C  
ATOM    484  OD1 ASN 0  33       2.949  14.958  15.720  1.00  0.00      R00  O  
ATOM    485  ND2 ASN 0  33       3.144  13.312  14.204  1.00  0.00      R00  N  
ATOM    486  H   ASN 0  33      -0.499  16.983  15.185  1.00  0.00      R00  H  
ATOM    487 HD21 ASN 0  33       4.042  12.905  14.424  1.00  0.00      R00  H  
ATOM    488 HD22 ASN 0  33       2.785  12.875  13.367  1.00  0.00      R00  H  
ATOM    489  HA  ASN 0  33       1.595  16.681  14.464  1.00  0.00           H  
ATOM    490  HB3 ASN 0  33       0.861  13.895  13.381  1.00  0.00           H  
ATOM    491  HB2 ASN 0  33       0.486  14.310  15.011  1.00  0.00           H  
ATOM    492  N   LEU 0  34       0.635  17.435  11.872  1.00  0.00      R00  N  
ATOM    493  CA  LEU 0  34       1.091  17.984  10.615  1.00  0.00      R00  C  
ATOM    494  C   LEU 0  34       2.577  18.381  10.592  1.00  0.00      R00  C  
ATOM    495  O   LEU 0  34       3.066  18.974  11.562  1.00  0.00      R00  O  
ATOM    496  CB  LEU 0  34       0.229  19.179  10.259  1.00  0.00      R00  C  
ATOM    497  CG  LEU 0  34      -1.195  18.853   9.743  1.00  0.00      R00  C  
ATOM    498  CD1 LEU 0  34      -2.162  20.005   9.955  1.00  0.00      R00  C  
ATOM    499  CD2 LEU 0  34      -1.190  18.424   8.258  1.00  0.00      R00  C  
ATOM    500  H   LEU 0  34      -0.199  17.913  12.183  1.00  0.00      R00  H  
ATOM    501  HA  LEU 0  34       1.033  17.246   9.814  1.00  0.00           H  
ATOM    502  HB3 LEU 0  34       0.684  19.922   9.604  1.00  0.00           H  
ATOM    503  HB2 LEU 0  34       0.157  19.813  11.143  1.00  0.00           H  
ATOM    504  HG  LEU 0  34      -1.499  17.943  10.261  1.00  0.00           H  
ATOM    505 HD11 LEU 0  34      -2.496  20.545   9.069  1.00  0.00           H  
ATOM    506 HD12 LEU 0  34      -3.067  19.702  10.483  1.00  0.00           H  
ATOM    507 HD13 LEU 0  34      -1.712  20.804  10.544  1.00  0.00           H  
ATOM    508 HD21 LEU 0  34      -2.062  17.838   7.970  1.00  0.00           H  
ATOM    509 HD22 LEU 0  34      -0.957  19.343   7.719  1.00  0.00           H  
ATOM    510 HD23 LEU 0  34      -0.299  17.860   7.982  1.00  0.00           H  
ATOM    511  N   PRO 0  35       3.339  18.048   9.505  1.00  0.00      R00  N  
ATOM    512  CA  PRO 0  35       2.888  17.452   8.218  1.00  0.00      R00  C  
ATOM    513  C   PRO 0  35       2.513  15.959   8.305  1.00  0.00      R00  C  
ATOM    514  O   PRO 0  35       1.536  15.636   7.649  1.00  0.00      R00  O  
ATOM    515  CD  PRO 0  35       4.690  18.454   9.333  1.00  0.00      R00  C  
ATOM    516  CB  PRO 0  35       4.053  17.672   7.218  1.00  0.00      R00  C  
ATOM    517  CG  PRO 0  35       5.253  17.871   8.065  1.00  0.00      R00  C  
ATOM    518  HD2 PRO 0  35       5.315  18.315  10.215  1.00  0.00           H  
ATOM    519  HD3 PRO 0  35       4.803  19.532   9.223  1.00  0.00           H  
ATOM    520  HA  PRO 0  35       2.022  18.045   7.926  1.00  0.00           H  
ATOM    521  HB3 PRO 0  35       3.893  18.618   6.699  1.00  0.00           H  
ATOM    522  HB2 PRO 0  35       4.093  16.837   6.519  1.00  0.00           H  
ATOM    523  HG2 PRO 0  35       5.752  16.910   8.189  1.00  0.00           H  
ATOM    524  HG3 PRO 0  35       5.963  18.592   7.659  1.00  0.00           H  
ATOM    525  N   VAL 0  36       3.252  15.179   9.053  1.00  0.00      R00  N  
ATOM    526  CA  VAL 0  36       3.126  13.762   9.347  1.00  0.00      R00  C  
ATOM    527  C   VAL 0  36       1.922  13.354  10.200  1.00  0.00      R00  C  
ATOM    528  O   VAL 0  36       2.045  12.969  11.345  1.00  0.00      R00  O  
ATOM    529  CB  VAL 0  36       4.407  12.968   9.807  1.00  0.00      R00  C  
ATOM    530  CG1 VAL 0  36       4.235  11.403   9.686  1.00  0.00      R00  C  
ATOM    531  CG2 VAL 0  36       5.648  13.357   8.932  1.00  0.00      R00  C  
ATOM    532  H   VAL 0  36       3.983  15.587   9.620  1.00  0.00      R00  H  
ATOM    533  HA  VAL 0  36       2.951  13.341   8.357  1.00  0.00           H  
ATOM    534  HB  VAL 0  36       4.706  13.138  10.842  1.00  0.00           H  
ATOM    535 HG11 VAL 0  36       4.344  11.096   8.646  1.00  0.00           H  
ATOM    536 HG12 VAL 0  36       4.994  10.916  10.299  1.00  0.00           H  
ATOM    537 HG13 VAL 0  36       3.309  11.047  10.139  1.00  0.00           H  
ATOM    538 HG21 VAL 0  36       6.512  12.780   9.263  1.00  0.00           H  
ATOM    539 HG22 VAL 0  36       5.432  13.211   7.874  1.00  0.00           H  
ATOM    540 HG23 VAL 0  36       5.829  14.416   9.118  1.00  0.00           H  
ATOM    541  N   VAL 0  37       0.733  13.529   9.637  1.00  0.00      R00  N  
ATOM    542  CA  VAL 0  37      -0.558  13.314  10.291  1.00  0.00      R00  C  
ATOM    543  C   VAL 0  37      -0.706  12.054  11.121  1.00  0.00      R00  C  
ATOM    544  O   VAL 0  37      -0.213  10.949  10.782  1.00  0.00      R00  O  
ATOM    545  CB  VAL 0  37      -1.800  13.386   9.272  1.00  0.00      R00  C  
ATOM    546  CG1 VAL 0  37      -2.140  14.888   9.046  1.00  0.00      R00  C  
ATOM    547  CG2 VAL 0  37      -1.484  12.734   7.920  1.00  0.00      R00  C  
ATOM    548  H   VAL 0  37       0.545  14.049   8.792  1.00  0.00      R00  H  
ATOM    549  HA  VAL 0  37      -0.616  14.136  11.005  1.00  0.00           H  
ATOM    550  HB  VAL 0  37      -2.691  12.854   9.604  1.00  0.00           H  
ATOM    551 HG11 VAL 0  37      -2.189  15.423   9.994  1.00  0.00           H  
ATOM    552 HG12 VAL 0  37      -1.447  15.427   8.400  1.00  0.00           H  
ATOM    553 HG13 VAL 0  37      -3.143  14.990   8.631  1.00  0.00           H  
ATOM    554 HG21 VAL 0  37      -0.528  13.128   7.575  1.00  0.00           H  
ATOM    555 HG22 VAL 0  37      -1.504  11.650   8.034  1.00  0.00           H  
ATOM    556 HG23 VAL 0  37      -2.262  12.981   7.198  1.00  0.00           H  
ATOM    557  N   TYR 0  38      -1.408  12.231  12.244  1.00  0.00      R00  N  
ATOM    558  CA  TYR 0  38      -1.874  11.303  13.275  1.00  0.00      R00  C  
ATOM    559  C   TYR 0  38      -3.405  11.227  13.146  1.00  0.00      R00  C  
ATOM    560  O   TYR 0  38      -3.924  11.484  12.050  1.00  0.00      R00  O  
ATOM    561  CB  TYR 0  38      -1.369  11.773  14.647  1.00  0.00      R00  C  
ATOM    562  CG  TYR 0  38      -1.504  10.766  15.761  1.00  0.00      R00  C  
ATOM    563  CD1 TYR 0  38      -1.019   9.460  15.712  1.00  0.00      R00  C  
ATOM    564  CE1 TYR 0  38      -1.189   8.534  16.720  1.00  0.00      R00  C  
ATOM    565  CD2 TYR 0  38      -1.963  11.154  17.030  1.00  0.00      R00  C  
ATOM    566  CE2 TYR 0  38      -2.060  10.311  18.129  1.00  0.00      R00  C  
ATOM    567  CZ  TYR 0  38      -1.796   8.948  17.897  1.00  0.00      R00  C  
ATOM    568  OH  TYR 0  38      -1.964   8.137  18.949  1.00  0.00      R00  O  
ATOM    569  H   TYR 0  38      -1.684  13.195  12.358  1.00  0.00      R00  H  
ATOM    570  HH  TYR 0  38      -2.101   8.637  19.757  1.00  0.00      R00  H  
ATOM    571  HA  TYR 0  38      -1.502  10.326  12.967  1.00  0.00           H  
ATOM    572  HB3 TYR 0  38      -1.829  12.739  14.856  1.00  0.00           H  
ATOM    573  HB2 TYR 0  38      -0.301  11.990  14.643  1.00  0.00           H  
ATOM    574  HD1 TYR 0  38      -0.355   9.294  14.877  1.00  0.00           H  
ATOM    575  HE1 TYR 0  38      -0.879   7.506  16.613  1.00  0.00           H  
ATOM    576  HD2 TYR 0  38      -2.484  12.086  17.191  1.00  0.00           H  
ATOM    577  HE2 TYR 0  38      -2.483  10.691  19.047  1.00  0.00           H  
ATOM    578  N   VAL 0  39      -4.116  10.974  14.277  1.00  0.00      R00  N  
ATOM    579  CA  VAL 0  39      -5.496  10.578  14.344  1.00  0.00      R00  C  
ATOM    580  C   VAL 0  39      -6.621  11.352  13.543  1.00  0.00      R00  C  
ATOM    581  O   VAL 0  39      -7.612  10.692  13.251  1.00  0.00      R00  O  
ATOM    582  CB  VAL 0  39      -6.000  10.379  15.790  1.00  0.00      R00  C  
ATOM    583  CG1 VAL 0  39      -5.314   9.149  16.322  1.00  0.00      R00  C  
ATOM    584  CG2 VAL 0  39      -5.781  11.611  16.666  1.00  0.00      R00  C  
ATOM    585  H   VAL 0  39      -3.672  10.912  15.182  1.00  0.00      R00  H  
ATOM    586  HA  VAL 0  39      -5.513   9.561  13.952  1.00  0.00           H  
ATOM    587  HB  VAL 0  39      -7.072  10.187  15.740  1.00  0.00           H  
ATOM    588 HG11 VAL 0  39      -4.247   9.276  16.502  1.00  0.00           H  
ATOM    589 HG12 VAL 0  39      -5.725   8.960  17.314  1.00  0.00           H  
ATOM    590 HG13 VAL 0  39      -5.407   8.260  15.698  1.00  0.00           H  
ATOM    591 HG21 VAL 0  39      -4.809  12.099  16.733  1.00  0.00           H  
ATOM    592 HG22 VAL 0  39      -6.417  12.440  16.356  1.00  0.00           H  
ATOM    593 HG23 VAL 0  39      -5.887  11.394  17.729  1.00  0.00           H  
ATOM    594  N   VAL 0  40      -6.336  12.604  13.156  1.00  0.00      R00  N  
ATOM    595  CA  VAL 0  40      -7.244  13.472  12.318  1.00  0.00      R00  C  
ATOM    596  C   VAL 0  40      -7.421  12.985  10.847  1.00  0.00      R00  C  
ATOM    597  O   VAL 0  40      -8.337  13.391  10.144  1.00  0.00      R00  O  
ATOM    598  CB  VAL 0  40      -6.889  14.964  12.353  1.00  0.00      R00  C  
ATOM    599  CG1 VAL 0  40      -7.177  15.614  13.709  1.00  0.00      R00  C  
ATOM    600  CG2 VAL 0  40      -5.444  15.261  11.974  1.00  0.00      R00  C  
ATOM    601  H   VAL 0  40      -5.510  13.061  13.515  1.00  0.00      R00  H  
ATOM    602  HA  VAL 0  40      -8.252  13.317  12.703  1.00  0.00           H  
ATOM    603  HB  VAL 0  40      -7.533  15.392  11.585  1.00  0.00           H  
ATOM    604 HG11 VAL 0  40      -6.698  16.592  13.772  1.00  0.00           H  
ATOM    605 HG12 VAL 0  40      -8.229  15.586  13.990  1.00  0.00           H  
ATOM    606 HG13 VAL 0  40      -6.729  14.943  14.442  1.00  0.00           H  
ATOM    607 HG21 VAL 0  40      -5.268  16.336  11.998  1.00  0.00           H  
ATOM    608 HG22 VAL 0  40      -4.746  14.927  12.742  1.00  0.00           H  
ATOM    609 HG23 VAL 0  40      -5.123  14.932  10.985  1.00  0.00           H  
ATOM    610  N   ALA 0  41      -6.557  12.077  10.522  1.00  0.00      R00  N  
ATOM    611  CA  ALA 0  41      -6.455  11.346   9.328  1.00  0.00      R00  C  
ATOM    612  C   ALA 0  41      -7.698  10.485   9.027  1.00  0.00      R00  C  
ATOM    613  O   ALA 0  41      -7.759  10.118   7.857  1.00  0.00      R00  O  
ATOM    614  CB  ALA 0  41      -5.192  10.507   9.332  1.00  0.00      R00  C  
ATOM    615  H   ALA 0  41      -5.807  12.078  11.198  1.00  0.00      R00  H  
ATOM    616  HA  ALA 0  41      -6.344  12.106   8.555  1.00  0.00           H  
ATOM    617  HB1 ALA 0  41      -4.348  11.158   9.562  1.00  0.00           H  
ATOM    618  HB2 ALA 0  41      -5.397   9.740  10.079  1.00  0.00           H  
ATOM    619  HB3 ALA 0  41      -4.991   9.938   8.425  1.00  0.00           H  
ATOM    620  N   GLN 0  42      -8.669  10.353   9.987  1.00  0.00      R00  N  
ATOM    621  CA  GLN 0  42      -9.964   9.728   9.819  1.00  0.00      R00  C  
ATOM    622  C   GLN 0  42     -10.768  10.495   8.771  1.00  0.00      R00  C  
ATOM    623  O   GLN 0  42     -11.625   9.908   8.089  1.00  0.00      R00  O  
ATOM    624  CB  GLN 0  42     -10.584   9.736  11.172  1.00  0.00      R00  C  
ATOM    625  CG  GLN 0  42     -10.836  11.146  11.731  1.00  0.00      R00  C  
ATOM    626  CD  GLN 0  42     -11.354  11.185  13.252  1.00  0.00      R00  C  
ATOM    627  OE1 GLN 0  42     -11.691  10.236  13.933  1.00  0.00      R00  O  
ATOM    628  NE2 GLN 0  42     -11.531  12.403  13.751  1.00  0.00      R00  N  
ATOM    629  H   GLN 0  42      -8.434  10.819  10.852  1.00  0.00      R00  H  
ATOM    630 HE21 GLN 0  42     -11.724  12.668  14.706  1.00  0.00      R00  H  
ATOM    631 HE22 GLN 0  42     -11.306  13.254  13.257  1.00  0.00      R00  H  
ATOM    632  HA  GLN 0  42      -9.789   8.721   9.441  1.00  0.00           H  
ATOM    633  HB3 GLN 0  42      -9.875   9.235  11.832  1.00  0.00           H  
ATOM    634  HB2 GLN 0  42     -11.483   9.130  11.064  1.00  0.00           H  
ATOM    635  HG3 GLN 0  42     -11.521  11.799  11.190  1.00  0.00           H  
ATOM    636  HG2 GLN 0  42      -9.893  11.693  11.746  1.00  0.00           H  
ATOM    637  N   VAL 0  43     -10.462  11.806   8.555  1.00  0.00      R00  N  
ATOM    638  CA  VAL 0  43     -10.807  12.538   7.332  1.00  0.00      R00  C  
ATOM    639  C   VAL 0  43     -10.185  12.072   6.024  1.00  0.00      R00  C  
ATOM    640  O   VAL 0  43     -10.835  11.837   5.002  1.00  0.00      R00  O  
ATOM    641  CB  VAL 0  43     -10.499  14.083   7.490  1.00  0.00      R00  C  
ATOM    642  CG1 VAL 0  43     -10.568  15.020   6.237  1.00  0.00      R00  C  
ATOM    643  CG2 VAL 0  43     -11.357  14.742   8.588  1.00  0.00      R00  C  
ATOM    644  H   VAL 0  43      -9.749  12.248   9.118  1.00  0.00      R00  H  
ATOM    645  HA  VAL 0  43     -11.885  12.450   7.194  1.00  0.00           H  
ATOM    646  HB  VAL 0  43      -9.429  14.082   7.699  1.00  0.00           H  
ATOM    647 HG11 VAL 0  43     -10.760  16.043   6.562  1.00  0.00           H  
ATOM    648 HG12 VAL 0  43      -9.622  14.945   5.701  1.00  0.00           H  
ATOM    649 HG13 VAL 0  43     -11.426  14.940   5.571  1.00  0.00           H  
ATOM    650 HG21 VAL 0  43     -12.361  14.867   8.183  1.00  0.00           H  
ATOM    651 HG22 VAL 0  43     -11.248  14.106   9.466  1.00  0.00           H  
ATOM    652 HG23 VAL 0  43     -11.071  15.778   8.772  1.00  0.00           H  
ATOM    653  N   LEU 0  44      -8.901  11.852   6.065  1.00  0.00      R00  N  
ATOM    654  CA  LEU 0  44      -8.031  11.603   4.901  1.00  0.00      R00  C  
ATOM    655  C   LEU 0  44      -8.293  10.182   4.338  1.00  0.00      R00  C  
ATOM    656  O   LEU 0  44      -8.285   9.968   3.120  1.00  0.00      R00  O  
ATOM    657  CB  LEU 0  44      -6.534  11.742   5.212  1.00  0.00      R00  C  
ATOM    658  CG  LEU 0  44      -6.224  13.199   5.672  1.00  0.00      R00  C  
ATOM    659  CD1 LEU 0  44      -5.036  13.267   6.631  1.00  0.00      R00  C  
ATOM    660  CD2 LEU 0  44      -6.191  14.217   4.605  1.00  0.00      R00  C  
ATOM    661  H   LEU 0  44      -8.390  11.710   6.925  1.00  0.00      R00  H  
ATOM    662  HA  LEU 0  44      -8.219  12.192   4.003  1.00  0.00           H  
ATOM    663  HB3 LEU 0  44      -5.810  11.430   4.459  1.00  0.00           H  
ATOM    664  HB2 LEU 0  44      -6.310  11.058   6.031  1.00  0.00           H  
ATOM    665  HG  LEU 0  44      -7.022  13.482   6.359  1.00  0.00           H  
ATOM    666 HD11 LEU 0  44      -4.742  12.259   6.925  1.00  0.00           H  
ATOM    667 HD12 LEU 0  44      -4.229  13.911   6.282  1.00  0.00           H  
ATOM    668 HD13 LEU 0  44      -5.281  13.854   7.516  1.00  0.00           H  
ATOM    669 HD21 LEU 0  44      -7.022  14.918   4.673  1.00  0.00           H  
ATOM    670 HD22 LEU 0  44      -5.197  14.645   4.479  1.00  0.00           H  
ATOM    671 HD23 LEU 0  44      -6.344  13.799   3.610  1.00  0.00           H  
ATOM    672  N   TYR 0  45      -8.625   9.246   5.212  1.00  0.00      R00  N  
ATOM    673  CA  TYR 0  45      -8.909   7.833   4.864  1.00  0.00      R00  C  
ATOM    674  C   TYR 0  45     -10.274   7.724   4.239  1.00  0.00      R00  C  
ATOM    675  O   TYR 0  45     -10.409   6.799   3.454  1.00  0.00      R00  O  
ATOM    676  CB  TYR 0  45      -8.768   6.984   6.106  1.00  0.00      R00  C  
ATOM    677  CG  TYR 0  45      -7.483   6.956   6.779  1.00  0.00      R00  C  
ATOM    678  CD1 TYR 0  45      -7.533   6.874   8.181  1.00  0.00      R00  C  
ATOM    679  CE1 TYR 0  45      -6.280   6.816   8.784  1.00  0.00      R00  C  
ATOM    680  CD2 TYR 0  45      -6.289   6.808   6.044  1.00  0.00      R00  C  
ATOM    681  CE2 TYR 0  45      -5.048   6.733   6.704  1.00  0.00      R00  C  
ATOM    682  CZ  TYR 0  45      -5.020   6.833   8.089  1.00  0.00      R00  C  
ATOM    683  OH  TYR 0  45      -3.847   6.806   8.808  1.00  0.00      R00  O  
ATOM    684  H   TYR 0  45      -8.534   9.453   6.197  1.00  0.00      R00  H  
ATOM    685  HH  TYR 0  45      -3.028   6.652   8.331  1.00  0.00      R00  H  
ATOM    686  HA  TYR 0  45      -8.170   7.573   4.106  1.00  0.00           H  
ATOM    687  HB3 TYR 0  45      -9.012   5.955   5.840  1.00  0.00           H  
ATOM    688  HB2 TYR 0  45      -9.494   7.275   6.866  1.00  0.00           H  
ATOM    689  HD1 TYR 0  45      -8.440   6.949   8.762  1.00  0.00           H  
ATOM    690  HE1 TYR 0  45      -6.213   6.799   9.862  1.00  0.00           H  
ATOM    691  HD2 TYR 0  45      -6.292   6.809   4.964  1.00  0.00           H  
ATOM    692  HE2 TYR 0  45      -4.174   6.635   6.079  1.00  0.00           H  
ATOM    693  N   ALA 0  46     -11.253   8.575   4.557  1.00  0.00      R00  N  
ATOM    694  CA  ALA 0  46     -12.545   8.682   3.835  1.00  0.00      R00  C  
ATOM    695  C   ALA 0  46     -12.363   9.153   2.385  1.00  0.00      R00  C  
ATOM    696  O   ALA 0  46     -12.859   8.487   1.483  1.00  0.00      R00  O  
ATOM    697  CB  ALA 0  46     -13.302   9.788   4.582  1.00  0.00      R00  C  
ATOM    698  H   ALA 0  46     -11.104   9.246   5.297  1.00  0.00      R00  H  
ATOM    699  HA  ALA 0  46     -13.255   7.857   3.892  1.00  0.00           H  
ATOM    700  HB1 ALA 0  46     -14.353   9.778   4.293  1.00  0.00           H  
ATOM    701  HB2 ALA 0  46     -13.205   9.467   5.619  1.00  0.00           H  
ATOM    702  HB3 ALA 0  46     -12.956  10.822   4.570  1.00  0.00           H  
ATOM    703  N   ILE 0  47     -11.684  10.309   2.191  1.00  0.00      R00  N  
ATOM    704  CA  ILE 0  47     -11.268  10.807   0.916  1.00  0.00      R00  C  
ATOM    705  C   ILE 0  47     -10.491   9.717   0.163  1.00  0.00      R00  C  
ATOM    706  O   ILE 0  47     -10.681   9.553  -1.089  1.00  0.00      R00  O  
ATOM    707  CB  ILE 0  47     -10.409  12.077   1.056  1.00  0.00      R00  C  
ATOM    708  CG2 ILE 0  47      -9.686  12.545  -0.289  1.00  0.00      R00  C  
ATOM    709  CG1 ILE 0  47     -11.228  13.223   1.669  1.00  0.00      R00  C  
ATOM    710  CD1 ILE 0  47     -10.447  14.342   2.404  1.00  0.00      R00  C  
ATOM    711  H   ILE 0  47     -11.419  10.881   2.980  1.00  0.00      R00  H  
ATOM    712  HA  ILE 0  47     -12.115  11.142   0.318  1.00  0.00           H  
ATOM    713  HB  ILE 0  47      -9.572  11.863   1.721  1.00  0.00           H  
ATOM    714 HG21 ILE 0  47     -10.464  12.634  -1.047  1.00  0.00           H  
ATOM    715 HG22 ILE 0  47      -9.165  13.501  -0.235  1.00  0.00           H  
ATOM    716 HG23 ILE 0  47      -8.974  11.815  -0.674  1.00  0.00           H  
ATOM    717 HG13 ILE 0  47     -12.061  13.019   2.343  1.00  0.00           H  
ATOM    718 HG12 ILE 0  47     -11.771  13.723   0.868  1.00  0.00           H  
ATOM    719 HD11 ILE 0  47      -9.601  13.890   2.922  1.00  0.00           H  
ATOM    720 HD12 ILE 0  47      -9.990  14.989   1.655  1.00  0.00           H  
ATOM    721 HD13 ILE 0  47     -11.128  14.881   3.063  1.00  0.00           H  
ATOM    722  N   VAL 0  48      -9.648   8.899   0.727  1.00  0.00      R00  N  
ATOM    723  CA  VAL 0  48      -9.001   7.800   0.020  1.00  0.00      R00  C  
ATOM    724  C   VAL 0  48     -10.036   6.735  -0.565  1.00  0.00      R00  C  
ATOM    725  O   VAL 0  48      -9.652   6.261  -1.618  1.00  0.00      R00  O  
ATOM    726  CB  VAL 0  48      -7.979   7.102   0.987  1.00  0.00      R00  C  
ATOM    727  CG1 VAL 0  48      -7.939   5.558   1.143  1.00  0.00      R00  C  
ATOM    728  CG2 VAL 0  48      -6.534   7.728   1.071  1.00  0.00      R00  C  
ATOM    729  H   VAL 0  48      -9.411   8.884   1.709  1.00  0.00      R00  H  
ATOM    730  HA  VAL 0  48      -8.399   8.345  -0.707  1.00  0.00           H  
ATOM    731  HB  VAL 0  48      -8.479   7.276   1.940  1.00  0.00           H  
ATOM    732 HG11 VAL 0  48      -8.031   5.092   0.162  1.00  0.00           H  
ATOM    733 HG12 VAL 0  48      -7.005   5.202   1.575  1.00  0.00           H  
ATOM    734 HG13 VAL 0  48      -8.594   5.080   1.871  1.00  0.00           H  
ATOM    735 HG21 VAL 0  48      -6.169   8.024   0.088  1.00  0.00           H  
ATOM    736 HG22 VAL 0  48      -6.476   8.602   1.720  1.00  0.00           H  
ATOM    737 HG23 VAL 0  48      -5.773   7.095   1.526  1.00  0.00           H  
ATOM    738  N   CYS 0  49     -11.246   6.512   0.099  1.00  0.00      R00  N  
ATOM    739  CA  CYS 0  49     -12.344   5.751  -0.390  1.00  0.00      R00  C  
ATOM    740  C   CYS 0  49     -12.991   6.442  -1.560  1.00  0.00      R00  C  
ATOM    741  O   CYS 0  49     -13.338   5.767  -2.487  1.00  0.00      R00  O  
ATOM    742  CB  CYS 0  49     -13.469   5.500   0.720  1.00  0.00      R00  C  
ATOM    743  SG  CYS 0  49     -12.654   4.688   2.105  1.00  0.00      R00  S  
ATOM    744  H   CYS 0  49     -11.424   6.965   0.984  1.00  0.00      R00  H  
ATOM    745  HA  CYS 0  49     -12.066   4.733  -0.662  1.00  0.00           H  
ATOM    746  HB3 CYS 0  49     -14.348   4.919   0.442  1.00  0.00           H  
ATOM    747  HB2 CYS 0  49     -13.961   6.392   1.107  1.00  0.00           H  
ATOM    748  HG  CYS 0  49     -11.864   5.702   2.470  1.00  0.00           H  
ATOM    749  N   VAL 0  50     -13.165   7.754  -1.549  1.00  0.00      R00  N  
ATOM    750  CA  VAL 0  50     -13.632   8.483  -2.705  1.00  0.00      R00  C  
ATOM    751  C   VAL 0  50     -12.595   8.307  -3.878  1.00  0.00      R00  C  
ATOM    752  O   VAL 0  50     -12.948   7.899  -4.966  1.00  0.00      R00  O  
ATOM    753  CB  VAL 0  50     -13.919   9.950  -2.464  1.00  0.00      R00  C  
ATOM    754  CG1 VAL 0  50     -14.401  10.739  -3.692  1.00  0.00      R00  C  
ATOM    755  CG2 VAL 0  50     -14.860   9.936  -1.204  1.00  0.00      R00  C  
ATOM    756  H   VAL 0  50     -12.797   8.251  -0.750  1.00  0.00      R00  H  
ATOM    757  HA  VAL 0  50     -14.548   7.996  -3.038  1.00  0.00           H  
ATOM    758  HB  VAL 0  50     -13.009  10.510  -2.249  1.00  0.00           H  
ATOM    759 HG11 VAL 0  50     -14.944  11.617  -3.343  1.00  0.00           H  
ATOM    760 HG12 VAL 0  50     -13.546  11.051  -4.292  1.00  0.00           H  
ATOM    761 HG13 VAL 0  50     -15.084  10.204  -4.352  1.00  0.00           H  
ATOM    762 HG21 VAL 0  50     -15.545   9.091  -1.271  1.00  0.00           H  
ATOM    763 HG22 VAL 0  50     -14.399   9.740  -0.236  1.00  0.00           H  
ATOM    764 HG23 VAL 0  50     -15.368  10.891  -1.340  1.00  0.00           H  
ATOM    765  N   VAL 0  51     -11.398   8.600  -3.539  1.00  0.00      R00  N  
ATOM    766  CA  VAL 0  51     -10.248   8.398  -4.528  1.00  0.00      R00  C  
ATOM    767  C   VAL 0  51     -10.074   7.000  -5.064  1.00  0.00      R00  C  
ATOM    768  O   VAL 0  51      -9.965   6.816  -6.290  1.00  0.00      R00  O  
ATOM    769  CB  VAL 0  51      -8.891   8.942  -4.045  1.00  0.00      R00  C  
ATOM    770  CG1 VAL 0  51      -7.661   8.730  -4.975  1.00  0.00      R00  C  
ATOM    771  CG2 VAL 0  51      -9.006  10.402  -3.662  1.00  0.00      R00  C  
ATOM    772  H   VAL 0  51     -11.213   8.994  -2.627  1.00  0.00      R00  H  
ATOM    773  HA  VAL 0  51     -10.630   8.976  -5.370  1.00  0.00           H  
ATOM    774  HB  VAL 0  51      -8.699   8.356  -3.147  1.00  0.00           H  
ATOM    775 HG11 VAL 0  51      -7.919   9.054  -5.983  1.00  0.00           H  
ATOM    776 HG12 VAL 0  51      -6.745   9.240  -4.678  1.00  0.00           H  
ATOM    777 HG13 VAL 0  51      -7.238   7.738  -5.136  1.00  0.00           H  
ATOM    778 HG21 VAL 0  51      -9.798  10.589  -2.936  1.00  0.00           H  
ATOM    779 HG22 VAL 0  51      -8.098  10.834  -3.240  1.00  0.00           H  
ATOM    780 HG23 VAL 0  51      -9.263  11.109  -4.451  1.00  0.00           H  
ATOM    781  N   GLY 0  52     -10.266   5.942  -4.241  1.00  0.00      R00  N  
ATOM    782  CA  GLY 0  52     -10.255   4.553  -4.561  1.00  0.00      R00  C  
ATOM    783  C   GLY 0  52     -11.467   4.276  -5.446  1.00  0.00      R00  C  
ATOM    784  O   GLY 0  52     -11.342   3.688  -6.504  1.00  0.00      R00  O  
ATOM    785  H   GLY 0  52     -10.295   6.230  -3.273  1.00  0.00      R00  H  
ATOM    786  HA3 GLY 0  52     -10.300   4.008  -3.618  1.00  0.00           H  
ATOM    787  HA2 GLY 0  52      -9.375   4.225  -5.115  1.00  0.00           H  
ATOM    788  N   LEU 0  53     -12.689   4.729  -5.096  1.00  0.00      R00  N  
ATOM    789  CA  LEU 0  53     -13.913   4.609  -5.913  1.00  0.00      R00  C  
ATOM    790  C   LEU 0  53     -13.924   5.341  -7.313  1.00  0.00      R00  C  
ATOM    791  O   LEU 0  53     -14.703   4.960  -8.189  1.00  0.00      R00  O  
ATOM    792  CB  LEU 0  53     -15.025   5.150  -5.060  1.00  0.00      R00  C  
ATOM    793  CG  LEU 0  53     -15.540   4.286  -3.865  1.00  0.00      R00  C  
ATOM    794  CD1 LEU 0  53     -16.413   5.046  -2.989  1.00  0.00      R00  C  
ATOM    795  CD2 LEU 0  53     -16.189   2.975  -4.387  1.00  0.00      R00  C  
ATOM    796  H   LEU 0  53     -12.788   5.252  -4.238  1.00  0.00      R00  H  
ATOM    797  HA  LEU 0  53     -13.921   3.536  -6.103  1.00  0.00           H  
ATOM    798  HB3 LEU 0  53     -15.915   5.248  -5.682  1.00  0.00           H  
ATOM    799  HB2 LEU 0  53     -14.791   6.163  -4.734  1.00  0.00           H  
ATOM    800  HG  LEU 0  53     -14.693   3.923  -3.282  1.00  0.00           H  
ATOM    801 HD11 LEU 0  53     -15.934   5.977  -2.685  1.00  0.00           H  
ATOM    802 HD12 LEU 0  53     -17.433   5.209  -3.339  1.00  0.00           H  
ATOM    803 HD13 LEU 0  53     -16.554   4.618  -1.997  1.00  0.00           H  
ATOM    804 HD21 LEU 0  53     -17.027   3.151  -5.061  1.00  0.00           H  
ATOM    805 HD22 LEU 0  53     -15.487   2.233  -4.767  1.00  0.00           H  
ATOM    806 HD23 LEU 0  53     -16.658   2.398  -3.590  1.00  0.00           H  
ATOM    807  N   LEU 0  54     -13.083   6.353  -7.413  1.00  0.00      R00  N  
ATOM    808  CA  LEU 0  54     -12.679   7.030  -8.648  1.00  0.00      R00  C  
ATOM    809  C   LEU 0  54     -11.746   6.097  -9.444  1.00  0.00      R00  C  
ATOM    810  O   LEU 0  54     -12.130   5.693 -10.532  1.00  0.00      R00  O  
ATOM    811  CB  LEU 0  54     -11.971   8.353  -8.223  1.00  0.00      R00  C  
ATOM    812  CG  LEU 0  54     -12.829   9.639  -8.400  1.00  0.00      R00  C  
ATOM    813  CD1 LEU 0  54     -12.230  10.801  -7.604  1.00  0.00      R00  C  
ATOM    814  CD2 LEU 0  54     -13.082   9.852  -9.960  1.00  0.00      R00  C  
ATOM    815  H   LEU 0  54     -12.615   6.486  -6.528  1.00  0.00      R00  H  
ATOM    816  HA  LEU 0  54     -13.609   7.210  -9.188  1.00  0.00           H  
ATOM    817  HB3 LEU 0  54     -11.076   8.499  -8.828  1.00  0.00           H  
ATOM    818  HB2 LEU 0  54     -11.762   8.422  -7.155  1.00  0.00           H  
ATOM    819  HG  LEU 0  54     -13.778   9.319  -7.969  1.00  0.00           H  
ATOM    820 HD11 LEU 0  54     -12.890  11.011  -6.762  1.00  0.00           H  
ATOM    821 HD12 LEU 0  54     -11.293  10.585  -7.090  1.00  0.00           H  
ATOM    822 HD13 LEU 0  54     -12.054  11.669  -8.239  1.00  0.00           H  
ATOM    823 HD21 LEU 0  54     -12.390   9.312 -10.606  1.00  0.00           H  
ATOM    824 HD22 LEU 0  54     -14.093   9.571 -10.256  1.00  0.00           H  
ATOM    825 HD23 LEU 0  54     -12.895  10.902 -10.189  1.00  0.00           H  
ATOM    826  N   GLY 0  55     -10.681   5.588  -8.821  1.00  0.00      R00  N  
ATOM    827  CA  GLY 0  55      -9.725   4.662  -9.474  1.00  0.00      R00  C  
ATOM    828  C   GLY 0  55     -10.365   3.413 -10.046  1.00  0.00      R00  C  
ATOM    829  O   GLY 0  55     -10.223   3.207 -11.350  1.00  0.00      R00  O  
ATOM    830  H   GLY 0  55     -10.456   5.793  -7.858  1.00  0.00      R00  H  
ATOM    831  HA3 GLY 0  55      -8.851   4.390  -8.883  1.00  0.00           H  
ATOM    832  HA2 GLY 0  55      -9.322   5.218 -10.321  1.00  0.00           H  
ATOM    833  N   ASN 0  56     -11.108   2.689  -9.188  1.00  0.00      R00  N  
ATOM    834  CA  ASN 0  56     -11.944   1.554  -9.533  1.00  0.00      R00  C  
ATOM    835  C   ASN 0  56     -12.971   1.858 -10.653  1.00  0.00      R00  C  
ATOM    836  O   ASN 0  56     -13.478   0.861 -11.242  1.00  0.00      R00  O  
ATOM    837  CB  ASN 0  56     -12.656   1.101  -8.283  1.00  0.00      R00  C  
ATOM    838  CG  ASN 0  56     -11.845   0.439  -7.099  1.00  0.00      R00  C  
ATOM    839  OD1 ASN 0  56     -12.153   0.666  -5.969  1.00  0.00      R00  O  
ATOM    840  ND2 ASN 0  56     -10.812  -0.460  -7.377  1.00  0.00      R00  N  
ATOM    841  H   ASN 0  56     -11.089   2.983  -8.222  1.00  0.00      R00  H  
ATOM    842 HD21 ASN 0  56     -10.323  -0.883  -6.601  1.00  0.00      R00  H  
ATOM    843 HD22 ASN 0  56     -10.808  -0.950  -8.260  1.00  0.00      R00  H  
ATOM    844  HA  ASN 0  56     -11.082   0.968  -9.849  1.00  0.00           H  
ATOM    845  HB3 ASN 0  56     -13.289   0.239  -8.496  1.00  0.00           H  
ATOM    846  HB2 ASN 0  56     -13.150   1.920  -7.761  1.00  0.00           H  
ATOM    847  N   THR 0  57     -13.219   3.101 -11.051  1.00  0.00      R00  N  
ATOM    848  CA  THR 0  57     -13.994   3.409 -12.194  1.00  0.00      R00  C  
ATOM    849  C   THR 0  57     -13.141   3.675 -13.401  1.00  0.00      R00  C  
ATOM    850  O   THR 0  57     -13.404   3.073 -14.472  1.00  0.00      R00  O  
ATOM    851  CB  THR 0  57     -14.975   4.578 -11.902  1.00  0.00      R00  C  
ATOM    852  OG1 THR 0  57     -15.734   4.337 -10.681  1.00  0.00      R00  O  
ATOM    853  CG2 THR 0  57     -16.072   4.845 -12.929  1.00  0.00      R00  C  
ATOM    854  H   THR 0  57     -12.895   3.943 -10.597  1.00  0.00      R00  H  
ATOM    855  HG1 THR 0  57     -15.262   4.709  -9.932  1.00  0.00      R00  H  
ATOM    856  HA  THR 0  57     -14.608   2.545 -12.450  1.00  0.00           H  
ATOM    857  HB  THR 0  57     -14.418   5.504 -11.758  1.00  0.00           H  
ATOM    858 HG21 THR 0  57     -16.639   5.740 -12.672  1.00  0.00           H  
ATOM    859 HG22 THR 0  57     -15.612   5.011 -13.903  1.00  0.00           H  
ATOM    860 HG23 THR 0  57     -16.802   4.040 -13.015  1.00  0.00           H  
ATOM    861  N   LEU 0  58     -12.074   4.488 -13.248  1.00  0.00      R00  N  
ATOM    862  CA  LEU 0  58     -11.036   4.915 -14.208  1.00  0.00      R00  C  
ATOM    863  C   LEU 0  58     -10.343   3.757 -14.903  1.00  0.00      R00  C  
ATOM    864  O   LEU 0  58     -10.348   3.736 -16.162  1.00  0.00      R00  O  
ATOM    865  CB  LEU 0  58     -10.011   5.842 -13.559  1.00  0.00      R00  C  
ATOM    866  CG  LEU 0  58     -10.557   7.182 -13.050  1.00  0.00      R00  C  
ATOM    867  CD1 LEU 0  58      -9.677   7.908 -12.031  1.00  0.00      R00  C  
ATOM    868  CD2 LEU 0  58     -11.039   8.043 -14.223  1.00  0.00      R00  C  
ATOM    869  H   LEU 0  58     -11.948   4.816 -12.302  1.00  0.00      R00  H  
ATOM    870  HA  LEU 0  58     -11.496   5.399 -15.069  1.00  0.00           H  
ATOM    871  HB3 LEU 0  58      -9.297   6.064 -14.353  1.00  0.00           H  
ATOM    872  HB2 LEU 0  58      -9.327   5.447 -12.808  1.00  0.00           H  
ATOM    873  HG  LEU 0  58     -11.430   6.987 -12.427  1.00  0.00           H  
ATOM    874 HD11 LEU 0  58      -8.839   8.378 -12.546  1.00  0.00           H  
ATOM    875 HD12 LEU 0  58     -10.154   8.666 -11.410  1.00  0.00           H  
ATOM    876 HD13 LEU 0  58      -9.225   7.205 -11.332  1.00  0.00           H  
ATOM    877 HD21 LEU 0  58     -10.526   7.878 -15.170  1.00  0.00           H  
ATOM    878 HD22 LEU 0  58     -12.120   8.081 -14.360  1.00  0.00           H  
ATOM    879 HD23 LEU 0  58     -10.828   9.084 -13.977  1.00  0.00           H  
ATOM    880  N   VAL 0  59      -9.849   2.755 -14.157  1.00  0.00      R00  N  
ATOM    881  CA  VAL 0  59      -9.233   1.553 -14.640  1.00  0.00      R00  C  
ATOM    882  C   VAL 0  59     -10.254   0.700 -15.457  1.00  0.00      R00  C  
ATOM    883  O   VAL 0  59      -9.766  -0.075 -16.285  1.00  0.00      R00  O  
ATOM    884  CB  VAL 0  59      -8.725   0.840 -13.359  1.00  0.00      R00  C  
ATOM    885  CG1 VAL 0  59      -9.723   0.095 -12.435  1.00  0.00      R00  C  
ATOM    886  CG2 VAL 0  59      -7.625  -0.142 -13.698  1.00  0.00      R00  C  
ATOM    887  H   VAL 0  59      -9.805   2.732 -13.148  1.00  0.00      R00  H  
ATOM    888  HA  VAL 0  59      -8.366   1.777 -15.260  1.00  0.00           H  
ATOM    889  HB  VAL 0  59      -8.206   1.596 -12.771  1.00  0.00           H  
ATOM    890 HG11 VAL 0  59     -10.018  -0.826 -12.938  1.00  0.00           H  
ATOM    891 HG12 VAL 0  59      -9.174  -0.229 -11.551  1.00  0.00           H  
ATOM    892 HG13 VAL 0  59     -10.632   0.673 -12.268  1.00  0.00           H  
ATOM    893 HG21 VAL 0  59      -7.986  -0.804 -14.485  1.00  0.00           H  
ATOM    894 HG22 VAL 0  59      -6.828   0.454 -14.142  1.00  0.00           H  
ATOM    895 HG23 VAL 0  59      -7.232  -0.705 -12.851  1.00  0.00           H  
ATOM    896  N   ILE 0  60     -11.571   0.740 -15.243  1.00  0.00      R00  N  
ATOM    897  CA  ILE 0  60     -12.567   0.107 -16.264  1.00  0.00      R00  C  
ATOM    898  C   ILE 0  60     -12.737   0.944 -17.553  1.00  0.00      R00  C  
ATOM    899  O   ILE 0  60     -12.577   0.536 -18.683  1.00  0.00      R00  O  
ATOM    900  CB  ILE 0  60     -13.945  -0.239 -15.436  1.00  0.00      R00  C  
ATOM    901  CG2 ILE 0  60     -15.252  -0.512 -16.319  1.00  0.00      R00  C  
ATOM    902  CG1 ILE 0  60     -13.693  -1.509 -14.517  1.00  0.00      R00  C  
ATOM    903  CD1 ILE 0  60     -14.675  -1.447 -13.390  1.00  0.00      R00  C  
ATOM    904  H   ILE 0  60     -12.045   1.441 -14.692  1.00  0.00      R00  H  
ATOM    905  HA  ILE 0  60     -12.043  -0.803 -16.558  1.00  0.00           H  
ATOM    906  HB  ILE 0  60     -14.136   0.630 -14.807  1.00  0.00           H  
ATOM    907 HG21 ILE 0  60     -15.262  -1.326 -17.044  1.00  0.00           H  
ATOM    908 HG22 ILE 0  60     -16.194  -0.581 -15.774  1.00  0.00           H  
ATOM    909 HG23 ILE 0  60     -15.499   0.367 -16.914  1.00  0.00           H  
ATOM    910 HG13 ILE 0  60     -12.698  -1.511 -14.072  1.00  0.00           H  
ATOM    911 HG12 ILE 0  60     -13.791  -2.451 -15.058  1.00  0.00           H  
ATOM    912 HD11 ILE 0  60     -15.678  -1.773 -13.663  1.00  0.00           H  
ATOM    913 HD12 ILE 0  60     -14.365  -2.054 -12.539  1.00  0.00           H  
ATOM    914 HD13 ILE 0  60     -14.684  -0.429 -13.000  1.00  0.00           H  
ATOM    915  N   TYR 0  61     -13.220   2.130 -17.241  1.00  0.00      R00  N  
ATOM    916  CA  TYR 0  61     -13.507   3.211 -18.239  1.00  0.00      R00  C  
ATOM    917  C   TYR 0  61     -12.377   3.478 -19.263  1.00  0.00      R00  C  
ATOM    918  O   TYR 0  61     -12.735   3.652 -20.425  1.00  0.00      R00  O  
ATOM    919  CB  TYR 0  61     -14.004   4.422 -17.526  1.00  0.00      R00  C  
ATOM    920  CG  TYR 0  61     -15.507   4.545 -17.044  1.00  0.00      R00  C  
ATOM    921  CD1 TYR 0  61     -16.279   5.586 -17.631  1.00  0.00      R00  C  
ATOM    922  CE1 TYR 0  61     -17.716   5.662 -17.452  1.00  0.00      R00  C  
ATOM    923  CD2 TYR 0  61     -16.153   3.665 -16.151  1.00  0.00      R00  C  
ATOM    924  CE2 TYR 0  61     -17.628   3.726 -16.005  1.00  0.00      R00  C  
ATOM    925  CZ  TYR 0  61     -18.346   4.607 -16.721  1.00  0.00      R00  C  
ATOM    926  OH  TYR 0  61     -19.698   4.746 -16.571  1.00  0.00      R00  O  
ATOM    927  H   TYR 0  61     -13.410   2.449 -16.301  1.00  0.00      R00  H  
ATOM    928  HH  TYR 0  61     -20.142   5.348 -17.172  1.00  0.00      R00  H  
ATOM    929  HA  TYR 0  61     -14.286   2.786 -18.872  1.00  0.00           H  
ATOM    930  HB3 TYR 0  61     -13.958   5.224 -18.262  1.00  0.00           H  
ATOM    931  HB2 TYR 0  61     -13.366   4.726 -16.696  1.00  0.00           H  
ATOM    932  HD1 TYR 0  61     -15.880   6.352 -18.280  1.00  0.00           H  
ATOM    933  HE1 TYR 0  61     -18.352   6.313 -18.033  1.00  0.00           H  
ATOM    934  HD2 TYR 0  61     -15.611   2.880 -15.646  1.00  0.00           H  
ATOM    935  HE2 TYR 0  61     -18.113   2.996 -15.374  1.00  0.00           H  
ATOM    936  N   VAL 0  62     -11.087   3.410 -18.895  1.00  0.00      R00  N  
ATOM    937  CA  VAL 0  62      -9.963   3.602 -19.768  1.00  0.00      R00  C  
ATOM    938  C   VAL 0  62      -9.943   2.517 -20.880  1.00  0.00      R00  C  
ATOM    939  O   VAL 0  62      -9.497   2.814 -22.007  1.00  0.00      R00  O  
ATOM    940  CB  VAL 0  62      -8.549   3.544 -19.105  1.00  0.00      R00  C  
ATOM    941  CG1 VAL 0  62      -8.238   4.892 -18.386  1.00  0.00      R00  C  
ATOM    942  CG2 VAL 0  62      -8.184   2.357 -18.235  1.00  0.00      R00  C  
ATOM    943  H   VAL 0  62     -10.921   3.143 -17.935  1.00  0.00      R00  H  
ATOM    944  HA  VAL 0  62      -9.929   4.585 -20.239  1.00  0.00           H  
ATOM    945  HB  VAL 0  62      -7.790   3.512 -19.887  1.00  0.00           H  
ATOM    946 HG11 VAL 0  62      -8.831   5.098 -17.495  1.00  0.00           H  
ATOM    947 HG12 VAL 0  62      -7.193   5.189 -18.298  1.00  0.00           H  
ATOM    948 HG13 VAL 0  62      -8.532   5.747 -18.995  1.00  0.00           H  
ATOM    949 HG21 VAL 0  62      -8.043   1.413 -18.761  1.00  0.00           H  
ATOM    950 HG22 VAL 0  62      -7.249   2.330 -17.675  1.00  0.00           H  
ATOM    951 HG23 VAL 0  62      -9.052   2.082 -17.636  1.00  0.00           H  
ATOM    952  N   VAL 0  63     -10.456   1.368 -20.543  1.00  0.00      R00  N  
ATOM    953  CA  VAL 0  63     -10.375   0.190 -21.389  1.00  0.00      R00  C  
ATOM    954  C   VAL 0  63     -11.700   0.139 -22.256  1.00  0.00      R00  C  
ATOM    955  O   VAL 0  63     -11.659  -0.154 -23.466  1.00  0.00      R00  O  
ATOM    956  CB  VAL 0  63     -10.257  -1.093 -20.564  1.00  0.00      R00  C  
ATOM    957  CG1 VAL 0  63     -10.034  -2.373 -21.386  1.00  0.00      R00  C  
ATOM    958  CG2 VAL 0  63      -9.079  -1.001 -19.514  1.00  0.00      R00  C  
ATOM    959  H   VAL 0  63     -10.920   1.088 -19.691  1.00  0.00      R00  H  
ATOM    960  HA  VAL 0  63      -9.616   0.347 -22.156  1.00  0.00           H  
ATOM    961  HB  VAL 0  63     -11.225  -1.233 -20.084  1.00  0.00           H  
ATOM    962 HG11 VAL 0  63      -9.133  -2.197 -21.973  1.00  0.00           H  
ATOM    963 HG12 VAL 0  63      -9.841  -3.175 -20.674  1.00  0.00           H  
ATOM    964 HG13 VAL 0  63     -10.888  -2.753 -21.947  1.00  0.00           H  
ATOM    965 HG21 VAL 0  63      -8.156  -0.694 -20.007  1.00  0.00           H  
ATOM    966 HG22 VAL 0  63      -9.368  -0.309 -18.723  1.00  0.00           H  
ATOM    967 HG23 VAL 0  63      -9.041  -1.948 -18.977  1.00  0.00           H  
ATOM    968  N   LEU 0  64     -12.891   0.366 -21.645  1.00  0.00      R00  N  
ATOM    969  CA  LEU 0  64     -14.186   0.104 -22.233  1.00  0.00      R00  C  
ATOM    970  C   LEU 0  64     -14.782   1.276 -23.069  1.00  0.00      R00  C  
ATOM    971  O   LEU 0  64     -15.311   1.009 -24.149  1.00  0.00      R00  O  
ATOM    972  CB  LEU 0  64     -15.218  -0.382 -21.138  1.00  0.00      R00  C  
ATOM    973  CG  LEU 0  64     -15.227  -1.885 -20.764  1.00  0.00      R00  C  
ATOM    974  CD1 LEU 0  64     -13.918  -2.398 -20.210  1.00  0.00      R00  C  
ATOM    975  CD2 LEU 0  64     -16.475  -2.402 -19.998  1.00  0.00      R00  C  
ATOM    976  H   LEU 0  64     -12.812   0.299 -20.640  1.00  0.00      R00  H  
ATOM    977  HA  LEU 0  64     -14.092  -0.725 -22.935  1.00  0.00           H  
ATOM    978  HB3 LEU 0  64     -16.212  -0.013 -21.391  1.00  0.00           H  
ATOM    979  HB2 LEU 0  64     -15.029   0.282 -20.294  1.00  0.00           H  
ATOM    980  HG  LEU 0  64     -15.380  -2.366 -21.730  1.00  0.00           H  
ATOM    981 HD11 LEU 0  64     -13.571  -2.066 -19.231  1.00  0.00           H  
ATOM    982 HD12 LEU 0  64     -14.054  -3.442 -19.926  1.00  0.00           H  
ATOM    983 HD13 LEU 0  64     -13.032  -2.284 -20.835  1.00  0.00           H  
ATOM    984 HD21 LEU 0  64     -16.215  -2.592 -18.956  1.00  0.00           H  
ATOM    985 HD22 LEU 0  64     -17.305  -1.699 -20.071  1.00  0.00           H  
ATOM    986 HD23 LEU 0  64     -16.877  -3.328 -20.408  1.00  0.00           H  
ATOM    987  N   ARG 0  65     -14.518   2.505 -22.591  1.00  0.00      R00  N  
ATOM    988  CA  ARG 0  65     -15.180   3.706 -23.117  1.00  0.00      R00  C  
ATOM    989  C   ARG 0  65     -14.213   4.560 -23.941  1.00  0.00      R00  C  
ATOM    990  O   ARG 0  65     -14.677   5.216 -24.903  1.00  0.00      R00  O  
ATOM    991  CB  ARG 0  65     -15.750   4.481 -21.963  1.00  0.00      R00  C  
ATOM    992  CG  ARG 0  65     -16.372   5.865 -22.351  1.00  0.00      R00  C  
ATOM    993  CD  ARG 0  65     -17.787   5.917 -22.980  1.00  0.00      R00  C  
ATOM    994  NE  ARG 0  65     -18.755   5.431 -21.904  1.00  0.00      R00  N  
ATOM    995  CZ  ARG 0  65     -19.291   6.175 -20.921  1.00  0.00      R00  C  
ATOM    996  NH1 ARG 0  65     -20.105   5.570 -20.040  1.00  0.00      R00  N  
ATOM    997  NH2 ARG 0  65     -19.196   7.541 -20.885  1.00  0.00      R00  N1+
ATOM    998  H   ARG 0  65     -13.933   2.564 -21.770  1.00  0.00      R00  H  
ATOM    999  HE  ARG 0  65     -18.857   4.426 -21.894  1.00  0.00      R00  H  
ATOM   1000 HH11 ARG 0  65     -20.515   6.176 -19.343  1.00  0.00      R00  H  
ATOM   1001 HH12 ARG 0  65     -20.450   4.626 -20.139  1.00  0.00      R00  H  
ATOM   1002 HH21 ARG 0  65     -19.938   8.076 -20.457  1.00  0.00      R00  H  
ATOM   1003 HH22 ARG 0  65     -18.562   8.126 -21.410  1.00  0.00      R00  H  
ATOM   1004  HA  ARG 0  65     -15.945   3.334 -23.799  1.00  0.00           H  
ATOM   1005  HB3 ARG 0  65     -14.926   4.685 -21.279  1.00  0.00           H  
ATOM   1006  HB2 ARG 0  65     -16.515   3.880 -21.472  1.00  0.00           H  
ATOM   1007  HG3 ARG 0  65     -15.817   6.591 -22.944  1.00  0.00           H  
ATOM   1008  HG2 ARG 0  65     -16.230   6.464 -21.452  1.00  0.00           H  
ATOM   1009  HD3 ARG 0  65     -17.928   5.125 -23.716  1.00  0.00           H  
ATOM   1010  HD2 ARG 0  65     -17.984   6.831 -23.540  1.00  0.00           H  
ATOM   1011  N   TYR 0  66     -12.966   4.649 -23.453  1.00  0.00      R00  N  
ATOM   1012  CA  TYR 0  66     -11.865   5.509 -24.016  1.00  0.00      R00  C  
ATOM   1013  C   TYR 0  66     -11.007   4.789 -25.071  1.00  0.00      R00  C  
ATOM   1014  O   TYR 0  66     -10.617   5.401 -25.977  1.00  0.00      R00  O  
ATOM   1015  CB  TYR 0  66     -11.026   6.197 -22.931  1.00  0.00      R00  C  
ATOM   1016  CG  TYR 0  66     -11.757   6.985 -21.811  1.00  0.00      R00  C  
ATOM   1017  CD1 TYR 0  66     -11.165   7.049 -20.535  1.00  0.00      R00  C  
ATOM   1018  CE1 TYR 0  66     -11.789   7.754 -19.505  1.00  0.00      R00  C  
ATOM   1019  CD2 TYR 0  66     -12.960   7.644 -22.031  1.00  0.00      R00  C  
ATOM   1020  CE2 TYR 0  66     -13.606   8.353 -21.043  1.00  0.00      R00  C  
ATOM   1021  CZ  TYR 0  66     -13.001   8.410 -19.753  1.00  0.00      R00  C  
ATOM   1022  OH  TYR 0  66     -13.693   9.072 -18.770  1.00  0.00      R00  O  
ATOM   1023  H   TYR 0  66     -12.687   4.176 -22.606  1.00  0.00      R00  H  
ATOM   1024  HH  TYR 0  66     -14.473   9.440 -19.191  1.00  0.00      R00  H  
ATOM   1025  HA  TYR 0  66     -12.360   6.336 -24.525  1.00  0.00           H  
ATOM   1026  HB3 TYR 0  66     -10.328   6.884 -23.410  1.00  0.00           H  
ATOM   1027  HB2 TYR 0  66     -10.480   5.425 -22.389  1.00  0.00           H  
ATOM   1028  HD1 TYR 0  66     -10.197   6.626 -20.308  1.00  0.00           H  
ATOM   1029  HE1 TYR 0  66     -11.312   7.846 -18.540  1.00  0.00           H  
ATOM   1030  HD2 TYR 0  66     -13.418   7.535 -23.002  1.00  0.00           H  
ATOM   1031  HE2 TYR 0  66     -14.551   8.790 -21.329  1.00  0.00           H  
ATOM   1032  N   SER 0  67     -10.771   3.473 -24.887  1.00  0.00      R00  N  
ATOM   1033  CA  SER 0  67     -10.109   2.575 -25.862  1.00  0.00      R00  C  
ATOM   1034  C   SER 0  67     -11.223   1.652 -26.410  1.00  0.00      R00  C  
ATOM   1035  O   SER 0  67     -12.283   1.405 -25.803  1.00  0.00      R00  O  
ATOM   1036  CB  SER 0  67      -9.099   1.812 -24.996  1.00  0.00      R00  C  
ATOM   1037  OG  SER 0  67      -8.268   1.017 -25.745  1.00  0.00      R00  O  
ATOM   1038  H   SER 0  67     -11.089   2.982 -24.064  1.00  0.00      R00  H  
ATOM   1039  HG  SER 0  67      -7.759   1.604 -26.309  1.00  0.00      R00  H  
ATOM   1040  HA  SER 0  67      -9.566   3.166 -26.599  1.00  0.00           H  
ATOM   1041  HB3 SER 0  67      -9.727   1.209 -24.340  1.00  0.00           H  
ATOM   1042  HB2 SER 0  67      -8.559   2.461 -24.307  1.00  0.00           H  
ATOM   1043  N   LYS 0  68     -10.890   1.036 -27.561  1.00  0.00      R00  N  
ATOM   1044  CA  LYS 0  68     -11.563  -0.174 -28.163  1.00  0.00      R00  C  
ATOM   1045  C   LYS 0  68     -11.094  -1.482 -27.542  1.00  0.00      R00  C  
ATOM   1046  O   LYS 0  68     -11.008  -2.478 -28.254  1.00  0.00      R00  O  
ATOM   1047  CB  LYS 0  68     -11.425  -0.165 -29.654  1.00  0.00      R00  C  
ATOM   1048  CG  LYS 0  68     -12.022   1.085 -30.235  1.00  0.00      R00  C  
ATOM   1049  CD  LYS 0  68     -13.555   1.030 -30.297  1.00  0.00      R00  C  
ATOM   1050  CE  LYS 0  68     -14.219   2.195 -31.015  1.00  0.00      R00  C  
ATOM   1051  NZ  LYS 0  68     -15.700   2.104 -31.073  1.00  0.00      R00  N1+
ATOM   1052  H   LYS 0  68     -10.071   1.370 -28.048  1.00  0.00      R00  H  
ATOM   1053  HZ1 LYS 0  68     -15.836   1.187 -31.472  1.00  0.00      R00  H  
ATOM   1054  HZ2 LYS 0  68     -16.152   2.185 -30.173  1.00  0.00      R00  H  
ATOM   1055  HZ3 LYS 0  68     -16.029   2.920 -31.570  1.00  0.00      R00  H  
ATOM   1056  HA  LYS 0  68     -12.622  -0.016 -27.961  1.00  0.00           H  
ATOM   1057  HB3 LYS 0  68     -11.943  -0.995 -30.133  1.00  0.00           H  
ATOM   1058  HB2 LYS 0  68     -10.396  -0.312 -29.982  1.00  0.00           H  
ATOM   1059  HG3 LYS 0  68     -11.672   1.392 -31.221  1.00  0.00           H  
ATOM   1060  HG2 LYS 0  68     -11.775   1.973 -29.653  1.00  0.00           H  
ATOM   1061  HD3 LYS 0  68     -13.953   0.926 -29.288  1.00  0.00           H  
ATOM   1062  HD2 LYS 0  68     -13.898   0.128 -30.804  1.00  0.00           H  
ATOM   1063  HE3 LYS 0  68     -13.734   2.375 -31.974  1.00  0.00           H  
ATOM   1064  HE2 LYS 0  68     -14.075   3.094 -30.416  1.00  0.00           H  
ATOM   1065  N   MET 0  69     -10.959  -1.443 -26.184  1.00  0.00      R00  N  
ATOM   1066  CA  MET 0  69     -10.354  -2.519 -25.438  1.00  0.00      R00  C  
ATOM   1067  C   MET 0  69      -8.921  -2.963 -25.918  1.00  0.00      R00  C  
ATOM   1068  O   MET 0  69      -8.509  -4.074 -25.671  1.00  0.00      R00  O  
ATOM   1069  CB  MET 0  69     -11.407  -3.677 -25.136  1.00  0.00      R00  C  
ATOM   1070  CG  MET 0  69     -12.710  -3.279 -24.277  1.00  0.00      R00  C  
ATOM   1071  SD  MET 0  69     -13.724  -4.682 -23.535  1.00  0.00      R00  S  
ATOM   1072  CE  MET 0  69     -12.491  -5.290 -22.405  1.00  0.00      R00  C  
ATOM   1073  H   MET 0  69     -11.355  -0.684 -25.648  1.00  0.00      R00  H  
ATOM   1074  HA  MET 0  69     -10.152  -2.055 -24.473  1.00  0.00           H  
ATOM   1075  HB3 MET 0  69     -10.890  -4.598 -24.868  1.00  0.00           H  
ATOM   1076  HB2 MET 0  69     -11.817  -4.006 -26.091  1.00  0.00           H  
ATOM   1077  HG3 MET 0  69     -13.294  -2.556 -24.847  1.00  0.00           H  
ATOM   1078  HG2 MET 0  69     -12.419  -2.764 -23.362  1.00  0.00           H  
ATOM   1079  HE1 MET 0  69     -11.526  -5.563 -22.833  1.00  0.00           H  
ATOM   1080  HE2 MET 0  69     -12.353  -4.454 -21.719  1.00  0.00           H  
ATOM   1081  HE3 MET 0  69     -12.895  -6.166 -21.897  1.00  0.00           H  
ATOM   1082  N   GLN 0  70      -8.188  -2.004 -26.560  1.00  0.00      R00  N  
ATOM   1083  CA  GLN 0  70      -6.906  -2.291 -27.217  1.00  0.00      R00  C  
ATOM   1084  C   GLN 0  70      -5.782  -2.078 -26.204  1.00  0.00      R00  C  
ATOM   1085  O   GLN 0  70      -4.684  -2.579 -26.474  1.00  0.00      R00  O  
ATOM   1086  CB  GLN 0  70      -6.677  -1.441 -28.432  1.00  0.00      R00  C  
ATOM   1087  CG  GLN 0  70      -7.558  -1.886 -29.709  1.00  0.00      R00  C  
ATOM   1088  CD  GLN 0  70      -7.302  -1.032 -30.921  1.00  0.00      R00  C  
ATOM   1089  OE1 GLN 0  70      -7.289   0.188 -30.793  1.00  0.00      R00  O  
ATOM   1090  NE2 GLN 0  70      -7.236  -1.635 -32.078  1.00  0.00      R00  N  
ATOM   1091  H   GLN 0  70      -8.644  -1.117 -26.720  1.00  0.00      R00  H  
ATOM   1092 HE21 GLN 0  70      -7.135  -1.122 -32.942  1.00  0.00      R00  H  
ATOM   1093 HE22 GLN 0  70      -7.253  -2.644 -32.129  1.00  0.00      R00  H  
ATOM   1094  HA  GLN 0  70      -6.858  -3.334 -27.530  1.00  0.00           H  
ATOM   1095  HB3 GLN 0  70      -5.624  -1.532 -28.695  1.00  0.00           H  
ATOM   1096  HB2 GLN 0  70      -6.952  -0.429 -28.134  1.00  0.00           H  
ATOM   1097  HG3 GLN 0  70      -8.558  -2.083 -29.320  1.00  0.00           H  
ATOM   1098  HG2 GLN 0  70      -7.130  -2.854 -29.968  1.00  0.00           H  
ATOM   1099  N   THR 0  71      -5.972  -1.191 -25.131  1.00  0.00      R00  N  
ATOM   1100  CA  THR 0  71      -4.934  -1.112 -24.092  1.00  0.00      R00  C  
ATOM   1101  C   THR 0  71      -4.891  -2.445 -23.274  1.00  0.00      R00  C  
ATOM   1102  O   THR 0  71      -5.904  -3.031 -22.893  1.00  0.00      R00  O  
ATOM   1103  CB  THR 0  71      -5.240   0.092 -23.145  1.00  0.00      R00  C  
ATOM   1104  OG1 THR 0  71      -4.501   0.148 -21.862  1.00  0.00      R00  O  
ATOM   1105  CG2 THR 0  71      -6.642   0.033 -22.585  1.00  0.00      R00  C  
ATOM   1106  H   THR 0  71      -6.826  -0.688 -24.940  1.00  0.00      R00  H  
ATOM   1107  HG1 THR 0  71      -3.623   0.043 -22.235  1.00  0.00      R00  H  
ATOM   1108  HA  THR 0  71      -3.952  -0.796 -24.444  1.00  0.00           H  
ATOM   1109  HB  THR 0  71      -5.015   1.058 -23.598  1.00  0.00           H  
ATOM   1110 HG21 THR 0  71      -7.061  -0.974 -22.591  1.00  0.00           H  
ATOM   1111 HG22 THR 0  71      -6.766   0.484 -21.601  1.00  0.00           H  
ATOM   1112 HG23 THR 0  71      -7.268   0.707 -23.169  1.00  0.00           H  
ATOM   1113  N   VAL 0  72      -3.652  -2.880 -22.953  1.00  0.00      R00  N  
ATOM   1114  CA  VAL 0  72      -3.284  -4.122 -22.221  1.00  0.00      R00  C  
ATOM   1115  C   VAL 0  72      -3.579  -4.035 -20.748  1.00  0.00      R00  C  
ATOM   1116  O   VAL 0  72      -3.506  -5.056 -20.062  1.00  0.00      R00  O  
ATOM   1117  CB  VAL 0  72      -1.741  -4.394 -22.299  1.00  0.00      R00  C  
ATOM   1118  CG1 VAL 0  72      -1.317  -4.663 -23.794  1.00  0.00      R00  C  
ATOM   1119  CG2 VAL 0  72      -0.870  -3.258 -21.674  1.00  0.00      R00  C  
ATOM   1120  H   VAL 0  72      -2.878  -2.386 -23.374  1.00  0.00      R00  H  
ATOM   1121  HA  VAL 0  72      -3.900  -4.995 -22.436  1.00  0.00           H  
ATOM   1122  HB  VAL 0  72      -1.419  -5.334 -21.852  1.00  0.00           H  
ATOM   1123 HG11 VAL 0  72      -1.942  -5.438 -24.239  1.00  0.00           H  
ATOM   1124 HG12 VAL 0  72      -1.474  -3.755 -24.376  1.00  0.00           H  
ATOM   1125 HG13 VAL 0  72      -0.303  -5.062 -23.837  1.00  0.00           H  
ATOM   1126 HG21 VAL 0  72      -1.347  -2.284 -21.779  1.00  0.00           H  
ATOM   1127 HG22 VAL 0  72      -0.625  -3.376 -20.619  1.00  0.00           H  
ATOM   1128 HG23 VAL 0  72       0.063  -3.054 -22.198  1.00  0.00           H  
ATOM   1129  N   THR 0  73      -4.073  -2.831 -20.264  1.00  0.00      R00  N  
ATOM   1130  CA  THR 0  73      -4.684  -2.686 -18.968  1.00  0.00      R00  C  
ATOM   1131  C   THR 0  73      -5.865  -3.666 -18.700  1.00  0.00      R00  C  
ATOM   1132  O   THR 0  73      -6.236  -3.820 -17.574  1.00  0.00      R00  O  
ATOM   1133  CB  THR 0  73      -5.207  -1.227 -18.871  1.00  0.00      R00  C  
ATOM   1134  OG1 THR 0  73      -4.181  -0.351 -19.254  1.00  0.00      R00  O  
ATOM   1135  CG2 THR 0  73      -5.731  -0.763 -17.494  1.00  0.00      R00  C  
ATOM   1136  H   THR 0  73      -4.143  -2.076 -20.932  1.00  0.00      R00  H  
ATOM   1137  HG1 THR 0  73      -4.335   0.026 -20.124  1.00  0.00      R00  H  
ATOM   1138  HA  THR 0  73      -3.818  -2.741 -18.308  1.00  0.00           H  
ATOM   1139  HB  THR 0  73      -6.133  -1.137 -19.437  1.00  0.00           H  
ATOM   1140 HG21 THR 0  73      -5.149  -1.313 -16.755  1.00  0.00           H  
ATOM   1141 HG22 THR 0  73      -5.398   0.260 -17.321  1.00  0.00           H  
ATOM   1142 HG23 THR 0  73      -6.748  -1.103 -17.295  1.00  0.00           H  
ATOM   1143  N   ASN 0  74      -6.453  -4.294 -19.802  1.00  0.00      R00  N  
ATOM   1144  CA  ASN 0  74      -7.430  -5.407 -19.739  1.00  0.00      R00  C  
ATOM   1145  C   ASN 0  74      -7.087  -6.571 -18.822  1.00  0.00      R00  C  
ATOM   1146  O   ASN 0  74      -7.985  -7.145 -18.173  1.00  0.00      R00  O  
ATOM   1147  CB  ASN 0  74      -7.812  -5.966 -21.178  1.00  0.00      R00  C  
ATOM   1148  CG  ASN 0  74      -8.940  -6.984 -21.145  1.00  0.00      R00  C  
ATOM   1149  OD1 ASN 0  74      -9.869  -6.873 -20.339  1.00  0.00      R00  O  
ATOM   1150  ND2 ASN 0  74      -8.960  -7.888 -22.099  1.00  0.00      R00  N  
ATOM   1151  H   ASN 0  74      -6.246  -4.075 -20.766  1.00  0.00      R00  H  
ATOM   1152 HD21 ASN 0  74      -9.773  -8.477 -22.207  1.00  0.00      R00  H  
ATOM   1153 HD22 ASN 0  74      -8.310  -7.899 -22.871  1.00  0.00      R00  H  
ATOM   1154  HA  ASN 0  74      -8.235  -4.954 -19.160  1.00  0.00           H  
ATOM   1155  HB3 ASN 0  74      -6.916  -6.528 -21.440  1.00  0.00           H  
ATOM   1156  HB2 ASN 0  74      -7.897  -5.166 -21.913  1.00  0.00           H  
ATOM   1157  N   MET 0  75      -5.772  -6.918 -18.872  1.00  0.00      R00  N  
ATOM   1158  CA  MET 0  75      -5.153  -8.063 -18.179  1.00  0.00      R00  C  
ATOM   1159  C   MET 0  75      -5.111  -7.768 -16.680  1.00  0.00      R00  C  
ATOM   1160  O   MET 0  75      -5.077  -8.567 -15.804  1.00  0.00      R00  O  
ATOM   1161  CB  MET 0  75      -3.744  -8.329 -18.762  1.00  0.00      R00  C  
ATOM   1162  CG  MET 0  75      -3.667  -8.727 -20.339  1.00  0.00      R00  C  
ATOM   1163  SD  MET 0  75      -4.466  -7.755 -21.597  1.00  0.00      R00  S  
ATOM   1164  CE  MET 0  75      -3.313  -7.776 -23.003  1.00  0.00      R00  C  
ATOM   1165  H   MET 0  75      -5.128  -6.394 -19.447  1.00  0.00      R00  H  
ATOM   1166  HA  MET 0  75      -5.849  -8.901 -18.213  1.00  0.00           H  
ATOM   1167  HB3 MET 0  75      -3.355  -9.184 -18.211  1.00  0.00           H  
ATOM   1168  HB2 MET 0  75      -3.063  -7.523 -18.490  1.00  0.00           H  
ATOM   1169  HG3 MET 0  75      -3.845  -9.791 -20.497  1.00  0.00           H  
ATOM   1170  HG2 MET 0  75      -2.599  -8.676 -20.553  1.00  0.00           H  
ATOM   1171  HE1 MET 0  75      -2.329  -7.460 -22.657  1.00  0.00           H  
ATOM   1172  HE2 MET 0  75      -3.154  -8.757 -23.450  1.00  0.00           H  
ATOM   1173  HE3 MET 0  75      -3.585  -7.134 -23.841  1.00  0.00           H  
ATOM   1174  N   TYR 0  76      -5.203  -6.490 -16.310  1.00  0.00      R00  N  
ATOM   1175  CA  TYR 0  76      -5.214  -6.020 -14.922  1.00  0.00      R00  C  
ATOM   1176  C   TYR 0  76      -6.639  -5.810 -14.360  1.00  0.00      R00  C  
ATOM   1177  O   TYR 0  76      -6.708  -5.286 -13.232  1.00  0.00      R00  O  
ATOM   1178  CB  TYR 0  76      -4.474  -4.688 -14.850  1.00  0.00      R00  C  
ATOM   1179  CG  TYR 0  76      -2.992  -4.611 -15.340  1.00  0.00      R00  C  
ATOM   1180  CD1 TYR 0  76      -2.249  -5.776 -15.651  1.00  0.00      R00  C  
ATOM   1181  CE1 TYR 0  76      -0.906  -5.692 -16.105  1.00  0.00      R00  C  
ATOM   1182  CD2 TYR 0  76      -2.395  -3.360 -15.477  1.00  0.00      R00  C  
ATOM   1183  CE2 TYR 0  76      -1.065  -3.226 -15.980  1.00  0.00      R00  C  
ATOM   1184  CZ  TYR 0  76      -0.328  -4.382 -16.251  1.00  0.00      R00  C  
ATOM   1185  OH  TYR 0  76       0.871  -4.219 -16.695  1.00  0.00      R00  O  
ATOM   1186  H   TYR 0  76      -5.512  -5.821 -17.001  1.00  0.00      R00  H  
ATOM   1187  HH  TYR 0  76       1.448  -4.910 -17.029  1.00  0.00      R00  H  
ATOM   1188  HA  TYR 0  76      -4.684  -6.698 -14.252  1.00  0.00           H  
ATOM   1189  HB3 TYR 0  76      -4.384  -4.338 -13.821  1.00  0.00           H  
ATOM   1190  HB2 TYR 0  76      -5.038  -3.902 -15.353  1.00  0.00           H  
ATOM   1191  HD1 TYR 0  76      -2.650  -6.761 -15.463  1.00  0.00           H  
ATOM   1192  HE1 TYR 0  76      -0.342  -6.477 -16.587  1.00  0.00           H  
ATOM   1193  HD2 TYR 0  76      -2.846  -2.407 -15.242  1.00  0.00           H  
ATOM   1194  HE2 TYR 0  76      -0.630  -2.243 -16.089  1.00  0.00           H  
ATOM   1195  N   ILE 0  77      -7.680  -6.255 -15.111  1.00  0.00      R00  N  
ATOM   1196  CA  ILE 0  77      -9.074  -6.190 -14.683  1.00  0.00      R00  C  
ATOM   1197  C   ILE 0  77      -9.844  -7.530 -15.000  1.00  0.00      R00  C  
ATOM   1198  O   ILE 0  77     -11.046  -7.540 -15.242  1.00  0.00      R00  O  
ATOM   1199  CB  ILE 0  77      -9.826  -4.903 -15.206  1.00  0.00      R00  C  
ATOM   1200  CG2 ILE 0  77      -9.286  -3.568 -14.596  1.00  0.00      R00  C  
ATOM   1201  CG1 ILE 0  77      -9.829  -4.814 -16.754  1.00  0.00      R00  C  
ATOM   1202  CD1 ILE 0  77     -10.642  -3.687 -17.397  1.00  0.00      R00  C  
ATOM   1203  H   ILE 0  77      -7.486  -6.675 -16.009  1.00  0.00      R00  H  
ATOM   1204  HA  ILE 0  77      -9.172  -6.239 -13.599  1.00  0.00           H  
ATOM   1205  HB  ILE 0  77     -10.868  -4.984 -14.895  1.00  0.00           H  
ATOM   1206 HG21 ILE 0  77      -9.410  -3.593 -13.513  1.00  0.00           H  
ATOM   1207 HG22 ILE 0  77      -8.278  -3.162 -14.683  1.00  0.00           H  
ATOM   1208 HG23 ILE 0  77     -10.064  -2.840 -14.825  1.00  0.00           H  
ATOM   1209 HG13 ILE 0  77     -10.273  -5.735 -17.132  1.00  0.00           H  
ATOM   1210 HG12 ILE 0  77      -8.811  -4.716 -17.131  1.00  0.00           H  
ATOM   1211 HD11 ILE 0  77     -10.786  -3.787 -18.473  1.00  0.00           H  
ATOM   1212 HD12 ILE 0  77     -11.671  -3.821 -17.066  1.00  0.00           H  
ATOM   1213 HD13 ILE 0  77     -10.377  -2.637 -17.269  1.00  0.00           H  
ATOM   1214  N   VAL 0  78      -9.120  -8.591 -14.869  1.00  0.00      R00  N  
ATOM   1215  CA  VAL 0  78      -9.653 -10.005 -14.823  1.00  0.00      R00  C  
ATOM   1216  C   VAL 0  78     -10.047 -10.506 -13.452  1.00  0.00      R00  C  
ATOM   1217  O   VAL 0  78     -10.869 -11.408 -13.410  1.00  0.00      R00  O  
ATOM   1218  CB  VAL 0  78      -8.604 -10.977 -15.445  1.00  0.00      R00  C  
ATOM   1219  CG1 VAL 0  78      -8.294 -10.715 -16.985  1.00  0.00      R00  C  
ATOM   1220  CG2 VAL 0  78      -7.222 -11.051 -14.675  1.00  0.00      R00  C  
ATOM   1221  H   VAL 0  78      -8.182  -8.422 -14.534  1.00  0.00      R00  H  
ATOM   1222  HA  VAL 0  78     -10.536 -10.082 -15.457  1.00  0.00           H  
ATOM   1223  HB  VAL 0  78      -9.039 -11.975 -15.395  1.00  0.00           H  
ATOM   1224 HG11 VAL 0  78      -7.727 -11.514 -17.462  1.00  0.00           H  
ATOM   1225 HG12 VAL 0  78      -9.201 -10.562 -17.571  1.00  0.00           H  
ATOM   1226 HG13 VAL 0  78      -7.664  -9.833 -17.096  1.00  0.00           H  
ATOM   1227 HG21 VAL 0  78      -6.604 -11.610 -15.378  1.00  0.00           H  
ATOM   1228 HG22 VAL 0  78      -6.876 -10.072 -14.343  1.00  0.00           H  
ATOM   1229 HG23 VAL 0  78      -7.245 -11.732 -13.825  1.00  0.00           H  
ATOM   1230  N   ASN 0  79      -9.459 -10.044 -12.297  1.00  0.00      R00  N  
ATOM   1231  CA  ASN 0  79      -9.653 -10.442 -10.961  1.00  0.00      R00  C  
ATOM   1232  C   ASN 0  79      -9.856  -9.306  -9.946  1.00  0.00      R00  C  
ATOM   1233  O   ASN 0  79      -8.885  -8.886  -9.286  1.00  0.00      R00  O  
ATOM   1234  CB  ASN 0  79      -8.516 -11.420 -10.540  1.00  0.00      R00  C  
ATOM   1235  CG  ASN 0  79      -8.842 -12.914 -10.813  1.00  0.00      R00  C  
ATOM   1236  OD1 ASN 0  79      -9.935 -13.261 -10.452  1.00  0.00      R00  O  
ATOM   1237  ND2 ASN 0  79      -8.050 -13.785 -11.410  1.00  0.00      R00  N  
ATOM   1238  H   ASN 0  79      -8.785  -9.292 -12.336  1.00  0.00      R00  H  
ATOM   1239 HD21 ASN 0  79      -8.349 -14.749 -11.374  1.00  0.00      R00  H  
ATOM   1240 HD22 ASN 0  79      -7.069 -13.571 -11.522  1.00  0.00      R00  H  
ATOM   1241  HA  ASN 0  79     -10.596 -10.983 -10.889  1.00  0.00           H  
ATOM   1242  HB3 ASN 0  79      -8.279 -11.342  -9.479  1.00  0.00           H  
ATOM   1243  HB2 ASN 0  79      -7.540 -11.135 -10.933  1.00  0.00           H  
ATOM   1244  N   LEU 0  80     -11.069  -8.706  -9.913  1.00  0.00      R00  N  
ATOM   1245  CA  LEU 0  80     -11.454  -7.541  -9.131  1.00  0.00      R00  C  
ATOM   1246  C   LEU 0  80     -11.539  -7.854  -7.665  1.00  0.00      R00  C  
ATOM   1247  O   LEU 0  80     -11.947  -8.936  -7.261  1.00  0.00      R00  O  
ATOM   1248  CB  LEU 0  80     -12.845  -7.065  -9.636  1.00  0.00      R00  C  
ATOM   1249  CG  LEU 0  80     -13.033  -6.735 -11.106  1.00  0.00      R00  C  
ATOM   1250  CD1 LEU 0  80     -14.465  -6.234 -11.272  1.00  0.00      R00  C  
ATOM   1251  CD2 LEU 0  80     -11.986  -5.926 -11.760  1.00  0.00      R00  C  
ATOM   1252  H   LEU 0  80     -11.832  -9.051 -10.478  1.00  0.00      R00  H  
ATOM   1253  HA  LEU 0  80     -10.590  -6.885  -9.234  1.00  0.00           H  
ATOM   1254  HB3 LEU 0  80     -13.219  -6.212  -9.070  1.00  0.00           H  
ATOM   1255  HB2 LEU 0  80     -13.537  -7.865  -9.375  1.00  0.00           H  
ATOM   1256  HG  LEU 0  80     -13.038  -7.662 -11.679  1.00  0.00           H  
ATOM   1257 HD11 LEU 0  80     -14.917  -6.495 -12.229  1.00  0.00           H  
ATOM   1258 HD12 LEU 0  80     -15.171  -6.567 -10.512  1.00  0.00           H  
ATOM   1259 HD13 LEU 0  80     -14.580  -5.151 -11.218  1.00  0.00           H  
ATOM   1260 HD21 LEU 0  80     -11.022  -6.222 -11.348  1.00  0.00           H  
ATOM   1261 HD22 LEU 0  80     -11.923  -6.318 -12.775  1.00  0.00           H  
ATOM   1262 HD23 LEU 0  80     -12.081  -4.840 -11.761  1.00  0.00           H  
ATOM   1263  N   ALA 0  81     -11.282  -6.839  -6.835  1.00  0.00      R00  N  
ATOM   1264  CA  ALA 0  81     -11.498  -6.574  -5.382  1.00  0.00      R00  C  
ATOM   1265  C   ALA 0  81     -10.436  -7.192  -4.453  1.00  0.00      R00  C  
ATOM   1266  O   ALA 0  81     -10.045  -6.473  -3.542  1.00  0.00      R00  O  
ATOM   1267  CB  ALA 0  81     -12.931  -7.090  -4.912  1.00  0.00      R00  C  
ATOM   1268  H   ALA 0  81     -10.955  -5.998  -7.288  1.00  0.00      R00  H  
ATOM   1269  HA  ALA 0  81     -11.520  -5.486  -5.317  1.00  0.00           H  
ATOM   1270  HB1 ALA 0  81     -13.055  -8.156  -5.101  1.00  0.00           H  
ATOM   1271  HB2 ALA 0  81     -13.021  -6.911  -3.840  1.00  0.00           H  
ATOM   1272  HB3 ALA 0  81     -13.727  -6.661  -5.520  1.00  0.00           H  
ATOM   1273  N   ILE 0  82      -9.839  -8.305  -4.823  1.00  0.00      R00  N  
ATOM   1274  CA  ILE 0  82      -8.948  -9.061  -3.937  1.00  0.00      R00  C  
ATOM   1275  C   ILE 0  82      -7.612  -8.333  -3.701  1.00  0.00      R00  C  
ATOM   1276  O   ILE 0  82      -7.061  -8.715  -2.708  1.00  0.00      R00  O  
ATOM   1277  CB  ILE 0  82      -8.655 -10.504  -4.498  1.00  0.00      R00  C  
ATOM   1278  CG2 ILE 0  82      -9.792 -11.451  -4.371  1.00  0.00      R00  C  
ATOM   1279  CG1 ILE 0  82      -8.078 -10.505  -5.952  1.00  0.00      R00  C  
ATOM   1280  CD1 ILE 0  82      -7.340 -11.900  -6.285  1.00  0.00      R00  C  
ATOM   1281  H   ILE 0  82     -10.268  -8.785  -5.601  1.00  0.00      R00  H  
ATOM   1282  HA  ILE 0  82      -9.425  -9.195  -2.966  1.00  0.00           H  
ATOM   1283  HB  ILE 0  82      -7.865 -10.777  -3.798  1.00  0.00           H  
ATOM   1284 HG21 ILE 0  82     -10.552 -11.221  -5.117  1.00  0.00           H  
ATOM   1285 HG22 ILE 0  82      -9.498 -12.492  -4.505  1.00  0.00           H  
ATOM   1286 HG23 ILE 0  82     -10.204 -11.366  -3.366  1.00  0.00           H  
ATOM   1287 HG13 ILE 0  82      -7.420  -9.684  -6.235  1.00  0.00           H  
ATOM   1288 HG12 ILE 0  82      -8.904 -10.479  -6.663  1.00  0.00           H  
ATOM   1289 HD11 ILE 0  82      -6.261 -11.748  -6.311  1.00  0.00           H  
ATOM   1290 HD12 ILE 0  82      -7.758 -12.732  -5.717  1.00  0.00           H  
ATOM   1291 HD13 ILE 0  82      -7.590 -12.124  -7.322  1.00  0.00           H  
ATOM   1292  N   ALA 0  83      -7.113  -7.293  -4.357  1.00  0.00      R00  N  
ATOM   1293  CA  ALA 0  83      -5.960  -6.403  -4.047  1.00  0.00      R00  C  
ATOM   1294  C   ALA 0  83      -6.276  -4.977  -3.691  1.00  0.00      R00  C  
ATOM   1295  O   ALA 0  83      -5.395  -4.224  -3.352  1.00  0.00      R00  O  
ATOM   1296  CB  ALA 0  83      -4.909  -6.490  -5.153  1.00  0.00      R00  C  
ATOM   1297  H   ALA 0  83      -7.493  -6.978  -5.238  1.00  0.00      R00  H  
ATOM   1298  HA  ALA 0  83      -5.554  -6.794  -3.114  1.00  0.00           H  
ATOM   1299  HB1 ALA 0  83      -5.407  -6.076  -6.030  1.00  0.00           H  
ATOM   1300  HB2 ALA 0  83      -4.071  -5.804  -5.027  1.00  0.00           H  
ATOM   1301  HB3 ALA 0  83      -4.614  -7.490  -5.471  1.00  0.00           H  
ATOM   1302  N   ASP 0  84      -7.504  -4.515  -3.772  1.00  0.00      R00  N  
ATOM   1303  CA  ASP 0  84      -7.883  -3.101  -3.507  1.00  0.00      R00  C  
ATOM   1304  C   ASP 0  84      -9.186  -3.063  -2.690  1.00  0.00      R00  C  
ATOM   1305  O   ASP 0  84      -9.108  -3.110  -1.465  1.00  0.00      R00  O  
ATOM   1306  CB  ASP 0  84      -7.883  -2.264  -4.799  1.00  0.00      R00  C  
ATOM   1307  CG  ASP 0  84      -8.444  -2.847  -6.116  1.00  0.00      R00  C  
ATOM   1308  OD1 ASP 0  84      -7.725  -2.924  -7.207  1.00  0.00      R00  O  
ATOM   1309  OD2 ASP 0  84      -9.609  -3.213  -6.055  1.00  0.00      R00  O1-
ATOM   1310  H   ASP 0  84      -8.193  -5.177  -4.098  1.00  0.00      R00  H  
ATOM   1311  HA  ASP 0  84      -7.265  -2.511  -2.830  1.00  0.00           H  
ATOM   1312  HB3 ASP 0  84      -6.822  -2.091  -4.981  1.00  0.00           H  
ATOM   1313  HB2 ASP 0  84      -8.372  -1.305  -4.628  1.00  0.00           H  
ATOM   1314  N   GLU 0  85     -10.409  -3.145  -3.338  1.00  0.00      R00  N  
ATOM   1315  CA  GLU 0  85     -11.857  -2.999  -2.815  1.00  0.00      R00  C  
ATOM   1316  C   GLU 0  85     -12.129  -3.783  -1.501  1.00  0.00      R00  C  
ATOM   1317  O   GLU 0  85     -12.942  -3.282  -0.687  1.00  0.00      R00  O  
ATOM   1318  CB  GLU 0  85     -12.871  -3.505  -3.837  1.00  0.00      R00  C  
ATOM   1319  CG  GLU 0  85     -12.813  -2.741  -5.115  1.00  0.00      R00  C  
ATOM   1320  CD  GLU 0  85     -13.725  -3.268  -6.184  1.00  0.00      R00  C  
ATOM   1321  OE1 GLU 0  85     -14.941  -3.011  -6.001  1.00  0.00      R00  O  
ATOM   1322  OE2 GLU 0  85     -13.233  -3.992  -7.084  1.00  0.00      R00  O1-
ATOM   1323  H   GLU 0  85     -10.207  -3.150  -4.328  1.00  0.00      R00  H  
ATOM   1324  HA  GLU 0  85     -12.108  -1.944  -2.704  1.00  0.00           H  
ATOM   1325  HB3 GLU 0  85     -13.902  -3.483  -3.486  1.00  0.00           H  
ATOM   1326  HB2 GLU 0  85     -12.770  -4.572  -4.038  1.00  0.00           H  
ATOM   1327  HG3 GLU 0  85     -11.787  -2.588  -5.449  1.00  0.00           H  
ATOM   1328  HG2 GLU 0  85     -13.105  -1.716  -4.885  1.00  0.00           H  
ATOM   1329  N   CYS 0  86     -11.446  -4.889  -1.239  1.00  0.00      R00  N  
ATOM   1330  CA  CYS 0  86     -11.518  -5.686  -0.012  1.00  0.00      R00  C  
ATOM   1331  C   CYS 0  86     -10.890  -4.967   1.215  1.00  0.00      R00  C  
ATOM   1332  O   CYS 0  86     -11.264  -5.275   2.346  1.00  0.00      R00  O  
ATOM   1333  CB  CYS 0  86     -10.812  -7.089  -0.280  1.00  0.00      R00  C  
ATOM   1334  SG  CYS 0  86     -11.889  -8.133  -1.279  1.00  0.00      R00  S  
ATOM   1335  H   CYS 0  86     -10.846  -5.328  -1.924  1.00  0.00      R00  H  
ATOM   1336  HA  CYS 0  86     -12.588  -5.760   0.182  1.00  0.00           H  
ATOM   1337  HB3 CYS 0  86     -10.663  -7.599   0.672  1.00  0.00           H  
ATOM   1338  HB2 CYS 0  86      -9.853  -7.025  -0.794  1.00  0.00           H  
ATOM   1339  HG  CYS 0  86     -11.993  -7.344  -2.352  1.00  0.00           H  
ATOM   1340  N   PHE 0  87     -10.015  -4.016   0.946  1.00  0.00      R00  N  
ATOM   1341  CA  PHE 0  87      -9.519  -3.089   2.035  1.00  0.00      R00  C  
ATOM   1342  C   PHE 0  87     -10.482  -1.903   2.076  1.00  0.00      R00  C  
ATOM   1343  O   PHE 0  87     -10.704  -1.324   3.127  1.00  0.00      R00  O  
ATOM   1344  CB  PHE 0  87      -8.093  -2.547   1.818  1.00  0.00      R00  C  
ATOM   1345  CG  PHE 0  87      -6.948  -3.543   1.742  1.00  0.00      R00  C  
ATOM   1346  CD1 PHE 0  87      -6.419  -4.280   2.926  1.00  0.00      R00  C  
ATOM   1347  CD2 PHE 0  87      -6.383  -3.996   0.505  1.00  0.00      R00  C  
ATOM   1348  CE1 PHE 0  87      -5.354  -5.252   2.830  1.00  0.00      R00  C  
ATOM   1349  CE2 PHE 0  87      -5.377  -4.945   0.432  1.00  0.00      R00  C  
ATOM   1350  CZ  PHE 0  87      -4.918  -5.570   1.561  1.00  0.00      R00  C  
ATOM   1351  H   PHE 0  87      -9.672  -3.930  -0.000  1.00  0.00      R00  H  
ATOM   1352  HA  PHE 0  87      -9.520  -3.603   2.996  1.00  0.00           H  
ATOM   1353  HB3 PHE 0  87      -7.918  -1.838   2.627  1.00  0.00           H  
ATOM   1354  HB2 PHE 0  87      -7.931  -1.802   1.039  1.00  0.00           H  
ATOM   1355  HD1 PHE 0  87      -6.838  -4.013   3.885  1.00  0.00           H  
ATOM   1356  HD2 PHE 0  87      -6.575  -3.571  -0.469  1.00  0.00           H  
ATOM   1357  HE1 PHE 0  87      -4.835  -5.683   3.673  1.00  0.00           H  
ATOM   1358  HE2 PHE 0  87      -5.031  -5.295  -0.529  1.00  0.00           H  
ATOM   1359  HZ  PHE 0  87      -4.103  -6.273   1.476  1.00  0.00           H  
ATOM   1360  N   LEU 0  88     -11.022  -1.481   0.932  1.00  0.00      R00  N  
ATOM   1361  CA  LEU 0  88     -11.799  -0.251   0.726  1.00  0.00      R00  C  
ATOM   1362  C   LEU 0  88     -13.101  -0.265   1.542  1.00  0.00      R00  C  
ATOM   1363  O   LEU 0  88     -13.577   0.686   2.172  1.00  0.00      R00  O  
ATOM   1364  CB  LEU 0  88     -11.959   0.098  -0.812  1.00  0.00      R00  C  
ATOM   1365  CG  LEU 0  88     -12.061   1.527  -1.127  1.00  0.00      R00  C  
ATOM   1366  CD1 LEU 0  88     -10.655   2.204  -1.043  1.00  0.00      R00  C  
ATOM   1367  CD2 LEU 0  88     -12.590   1.900  -2.508  1.00  0.00      R00  C  
ATOM   1368  H   LEU 0  88     -10.804  -2.029   0.112  1.00  0.00      R00  H  
ATOM   1369  HA  LEU 0  88     -11.297   0.604   1.179  1.00  0.00           H  
ATOM   1370  HB3 LEU 0  88     -12.861  -0.395  -1.173  1.00  0.00           H  
ATOM   1371  HB2 LEU 0  88     -11.145  -0.277  -1.433  1.00  0.00           H  
ATOM   1372  HG  LEU 0  88     -12.606   1.977  -0.296  1.00  0.00           H  
ATOM   1373 HD11 LEU 0  88     -10.694   3.263  -0.788  1.00  0.00           H  
ATOM   1374 HD12 LEU 0  88     -10.052   1.845  -0.209  1.00  0.00           H  
ATOM   1375 HD13 LEU 0  88      -9.991   2.044  -1.892  1.00  0.00           H  
ATOM   1376 HD21 LEU 0  88     -13.651   2.129  -2.411  1.00  0.00           H  
ATOM   1377 HD22 LEU 0  88     -12.069   2.720  -3.003  1.00  0.00           H  
ATOM   1378 HD23 LEU 0  88     -12.401   1.147  -3.273  1.00  0.00           H  
ATOM   1379  N   ILE 0  89     -13.750  -1.445   1.558  1.00  0.00      R00  N  
ATOM   1380  CA  ILE 0  89     -15.002  -1.769   2.241  1.00  0.00      R00  C  
ATOM   1381  C   ILE 0  89     -14.771  -1.889   3.778  1.00  0.00      R00  C  
ATOM   1382  O   ILE 0  89     -15.732  -1.791   4.557  1.00  0.00      R00  O  
ATOM   1383  CB  ILE 0  89     -15.609  -3.159   1.781  1.00  0.00      R00  C  
ATOM   1384  CG2 ILE 0  89     -14.917  -4.439   2.239  1.00  0.00      R00  C  
ATOM   1385  CG1 ILE 0  89     -17.188  -3.242   2.082  1.00  0.00      R00  C  
ATOM   1386  CD1 ILE 0  89     -17.954  -4.306   1.171  1.00  0.00      R00  C  
ATOM   1387  H   ILE 0  89     -13.300  -2.222   1.097  1.00  0.00      R00  H  
ATOM   1388  HA  ILE 0  89     -15.768  -1.007   2.095  1.00  0.00           H  
ATOM   1389  HB  ILE 0  89     -15.527  -3.073   0.698  1.00  0.00           H  
ATOM   1390 HG21 ILE 0  89     -13.847  -4.350   2.048  1.00  0.00           H  
ATOM   1391 HG22 ILE 0  89     -14.952  -4.607   3.316  1.00  0.00           H  
ATOM   1392 HG23 ILE 0  89     -15.177  -5.377   1.750  1.00  0.00           H  
ATOM   1393 HG13 ILE 0  89     -17.773  -2.333   1.941  1.00  0.00           H  
ATOM   1394 HG12 ILE 0  89     -17.264  -3.372   3.162  1.00  0.00           H  
ATOM   1395 HD11 ILE 0  89     -18.410  -5.114   1.744  1.00  0.00           H  
ATOM   1396 HD12 ILE 0  89     -18.803  -3.915   0.610  1.00  0.00           H  
ATOM   1397 HD13 ILE 0  89     -17.317  -4.552   0.321  1.00  0.00           H  
ATOM   1398  N   GLY 0  90     -13.515  -2.130   4.170  1.00  0.00      R00  N  
ATOM   1399  CA  GLY 0  90     -13.033  -2.354   5.466  1.00  0.00      R00  C  
ATOM   1400  C   GLY 0  90     -12.555  -1.085   6.076  1.00  0.00      R00  C  
ATOM   1401  O   GLY 0  90     -12.570  -0.918   7.260  1.00  0.00      R00  O  
ATOM   1402  H   GLY 0  90     -12.851  -2.040   3.415  1.00  0.00      R00  H  
ATOM   1403  HA3 GLY 0  90     -12.155  -2.996   5.388  1.00  0.00           H  
ATOM   1404  HA2 GLY 0  90     -13.842  -2.768   6.068  1.00  0.00           H  
ATOM   1405  N   ILE 0  91     -12.076  -0.073   5.303  1.00  0.00      R00  N  
ATOM   1406  CA  ILE 0  91     -11.614   1.246   5.821  1.00  0.00      R00  C  
ATOM   1407  C   ILE 0  91     -12.620   2.065   6.616  1.00  0.00      R00  C  
ATOM   1408  O   ILE 0  91     -12.250   2.473   7.726  1.00  0.00      R00  O  
ATOM   1409  CB  ILE 0  91     -10.930   2.120   4.698  1.00  0.00      R00  C  
ATOM   1410  CG2 ILE 0  91     -10.694   3.631   4.997  1.00  0.00      R00  C  
ATOM   1411  CG1 ILE 0  91      -9.474   1.654   4.418  1.00  0.00      R00  C  
ATOM   1412  CD1 ILE 0  91      -8.971   1.931   2.972  1.00  0.00      R00  C  
ATOM   1413  H   ILE 0  91     -11.938  -0.233   4.316  1.00  0.00      R00  H  
ATOM   1414  HA  ILE 0  91     -10.803   0.981   6.500  1.00  0.00           H  
ATOM   1415  HB  ILE 0  91     -11.553   2.027   3.808  1.00  0.00           H  
ATOM   1416 HG21 ILE 0  91     -10.078   4.060   4.206  1.00  0.00           H  
ATOM   1417 HG22 ILE 0  91     -11.626   4.195   5.011  1.00  0.00           H  
ATOM   1418 HG23 ILE 0  91     -10.206   3.819   5.953  1.00  0.00           H  
ATOM   1419 HG13 ILE 0  91      -9.539   0.569   4.494  1.00  0.00           H  
ATOM   1420 HG12 ILE 0  91      -8.763   1.920   5.200  1.00  0.00           H  
ATOM   1421 HD11 ILE 0  91      -7.898   2.051   3.125  1.00  0.00           H  
ATOM   1422 HD12 ILE 0  91      -9.106   1.054   2.338  1.00  0.00           H  
ATOM   1423 HD13 ILE 0  91      -9.221   2.783   2.340  1.00  0.00           H  
ATOM   1424  N   PRO 0  92     -13.900   2.168   6.176  1.00  0.00      R00  N  
ATOM   1425  CA  PRO 0  92     -14.900   2.791   7.106  1.00  0.00      R00  C  
ATOM   1426  C   PRO 0  92     -15.113   2.116   8.508  1.00  0.00      R00  C  
ATOM   1427  O   PRO 0  92     -15.416   2.879   9.427  1.00  0.00      R00  O  
ATOM   1428  CD  PRO 0  92     -14.513   1.755   4.940  1.00  0.00      R00  C  
ATOM   1429  CB  PRO 0  92     -16.199   2.825   6.250  1.00  0.00      R00  C  
ATOM   1430  CG  PRO 0  92     -16.005   1.730   5.256  1.00  0.00      R00  C  
ATOM   1431  HD2 PRO 0  92     -14.286   0.748   4.590  1.00  0.00           H  
ATOM   1432  HD3 PRO 0  92     -14.245   2.544   4.238  1.00  0.00           H  
ATOM   1433  HA  PRO 0  92     -14.644   3.836   7.275  1.00  0.00           H  
ATOM   1434  HB3 PRO 0  92     -16.401   3.846   5.926  1.00  0.00           H  
ATOM   1435  HB2 PRO 0  92     -17.121   2.651   6.806  1.00  0.00           H  
ATOM   1436  HG2 PRO 0  92     -16.261   0.801   5.765  1.00  0.00           H  
ATOM   1437  HG3 PRO 0  92     -16.608   1.740   4.348  1.00  0.00           H  
ATOM   1438  N   PHE 0  93     -14.877   0.791   8.721  1.00  0.00      R00  N  
ATOM   1439  CA  PHE 0  93     -14.945   0.202  10.120  1.00  0.00      R00  C  
ATOM   1440  C   PHE 0  93     -13.788   0.719  10.950  1.00  0.00      R00  C  
ATOM   1441  O   PHE 0  93     -13.937   0.778  12.210  1.00  0.00      R00  O  
ATOM   1442  CB  PHE 0  93     -14.827  -1.268  10.090  1.00  0.00      R00  C  
ATOM   1443  CG  PHE 0  93     -15.976  -2.086   9.497  1.00  0.00      R00  C  
ATOM   1444  CD1 PHE 0  93     -16.052  -2.399   8.144  1.00  0.00      R00  C  
ATOM   1445  CD2 PHE 0  93     -17.114  -2.159  10.275  1.00  0.00      R00  C  
ATOM   1446  CE1 PHE 0  93     -17.207  -2.892   7.522  1.00  0.00      R00  C  
ATOM   1447  CE2 PHE 0  93     -18.255  -2.730   9.679  1.00  0.00      R00  C  
ATOM   1448  CZ  PHE 0  93     -18.294  -3.184   8.336  1.00  0.00      R00  C  
ATOM   1449  H   PHE 0  93     -14.335   0.184   8.123  1.00  0.00      R00  H  
ATOM   1450  HA  PHE 0  93     -15.901   0.529  10.530  1.00  0.00           H  
ATOM   1451  HB3 PHE 0  93     -14.695  -1.576  11.127  1.00  0.00           H  
ATOM   1452  HB2 PHE 0  93     -13.954  -1.639   9.555  1.00  0.00           H  
ATOM   1453  HD1 PHE 0  93     -15.214  -2.189   7.496  1.00  0.00           H  
ATOM   1454  HD2 PHE 0  93     -17.099  -1.743  11.272  1.00  0.00           H  
ATOM   1455  HE1 PHE 0  93     -17.320  -3.053   6.460  1.00  0.00           H  
ATOM   1456  HE2 PHE 0  93     -19.123  -2.876  10.305  1.00  0.00           H  
ATOM   1457  HZ  PHE 0  93     -19.239  -3.581   7.994  1.00  0.00           H  
ATOM   1458  N   LEU 0  94     -12.679   1.037  10.278  1.00  0.00      R00  N  
ATOM   1459  CA  LEU 0  94     -11.460   1.542  10.911  1.00  0.00      R00  C  
ATOM   1460  C   LEU 0  94     -11.725   2.949  11.390  1.00  0.00      R00  C  
ATOM   1461  O   LEU 0  94     -11.366   3.204  12.555  1.00  0.00      R00  O  
ATOM   1462  CB  LEU 0  94     -10.265   1.350   9.920  1.00  0.00      R00  C  
ATOM   1463  CG  LEU 0  94      -9.948  -0.167   9.604  1.00  0.00      R00  C  
ATOM   1464  CD1 LEU 0  94      -8.980  -0.301   8.364  1.00  0.00      R00  C  
ATOM   1465  CD2 LEU 0  94      -9.479  -1.102  10.739  1.00  0.00      R00  C  
ATOM   1466  H   LEU 0  94     -12.583   0.767   9.310  1.00  0.00      R00  H  
ATOM   1467  HA  LEU 0  94     -11.364   0.961  11.829  1.00  0.00           H  
ATOM   1468  HB3 LEU 0  94      -9.330   1.756  10.307  1.00  0.00           H  
ATOM   1469  HB2 LEU 0  94     -10.494   1.829   8.968  1.00  0.00           H  
ATOM   1470  HG  LEU 0  94     -10.842  -0.676   9.243  1.00  0.00           H  
ATOM   1471 HD11 LEU 0  94      -9.469  -0.834   7.548  1.00  0.00           H  
ATOM   1472 HD12 LEU 0  94      -8.678   0.714   8.104  1.00  0.00           H  
ATOM   1473 HD13 LEU 0  94      -8.048  -0.759   8.693  1.00  0.00           H  
ATOM   1474 HD21 LEU 0  94      -8.960  -0.587  11.548  1.00  0.00           H  
ATOM   1475 HD22 LEU 0  94     -10.244  -1.665  11.274  1.00  0.00           H  
ATOM   1476 HD23 LEU 0  94      -8.734  -1.844  10.451  1.00  0.00           H  
ATOM   1477  N   ILE 0  95     -12.330   3.725  10.553  1.00  0.00      R00  N  
ATOM   1478  CA  ILE 0  95     -12.916   4.968  11.011  1.00  0.00      R00  C  
ATOM   1479  C   ILE 0  95     -13.894   4.911  12.214  1.00  0.00      R00  C  
ATOM   1480  O   ILE 0  95     -13.846   5.774  13.041  1.00  0.00      R00  O  
ATOM   1481  CB  ILE 0  95     -13.587   5.752   9.867  1.00  0.00      R00  C  
ATOM   1482  CG2 ILE 0  95     -14.069   7.192  10.229  1.00  0.00      R00  C  
ATOM   1483  CG1 ILE 0  95     -12.816   5.946   8.588  1.00  0.00      R00  C  
ATOM   1484  CD1 ILE 0  95     -13.731   6.325   7.399  1.00  0.00      R00  C  
ATOM   1485  H   ILE 0  95     -12.749   3.307   9.734  1.00  0.00      R00  H  
ATOM   1486  HA  ILE 0  95     -12.057   5.556  11.333  1.00  0.00           H  
ATOM   1487  HB  ILE 0  95     -14.476   5.152   9.672  1.00  0.00           H  
ATOM   1488 HG21 ILE 0  95     -14.517   7.659   9.352  1.00  0.00           H  
ATOM   1489 HG22 ILE 0  95     -14.802   7.023  11.018  1.00  0.00           H  
ATOM   1490 HG23 ILE 0  95     -13.329   7.890  10.619  1.00  0.00           H  
ATOM   1491 HG13 ILE 0  95     -12.262   5.063   8.267  1.00  0.00           H  
ATOM   1492 HG12 ILE 0  95     -12.070   6.740   8.622  1.00  0.00           H  
ATOM   1493 HD11 ILE 0  95     -13.497   7.340   7.077  1.00  0.00           H  
ATOM   1494 HD12 ILE 0  95     -13.638   5.789   6.455  1.00  0.00           H  
ATOM   1495 HD13 ILE 0  95     -14.763   6.253   7.741  1.00  0.00           H  
ATOM   1496  N   ILE 0  96     -14.769   3.926  12.296  1.00  0.00      R00  N  
ATOM   1497  CA  ILE 0  96     -15.692   3.899  13.446  1.00  0.00      R00  C  
ATOM   1498  C   ILE 0  96     -14.963   3.463  14.714  1.00  0.00      R00  C  
ATOM   1499  O   ILE 0  96     -15.004   4.113  15.772  1.00  0.00      R00  O  
ATOM   1500  CB  ILE 0  96     -16.973   2.907  13.264  1.00  0.00      R00  C  
ATOM   1501  CG2 ILE 0  96     -17.833   2.847  14.570  1.00  0.00      R00  C  
ATOM   1502  CG1 ILE 0  96     -17.792   3.134  11.999  1.00  0.00      R00  C  
ATOM   1503  CD1 ILE 0  96     -18.479   1.884  11.481  1.00  0.00      R00  C  
ATOM   1504  H   ILE 0  96     -14.887   3.203  11.601  1.00  0.00      R00  H  
ATOM   1505  HA  ILE 0  96     -16.132   4.870  13.674  1.00  0.00           H  
ATOM   1506  HB  ILE 0  96     -16.567   1.905  13.124  1.00  0.00           H  
ATOM   1507 HG21 ILE 0  96     -18.549   2.026  14.587  1.00  0.00           H  
ATOM   1508 HG22 ILE 0  96     -17.362   2.742  15.547  1.00  0.00           H  
ATOM   1509 HG23 ILE 0  96     -18.231   3.857  14.669  1.00  0.00           H  
ATOM   1510 HG13 ILE 0  96     -17.128   3.569  11.252  1.00  0.00           H  
ATOM   1511 HG12 ILE 0  96     -18.395   4.021  12.189  1.00  0.00           H  
ATOM   1512 HD11 ILE 0  96     -19.325   2.133  10.840  1.00  0.00           H  
ATOM   1513 HD12 ILE 0  96     -17.808   1.268  10.883  1.00  0.00           H  
ATOM   1514 HD13 ILE 0  96     -18.749   1.236  12.315  1.00  0.00           H  
ATOM   1515  N   THR 0  97     -14.152   2.437  14.593  1.00  0.00      R00  N  
ATOM   1516  CA  THR 0  97     -13.091   2.072  15.595  1.00  0.00      R00  C  
ATOM   1517  C   THR 0  97     -12.294   3.311  16.153  1.00  0.00      R00  C  
ATOM   1518  O   THR 0  97     -12.108   3.493  17.413  1.00  0.00      R00  O  
ATOM   1519  CB  THR 0  97     -12.090   0.937  15.107  1.00  0.00      R00  C  
ATOM   1520  OG1 THR 0  97     -12.923  -0.134  14.610  1.00  0.00      R00  O  
ATOM   1521  CG2 THR 0  97     -11.032   0.541  16.158  1.00  0.00      R00  C  
ATOM   1522  H   THR 0  97     -13.923   2.032  13.696  1.00  0.00      R00  H  
ATOM   1523  HG1 THR 0  97     -13.303   0.193  13.791  1.00  0.00      R00  H  
ATOM   1524  HA  THR 0  97     -13.665   1.811  16.484  1.00  0.00           H  
ATOM   1525  HB  THR 0  97     -11.617   1.410  14.247  1.00  0.00           H  
ATOM   1526 HG21 THR 0  97     -11.462   0.205  17.101  1.00  0.00           H  
ATOM   1527 HG22 THR 0  97     -10.351  -0.223  15.783  1.00  0.00           H  
ATOM   1528 HG23 THR 0  97     -10.317   1.329  16.395  1.00  0.00           H  
ATOM   1529  N   MET 0  98     -11.903   4.321  15.363  1.00  0.00      R00  N  
ATOM   1530  CA  MET 0  98     -11.136   5.541  15.734  1.00  0.00      R00  C  
ATOM   1531  C   MET 0  98     -12.064   6.580  16.373  1.00  0.00      R00  C  
ATOM   1532  O   MET 0  98     -11.598   7.475  17.114  1.00  0.00      R00  O  
ATOM   1533  CB  MET 0  98     -10.555   6.018  14.506  1.00  0.00      R00  C  
ATOM   1534  CG  MET 0  98      -9.659   7.293  14.682  1.00  0.00      R00  C  
ATOM   1535  SD  MET 0  98      -7.864   7.221  14.456  1.00  0.00      R00  S  
ATOM   1536  CE  MET 0  98      -7.609   7.246  12.631  1.00  0.00      R00  C  
ATOM   1537  H   MET 0  98     -12.013   4.235  14.362  1.00  0.00      R00  H  
ATOM   1538  HA  MET 0  98     -10.329   5.237  16.400  1.00  0.00           H  
ATOM   1539  HB3 MET 0  98     -11.401   6.319  13.888  1.00  0.00           H  
ATOM   1540  HB2 MET 0  98     -10.023   5.211  14.003  1.00  0.00           H  
ATOM   1541  HG3 MET 0  98      -9.620   7.608  15.725  1.00  0.00           H  
ATOM   1542  HG2 MET 0  98     -10.046   8.068  14.021  1.00  0.00           H  
ATOM   1543  HE1 MET 0  98      -6.653   6.769  12.417  1.00  0.00           H  
ATOM   1544  HE2 MET 0  98      -8.332   6.676  12.049  1.00  0.00           H  
ATOM   1545  HE3 MET 0  98      -7.532   8.240  12.190  1.00  0.00           H  
ATOM   1546  N   SER 0  99     -13.300   6.474  15.997  1.00  0.00      R00  N  
ATOM   1547  CA  SER 0  99     -14.333   7.379  16.356  1.00  0.00      R00  C  
ATOM   1548  C   SER 0  99     -14.766   7.091  17.825  1.00  0.00      R00  C  
ATOM   1549  O   SER 0  99     -15.161   8.028  18.473  1.00  0.00      R00  O  
ATOM   1550  CB  SER 0  99     -15.509   7.324  15.413  1.00  0.00      R00  C  
ATOM   1551  OG  SER 0  99     -15.073   7.698  14.155  1.00  0.00      R00  O  
ATOM   1552  H   SER 0  99     -13.479   5.897  15.188  1.00  0.00      R00  H  
ATOM   1553  HG  SER 0  99     -14.544   6.983  13.793  1.00  0.00      R00  H  
ATOM   1554  HA  SER 0  99     -13.935   8.390  16.447  1.00  0.00           H  
ATOM   1555  HB3 SER 0  99     -16.359   7.964  15.652  1.00  0.00           H  
ATOM   1556  HB2 SER 0  99     -16.022   6.377  15.248  1.00  0.00           H  
ATOM   1557  N   VAL 0 100     -14.816   5.813  18.187  1.00  0.00      R00  N  
ATOM   1558  CA  VAL 0 100     -15.219   5.244  19.439  1.00  0.00      R00  C  
ATOM   1559  C   VAL 0 100     -14.061   4.824  20.382  1.00  0.00      R00  C  
ATOM   1560  O   VAL 0 100     -14.220   4.718  21.580  1.00  0.00      R00  O  
ATOM   1561  CB  VAL 0 100     -16.124   4.025  19.075  1.00  0.00      R00  C  
ATOM   1562  CG1 VAL 0 100     -16.611   3.299  20.283  1.00  0.00      R00  C  
ATOM   1563  CG2 VAL 0 100     -17.343   4.462  18.238  1.00  0.00      R00  C  
ATOM   1564  H   VAL 0 100     -14.649   5.137  17.455  1.00  0.00      R00  H  
ATOM   1565  HA  VAL 0 100     -15.686   6.001  20.068  1.00  0.00           H  
ATOM   1566  HB  VAL 0 100     -15.457   3.276  18.647  1.00  0.00           H  
ATOM   1567 HG11 VAL 0 100     -17.056   3.966  21.022  1.00  0.00           H  
ATOM   1568 HG12 VAL 0 100     -17.283   2.460  20.104  1.00  0.00           H  
ATOM   1569 HG13 VAL 0 100     -15.707   2.816  20.655  1.00  0.00           H  
ATOM   1570 HG21 VAL 0 100     -18.106   4.948  18.846  1.00  0.00           H  
ATOM   1571 HG22 VAL 0 100     -17.045   5.063  17.379  1.00  0.00           H  
ATOM   1572 HG23 VAL 0 100     -17.861   3.624  17.772  1.00  0.00           H  
ATOM   1573  N   ARG 0 101     -12.877   4.568  19.868  1.00  0.00      R00  N  
ATOM   1574  CA  ARG 0 101     -11.632   4.340  20.571  1.00  0.00      R00  C  
ATOM   1575  C   ARG 0 101     -11.615   2.927  21.238  1.00  0.00      R00  C  
ATOM   1576  O   ARG 0 101     -10.979   2.661  22.207  1.00  0.00      R00  O  
ATOM   1577  CB  ARG 0 101     -11.303   5.483  21.587  1.00  0.00      R00  C  
ATOM   1578  CG  ARG 0 101     -11.226   6.875  20.868  1.00  0.00      R00  C  
ATOM   1579  CD  ARG 0 101     -10.737   8.039  21.691  1.00  0.00      R00  C  
ATOM   1580  NE  ARG 0 101      -9.294   7.934  21.917  1.00  0.00      R00  N  
ATOM   1581  CZ  ARG 0 101      -8.492   8.767  22.578  1.00  0.00      R00  C  
ATOM   1582  NH1 ARG 0 101      -7.213   8.547  22.749  1.00  0.00      R00  N  
ATOM   1583  NH2 ARG 0 101      -9.058   9.849  23.131  1.00  0.00      R00  N1+
ATOM   1584  H   ARG 0 101     -12.872   4.357  18.880  1.00  0.00      R00  H  
ATOM   1585  HE  ARG 0 101      -8.812   7.317  21.278  1.00  0.00      R00  H  
ATOM   1586 HH11 ARG 0 101      -6.675   9.104  23.397  1.00  0.00      R00  H  
ATOM   1587 HH12 ARG 0 101      -6.763   7.704  22.422  1.00  0.00      R00  H  
ATOM   1588 HH21 ARG 0 101      -8.550  10.591  23.592  1.00  0.00      R00  H  
ATOM   1589 HH22 ARG 0 101     -10.061   9.963  23.153  1.00  0.00      R00  H  
ATOM   1590  HA  ARG 0 101     -11.006   4.407  19.681  1.00  0.00           H  
ATOM   1591  HB3 ARG 0 101     -10.313   5.353  22.024  1.00  0.00           H  
ATOM   1592  HB2 ARG 0 101     -12.105   5.528  22.324  1.00  0.00           H  
ATOM   1593  HG3 ARG 0 101     -12.228   7.171  20.558  1.00  0.00           H  
ATOM   1594  HG2 ARG 0 101     -10.769   6.701  19.894  1.00  0.00           H  
ATOM   1595  HD3 ARG 0 101     -11.230   7.987  22.661  1.00  0.00           H  
ATOM   1596  HD2 ARG 0 101     -11.095   8.994  21.304  1.00  0.00           H  
ATOM   1597  N   SER 0 102     -12.435   2.035  20.734  1.00  0.00      R00  N  
ATOM   1598  CA  SER 0 102     -12.453   0.610  21.001  1.00  0.00      R00  C  
ATOM   1599  C   SER 0 102     -13.033  -0.017  19.716  1.00  0.00      R00  C  
ATOM   1600  O   SER 0 102     -13.069   0.640  18.657  1.00  0.00      R00  O  
ATOM   1601  CB  SER 0 102     -13.502   0.490  22.195  1.00  0.00      R00  C  
ATOM   1602  OG  SER 0 102     -13.659  -0.869  22.588  1.00  0.00      R00  O  
ATOM   1603  H   SER 0 102     -12.785   2.305  19.826  1.00  0.00      R00  H  
ATOM   1604  HG  SER 0 102     -13.085  -1.050  23.335  1.00  0.00      R00  H  
ATOM   1605  HA  SER 0 102     -11.447   0.358  21.336  1.00  0.00           H  
ATOM   1606  HB3 SER 0 102     -14.468   0.848  21.840  1.00  0.00           H  
ATOM   1607  HB2 SER 0 102     -13.138   1.144  22.987  1.00  0.00           H  
ATOM   1608  N   TRP 0 103     -13.331  -1.308  19.750  1.00  0.00      R00  N  
ATOM   1609  CA  TRP 0 103     -13.896  -2.035  18.675  1.00  0.00      R00  C  
ATOM   1610  C   TRP 0 103     -15.391  -2.231  18.950  1.00  0.00      R00  C  
ATOM   1611  O   TRP 0 103     -15.568  -3.268  19.553  1.00  0.00      R00  O  
ATOM   1612  CB  TRP 0 103     -13.005  -3.312  18.553  1.00  0.00      R00  C  
ATOM   1613  CG  TRP 0 103     -11.576  -3.094  18.525  1.00  0.00      R00  C  
ATOM   1614  CD2 TRP 0 103     -10.617  -3.115  19.673  1.00  0.00      R00  C  
ATOM   1615  CE2 TRP 0 103      -9.317  -2.840  19.161  1.00  0.00      R00  C  
ATOM   1616  CE3 TRP 0 103     -10.837  -3.464  21.008  1.00  0.00      R00  C  
ATOM   1617  CD1 TRP 0 103     -10.784  -3.034  17.488  1.00  0.00      R00  C  
ATOM   1618  NE1 TRP 0 103      -9.479  -2.597  17.825  1.00  0.00      R00  N  
ATOM   1619  CZ2 TRP 0 103      -8.216  -2.829  20.053  1.00  0.00      R00  C  
ATOM   1620  CZ3 TRP 0 103      -9.751  -3.341  21.878  1.00  0.00      R00  C  
ATOM   1621  CH2 TRP 0 103      -8.450  -3.057  21.399  1.00  0.00      R00  C  
ATOM   1622  H   TRP 0 103     -13.158  -1.767  20.632  1.00  0.00      R00  H  
ATOM   1623  HE1 TRP 0 103      -8.772  -2.369  17.140  1.00  0.00      R00  H  
ATOM   1624  HA  TRP 0 103     -13.723  -1.511  17.735  1.00  0.00           H  
ATOM   1625  HB3 TRP 0 103     -13.224  -4.032  17.764  1.00  0.00           H  
ATOM   1626  HB2 TRP 0 103     -13.255  -4.022  19.341  1.00  0.00           H  
ATOM   1627  HE3 TRP 0 103     -11.815  -3.545  21.458  1.00  0.00           H  
ATOM   1628  HD1 TRP 0 103     -11.199  -3.154  16.498  1.00  0.00           H  
ATOM   1629  HZ2 TRP 0 103      -7.229  -2.548  19.718  1.00  0.00           H  
ATOM   1630  HZ3 TRP 0 103      -9.847  -3.403  22.952  1.00  0.00           H  
ATOM   1631  HH2 TRP 0 103      -7.578  -2.963  22.029  1.00  0.00           H  
ATOM   1632  N   PRO 0 104     -16.326  -1.352  18.602  1.00  0.00      R00  N  
ATOM   1633  CA  PRO 0 104     -17.758  -1.748  18.539  1.00  0.00      R00  C  
ATOM   1634  C   PRO 0 104     -18.143  -2.942  17.692  1.00  0.00      R00  C  
ATOM   1635  O   PRO 0 104     -17.326  -3.411  16.939  1.00  0.00      R00  O  
ATOM   1636  CD  PRO 0 104     -16.117  -0.010  18.050  1.00  0.00      R00  C  
ATOM   1637  CB  PRO 0 104     -18.417  -0.493  18.055  1.00  0.00      R00  C  
ATOM   1638  CG  PRO 0 104     -17.345   0.298  17.296  1.00  0.00      R00  C  
ATOM   1639  HD2 PRO 0 104     -15.206   0.069  17.457  1.00  0.00           H  
ATOM   1640  HD3 PRO 0 104     -16.031   0.732  18.844  1.00  0.00           H  
ATOM   1641  HA  PRO 0 104     -18.066  -1.926  19.569  1.00  0.00           H  
ATOM   1642  HB3 PRO 0 104     -18.933   0.111  18.801  1.00  0.00           H  
ATOM   1643  HB2 PRO 0 104     -19.161  -0.725  17.293  1.00  0.00           H  
ATOM   1644  HG2 PRO 0 104     -17.016   0.004  16.299  1.00  0.00           H  
ATOM   1645  HG3 PRO 0 104     -17.583   1.360  17.347  1.00  0.00           H  
ATOM   1646  N   PHE 0 105     -19.452  -3.319  17.762  1.00  0.00      R00  N  
ATOM   1647  CA  PHE 0 105     -20.056  -4.447  17.025  1.00  0.00      R00  C  
ATOM   1648  C   PHE 0 105     -19.831  -5.858  17.667  1.00  0.00      R00  C  
ATOM   1649  O   PHE 0 105     -19.832  -5.972  18.853  1.00  0.00      R00  O  
ATOM   1650  CB  PHE 0 105     -19.757  -4.335  15.471  1.00  0.00      R00  C  
ATOM   1651  CG  PHE 0 105     -20.176  -3.033  14.799  1.00  0.00      R00  C  
ATOM   1652  CD1 PHE 0 105     -19.251  -2.463  13.928  1.00  0.00      R00  C  
ATOM   1653  CD2 PHE 0 105     -21.436  -2.390  14.960  1.00  0.00      R00  C  
ATOM   1654  CE1 PHE 0 105     -19.548  -1.325  13.212  1.00  0.00      R00  C  
ATOM   1655  CE2 PHE 0 105     -21.772  -1.280  14.156  1.00  0.00      R00  C  
ATOM   1656  CZ  PHE 0 105     -20.862  -0.815  13.302  1.00  0.00      R00  C  
ATOM   1657  H   PHE 0 105     -20.099  -2.830  18.365  1.00  0.00      R00  H  
ATOM   1658  HA  PHE 0 105     -21.124  -4.231  17.057  1.00  0.00           H  
ATOM   1659  HB3 PHE 0 105     -20.456  -5.019  14.989  1.00  0.00           H  
ATOM   1660  HB2 PHE 0 105     -18.747  -4.679  15.247  1.00  0.00           H  
ATOM   1661  HD1 PHE 0 105     -18.240  -2.842  13.938  1.00  0.00           H  
ATOM   1662  HD2 PHE 0 105     -22.170  -2.844  15.609  1.00  0.00           H  
ATOM   1663  HE1 PHE 0 105     -18.839  -0.868  12.538  1.00  0.00           H  
ATOM   1664  HE2 PHE 0 105     -22.735  -0.801  14.255  1.00  0.00           H  
ATOM   1665  HZ  PHE 0 105     -21.268   0.004  12.728  1.00  0.00           H  
ATOM   1666  N   GLY 0 106     -19.813  -6.989  16.969  1.00  0.00      R00  N  
ATOM   1667  CA  GLY 0 106     -19.593  -8.336  17.503  1.00  0.00      R00  C  
ATOM   1668  C   GLY 0 106     -18.355  -8.876  16.855  1.00  0.00      R00  C  
ATOM   1669  O   GLY 0 106     -17.947  -8.385  15.806  1.00  0.00      R00  O  
ATOM   1670  H   GLY 0 106     -19.974  -6.960  15.973  1.00  0.00      R00  H  
ATOM   1671  HA3 GLY 0 106     -20.422  -8.956  17.161  1.00  0.00           H  
ATOM   1672  HA2 GLY 0 106     -19.544  -8.395  18.590  1.00  0.00           H  
ATOM   1673  N   SER 0 107     -17.789  -9.953  17.442  1.00  0.00      R00  N  
ATOM   1674  CA  SER 0 107     -16.686 -10.896  17.046  1.00  0.00      R00  C  
ATOM   1675  C   SER 0 107     -16.787 -11.523  15.622  1.00  0.00      R00  C  
ATOM   1676  O   SER 0 107     -15.716 -11.782  15.125  1.00  0.00      R00  O  
ATOM   1677  CB  SER 0 107     -16.630 -11.989  18.116  1.00  0.00      R00  C  
ATOM   1678  OG  SER 0 107     -15.709 -13.116  17.922  1.00  0.00      R00  O  
ATOM   1679  H   SER 0 107     -18.275 -10.404  18.204  1.00  0.00      R00  H  
ATOM   1680  HG  SER 0 107     -15.928 -13.881  18.458  1.00  0.00      R00  H  
ATOM   1681  HA  SER 0 107     -15.764 -10.314  17.061  1.00  0.00           H  
ATOM   1682  HB3 SER 0 107     -17.655 -12.330  18.267  1.00  0.00           H  
ATOM   1683  HB2 SER 0 107     -16.378 -11.511  19.063  1.00  0.00           H  
ATOM   1684  N   PHE 0 108     -17.933 -11.521  14.922  1.00  0.00      R00  N  
ATOM   1685  CA  PHE 0 108     -18.064 -11.888  13.446  1.00  0.00      R00  C  
ATOM   1686  C   PHE 0 108     -17.193 -10.948  12.602  1.00  0.00      R00  C  
ATOM   1687  O   PHE 0 108     -16.387 -11.387  11.757  1.00  0.00      R00  O  
ATOM   1688  CB  PHE 0 108     -19.595 -11.891  13.079  1.00  0.00      R00  C  
ATOM   1689  CG  PHE 0 108     -19.985 -11.815  11.612  1.00  0.00      R00  C  
ATOM   1690  CD1 PHE 0 108     -20.095 -13.019  10.862  1.00  0.00      R00  C  
ATOM   1691  CD2 PHE 0 108     -20.174 -10.560  10.990  1.00  0.00      R00  C  
ATOM   1692  CE1 PHE 0 108     -20.333 -12.951   9.536  1.00  0.00      R00  C  
ATOM   1693  CE2 PHE 0 108     -20.362 -10.488   9.635  1.00  0.00      R00  C  
ATOM   1694  CZ  PHE 0 108     -20.486 -11.718   8.931  1.00  0.00      R00  C  
ATOM   1695  H   PHE 0 108     -18.804 -11.264  15.363  1.00  0.00      R00  H  
ATOM   1696  HA  PHE 0 108     -17.731 -12.923  13.371  1.00  0.00           H  
ATOM   1697  HB3 PHE 0 108     -20.186 -11.117  13.568  1.00  0.00           H  
ATOM   1698  HB2 PHE 0 108     -20.074 -12.720  13.599  1.00  0.00           H  
ATOM   1699  HD1 PHE 0 108     -19.800 -13.948  11.328  1.00  0.00           H  
ATOM   1700  HD2 PHE 0 108     -20.137  -9.628  11.534  1.00  0.00           H  
ATOM   1701  HE1 PHE 0 108     -20.345 -13.866   8.963  1.00  0.00           H  
ATOM   1702  HE2 PHE 0 108     -20.639  -9.551   9.174  1.00  0.00           H  
ATOM   1703  HZ  PHE 0 108     -20.623 -11.786   7.862  1.00  0.00           H  
ATOM   1704  N   PHE 0 109     -17.136  -9.658  12.962  1.00  0.00      R00  N  
ATOM   1705  CA  PHE 0 109     -16.440  -8.647  12.254  1.00  0.00      R00  C  
ATOM   1706  C   PHE 0 109     -14.894  -8.804  12.332  1.00  0.00      R00  C  
ATOM   1707  O   PHE 0 109     -14.120  -8.494  11.421  1.00  0.00      R00  O  
ATOM   1708  CB  PHE 0 109     -16.890  -7.254  12.709  1.00  0.00      R00  C  
ATOM   1709  CG  PHE 0 109     -18.262  -6.786  12.364  1.00  0.00      R00  C  
ATOM   1710  CD1 PHE 0 109     -19.324  -7.256  13.155  1.00  0.00      R00  C  
ATOM   1711  CD2 PHE 0 109     -18.497  -6.000  11.250  1.00  0.00      R00  C  
ATOM   1712  CE1 PHE 0 109     -20.619  -6.968  12.788  1.00  0.00      R00  C  
ATOM   1713  CE2 PHE 0 109     -19.797  -5.730  10.833  1.00  0.00      R00  C  
ATOM   1714  CZ  PHE 0 109     -20.848  -6.121  11.698  1.00  0.00      R00  C  
ATOM   1715  H   PHE 0 109     -17.727  -9.306  13.702  1.00  0.00      R00  H  
ATOM   1716  HA  PHE 0 109     -16.691  -8.695  11.194  1.00  0.00           H  
ATOM   1717  HB3 PHE 0 109     -16.255  -6.622  12.089  1.00  0.00           H  
ATOM   1718  HB2 PHE 0 109     -16.789  -7.039  13.773  1.00  0.00           H  
ATOM   1719  HD1 PHE 0 109     -19.230  -7.935  13.989  1.00  0.00           H  
ATOM   1720  HD2 PHE 0 109     -17.678  -5.773  10.583  1.00  0.00           H  
ATOM   1721  HE1 PHE 0 109     -21.373  -7.321  13.475  1.00  0.00           H  
ATOM   1722  HE2 PHE 0 109     -20.056  -5.152   9.959  1.00  0.00           H  
ATOM   1723  HZ  PHE 0 109     -21.831  -5.767  11.426  1.00  0.00           H  
ATOM   1724  N   CYS 0 110     -14.440  -9.337  13.457  1.00  0.00      R00  N  
ATOM   1725  CA  CYS 0 110     -13.020  -9.653  13.716  1.00  0.00      R00  C  
ATOM   1726  C   CYS 0 110     -12.400 -10.759  12.763  1.00  0.00      R00  C  
ATOM   1727  O   CYS 0 110     -11.276 -10.733  12.335  1.00  0.00      R00  O  
ATOM   1728  CB  CYS 0 110     -12.855 -10.010  15.156  1.00  0.00      R00  C  
ATOM   1729  SG  CYS 0 110     -11.152 -10.243  15.734  1.00  0.00      R00  S  
ATOM   1730  H   CYS 0 110     -15.172  -9.560  14.117  1.00  0.00      R00  H  
ATOM   1731  HB2 CYS 0 110     -13.250  -9.195  15.763  1.00  0.00           H  
ATOM   1732  HB3 CYS 0 110     -13.384 -10.943  15.350  1.00  0.00           H  
ATOM   1733  HA  CYS 0 110     -12.382  -8.785  13.549  1.00  0.00           H  
ATOM   1734  N   LYS 0 111     -13.230 -11.743  12.370  1.00  0.00      R00  N  
ATOM   1735  CA  LYS 0 111     -12.973 -12.768  11.348  1.00  0.00      R00  C  
ATOM   1736  C   LYS 0 111     -12.869 -12.163   9.944  1.00  0.00      R00  C  
ATOM   1737  O   LYS 0 111     -11.931 -12.500   9.250  1.00  0.00      R00  O  
ATOM   1738  CB  LYS 0 111     -13.903 -13.958  11.528  1.00  0.00      R00  C  
ATOM   1739  CG  LYS 0 111     -13.724 -14.498  13.045  1.00  0.00      R00  C  
ATOM   1740  CD  LYS 0 111     -12.362 -15.134  13.380  1.00  0.00      R00  C  
ATOM   1741  CE  LYS 0 111     -12.366 -15.753  14.801  1.00  0.00      R00  C  
ATOM   1742  NZ  LYS 0 111     -10.904 -16.034  15.182  1.00  0.00      R00  N1+
ATOM   1743  H   LYS 0 111     -14.218 -11.676  12.567  1.00  0.00      R00  H  
ATOM   1744  HZ1 LYS 0 111     -10.920 -16.370  16.134  1.00  0.00      R00  H  
ATOM   1745  HZ2 LYS 0 111     -10.465 -16.674  14.536  1.00  0.00      R00  H  
ATOM   1746  HZ3 LYS 0 111     -10.436 -15.143  15.274  1.00  0.00      R00  H  
ATOM   1747  HA  LYS 0 111     -11.973 -13.135  11.580  1.00  0.00           H  
ATOM   1748  HB3 LYS 0 111     -13.670 -14.724  10.788  1.00  0.00           H  
ATOM   1749  HB2 LYS 0 111     -14.891 -13.498  11.485  1.00  0.00           H  
ATOM   1750  HG3 LYS 0 111     -14.471 -15.269  13.234  1.00  0.00           H  
ATOM   1751  HG2 LYS 0 111     -13.916 -13.684  13.744  1.00  0.00           H  
ATOM   1752  HD3 LYS 0 111     -11.596 -14.375  13.223  1.00  0.00           H  
ATOM   1753  HD2 LYS 0 111     -12.135 -15.952  12.696  1.00  0.00           H  
ATOM   1754  HE3 LYS 0 111     -13.046 -16.605  14.822  1.00  0.00           H  
ATOM   1755  HE2 LYS 0 111     -12.680 -15.070  15.590  1.00  0.00           H  
ATOM   1756  N   ALA 0 112     -13.751 -11.217   9.550  1.00  0.00      R00  N  
ATOM   1757  CA  ALA 0 112     -13.577 -10.443   8.321  1.00  0.00      R00  C  
ATOM   1758  C   ALA 0 112     -12.181  -9.775   8.038  1.00  0.00      R00  C  
ATOM   1759  O   ALA 0 112     -11.613  -9.770   6.964  1.00  0.00      R00  O  
ATOM   1760  CB  ALA 0 112     -14.619  -9.320   8.296  1.00  0.00      R00  C  
ATOM   1761  H   ALA 0 112     -14.523 -10.837  10.080  1.00  0.00      R00  H  
ATOM   1762  HA  ALA 0 112     -13.839 -11.198   7.579  1.00  0.00           H  
ATOM   1763  HB1 ALA 0 112     -14.320  -8.628   9.083  1.00  0.00           H  
ATOM   1764  HB2 ALA 0 112     -14.679  -8.664   7.427  1.00  0.00           H  
ATOM   1765  HB3 ALA 0 112     -15.618  -9.670   8.557  1.00  0.00           H  
ATOM   1766  N   TYR 0 113     -11.613  -9.271   9.138  1.00  0.00      R00  N  
ATOM   1767  CA  TYR 0 113     -10.350  -8.657   9.368  1.00  0.00      R00  C  
ATOM   1768  C   TYR 0 113      -9.207  -9.613   9.511  1.00  0.00      R00  C  
ATOM   1769  O   TYR 0 113      -8.098  -9.333   9.046  1.00  0.00      R00  O  
ATOM   1770  CB  TYR 0 113     -10.527  -7.884  10.677  1.00  0.00      R00  C  
ATOM   1771  CG  TYR 0 113      -9.234  -7.227  11.267  1.00  0.00      R00  C  
ATOM   1772  CD1 TYR 0 113      -8.854  -5.952  10.805  1.00  0.00      R00  C  
ATOM   1773  CE1 TYR 0 113      -7.629  -5.299  11.277  1.00  0.00      R00  C  
ATOM   1774  CD2 TYR 0 113      -8.454  -7.815  12.304  1.00  0.00      R00  C  
ATOM   1775  CE2 TYR 0 113      -7.321  -7.178  12.794  1.00  0.00      R00  C  
ATOM   1776  CZ  TYR 0 113      -6.888  -5.902  12.328  1.00  0.00      R00  C  
ATOM   1777  OH  TYR 0 113      -5.795  -5.294  12.918  1.00  0.00      R00  O  
ATOM   1778  H   TYR 0 113     -12.023  -9.465  10.041  1.00  0.00      R00  H  
ATOM   1779  HH  TYR 0 113      -5.782  -5.564  13.840  1.00  0.00      R00  H  
ATOM   1780  HA  TYR 0 113     -10.126  -7.986   8.539  1.00  0.00           H  
ATOM   1781  HB3 TYR 0 113     -10.859  -8.526  11.493  1.00  0.00           H  
ATOM   1782  HB2 TYR 0 113     -11.219  -7.058  10.511  1.00  0.00           H  
ATOM   1783  HD1 TYR 0 113      -9.427  -5.503  10.007  1.00  0.00           H  
ATOM   1784  HE1 TYR 0 113      -7.352  -4.313  10.934  1.00  0.00           H  
ATOM   1785  HD2 TYR 0 113      -8.749  -8.782  12.683  1.00  0.00           H  
ATOM   1786  HE2 TYR 0 113      -6.767  -7.717  13.547  1.00  0.00           H  
ATOM   1787  N   MET 0 114      -9.511 -10.804   9.980  1.00  0.00      R00  N  
ATOM   1788  CA  MET 0 114      -8.594 -11.951  10.109  1.00  0.00      R00  C  
ATOM   1789  C   MET 0 114      -8.072 -12.400   8.702  1.00  0.00      R00  C  
ATOM   1790  O   MET 0 114      -6.905 -12.478   8.460  1.00  0.00      R00  O  
ATOM   1791  CB  MET 0 114      -9.170 -13.099  10.947  1.00  0.00      R00  C  
ATOM   1792  CG  MET 0 114      -8.090 -13.989  11.603  1.00  0.00      R00  C  
ATOM   1793  SD  MET 0 114      -8.841 -15.392  12.587  1.00  0.00      R00  S  
ATOM   1794  CE  MET 0 114      -9.019 -16.545  11.284  1.00  0.00      R00  C  
ATOM   1795  H   MET 0 114     -10.439 -11.008  10.325  1.00  0.00      R00  H  
ATOM   1796  HA  MET 0 114      -7.722 -11.488  10.570  1.00  0.00           H  
ATOM   1797  HB3 MET 0 114      -9.759 -13.758  10.311  1.00  0.00           H  
ATOM   1798  HB2 MET 0 114      -9.829 -12.656  11.694  1.00  0.00           H  
ATOM   1799  HG3 MET 0 114      -7.603 -13.380  12.365  1.00  0.00           H  
ATOM   1800  HG2 MET 0 114      -7.331 -14.265  10.870  1.00  0.00           H  
ATOM   1801  HE1 MET 0 114      -9.855 -16.210  10.671  1.00  0.00           H  
ATOM   1802  HE2 MET 0 114      -8.110 -16.929  10.822  1.00  0.00           H  
ATOM   1803  HE3 MET 0 114      -9.361 -17.414  11.846  1.00  0.00           H  
ATOM   1804  N   ILE 0 115      -9.064 -12.604   7.806  1.00  0.00      R00  N  
ATOM   1805  CA  ILE 0 115      -8.857 -12.873   6.376  1.00  0.00      R00  C  
ATOM   1806  C   ILE 0 115      -7.965 -11.796   5.657  1.00  0.00      R00  C  
ATOM   1807  O   ILE 0 115      -6.996 -12.107   4.872  1.00  0.00      R00  O  
ATOM   1808  CB  ILE 0 115     -10.186 -13.087   5.553  1.00  0.00      R00  C  
ATOM   1809  CG2 ILE 0 115      -9.944 -13.421   3.994  1.00  0.00      R00  C  
ATOM   1810  CG1 ILE 0 115     -11.139 -14.111   6.168  1.00  0.00      R00  C  
ATOM   1811  CD1 ILE 0 115     -12.584 -13.930   5.733  1.00  0.00      R00  C  
ATOM   1812  H   ILE 0 115      -9.982 -12.735   8.208  1.00  0.00      R00  H  
ATOM   1813  HA  ILE 0 115      -8.277 -13.788   6.248  1.00  0.00           H  
ATOM   1814  HB  ILE 0 115     -10.752 -12.155   5.568  1.00  0.00           H  
ATOM   1815 HG21 ILE 0 115      -8.969 -13.111   3.618  1.00  0.00           H  
ATOM   1816 HG22 ILE 0 115     -10.031 -14.496   3.840  1.00  0.00           H  
ATOM   1817 HG23 ILE 0 115     -10.614 -12.901   3.310  1.00  0.00           H  
ATOM   1818 HG13 ILE 0 115     -11.056 -14.124   7.254  1.00  0.00           H  
ATOM   1819 HG12 ILE 0 115     -10.779 -15.109   5.917  1.00  0.00           H  
ATOM   1820 HD11 ILE 0 115     -13.114 -13.452   6.557  1.00  0.00           H  
ATOM   1821 HD12 ILE 0 115     -12.671 -13.380   4.796  1.00  0.00           H  
ATOM   1822 HD13 ILE 0 115     -13.087 -14.890   5.615  1.00  0.00           H  
ATOM   1823  N   SER 0 116      -8.329 -10.499   5.870  1.00  0.00      R00  N  
ATOM   1824  CA  SER 0 116      -7.734  -9.410   5.021  1.00  0.00      R00  C  
ATOM   1825  C   SER 0 116      -6.277  -9.007   5.360  1.00  0.00      R00  C  
ATOM   1826  O   SER 0 116      -5.524  -8.583   4.443  1.00  0.00      R00  O  
ATOM   1827  CB  SER 0 116      -8.773  -8.273   4.824  1.00  0.00      R00  C  
ATOM   1828  OG  SER 0 116      -9.248  -7.953   6.118  1.00  0.00      R00  O  
ATOM   1829  H   SER 0 116      -9.074 -10.232   6.497  1.00  0.00      R00  H  
ATOM   1830  HG  SER 0 116     -10.195  -8.110   6.154  1.00  0.00      R00  H  
ATOM   1831  HA  SER 0 116      -7.470  -9.811   4.043  1.00  0.00           H  
ATOM   1832  HB3 SER 0 116      -9.645  -8.658   4.294  1.00  0.00           H  
ATOM   1833  HB2 SER 0 116      -8.305  -7.449   4.286  1.00  0.00           H  
ATOM   1834  N   THR 0 117      -5.836  -9.081   6.643  1.00  0.00      R00  N  
ATOM   1835  CA  THR 0 117      -4.470  -8.794   7.115  1.00  0.00      R00  C  
ATOM   1836  C   THR 0 117      -3.452  -9.846   6.711  1.00  0.00      R00  C  
ATOM   1837  O   THR 0 117      -2.283  -9.572   6.867  1.00  0.00      R00  O  
ATOM   1838  CB  THR 0 117      -4.505  -8.612   8.639  1.00  0.00      R00  C  
ATOM   1839  OG1 THR 0 117      -5.153  -9.621   9.355  1.00  0.00      R00  O  
ATOM   1840  CG2 THR 0 117      -5.136  -7.221   9.002  1.00  0.00      R00  C  
ATOM   1841  H   THR 0 117      -6.560  -9.144   7.345  1.00  0.00      R00  H  
ATOM   1842  HG1 THR 0 117      -6.057  -9.347   9.526  1.00  0.00      R00  H  
ATOM   1843  HA  THR 0 117      -4.374  -7.858   6.565  1.00  0.00           H  
ATOM   1844  HB  THR 0 117      -3.530  -8.582   9.127  1.00  0.00           H  
ATOM   1845 HG21 THR 0 117      -6.204  -7.403   8.883  1.00  0.00           H  
ATOM   1846 HG22 THR 0 117      -4.915  -6.783   9.975  1.00  0.00           H  
ATOM   1847 HG23 THR 0 117      -4.703  -6.435   8.383  1.00  0.00           H  
ATOM   1848  N   GLY 0 118      -3.903 -10.909   6.068  1.00  0.00      R00  N  
ATOM   1849  CA  GLY 0 118      -3.066 -11.901   5.484  1.00  0.00      R00  C  
ATOM   1850  C   GLY 0 118      -3.367 -11.963   4.056  1.00  0.00      R00  C  
ATOM   1851  O   GLY 0 118      -2.486 -11.551   3.340  1.00  0.00      R00  O  
ATOM   1852  H   GLY 0 118      -4.900 -10.868   5.910  1.00  0.00      R00  H  
ATOM   1853  HA3 GLY 0 118      -3.387 -12.794   6.019  1.00  0.00           H  
ATOM   1854  HA2 GLY 0 118      -2.018 -11.745   5.740  1.00  0.00           H  
ATOM   1855  N   ILE 0 119      -4.569 -12.490   3.627  1.00  0.00      R00  N  
ATOM   1856  CA  ILE 0 119      -4.593 -13.163   2.301  1.00  0.00      R00  C  
ATOM   1857  C   ILE 0 119      -4.487 -12.040   1.241  1.00  0.00      R00  C  
ATOM   1858  O   ILE 0 119      -3.726 -12.170   0.265  1.00  0.00      R00  O  
ATOM   1859  CB  ILE 0 119      -5.789 -14.119   2.035  1.00  0.00      R00  C  
ATOM   1860  CG2 ILE 0 119      -5.694 -14.793   0.624  1.00  0.00      R00  C  
ATOM   1861  CG1 ILE 0 119      -6.016 -15.220   3.022  1.00  0.00      R00  C  
ATOM   1862  CD1 ILE 0 119      -7.382 -15.966   2.895  1.00  0.00      R00  C  
ATOM   1863  H   ILE 0 119      -5.343 -12.614   4.264  1.00  0.00      R00  H  
ATOM   1864  HA  ILE 0 119      -3.615 -13.635   2.206  1.00  0.00           H  
ATOM   1865  HB  ILE 0 119      -6.639 -13.437   2.055  1.00  0.00           H  
ATOM   1866 HG21 ILE 0 119      -4.958 -15.596   0.572  1.00  0.00           H  
ATOM   1867 HG22 ILE 0 119      -6.606 -15.189   0.177  1.00  0.00           H  
ATOM   1868 HG23 ILE 0 119      -5.408 -14.099  -0.167  1.00  0.00           H  
ATOM   1869 HG13 ILE 0 119      -6.007 -14.851   4.048  1.00  0.00           H  
ATOM   1870 HG12 ILE 0 119      -5.185 -15.925   3.005  1.00  0.00           H  
ATOM   1871 HD11 ILE 0 119      -8.025 -15.471   3.624  1.00  0.00           H  
ATOM   1872 HD12 ILE 0 119      -7.818 -15.970   1.896  1.00  0.00           H  
ATOM   1873 HD13 ILE 0 119      -7.389 -17.012   3.201  1.00  0.00           H  
ATOM   1874  N   ASN 0 120      -5.198 -10.893   1.390  1.00  0.00      R00  N  
ATOM   1875  CA  ASN 0 120      -5.189  -9.731   0.552  1.00  0.00      R00  C  
ATOM   1876  C   ASN 0 120      -3.944  -8.920   0.745  1.00  0.00      R00  C  
ATOM   1877  O   ASN 0 120      -3.449  -8.286  -0.244  1.00  0.00      R00  O  
ATOM   1878  CB  ASN 0 120      -6.363  -8.825   0.865  1.00  0.00      R00  C  
ATOM   1879  CG  ASN 0 120      -7.837  -9.443   0.707  1.00  0.00      R00  C  
ATOM   1880  OD1 ASN 0 120      -8.417 -10.124   1.561  1.00  0.00      R00  O  
ATOM   1881  ND2 ASN 0 120      -8.410  -9.434  -0.509  1.00  0.00      R00  N  
ATOM   1882  H   ASN 0 120      -5.723 -10.818   2.249  1.00  0.00      R00  H  
ATOM   1883 HD21 ASN 0 120      -9.324  -9.850  -0.618  1.00  0.00      R00  H  
ATOM   1884 HD22 ASN 0 120      -7.982  -8.964  -1.295  1.00  0.00      R00  H  
ATOM   1885  HA  ASN 0 120      -5.281 -10.085  -0.475  1.00  0.00           H  
ATOM   1886  HB3 ASN 0 120      -6.329  -7.916   0.264  1.00  0.00           H  
ATOM   1887  HB2 ASN 0 120      -6.307  -8.337   1.838  1.00  0.00           H  
ATOM   1888  N   GLN 0 121      -3.409  -8.929   1.986  1.00  0.00      R00  N  
ATOM   1889  CA  GLN 0 121      -2.199  -8.205   2.412  1.00  0.00      R00  C  
ATOM   1890  C   GLN 0 121      -0.939  -8.680   1.590  1.00  0.00      R00  C  
ATOM   1891  O   GLN 0 121      -0.073  -7.898   1.269  1.00  0.00      R00  O  
ATOM   1892  CB  GLN 0 121      -1.950  -8.399   3.878  1.00  0.00      R00  C  
ATOM   1893  CG  GLN 0 121      -0.998  -7.366   4.495  1.00  0.00      R00  C  
ATOM   1894  CD  GLN 0 121      -1.446  -5.894   4.417  1.00  0.00      R00  C  
ATOM   1895  OE1 GLN 0 121      -1.500  -5.258   3.367  1.00  0.00      R00  O  
ATOM   1896  NE2 GLN 0 121      -1.524  -5.329   5.628  1.00  0.00      R00  N  
ATOM   1897  H   GLN 0 121      -3.707  -9.580   2.699  1.00  0.00      R00  H  
ATOM   1898 HE21 GLN 0 121      -1.527  -4.337   5.820  1.00  0.00      R00  H  
ATOM   1899 HE22 GLN 0 121      -1.406  -5.969   6.401  1.00  0.00      R00  H  
ATOM   1900  HA  GLN 0 121      -2.333  -7.137   2.240  1.00  0.00           H  
ATOM   1901  HB3 GLN 0 121      -1.575  -9.407   4.054  1.00  0.00           H  
ATOM   1902  HB2 GLN 0 121      -2.899  -8.273   4.400  1.00  0.00           H  
ATOM   1903  HG3 GLN 0 121      -0.060  -7.534   3.965  1.00  0.00           H  
ATOM   1904  HG2 GLN 0 121      -0.731  -7.671   5.507  1.00  0.00           H  
ATOM   1905  N   PHE 0 122      -0.868 -10.009   1.433  1.00  0.00      R00  N  
ATOM   1906  CA  PHE 0 122       0.281 -10.618   0.608  1.00  0.00      R00  C  
ATOM   1907  C   PHE 0 122       0.017 -10.392  -0.897  1.00  0.00      R00  C  
ATOM   1908  O   PHE 0 122       0.825  -9.866  -1.645  1.00  0.00      R00  O  
ATOM   1909  CB  PHE 0 122       0.380 -12.163   0.856  1.00  0.00      R00  C  
ATOM   1910  CG  PHE 0 122       1.083 -12.624   2.074  1.00  0.00      R00  C  
ATOM   1911  CD1 PHE 0 122       2.378 -12.121   2.326  1.00  0.00      R00  C  
ATOM   1912  CD2 PHE 0 122       0.396 -13.537   2.925  1.00  0.00      R00  C  
ATOM   1913  CE1 PHE 0 122       3.006 -12.485   3.466  1.00  0.00      R00  C  
ATOM   1914  CE2 PHE 0 122       1.139 -13.969   4.049  1.00  0.00      R00  C  
ATOM   1915  CZ  PHE 0 122       2.418 -13.380   4.278  1.00  0.00      R00  C  
ATOM   1916  H   PHE 0 122      -1.534 -10.690   1.768  1.00  0.00      R00  H  
ATOM   1917  HA  PHE 0 122       1.217 -10.123   0.868  1.00  0.00           H  
ATOM   1918  HB3 PHE 0 122       0.936 -12.690   0.081  1.00  0.00           H  
ATOM   1919  HB2 PHE 0 122      -0.674 -12.426   0.765  1.00  0.00           H  
ATOM   1920  HD1 PHE 0 122       2.968 -11.466   1.703  1.00  0.00           H  
ATOM   1921  HD2 PHE 0 122      -0.597 -13.930   2.763  1.00  0.00           H  
ATOM   1922  HE1 PHE 0 122       4.000 -12.135   3.702  1.00  0.00           H  
ATOM   1923  HE2 PHE 0 122       0.749 -14.688   4.754  1.00  0.00           H  
ATOM   1924  HZ  PHE 0 122       2.953 -13.648   5.178  1.00  0.00           H  
ATOM   1925  N   THR 0 123      -1.214 -10.792  -1.387  1.00  0.00      R00  N  
ATOM   1926  CA  THR 0 123      -1.680 -10.809  -2.772  1.00  0.00      R00  C  
ATOM   1927  C   THR 0 123      -1.458  -9.422  -3.470  1.00  0.00      R00  C  
ATOM   1928  O   THR 0 123      -0.768  -9.335  -4.483  1.00  0.00      R00  O  
ATOM   1929  CB  THR 0 123      -3.095 -11.508  -2.935  1.00  0.00      R00  C  
ATOM   1930  OG1 THR 0 123      -3.014 -12.818  -2.280  1.00  0.00      R00  O  
ATOM   1931  CG2 THR 0 123      -3.643 -11.809  -4.377  1.00  0.00      R00  C  
ATOM   1932  H   THR 0 123      -1.831 -11.157  -0.676  1.00  0.00      R00  H  
ATOM   1933  HG1 THR 0 123      -3.228 -12.691  -1.352  1.00  0.00      R00  H  
ATOM   1934  HA  THR 0 123      -1.044 -11.555  -3.248  1.00  0.00           H  
ATOM   1935  HB  THR 0 123      -3.895 -10.909  -2.501  1.00  0.00           H  
ATOM   1936 HG21 THR 0 123      -3.080 -12.611  -4.854  1.00  0.00           H  
ATOM   1937 HG22 THR 0 123      -4.711 -12.016  -4.323  1.00  0.00           H  
ATOM   1938 HG23 THR 0 123      -3.476 -10.883  -4.928  1.00  0.00           H  
ATOM   1939  N   SER 0 124      -1.906  -8.349  -2.773  1.00  0.00      R00  N  
ATOM   1940  CA  SER 0 124      -1.728  -6.879  -3.057  1.00  0.00      R00  C  
ATOM   1941  C   SER 0 124      -0.355  -6.294  -3.195  1.00  0.00      R00  C  
ATOM   1942  O   SER 0 124      -0.066  -5.339  -3.915  1.00  0.00      R00  O  
ATOM   1943  CB  SER 0 124      -2.635  -5.935  -2.244  1.00  0.00      R00  C  
ATOM   1944  OG  SER 0 124      -2.292  -5.929  -0.857  1.00  0.00      R00  O  
ATOM   1945  H   SER 0 124      -2.490  -8.503  -1.964  1.00  0.00      R00  H  
ATOM   1946  HG  SER 0 124      -2.622  -6.784  -0.570  1.00  0.00      R00  H  
ATOM   1947  HA  SER 0 124      -2.189  -6.897  -4.045  1.00  0.00           H  
ATOM   1948  HB3 SER 0 124      -3.660  -6.269  -2.406  1.00  0.00           H  
ATOM   1949  HB2 SER 0 124      -2.689  -4.884  -2.525  1.00  0.00           H  
ATOM   1950  N   SER 0 125       0.568  -6.842  -2.375  1.00  0.00      R00  N  
ATOM   1951  CA  SER 0 125       1.999  -6.490  -2.514  1.00  0.00      R00  C  
ATOM   1952  C   SER 0 125       2.540  -7.314  -3.723  1.00  0.00      R00  C  
ATOM   1953  O   SER 0 125       2.984  -6.733  -4.730  1.00  0.00      R00  O  
ATOM   1954  CB  SER 0 125       2.810  -6.639  -1.133  1.00  0.00      R00  C  
ATOM   1955  OG  SER 0 125       4.206  -6.379  -1.230  1.00  0.00      R00  O  
ATOM   1956  H   SER 0 125       0.321  -7.618  -1.779  1.00  0.00      R00  H  
ATOM   1957  HG  SER 0 125       4.633  -6.708  -0.435  1.00  0.00      R00  H  
ATOM   1958  HA  SER 0 125       1.964  -5.419  -2.713  1.00  0.00           H  
ATOM   1959  HB3 SER 0 125       2.686  -7.610  -0.652  1.00  0.00           H  
ATOM   1960  HB2 SER 0 125       2.401  -5.882  -0.464  1.00  0.00           H  
ATOM   1961  N   ILE 0 126       2.250  -8.670  -3.740  1.00  0.00      R00  N  
ATOM   1962  CA  ILE 0 126       2.759  -9.624  -4.757  1.00  0.00      R00  C  
ATOM   1963  C   ILE 0 126       2.378  -9.314  -6.260  1.00  0.00      R00  C  
ATOM   1964  O   ILE 0 126       3.260  -9.510  -7.135  1.00  0.00      R00  O  
ATOM   1965  CB  ILE 0 126       2.271 -11.110  -4.453  1.00  0.00      R00  C  
ATOM   1966  CG2 ILE 0 126       2.318 -12.140  -5.673  1.00  0.00      R00  C  
ATOM   1967  CG1 ILE 0 126       3.021 -11.713  -3.188  1.00  0.00      R00  C  
ATOM   1968  CD1 ILE 0 126       2.480 -13.029  -2.728  1.00  0.00      R00  C  
ATOM   1969  H   ILE 0 126       1.770  -9.080  -2.952  1.00  0.00      R00  H  
ATOM   1970  HA  ILE 0 126       3.847  -9.623  -4.690  1.00  0.00           H  
ATOM   1971  HB  ILE 0 126       1.229 -10.911  -4.202  1.00  0.00           H  
ATOM   1972 HG21 ILE 0 126       3.320 -12.229  -6.094  1.00  0.00           H  
ATOM   1973 HG22 ILE 0 126       1.976 -13.147  -5.434  1.00  0.00           H  
ATOM   1974 HG23 ILE 0 126       1.625 -11.811  -6.447  1.00  0.00           H  
ATOM   1975 HG13 ILE 0 126       3.123 -11.060  -2.322  1.00  0.00           H  
ATOM   1976 HG12 ILE 0 126       4.096 -11.754  -3.361  1.00  0.00           H  
ATOM   1977 HD11 ILE 0 126       2.982 -13.907  -3.135  1.00  0.00           H  
ATOM   1978 HD12 ILE 0 126       2.593 -13.069  -1.644  1.00  0.00           H  
ATOM   1979 HD13 ILE 0 126       1.460 -13.196  -3.072  1.00  0.00           H  
ATOM   1980  N   PHE 0 127       1.162  -8.786  -6.499  1.00  0.00      R00  N  
ATOM   1981  CA  PHE 0 127       0.739  -8.141  -7.769  1.00  0.00      R00  C  
ATOM   1982  C   PHE 0 127       1.696  -7.148  -8.374  1.00  0.00      R00  C  
ATOM   1983  O   PHE 0 127       1.958  -7.143  -9.552  1.00  0.00      R00  O  
ATOM   1984  CB  PHE 0 127      -0.686  -7.567  -7.676  1.00  0.00      R00  C  
ATOM   1985  CG  PHE 0 127      -1.863  -8.503  -7.929  1.00  0.00      R00  C  
ATOM   1986  CD1 PHE 0 127      -1.947  -9.844  -7.436  1.00  0.00      R00  C  
ATOM   1987  CD2 PHE 0 127      -3.004  -7.892  -8.440  1.00  0.00      R00  C  
ATOM   1988  CE1 PHE 0 127      -3.057 -10.575  -7.769  1.00  0.00      R00  C  
ATOM   1989  CE2 PHE 0 127      -4.165  -8.618  -8.542  1.00  0.00      R00  C  
ATOM   1990  CZ  PHE 0 127      -4.187  -9.969  -8.269  1.00  0.00      R00  C  
ATOM   1991  H   PHE 0 127       0.505  -8.700  -5.736  1.00  0.00      R00  H  
ATOM   1992  HA  PHE 0 127       0.686  -8.942  -8.506  1.00  0.00           H  
ATOM   1993  HB3 PHE 0 127      -0.691  -6.835  -8.485  1.00  0.00           H  
ATOM   1994  HB2 PHE 0 127      -0.883  -6.923  -6.819  1.00  0.00           H  
ATOM   1995  HD1 PHE 0 127      -1.059 -10.261  -6.984  1.00  0.00           H  
ATOM   1996  HD2 PHE 0 127      -3.022  -6.840  -8.682  1.00  0.00           H  
ATOM   1997  HE1 PHE 0 127      -3.087 -11.614  -7.477  1.00  0.00           H  
ATOM   1998  HE2 PHE 0 127      -5.115  -8.137  -8.720  1.00  0.00           H  
ATOM   1999  HZ  PHE 0 127      -5.166 -10.396  -8.429  1.00  0.00           H  
ATOM   2000  N   LEU 0 128       2.225  -6.215  -7.462  1.00  0.00      R00  N  
ATOM   2001  CA  LEU 0 128       3.098  -5.088  -7.875  1.00  0.00      R00  C  
ATOM   2002  C   LEU 0 128       4.394  -5.608  -8.462  1.00  0.00      R00  C  
ATOM   2003  O   LEU 0 128       5.070  -5.053  -9.327  1.00  0.00      R00  O  
ATOM   2004  CB  LEU 0 128       3.284  -4.216  -6.590  1.00  0.00      R00  C  
ATOM   2005  CG  LEU 0 128       2.159  -3.371  -5.955  1.00  0.00      R00  C  
ATOM   2006  CD1 LEU 0 128       2.704  -2.481  -4.726  1.00  0.00      R00  C  
ATOM   2007  CD2 LEU 0 128       1.346  -2.478  -6.828  1.00  0.00      R00  C  
ATOM   2008  H   LEU 0 128       1.987  -6.259  -6.481  1.00  0.00      R00  H  
ATOM   2009  HA  LEU 0 128       2.507  -4.592  -8.646  1.00  0.00           H  
ATOM   2010  HB3 LEU 0 128       4.176  -3.629  -6.806  1.00  0.00           H  
ATOM   2011  HB2 LEU 0 128       3.829  -4.764  -5.821  1.00  0.00           H  
ATOM   2012  HG  LEU 0 128       1.543  -4.027  -5.339  1.00  0.00           H  
ATOM   2013 HD11 LEU 0 128       2.074  -1.685  -4.328  1.00  0.00           H  
ATOM   2014 HD12 LEU 0 128       2.899  -3.146  -3.884  1.00  0.00           H  
ATOM   2015 HD13 LEU 0 128       3.638  -1.939  -4.873  1.00  0.00           H  
ATOM   2016 HD21 LEU 0 128       1.336  -1.423  -6.552  1.00  0.00           H  
ATOM   2017 HD22 LEU 0 128       1.606  -2.484  -7.887  1.00  0.00           H  
ATOM   2018 HD23 LEU 0 128       0.303  -2.729  -7.018  1.00  0.00           H  
ATOM   2019  N   CYS 0 129       4.793  -6.786  -7.991  1.00  0.00      R00  N  
ATOM   2020  CA  CYS 0 129       6.007  -7.536  -8.390  1.00  0.00      R00  C  
ATOM   2021  C   CYS 0 129       5.678  -8.304  -9.714  1.00  0.00      R00  C  
ATOM   2022  O   CYS 0 129       6.487  -8.372 -10.609  1.00  0.00      R00  O  
ATOM   2023  CB  CYS 0 129       6.575  -8.503  -7.354  1.00  0.00      R00  C  
ATOM   2024  SG  CYS 0 129       8.215  -8.962  -7.577  1.00  0.00      R00  S  
ATOM   2025  H   CYS 0 129       4.334  -7.309  -7.259  1.00  0.00      R00  H  
ATOM   2026  HA  CYS 0 129       6.737  -6.825  -8.777  1.00  0.00           H  
ATOM   2027  HB3 CYS 0 129       5.828  -9.270  -7.153  1.00  0.00           H  
ATOM   2028  HB2 CYS 0 129       6.448  -8.022  -6.384  1.00  0.00           H  
ATOM   2029  HG  CYS 0 129       8.569  -7.794  -7.032  1.00  0.00           H  
ATOM   2030  N   ILE 0 130       4.425  -8.834  -9.864  1.00  0.00      R00  N  
ATOM   2031  CA  ILE 0 130       3.888  -9.448 -11.030  1.00  0.00      R00  C  
ATOM   2032  C   ILE 0 130       3.694  -8.456 -12.296  1.00  0.00      R00  C  
ATOM   2033  O   ILE 0 130       4.049  -8.805 -13.408  1.00  0.00      R00  O  
ATOM   2034  CB  ILE 0 130       2.508 -10.219 -10.871  1.00  0.00      R00  C  
ATOM   2035  CG2 ILE 0 130       1.864 -10.818 -12.155  1.00  0.00      R00  C  
ATOM   2036  CG1 ILE 0 130       2.596 -11.372  -9.796  1.00  0.00      R00  C  
ATOM   2037  CD1 ILE 0 130       1.266 -11.840  -9.190  1.00  0.00      R00  C  
ATOM   2038  H   ILE 0 130       3.750  -8.695  -9.125  1.00  0.00      R00  H  
ATOM   2039  HA  ILE 0 130       4.572 -10.247 -11.314  1.00  0.00           H  
ATOM   2040  HB  ILE 0 130       1.764  -9.533 -10.467  1.00  0.00           H  
ATOM   2041 HG21 ILE 0 130       0.915 -11.307 -11.937  1.00  0.00           H  
ATOM   2042 HG22 ILE 0 130       1.462 -10.082 -12.851  1.00  0.00           H  
ATOM   2043 HG23 ILE 0 130       2.492 -11.550 -12.664  1.00  0.00           H  
ATOM   2044 HG13 ILE 0 130       3.154 -11.072  -8.909  1.00  0.00           H  
ATOM   2045 HG12 ILE 0 130       3.175 -12.222 -10.158  1.00  0.00           H  
ATOM   2046 HD11 ILE 0 130       0.470 -11.956  -9.925  1.00  0.00           H  
ATOM   2047 HD12 ILE 0 130       1.434 -12.770  -8.647  1.00  0.00           H  
ATOM   2048 HD13 ILE 0 130       1.017 -10.992  -8.551  1.00  0.00           H  
ATOM   2049  N   MET 0 131       3.287  -7.203 -12.021  1.00  0.00      R00  N  
ATOM   2050  CA  MET 0 131       3.331  -6.079 -12.955  1.00  0.00      R00  C  
ATOM   2051  C   MET 0 131       4.710  -5.668 -13.394  1.00  0.00      R00  C  
ATOM   2052  O   MET 0 131       4.932  -5.164 -14.520  1.00  0.00      R00  O  
ATOM   2053  CB  MET 0 131       2.558  -4.898 -12.335  1.00  0.00      R00  C  
ATOM   2054  CG  MET 0 131       2.422  -3.640 -13.256  1.00  0.00      R00  C  
ATOM   2055  SD  MET 0 131       3.626  -2.290 -12.947  1.00  0.00      R00  S  
ATOM   2056  CE  MET 0 131       2.900  -1.542 -11.460  1.00  0.00      R00  C  
ATOM   2057  H   MET 0 131       2.811  -7.080 -11.139  1.00  0.00      R00  H  
ATOM   2058  HA  MET 0 131       2.788  -6.465 -13.818  1.00  0.00           H  
ATOM   2059  HB3 MET 0 131       2.681  -4.839 -11.254  1.00  0.00           H  
ATOM   2060  HB2 MET 0 131       1.521  -5.232 -12.342  1.00  0.00           H  
ATOM   2061  HG3 MET 0 131       1.427  -3.220 -13.110  1.00  0.00           H  
ATOM   2062  HG2 MET 0 131       2.455  -3.925 -14.307  1.00  0.00           H  
ATOM   2063  HE1 MET 0 131       3.573  -0.803 -11.024  1.00  0.00           H  
ATOM   2064  HE2 MET 0 131       1.988  -0.970 -11.630  1.00  0.00           H  
ATOM   2065  HE3 MET 0 131       2.546  -2.280 -10.741  1.00  0.00           H  
ATOM   2066  N   SER 0 132       5.658  -5.737 -12.449  1.00  0.00      R00  N  
ATOM   2067  CA  SER 0 132       7.093  -5.563 -12.654  1.00  0.00      R00  C  
ATOM   2068  C   SER 0 132       7.730  -6.703 -13.461  1.00  0.00      R00  C  
ATOM   2069  O   SER 0 132       8.513  -6.325 -14.324  1.00  0.00      R00  O  
ATOM   2070  CB  SER 0 132       7.826  -5.193 -11.396  1.00  0.00      R00  C  
ATOM   2071  OG  SER 0 132       7.010  -4.154 -10.740  1.00  0.00      R00  O  
ATOM   2072  H   SER 0 132       5.414  -6.087 -11.533  1.00  0.00      R00  H  
ATOM   2073  HG  SER 0 132       6.234  -4.529 -10.318  1.00  0.00      R00  H  
ATOM   2074  HA  SER 0 132       7.233  -4.733 -13.347  1.00  0.00           H  
ATOM   2075  HB3 SER 0 132       8.856  -4.926 -11.633  1.00  0.00           H  
ATOM   2076  HB2 SER 0 132       7.892  -6.069 -10.750  1.00  0.00           H  
ATOM   2077  N   ALA 0 133       7.294  -7.957 -13.270  1.00  0.00      R00  N  
ATOM   2078  CA  ALA 0 133       7.541  -9.193 -14.070  1.00  0.00      R00  C  
ATOM   2079  C   ALA 0 133       6.995  -9.012 -15.491  1.00  0.00      R00  C  
ATOM   2080  O   ALA 0 133       7.616  -9.471 -16.382  1.00  0.00      R00  O  
ATOM   2081  CB  ALA 0 133       6.943 -10.434 -13.382  1.00  0.00      R00  C  
ATOM   2082  H   ALA 0 133       6.801  -8.069 -12.396  1.00  0.00      R00  H  
ATOM   2083  HA  ALA 0 133       8.629  -9.250 -14.062  1.00  0.00           H  
ATOM   2084  HB1 ALA 0 133       6.865 -10.344 -12.298  1.00  0.00           H  
ATOM   2085  HB2 ALA 0 133       5.950 -10.659 -13.772  1.00  0.00           H  
ATOM   2086  HB3 ALA 0 133       7.485 -11.331 -13.680  1.00  0.00           H  
ATOM   2087  N   ASP 0 134       5.768  -8.400 -15.621  1.00  0.00      R00  N  
ATOM   2088  CA  ASP 0 134       5.082  -8.106 -16.897  1.00  0.00      R00  C  
ATOM   2089  C   ASP 0 134       5.904  -7.064 -17.612  1.00  0.00      R00  C  
ATOM   2090  O   ASP 0 134       6.303  -7.272 -18.777  1.00  0.00      R00  O  
ATOM   2091  CB  ASP 0 134       3.663  -7.643 -16.584  1.00  0.00      R00  C  
ATOM   2092  CG  ASP 0 134       2.837  -7.144 -17.796  1.00  0.00      R00  C  
ATOM   2093  OD1 ASP 0 134       2.529  -8.022 -18.668  1.00  0.00      R00  O  
ATOM   2094  OD2 ASP 0 134       2.497  -5.939 -17.826  1.00  0.00      R00  O1-
ATOM   2095  H   ASP 0 134       5.174  -8.454 -14.806  1.00  0.00      R00  H  
ATOM   2096  HA  ASP 0 134       5.062  -9.001 -17.519  1.00  0.00           H  
ATOM   2097  HB3 ASP 0 134       3.650  -6.865 -15.821  1.00  0.00           H  
ATOM   2098  HB2 ASP 0 134       3.151  -8.494 -16.136  1.00  0.00           H  
ATOM   2099  N   ARG 0 135       6.201  -5.980 -16.899  1.00  0.00      R00  N  
ATOM   2100  CA  ARG 0 135       7.056  -4.954 -17.377  1.00  0.00      R00  C  
ATOM   2101  C   ARG 0 135       8.391  -5.387 -17.907  1.00  0.00      R00  C  
ATOM   2102  O   ARG 0 135       8.707  -5.095 -19.076  1.00  0.00      R00  O  
ATOM   2103  CB  ARG 0 135       7.077  -3.729 -16.356  1.00  0.00      R00  C  
ATOM   2104  CG  ARG 0 135       7.890  -2.539 -16.881  1.00  0.00      R00  C  
ATOM   2105  CD  ARG 0 135       7.132  -1.688 -17.938  1.00  0.00      R00  C  
ATOM   2106  NE  ARG 0 135       5.860  -1.094 -17.573  1.00  0.00      R00  N  
ATOM   2107  CZ  ARG 0 135       5.208  -0.292 -18.410  1.00  0.00      R00  C  
ATOM   2108  NH1 ARG 0 135       5.750   0.072 -19.600  1.00  0.00      R00  N  
ATOM   2109  NH2 ARG 0 135       4.016   0.202 -18.081  1.00  0.00      R00  N1+
ATOM   2110  H   ARG 0 135       5.643  -5.790 -16.079  1.00  0.00      R00  H  
ATOM   2111  HE  ARG 0 135       5.292  -1.447 -16.816  1.00  0.00      R00  H  
ATOM   2112 HH11 ARG 0 135       5.187   0.549 -20.290  1.00  0.00      R00  H  
ATOM   2113 HH12 ARG 0 135       6.723  -0.120 -19.789  1.00  0.00      R00  H  
ATOM   2114 HH21 ARG 0 135       3.552   0.897 -18.648  1.00  0.00      R00  H  
ATOM   2115 HH22 ARG 0 135       3.553  -0.255 -17.309  1.00  0.00      R00  H  
ATOM   2116  HA  ARG 0 135       6.501  -4.625 -18.256  1.00  0.00           H  
ATOM   2117  HB3 ARG 0 135       7.691  -4.058 -15.517  1.00  0.00           H  
ATOM   2118  HB2 ARG 0 135       6.120  -3.299 -16.059  1.00  0.00           H  
ATOM   2119  HG3 ARG 0 135       8.921  -2.703 -17.192  1.00  0.00           H  
ATOM   2120  HG2 ARG 0 135       8.052  -2.000 -15.948  1.00  0.00           H  
ATOM   2121  HD3 ARG 0 135       6.960  -2.451 -18.697  1.00  0.00           H  
ATOM   2122  HD2 ARG 0 135       7.803  -0.967 -18.405  1.00  0.00           H  
ATOM   2123  N   TYR 0 136       9.044  -6.206 -17.095  1.00  0.00      R00  N  
ATOM   2124  CA  TYR 0 136      10.265  -6.936 -17.398  1.00  0.00      R00  C  
ATOM   2125  C   TYR 0 136      10.078  -7.840 -18.673  1.00  0.00      R00  C  
ATOM   2126  O   TYR 0 136      10.906  -7.685 -19.629  1.00  0.00      R00  O  
ATOM   2127  CB  TYR 0 136      10.809  -7.618 -16.134  1.00  0.00      R00  C  
ATOM   2128  CG  TYR 0 136      12.031  -8.431 -16.261  1.00  0.00      R00  C  
ATOM   2129  CD1 TYR 0 136      13.322  -7.864 -15.935  1.00  0.00      R00  C  
ATOM   2130  CE1 TYR 0 136      14.523  -8.605 -16.134  1.00  0.00      R00  C  
ATOM   2131  CD2 TYR 0 136      11.985  -9.807 -16.597  1.00  0.00      R00  C  
ATOM   2132  CE2 TYR 0 136      13.185 -10.516 -16.690  1.00  0.00      R00  C  
ATOM   2133  CZ  TYR 0 136      14.456 -10.002 -16.330  1.00  0.00      R00  C  
ATOM   2134  OH  TYR 0 136      15.566 -10.780 -16.383  1.00  0.00      R00  O  
ATOM   2135  H   TYR 0 136       8.625  -6.382 -16.193  1.00  0.00      R00  H  
ATOM   2136  HH  TYR 0 136      16.443 -10.420 -16.533  1.00  0.00      R00  H  
ATOM   2137  HA  TYR 0 136      11.058  -6.226 -17.632  1.00  0.00           H  
ATOM   2138  HB3 TYR 0 136      10.012  -8.297 -15.829  1.00  0.00           H  
ATOM   2139  HB2 TYR 0 136      10.989  -6.963 -15.282  1.00  0.00           H  
ATOM   2140  HD1 TYR 0 136      13.388  -6.798 -15.778  1.00  0.00           H  
ATOM   2141  HE1 TYR 0 136      15.451  -8.078 -15.967  1.00  0.00           H  
ATOM   2142  HD2 TYR 0 136      10.999 -10.182 -16.831  1.00  0.00           H  
ATOM   2143  HE2 TYR 0 136      13.219 -11.528 -17.064  1.00  0.00           H  
ATOM   2144  N   ILE 0 137       9.072  -8.740 -18.659  1.00  0.00      R00  N  
ATOM   2145  CA  ILE 0 137       8.864  -9.633 -19.858  1.00  0.00      R00  C  
ATOM   2146  C   ILE 0 137       8.639  -8.912 -21.183  1.00  0.00      R00  C  
ATOM   2147  O   ILE 0 137       9.244  -9.259 -22.181  1.00  0.00      R00  O  
ATOM   2148  CB  ILE 0 137       7.718 -10.682 -19.552  1.00  0.00      R00  C  
ATOM   2149  CG2 ILE 0 137       6.942 -11.318 -20.756  1.00  0.00      R00  C  
ATOM   2150  CG1 ILE 0 137       8.283 -11.762 -18.697  1.00  0.00      R00  C  
ATOM   2151  CD1 ILE 0 137       7.268 -12.419 -17.737  1.00  0.00      R00  C  
ATOM   2152  H   ILE 0 137       8.480  -8.804 -17.843  1.00  0.00      R00  H  
ATOM   2153  HA  ILE 0 137       9.816 -10.154 -19.964  1.00  0.00           H  
ATOM   2154  HB  ILE 0 137       6.978 -10.174 -18.935  1.00  0.00           H  
ATOM   2155 HG21 ILE 0 137       6.636 -10.688 -21.592  1.00  0.00           H  
ATOM   2156 HG22 ILE 0 137       7.675 -11.941 -21.269  1.00  0.00           H  
ATOM   2157 HG23 ILE 0 137       6.188 -12.050 -20.470  1.00  0.00           H  
ATOM   2158 HG13 ILE 0 137       8.985 -11.293 -18.008  1.00  0.00           H  
ATOM   2159 HG12 ILE 0 137       8.758 -12.575 -19.245  1.00  0.00           H  
ATOM   2160 HD11 ILE 0 137       7.290 -13.494 -17.915  1.00  0.00           H  
ATOM   2161 HD12 ILE 0 137       7.408 -12.195 -16.679  1.00  0.00           H  
ATOM   2162 HD13 ILE 0 137       6.223 -12.188 -17.946  1.00  0.00           H  
ATOM   2163  N   ALA 0 138       7.905  -7.821 -21.084  1.00  0.00      R00  N  
ATOM   2164  CA  ALA 0 138       7.638  -6.880 -22.210  1.00  0.00      R00  C  
ATOM   2165  C   ALA 0 138       8.863  -6.270 -22.890  1.00  0.00      R00  C  
ATOM   2166  O   ALA 0 138       8.859  -6.302 -24.100  1.00  0.00      R00  O  
ATOM   2167  CB  ALA 0 138       6.588  -5.798 -21.836  1.00  0.00      R00  C  
ATOM   2168  H   ALA 0 138       7.395  -7.693 -20.222  1.00  0.00      R00  H  
ATOM   2169  HA  ALA 0 138       7.187  -7.491 -22.991  1.00  0.00           H  
ATOM   2170  HB1 ALA 0 138       7.130  -4.899 -21.541  1.00  0.00           H  
ATOM   2171  HB2 ALA 0 138       5.961  -5.630 -22.711  1.00  0.00           H  
ATOM   2172  HB3 ALA 0 138       5.820  -6.038 -21.101  1.00  0.00           H  
ATOM   2173  N   VAL 0 139       9.895  -5.935 -22.164  1.00  0.00      R00  N  
ATOM   2174  CA  VAL 0 139      11.042  -5.134 -22.579  1.00  0.00      R00  C  
ATOM   2175  C   VAL 0 139      12.251  -6.024 -22.687  1.00  0.00      R00  C  
ATOM   2176  O   VAL 0 139      13.107  -5.780 -23.555  1.00  0.00      R00  O  
ATOM   2177  CB  VAL 0 139      11.348  -4.092 -21.440  1.00  0.00      R00  C  
ATOM   2178  CG1 VAL 0 139      12.585  -3.175 -21.754  1.00  0.00      R00  C  
ATOM   2179  CG2 VAL 0 139      10.192  -3.111 -21.262  1.00  0.00      R00  C  
ATOM   2180  H   VAL 0 139       9.749  -6.144 -21.186  1.00  0.00      R00  H  
ATOM   2181  HA  VAL 0 139      10.882  -4.678 -23.556  1.00  0.00           H  
ATOM   2182  HB  VAL 0 139      11.443  -4.693 -20.536  1.00  0.00           H  
ATOM   2183 HG11 VAL 0 139      12.410  -2.145 -21.443  1.00  0.00           H  
ATOM   2184 HG12 VAL 0 139      13.531  -3.470 -21.300  1.00  0.00           H  
ATOM   2185 HG13 VAL 0 139      12.750  -3.050 -22.824  1.00  0.00           H  
ATOM   2186 HG21 VAL 0 139       9.184  -3.508 -21.386  1.00  0.00           H  
ATOM   2187 HG22 VAL 0 139      10.272  -2.523 -20.348  1.00  0.00           H  
ATOM   2188 HG23 VAL 0 139      10.290  -2.356 -22.042  1.00  0.00           H  
ATOM   2189  N   CYS 0 140      12.274  -7.111 -21.917  1.00  0.00      R00  N  
ATOM   2190  CA  CYS 0 140      13.478  -7.959 -21.748  1.00  0.00      R00  C  
ATOM   2191  C   CYS 0 140      13.323  -9.255 -22.561  1.00  0.00      R00  C  
ATOM   2192  O   CYS 0 140      14.351  -9.817 -22.910  1.00  0.00      R00  O  
ATOM   2193  CB  CYS 0 140      13.812  -8.336 -20.361  1.00  0.00      R00  C  
ATOM   2194  SG  CYS 0 140      13.922  -6.899 -19.217  1.00  0.00      R00  S  
ATOM   2195  H   CYS 0 140      11.523  -7.289 -21.266  1.00  0.00      R00  H  
ATOM   2196  HA  CYS 0 140      14.326  -7.448 -22.202  1.00  0.00           H  
ATOM   2197  HB3 CYS 0 140      14.780  -8.837 -20.380  1.00  0.00           H  
ATOM   2198  HB2 CYS 0 140      13.035  -8.972 -19.937  1.00  0.00           H  
ATOM   2199  HG  CYS 0 140      12.735  -7.113 -18.643  1.00  0.00           H  
ATOM   2200  N   HIS 0 141      12.100  -9.827 -22.686  1.00  0.00      R00  N  
ATOM   2201  CA  HIS 0 141      11.751 -11.068 -23.244  1.00  0.00      R00  C  
ATOM   2202  C   HIS 0 141      10.811 -11.004 -24.499  1.00  0.00      R00  C  
ATOM   2203  O   HIS 0 141       9.742 -11.602 -24.391  1.00  0.00      R00  O  
ATOM   2204  CB  HIS 0 141      11.311 -12.135 -22.128  1.00  0.00      R00  C  
ATOM   2205  CG  HIS 0 141      12.302 -12.444 -21.102  1.00  0.00      R00  C  
ATOM   2206  ND1 HIS 0 141      13.337 -13.264 -21.361  1.00  0.00      R00  N  
ATOM   2207  CD2 HIS 0 141      12.507 -12.053 -19.805  1.00  0.00      R00  C  
ATOM   2208  NE2 HIS 0 141      13.760 -12.584 -19.332  1.00  0.00      R00  N  
ATOM   2209  CE1 HIS 0 141      14.135 -13.414 -20.345  1.00  0.00      R00  C  
ATOM   2210  H   HIS 0 141      11.352  -9.266 -22.303  1.00  0.00      R00  H  
ATOM   2211  HD1 HIS 0 141      13.443 -13.712 -22.260  1.00  0.00      R00  H  
ATOM   2212  HA  HIS 0 141      12.697 -11.528 -23.529  1.00  0.00           H  
ATOM   2213  HB3 HIS 0 141      11.138 -13.117 -22.568  1.00  0.00           H  
ATOM   2214  HB2 HIS 0 141      10.415 -11.787 -21.613  1.00  0.00           H  
ATOM   2215  HD2 HIS 0 141      11.886 -11.453 -19.157  1.00  0.00           H  
ATOM   2216  HE1 HIS 0 141      15.054 -13.932 -20.574  1.00  0.00           H  
ATOM   2217  N   PRO 0 142      11.232 -10.304 -25.594  1.00  0.00      R00  N  
ATOM   2218  CA  PRO 0 142      10.308 -10.003 -26.691  1.00  0.00      R00  C  
ATOM   2219  C   PRO 0 142       9.691 -11.222 -27.402  1.00  0.00      R00  C  
ATOM   2220  O   PRO 0 142       8.648 -11.062 -28.033  1.00  0.00      R00  O  
ATOM   2221  CD  PRO 0 142      12.626  -9.863 -25.836  1.00  0.00      R00  C  
ATOM   2222  CB  PRO 0 142      11.251  -9.344 -27.692  1.00  0.00      R00  C  
ATOM   2223  CG  PRO 0 142      12.690  -9.703 -27.355  1.00  0.00      R00  C  
ATOM   2224  HD2 PRO 0 142      13.314 -10.638 -25.497  1.00  0.00           H  
ATOM   2225  HD3 PRO 0 142      12.801  -8.928 -25.305  1.00  0.00           H  
ATOM   2226  HA  PRO 0 142       9.570  -9.216 -26.535  1.00  0.00           H  
ATOM   2227  HB3 PRO 0 142      11.060  -8.274 -27.618  1.00  0.00           H  
ATOM   2228  HB2 PRO 0 142      11.001  -9.633 -28.713  1.00  0.00           H  
ATOM   2229  HG2 PRO 0 142      12.963 -10.650 -27.821  1.00  0.00           H  
ATOM   2230  HG3 PRO 0 142      13.438  -8.958 -27.628  1.00  0.00           H  
ATOM   2231  N   ILE 0 143      10.208 -12.460 -27.298  1.00  0.00      R00  N  
ATOM   2232  CA  ILE 0 143       9.714 -13.628 -27.929  1.00  0.00      R00  C  
ATOM   2233  C   ILE 0 143       8.658 -14.178 -26.987  1.00  0.00      R00  C  
ATOM   2234  O   ILE 0 143       7.559 -14.543 -27.425  1.00  0.00      R00  O  
ATOM   2235  CB  ILE 0 143      10.805 -14.696 -28.194  1.00  0.00      R00  C  
ATOM   2236  CG2 ILE 0 143      10.225 -15.961 -28.852  1.00  0.00      R00  C  
ATOM   2237  CG1 ILE 0 143      11.964 -14.228 -29.048  1.00  0.00      R00  C  
ATOM   2238  CD1 ILE 0 143      11.688 -13.398 -30.363  1.00  0.00      R00  C  
ATOM   2239  H   ILE 0 143      10.931 -12.620 -26.611  1.00  0.00      R00  H  
ATOM   2240  HA  ILE 0 143       9.153 -13.561 -28.861  1.00  0.00           H  
ATOM   2241  HB  ILE 0 143      11.173 -14.998 -27.214  1.00  0.00           H  
ATOM   2242 HG21 ILE 0 143      11.021 -16.679 -29.047  1.00  0.00           H  
ATOM   2243 HG22 ILE 0 143       9.491 -16.438 -28.202  1.00  0.00           H  
ATOM   2244 HG23 ILE 0 143       9.619 -15.790 -29.741  1.00  0.00           H  
ATOM   2245 HG13 ILE 0 143      12.699 -15.000 -29.276  1.00  0.00           H  
ATOM   2246 HG12 ILE 0 143      12.511 -13.555 -28.388  1.00  0.00           H  
ATOM   2247 HD11 ILE 0 143      10.943 -14.004 -30.878  1.00  0.00           H  
ATOM   2248 HD12 ILE 0 143      11.245 -12.411 -30.232  1.00  0.00           H  
ATOM   2249 HD13 ILE 0 143      12.695 -13.335 -30.775  1.00  0.00           H  
ATOM   2250  N   ALA 0 144       8.928 -14.229 -25.646  1.00  0.00      R00  N  
ATOM   2251  CA  ALA 0 144       7.973 -14.786 -24.689  1.00  0.00      R00  C  
ATOM   2252  C   ALA 0 144       6.730 -13.787 -24.564  1.00  0.00      R00  C  
ATOM   2253  O   ALA 0 144       5.659 -14.247 -24.306  1.00  0.00      R00  O  
ATOM   2254  CB  ALA 0 144       8.624 -15.106 -23.353  1.00  0.00      R00  C  
ATOM   2255  H   ALA 0 144       9.705 -13.700 -25.279  1.00  0.00      R00  H  
ATOM   2256  HA  ALA 0 144       7.597 -15.730 -25.084  1.00  0.00           H  
ATOM   2257  HB1 ALA 0 144       9.039 -14.175 -22.967  1.00  0.00           H  
ATOM   2258  HB2 ALA 0 144       7.799 -15.453 -22.732  1.00  0.00           H  
ATOM   2259  HB3 ALA 0 144       9.364 -15.903 -23.424  1.00  0.00           H  
ATOM   2260  N   ALA 0 145       6.997 -12.449 -24.619  1.00  0.00      R00  N  
ATOM   2261  CA  ALA 0 145       5.930 -11.444 -24.357  1.00  0.00      R00  C  
ATOM   2262  C   ALA 0 145       4.559 -11.605 -25.088  1.00  0.00      R00  C  
ATOM   2263  O   ALA 0 145       3.556 -11.491 -24.333  1.00  0.00      R00  O  
ATOM   2264  CB  ALA 0 145       6.515 -10.006 -24.610  1.00  0.00      R00  C  
ATOM   2265  H   ALA 0 145       7.947 -12.169 -24.818  1.00  0.00      R00  H  
ATOM   2266  HA  ALA 0 145       5.526 -11.577 -23.354  1.00  0.00           H  
ATOM   2267  HB1 ALA 0 145       5.756  -9.275 -24.333  1.00  0.00           H  
ATOM   2268  HB2 ALA 0 145       7.341  -9.811 -23.926  1.00  0.00           H  
ATOM   2269  HB3 ALA 0 145       6.855  -9.892 -25.639  1.00  0.00           H  
ATOM   2270  N   PRO 0 146       4.391 -11.778 -26.402  1.00  0.00      R00  N  
ATOM   2271  CA  PRO 0 146       3.050 -11.832 -26.966  1.00  0.00      R00  C  
ATOM   2272  C   PRO 0 146       2.266 -13.098 -26.538  1.00  0.00      R00  C  
ATOM   2273  O   PRO 0 146       1.095 -13.138 -26.668  1.00  0.00      R00  O  
ATOM   2274  CD  PRO 0 146       5.428 -12.043 -27.415  1.00  0.00      R00  C  
ATOM   2275  CB  PRO 0 146       3.256 -11.795 -28.484  1.00  0.00      R00  C  
ATOM   2276  CG  PRO 0 146       4.688 -12.448 -28.663  1.00  0.00      R00  C  
ATOM   2277  HD2 PRO 0 146       6.167 -12.754 -27.045  1.00  0.00           H  
ATOM   2278  HD3 PRO 0 146       5.849 -11.052 -27.581  1.00  0.00           H  
ATOM   2279  HA  PRO 0 146       2.489 -10.929 -26.726  1.00  0.00           H  
ATOM   2280  HB3 PRO 0 146       3.393 -10.801 -28.911  1.00  0.00           H  
ATOM   2281  HB2 PRO 0 146       2.478 -12.362 -28.996  1.00  0.00           H  
ATOM   2282  HG2 PRO 0 146       4.571 -13.519 -28.503  1.00  0.00           H  
ATOM   2283  HG3 PRO 0 146       5.210 -12.221 -29.593  1.00  0.00           H  
ATOM   2284  N   ARG 0 147       2.939 -14.061 -25.888  1.00  0.00      R00  N  
ATOM   2285  CA  ARG 0 147       2.361 -15.309 -25.428  1.00  0.00      R00  C  
ATOM   2286  C   ARG 0 147       1.949 -15.318 -23.956  1.00  0.00      R00  C  
ATOM   2287  O   ARG 0 147       0.964 -16.001 -23.662  1.00  0.00      R00  O  
ATOM   2288  CB  ARG 0 147       3.231 -16.489 -25.697  1.00  0.00      R00  C  
ATOM   2289  CG  ARG 0 147       4.055 -16.448 -26.978  1.00  0.00      R00  C  
ATOM   2290  CD  ARG 0 147       4.912 -17.628 -27.080  1.00  0.00      R00  C  
ATOM   2291  NE  ARG 0 147       4.168 -18.915 -27.101  1.00  0.00      R00  N  
ATOM   2292  CZ  ARG 0 147       4.754 -20.161 -27.170  1.00  0.00      R00  C  
ATOM   2293  NH1 ARG 0 147       4.086 -21.211 -27.429  1.00  0.00      R00  N  
ATOM   2294  NH2 ARG 0 147       6.065 -20.262 -26.942  1.00  0.00      R00  N1+
ATOM   2295  H   ARG 0 147       3.923 -13.920 -25.709  1.00  0.00      R00  H  
ATOM   2296  HE  ARG 0 147       3.163 -18.839 -27.029  1.00  0.00      R00  H  
ATOM   2297 HH11 ARG 0 147       4.597 -22.082 -27.435  1.00  0.00      R00  H  
ATOM   2298 HH12 ARG 0 147       3.078 -21.174 -27.487  1.00  0.00      R00  H  
ATOM   2299 HH21 ARG 0 147       6.574 -21.098 -27.189  1.00  0.00      R00  H  
ATOM   2300 HH22 ARG 0 147       6.501 -19.497 -26.447  1.00  0.00      R00  H  
ATOM   2301  HA  ARG 0 147       1.408 -15.466 -25.933  1.00  0.00           H  
ATOM   2302  HB3 ARG 0 147       2.620 -17.391 -25.661  1.00  0.00           H  
ATOM   2303  HB2 ARG 0 147       3.861 -16.767 -24.852  1.00  0.00           H  
ATOM   2304  HG3 ARG 0 147       4.780 -15.642 -26.868  1.00  0.00           H  
ATOM   2305  HG2 ARG 0 147       3.567 -16.210 -27.923  1.00  0.00           H  
ATOM   2306  HD3 ARG 0 147       5.630 -17.659 -26.260  1.00  0.00           H  
ATOM   2307  HD2 ARG 0 147       5.360 -17.485 -28.063  1.00  0.00           H  
ATOM   2308  N   LEU 0 148       2.634 -14.531 -23.079  1.00  0.00      R00  N  
ATOM   2309  CA  LEU 0 148       2.324 -14.491 -21.640  1.00  0.00      R00  C  
ATOM   2310  C   LEU 0 148       1.361 -13.310 -21.402  1.00  0.00      R00  C  
ATOM   2311  O   LEU 0 148       0.528 -13.357 -20.514  1.00  0.00      R00  O  
ATOM   2312  CB  LEU 0 148       3.590 -14.311 -20.792  1.00  0.00      R00  C  
ATOM   2313  CG  LEU 0 148       4.432 -15.651 -20.481  1.00  0.00      R00  C  
ATOM   2314  CD1 LEU 0 148       4.881 -16.483 -21.684  1.00  0.00      R00  C  
ATOM   2315  CD2 LEU 0 148       5.641 -15.141 -19.653  1.00  0.00      R00  C  
ATOM   2316  H   LEU 0 148       3.456 -14.059 -23.427  1.00  0.00      R00  H  
ATOM   2317  HA  LEU 0 148       1.869 -15.454 -21.407  1.00  0.00           H  
ATOM   2318  HB3 LEU 0 148       3.337 -13.937 -19.800  1.00  0.00           H  
ATOM   2319  HB2 LEU 0 148       4.286 -13.581 -21.205  1.00  0.00           H  
ATOM   2320  HG  LEU 0 148       3.812 -16.283 -19.846  1.00  0.00           H  
ATOM   2321 HD11 LEU 0 148       5.547 -17.309 -21.435  1.00  0.00           H  
ATOM   2322 HD12 LEU 0 148       4.032 -16.922 -22.207  1.00  0.00           H  
ATOM   2323 HD13 LEU 0 148       5.432 -15.889 -22.413  1.00  0.00           H  
ATOM   2324 HD21 LEU 0 148       5.294 -14.343 -18.997  1.00  0.00           H  
ATOM   2325 HD22 LEU 0 148       6.001 -15.848 -18.906  1.00  0.00           H  
ATOM   2326 HD23 LEU 0 148       6.494 -14.906 -20.289  1.00  0.00           H  
ATOM   2327  N   ARG 0 149       1.581 -12.220 -22.147  1.00  0.00      R00  N  
ATOM   2328  CA  ARG 0 149       0.817 -11.013 -22.078  1.00  0.00      R00  C  
ATOM   2329  C   ARG 0 149      -0.520 -11.172 -22.803  1.00  0.00      R00  C  
ATOM   2330  O   ARG 0 149      -0.724 -10.657 -23.901  1.00  0.00      R00  O  
ATOM   2331  CB  ARG 0 149       1.556  -9.750 -22.636  1.00  0.00      R00  C  
ATOM   2332  CG  ARG 0 149       2.835  -9.523 -21.852  1.00  0.00      R00  C  
ATOM   2333  CD  ARG 0 149       3.443  -8.143 -22.119  1.00  0.00      R00  C  
ATOM   2334  NE  ARG 0 149       2.912  -7.197 -21.187  1.00  0.00      R00  N  
ATOM   2335  CZ  ARG 0 149       2.646  -5.865 -21.415  1.00  0.00      R00  C  
ATOM   2336  NH1 ARG 0 149       2.304  -5.095 -20.358  1.00  0.00      R00  N  
ATOM   2337  NH2 ARG 0 149       2.526  -5.329 -22.671  1.00  0.00      R00  N1+
ATOM   2338  H   ARG 0 149       2.253 -12.277 -22.898  1.00  0.00      R00  H  
ATOM   2339  HE  ARG 0 149       2.922  -7.576 -20.251  1.00  0.00      R00  H  
ATOM   2340 HH11 ARG 0 149       2.208  -4.101 -20.512  1.00  0.00      R00  H  
ATOM   2341 HH12 ARG 0 149       2.380  -5.502 -19.437  1.00  0.00      R00  H  
ATOM   2342 HH21 ARG 0 149       2.388  -4.395 -23.030  1.00  0.00      R00  H  
ATOM   2343 HH22 ARG 0 149       2.462  -5.987 -23.435  1.00  0.00      R00  H  
ATOM   2344  HA  ARG 0 149       0.668 -10.851 -21.011  1.00  0.00           H  
ATOM   2345  HB3 ARG 0 149       0.879  -8.898 -22.704  1.00  0.00           H  
ATOM   2346  HB2 ARG 0 149       1.761  -9.939 -23.690  1.00  0.00           H  
ATOM   2347  HG3 ARG 0 149       3.576 -10.289 -22.082  1.00  0.00           H  
ATOM   2348  HG2 ARG 0 149       2.574  -9.675 -20.804  1.00  0.00           H  
ATOM   2349  HD3 ARG 0 149       3.275  -7.690 -23.096  1.00  0.00           H  
ATOM   2350  HD2 ARG 0 149       4.511  -8.326 -22.001  1.00  0.00           H  
ATOM   2351  N   THR 0 150      -1.425 -12.014 -22.199  1.00  0.00      R00  N  
ATOM   2352  CA  THR 0 150      -2.669 -12.485 -22.761  1.00  0.00      R00  C  
ATOM   2353  C   THR 0 150      -3.595 -12.775 -21.576  1.00  0.00      R00  C  
ATOM   2354  O   THR 0 150      -3.272 -13.571 -20.679  1.00  0.00      R00  O  
ATOM   2355  CB  THR 0 150      -2.687 -13.607 -23.748  1.00  0.00      R00  C  
ATOM   2356  OG1 THR 0 150      -3.984 -14.089 -24.179  1.00  0.00      R00  O  
ATOM   2357  CG2 THR 0 150      -1.902 -14.775 -23.121  1.00  0.00      R00  C  
ATOM   2358  H   THR 0 150      -1.177 -12.508 -21.354  1.00  0.00      R00  H  
ATOM   2359  HG1 THR 0 150      -4.366 -13.524 -24.854  1.00  0.00      R00  H  
ATOM   2360  HA  THR 0 150      -3.031 -11.570 -23.230  1.00  0.00           H  
ATOM   2361  HB  THR 0 150      -2.151 -13.200 -24.605  1.00  0.00           H  
ATOM   2362 HG21 THR 0 150      -1.566 -15.414 -23.938  1.00  0.00           H  
ATOM   2363 HG22 THR 0 150      -0.967 -14.513 -22.624  1.00  0.00           H  
ATOM   2364 HG23 THR 0 150      -2.464 -15.349 -22.385  1.00  0.00           H  
ATOM   2365  N   PRO 0 151      -4.797 -12.151 -21.542  1.00  0.00      R00  N  
ATOM   2366  CA  PRO 0 151      -5.705 -12.264 -20.346  1.00  0.00      R00  C  
ATOM   2367  C   PRO 0 151      -6.040 -13.549 -19.638  1.00  0.00      R00  C  
ATOM   2368  O   PRO 0 151      -6.316 -13.530 -18.384  1.00  0.00      R00  O  
ATOM   2369  CD  PRO 0 151      -5.486 -11.240 -22.561  1.00  0.00      R00  C  
ATOM   2370  CB  PRO 0 151      -7.027 -11.561 -20.719  1.00  0.00      R00  C  
ATOM   2371  CG  PRO 0 151      -6.660 -10.550 -21.846  1.00  0.00      R00  C  
ATOM   2372  HD2 PRO 0 151      -5.862 -11.833 -23.395  1.00  0.00           H  
ATOM   2373  HD3 PRO 0 151      -4.838 -10.445 -22.930  1.00  0.00           H  
ATOM   2374  HA  PRO 0 151      -5.215 -11.624 -19.612  1.00  0.00           H  
ATOM   2375  HB3 PRO 0 151      -7.410 -11.137 -19.791  1.00  0.00           H  
ATOM   2376  HB2 PRO 0 151      -7.751 -12.303 -21.055  1.00  0.00           H  
ATOM   2377  HG2 PRO 0 151      -7.551 -10.278 -22.412  1.00  0.00           H  
ATOM   2378  HG3 PRO 0 151      -6.323  -9.670 -21.298  1.00  0.00           H  
ATOM   2379  N   PHE 0 152      -6.145 -14.568 -20.470  1.00  0.00      R00  N  
ATOM   2380  CA  PHE 0 152      -6.323 -15.945 -20.023  1.00  0.00      R00  C  
ATOM   2381  C   PHE 0 152      -5.273 -16.454 -19.117  1.00  0.00      R00  C  
ATOM   2382  O   PHE 0 152      -5.695 -16.973 -18.071  1.00  0.00      R00  O  
ATOM   2383  CB  PHE 0 152      -6.486 -16.914 -21.257  1.00  0.00      R00  C  
ATOM   2384  CG  PHE 0 152      -7.621 -16.486 -22.135  1.00  0.00      R00  C  
ATOM   2385  CD1 PHE 0 152      -8.929 -16.873 -21.935  1.00  0.00      R00  C  
ATOM   2386  CD2 PHE 0 152      -7.382 -15.575 -23.175  1.00  0.00      R00  C  
ATOM   2387  CE1 PHE 0 152      -9.971 -16.425 -22.716  1.00  0.00      R00  C  
ATOM   2388  CE2 PHE 0 152      -8.437 -15.115 -24.017  1.00  0.00      R00  C  
ATOM   2389  CZ  PHE 0 152      -9.705 -15.597 -23.822  1.00  0.00      R00  C  
ATOM   2390  H   PHE 0 152      -6.183 -14.437 -21.471  1.00  0.00      R00  H  
ATOM   2391  HA  PHE 0 152      -7.235 -15.972 -19.427  1.00  0.00           H  
ATOM   2392  HB3 PHE 0 152      -6.668 -17.926 -20.896  1.00  0.00           H  
ATOM   2393  HB2 PHE 0 152      -5.613 -16.936 -21.910  1.00  0.00           H  
ATOM   2394  HD1 PHE 0 152      -9.158 -17.405 -21.023  1.00  0.00           H  
ATOM   2395  HD2 PHE 0 152      -6.440 -15.058 -23.277  1.00  0.00           H  
ATOM   2396  HE1 PHE 0 152     -11.000 -16.579 -22.428  1.00  0.00           H  
ATOM   2397  HE2 PHE 0 152      -8.378 -14.376 -24.803  1.00  0.00           H  
ATOM   2398  HZ  PHE 0 152     -10.526 -15.171 -24.379  1.00  0.00           H  
ATOM   2399  N   VAL 0 153      -4.068 -16.253 -19.528  1.00  0.00      R00  N  
ATOM   2400  CA  VAL 0 153      -2.847 -16.543 -18.739  1.00  0.00      R00  C  
ATOM   2401  C   VAL 0 153      -2.767 -15.710 -17.445  1.00  0.00      R00  C  
ATOM   2402  O   VAL 0 153      -2.382 -16.182 -16.407  1.00  0.00      R00  O  
ATOM   2403  CB  VAL 0 153      -1.551 -16.333 -19.616  1.00  0.00      R00  C  
ATOM   2404  CG1 VAL 0 153      -0.255 -16.187 -18.887  1.00  0.00      R00  C  
ATOM   2405  CG2 VAL 0 153      -1.365 -17.474 -20.607  1.00  0.00      R00  C  
ATOM   2406  H   VAL 0 153      -4.002 -15.761 -20.407  1.00  0.00      R00  H  
ATOM   2407  HA  VAL 0 153      -2.950 -17.601 -18.496  1.00  0.00           H  
ATOM   2408  HB  VAL 0 153      -1.739 -15.423 -20.187  1.00  0.00           H  
ATOM   2409 HG11 VAL 0 153      -0.036 -17.116 -18.361  1.00  0.00           H  
ATOM   2410 HG12 VAL 0 153       0.650 -16.088 -19.486  1.00  0.00           H  
ATOM   2411 HG13 VAL 0 153      -0.336 -15.365 -18.177  1.00  0.00           H  
ATOM   2412 HG21 VAL 0 153      -1.023 -18.427 -20.203  1.00  0.00           H  
ATOM   2413 HG22 VAL 0 153      -2.257 -17.871 -21.093  1.00  0.00           H  
ATOM   2414 HG23 VAL 0 153      -0.561 -17.256 -21.310  1.00  0.00           H  
ATOM   2415  N   SER 0 154      -3.259 -14.484 -17.465  1.00  0.00      R00  N  
ATOM   2416  CA  SER 0 154      -3.182 -13.495 -16.400  1.00  0.00      R00  C  
ATOM   2417  C   SER 0 154      -4.189 -13.808 -15.332  1.00  0.00      R00  C  
ATOM   2418  O   SER 0 154      -3.905 -13.613 -14.159  1.00  0.00      R00  O  
ATOM   2419  CB  SER 0 154      -3.559 -12.126 -17.033  1.00  0.00      R00  C  
ATOM   2420  OG  SER 0 154      -2.906 -11.853 -18.336  1.00  0.00      R00  O  
ATOM   2421  H   SER 0 154      -3.599 -14.076 -18.324  1.00  0.00      R00  H  
ATOM   2422  HG  SER 0 154      -1.970 -12.050 -18.256  1.00  0.00      R00  H  
ATOM   2423  HA  SER 0 154      -2.174 -13.403 -15.996  1.00  0.00           H  
ATOM   2424  HB3 SER 0 154      -3.143 -11.374 -16.363  1.00  0.00           H  
ATOM   2425  HB2 SER 0 154      -4.583 -11.843 -17.278  1.00  0.00           H  
ATOM   2426  N   ARG 0 155      -5.353 -14.407 -15.639  1.00  0.00      R00  N  
ATOM   2427  CA  ARG 0 155      -6.326 -14.861 -14.677  1.00  0.00      R00  C  
ATOM   2428  C   ARG 0 155      -5.666 -15.983 -13.821  1.00  0.00      R00  C  
ATOM   2429  O   ARG 0 155      -5.661 -15.874 -12.623  1.00  0.00      R00  O  
ATOM   2430  CB  ARG 0 155      -7.670 -15.207 -15.436  1.00  0.00      R00  C  
ATOM   2431  CG  ARG 0 155      -8.706 -15.919 -14.579  1.00  0.00      R00  C  
ATOM   2432  CD  ARG 0 155     -10.026 -16.129 -15.237  1.00  0.00      R00  C  
ATOM   2433  NE  ARG 0 155     -10.658 -14.930 -15.576  1.00  0.00      R00  N  
ATOM   2434  CZ  ARG 0 155     -10.609 -14.279 -16.790  1.00  0.00      R00  C  
ATOM   2435  NH1 ARG 0 155     -11.214 -13.033 -16.856  1.00  0.00      R00  N  
ATOM   2436  NH2 ARG 0 155     -10.020 -14.755 -17.900  1.00  0.00      R00  N1+
ATOM   2437  H   ARG 0 155      -5.533 -14.674 -16.597  1.00  0.00      R00  H  
ATOM   2438  HE  ARG 0 155     -11.055 -14.498 -14.753  1.00  0.00      R00  H  
ATOM   2439 HH11 ARG 0 155     -11.186 -12.447 -17.678  1.00  0.00      R00  H  
ATOM   2440 HH12 ARG 0 155     -11.834 -12.661 -16.151  1.00  0.00      R00  H  
ATOM   2441 HH21 ARG 0 155     -10.113 -14.245 -18.766  1.00  0.00      R00  H  
ATOM   2442 HH22 ARG 0 155      -9.659 -15.698 -17.912  1.00  0.00      R00  H  
ATOM   2443  HA  ARG 0 155      -6.542 -14.112 -13.916  1.00  0.00           H  
ATOM   2444  HB3 ARG 0 155      -7.465 -15.825 -16.310  1.00  0.00           H  
ATOM   2445  HB2 ARG 0 155      -8.065 -14.265 -15.818  1.00  0.00           H  
ATOM   2446  HG3 ARG 0 155      -8.984 -15.379 -13.674  1.00  0.00           H  
ATOM   2447  HG2 ARG 0 155      -8.315 -16.903 -14.320  1.00  0.00           H  
ATOM   2448  HD3 ARG 0 155     -10.741 -16.400 -14.461  1.00  0.00           H  
ATOM   2449  HD2 ARG 0 155      -9.873 -16.800 -16.083  1.00  0.00           H  
ATOM   2450  N   ILE 0 156      -4.951 -16.949 -14.519  1.00  0.00      R00  N  
ATOM   2451  CA  ILE 0 156      -4.278 -18.090 -13.759  1.00  0.00      R00  C  
ATOM   2452  C   ILE 0 156      -3.251 -17.628 -12.756  1.00  0.00      R00  C  
ATOM   2453  O   ILE 0 156      -3.239 -18.188 -11.739  1.00  0.00      R00  O  
ATOM   2454  CB  ILE 0 156      -3.682 -19.196 -14.783  1.00  0.00      R00  C  
ATOM   2455  CG2 ILE 0 156      -2.909 -20.333 -14.141  1.00  0.00      R00  C  
ATOM   2456  CG1 ILE 0 156      -4.821 -19.785 -15.700  1.00  0.00      R00  C  
ATOM   2457  CD1 ILE 0 156      -4.211 -20.368 -17.016  1.00  0.00      R00  C  
ATOM   2458  H   ILE 0 156      -5.009 -17.022 -15.525  1.00  0.00      R00  H  
ATOM   2459  HA  ILE 0 156      -5.129 -18.541 -13.247  1.00  0.00           H  
ATOM   2460  HB  ILE 0 156      -2.900 -18.694 -15.352  1.00  0.00           H  
ATOM   2461 HG21 ILE 0 156      -2.423 -21.014 -14.840  1.00  0.00           H  
ATOM   2462 HG22 ILE 0 156      -2.118 -20.083 -13.434  1.00  0.00           H  
ATOM   2463 HG23 ILE 0 156      -3.583 -21.002 -13.606  1.00  0.00           H  
ATOM   2464 HG13 ILE 0 156      -5.507 -19.003 -16.028  1.00  0.00           H  
ATOM   2465 HG12 ILE 0 156      -5.466 -20.535 -15.243  1.00  0.00           H  
ATOM   2466 HD11 ILE 0 156      -4.403 -19.655 -17.817  1.00  0.00           H  
ATOM   2467 HD12 ILE 0 156      -3.127 -20.309 -16.910  1.00  0.00           H  
ATOM   2468 HD13 ILE 0 156      -4.601 -21.337 -17.327  1.00  0.00           H  
ATOM   2469  N   VAL 0 157      -2.476 -16.638 -13.109  1.00  0.00      R00  N  
ATOM   2470  CA  VAL 0 157      -1.472 -16.065 -12.283  1.00  0.00      R00  C  
ATOM   2471  C   VAL 0 157      -2.054 -15.374 -11.006  1.00  0.00      R00  C  
ATOM   2472  O   VAL 0 157      -1.643 -15.594  -9.852  1.00  0.00      R00  O  
ATOM   2473  CB  VAL 0 157      -0.568 -15.041 -13.160  1.00  0.00      R00  C  
ATOM   2474  CG1 VAL 0 157       0.382 -14.058 -12.426  1.00  0.00      R00  C  
ATOM   2475  CG2 VAL 0 157       0.333 -15.916 -14.116  1.00  0.00      R00  C  
ATOM   2476  H   VAL 0 157      -2.534 -16.294 -14.057  1.00  0.00      R00  H  
ATOM   2477  HA  VAL 0 157      -0.927 -16.865 -11.783  1.00  0.00           H  
ATOM   2478  HB  VAL 0 157      -1.312 -14.438 -13.680  1.00  0.00           H  
ATOM   2479 HG11 VAL 0 157       0.885 -13.340 -13.073  1.00  0.00           H  
ATOM   2480 HG12 VAL 0 157      -0.147 -13.437 -11.703  1.00  0.00           H  
ATOM   2481 HG13 VAL 0 157       1.051 -14.637 -11.790  1.00  0.00           H  
ATOM   2482 HG21 VAL 0 157      -0.271 -16.441 -14.856  1.00  0.00           H  
ATOM   2483 HG22 VAL 0 157       1.069 -15.419 -14.748  1.00  0.00           H  
ATOM   2484 HG23 VAL 0 157       0.666 -16.706 -13.442  1.00  0.00           H  
ATOM   2485  N   SER 0 158      -3.146 -14.666 -11.204  1.00  0.00      R00  N  
ATOM   2486  CA  SER 0 158      -3.818 -13.944 -10.125  1.00  0.00      R00  C  
ATOM   2487  C   SER 0 158      -4.630 -14.832  -9.277  1.00  0.00      R00  C  
ATOM   2488  O   SER 0 158      -4.654 -14.582  -8.083  1.00  0.00      R00  O  
ATOM   2489  CB  SER 0 158      -4.533 -12.660 -10.507  1.00  0.00      R00  C  
ATOM   2490  OG  SER 0 158      -5.339 -12.886 -11.660  1.00  0.00      R00  O  
ATOM   2491  H   SER 0 158      -3.524 -14.611 -12.139  1.00  0.00      R00  H  
ATOM   2492  HG  SER 0 158      -4.804 -12.741 -12.444  1.00  0.00      R00  H  
ATOM   2493  HA  SER 0 158      -3.102 -13.489  -9.441  1.00  0.00           H  
ATOM   2494  HB3 SER 0 158      -3.937 -11.747 -10.514  1.00  0.00           H  
ATOM   2495  HB2 SER 0 158      -5.237 -12.482  -9.694  1.00  0.00           H  
ATOM   2496  N   ALA 0 159      -5.163 -15.949  -9.791  1.00  0.00      R00  N  
ATOM   2497  CA  ALA 0 159      -5.896 -16.920  -9.071  1.00  0.00      R00  C  
ATOM   2498  C   ALA 0 159      -4.861 -17.695  -8.305  1.00  0.00      R00  C  
ATOM   2499  O   ALA 0 159      -5.160 -17.859  -7.106  1.00  0.00      R00  O  
ATOM   2500  CB  ALA 0 159      -6.547 -17.789 -10.203  1.00  0.00      R00  C  
ATOM   2501  H   ALA 0 159      -5.009 -16.008 -10.787  1.00  0.00      R00  H  
ATOM   2502  HA  ALA 0 159      -6.574 -16.463  -8.350  1.00  0.00           H  
ATOM   2503  HB1 ALA 0 159      -7.195 -18.602  -9.876  1.00  0.00           H  
ATOM   2504  HB2 ALA 0 159      -7.201 -17.046 -10.659  1.00  0.00           H  
ATOM   2505  HB3 ALA 0 159      -5.846 -18.205 -10.927  1.00  0.00           H  
ATOM   2506  N   ALA 0 160      -3.662 -18.110  -8.883  1.00  0.00      R00  N  
ATOM   2507  CA  ALA 0 160      -2.621 -18.919  -8.271  1.00  0.00      R00  C  
ATOM   2508  C   ALA 0 160      -2.109 -18.088  -7.074  1.00  0.00      R00  C  
ATOM   2509  O   ALA 0 160      -1.839 -18.730  -6.031  1.00  0.00      R00  O  
ATOM   2510  CB  ALA 0 160      -1.542 -19.309  -9.257  1.00  0.00      R00  C  
ATOM   2511  H   ALA 0 160      -3.435 -17.997  -9.860  1.00  0.00      R00  H  
ATOM   2512  HA  ALA 0 160      -3.062 -19.790  -7.787  1.00  0.00           H  
ATOM   2513  HB1 ALA 0 160      -1.962 -19.885 -10.082  1.00  0.00           H  
ATOM   2514  HB2 ALA 0 160      -0.965 -18.524  -9.745  1.00  0.00           H  
ATOM   2515  HB3 ALA 0 160      -0.765 -19.938  -8.825  1.00  0.00           H  
ATOM   2516  N   ALA 0 161      -1.827 -16.757  -7.215  1.00  0.00      R00  N  
ATOM   2517  CA  ALA 0 161      -1.234 -15.938  -6.136  1.00  0.00      R00  C  
ATOM   2518  C   ALA 0 161      -2.304 -15.895  -5.018  1.00  0.00      R00  C  
ATOM   2519  O   ALA 0 161      -1.885 -15.940  -3.910  1.00  0.00      R00  O  
ATOM   2520  CB  ALA 0 161      -0.918 -14.568  -6.556  1.00  0.00      R00  C  
ATOM   2521  H   ALA 0 161      -2.006 -16.342  -8.118  1.00  0.00      R00  H  
ATOM   2522  HA  ALA 0 161      -0.388 -16.545  -5.811  1.00  0.00           H  
ATOM   2523  HB1 ALA 0 161      -1.819 -13.955  -6.553  1.00  0.00           H  
ATOM   2524  HB2 ALA 0 161      -0.249 -14.093  -5.839  1.00  0.00           H  
ATOM   2525  HB3 ALA 0 161      -0.436 -14.511  -7.532  1.00  0.00           H  
ATOM   2526  N   TRP 0 162      -3.591 -15.824  -5.301  1.00  0.00      R00  N  
ATOM   2527  CA  TRP 0 162      -4.641 -15.791  -4.262  1.00  0.00      R00  C  
ATOM   2528  C   TRP 0 162      -4.639 -17.092  -3.440  1.00  0.00      R00  C  
ATOM   2529  O   TRP 0 162      -4.666 -17.166  -2.237  1.00  0.00      R00  O  
ATOM   2530  CB  TRP 0 162      -5.998 -15.468  -4.940  1.00  0.00      R00  C  
ATOM   2531  CG  TRP 0 162      -7.247 -15.501  -4.196  1.00  0.00      R00  C  
ATOM   2532  CD2 TRP 0 162      -7.619 -14.584  -3.168  1.00  0.00      R00  C  
ATOM   2533  CE2 TRP 0 162      -8.830 -14.996  -2.564  1.00  0.00      R00  C  
ATOM   2534  CE3 TRP 0 162      -6.941 -13.497  -2.516  1.00  0.00      R00  C  
ATOM   2535  CD1 TRP 0 162      -8.147 -16.492  -4.197  1.00  0.00      R00  C  
ATOM   2536  NE1 TRP 0 162      -9.117 -16.088  -3.354  1.00  0.00      R00  N  
ATOM   2537  CZ2 TRP 0 162      -9.406 -14.393  -1.391  1.00  0.00      R00  C  
ATOM   2538  CZ3 TRP 0 162      -7.506 -12.869  -1.390  1.00  0.00      R00  C  
ATOM   2539  CH2 TRP 0 162      -8.716 -13.228  -0.866  1.00  0.00      R00  C  
ATOM   2540  H   TRP 0 162      -3.867 -15.896  -6.270  1.00  0.00      R00  H  
ATOM   2541  HE1 TRP 0 162     -10.058 -16.449  -3.288  1.00  0.00      R00  H  
ATOM   2542  HA  TRP 0 162      -4.415 -15.020  -3.526  1.00  0.00           H  
ATOM   2543  HB3 TRP 0 162      -6.129 -16.130  -5.795  1.00  0.00           H  
ATOM   2544  HB2 TRP 0 162      -5.851 -14.480  -5.378  1.00  0.00           H  
ATOM   2545  HE3 TRP 0 162      -5.969 -13.120  -2.799  1.00  0.00           H  
ATOM   2546  HD1 TRP 0 162      -8.106 -17.418  -4.751  1.00  0.00           H  
ATOM   2547  HZ2 TRP 0 162     -10.422 -14.556  -1.061  1.00  0.00           H  
ATOM   2548  HZ3 TRP 0 162      -6.907 -12.100  -0.926  1.00  0.00           H  
ATOM   2549  HH2 TRP 0 162      -9.195 -12.652  -0.088  1.00  0.00           H  
ATOM   2550  N   THR 0 163      -4.642 -18.174  -4.202  1.00  0.00      R00  N  
ATOM   2551  CA  THR 0 163      -4.592 -19.571  -3.706  1.00  0.00      R00  C  
ATOM   2552  C   THR 0 163      -3.325 -19.797  -2.831  1.00  0.00      R00  C  
ATOM   2553  O   THR 0 163      -3.396 -20.252  -1.697  1.00  0.00      R00  O  
ATOM   2554  CB  THR 0 163      -4.521 -20.722  -4.789  1.00  0.00      R00  C  
ATOM   2555  OG1 THR 0 163      -5.669 -20.609  -5.646  1.00  0.00      R00  O  
ATOM   2556  CG2 THR 0 163      -4.590 -22.203  -4.366  1.00  0.00      R00  C  
ATOM   2557  H   THR 0 163      -4.625 -18.012  -5.198  1.00  0.00      R00  H  
ATOM   2558  HG1 THR 0 163      -5.751 -19.688  -5.905  1.00  0.00      R00  H  
ATOM   2559  HA  THR 0 163      -5.421 -19.794  -3.035  1.00  0.00           H  
ATOM   2560  HB  THR 0 163      -3.599 -20.739  -5.369  1.00  0.00           H  
ATOM   2561 HG21 THR 0 163      -3.674 -22.738  -4.115  1.00  0.00           H  
ATOM   2562 HG22 THR 0 163      -5.331 -22.280  -3.570  1.00  0.00           H  
ATOM   2563 HG23 THR 0 163      -4.898 -22.825  -5.206  1.00  0.00           H  
ATOM   2564  N   ALA 0 164      -2.206 -19.290  -3.357  1.00  0.00      R00  N  
ATOM   2565  CA  ALA 0 164      -0.815 -19.240  -2.782  1.00  0.00      R00  C  
ATOM   2566  C   ALA 0 164      -0.810 -18.589  -1.383  1.00  0.00      R00  C  
ATOM   2567  O   ALA 0 164      -0.374 -19.123  -0.374  1.00  0.00      R00  O  
ATOM   2568  CB  ALA 0 164       0.154 -18.500  -3.570  1.00  0.00      R00  C  
ATOM   2569  H   ALA 0 164      -2.253 -18.890  -4.283  1.00  0.00      R00  H  
ATOM   2570  HA  ALA 0 164      -0.500 -20.273  -2.634  1.00  0.00           H  
ATOM   2571  HB1 ALA 0 164       1.171 -18.753  -3.272  1.00  0.00           H  
ATOM   2572  HB2 ALA 0 164       0.032 -18.570  -4.651  1.00  0.00           H  
ATOM   2573  HB3 ALA 0 164       0.121 -17.418  -3.438  1.00  0.00           H  
ATOM   2574  N   SER 0 165      -1.421 -17.352  -1.369  1.00  0.00      R00  N  
ATOM   2575  CA  SER 0 165      -1.667 -16.570  -0.156  1.00  0.00      R00  C  
ATOM   2576  C   SER 0 165      -2.630 -17.226   0.790  1.00  0.00      R00  C  
ATOM   2577  O   SER 0 165      -2.426 -16.994   2.005  1.00  0.00      R00  O  
ATOM   2578  CB  SER 0 165      -2.047 -15.116  -0.494  1.00  0.00      R00  C  
ATOM   2579  OG  SER 0 165      -1.074 -14.514  -1.339  1.00  0.00      R00  O  
ATOM   2580  H   SER 0 165      -1.632 -16.875  -2.235  1.00  0.00      R00  H  
ATOM   2581  HG  SER 0 165      -1.650 -14.133  -2.006  1.00  0.00      R00  H  
ATOM   2582  HA  SER 0 165      -0.752 -16.603   0.436  1.00  0.00           H  
ATOM   2583  HB3 SER 0 165      -2.280 -14.498   0.373  1.00  0.00           H  
ATOM   2584  HB2 SER 0 165      -2.929 -15.148  -1.133  1.00  0.00           H  
ATOM   2585  N   ALA 0 166      -3.668 -17.972   0.372  1.00  0.00      R00  N  
ATOM   2586  CA  ALA 0 166      -4.531 -18.721   1.329  1.00  0.00      R00  C  
ATOM   2587  C   ALA 0 166      -3.781 -19.946   1.837  1.00  0.00      R00  C  
ATOM   2588  O   ALA 0 166      -3.820 -20.292   3.005  1.00  0.00      R00  O  
ATOM   2589  CB  ALA 0 166      -5.916 -19.108   0.697  1.00  0.00      R00  C  
ATOM   2590  H   ALA 0 166      -3.818 -18.059  -0.623  1.00  0.00      R00  H  
ATOM   2591  HA  ALA 0 166      -4.780 -18.033   2.138  1.00  0.00           H  
ATOM   2592  HB1 ALA 0 166      -6.304 -18.312   0.062  1.00  0.00           H  
ATOM   2593  HB2 ALA 0 166      -5.888 -20.031   0.117  1.00  0.00           H  
ATOM   2594  HB3 ALA 0 166      -6.449 -19.514   1.556  1.00  0.00           H  
ATOM   2595  N   LEU 0 167      -2.944 -20.635   1.031  1.00  0.00      R00  N  
ATOM   2596  CA  LEU 0 167      -2.056 -21.709   1.451  1.00  0.00      R00  C  
ATOM   2597  C   LEU 0 167      -1.075 -21.307   2.552  1.00  0.00      R00  C  
ATOM   2598  O   LEU 0 167      -1.020 -22.086   3.552  1.00  0.00      R00  O  
ATOM   2599  CB  LEU 0 167      -1.379 -22.493   0.305  1.00  0.00      R00  C  
ATOM   2600  CG  LEU 0 167      -0.330 -23.512   0.822  1.00  0.00      R00  C  
ATOM   2601  CD1 LEU 0 167      -0.962 -24.703   1.658  1.00  0.00      R00  C  
ATOM   2602  CD2 LEU 0 167       0.379 -24.030  -0.477  1.00  0.00      R00  C  
ATOM   2603  H   LEU 0 167      -2.916 -20.368   0.057  1.00  0.00      R00  H  
ATOM   2604  HA  LEU 0 167      -2.787 -22.447   1.779  1.00  0.00           H  
ATOM   2605  HB3 LEU 0 167      -0.886 -21.695  -0.251  1.00  0.00           H  
ATOM   2606  HB2 LEU 0 167      -2.106 -22.973  -0.350  1.00  0.00           H  
ATOM   2607  HG  LEU 0 167       0.443 -22.962   1.359  1.00  0.00           H  
ATOM   2608 HD11 LEU 0 167      -2.006 -24.583   1.946  1.00  0.00           H  
ATOM   2609 HD12 LEU 0 167      -0.813 -25.706   1.259  1.00  0.00           H  
ATOM   2610 HD13 LEU 0 167      -0.488 -24.820   2.633  1.00  0.00           H  
ATOM   2611 HD21 LEU 0 167       0.615 -23.251  -1.202  1.00  0.00           H  
ATOM   2612 HD22 LEU 0 167       1.332 -24.441  -0.143  1.00  0.00           H  
ATOM   2613 HD23 LEU 0 167      -0.249 -24.854  -0.816  1.00  0.00           H  
ATOM   2614  N   VAL 0 168      -0.296 -20.245   2.421  1.00  0.00      R00  N  
ATOM   2615  CA  VAL 0 168       0.643 -19.767   3.474  1.00  0.00      R00  C  
ATOM   2616  C   VAL 0 168      -0.107 -19.444   4.807  1.00  0.00      R00  C  
ATOM   2617  O   VAL 0 168       0.400 -19.739   5.890  1.00  0.00      R00  O  
ATOM   2618  CB  VAL 0 168       1.610 -18.702   2.993  1.00  0.00      R00  C  
ATOM   2619  CG1 VAL 0 168       0.960 -17.329   2.860  1.00  0.00      R00  C  
ATOM   2620  CG2 VAL 0 168       2.947 -18.660   3.750  1.00  0.00      R00  C  
ATOM   2621  H   VAL 0 168      -0.324 -19.689   1.578  1.00  0.00      R00  H  
ATOM   2622  HA  VAL 0 168       1.125 -20.739   3.572  1.00  0.00           H  
ATOM   2623  HB  VAL 0 168       1.791 -18.997   1.960  1.00  0.00           H  
ATOM   2624 HG11 VAL 0 168       1.702 -16.665   2.417  1.00  0.00           H  
ATOM   2625 HG12 VAL 0 168       0.205 -17.325   2.074  1.00  0.00           H  
ATOM   2626 HG13 VAL 0 168       0.488 -16.858   3.722  1.00  0.00           H  
ATOM   2627 HG21 VAL 0 168       3.418 -19.631   3.901  1.00  0.00           H  
ATOM   2628 HG22 VAL 0 168       3.737 -18.039   3.328  1.00  0.00           H  
ATOM   2629 HG23 VAL 0 168       2.901 -18.262   4.764  1.00  0.00           H  
ATOM   2630  N   MET 0 169      -1.357 -18.913   4.736  1.00  0.00      R00  N  
ATOM   2631  CA  MET 0 169      -2.141 -18.534   5.887  1.00  0.00      R00  C  
ATOM   2632  C   MET 0 169      -2.888 -19.729   6.522  1.00  0.00      R00  C  
ATOM   2633  O   MET 0 169      -3.068 -19.781   7.742  1.00  0.00      R00  O  
ATOM   2634  CB  MET 0 169      -3.147 -17.485   5.470  1.00  0.00      R00  C  
ATOM   2635  CG  MET 0 169      -2.591 -16.069   5.234  1.00  0.00      R00  C  
ATOM   2636  SD  MET 0 169      -1.464 -15.388   6.513  1.00  0.00      R00  S  
ATOM   2637  CE  MET 0 169      -2.487 -15.546   8.000  1.00  0.00      R00  C  
ATOM   2638  H   MET 0 169      -1.723 -18.552   3.867  1.00  0.00      R00  H  
ATOM   2639  HA  MET 0 169      -1.358 -18.206   6.570  1.00  0.00           H  
ATOM   2640  HB3 MET 0 169      -3.834 -17.334   6.303  1.00  0.00           H  
ATOM   2641  HB2 MET 0 169      -3.712 -17.706   4.564  1.00  0.00           H  
ATOM   2642  HG3 MET 0 169      -3.472 -15.429   5.271  1.00  0.00           H  
ATOM   2643  HG2 MET 0 169      -2.079 -16.022   4.273  1.00  0.00           H  
ATOM   2644  HE1 MET 0 169      -1.931 -15.018   8.775  1.00  0.00           H  
ATOM   2645  HE2 MET 0 169      -3.502 -15.176   7.855  1.00  0.00           H  
ATOM   2646  HE3 MET 0 169      -2.585 -16.598   8.268  1.00  0.00           H  
ATOM   2647  N   THR 0 170      -3.358 -20.721   5.734  1.00  0.00      R00  N  
ATOM   2648  CA  THR 0 170      -3.959 -21.994   6.227  1.00  0.00      R00  C  
ATOM   2649  C   THR 0 170      -3.446 -22.661   7.567  1.00  0.00      R00  C  
ATOM   2650  O   THR 0 170      -4.265 -22.960   8.432  1.00  0.00      R00  O  
ATOM   2651  CB  THR 0 170      -4.117 -23.137   5.178  1.00  0.00      R00  C  
ATOM   2652  OG1 THR 0 170      -4.808 -22.664   4.078  1.00  0.00      R00  O  
ATOM   2653  CG2 THR 0 170      -5.001 -24.250   5.758  1.00  0.00      R00  C  
ATOM   2654  H   THR 0 170      -3.229 -20.731   4.733  1.00  0.00      R00  H  
ATOM   2655  HG1 THR 0 170      -4.372 -21.836   3.863  1.00  0.00      R00  H  
ATOM   2656  HA  THR 0 170      -4.951 -21.643   6.511  1.00  0.00           H  
ATOM   2657  HB  THR 0 170      -3.141 -23.511   4.869  1.00  0.00           H  
ATOM   2658 HG21 THR 0 170      -5.957 -23.848   6.094  1.00  0.00           H  
ATOM   2659 HG22 THR 0 170      -5.126 -24.968   4.948  1.00  0.00           H  
ATOM   2660 HG23 THR 0 170      -4.569 -24.815   6.584  1.00  0.00           H  
ATOM   2661  N   PRO 0 171      -2.065 -22.915   7.703  1.00  0.00      R00  N  
ATOM   2662  CA  PRO 0 171      -1.567 -23.397   8.964  1.00  0.00      R00  C  
ATOM   2663  C   PRO 0 171      -1.684 -22.464  10.155  1.00  0.00      R00  C  
ATOM   2664  O   PRO 0 171      -1.908 -22.932  11.286  1.00  0.00      R00  O  
ATOM   2665  CD  PRO 0 171      -1.000 -22.811   6.722  1.00  0.00      R00  C  
ATOM   2666  CB  PRO 0 171      -0.152 -23.833   8.774  1.00  0.00      R00  C  
ATOM   2667  CG  PRO 0 171       0.258 -22.969   7.601  1.00  0.00      R00  C  
ATOM   2668  HD2 PRO 0 171      -1.104 -21.842   6.234  1.00  0.00           H  
ATOM   2669  HD3 PRO 0 171      -1.114 -23.673   6.063  1.00  0.00           H  
ATOM   2670  HA  PRO 0 171      -2.112 -24.294   9.257  1.00  0.00           H  
ATOM   2671  HB3 PRO 0 171      -0.192 -24.910   8.610  1.00  0.00           H  
ATOM   2672  HB2 PRO 0 171       0.486 -23.818   9.658  1.00  0.00           H  
ATOM   2673  HG2 PRO 0 171       0.740 -22.024   7.852  1.00  0.00           H  
ATOM   2674  HG3 PRO 0 171       0.937 -23.642   7.079  1.00  0.00           H  
ATOM   2675  N   ILE 0 172      -1.332 -21.175   9.946  1.00  0.00      R00  N  
ATOM   2676  CA  ILE 0 172      -1.309 -20.139  10.879  1.00  0.00      R00  C  
ATOM   2677  C   ILE 0 172      -2.807 -19.924  11.302  1.00  0.00      R00  C  
ATOM   2678  O   ILE 0 172      -3.063 -19.814  12.508  1.00  0.00      R00  O  
ATOM   2679  CB  ILE 0 172      -0.792 -18.738  10.343  1.00  0.00      R00  C  
ATOM   2680  CG2 ILE 0 172      -0.911 -17.536  11.269  1.00  0.00      R00  C  
ATOM   2681  CG1 ILE 0 172       0.508 -18.644   9.534  1.00  0.00      R00  C  
ATOM   2682  CD1 ILE 0 172       1.753 -19.024  10.306  1.00  0.00      R00  C  
ATOM   2683  H   ILE 0 172      -0.975 -20.972   9.023  1.00  0.00      R00  H  
ATOM   2684  HA  ILE 0 172      -0.833 -20.391  11.826  1.00  0.00           H  
ATOM   2685  HB  ILE 0 172      -1.531 -18.528   9.570  1.00  0.00           H  
ATOM   2686 HG21 ILE 0 172      -1.765 -17.510  11.946  1.00  0.00           H  
ATOM   2687 HG22 ILE 0 172      -0.098 -17.512  11.995  1.00  0.00           H  
ATOM   2688 HG23 ILE 0 172      -0.780 -16.627  10.682  1.00  0.00           H  
ATOM   2689 HG13 ILE 0 172       0.640 -17.601   9.247  1.00  0.00           H  
ATOM   2690 HG12 ILE 0 172       0.451 -19.147   8.569  1.00  0.00           H  
ATOM   2691 HD11 ILE 0 172       1.653 -20.046  10.671  1.00  0.00           H  
ATOM   2692 HD12 ILE 0 172       2.715 -19.107   9.801  1.00  0.00           H  
ATOM   2693 HD13 ILE 0 172       1.850 -18.370  11.173  1.00  0.00           H  
ATOM   2694  N   PHE 0 173      -3.772 -19.859  10.442  1.00  0.00      R00  N  
ATOM   2695  CA  PHE 0 173      -5.218 -19.970  10.765  1.00  0.00      R00  C  
ATOM   2696  C   PHE 0 173      -5.587 -21.174  11.607  1.00  0.00      R00  C  
ATOM   2697  O   PHE 0 173      -6.464 -20.953  12.443  1.00  0.00      R00  O  
ATOM   2698  CB  PHE 0 173      -6.066 -19.879   9.504  1.00  0.00      R00  C  
ATOM   2699  CG  PHE 0 173      -6.188 -18.562   8.726  1.00  0.00      R00  C  
ATOM   2700  CD1 PHE 0 173      -6.090 -17.280   9.321  1.00  0.00      R00  C  
ATOM   2701  CD2 PHE 0 173      -6.471 -18.704   7.344  1.00  0.00      R00  C  
ATOM   2702  CE1 PHE 0 173      -6.328 -16.186   8.561  1.00  0.00      R00  C  
ATOM   2703  CE2 PHE 0 173      -6.771 -17.570   6.625  1.00  0.00      R00  C  
ATOM   2704  CZ  PHE 0 173      -6.683 -16.300   7.237  1.00  0.00      R00  C  
ATOM   2705  H   PHE 0 173      -3.428 -19.901   9.494  1.00  0.00      R00  H  
ATOM   2706  HA  PHE 0 173      -5.440 -19.102  11.386  1.00  0.00           H  
ATOM   2707  HB3 PHE 0 173      -7.100 -19.927   9.845  1.00  0.00           H  
ATOM   2708  HB2 PHE 0 173      -5.792 -20.648   8.782  1.00  0.00           H  
ATOM   2709  HD1 PHE 0 173      -5.783 -17.188  10.352  1.00  0.00           H  
ATOM   2710  HD2 PHE 0 173      -6.515 -19.723   6.987  1.00  0.00           H  
ATOM   2711  HE1 PHE 0 173      -6.358 -15.232   9.066  1.00  0.00           H  
ATOM   2712  HE2 PHE 0 173      -7.064 -17.563   5.586  1.00  0.00           H  
ATOM   2713  HZ  PHE 0 173      -6.788 -15.458   6.568  1.00  0.00           H  
ATOM   2714  N   MET 0 174      -5.131 -22.377  11.175  1.00  0.00      R00  N  
ATOM   2715  CA  MET 0 174      -5.655 -23.561  11.873  1.00  0.00      R00  C  
ATOM   2716  C   MET 0 174      -5.042 -23.938  13.271  1.00  0.00      R00  C  
ATOM   2717  O   MET 0 174      -5.700 -24.348  14.226  1.00  0.00      R00  O  
ATOM   2718  CB  MET 0 174      -5.360 -24.780  10.926  1.00  0.00      R00  C  
ATOM   2719  CG  MET 0 174      -5.971 -26.135  11.369  1.00  0.00      R00  C  
ATOM   2720  SD  MET 0 174      -7.775 -26.256  11.299  1.00  0.00      R00  S  
ATOM   2721  CE  MET 0 174      -7.994 -27.563  12.633  1.00  0.00      R00  C  
ATOM   2722  H   MET 0 174      -4.554 -22.545  10.363  1.00  0.00      R00  H  
ATOM   2723  HA  MET 0 174      -6.736 -23.482  11.986  1.00  0.00           H  
ATOM   2724  HB3 MET 0 174      -4.321 -24.937  10.636  1.00  0.00           H  
ATOM   2725  HB2 MET 0 174      -5.919 -24.635  10.002  1.00  0.00           H  
ATOM   2726  HG3 MET 0 174      -5.659 -26.384  12.383  1.00  0.00           H  
ATOM   2727  HG2 MET 0 174      -5.562 -26.917  10.729  1.00  0.00           H  
ATOM   2728  HE1 MET 0 174      -9.039 -27.819  12.806  1.00  0.00           H  
ATOM   2729  HE2 MET 0 174      -7.531 -28.486  12.285  1.00  0.00           H  
ATOM   2730  HE3 MET 0 174      -7.627 -27.320  13.630  1.00  0.00           H  
ATOM   2731  N   TYR 0 175      -3.739 -23.578  13.387  1.00  0.00      R00  N  
ATOM   2732  CA  TYR 0 175      -2.953 -23.952  14.565  1.00  0.00      R00  C  
ATOM   2733  C   TYR 0 175      -2.504 -22.606  15.217  1.00  0.00      R00  C  
ATOM   2734  O   TYR 0 175      -1.687 -21.881  14.668  1.00  0.00      R00  O  
ATOM   2735  CB  TYR 0 175      -1.908 -24.958  14.165  1.00  0.00      R00  C  
ATOM   2736  CG  TYR 0 175      -2.362 -26.125  13.313  1.00  0.00      R00  C  
ATOM   2737  CD1 TYR 0 175      -1.972 -26.298  11.925  1.00  0.00      R00  C  
ATOM   2738  CE1 TYR 0 175      -2.359 -27.454  11.208  1.00  0.00      R00  C  
ATOM   2739  CD2 TYR 0 175      -2.977 -27.215  13.950  1.00  0.00      R00  C  
ATOM   2740  CE2 TYR 0 175      -3.306 -28.391  13.171  1.00  0.00      R00  C  
ATOM   2741  CZ  TYR 0 175      -3.048 -28.509  11.804  1.00  0.00      R00  C  
ATOM   2742  OH  TYR 0 175      -3.319 -29.628  11.084  1.00  0.00      R00  O  
ATOM   2743  H   TYR 0 175      -3.188 -23.293  12.591  1.00  0.00      R00  H  
ATOM   2744  HH  TYR 0 175      -3.532 -30.379  11.643  1.00  0.00      R00  H  
ATOM   2745  HA  TYR 0 175      -3.502 -24.533  15.306  1.00  0.00           H  
ATOM   2746  HB3 TYR 0 175      -1.551 -25.445  15.073  1.00  0.00           H  
ATOM   2747  HB2 TYR 0 175      -1.020 -24.557  13.677  1.00  0.00           H  
ATOM   2748  HD1 TYR 0 175      -1.479 -25.496  11.397  1.00  0.00           H  
ATOM   2749  HE1 TYR 0 175      -2.158 -27.516  10.148  1.00  0.00           H  
ATOM   2750  HD2 TYR 0 175      -3.303 -27.115  14.975  1.00  0.00           H  
ATOM   2751  HE2 TYR 0 175      -3.910 -29.112  13.702  1.00  0.00           H  
ATOM   2752  N   THR 0 176      -3.165 -22.251  16.315  1.00  0.00      R00  N  
ATOM   2753  CA  THR 0 176      -2.951 -20.926  17.017  1.00  0.00      R00  C  
ATOM   2754  C   THR 0 176      -3.664 -21.077  18.372  1.00  0.00      R00  C  
ATOM   2755  O   THR 0 176      -4.605 -21.872  18.557  1.00  0.00      R00  O  
ATOM   2756  CB  THR 0 176      -3.588 -19.823  16.141  1.00  0.00      R00  C  
ATOM   2757  OG1 THR 0 176      -3.544 -18.583  16.815  1.00  0.00      R00  O  
ATOM   2758  CG2 THR 0 176      -5.144 -20.010  15.807  1.00  0.00      R00  C  
ATOM   2759  H   THR 0 176      -3.857 -22.898  16.665  1.00  0.00      R00  H  
ATOM   2760  HG1 THR 0 176      -2.659 -18.212  16.850  1.00  0.00      R00  H  
ATOM   2761  HA  THR 0 176      -1.891 -20.726  17.177  1.00  0.00           H  
ATOM   2762  HB  THR 0 176      -3.059 -19.790  15.188  1.00  0.00           H  
ATOM   2763 HG21 THR 0 176      -5.216 -20.934  15.232  1.00  0.00           H  
ATOM   2764 HG22 THR 0 176      -5.716 -19.953  16.733  1.00  0.00           H  
ATOM   2765 HG23 THR 0 176      -5.425 -19.218  15.113  1.00  0.00           H  
ATOM   2766  N   THR 0 177      -3.194 -20.303  19.369  1.00  0.00      R00  N  
ATOM   2767  CA  THR 0 177      -3.752 -20.320  20.746  1.00  0.00      R00  C  
ATOM   2768  C   THR 0 177      -5.115 -19.636  20.819  1.00  0.00      R00  C  
ATOM   2769  O   THR 0 177      -5.925 -19.994  21.684  1.00  0.00      R00  O  
ATOM   2770  CB  THR 0 177      -2.828 -19.715  21.793  1.00  0.00      R00  C  
ATOM   2771  OG1 THR 0 177      -2.279 -18.469  21.431  1.00  0.00      R00  O  
ATOM   2772  CG2 THR 0 177      -1.594 -20.528  22.113  1.00  0.00      R00  C  
ATOM   2773  H   THR 0 177      -2.456 -19.617  19.315  1.00  0.00      R00  H  
ATOM   2774  HG1 THR 0 177      -1.839 -18.508  20.578  1.00  0.00      R00  H  
ATOM   2775  HA  THR 0 177      -3.855 -21.334  21.131  1.00  0.00           H  
ATOM   2776  HB  THR 0 177      -3.297 -19.465  22.744  1.00  0.00           H  
ATOM   2777 HG21 THR 0 177      -0.878 -20.548  21.292  1.00  0.00           H  
ATOM   2778 HG22 THR 0 177      -1.155 -20.051  22.989  1.00  0.00           H  
ATOM   2779 HG23 THR 0 177      -1.927 -21.536  22.361  1.00  0.00           H  
ATOM   2780  N   LEU 0 178      -5.217 -18.804  19.751  1.00  0.00      R00  N  
ATOM   2781  CA  LEU 0 178      -6.295 -17.818  19.497  1.00  0.00      R00  C  
ATOM   2782  C   LEU 0 178      -7.710 -18.410  19.601  1.00  0.00      R00  C  
ATOM   2783  O   LEU 0 178      -8.670 -17.771  20.114  1.00  0.00      R00  O  
ATOM   2784  CB  LEU 0 178      -6.037 -17.016  18.194  1.00  0.00      R00  C  
ATOM   2785  CG  LEU 0 178      -7.013 -15.789  17.935  1.00  0.00      R00  C  
ATOM   2786  CD1 LEU 0 178      -6.297 -14.481  17.497  1.00  0.00      R00  C  
ATOM   2787  CD2 LEU 0 178      -8.078 -16.120  16.935  1.00  0.00      R00  C  
ATOM   2788  H   LEU 0 178      -4.487 -18.748  19.054  1.00  0.00      R00  H  
ATOM   2789  HA  LEU 0 178      -6.181 -17.041  20.253  1.00  0.00           H  
ATOM   2790  HB3 LEU 0 178      -5.995 -17.643  17.303  1.00  0.00           H  
ATOM   2791  HB2 LEU 0 178      -5.021 -16.624  18.202  1.00  0.00           H  
ATOM   2792  HG  LEU 0 178      -7.545 -15.574  18.861  1.00  0.00           H  
ATOM   2793 HD11 LEU 0 178      -6.488 -13.669  18.199  1.00  0.00           H  
ATOM   2794 HD12 LEU 0 178      -5.219 -14.613  17.405  1.00  0.00           H  
ATOM   2795 HD13 LEU 0 178      -6.619 -14.060  16.544  1.00  0.00           H  
ATOM   2796 HD21 LEU 0 178      -7.700 -15.986  15.922  1.00  0.00           H  
ATOM   2797 HD22 LEU 0 178      -8.342 -17.177  16.903  1.00  0.00           H  
ATOM   2798 HD23 LEU 0 178      -8.970 -15.513  17.090  1.00  0.00           H  
ATOM   2799  N   ILE 0 179      -7.831 -19.684  19.300  1.00  0.00      R00  N  
ATOM   2800  CA  ILE 0 179      -8.945 -20.615  19.566  1.00  0.00      R00  C  
ATOM   2801  C   ILE 0 179      -9.540 -20.526  21.015  1.00  0.00      R00  C  
ATOM   2802  O   ILE 0 179     -10.659 -20.983  21.203  1.00  0.00      R00  O  
ATOM   2803  CB  ILE 0 179      -8.553 -22.136  19.293  1.00  0.00      R00  C  
ATOM   2804  CG2 ILE 0 179      -8.094 -22.505  17.825  1.00  0.00      R00  C  
ATOM   2805  CG1 ILE 0 179      -7.402 -22.625  20.236  1.00  0.00      R00  C  
ATOM   2806  CD1 ILE 0 179      -7.144 -24.139  20.266  1.00  0.00      R00  C  
ATOM   2807  H   ILE 0 179      -7.029 -20.164  18.919  1.00  0.00      R00  H  
ATOM   2808  HA  ILE 0 179      -9.793 -20.410  18.913  1.00  0.00           H  
ATOM   2809  HB  ILE 0 179      -9.387 -22.781  19.569  1.00  0.00           H  
ATOM   2810 HG21 ILE 0 179      -8.915 -22.289  17.141  1.00  0.00           H  
ATOM   2811 HG22 ILE 0 179      -7.369 -21.768  17.479  1.00  0.00           H  
ATOM   2812 HG23 ILE 0 179      -7.785 -23.550  17.796  1.00  0.00           H  
ATOM   2813 HG13 ILE 0 179      -7.646 -22.267  21.236  1.00  0.00           H  
ATOM   2814 HG12 ILE 0 179      -6.491 -22.081  19.987  1.00  0.00           H  
ATOM   2815 HD11 ILE 0 179      -8.038 -24.757  20.356  1.00  0.00           H  
ATOM   2816 HD12 ILE 0 179      -6.697 -24.564  19.367  1.00  0.00           H  
ATOM   2817 HD13 ILE 0 179      -6.525 -24.356  21.135  1.00  0.00           H  
ATOM   2818  N   VAL 0 180      -8.823 -19.974  21.970  1.00  0.00      R00  N  
ATOM   2819  CA  VAL 0 180      -9.249 -19.687  23.337  1.00  0.00      R00  C  
ATOM   2820  C   VAL 0 180     -10.342 -18.616  23.453  1.00  0.00      R00  C  
ATOM   2821  O   VAL 0 180     -11.068 -18.505  24.466  1.00  0.00      R00  O  
ATOM   2822  CB  VAL 0 180      -7.922 -19.310  24.129  1.00  0.00      R00  C  
ATOM   2823  CG1 VAL 0 180      -7.499 -17.863  23.962  1.00  0.00      R00  C  
ATOM   2824  CG2 VAL 0 180      -8.069 -19.615  25.666  1.00  0.00      R00  C  
ATOM   2825  H   VAL 0 180      -7.860 -19.773  21.738  1.00  0.00      R00  H  
ATOM   2826  HA  VAL 0 180      -9.652 -20.625  23.720  1.00  0.00           H  
ATOM   2827  HB  VAL 0 180      -7.240 -20.143  23.955  1.00  0.00           H  
ATOM   2828 HG11 VAL 0 180      -7.510 -17.549  22.918  1.00  0.00           H  
ATOM   2829 HG12 VAL 0 180      -8.174 -17.160  24.449  1.00  0.00           H  
ATOM   2830 HG13 VAL 0 180      -6.537 -17.605  24.406  1.00  0.00           H  
ATOM   2831 HG21 VAL 0 180      -8.987 -19.098  25.946  1.00  0.00           H  
ATOM   2832 HG22 VAL 0 180      -8.316 -20.664  25.831  1.00  0.00           H  
ATOM   2833 HG23 VAL 0 180      -7.267 -19.152  26.240  1.00  0.00           H  
ATOM   2834  N   ASP 0 181     -10.411 -17.768  22.464  1.00  0.00      R00  N  
ATOM   2835  CA  ASP 0 181     -11.257 -16.521  22.372  1.00  0.00      R00  C  
ATOM   2836  C   ASP 0 181     -10.561 -15.312  22.942  1.00  0.00      R00  C  
ATOM   2837  O   ASP 0 181      -9.898 -15.392  23.978  1.00  0.00      R00  O  
ATOM   2838  CB  ASP 0 181     -12.722 -16.560  22.869  1.00  0.00      R00  C  
ATOM   2839  CG  ASP 0 181     -13.597 -17.711  22.386  1.00  0.00      R00  C  
ATOM   2840  OD1 ASP 0 181     -14.542 -17.984  23.184  1.00  0.00      R00  O  
ATOM   2841  OD2 ASP 0 181     -13.470 -18.273  21.253  1.00  0.00      R00  O1-
ATOM   2842  H   ASP 0 181      -9.812 -17.931  21.667  1.00  0.00      R00  H  
ATOM   2843  HA  ASP 0 181     -11.263 -16.448  21.285  1.00  0.00           H  
ATOM   2844  HB3 ASP 0 181     -13.255 -15.672  22.531  1.00  0.00           H  
ATOM   2845  HB2 ASP 0 181     -12.766 -16.591  23.958  1.00  0.00           H  
ATOM   2846  N   ASN 0 182     -10.774 -14.146  22.354  1.00  0.00      R00  N  
ATOM   2847  CA  ASN 0 182     -10.264 -12.856  22.865  1.00  0.00      R00  C  
ATOM   2848  C   ASN 0 182     -10.973 -12.527  24.194  1.00  0.00      R00  C  
ATOM   2849  O   ASN 0 182     -12.126 -12.939  24.400  1.00  0.00      R00  O  
ATOM   2850  CB  ASN 0 182     -10.425 -11.819  21.818  1.00  0.00      R00  C  
ATOM   2851  CG  ASN 0 182      -9.451 -11.918  20.639  1.00  0.00      R00  C  
ATOM   2852  OD1 ASN 0 182      -8.478 -11.181  20.541  1.00  0.00      R00  O  
ATOM   2853  ND2 ASN 0 182      -9.534 -12.943  19.788  1.00  0.00      R00  N  
ATOM   2854  H   ASN 0 182     -11.310 -14.189  21.499  1.00  0.00      R00  H  
ATOM   2855 HD21 ASN 0 182      -8.781 -13.171  19.155  1.00  0.00      R00  H  
ATOM   2856 HD22 ASN 0 182     -10.442 -13.384  19.792  1.00  0.00      R00  H  
ATOM   2857  HA  ASN 0 182      -9.202 -13.067  22.991  1.00  0.00           H  
ATOM   2858  HB3 ASN 0 182     -10.275 -10.831  22.252  1.00  0.00           H  
ATOM   2859  HB2 ASN 0 182     -11.471 -11.874  21.515  1.00  0.00           H  
ATOM   2860  N   ASN 0 183     -10.263 -11.808  25.150  1.00  0.00      R00  N  
ATOM   2861  CA  ASN 0 183     -10.836 -11.296  26.418  1.00  0.00      R00  C  
ATOM   2862  C   ASN 0 183     -11.725 -10.091  26.120  1.00  0.00      R00  C  
ATOM   2863  O   ASN 0 183     -11.238  -8.993  25.789  1.00  0.00      R00  O  
ATOM   2864  CB  ASN 0 183      -9.734 -10.937  27.316  1.00  0.00      R00  C  
ATOM   2865  CG  ASN 0 183      -8.808 -12.078  27.761  1.00  0.00      R00  C  
ATOM   2866  OD1 ASN 0 183      -9.316 -13.056  28.228  1.00  0.00      R00  O  
ATOM   2867  ND2 ASN 0 183      -7.485 -11.924  27.708  1.00  0.00      R00  N  
ATOM   2868  H   ASN 0 183      -9.383 -11.463  24.795  1.00  0.00      R00  H  
ATOM   2869 HD21 ASN 0 183      -6.856 -12.709  27.800  1.00  0.00      R00  H  
ATOM   2870 HD22 ASN 0 183      -7.139 -10.996  27.512  1.00  0.00      R00  H  
ATOM   2871  HA  ASN 0 183     -11.386 -12.100  26.906  1.00  0.00           H  
ATOM   2872  HB3 ASN 0 183     -10.118 -10.422  28.196  1.00  0.00           H  
ATOM   2873  HB2 ASN 0 183      -9.035 -10.308  26.764  1.00  0.00           H  
ATOM   2874  N   GLY 0 184     -13.082 -10.235  26.201  1.00  0.00      R00  N  
ATOM   2875  CA  GLY 0 184     -14.213  -9.271  25.840  1.00  0.00      R00  C  
ATOM   2876  C   GLY 0 184     -13.766  -8.358  24.635  1.00  0.00      R00  C  
ATOM   2877  O   GLY 0 184     -13.505  -8.821  23.573  1.00  0.00      R00  O  
ATOM   2878  H   GLY 0 184     -13.457 -11.110  26.539  1.00  0.00      R00  H  
ATOM   2879  HA3 GLY 0 184     -14.371  -8.789  26.805  1.00  0.00           H  
ATOM   2880  HA2 GLY 0 184     -15.085  -9.822  25.488  1.00  0.00           H  
ATOM   2881  N   PRO 0 185     -13.752  -7.040  24.795  1.00  0.00      R00  N  
ATOM   2882  CA  PRO 0 185     -13.369  -6.026  23.852  1.00  0.00      R00  C  
ATOM   2883  C   PRO 0 185     -11.927  -6.168  23.358  1.00  0.00      R00  C  
ATOM   2884  O   PRO 0 185     -10.948  -5.748  23.999  1.00  0.00      R00  O  
ATOM   2885  CD  PRO 0 185     -13.985  -6.429  26.114  1.00  0.00      R00  C  
ATOM   2886  CB  PRO 0 185     -13.689  -4.632  24.471  1.00  0.00      R00  C  
ATOM   2887  CG  PRO 0 185     -13.500  -4.962  25.943  1.00  0.00      R00  C  
ATOM   2888  HD2 PRO 0 185     -13.343  -6.932  26.837  1.00  0.00           H  
ATOM   2889  HD3 PRO 0 185     -15.010  -6.397  26.484  1.00  0.00           H  
ATOM   2890  HA  PRO 0 185     -14.014  -6.012  22.973  1.00  0.00           H  
ATOM   2891  HB3 PRO 0 185     -14.667  -4.269  24.156  1.00  0.00           H  
ATOM   2892  HB2 PRO 0 185     -13.014  -3.860  24.101  1.00  0.00           H  
ATOM   2893  HG2 PRO 0 185     -12.490  -4.901  26.348  1.00  0.00           H  
ATOM   2894  HG3 PRO 0 185     -14.179  -4.281  26.457  1.00  0.00           H  
ATOM   2895  N   SER 0 186     -11.768  -6.754  22.176  1.00  0.00      R00  N  
ATOM   2896  CA  SER 0 186     -10.457  -6.970  21.524  1.00  0.00      R00  C  
ATOM   2897  C   SER 0 186     -10.637  -7.274  20.025  1.00  0.00      R00  C  
ATOM   2898  O   SER 0 186     -11.589  -7.903  19.670  1.00  0.00      R00  O  
ATOM   2899  CB  SER 0 186      -9.643  -8.119  22.278  1.00  0.00      R00  C  
ATOM   2900  OG  SER 0 186      -8.190  -7.869  22.515  1.00  0.00      R00  O  
ATOM   2901  H   SER 0 186     -12.582  -7.030  21.645  1.00  0.00      R00  H  
ATOM   2902  HG  SER 0 186      -7.789  -8.730  22.655  1.00  0.00      R00  H  
ATOM   2903  HA  SER 0 186      -9.923  -6.024  21.437  1.00  0.00           H  
ATOM   2904  HB3 SER 0 186      -9.521  -9.068  21.755  1.00  0.00           H  
ATOM   2905  HB2 SER 0 186     -10.121  -8.349  23.230  1.00  0.00           H  
ATOM   2906  N   CYS 0 187      -9.641  -7.050  19.203  1.00  0.00      R00  N  
ATOM   2907  CA  CYS 0 187      -9.442  -7.945  18.014  1.00  0.00      R00  C  
ATOM   2908  C   CYS 0 187      -7.928  -7.971  17.898  1.00  0.00      R00  C  
ATOM   2909  O   CYS 0 187      -7.197  -7.038  18.172  1.00  0.00      R00  O  
ATOM   2910  SG  CYS 0 187     -10.095  -8.502  15.174  1.00  0.00      R00  S  
ATOM   2911  CB  CYS 0 187     -10.277  -7.481  16.740  1.00  0.00      R00  C  
ATOM   2912  H   CYS 0 187      -8.858  -6.498  19.524  1.00  0.00      R00  H  
ATOM   2913  HB2 CYS 0 187     -11.341  -7.390  16.961  1.00  0.00           H  
ATOM   2914  HB3 CYS 0 187      -9.993  -6.462  16.477  1.00  0.00           H  
ATOM   2915  HA  CYS 0 187      -9.769  -8.971  18.187  1.00  0.00           H  
ATOM   2916  N   ASN 0 188      -7.456  -9.173  17.591  1.00  0.00      R00  N  
ATOM   2917  CA  ASN 0 188      -6.020  -9.373  17.391  1.00  0.00      R00  C  
ATOM   2918  C   ASN 0 188      -5.951 -10.104  16.059  1.00  0.00      R00  C  
ATOM   2919  O   ASN 0 188      -6.858 -10.884  15.740  1.00  0.00      R00  O  
ATOM   2920  CB  ASN 0 188      -5.359 -10.194  18.498  1.00  0.00      R00  C  
ATOM   2921  CG  ASN 0 188      -4.750  -9.300  19.529  1.00  0.00      R00  C  
ATOM   2922  OD1 ASN 0 188      -5.477  -8.685  20.301  1.00  0.00      R00  O  
ATOM   2923  ND2 ASN 0 188      -3.399  -9.225  19.642  1.00  0.00      R00  N  
ATOM   2924  H   ASN 0 188      -8.023 -10.007  17.639  1.00  0.00      R00  H  
ATOM   2925 HD21 ASN 0 188      -3.020  -8.543  20.283  1.00  0.00      R00  H  
ATOM   2926 HD22 ASN 0 188      -2.726  -9.841  19.208  1.00  0.00      R00  H  
ATOM   2927  HA  ASN 0 188      -5.561  -8.398  17.233  1.00  0.00           H  
ATOM   2928  HB3 ASN 0 188      -4.487 -10.734  18.130  1.00  0.00           H  
ATOM   2929  HB2 ASN 0 188      -6.045 -10.976  18.826  1.00  0.00           H  
ATOM   2930  N   ILE 0 189      -4.840  -9.862  15.371  1.00  0.00      R00  N  
ATOM   2931  CA  ILE 0 189      -4.382 -10.682  14.266  1.00  0.00      R00  C  
ATOM   2932  C   ILE 0 189      -3.736 -11.882  14.806  1.00  0.00      R00  C  
ATOM   2933  O   ILE 0 189      -3.003 -11.781  15.768  1.00  0.00      R00  O  
ATOM   2934  CB  ILE 0 189      -3.374  -9.917  13.321  1.00  0.00      R00  C  
ATOM   2935  CG2 ILE 0 189      -2.975 -10.691  12.041  1.00  0.00      R00  C  
ATOM   2936  CG1 ILE 0 189      -3.854  -8.485  12.954  1.00  0.00      R00  C  
ATOM   2937  CD1 ILE 0 189      -2.742  -7.515  12.338  1.00  0.00      R00  C  
ATOM   2938  H   ILE 0 189      -4.250  -9.225  15.887  1.00  0.00      R00  H  
ATOM   2939  HA  ILE 0 189      -5.213 -11.074  13.680  1.00  0.00           H  
ATOM   2940  HB  ILE 0 189      -2.465  -9.850  13.918  1.00  0.00           H  
ATOM   2941 HG21 ILE 0 189      -3.887 -10.988  11.523  1.00  0.00           H  
ATOM   2942 HG22 ILE 0 189      -2.252 -10.206  11.386  1.00  0.00           H  
ATOM   2943 HG23 ILE 0 189      -2.397 -11.567  12.335  1.00  0.00           H  
ATOM   2944 HG13 ILE 0 189      -4.501  -7.971  13.664  1.00  0.00           H  
ATOM   2945 HG12 ILE 0 189      -4.645  -8.646  12.221  1.00  0.00           H  
ATOM   2946 HD11 ILE 0 189      -2.417  -7.892  11.369  1.00  0.00           H  
ATOM   2947 HD12 ILE 0 189      -3.268  -6.586  12.118  1.00  0.00           H  
ATOM   2948 HD13 ILE 0 189      -2.019  -7.282  13.120  1.00  0.00           H  
ATOM   2949  N   VAL 0 190      -3.963 -13.083  14.184  1.00  0.00      R00  N  
ATOM   2950  CA  VAL 0 190      -3.355 -14.382  14.630  1.00  0.00      R00  C  
ATOM   2951  C   VAL 0 190      -1.780 -14.549  14.392  1.00  0.00      R00  C  
ATOM   2952  O   VAL 0 190      -1.157 -13.635  13.866  1.00  0.00      R00  O  
ATOM   2953  CB  VAL 0 190      -4.070 -15.579  13.944  1.00  0.00      R00  C  
ATOM   2954  CG1 VAL 0 190      -5.536 -15.802  14.373  1.00  0.00      R00  C  
ATOM   2955  CG2 VAL 0 190      -3.834 -15.492  12.451  1.00  0.00      R00  C  
ATOM   2956  H   VAL 0 190      -4.577 -13.108  13.383  1.00  0.00      R00  H  
ATOM   2957  HA  VAL 0 190      -3.393 -14.342  15.719  1.00  0.00           H  
ATOM   2958  HB  VAL 0 190      -3.534 -16.469  14.273  1.00  0.00           H  
ATOM   2959 HG11 VAL 0 190      -6.077 -14.874  14.190  1.00  0.00           H  
ATOM   2960 HG12 VAL 0 190      -5.959 -16.631  13.805  1.00  0.00           H  
ATOM   2961 HG13 VAL 0 190      -5.577 -16.080  15.426  1.00  0.00           H  
ATOM   2962 HG21 VAL 0 190      -4.620 -14.956  11.920  1.00  0.00           H  
ATOM   2963 HG22 VAL 0 190      -2.923 -15.097  12.003  1.00  0.00           H  
ATOM   2964 HG23 VAL 0 190      -3.891 -16.464  11.961  1.00  0.00           H  
ATOM   2965  N   TRP 0 191      -1.271 -15.659  14.883  1.00  0.00      R00  N  
ATOM   2966  CA  TRP 0 191       0.133 -16.105  14.871  1.00  0.00      R00  C  
ATOM   2967  C   TRP 0 191       0.144 -17.570  15.112  1.00  0.00      R00  C  
ATOM   2968  O   TRP 0 191      -0.967 -18.048  15.495  1.00  0.00      R00  O  
ATOM   2969  CB  TRP 0 191       1.037 -15.208  15.750  1.00  0.00      R00  C  
ATOM   2970  CG  TRP 0 191       0.849 -15.576  17.247  1.00  0.00      R00  C  
ATOM   2971  CD2 TRP 0 191      -0.116 -15.138  18.230  1.00  0.00      R00  C  
ATOM   2972  CE2 TRP 0 191       0.081 -15.836  19.469  1.00  0.00      R00  C  
ATOM   2973  CE3 TRP 0 191      -1.224 -14.288  18.200  1.00  0.00      R00  C  
ATOM   2974  CD1 TRP 0 191       1.591 -16.501  17.833  1.00  0.00      R00  C  
ATOM   2975  NE1 TRP 0 191       1.121 -16.661  19.155  1.00  0.00      R00  N  
ATOM   2976  CZ2 TRP 0 191      -0.641 -15.568  20.586  1.00  0.00      R00  C  
ATOM   2977  CZ3 TRP 0 191      -2.038 -14.068  19.375  1.00  0.00      R00  C  
ATOM   2978  CH2 TRP 0 191      -1.666 -14.604  20.608  1.00  0.00      R00  C  
ATOM   2979  H   TRP 0 191      -1.837 -16.458  15.131  1.00  0.00      R00  H  
ATOM   2980  HE1 TRP 0 191       1.509 -17.403  19.721  1.00  0.00      R00  H  
ATOM   2981  HA  TRP 0 191       0.488 -15.992  13.846  1.00  0.00           H  
ATOM   2982  HB3 TRP 0 191       0.782 -14.150  15.816  1.00  0.00           H  
ATOM   2983  HB2 TRP 0 191       2.082 -15.269  15.448  1.00  0.00           H  
ATOM   2984  HE3 TRP 0 191      -1.428 -13.778  17.269  1.00  0.00           H  
ATOM   2985  HD1 TRP 0 191       2.291 -17.178  17.365  1.00  0.00           H  
ATOM   2986  HZ2 TRP 0 191      -0.417 -16.030  21.536  1.00  0.00           H  
ATOM   2987  HZ3 TRP 0 191      -2.774 -13.278  19.417  1.00  0.00           H  
ATOM   2988  HH2 TRP 0 191      -2.198 -14.482  21.540  1.00  0.00           H  
ATOM   2989  N   PRO 0 192       1.255 -18.309  14.944  1.00  0.00      R00  N  
ATOM   2990  CA  PRO 0 192       1.220 -19.825  15.119  1.00  0.00      R00  C  
ATOM   2991  C   PRO 0 192       0.983 -20.330  16.524  1.00  0.00      R00  C  
ATOM   2992  O   PRO 0 192       0.898 -19.575  17.518  1.00  0.00      R00  O  
ATOM   2993  CD  PRO 0 192       2.550 -17.939  14.288  1.00  0.00      R00  C  
ATOM   2994  CB  PRO 0 192       2.600 -20.304  14.700  1.00  0.00      R00  C  
ATOM   2995  CG  PRO 0 192       3.193 -19.250  13.847  1.00  0.00      R00  C  
ATOM   2996  HD2 PRO 0 192       3.024 -17.452  15.140  1.00  0.00           H  
ATOM   2997  HD3 PRO 0 192       2.344 -17.245  13.472  1.00  0.00           H  
ATOM   2998  HA  PRO 0 192       0.516 -20.325  14.454  1.00  0.00           H  
ATOM   2999  HB3 PRO 0 192       2.601 -21.247  14.154  1.00  0.00           H  
ATOM   3000  HB2 PRO 0 192       3.250 -20.420  15.568  1.00  0.00           H  
ATOM   3001  HG2 PRO 0 192       4.277 -19.171  13.770  1.00  0.00           H  
ATOM   3002  HG3 PRO 0 192       2.914 -19.429  12.808  1.00  0.00           H  
ATOM   3003  N   GLU 0 193       0.860 -21.688  16.633  1.00  0.00      R00  N  
ATOM   3004  CA  GLU 0 193       0.874 -22.379  17.959  1.00  0.00      R00  C  
ATOM   3005  C   GLU 0 193       2.244 -22.797  18.496  1.00  0.00      R00  C  
ATOM   3006  O   GLU 0 193       2.313 -22.834  19.722  1.00  0.00      R00  O  
ATOM   3007  CB  GLU 0 193       0.060 -23.644  17.819  1.00  0.00      R00  C  
ATOM   3008  CG  GLU 0 193      -0.088 -24.551  19.073  1.00  0.00      R00  C  
ATOM   3009  CD  GLU 0 193      -0.949 -25.760  18.745  1.00  0.00      R00  C  
ATOM   3010  OE1 GLU 0 193      -0.413 -26.612  18.022  1.00  0.00      R00  O  
ATOM   3011  OE2 GLU 0 193      -2.164 -25.749  19.013  1.00  0.00      R00  O1-
ATOM   3012  H   GLU 0 193       0.950 -22.238  15.791  1.00  0.00      R00  H  
ATOM   3013  HA  GLU 0 193       0.338 -21.802  18.712  1.00  0.00           H  
ATOM   3014  HB3 GLU 0 193       0.431 -24.336  17.063  1.00  0.00           H  
ATOM   3015  HB2 GLU 0 193      -0.945 -23.536  17.411  1.00  0.00           H  
ATOM   3016  HG3 GLU 0 193      -0.627 -23.967  19.819  1.00  0.00           H  
ATOM   3017  HG2 GLU 0 193       0.853 -24.963  19.437  1.00  0.00           H  
ATOM   3018  N   LYS 0 194       3.224 -22.986  17.621  1.00  0.00      R00  N  
ATOM   3019  CA  LYS 0 194       4.592 -23.301  18.095  1.00  0.00      R00  C  
ATOM   3020  C   LYS 0 194       5.188 -22.160  18.908  1.00  0.00      R00  C  
ATOM   3021  O   LYS 0 194       5.159 -20.984  18.442  1.00  0.00      R00  O  
ATOM   3022  CB  LYS 0 194       5.582 -23.489  16.955  1.00  0.00      R00  C  
ATOM   3023  CG  LYS 0 194       7.089 -23.708  17.210  1.00  0.00      R00  C  
ATOM   3024  CD  LYS 0 194       7.338 -25.013  18.034  1.00  0.00      R00  C  
ATOM   3025  CE  LYS 0 194       8.835 -25.453  18.072  1.00  0.00      R00  C  
ATOM   3026  NZ  LYS 0 194       9.779 -24.392  18.482  1.00  0.00      R00  N1+
ATOM   3027  H   LYS 0 194       3.094 -23.040  16.621  1.00  0.00      R00  H  
ATOM   3028  HZ1 LYS 0 194      10.053 -23.771  17.735  1.00  0.00      R00  H  
ATOM   3029  HZ2 LYS 0 194       9.369 -23.773  19.167  1.00  0.00      R00  H  
ATOM   3030  HZ3 LYS 0 194      10.583 -24.948  18.735  1.00  0.00      R00  H  
ATOM   3031  HA  LYS 0 194       4.611 -24.187  18.730  1.00  0.00           H  
ATOM   3032  HB3 LYS 0 194       5.574 -22.610  16.310  1.00  0.00           H  
ATOM   3033  HB2 LYS 0 194       5.165 -24.315  16.380  1.00  0.00           H  
ATOM   3034  HG3 LYS 0 194       7.433 -22.889  17.841  1.00  0.00           H  
ATOM   3035  HG2 LYS 0 194       7.595 -23.731  16.245  1.00  0.00           H  
ATOM   3036  HD3 LYS 0 194       6.658 -25.813  17.741  1.00  0.00           H  
ATOM   3037  HD2 LYS 0 194       7.085 -24.940  19.091  1.00  0.00           H  
ATOM   3038  HE3 LYS 0 194       9.171 -25.928  17.150  1.00  0.00           H  
ATOM   3039  HE2 LYS 0 194       9.014 -26.304  18.729  1.00  0.00           H  
ATOM   3040  N   ASP 0 195       5.736 -22.528  20.093  1.00  0.00      R00  N  
ATOM   3041  CA  ASP 0 195       6.241 -21.616  21.060  1.00  0.00      R00  C  
ATOM   3042  C   ASP 0 195       5.178 -20.684  21.691  1.00  0.00      R00  C  
ATOM   3043  O   ASP 0 195       5.507 -19.701  22.368  1.00  0.00      R00  O  
ATOM   3044  CB  ASP 0 195       7.484 -20.795  20.630  1.00  0.00      R00  C  
ATOM   3045  CG  ASP 0 195       8.735 -21.510  20.112  1.00  0.00      R00  C  
ATOM   3046  OD1 ASP 0 195       9.629 -20.872  19.531  1.00  0.00      R00  O  
ATOM   3047  OD2 ASP 0 195       8.882 -22.712  20.419  1.00  0.00      R00  O1-
ATOM   3048  H   ASP 0 195       5.676 -23.482  20.418  1.00  0.00      R00  H  
ATOM   3049  HA  ASP 0 195       6.546 -22.207  21.923  1.00  0.00           H  
ATOM   3050  HB3 ASP 0 195       7.742 -20.147  21.467  1.00  0.00           H  
ATOM   3051  HB2 ASP 0 195       7.134 -20.229  19.767  1.00  0.00           H  
ATOM   3052  N   LEU 0 196       3.868 -20.970  21.495  1.00  0.00      R00  N  
ATOM   3053  CA  LEU 0 196       2.754 -20.308  22.257  1.00  0.00      R00  C  
ATOM   3054  C   LEU 0 196       2.697 -18.779  21.996  1.00  0.00      R00  C  
ATOM   3055  O   LEU 0 196       2.885 -18.343  20.854  1.00  0.00      R00  O  
ATOM   3056  CB  LEU 0 196       2.628 -20.721  23.767  1.00  0.00      R00  C  
ATOM   3057  CG  LEU 0 196       2.224 -22.178  24.106  1.00  0.00      R00  C  
ATOM   3058  CD1 LEU 0 196       2.058 -22.421  25.574  1.00  0.00      R00  C  
ATOM   3059  CD2 LEU 0 196       1.004 -22.726  23.337  1.00  0.00      R00  C  
ATOM   3060  H   LEU 0 196       3.598 -21.494  20.675  1.00  0.00      R00  H  
ATOM   3061  HA  LEU 0 196       1.824 -20.612  21.778  1.00  0.00           H  
ATOM   3062  HB3 LEU 0 196       1.849 -20.075  24.172  1.00  0.00           H  
ATOM   3063  HB2 LEU 0 196       3.496 -20.441  24.364  1.00  0.00           H  
ATOM   3064  HG  LEU 0 196       3.020 -22.798  23.692  1.00  0.00           H  
ATOM   3065 HD11 LEU 0 196       1.156 -22.917  25.933  1.00  0.00           H  
ATOM   3066 HD12 LEU 0 196       2.934 -22.886  26.026  1.00  0.00           H  
ATOM   3067 HD13 LEU 0 196       1.823 -21.435  25.976  1.00  0.00           H  
ATOM   3068 HD21 LEU 0 196       0.599 -23.615  23.819  1.00  0.00           H  
ATOM   3069 HD22 LEU 0 196       0.158 -22.041  23.276  1.00  0.00           H  
ATOM   3070 HD23 LEU 0 196       1.178 -22.926  22.280  1.00  0.00           H  
ATOM   3071  N   ASN 0 197       2.655 -17.919  23.061  1.00  0.00      R00  N  
ATOM   3072  CA  ASN 0 197       2.490 -16.479  23.003  1.00  0.00      R00  C  
ATOM   3073  C   ASN 0 197       3.666 -15.723  22.318  1.00  0.00      R00  C  
ATOM   3074  O   ASN 0 197       3.415 -14.721  21.657  1.00  0.00      R00  O  
ATOM   3075  CB  ASN 0 197       2.542 -15.921  24.448  1.00  0.00      R00  C  
ATOM   3076  CG  ASN 0 197       1.230 -16.346  25.291  1.00  0.00      R00  C  
ATOM   3077  OD1 ASN 0 197       0.065 -16.350  24.768  1.00  0.00      R00  O  
ATOM   3078  ND2 ASN 0 197       1.445 -16.746  26.524  1.00  0.00      R00  N  
ATOM   3079  H   ASN 0 197       2.527 -18.323  23.977  1.00  0.00      R00  H  
ATOM   3080 HD21 ASN 0 197       0.572 -16.773  27.032  1.00  0.00      R00  H  
ATOM   3081 HD22 ASN 0 197       2.335 -16.494  26.929  1.00  0.00      R00  H  
ATOM   3082  HA  ASN 0 197       1.642 -16.233  22.363  1.00  0.00           H  
ATOM   3083  HB3 ASN 0 197       2.543 -14.831  24.459  1.00  0.00           H  
ATOM   3084  HB2 ASN 0 197       3.442 -16.175  25.007  1.00  0.00           H  
ATOM   3085  N   LYS 0 198       4.904 -16.335  22.462  1.00  0.00      R00  N  
ATOM   3086  CA  LYS 0 198       6.127 -15.764  21.926  1.00  0.00      R00  C  
ATOM   3087  C   LYS 0 198       6.349 -16.135  20.464  1.00  0.00      R00  C  
ATOM   3088  O   LYS 0 198       7.297 -15.563  19.882  1.00  0.00      R00  O  
ATOM   3089  CB  LYS 0 198       7.249 -16.095  22.849  1.00  0.00      R00  C  
ATOM   3090  CG  LYS 0 198       7.547 -17.604  23.139  1.00  0.00      R00  C  
ATOM   3091  CD  LYS 0 198       8.890 -17.817  23.907  1.00  0.00      R00  C  
ATOM   3092  CE  LYS 0 198       9.336 -19.218  24.439  1.00  0.00      R00  C  
ATOM   3093  NZ  LYS 0 198      10.775 -19.408  24.305  1.00  0.00      R00  N1+
ATOM   3094  H   LYS 0 198       5.051 -17.060  23.150  1.00  0.00      R00  H  
ATOM   3095  HZ1 LYS 0 198      11.401 -18.798  24.812  1.00  0.00      R00  H  
ATOM   3096  HZ2 LYS 0 198      11.114 -20.238  24.769  1.00  0.00      R00  H  
ATOM   3097  HZ3 LYS 0 198      11.082 -19.335  23.346  1.00  0.00      R00  H  
ATOM   3098  HA  LYS 0 198       6.140 -14.675  21.897  1.00  0.00           H  
ATOM   3099  HB3 LYS 0 198       6.951 -15.540  23.738  1.00  0.00           H  
ATOM   3100  HB2 LYS 0 198       8.248 -15.866  22.478  1.00  0.00           H  
ATOM   3101  HG3 LYS 0 198       7.618 -18.090  22.166  1.00  0.00           H  
ATOM   3102  HG2 LYS 0 198       6.755 -18.065  23.730  1.00  0.00           H  
ATOM   3103  HD3 LYS 0 198       8.815 -17.204  24.805  1.00  0.00           H  
ATOM   3104  HD2 LYS 0 198       9.786 -17.522  23.361  1.00  0.00           H  
ATOM   3105  HE3 LYS 0 198       8.845 -20.076  23.979  1.00  0.00           H  
ATOM   3106  HE2 LYS 0 198       9.174 -19.285  25.515  1.00  0.00           H  
ATOM   3107  N   GLY 0 199       5.416 -16.957  19.863  1.00  0.00      R00  N  
ATOM   3108  CA  GLY 0 199       5.611 -17.388  18.495  1.00  0.00      R00  C  
ATOM   3109  C   GLY 0 199       5.211 -16.172  17.668  1.00  0.00      R00  C  
ATOM   3110  O   GLY 0 199       5.693 -15.962  16.552  1.00  0.00      R00  O  
ATOM   3111  H   GLY 0 199       4.676 -17.310  20.453  1.00  0.00      R00  H  
ATOM   3112  HA3 GLY 0 199       4.984 -18.233  18.208  1.00  0.00           H  
ATOM   3113  HA2 GLY 0 199       6.626 -17.685  18.233  1.00  0.00           H  
ATOM   3114  N   GLN 0 200       4.391 -15.164  18.149  1.00  0.00      R00  N  
ATOM   3115  CA  GLN 0 200       4.147 -13.834  17.560  1.00  0.00      R00  C  
ATOM   3116  C   GLN 0 200       5.399 -13.101  17.128  1.00  0.00      R00  C  
ATOM   3117  O   GLN 0 200       5.336 -12.378  16.132  1.00  0.00      R00  O  
ATOM   3118  CB  GLN 0 200       3.392 -12.912  18.609  1.00  0.00      R00  C  
ATOM   3119  CG  GLN 0 200       3.033 -11.475  18.064  1.00  0.00      R00  C  
ATOM   3120  CD  GLN 0 200       2.186 -11.359  16.818  1.00  0.00      R00  C  
ATOM   3121  OE1 GLN 0 200       1.066 -11.895  16.792  1.00  0.00      R00  O  
ATOM   3122  NE2 GLN 0 200       2.617 -10.679  15.782  1.00  0.00      R00  N  
ATOM   3123  H   GLN 0 200       3.982 -15.396  19.043  1.00  0.00      R00  H  
ATOM   3124 HE21 GLN 0 200       2.045 -10.767  14.954  1.00  0.00      R00  H  
ATOM   3125 HE22 GLN 0 200       3.535 -10.262  15.747  1.00  0.00      R00  H  
ATOM   3126  HA  GLN 0 200       3.602 -13.965  16.625  1.00  0.00           H  
ATOM   3127  HB3 GLN 0 200       4.025 -12.725  19.477  1.00  0.00           H  
ATOM   3128  HB2 GLN 0 200       2.438 -13.393  18.827  1.00  0.00           H  
ATOM   3129  HG3 GLN 0 200       3.943 -10.882  17.965  1.00  0.00           H  
ATOM   3130  HG2 GLN 0 200       2.479 -10.948  18.840  1.00  0.00           H  
ATOM   3131  N   THR 0 201       6.527 -13.301  17.890  1.00  0.00      R00  N  
ATOM   3132  CA  THR 0 201       7.691 -12.503  17.595  1.00  0.00      R00  C  
ATOM   3133  C   THR 0 201       8.411 -12.774  16.212  1.00  0.00      R00  C  
ATOM   3134  O   THR 0 201       8.513 -11.830  15.393  1.00  0.00      R00  O  
ATOM   3135  CB  THR 0 201       8.713 -12.598  18.733  1.00  0.00      R00  C  
ATOM   3136  OG1 THR 0 201       9.190 -13.910  18.780  1.00  0.00      R00  O  
ATOM   3137  CG2 THR 0 201       8.199 -12.201  20.183  1.00  0.00      R00  C  
ATOM   3138  H   THR 0 201       6.476 -13.873  18.721  1.00  0.00      R00  H  
ATOM   3139  HG1 THR 0 201       8.723 -14.470  19.405  1.00  0.00      R00  H  
ATOM   3140  HA  THR 0 201       7.512 -11.440  17.431  1.00  0.00           H  
ATOM   3141  HB  THR 0 201       9.640 -12.042  18.592  1.00  0.00           H  
ATOM   3142 HG21 THR 0 201       7.566 -13.071  20.363  1.00  0.00           H  
ATOM   3143 HG22 THR 0 201       9.043 -12.209  20.872  1.00  0.00           H  
ATOM   3144 HG23 THR 0 201       7.530 -11.347  20.291  1.00  0.00           H  
ATOM   3145  N   THR 0 202       8.802 -14.007  16.041  1.00  0.00      R00  N  
ATOM   3146  CA  THR 0 202       9.409 -14.768  14.973  1.00  0.00      R00  C  
ATOM   3147  C   THR 0 202       8.524 -14.653  13.716  1.00  0.00      R00  C  
ATOM   3148  O   THR 0 202       9.010 -14.158  12.714  1.00  0.00      R00  O  
ATOM   3149  CB  THR 0 202       9.330 -16.230  15.463  1.00  0.00      R00  C  
ATOM   3150  OG1 THR 0 202       9.775 -16.186  16.807  1.00  0.00      R00  O  
ATOM   3151  CG2 THR 0 202      10.199 -17.294  14.730  1.00  0.00      R00  C  
ATOM   3152  H   THR 0 202       8.721 -14.501  16.918  1.00  0.00      R00  H  
ATOM   3153  HG1 THR 0 202       9.675 -17.032  17.249  1.00  0.00      R00  H  
ATOM   3154  HA  THR 0 202      10.458 -14.473  14.968  1.00  0.00           H  
ATOM   3155  HB  THR 0 202       8.347 -16.700  15.477  1.00  0.00           H  
ATOM   3156 HG21 THR 0 202      11.250 -17.034  14.609  1.00  0.00           H  
ATOM   3157 HG22 THR 0 202      10.103 -18.176  15.363  1.00  0.00           H  
ATOM   3158 HG23 THR 0 202       9.633 -17.715  13.898  1.00  0.00           H  
ATOM   3159  N   PHE 0 203       7.175 -14.757  13.943  1.00  0.00      R00  N  
ATOM   3160  CA  PHE 0 203       6.110 -14.568  12.929  1.00  0.00      R00  C  
ATOM   3161  C   PHE 0 203       6.145 -13.176  12.306  1.00  0.00      R00  C  
ATOM   3162  O   PHE 0 203       6.065 -13.071  11.076  1.00  0.00      R00  O  
ATOM   3163  CB  PHE 0 203       4.705 -14.856  13.565  1.00  0.00      R00  C  
ATOM   3164  CG  PHE 0 203       3.446 -14.604  12.708  1.00  0.00      R00  C  
ATOM   3165  CD1 PHE 0 203       3.068 -15.368  11.689  1.00  0.00      R00  C  
ATOM   3166  CD2 PHE 0 203       2.638 -13.517  13.029  1.00  0.00      R00  C  
ATOM   3167  CE1 PHE 0 203       1.930 -15.077  10.947  1.00  0.00      R00  C  
ATOM   3168  CE2 PHE 0 203       1.486 -13.197  12.233  1.00  0.00      R00  C  
ATOM   3169  CZ  PHE 0 203       1.106 -13.962  11.181  1.00  0.00      R00  C  
ATOM   3170  H   PHE 0 203       6.889 -15.056  14.864  1.00  0.00      R00  H  
ATOM   3171  HA  PHE 0 203       6.310 -15.224  12.082  1.00  0.00           H  
ATOM   3172  HB3 PHE 0 203       4.733 -14.103  14.352  1.00  0.00           H  
ATOM   3173  HB2 PHE 0 203       4.717 -15.789  14.129  1.00  0.00           H  
ATOM   3174  HD1 PHE 0 203       3.697 -16.218  11.469  1.00  0.00           H  
ATOM   3175  HD2 PHE 0 203       2.972 -12.878  13.832  1.00  0.00           H  
ATOM   3176  HE1 PHE 0 203       1.629 -15.666  10.094  1.00  0.00           H  
ATOM   3177  HE2 PHE 0 203       0.948 -12.313  12.542  1.00  0.00           H  
ATOM   3178  HZ  PHE 0 203       0.305 -13.620  10.542  1.00  0.00           H  
ATOM   3179  N   THR 0 204       6.276 -12.102  13.108  1.00  0.00      R00  N  
ATOM   3180  CA  THR 0 204       6.254 -10.649  12.726  1.00  0.00      R00  C  
ATOM   3181  C   THR 0 204       7.494 -10.392  11.821  1.00  0.00      R00  C  
ATOM   3182  O   THR 0 204       7.335  -9.760  10.763  1.00  0.00      R00  O  
ATOM   3183  CB  THR 0 204       6.314  -9.673  13.936  1.00  0.00      R00  C  
ATOM   3184  OG1 THR 0 204       5.284  -9.978  14.822  1.00  0.00      R00  O  
ATOM   3185  CG2 THR 0 204       6.057  -8.207  13.621  1.00  0.00      R00  C  
ATOM   3186  H   THR 0 204       6.580 -12.423  14.016  1.00  0.00      R00  H  
ATOM   3187  HG1 THR 0 204       5.194 -10.932  14.760  1.00  0.00      R00  H  
ATOM   3188  HA  THR 0 204       5.354 -10.539  12.121  1.00  0.00           H  
ATOM   3189  HB  THR 0 204       7.277  -9.664  14.446  1.00  0.00           H  
ATOM   3190 HG21 THR 0 204       5.600  -7.688  14.464  1.00  0.00           H  
ATOM   3191 HG22 THR 0 204       6.974  -7.662  13.398  1.00  0.00           H  
ATOM   3192 HG23 THR 0 204       5.432  -8.069  12.738  1.00  0.00           H  
ATOM   3193  N   LEU 0 205       8.668 -10.791  12.274  1.00  0.00      R00  N  
ATOM   3194  CA  LEU 0 205       9.859 -10.782  11.438  1.00  0.00      R00  C  
ATOM   3195  C   LEU 0 205       9.732 -11.531  10.054  1.00  0.00      R00  C  
ATOM   3196  O   LEU 0 205      10.173 -11.007   9.047  1.00  0.00      R00  O  
ATOM   3197  CB  LEU 0 205      11.020 -11.461  12.295  1.00  0.00      R00  C  
ATOM   3198  CG  LEU 0 205      11.439 -10.786  13.573  1.00  0.00      R00  C  
ATOM   3199  CD1 LEU 0 205      12.540 -11.570  14.348  1.00  0.00      R00  C  
ATOM   3200  CD2 LEU 0 205      11.622  -9.213  13.472  1.00  0.00      R00  C  
ATOM   3201  H   LEU 0 205       8.627 -11.367  13.103  1.00  0.00      R00  H  
ATOM   3202  HA  LEU 0 205      10.070  -9.770  11.091  1.00  0.00           H  
ATOM   3203  HB3 LEU 0 205      11.958 -11.218  11.796  1.00  0.00           H  
ATOM   3204  HB2 LEU 0 205      11.006 -12.548  12.373  1.00  0.00           H  
ATOM   3205  HG  LEU 0 205      10.623 -10.873  14.290  1.00  0.00           H  
ATOM   3206 HD11 LEU 0 205      12.859 -10.853  15.105  1.00  0.00           H  
ATOM   3207 HD12 LEU 0 205      12.126 -12.529  14.659  1.00  0.00           H  
ATOM   3208 HD13 LEU 0 205      13.447 -11.754  13.773  1.00  0.00           H  
ATOM   3209 HD21 LEU 0 205      10.696  -8.642  13.534  1.00  0.00           H  
ATOM   3210 HD22 LEU 0 205      12.287  -8.807  14.234  1.00  0.00           H  
ATOM   3211 HD23 LEU 0 205      12.104  -8.943  12.533  1.00  0.00           H  
ATOM   3212  N   TYR 0 206       9.237 -12.761  10.082  1.00  0.00      R00  N  
ATOM   3213  CA  TYR 0 206       9.152 -13.606   8.904  1.00  0.00      R00  C  
ATOM   3214  C   TYR 0 206       8.054 -13.166   7.919  1.00  0.00      R00  C  
ATOM   3215  O   TYR 0 206       8.338 -13.127   6.692  1.00  0.00      R00  O  
ATOM   3216  CB  TYR 0 206       8.710 -15.089   9.387  1.00  0.00      R00  C  
ATOM   3217  CG  TYR 0 206       9.805 -16.060   9.915  1.00  0.00      R00  C  
ATOM   3218  CD1 TYR 0 206       9.461 -17.394  10.112  1.00  0.00      R00  C  
ATOM   3219  CE1 TYR 0 206      10.289 -18.310  10.741  1.00  0.00      R00  C  
ATOM   3220  CD2 TYR 0 206      11.108 -15.646  10.339  1.00  0.00      R00  C  
ATOM   3221  CE2 TYR 0 206      11.993 -16.553  10.968  1.00  0.00      R00  C  
ATOM   3222  CZ  TYR 0 206      11.549 -17.890  11.268  1.00  0.00      R00  C  
ATOM   3223  OH  TYR 0 206      12.277 -18.692  12.077  1.00  0.00      R00  O  
ATOM   3224  H   TYR 0 206       9.046 -13.263  10.938  1.00  0.00      R00  H  
ATOM   3225  HH  TYR 0 206      12.007 -19.601  11.929  1.00  0.00      R00  H  
ATOM   3226  HA  TYR 0 206      10.129 -13.658   8.423  1.00  0.00           H  
ATOM   3227  HB3 TYR 0 206       8.362 -15.672   8.534  1.00  0.00           H  
ATOM   3228  HB2 TYR 0 206       7.872 -15.107  10.084  1.00  0.00           H  
ATOM   3229  HD1 TYR 0 206       8.505 -17.796   9.811  1.00  0.00           H  
ATOM   3230  HE1 TYR 0 206      10.087 -19.325  11.050  1.00  0.00           H  
ATOM   3231  HD2 TYR 0 206      11.349 -14.611  10.152  1.00  0.00           H  
ATOM   3232  HE2 TYR 0 206      12.924 -16.277  11.439  1.00  0.00           H  
ATOM   3233  N   SER 0 207       6.936 -12.661   8.417  1.00  0.00      R00  N  
ATOM   3234  CA  SER 0 207       5.905 -11.857   7.744  1.00  0.00      R00  C  
ATOM   3235  C   SER 0 207       6.457 -10.625   6.967  1.00  0.00      R00  C  
ATOM   3236  O   SER 0 207       6.100 -10.484   5.781  1.00  0.00      R00  O  
ATOM   3237  CB  SER 0 207       4.758 -11.394   8.652  1.00  0.00      R00  C  
ATOM   3238  OG  SER 0 207       4.117 -12.469   9.254  1.00  0.00      R00  O  
ATOM   3239  H   SER 0 207       6.835 -12.656   9.422  1.00  0.00      R00  H  
ATOM   3240  HG  SER 0 207       4.757 -12.723   9.923  1.00  0.00      R00  H  
ATOM   3241  HA  SER 0 207       5.444 -12.583   7.075  1.00  0.00           H  
ATOM   3242  HB3 SER 0 207       4.000 -10.817   8.121  1.00  0.00           H  
ATOM   3243  HB2 SER 0 207       5.140 -10.787   9.472  1.00  0.00           H  
ATOM   3244  N   PHE 0 208       7.286  -9.802   7.625  1.00  0.00      R00  N  
ATOM   3245  CA  PHE 0 208       8.046  -8.683   7.061  1.00  0.00      R00  C  
ATOM   3246  C   PHE 0 208       8.970  -9.089   5.855  1.00  0.00      R00  C  
ATOM   3247  O   PHE 0 208       8.934  -8.460   4.794  1.00  0.00      R00  O  
ATOM   3248  CB  PHE 0 208       8.527  -7.858   8.257  1.00  0.00      R00  C  
ATOM   3249  CG  PHE 0 208       9.492  -6.710   7.995  1.00  0.00      R00  C  
ATOM   3250  CD1 PHE 0 208      10.374  -6.392   8.989  1.00  0.00      R00  C  
ATOM   3251  CD2 PHE 0 208       9.273  -5.833   6.933  1.00  0.00      R00  C  
ATOM   3252  CE1 PHE 0 208      11.113  -5.247   8.958  1.00  0.00      R00  C  
ATOM   3253  CE2 PHE 0 208      10.079  -4.696   6.822  1.00  0.00      R00  C  
ATOM   3254  CZ  PHE 0 208      10.933  -4.364   7.927  1.00  0.00      R00  C  
ATOM   3255  H   PHE 0 208       7.501 -10.095   8.567  1.00  0.00      R00  H  
ATOM   3256  HA  PHE 0 208       7.325  -8.093   6.494  1.00  0.00           H  
ATOM   3257  HB3 PHE 0 208       8.980  -8.536   8.980  1.00  0.00           H  
ATOM   3258  HB2 PHE 0 208       7.640  -7.364   8.653  1.00  0.00           H  
ATOM   3259  HD1 PHE 0 208      10.446  -7.086   9.813  1.00  0.00           H  
ATOM   3260  HD2 PHE 0 208       8.518  -5.904   6.164  1.00  0.00           H  
ATOM   3261  HE1 PHE 0 208      11.719  -5.013   9.820  1.00  0.00           H  
ATOM   3262  HE2 PHE 0 208       9.965  -3.985   6.017  1.00  0.00           H  
ATOM   3263  HZ  PHE 0 208      11.520  -3.458   7.957  1.00  0.00           H  
ATOM   3264  N   ALA 0 209       9.747 -10.185   5.999  1.00  0.00      R00  N  
ATOM   3265  CA  ALA 0 209      10.636 -10.965   5.080  1.00  0.00      R00  C  
ATOM   3266  C   ALA 0 209       9.958 -11.340   3.806  1.00  0.00      R00  C  
ATOM   3267  O   ALA 0 209      10.290 -10.822   2.750  1.00  0.00      R00  O  
ATOM   3268  CB  ALA 0 209      11.330 -12.159   5.840  1.00  0.00      R00  C  
ATOM   3269  H   ALA 0 209       9.597 -10.668   6.874  1.00  0.00      R00  H  
ATOM   3270  HA  ALA 0 209      11.412 -10.225   4.880  1.00  0.00           H  
ATOM   3271  HB1 ALA 0 209      11.744 -11.938   6.823  1.00  0.00           H  
ATOM   3272  HB2 ALA 0 209      10.653 -13.012   5.887  1.00  0.00           H  
ATOM   3273  HB3 ALA 0 209      12.282 -12.244   5.315  1.00  0.00           H  
ATOM   3274  N   LEU 0 210       8.872 -12.112   3.935  1.00  0.00      R00  N  
ATOM   3275  CA  LEU 0 210       8.147 -12.543   2.719  1.00  0.00      R00  C  
ATOM   3276  C   LEU 0 210       7.340 -11.449   2.019  1.00  0.00      R00  C  
ATOM   3277  O   LEU 0 210       7.314 -11.362   0.782  1.00  0.00      R00  O  
ATOM   3278  CB  LEU 0 210       7.326 -13.834   3.097  1.00  0.00      R00  C  
ATOM   3279  CG  LEU 0 210       6.380 -14.360   1.977  1.00  0.00      R00  C  
ATOM   3280  CD1 LEU 0 210       7.234 -15.060   0.832  1.00  0.00      R00  C  
ATOM   3281  CD2 LEU 0 210       5.377 -15.415   2.593  1.00  0.00      R00  C  
ATOM   3282  H   LEU 0 210       8.806 -12.475   4.875  1.00  0.00      R00  H  
ATOM   3283  HA  LEU 0 210       8.818 -12.855   1.918  1.00  0.00           H  
ATOM   3284  HB3 LEU 0 210       6.650 -13.549   3.903  1.00  0.00           H  
ATOM   3285  HB2 LEU 0 210       7.792 -14.714   3.539  1.00  0.00           H  
ATOM   3286  HG  LEU 0 210       5.794 -13.551   1.540  1.00  0.00           H  
ATOM   3287 HD11 LEU 0 210       6.732 -15.904   0.359  1.00  0.00           H  
ATOM   3288 HD12 LEU 0 210       7.226 -14.349   0.006  1.00  0.00           H  
ATOM   3289 HD13 LEU 0 210       8.261 -15.358   1.043  1.00  0.00           H  
ATOM   3290 HD21 LEU 0 210       4.729 -15.756   1.785  1.00  0.00           H  
ATOM   3291 HD22 LEU 0 210       5.941 -16.271   2.964  1.00  0.00           H  
ATOM   3292 HD23 LEU 0 210       4.756 -15.025   3.399  1.00  0.00           H  
ATOM   3293  N   GLY 0 211       6.632 -10.637   2.871  1.00  0.00      R00  N  
ATOM   3294  CA  GLY 0 211       5.538  -9.834   2.257  1.00  0.00      R00  C  
ATOM   3295  C   GLY 0 211       6.008  -8.413   1.954  1.00  0.00      R00  C  
ATOM   3296  O   GLY 0 211       5.385  -7.773   1.161  1.00  0.00      R00  O  
ATOM   3297  H   GLY 0 211       6.742 -10.691   3.873  1.00  0.00      R00  H  
ATOM   3298  HA3 GLY 0 211       4.819  -9.722   3.069  1.00  0.00           H  
ATOM   3299  HA2 GLY 0 211       4.995 -10.278   1.423  1.00  0.00           H  
ATOM   3300  N   PHE 0 212       7.160  -7.972   2.381  1.00  0.00      R00  N  
ATOM   3301  CA  PHE 0 212       7.819  -6.706   2.086  1.00  0.00      R00  C  
ATOM   3302  C   PHE 0 212       9.083  -6.935   1.300  1.00  0.00      R00  C  
ATOM   3303  O   PHE 0 212       9.134  -6.443   0.132  1.00  0.00      R00  O  
ATOM   3304  CB  PHE 0 212       7.818  -5.798   3.285  1.00  0.00      R00  C  
ATOM   3305  CG  PHE 0 212       8.337  -4.419   3.118  1.00  0.00      R00  C  
ATOM   3306  CD1 PHE 0 212       9.730  -4.196   3.100  1.00  0.00      R00  C  
ATOM   3307  CD2 PHE 0 212       7.371  -3.432   2.969  1.00  0.00      R00  C  
ATOM   3308  CE1 PHE 0 212      10.126  -2.874   2.978  1.00  0.00      R00  C  
ATOM   3309  CE2 PHE 0 212       7.829  -2.137   2.866  1.00  0.00      R00  C  
ATOM   3310  CZ  PHE 0 212       9.179  -1.831   2.880  1.00  0.00      R00  C  
ATOM   3311  H   PHE 0 212       7.643  -8.485   3.104  1.00  0.00      R00  H  
ATOM   3312  HA  PHE 0 212       7.341  -6.077   1.334  1.00  0.00           H  
ATOM   3313  HB3 PHE 0 212       8.459  -6.126   4.103  1.00  0.00           H  
ATOM   3314  HB2 PHE 0 212       6.803  -5.896   3.671  1.00  0.00           H  
ATOM   3315  HD1 PHE 0 212      10.465  -4.967   3.276  1.00  0.00           H  
ATOM   3316  HD2 PHE 0 212       6.315  -3.656   2.946  1.00  0.00           H  
ATOM   3317  HE1 PHE 0 212      11.176  -2.628   3.019  1.00  0.00           H  
ATOM   3318  HE2 PHE 0 212       7.030  -1.426   2.715  1.00  0.00           H  
ATOM   3319  HZ  PHE 0 212       9.483  -0.796   2.933  1.00  0.00           H  
ATOM   3320  N   ALA 0 213      10.052  -7.647   1.917  1.00  0.00      R00  N  
ATOM   3321  CA  ALA 0 213      11.475  -7.644   1.511  1.00  0.00      R00  C  
ATOM   3322  C   ALA 0 213      11.696  -8.274   0.072  1.00  0.00      R00  C  
ATOM   3323  O   ALA 0 213      12.425  -7.715  -0.749  1.00  0.00      R00  O  
ATOM   3324  CB  ALA 0 213      12.413  -8.329   2.559  1.00  0.00      R00  C  
ATOM   3325  H   ALA 0 213       9.761  -7.762   2.877  1.00  0.00      R00  H  
ATOM   3326  HA  ALA 0 213      11.821  -6.616   1.405  1.00  0.00           H  
ATOM   3327  HB1 ALA 0 213      13.434  -7.991   2.384  1.00  0.00           H  
ATOM   3328  HB2 ALA 0 213      12.064  -8.099   3.566  1.00  0.00           H  
ATOM   3329  HB3 ALA 0 213      12.435  -9.415   2.651  1.00  0.00           H  
ATOM   3330  N   ALA 0 214      10.999  -9.419  -0.084  1.00  0.00      R00  N  
ATOM   3331  CA  ALA 0 214      11.042 -10.297  -1.209  1.00  0.00      R00  C  
ATOM   3332  C   ALA 0 214      10.646  -9.736  -2.637  1.00  0.00      R00  C  
ATOM   3333  O   ALA 0 214      11.530  -9.607  -3.432  1.00  0.00      R00  O  
ATOM   3334  CB  ALA 0 214      10.402 -11.686  -0.836  1.00  0.00      R00  C  
ATOM   3335  H   ALA 0 214      10.552  -9.732   0.766  1.00  0.00      R00  H  
ATOM   3336  HA  ALA 0 214      12.118 -10.351  -1.377  1.00  0.00           H  
ATOM   3337  HB1 ALA 0 214       9.564 -11.576  -0.148  1.00  0.00           H  
ATOM   3338  HB2 ALA 0 214      10.181 -12.309  -1.703  1.00  0.00           H  
ATOM   3339  HB3 ALA 0 214      11.033 -12.255  -0.153  1.00  0.00           H  
ATOM   3340  N   PRO 0 215       9.378  -9.358  -2.783  1.00  0.00      R00  N  
ATOM   3341  CA  PRO 0 215       8.847  -8.605  -3.895  1.00  0.00      R00  C  
ATOM   3342  C   PRO 0 215       9.626  -7.336  -4.098  1.00  0.00      R00  C  
ATOM   3343  O   PRO 0 215      10.019  -7.040  -5.180  1.00  0.00      R00  O  
ATOM   3344  CD  PRO 0 215       8.371  -9.567  -1.801  1.00  0.00      R00  C  
ATOM   3345  CB  PRO 0 215       7.301  -8.483  -3.571  1.00  0.00      R00  C  
ATOM   3346  CG  PRO 0 215       7.162  -8.690  -2.090  1.00  0.00      R00  C  
ATOM   3347  HD2 PRO 0 215       8.768  -9.297  -0.823  1.00  0.00           H  
ATOM   3348  HD3 PRO 0 215       8.006 -10.593  -1.865  1.00  0.00           H  
ATOM   3349  HA  PRO 0 215       8.908  -9.226  -4.789  1.00  0.00           H  
ATOM   3350  HB3 PRO 0 215       6.805  -9.293  -4.105  1.00  0.00           H  
ATOM   3351  HB2 PRO 0 215       6.808  -7.564  -3.887  1.00  0.00           H  
ATOM   3352  HG2 PRO 0 215       7.208  -7.815  -1.442  1.00  0.00           H  
ATOM   3353  HG3 PRO 0 215       6.223  -9.190  -1.849  1.00  0.00           H  
ATOM   3354  N   LEU 0 216       9.962  -6.600  -3.002  1.00  0.00      R00  N  
ATOM   3355  CA  LEU 0 216      10.516  -5.283  -3.108  1.00  0.00      R00  C  
ATOM   3356  C   LEU 0 216      11.997  -5.282  -3.643  1.00  0.00      R00  C  
ATOM   3357  O   LEU 0 216      12.379  -4.351  -4.435  1.00  0.00      R00  O  
ATOM   3358  CB  LEU 0 216      10.271  -4.450  -1.807  1.00  0.00      R00  C  
ATOM   3359  CG  LEU 0 216      10.650  -3.027  -1.842  1.00  0.00      R00  C  
ATOM   3360  CD1 LEU 0 216      10.231  -2.198  -3.103  1.00  0.00      R00  C  
ATOM   3361  CD2 LEU 0 216      10.307  -2.316  -0.470  1.00  0.00      R00  C  
ATOM   3362  H   LEU 0 216       9.415  -6.817  -2.181  1.00  0.00      R00  H  
ATOM   3363  HA  LEU 0 216       9.940  -4.690  -3.819  1.00  0.00           H  
ATOM   3364  HB3 LEU 0 216      10.847  -4.942  -1.024  1.00  0.00           H  
ATOM   3365  HB2 LEU 0 216       9.201  -4.538  -1.615  1.00  0.00           H  
ATOM   3366  HG  LEU 0 216      11.734  -2.963  -1.943  1.00  0.00           H  
ATOM   3367 HD11 LEU 0 216      11.136  -2.139  -3.707  1.00  0.00           H  
ATOM   3368 HD12 LEU 0 216       9.347  -2.521  -3.653  1.00  0.00           H  
ATOM   3369 HD13 LEU 0 216       9.871  -1.181  -2.942  1.00  0.00           H  
ATOM   3370 HD21 LEU 0 216      11.110  -2.283   0.265  1.00  0.00           H  
ATOM   3371 HD22 LEU 0 216      10.012  -1.290  -0.689  1.00  0.00           H  
ATOM   3372 HD23 LEU 0 216       9.416  -2.881  -0.197  1.00  0.00           H  
ATOM   3373  N   THR 0 217      12.693  -6.328  -3.354  1.00  0.00      R00  N  
ATOM   3374  CA  THR 0 217      13.962  -6.732  -3.935  1.00  0.00      R00  C  
ATOM   3375  C   THR 0 217      13.962  -7.156  -5.409  1.00  0.00      R00  C  
ATOM   3376  O   THR 0 217      14.840  -6.733  -6.138  1.00  0.00      R00  O  
ATOM   3377  CB  THR 0 217      14.465  -7.932  -3.146  1.00  0.00      R00  C  
ATOM   3378  OG1 THR 0 217      14.633  -7.600  -1.799  1.00  0.00      R00  O  
ATOM   3379  CG2 THR 0 217      15.806  -8.502  -3.550  1.00  0.00      R00  C  
ATOM   3380  H   THR 0 217      12.415  -6.959  -2.617  1.00  0.00      R00  H  
ATOM   3381  HG1 THR 0 217      13.745  -7.580  -1.435  1.00  0.00      R00  H  
ATOM   3382  HA  THR 0 217      14.576  -5.835  -3.852  1.00  0.00           H  
ATOM   3383  HB  THR 0 217      13.692  -8.698  -3.202  1.00  0.00           H  
ATOM   3384 HG21 THR 0 217      16.626  -8.048  -2.993  1.00  0.00           H  
ATOM   3385 HG22 THR 0 217      15.968  -9.498  -3.136  1.00  0.00           H  
ATOM   3386 HG23 THR 0 217      16.051  -8.591  -4.608  1.00  0.00           H  
ATOM   3387  N   LEU 0 218      13.075  -8.054  -5.786  1.00  0.00      R00  N  
ATOM   3388  CA  LEU 0 218      12.796  -8.435  -7.177  1.00  0.00      R00  C  
ATOM   3389  C   LEU 0 218      12.366  -7.279  -8.062  1.00  0.00      R00  C  
ATOM   3390  O   LEU 0 218      12.900  -7.090  -9.160  1.00  0.00      R00  O  
ATOM   3391  CB  LEU 0 218      11.677  -9.513  -7.132  1.00  0.00      R00  C  
ATOM   3392  CG  LEU 0 218      12.072 -10.902  -6.754  1.00  0.00      R00  C  
ATOM   3393  CD1 LEU 0 218      10.808 -11.810  -6.582  1.00  0.00      R00  C  
ATOM   3394  CD2 LEU 0 218      13.282 -11.644  -7.514  1.00  0.00      R00  C  
ATOM   3395  H   LEU 0 218      12.486  -8.437  -5.061  1.00  0.00      R00  H  
ATOM   3396  HA  LEU 0 218      13.712  -8.905  -7.536  1.00  0.00           H  
ATOM   3397  HB3 LEU 0 218      11.222  -9.563  -8.122  1.00  0.00           H  
ATOM   3398  HB2 LEU 0 218      10.969  -9.108  -6.409  1.00  0.00           H  
ATOM   3399  HG  LEU 0 218      12.462 -10.932  -5.736  1.00  0.00           H  
ATOM   3400 HD11 LEU 0 218      10.176 -11.658  -7.457  1.00  0.00           H  
ATOM   3401 HD12 LEU 0 218      11.059 -12.845  -6.349  1.00  0.00           H  
ATOM   3402 HD13 LEU 0 218      10.221 -11.499  -5.718  1.00  0.00           H  
ATOM   3403 HD21 LEU 0 218      14.268 -11.606  -7.050  1.00  0.00           H  
ATOM   3404 HD22 LEU 0 218      12.954 -12.652  -7.767  1.00  0.00           H  
ATOM   3405 HD23 LEU 0 218      13.502 -11.228  -8.498  1.00  0.00           H  
ATOM   3406  N   ILE 0 219      11.473  -6.410  -7.501  1.00  0.00      R00  N  
ATOM   3407  CA  ILE 0 219      11.263  -5.073  -8.064  1.00  0.00      R00  C  
ATOM   3408  C   ILE 0 219      12.493  -4.213  -8.372  1.00  0.00      R00  C  
ATOM   3409  O   ILE 0 219      12.724  -3.970  -9.550  1.00  0.00      R00  O  
ATOM   3410  CB  ILE 0 219      10.199  -4.291  -7.203  1.00  0.00      R00  C  
ATOM   3411  CG2 ILE 0 219      10.289  -2.756  -7.143  1.00  0.00      R00  C  
ATOM   3412  CG1 ILE 0 219       8.704  -4.766  -7.516  1.00  0.00      R00  C  
ATOM   3413  CD1 ILE 0 219       7.633  -4.470  -6.416  1.00  0.00      R00  C  
ATOM   3414  H   ILE 0 219      11.146  -6.630  -6.571  1.00  0.00      R00  H  
ATOM   3415  HA  ILE 0 219      10.674  -5.001  -8.979  1.00  0.00           H  
ATOM   3416  HB  ILE 0 219      10.532  -4.629  -6.222  1.00  0.00           H  
ATOM   3417 HG21 ILE 0 219       9.401  -2.306  -6.700  1.00  0.00           H  
ATOM   3418 HG22 ILE 0 219      11.105  -2.361  -6.538  1.00  0.00           H  
ATOM   3419 HG23 ILE 0 219      10.381  -2.280  -8.119  1.00  0.00           H  
ATOM   3420 HG13 ILE 0 219       8.710  -5.835  -7.732  1.00  0.00           H  
ATOM   3421 HG12 ILE 0 219       8.475  -4.360  -8.502  1.00  0.00           H  
ATOM   3422 HD11 ILE 0 219       7.631  -3.403  -6.194  1.00  0.00           H  
ATOM   3423 HD12 ILE 0 219       6.685  -4.862  -6.785  1.00  0.00           H  
ATOM   3424 HD13 ILE 0 219       7.924  -4.974  -5.495  1.00  0.00           H  
ATOM   3425  N   PHE 0 220      13.296  -3.990  -7.390  1.00  0.00      R00  N  
ATOM   3426  CA  PHE 0 220      14.603  -3.405  -7.620  1.00  0.00      R00  C  
ATOM   3427  C   PHE 0 220      15.496  -4.075  -8.560  1.00  0.00      R00  C  
ATOM   3428  O   PHE 0 220      16.286  -3.307  -9.142  1.00  0.00      R00  O  
ATOM   3429  CB  PHE 0 220      15.342  -3.147  -6.318  1.00  0.00      R00  C  
ATOM   3430  CG  PHE 0 220      15.503  -1.722  -5.792  1.00  0.00      R00  C  
ATOM   3431  CD1 PHE 0 220      16.463  -0.817  -6.263  1.00  0.00      R00  C  
ATOM   3432  CD2 PHE 0 220      14.436  -1.323  -4.993  1.00  0.00      R00  C  
ATOM   3433  CE1 PHE 0 220      16.317   0.470  -5.770  1.00  0.00      R00  C  
ATOM   3434  CE2 PHE 0 220      14.393  -0.022  -4.390  1.00  0.00      R00  C  
ATOM   3435  CZ  PHE 0 220      15.348   0.879  -4.834  1.00  0.00      R00  C  
ATOM   3436  H   PHE 0 220      13.108  -4.461  -6.517  1.00  0.00      R00  H  
ATOM   3437  HA  PHE 0 220      14.350  -2.456  -8.093  1.00  0.00           H  
ATOM   3438  HB3 PHE 0 220      16.396  -3.423  -6.341  1.00  0.00           H  
ATOM   3439  HB2 PHE 0 220      14.953  -3.759  -5.504  1.00  0.00           H  
ATOM   3440  HD1 PHE 0 220      17.287  -1.106  -6.899  1.00  0.00           H  
ATOM   3441  HD2 PHE 0 220      13.703  -2.069  -4.724  1.00  0.00           H  
ATOM   3442  HE1 PHE 0 220      17.021   1.182  -6.174  1.00  0.00           H  
ATOM   3443  HE2 PHE 0 220      13.633   0.147  -3.642  1.00  0.00           H  
ATOM   3444  HZ  PHE 0 220      15.456   1.862  -4.401  1.00  0.00           H  
ATOM   3445  N   VAL 0 221      15.425  -5.387  -8.651  1.00  0.00      R00  N  
ATOM   3446  CA  VAL 0 221      16.180  -6.116  -9.691  1.00  0.00      R00  C  
ATOM   3447  C   VAL 0 221      15.666  -5.820 -11.040  1.00  0.00      R00  C  
ATOM   3448  O   VAL 0 221      16.363  -5.345 -11.895  1.00  0.00      R00  O  
ATOM   3449  CB  VAL 0 221      16.165  -7.608  -9.242  1.00  0.00      R00  C  
ATOM   3450  CG1 VAL 0 221      16.576  -8.454 -10.441  1.00  0.00      R00  C  
ATOM   3451  CG2 VAL 0 221      17.100  -7.808  -8.073  1.00  0.00      R00  C  
ATOM   3452  H   VAL 0 221      14.876  -5.926  -7.997  1.00  0.00      R00  H  
ATOM   3453  HA  VAL 0 221      17.228  -5.817  -9.656  1.00  0.00           H  
ATOM   3454  HB  VAL 0 221      15.209  -8.007  -8.902  1.00  0.00           H  
ATOM   3455 HG11 VAL 0 221      16.823  -9.489 -10.203  1.00  0.00           H  
ATOM   3456 HG12 VAL 0 221      15.812  -8.427 -11.218  1.00  0.00           H  
ATOM   3457 HG13 VAL 0 221      17.435  -7.896 -10.811  1.00  0.00           H  
ATOM   3458 HG21 VAL 0 221      18.128  -7.743  -8.432  1.00  0.00           H  
ATOM   3459 HG22 VAL 0 221      17.010  -7.128  -7.226  1.00  0.00           H  
ATOM   3460 HG23 VAL 0 221      17.001  -8.796  -7.624  1.00  0.00           H  
ATOM   3461  N   PHE 0 222      14.340  -6.066 -11.276  1.00  0.00      R00  N  
ATOM   3462  CA  PHE 0 222      13.632  -5.825 -12.519  1.00  0.00      R00  C  
ATOM   3463  C   PHE 0 222      13.885  -4.498 -13.077  1.00  0.00      R00  C  
ATOM   3464  O   PHE 0 222      14.287  -4.448 -14.262  1.00  0.00      R00  O  
ATOM   3465  CB  PHE 0 222      12.134  -6.135 -12.293  1.00  0.00      R00  C  
ATOM   3466  CG  PHE 0 222      11.681  -7.579 -11.952  1.00  0.00      R00  C  
ATOM   3467  CD1 PHE 0 222      10.540  -7.772 -11.101  1.00  0.00      R00  C  
ATOM   3468  CD2 PHE 0 222      12.214  -8.683 -12.707  1.00  0.00      R00  C  
ATOM   3469  CE1 PHE 0 222       9.883  -8.968 -11.028  1.00  0.00      R00  C  
ATOM   3470  CE2 PHE 0 222      11.609  -9.908 -12.515  1.00  0.00      R00  C  
ATOM   3471  CZ  PHE 0 222      10.517 -10.025 -11.651  1.00  0.00      R00  C  
ATOM   3472  H   PHE 0 222      13.804  -6.494 -10.535  1.00  0.00      R00  H  
ATOM   3473  HA  PHE 0 222      14.040  -6.578 -13.193  1.00  0.00           H  
ATOM   3474  HB3 PHE 0 222      11.617  -5.877 -13.217  1.00  0.00           H  
ATOM   3475  HB2 PHE 0 222      11.604  -5.544 -11.546  1.00  0.00           H  
ATOM   3476  HD1 PHE 0 222       9.979  -6.969 -10.647  1.00  0.00           H  
ATOM   3477  HD2 PHE 0 222      13.110  -8.629 -13.308  1.00  0.00           H  
ATOM   3478  HE1 PHE 0 222       8.919  -9.202 -10.599  1.00  0.00           H  
ATOM   3479  HE2 PHE 0 222      11.855 -10.769 -13.119  1.00  0.00           H  
ATOM   3480  HZ  PHE 0 222      10.103 -11.009 -11.490  1.00  0.00           H  
ATOM   3481  N   TYR 0 223      13.663  -3.355 -12.341  1.00  0.00      R00  N  
ATOM   3482  CA  TYR 0 223      13.762  -2.011 -12.911  1.00  0.00      R00  C  
ATOM   3483  C   TYR 0 223      15.176  -1.688 -13.388  1.00  0.00      R00  C  
ATOM   3484  O   TYR 0 223      15.276  -0.983 -14.398  1.00  0.00      R00  O  
ATOM   3485  CB  TYR 0 223      12.988  -0.944 -12.127  1.00  0.00      R00  C  
ATOM   3486  CG  TYR 0 223      11.463  -1.173 -12.231  1.00  0.00      R00  C  
ATOM   3487  CD1 TYR 0 223      10.757  -0.786 -13.382  1.00  0.00      R00  C  
ATOM   3488  CE1 TYR 0 223       9.435  -1.079 -13.570  1.00  0.00      R00  C  
ATOM   3489  CD2 TYR 0 223      10.773  -1.859 -11.261  1.00  0.00      R00  C  
ATOM   3490  CE2 TYR 0 223       9.369  -1.958 -11.266  1.00  0.00      R00  C  
ATOM   3491  CZ  TYR 0 223       8.730  -1.698 -12.525  1.00  0.00      R00  C  
ATOM   3492  OH  TYR 0 223       7.413  -1.827 -12.680  1.00  0.00      R00  O  
ATOM   3493  H   TYR 0 223      13.470  -3.449 -11.354  1.00  0.00      R00  H  
ATOM   3494  HH  TYR 0 223       7.038  -2.119 -11.846  1.00  0.00      R00  H  
ATOM   3495  HA  TYR 0 223      13.159  -2.002 -13.820  1.00  0.00           H  
ATOM   3496  HB3 TYR 0 223      13.115   0.048 -12.560  1.00  0.00           H  
ATOM   3497  HB2 TYR 0 223      13.376  -1.031 -11.112  1.00  0.00           H  
ATOM   3498  HD1 TYR 0 223      11.182  -0.366 -14.282  1.00  0.00           H  
ATOM   3499  HE1 TYR 0 223       8.949  -0.764 -14.481  1.00  0.00           H  
ATOM   3500  HD2 TYR 0 223      11.352  -2.285 -10.454  1.00  0.00           H  
ATOM   3501  HE2 TYR 0 223       8.767  -2.383 -10.476  1.00  0.00           H  
ATOM   3502  N   CYS 0 224      16.195  -2.145 -12.698  1.00  0.00      R00  N  
ATOM   3503  CA  CYS 0 224      17.604  -1.915 -13.094  1.00  0.00      R00  C  
ATOM   3504  C   CYS 0 224      17.781  -2.645 -14.471  1.00  0.00      R00  C  
ATOM   3505  O   CYS 0 224      18.346  -2.008 -15.359  1.00  0.00      R00  O  
ATOM   3506  CB  CYS 0 224      18.629  -2.358 -12.007  1.00  0.00      R00  C  
ATOM   3507  SG  CYS 0 224      20.301  -2.146 -12.681  1.00  0.00      R00  S  
ATOM   3508  H   CYS 0 224      16.065  -2.846 -11.984  1.00  0.00      R00  H  
ATOM   3509  HA  CYS 0 224      17.734  -0.878 -13.403  1.00  0.00           H  
ATOM   3510  HB3 CYS 0 224      18.512  -3.410 -11.744  1.00  0.00           H  
ATOM   3511  HB2 CYS 0 224      18.478  -1.722 -11.135  1.00  0.00           H  
ATOM   3512  HG  CYS 0 224      20.353  -0.849 -12.366  1.00  0.00           H  
ATOM   3513  N   LEU 0 225      17.338  -3.876 -14.604  1.00  0.00      R00  N  
ATOM   3514  CA  LEU 0 225      17.519  -4.726 -15.797  1.00  0.00      R00  C  
ATOM   3515  C   LEU 0 225      16.659  -4.210 -17.033  1.00  0.00      R00  C  
ATOM   3516  O   LEU 0 225      17.102  -4.472 -18.183  1.00  0.00      R00  O  
ATOM   3517  CB  LEU 0 225      17.204  -6.162 -15.447  1.00  0.00      R00  C  
ATOM   3518  CG  LEU 0 225      18.272  -6.807 -14.509  1.00  0.00      R00  C  
ATOM   3519  CD1 LEU 0 225      17.685  -8.098 -13.909  1.00  0.00      R00  C  
ATOM   3520  CD2 LEU 0 225      19.510  -7.029 -15.315  1.00  0.00      R00  C  
ATOM   3521  H   LEU 0 225      16.781  -4.252 -13.850  1.00  0.00      R00  H  
ATOM   3522  HA  LEU 0 225      18.554  -4.737 -16.138  1.00  0.00           H  
ATOM   3523  HB3 LEU 0 225      17.065  -6.721 -16.372  1.00  0.00           H  
ATOM   3524  HB2 LEU 0 225      16.183  -6.218 -15.071  1.00  0.00           H  
ATOM   3525  HG  LEU 0 225      18.628  -6.214 -13.666  1.00  0.00           H  
ATOM   3526 HD11 LEU 0 225      16.654  -7.921 -13.601  1.00  0.00           H  
ATOM   3527 HD12 LEU 0 225      17.696  -9.007 -14.511  1.00  0.00           H  
ATOM   3528 HD13 LEU 0 225      18.288  -8.393 -13.051  1.00  0.00           H  
ATOM   3529 HD21 LEU 0 225      20.181  -6.187 -15.145  1.00  0.00           H  
ATOM   3530 HD22 LEU 0 225      19.916  -8.030 -15.167  1.00  0.00           H  
ATOM   3531 HD23 LEU 0 225      19.275  -6.961 -16.377  1.00  0.00           H  
ATOM   3532  N   VAL 0 226      15.524  -3.506 -16.779  1.00  0.00      R00  N  
ATOM   3533  CA  VAL 0 226      14.691  -2.814 -17.803  1.00  0.00      R00  C  
ATOM   3534  C   VAL 0 226      15.416  -1.507 -18.161  1.00  0.00      R00  C  
ATOM   3535  O   VAL 0 226      15.692  -1.349 -19.354  1.00  0.00      R00  O  
ATOM   3536  CB  VAL 0 226      13.288  -2.593 -17.152  1.00  0.00      R00  C  
ATOM   3537  CG1 VAL 0 226      12.282  -1.521 -17.599  1.00  0.00      R00  C  
ATOM   3538  CG2 VAL 0 226      12.553  -3.982 -17.106  1.00  0.00      R00  C  
ATOM   3539  H   VAL 0 226      15.080  -3.413 -15.876  1.00  0.00      R00  H  
ATOM   3540  HA  VAL 0 226      14.506  -3.315 -18.754  1.00  0.00           H  
ATOM   3541  HB  VAL 0 226      13.527  -2.332 -16.121  1.00  0.00           H  
ATOM   3542 HG11 VAL 0 226      11.358  -1.568 -17.023  1.00  0.00           H  
ATOM   3543 HG12 VAL 0 226      12.777  -0.556 -17.494  1.00  0.00           H  
ATOM   3544 HG13 VAL 0 226      12.089  -1.632 -18.667  1.00  0.00           H  
ATOM   3545 HG21 VAL 0 226      12.554  -4.507 -18.061  1.00  0.00           H  
ATOM   3546 HG22 VAL 0 226      12.917  -4.646 -16.323  1.00  0.00           H  
ATOM   3547 HG23 VAL 0 226      11.501  -3.886 -16.836  1.00  0.00           H  
ATOM   3548  N   ILE 0 227      15.827  -0.637 -17.183  1.00  0.00      R00  N  
ATOM   3549  CA  ILE 0 227      16.697   0.493 -17.499  1.00  0.00      R00  C  
ATOM   3550  C   ILE 0 227      17.959   0.232 -18.250  1.00  0.00      R00  C  
ATOM   3551  O   ILE 0 227      18.261   0.840 -19.297  1.00  0.00      R00  O  
ATOM   3552  CB  ILE 0 227      16.866   1.322 -16.171  1.00  0.00      R00  C  
ATOM   3553  CG2 ILE 0 227      18.065   2.308 -16.176  1.00  0.00      R00  C  
ATOM   3554  CG1 ILE 0 227      15.632   2.131 -15.731  1.00  0.00      R00  C  
ATOM   3555  CD1 ILE 0 227      15.539   2.632 -14.253  1.00  0.00      R00  C  
ATOM   3556  H   ILE 0 227      15.561  -0.845 -16.231  1.00  0.00      R00  H  
ATOM   3557  HA  ILE 0 227      16.140   1.240 -18.064  1.00  0.00           H  
ATOM   3558  HB  ILE 0 227      16.971   0.604 -15.358  1.00  0.00           H  
ATOM   3559 HG21 ILE 0 227      18.394   2.793 -15.257  1.00  0.00           H  
ATOM   3560 HG22 ILE 0 227      18.986   1.753 -16.347  1.00  0.00           H  
ATOM   3561 HG23 ILE 0 227      17.928   2.942 -17.053  1.00  0.00           H  
ATOM   3562 HG13 ILE 0 227      14.696   1.579 -15.810  1.00  0.00           H  
ATOM   3563 HG12 ILE 0 227      15.481   2.992 -16.382  1.00  0.00           H  
ATOM   3564 HD11 ILE 0 227      15.117   3.621 -14.076  1.00  0.00           H  
ATOM   3565 HD12 ILE 0 227      15.032   2.026 -13.502  1.00  0.00           H  
ATOM   3566 HD13 ILE 0 227      16.592   2.676 -13.973  1.00  0.00           H  
ATOM   3567  N   ARG 0 228      18.667  -0.791 -17.819  1.00  0.00      R00  N  
ATOM   3568  CA  ARG 0 228      19.876  -1.380 -18.510  1.00  0.00      R00  C  
ATOM   3569  C   ARG 0 228      19.630  -1.855 -19.898  1.00  0.00      R00  C  
ATOM   3570  O   ARG 0 228      20.467  -1.559 -20.737  1.00  0.00      R00  O  
ATOM   3571  CB  ARG 0 228      20.675  -2.441 -17.634  1.00  0.00      R00  C  
ATOM   3572  CG  ARG 0 228      21.986  -3.042 -18.238  1.00  0.00      R00  C  
ATOM   3573  CD  ARG 0 228      22.815  -4.045 -17.332  1.00  0.00      R00  C  
ATOM   3574  NE  ARG 0 228      23.375  -3.474 -16.079  1.00  0.00      R00  N  
ATOM   3575  CZ  ARG 0 228      23.784  -4.052 -14.869  1.00  0.00      R00  C  
ATOM   3576  NH1 ARG 0 228      23.950  -3.202 -13.892  1.00  0.00      R00  N  
ATOM   3577  NH2 ARG 0 228      23.818  -5.382 -14.658  1.00  0.00      R00  N1+
ATOM   3578  H   ARG 0 228      18.452  -1.280 -16.963  1.00  0.00      R00  H  
ATOM   3579  HE  ARG 0 228      23.383  -2.464 -16.104  1.00  0.00      R00  H  
ATOM   3580 HH11 ARG 0 228      24.100  -3.567 -12.963  1.00  0.00      R00  H  
ATOM   3581 HH12 ARG 0 228      23.707  -2.223 -13.854  1.00  0.00      R00  H  
ATOM   3582 HH21 ARG 0 228      23.857  -5.748 -13.718  1.00  0.00      R00  H  
ATOM   3583 HH22 ARG 0 228      23.738  -6.103 -15.360  1.00  0.00      R00  H  
ATOM   3584  HA  ARG 0 228      20.548  -0.536 -18.665  1.00  0.00           H  
ATOM   3585  HB3 ARG 0 228      20.051  -3.303 -17.398  1.00  0.00           H  
ATOM   3586  HB2 ARG 0 228      20.943  -1.997 -16.675  1.00  0.00           H  
ATOM   3587  HG3 ARG 0 228      22.623  -2.185 -18.457  1.00  0.00           H  
ATOM   3588  HG2 ARG 0 228      21.834  -3.584 -19.171  1.00  0.00           H  
ATOM   3589  HD3 ARG 0 228      23.575  -4.508 -17.961  1.00  0.00           H  
ATOM   3590  HD2 ARG 0 228      22.043  -4.754 -17.033  1.00  0.00           H  
ATOM   3591  N   LYS 0 229      18.495  -2.545 -20.156  1.00  0.00      R00  N  
ATOM   3592  CA  LYS 0 229      18.088  -2.903 -21.528  1.00  0.00      R00  C  
ATOM   3593  C   LYS 0 229      17.788  -1.701 -22.345  1.00  0.00      R00  C  
ATOM   3594  O   LYS 0 229      18.337  -1.628 -23.413  1.00  0.00      R00  O  
ATOM   3595  CB  LYS 0 229      16.922  -3.887 -21.407  1.00  0.00      R00  C  
ATOM   3596  CG  LYS 0 229      16.324  -4.510 -22.701  1.00  0.00      R00  C  
ATOM   3597  CD  LYS 0 229      17.293  -5.322 -23.531  1.00  0.00      R00  C  
ATOM   3598  CE  LYS 0 229      16.710  -6.634 -23.963  1.00  0.00      R00  C  
ATOM   3599  NZ  LYS 0 229      17.666  -7.394 -24.774  1.00  0.00      R00  N1+
ATOM   3600  H   LYS 0 229      17.820  -2.877 -19.482  1.00  0.00      R00  H  
ATOM   3601  HZ1 LYS 0 229      17.956  -6.895 -25.602  1.00  0.00      R00  H  
ATOM   3602  HZ2 LYS 0 229      18.465  -7.616 -24.198  1.00  0.00      R00  H  
ATOM   3603  HZ3 LYS 0 229      17.290  -8.286 -25.059  1.00  0.00      R00  H  
ATOM   3604  HA  LYS 0 229      18.933  -3.437 -21.963  1.00  0.00           H  
ATOM   3605  HB3 LYS 0 229      16.090  -3.388 -20.909  1.00  0.00           H  
ATOM   3606  HB2 LYS 0 229      17.210  -4.727 -20.775  1.00  0.00           H  
ATOM   3607  HG3 LYS 0 229      16.055  -3.626 -23.278  1.00  0.00           H  
ATOM   3608  HG2 LYS 0 229      15.363  -4.994 -22.521  1.00  0.00           H  
ATOM   3609  HD3 LYS 0 229      18.192  -5.561 -22.963  1.00  0.00           H  
ATOM   3610  HD2 LYS 0 229      17.697  -4.777 -24.383  1.00  0.00           H  
ATOM   3611  HE3 LYS 0 229      15.831  -6.475 -24.587  1.00  0.00           H  
ATOM   3612  HE2 LYS 0 229      16.304  -7.154 -23.096  1.00  0.00           H  
ATOM   3613  N   LEU 0 230      16.954  -0.812 -21.833  1.00  0.00      R00  N  
ATOM   3614  CA  LEU 0 230      16.547   0.513 -22.444  1.00  0.00      R00  C  
ATOM   3615  C   LEU 0 230      17.746   1.505 -22.681  1.00  0.00      R00  C  
ATOM   3616  O   LEU 0 230      17.542   2.311 -23.564  1.00  0.00      R00  O  
ATOM   3617  CB  LEU 0 230      15.404   1.154 -21.596  1.00  0.00      R00  C  
ATOM   3618  CG  LEU 0 230      14.070   0.402 -21.742  1.00  0.00      R00  C  
ATOM   3619  CD1 LEU 0 230      13.076   0.995 -20.637  1.00  0.00      R00  C  
ATOM   3620  CD2 LEU 0 230      13.345   0.688 -23.126  1.00  0.00      R00  C  
ATOM   3621  H   LEU 0 230      16.597  -0.972 -20.902  1.00  0.00      R00  H  
ATOM   3622  HA  LEU 0 230      16.181   0.312 -23.451  1.00  0.00           H  
ATOM   3623  HB3 LEU 0 230      15.159   2.216 -21.600  1.00  0.00           H  
ATOM   3624  HB2 LEU 0 230      15.853   1.057 -20.607  1.00  0.00           H  
ATOM   3625  HG  LEU 0 230      14.049  -0.676 -21.587  1.00  0.00           H  
ATOM   3626 HD11 LEU 0 230      13.587   0.991 -19.674  1.00  0.00           H  
ATOM   3627 HD12 LEU 0 230      12.577   1.946 -20.824  1.00  0.00           H  
ATOM   3628 HD13 LEU 0 230      12.241   0.319 -20.454  1.00  0.00           H  
ATOM   3629 HD21 LEU 0 230      12.287   0.938 -23.050  1.00  0.00           H  
ATOM   3630 HD22 LEU 0 230      13.933   1.417 -23.684  1.00  0.00           H  
ATOM   3631 HD23 LEU 0 230      13.558  -0.119 -23.827  1.00  0.00           H  
ATOM   3632  N   LYS 0 231      18.909   1.299 -22.051  1.00  0.00      R00  N  
ATOM   3633  CA  LYS 0 231      20.257   1.839 -22.562  1.00  0.00      R00  C  
ATOM   3634  C   LYS 0 231      20.949   0.884 -23.544  1.00  0.00      R00  C  
ATOM   3635  O   LYS 0 231      21.451   1.475 -24.534  1.00  0.00      R00  O  
ATOM   3636  CB  LYS 0 231      21.196   2.284 -21.349  1.00  0.00      R00  C  
ATOM   3637  CG  LYS 0 231      20.608   3.232 -20.327  1.00  0.00      R00  C  
ATOM   3638  CD  LYS 0 231      21.410   3.702 -19.076  1.00  0.00      R00  C  
ATOM   3639  CE  LYS 0 231      21.655   2.615 -18.025  1.00  0.00      R00  C  
ATOM   3640  NZ  LYS 0 231      22.730   3.088 -17.124  1.00  0.00      R00  N1+
ATOM   3641  H   LYS 0 231      18.853   0.788 -21.181  1.00  0.00      R00  H  
ATOM   3642  HZ1 LYS 0 231      22.487   4.011 -16.794  1.00  0.00      R00  H  
ATOM   3643  HZ2 LYS 0 231      22.880   2.427 -16.376  1.00  0.00      R00  H  
ATOM   3644  HZ3 LYS 0 231      23.575   3.146 -17.675  1.00  0.00      R00  H  
ATOM   3645  HA  LYS 0 231      20.033   2.739 -23.135  1.00  0.00           H  
ATOM   3646  HB3 LYS 0 231      22.127   2.720 -21.710  1.00  0.00           H  
ATOM   3647  HB2 LYS 0 231      21.457   1.377 -20.804  1.00  0.00           H  
ATOM   3648  HG3 LYS 0 231      19.554   3.022 -20.143  1.00  0.00           H  
ATOM   3649  HG2 LYS 0 231      20.453   4.187 -20.828  1.00  0.00           H  
ATOM   3650  HD3 LYS 0 231      20.928   4.548 -18.586  1.00  0.00           H  
ATOM   3651  HD2 LYS 0 231      22.315   4.121 -19.517  1.00  0.00           H  
ATOM   3652  HE3 LYS 0 231      21.944   1.612 -18.338  1.00  0.00           H  
ATOM   3653  HE2 LYS 0 231      20.646   2.464 -17.641  1.00  0.00           H  
ATOM   3654  N   THR 0 232      20.771  -0.453 -23.512  1.00  0.00      R00  N  
ATOM   3655  CA  THR 0 232      21.279  -1.366 -24.533  1.00  0.00      R00  C  
ATOM   3656  C   THR 0 232      20.508  -1.127 -25.898  1.00  0.00      R00  C  
ATOM   3657  O   THR 0 232      21.130  -1.344 -26.955  1.00  0.00      R00  O  
ATOM   3658  CB  THR 0 232      21.091  -2.871 -24.199  1.00  0.00      R00  C  
ATOM   3659  OG1 THR 0 232      21.484  -3.185 -22.871  1.00  0.00      R00  O  
ATOM   3660  CG2 THR 0 232      21.814  -3.858 -25.116  1.00  0.00      R00  C  
ATOM   3661  H   THR 0 232      20.033  -0.825 -22.932  1.00  0.00      R00  H  
ATOM   3662  HG1 THR 0 232      21.290  -2.438 -22.301  1.00  0.00      R00  H  
ATOM   3663  HA  THR 0 232      22.343  -1.185 -24.684  1.00  0.00           H  
ATOM   3664  HB  THR 0 232      20.034  -3.107 -24.322  1.00  0.00           H  
ATOM   3665 HG21 THR 0 232      21.938  -4.881 -24.759  1.00  0.00           H  
ATOM   3666 HG22 THR 0 232      21.142  -3.912 -25.973  1.00  0.00           H  
ATOM   3667 HG23 THR 0 232      22.739  -3.454 -25.528  1.00  0.00           H  
ATOM   3668  N   VAL 0 233      19.288  -0.539 -25.857  1.00  0.00      R00  N  
ATOM   3669  CA  VAL 0 233      18.581  -0.084 -27.093  1.00  0.00      R00  C  
ATOM   3670  C   VAL 0 233      19.317   1.071 -27.862  1.00  0.00      R00  C  
ATOM   3671  O   VAL 0 233      19.587   2.016 -27.176  1.00  0.00      R00  O  
ATOM   3672  CB  VAL 0 233      17.071   0.278 -26.843  1.00  0.00      R00  C  
ATOM   3673  CG1 VAL 0 233      16.386   0.907 -28.043  1.00  0.00      R00  C  
ATOM   3674  CG2 VAL 0 233      16.379  -0.925 -26.280  1.00  0.00      R00  C  
ATOM   3675  H   VAL 0 233      18.765  -0.540 -24.993  1.00  0.00      R00  H  
ATOM   3676  HA  VAL 0 233      18.477  -0.818 -27.893  1.00  0.00           H  
ATOM   3677  HB  VAL 0 233      17.085   1.002 -26.029  1.00  0.00           H  
ATOM   3678 HG11 VAL 0 233      16.514   0.167 -28.832  1.00  0.00           H  
ATOM   3679 HG12 VAL 0 233      15.337   1.192 -27.961  1.00  0.00           H  
ATOM   3680 HG13 VAL 0 233      16.848   1.837 -28.376  1.00  0.00           H  
ATOM   3681 HG21 VAL 0 233      15.403  -0.684 -25.859  1.00  0.00           H  
ATOM   3682 HG22 VAL 0 233      16.154  -1.681 -27.033  1.00  0.00           H  
ATOM   3683 HG23 VAL 0 233      17.050  -1.364 -25.542  1.00  0.00           H  
ATOM   3684  N   GLY 0 234      19.683   0.936 -29.176  1.00  0.00      R00  N  
ATOM   3685  CA  GLY 0 234      20.530   1.917 -29.899  1.00  0.00      R00  C  
ATOM   3686  C   GLY 0 234      19.839   3.327 -30.020  1.00  0.00      R00  C  
ATOM   3687  O   GLY 0 234      18.610   3.387 -29.921  1.00  0.00      R00  O  
ATOM   3688  H   GLY 0 234      19.570   0.028 -29.606  1.00  0.00      R00  H  
ATOM   3689  HA3 GLY 0 234      20.747   1.561 -30.906  1.00  0.00           H  
ATOM   3690  HA2 GLY 0 234      21.420   2.006 -29.276  1.00  0.00           H  
ATOM   3691  N   PRO 0 235      20.703   4.339 -30.326  1.00  0.00      R00  N  
ATOM   3692  CA  PRO 0 235      20.253   5.771 -30.312  1.00  0.00      R00  C  
ATOM   3693  C   PRO 0 235      19.114   6.090 -31.330  1.00  0.00      R00  C  
ATOM   3694  O   PRO 0 235      18.301   6.985 -31.042  1.00  0.00      R00  O  
ATOM   3695  CD  PRO 0 235      22.115   4.222 -30.715  1.00  0.00      R00  C  
ATOM   3696  CB  PRO 0 235      21.501   6.583 -30.672  1.00  0.00      R00  C  
ATOM   3697  CG  PRO 0 235      22.499   5.545 -31.148  1.00  0.00      R00  C  
ATOM   3698  HD2 PRO 0 235      22.320   3.578 -31.570  1.00  0.00           H  
ATOM   3699  HD3 PRO 0 235      22.773   3.932 -29.895  1.00  0.00           H  
ATOM   3700  HA  PRO 0 235      19.865   6.116 -29.353  1.00  0.00           H  
ATOM   3701  HB3 PRO 0 235      21.885   7.023 -29.752  1.00  0.00           H  
ATOM   3702  HB2 PRO 0 235      21.164   7.337 -31.383  1.00  0.00           H  
ATOM   3703  HG2 PRO 0 235      22.361   5.411 -32.221  1.00  0.00           H  
ATOM   3704  HG3 PRO 0 235      23.550   5.685 -30.894  1.00  0.00           H  
ATOM   3705  N   LYS 0 236      19.142   5.458 -32.556  1.00  0.00      R00  N  
ATOM   3706  CA  LYS 0 236      17.951   5.623 -33.466  1.00  0.00      R00  C  
ATOM   3707  C   LYS 0 236      16.731   4.750 -33.070  1.00  0.00      R00  C  
ATOM   3708  O   LYS 0 236      15.609   4.995 -33.622  1.00  0.00      R00  O  
ATOM   3709  CB  LYS 0 236      18.352   5.389 -34.985  1.00  0.00      R00  C  
ATOM   3710  CG  LYS 0 236      19.401   6.539 -35.396  1.00  0.00      R00  C  
ATOM   3711  CD  LYS 0 236      19.309   6.689 -36.939  1.00  0.00      R00  C  
ATOM   3712  CE  LYS 0 236      20.240   7.835 -37.391  1.00  0.00      R00  C  
ATOM   3713  NZ  LYS 0 236      20.198   8.140 -38.810  1.00  0.00      R00  N1+
ATOM   3714  H   LYS 0 236      19.863   4.798 -32.814  1.00  0.00      R00  H  
ATOM   3715  HZ1 LYS 0 236      20.244   7.387 -39.482  1.00  0.00      R00  H  
ATOM   3716  HZ2 LYS 0 236      19.288   8.516 -39.034  1.00  0.00      R00  H  
ATOM   3717  HZ3 LYS 0 236      20.911   8.837 -38.974  1.00  0.00      R00  H  
ATOM   3718  HA  LYS 0 236      17.657   6.657 -33.285  1.00  0.00           H  
ATOM   3719  HB3 LYS 0 236      17.452   5.437 -35.598  1.00  0.00           H  
ATOM   3720  HB2 LYS 0 236      18.737   4.393 -35.203  1.00  0.00           H  
ATOM   3721  HG3 LYS 0 236      20.444   6.301 -35.188  1.00  0.00           H  
ATOM   3722  HG2 LYS 0 236      19.116   7.467 -34.901  1.00  0.00           H  
ATOM   3723  HD3 LYS 0 236      18.252   6.877 -37.131  1.00  0.00           H  
ATOM   3724  HD2 LYS 0 236      19.672   5.745 -37.343  1.00  0.00           H  
ATOM   3725  HE3 LYS 0 236      21.205   7.457 -37.052  1.00  0.00           H  
ATOM   3726  HE2 LYS 0 236      19.919   8.754 -36.902  1.00  0.00           H  
ATOM   3727  N   ASN 0 237      16.903   3.758 -32.170  1.00  0.00      R00  N  
ATOM   3728  CA  ASN 0 237      15.798   2.912 -31.580  1.00  0.00      R00  C  
ATOM   3729  C   ASN 0 237      15.148   3.638 -30.287  1.00  0.00      R00  C  
ATOM   3730  O   ASN 0 237      13.978   3.402 -30.058  1.00  0.00      R00  O  
ATOM   3731  CB  ASN 0 237      16.344   1.500 -31.286  1.00  0.00      R00  C  
ATOM   3732  CG  ASN 0 237      16.875   0.781 -32.566  1.00  0.00      R00  C  
ATOM   3733  OD1 ASN 0 237      18.163   0.624 -32.728  1.00  0.00      R00  O  
ATOM   3734  ND2 ASN 0 237      16.011   0.104 -33.270  1.00  0.00      R00  N  
ATOM   3735  H   ASN 0 237      17.797   3.649 -31.713  1.00  0.00      R00  H  
ATOM   3736 HD21 ASN 0 237      16.266  -0.458 -34.069  1.00  0.00      R00  H  
ATOM   3737 HD22 ASN 0 237      15.080  -0.046 -32.908  1.00  0.00      R00  H  
ATOM   3738  HA  ASN 0 237      15.048   2.870 -32.370  1.00  0.00           H  
ATOM   3739  HB3 ASN 0 237      15.570   0.990 -30.713  1.00  0.00           H  
ATOM   3740  HB2 ASN 0 237      17.251   1.387 -30.692  1.00  0.00           H  
ATOM   3741  N   LYS 0 238      15.957   4.495 -29.637  1.00  0.00      R00  N  
ATOM   3742  CA  LYS 0 238      15.562   5.537 -28.635  1.00  0.00      R00  C  
ATOM   3743  C   LYS 0 238      14.682   6.657 -29.351  1.00  0.00      R00  C  
ATOM   3744  O   LYS 0 238      15.222   7.662 -29.653  1.00  0.00      R00  O  
ATOM   3745  CB  LYS 0 238      16.819   6.164 -27.998  1.00  0.00      R00  C  
ATOM   3746  CG  LYS 0 238      17.481   5.248 -26.978  1.00  0.00      R00  C  
ATOM   3747  CD  LYS 0 238      18.502   5.898 -26.257  1.00  0.00      R00  C  
ATOM   3748  CE  LYS 0 238      19.318   5.005 -25.202  1.00  0.00      R00  C  
ATOM   3749  NZ  LYS 0 238      20.476   4.205 -25.799  1.00  0.00      R00  N1+
ATOM   3750  H   LYS 0 238      16.927   4.609 -29.895  1.00  0.00      R00  H  
ATOM   3751  HZ1 LYS 0 238      20.203   3.464 -26.429  1.00  0.00      R00  H  
ATOM   3752  HZ2 LYS 0 238      21.102   4.869 -26.231  1.00  0.00      R00  H  
ATOM   3753  HZ3 LYS 0 238      21.085   3.827 -25.087  1.00  0.00      R00  H  
ATOM   3754  HA  LYS 0 238      15.041   5.068 -27.800  1.00  0.00           H  
ATOM   3755  HB3 LYS 0 238      16.621   7.178 -27.650  1.00  0.00           H  
ATOM   3756  HB2 LYS 0 238      17.517   6.483 -28.772  1.00  0.00           H  
ATOM   3757  HG3 LYS 0 238      17.925   4.376 -27.457  1.00  0.00           H  
ATOM   3758  HG2 LYS 0 238      16.779   4.793 -26.280  1.00  0.00           H  
ATOM   3759  HD3 LYS 0 238      18.141   6.761 -25.698  1.00  0.00           H  
ATOM   3760  HD2 LYS 0 238      19.202   6.411 -26.916  1.00  0.00           H  
ATOM   3761  HE3 LYS 0 238      18.656   4.327 -24.664  1.00  0.00           H  
ATOM   3762  HE2 LYS 0 238      19.908   5.680 -24.582  1.00  0.00           H  
ATOM   3763  N   SER 0 239      13.441   6.360 -29.676  1.00  0.00      R00  N  
ATOM   3764  CA  SER 0 239      12.491   7.241 -30.310  1.00  0.00      R00  C  
ATOM   3765  C   SER 0 239      11.585   7.934 -29.201  1.00  0.00      R00  C  
ATOM   3766  O   SER 0 239      11.712   7.525 -28.067  1.00  0.00      R00  O  
ATOM   3767  CB  SER 0 239      11.779   6.279 -31.357  1.00  0.00      R00  C  
ATOM   3768  OG  SER 0 239      10.956   5.252 -30.700  1.00  0.00      R00  O  
ATOM   3769  H   SER 0 239      13.145   5.408 -29.516  1.00  0.00      R00  H  
ATOM   3770  HG  SER 0 239      10.488   4.715 -31.344  1.00  0.00      R00  H  
ATOM   3771  HA  SER 0 239      13.010   8.059 -30.810  1.00  0.00           H  
ATOM   3772  HB3 SER 0 239      12.417   5.861 -32.136  1.00  0.00           H  
ATOM   3773  HB2 SER 0 239      11.005   6.807 -31.913  1.00  0.00           H  
ATOM   3774  N   LYS 0 240      10.706   8.902 -29.611  1.00  0.00      R00  N  
ATOM   3775  CA  LYS 0 240      10.119   9.771 -28.667  1.00  0.00      R00  C  
ATOM   3776  C   LYS 0 240       9.098   9.085 -27.752  1.00  0.00      R00  C  
ATOM   3777  O   LYS 0 240       9.191   9.327 -26.538  1.00  0.00      R00  O  
ATOM   3778  CB  LYS 0 240       9.636  11.103 -29.219  1.00  0.00      R00  C  
ATOM   3779  CG  LYS 0 240      10.682  11.819 -30.158  1.00  0.00      R00  C  
ATOM   3780  CD  LYS 0 240      10.442  13.351 -30.481  1.00  0.00      R00  C  
ATOM   3781  CE  LYS 0 240      11.442  14.064 -31.449  1.00  0.00      R00  C  
ATOM   3782  NZ  LYS 0 240      12.838  13.920 -31.019  1.00  0.00      R00  N1+
ATOM   3783  H   LYS 0 240      10.520   9.076 -30.589  1.00  0.00      R00  H  
ATOM   3784  HZ1 LYS 0 240      13.125  14.455 -30.212  1.00  0.00      R00  H  
ATOM   3785  HZ2 LYS 0 240      13.064  12.951 -30.851  1.00  0.00      R00  H  
ATOM   3786  HZ3 LYS 0 240      13.382  14.277 -31.792  1.00  0.00      R00  H  
ATOM   3787  HA  LYS 0 240      10.864  10.026 -27.914  1.00  0.00           H  
ATOM   3788  HB3 LYS 0 240       9.260  11.745 -28.422  1.00  0.00           H  
ATOM   3789  HB2 LYS 0 240       8.760  10.953 -29.850  1.00  0.00           H  
ATOM   3790  HG3 LYS 0 240      10.837  11.229 -31.061  1.00  0.00           H  
ATOM   3791  HG2 LYS 0 240      11.578  11.695 -29.551  1.00  0.00           H  
ATOM   3792  HD3 LYS 0 240      10.299  13.889 -29.544  1.00  0.00           H  
ATOM   3793  HD2 LYS 0 240       9.500  13.511 -31.005  1.00  0.00           H  
ATOM   3794  HE3 LYS 0 240      11.174  15.119 -31.512  1.00  0.00           H  
ATOM   3795  HE2 LYS 0 240      11.431  13.594 -32.432  1.00  0.00           H  
ATOM   3796  N   GLU 0 241       8.351   8.105 -28.340  1.00  0.00      R00  N  
ATOM   3797  CA  GLU 0 241       7.471   7.171 -27.636  1.00  0.00      R00  C  
ATOM   3798  C   GLU 0 241       8.280   6.121 -26.829  1.00  0.00      R00  C  
ATOM   3799  O   GLU 0 241       7.957   5.878 -25.683  1.00  0.00      R00  O  
ATOM   3800  CB  GLU 0 241       6.542   6.584 -28.726  1.00  0.00      R00  C  
ATOM   3801  CG  GLU 0 241       5.397   7.512 -29.058  1.00  0.00      R00  C  
ATOM   3802  CD  GLU 0 241       4.525   7.744 -27.816  1.00  0.00      R00  C  
ATOM   3803  OE1 GLU 0 241       3.726   6.891 -27.414  1.00  0.00      R00  O  
ATOM   3804  OE2 GLU 0 241       4.568   8.831 -27.235  1.00  0.00      R00  O1-
ATOM   3805  H   GLU 0 241       8.414   8.128 -29.348  1.00  0.00      R00  H  
ATOM   3806  HA  GLU 0 241       6.895   7.663 -26.853  1.00  0.00           H  
ATOM   3807  HB3 GLU 0 241       6.149   5.643 -28.340  1.00  0.00           H  
ATOM   3808  HB2 GLU 0 241       7.072   6.269 -29.625  1.00  0.00           H  
ATOM   3809  HG3 GLU 0 241       4.754   7.027 -29.792  1.00  0.00           H  
ATOM   3810  HG2 GLU 0 241       5.734   8.510 -29.337  1.00  0.00           H  
ATOM   3811  N   LYS 0 242       9.491   5.723 -27.312  1.00  0.00      R00  N  
ATOM   3812  CA  LYS 0 242      10.428   4.816 -26.503  1.00  0.00      R00  C  
ATOM   3813  C   LYS 0 242      10.979   5.534 -25.220  1.00  0.00      R00  C  
ATOM   3814  O   LYS 0 242      10.973   4.925 -24.145  1.00  0.00      R00  O  
ATOM   3815  CB  LYS 0 242      11.573   4.159 -27.311  1.00  0.00      R00  C  
ATOM   3816  CG  LYS 0 242      12.178   2.848 -26.759  1.00  0.00      R00  C  
ATOM   3817  CD  LYS 0 242      11.113   1.720 -26.444  1.00  0.00      R00  C  
ATOM   3818  CE  LYS 0 242      10.452   1.018 -27.642  1.00  0.00      R00  C  
ATOM   3819  NZ  LYS 0 242       9.501   0.026 -27.113  1.00  0.00      R00  N1+
ATOM   3820  H   LYS 0 242       9.755   5.942 -28.262  1.00  0.00      R00  H  
ATOM   3821  HZ1 LYS 0 242       8.661   0.412 -26.707  1.00  0.00      R00  H  
ATOM   3822  HZ2 LYS 0 242       9.267  -0.534 -27.920  1.00  0.00      R00  H  
ATOM   3823  HZ3 LYS 0 242      10.045  -0.462 -26.415  1.00  0.00      R00  H  
ATOM   3824  HA  LYS 0 242       9.779   4.013 -26.153  1.00  0.00           H  
ATOM   3825  HB3 LYS 0 242      12.393   4.857 -27.479  1.00  0.00           H  
ATOM   3826  HB2 LYS 0 242      11.255   3.918 -28.325  1.00  0.00           H  
ATOM   3827  HG3 LYS 0 242      12.724   3.038 -25.835  1.00  0.00           H  
ATOM   3828  HG2 LYS 0 242      12.897   2.452 -27.476  1.00  0.00           H  
ATOM   3829  HD3 LYS 0 242      10.390   2.138 -25.744  1.00  0.00           H  
ATOM   3830  HD2 LYS 0 242      11.721   1.004 -25.891  1.00  0.00           H  
ATOM   3831  HE3 LYS 0 242      11.164   0.555 -28.325  1.00  0.00           H  
ATOM   3832  HE2 LYS 0 242       9.950   1.668 -28.359  1.00  0.00           H  
ATOM   3833  N   LYS 0 243      11.531   6.736 -25.373  1.00  0.00      R00  N  
ATOM   3834  CA  LYS 0 243      12.111   7.565 -24.291  1.00  0.00      R00  C  
ATOM   3835  C   LYS 0 243      10.976   8.003 -23.338  1.00  0.00      R00  C  
ATOM   3836  O   LYS 0 243      11.189   8.271 -22.154  1.00  0.00      R00  O  
ATOM   3837  CB  LYS 0 243      12.807   8.787 -24.898  1.00  0.00      R00  C  
ATOM   3838  CG  LYS 0 243      14.131   8.398 -25.548  1.00  0.00      R00  C  
ATOM   3839  CD  LYS 0 243      15.032   9.579 -25.814  1.00  0.00      R00  C  
ATOM   3840  CE  LYS 0 243      14.353  10.507 -26.837  1.00  0.00      R00  C  
ATOM   3841  NZ  LYS 0 243      15.169  11.605 -27.425  1.00  0.00      R00  N1+
ATOM   3842  H   LYS 0 243      11.490   7.131 -26.302  1.00  0.00      R00  H  
ATOM   3843  HZ1 LYS 0 243      14.652  12.361 -27.850  1.00  0.00      R00  H  
ATOM   3844  HZ2 LYS 0 243      15.588  12.062 -26.628  1.00  0.00      R00  H  
ATOM   3845  HZ3 LYS 0 243      15.843  11.341 -28.129  1.00  0.00      R00  H  
ATOM   3846  HA  LYS 0 243      12.929   7.074 -23.763  1.00  0.00           H  
ATOM   3847  HB3 LYS 0 243      13.037   9.459 -24.072  1.00  0.00           H  
ATOM   3848  HB2 LYS 0 243      12.145   9.283 -25.608  1.00  0.00           H  
ATOM   3849  HG3 LYS 0 243      13.929   7.970 -26.530  1.00  0.00           H  
ATOM   3850  HG2 LYS 0 243      14.698   7.650 -24.994  1.00  0.00           H  
ATOM   3851  HD3 LYS 0 243      15.847   9.202 -26.432  1.00  0.00           H  
ATOM   3852  HD2 LYS 0 243      15.344   9.975 -24.847  1.00  0.00           H  
ATOM   3853  HE3 LYS 0 243      13.498  10.987 -26.360  1.00  0.00           H  
ATOM   3854  HE2 LYS 0 243      13.964   9.954 -27.692  1.00  0.00           H  
ATOM   3855  N   ARG 0 244       9.786   8.186 -23.892  1.00  0.00      R00  N  
ATOM   3856  CA  ARG 0 244       8.610   8.410 -23.042  1.00  0.00      R00  C  
ATOM   3857  C   ARG 0 244       8.245   7.127 -22.193  1.00  0.00      R00  C  
ATOM   3858  O   ARG 0 244       7.943   7.233 -21.039  1.00  0.00      R00  O  
ATOM   3859  CB  ARG 0 244       7.381   8.830 -23.906  1.00  0.00      R00  C  
ATOM   3860  CG  ARG 0 244       6.041   9.062 -23.053  1.00  0.00      R00  C  
ATOM   3861  CD  ARG 0 244       4.919   9.659 -23.887  1.00  0.00      R00  C  
ATOM   3862  NE  ARG 0 244       4.253   8.638 -24.623  1.00  0.00      R00  N  
ATOM   3863  CZ  ARG 0 244       3.220   7.902 -24.152  1.00  0.00      R00  C  
ATOM   3864  NH1 ARG 0 244       2.742   7.017 -24.977  1.00  0.00      R00  N  
ATOM   3865  NH2 ARG 0 244       2.761   8.122 -22.920  1.00  0.00      R00  N1+
ATOM   3866  H   ARG 0 244       9.769   8.163 -24.902  1.00  0.00      R00  H  
ATOM   3867  HE  ARG 0 244       4.538   8.583 -25.590  1.00  0.00      R00  H  
ATOM   3868 HH11 ARG 0 244       1.939   6.502 -24.646  1.00  0.00      R00  H  
ATOM   3869 HH12 ARG 0 244       3.187   6.861 -25.870  1.00  0.00      R00  H  
ATOM   3870 HH21 ARG 0 244       1.874   7.715 -22.658  1.00  0.00      R00  H  
ATOM   3871 HH22 ARG 0 244       3.225   8.674 -22.214  1.00  0.00      R00  H  
ATOM   3872  HA  ARG 0 244       8.715   9.179 -22.277  1.00  0.00           H  
ATOM   3873  HB3 ARG 0 244       7.158   8.283 -24.822  1.00  0.00           H  
ATOM   3874  HB2 ARG 0 244       7.612   9.795 -24.356  1.00  0.00           H  
ATOM   3875  HG3 ARG 0 244       6.259   9.723 -22.215  1.00  0.00           H  
ATOM   3876  HG2 ARG 0 244       5.708   8.120 -22.617  1.00  0.00           H  
ATOM   3877  HD3 ARG 0 244       5.282  10.347 -24.651  1.00  0.00           H  
ATOM   3878  HD2 ARG 0 244       4.264  10.313 -23.311  1.00  0.00           H  
ATOM   3879  N   SER 0 245       8.505   5.949 -22.707  1.00  0.00      R00  N  
ATOM   3880  CA  SER 0 245       8.287   4.624 -22.000  1.00  0.00      R00  C  
ATOM   3881  C   SER 0 245       9.302   4.457 -20.892  1.00  0.00      R00  C  
ATOM   3882  O   SER 0 245       8.952   4.079 -19.753  1.00  0.00      R00  O  
ATOM   3883  CB  SER 0 245       8.143   3.471 -22.996  1.00  0.00      R00  C  
ATOM   3884  OG  SER 0 245       7.761   2.203 -22.383  1.00  0.00      R00  O  
ATOM   3885  H   SER 0 245       8.865   5.814 -23.641  1.00  0.00      R00  H  
ATOM   3886  HG  SER 0 245       7.722   1.545 -23.081  1.00  0.00      R00  H  
ATOM   3887  HA  SER 0 245       7.378   4.756 -21.413  1.00  0.00           H  
ATOM   3888  HB3 SER 0 245       9.087   3.316 -23.518  1.00  0.00           H  
ATOM   3889  HB2 SER 0 245       7.324   3.623 -23.699  1.00  0.00           H  
ATOM   3890  N   HIS 0 246      10.596   4.757 -21.218  1.00  0.00      R00  N  
ATOM   3891  CA  HIS 0 246      11.628   4.981 -20.224  1.00  0.00      R00  C  
ATOM   3892  C   HIS 0 246      11.234   5.939 -19.019  1.00  0.00      R00  C  
ATOM   3893  O   HIS 0 246      11.535   5.588 -17.861  1.00  0.00      R00  O  
ATOM   3894  CB  HIS 0 246      12.963   5.259 -20.951  1.00  0.00      R00  C  
ATOM   3895  CG  HIS 0 246      14.227   4.596 -20.376  1.00  0.00      R00  C  
ATOM   3896  ND1 HIS 0 246      15.462   4.919 -20.946  1.00  0.00      R00  N  
ATOM   3897  CD2 HIS 0 246      14.591   3.810 -19.284  1.00  0.00      R00  C  
ATOM   3898  NE2 HIS 0 246      15.924   3.685 -19.130  1.00  0.00      R00  N  
ATOM   3899  CE1 HIS 0 246      16.351   4.277 -20.260  1.00  0.00      R00  C  
ATOM   3900  H   HIS 0 246      10.778   5.192 -22.112  1.00  0.00      R00  H  
ATOM   3901  HD1 HIS 0 246      15.678   5.584 -21.675  1.00  0.00      R00  H  
ATOM   3902  HA  HIS 0 246      11.782   4.005 -19.764  1.00  0.00           H  
ATOM   3903  HB3 HIS 0 246      13.214   6.320 -20.971  1.00  0.00           H  
ATOM   3904  HB2 HIS 0 246      12.978   4.888 -21.976  1.00  0.00           H  
ATOM   3905  HD2 HIS 0 246      13.981   3.271 -18.575  1.00  0.00           H  
ATOM   3906  HE1 HIS 0 246      17.395   4.166 -20.510  1.00  0.00           H  
ATOM   3907  N   ARG 0 247      10.579   7.066 -19.318  1.00  0.00      R00  N  
ATOM   3908  CA  ARG 0 247      10.210   8.159 -18.321  1.00  0.00      R00  C  
ATOM   3909  C   ARG 0 247       9.041   7.596 -17.487  1.00  0.00      R00  C  
ATOM   3910  O   ARG 0 247       9.114   7.437 -16.274  1.00  0.00      R00  O  
ATOM   3911  CB  ARG 0 247       9.975   9.381 -19.111  1.00  0.00      R00  C  
ATOM   3912  CG  ARG 0 247      11.342   9.975 -19.459  1.00  0.00      R00  C  
ATOM   3913  CD  ARG 0 247      11.264  11.348 -20.222  1.00  0.00      R00  C  
ATOM   3914  NE  ARG 0 247      10.832  12.357 -19.173  1.00  0.00      R00  N  
ATOM   3915  CZ  ARG 0 247      11.614  12.857 -18.159  1.00  0.00      R00  C  
ATOM   3916  NH1 ARG 0 247      12.882  12.508 -18.114  1.00  0.00      R00  N  
ATOM   3917  NH2 ARG 0 247      11.084  13.648 -17.227  1.00  0.00      R00  N1+
ATOM   3918  H   ARG 0 247      10.115   7.064 -20.215  1.00  0.00      R00  H  
ATOM   3919  HE  ARG 0 247       9.897  12.738 -19.171  1.00  0.00      R00  H  
ATOM   3920 HH11 ARG 0 247      13.275  12.632 -17.192  1.00  0.00      R00  H  
ATOM   3921 HH12 ARG 0 247      13.462  12.067 -18.814  1.00  0.00      R00  H  
ATOM   3922 HH21 ARG 0 247      11.653  14.081 -16.513  1.00  0.00      R00  H  
ATOM   3923 HH22 ARG 0 247      10.080  13.734 -17.158  1.00  0.00      R00  H  
ATOM   3924  HA  ARG 0 247      11.049   8.264 -17.634  1.00  0.00           H  
ATOM   3925  HB3 ARG 0 247       9.347  10.028 -18.499  1.00  0.00           H  
ATOM   3926  HB2 ARG 0 247       9.377   9.088 -19.974  1.00  0.00           H  
ATOM   3927  HG3 ARG 0 247      12.104   9.460 -20.044  1.00  0.00           H  
ATOM   3928  HG2 ARG 0 247      11.764  10.056 -18.457  1.00  0.00           H  
ATOM   3929  HD3 ARG 0 247      10.411  11.394 -20.900  1.00  0.00           H  
ATOM   3930  HD2 ARG 0 247      12.143  11.554 -20.832  1.00  0.00           H  
ATOM   3931  N   LYS 0 248       7.978   7.147 -18.167  1.00  0.00      R00  N  
ATOM   3932  CA  LYS 0 248       6.913   6.236 -17.636  1.00  0.00      R00  C  
ATOM   3933  C   LYS 0 248       7.301   5.188 -16.589  1.00  0.00      R00  C  
ATOM   3934  O   LYS 0 248       6.793   5.355 -15.461  1.00  0.00      R00  O  
ATOM   3935  CB  LYS 0 248       5.875   5.711 -18.649  1.00  0.00      R00  C  
ATOM   3936  CG  LYS 0 248       4.824   4.680 -18.166  1.00  0.00      R00  C  
ATOM   3937  CD  LYS 0 248       3.785   4.275 -19.211  1.00  0.00      R00  C  
ATOM   3938  CE  LYS 0 248       2.836   5.328 -19.795  1.00  0.00      R00  C  
ATOM   3939  NZ  LYS 0 248       1.968   4.904 -20.921  1.00  0.00      R00  N1+
ATOM   3940  H   LYS 0 248       8.084   7.036 -19.165  1.00  0.00      R00  H  
ATOM   3941  HZ1 LYS 0 248       1.324   4.159 -20.696  1.00  0.00      R00  H  
ATOM   3942  HZ2 LYS 0 248       1.307   5.604 -21.226  1.00  0.00      R00  H  
ATOM   3943  HZ3 LYS 0 248       2.425   4.516 -21.734  1.00  0.00      R00  H  
ATOM   3944  HA  LYS 0 248       6.361   6.975 -17.055  1.00  0.00           H  
ATOM   3945  HB3 LYS 0 248       6.430   5.177 -19.420  1.00  0.00           H  
ATOM   3946  HB2 LYS 0 248       5.352   6.513 -19.170  1.00  0.00           H  
ATOM   3947  HG3 LYS 0 248       4.243   4.931 -17.279  1.00  0.00           H  
ATOM   3948  HG2 LYS 0 248       5.332   3.744 -17.932  1.00  0.00           H  
ATOM   3949  HD3 LYS 0 248       3.109   3.536 -18.781  1.00  0.00           H  
ATOM   3950  HD2 LYS 0 248       4.343   3.807 -20.022  1.00  0.00           H  
ATOM   3951  HE3 LYS 0 248       3.497   6.100 -20.190  1.00  0.00           H  
ATOM   3952  HE2 LYS 0 248       2.414   5.771 -18.893  1.00  0.00           H  
ATOM   3953  N   VAL 0 249       8.279   4.359 -16.941  1.00  0.00      R00  N  
ATOM   3954  CA  VAL 0 249       8.816   3.390 -15.917  1.00  0.00      R00  C  
ATOM   3955  C   VAL 0 249       9.775   4.078 -14.869  1.00  0.00      R00  C  
ATOM   3956  O   VAL 0 249       9.696   3.675 -13.677  1.00  0.00      R00  O  
ATOM   3957  CB  VAL 0 249       9.537   2.167 -16.491  1.00  0.00      R00  C  
ATOM   3958  CG1 VAL 0 249       8.645   1.318 -17.420  1.00  0.00      R00  C  
ATOM   3959  CG2 VAL 0 249      10.860   2.456 -17.205  1.00  0.00      R00  C  
ATOM   3960  H   VAL 0 249       8.826   4.503 -17.778  1.00  0.00      R00  H  
ATOM   3961  HA  VAL 0 249       7.974   3.046 -15.316  1.00  0.00           H  
ATOM   3962  HB  VAL 0 249       9.624   1.467 -15.660  1.00  0.00           H  
ATOM   3963 HG11 VAL 0 249       8.274   1.947 -18.229  1.00  0.00           H  
ATOM   3964 HG12 VAL 0 249       9.148   0.552 -18.011  1.00  0.00           H  
ATOM   3965 HG13 VAL 0 249       7.780   0.931 -16.881  1.00  0.00           H  
ATOM   3966 HG21 VAL 0 249      10.605   3.231 -17.927  1.00  0.00           H  
ATOM   3967 HG22 VAL 0 249      11.610   2.882 -16.538  1.00  0.00           H  
ATOM   3968 HG23 VAL 0 249      11.301   1.593 -17.704  1.00  0.00           H  
ATOM   3969  N   THR 0 250      10.617   5.079 -15.233  1.00  0.00      R00  N  
ATOM   3970  CA  THR 0 250      11.276   5.937 -14.205  1.00  0.00      R00  C  
ATOM   3971  C   THR 0 250      10.343   6.627 -13.126  1.00  0.00      R00  C  
ATOM   3972  O   THR 0 250      10.754   6.774 -12.011  1.00  0.00      R00  O  
ATOM   3973  CB  THR 0 250      12.252   7.036 -14.716  1.00  0.00      R00  C  
ATOM   3974  OG1 THR 0 250      13.271   6.546 -15.656  1.00  0.00      R00  O  
ATOM   3975  CG2 THR 0 250      12.921   8.046 -13.718  1.00  0.00      R00  C  
ATOM   3976  H   THR 0 250      10.760   5.385 -16.185  1.00  0.00      R00  H  
ATOM   3977  HG1 THR 0 250      12.753   6.210 -16.391  1.00  0.00      R00  H  
ATOM   3978  HA  THR 0 250      11.898   5.240 -13.644  1.00  0.00           H  
ATOM   3979  HB  THR 0 250      11.726   7.701 -15.402  1.00  0.00           H  
ATOM   3980 HG21 THR 0 250      13.715   8.609 -14.209  1.00  0.00           H  
ATOM   3981 HG22 THR 0 250      12.178   8.757 -13.356  1.00  0.00           H  
ATOM   3982 HG23 THR 0 250      13.460   7.741 -12.821  1.00  0.00           H  
ATOM   3983  N   LYS 0 251       9.081   6.943 -13.410  1.00  0.00      R00  N  
ATOM   3984  CA  LYS 0 251       8.043   7.532 -12.541  1.00  0.00      R00  C  
ATOM   3985  C   LYS 0 251       7.337   6.425 -11.779  1.00  0.00      R00  C  
ATOM   3986  O   LYS 0 251       7.109   6.462 -10.535  1.00  0.00      R00  O  
ATOM   3987  CB  LYS 0 251       7.188   8.433 -13.453  1.00  0.00      R00  C  
ATOM   3988  CG  LYS 0 251       7.880   9.736 -14.001  1.00  0.00      R00  C  
ATOM   3989  CD  LYS 0 251       7.004  10.709 -14.775  1.00  0.00      R00  C  
ATOM   3990  CE  LYS 0 251       6.495  10.031 -16.083  1.00  0.00      R00  C  
ATOM   3991  NZ  LYS 0 251       5.629  10.940 -16.806  1.00  0.00      R00  N1+
ATOM   3992  H   LYS 0 251       8.836   7.004 -14.387  1.00  0.00      R00  H  
ATOM   3993  HZ1 LYS 0 251       6.112  11.776 -17.103  1.00  0.00      R00  H  
ATOM   3994  HZ2 LYS 0 251       5.493  10.431 -17.667  1.00  0.00      R00  H  
ATOM   3995  HZ3 LYS 0 251       4.857  11.142 -16.187  1.00  0.00      R00  H  
ATOM   3996  HA  LYS 0 251       8.542   8.102 -11.758  1.00  0.00           H  
ATOM   3997  HB3 LYS 0 251       6.314   8.709 -12.863  1.00  0.00           H  
ATOM   3998  HB2 LYS 0 251       6.786   7.824 -14.263  1.00  0.00           H  
ATOM   3999  HG3 LYS 0 251       8.742   9.528 -14.635  1.00  0.00           H  
ATOM   4000  HG2 LYS 0 251       8.337  10.238 -13.147  1.00  0.00           H  
ATOM   4001  HD3 LYS 0 251       7.529  11.594 -15.133  1.00  0.00           H  
ATOM   4002  HD2 LYS 0 251       6.299  10.992 -13.993  1.00  0.00           H  
ATOM   4003  HE3 LYS 0 251       5.976   9.084 -15.940  1.00  0.00           H  
ATOM   4004  HE2 LYS 0 251       7.256   9.713 -16.796  1.00  0.00           H  
ATOM   4005  N   LEU 0 252       6.948   5.378 -12.522  1.00  0.00      R00  N  
ATOM   4006  CA  LEU 0 252       6.219   4.168 -12.013  1.00  0.00      R00  C  
ATOM   4007  C   LEU 0 252       6.963   3.433 -10.887  1.00  0.00      R00  C  
ATOM   4008  O   LEU 0 252       6.430   3.179  -9.797  1.00  0.00      R00  O  
ATOM   4009  CB  LEU 0 252       5.895   3.284 -13.190  1.00  0.00      R00  C  
ATOM   4010  CG  LEU 0 252       5.507   1.846 -12.950  1.00  0.00      R00  C  
ATOM   4011  CD1 LEU 0 252       4.325   1.771 -11.863  1.00  0.00      R00  C  
ATOM   4012  CD2 LEU 0 252       5.251   1.082 -14.219  1.00  0.00      R00  C  
ATOM   4013  H   LEU 0 252       6.848   5.563 -13.510  1.00  0.00      R00  H  
ATOM   4014  HA  LEU 0 252       5.286   4.494 -11.552  1.00  0.00           H  
ATOM   4015  HB3 LEU 0 252       6.842   3.112 -13.702  1.00  0.00           H  
ATOM   4016  HB2 LEU 0 252       5.274   3.661 -14.003  1.00  0.00           H  
ATOM   4017  HG  LEU 0 252       6.318   1.254 -12.526  1.00  0.00           H  
ATOM   4018 HD11 LEU 0 252       3.350   1.653 -12.335  1.00  0.00           H  
ATOM   4019 HD12 LEU 0 252       4.392   0.960 -11.138  1.00  0.00           H  
ATOM   4020 HD13 LEU 0 252       4.229   2.718 -11.332  1.00  0.00           H  
ATOM   4021 HD21 LEU 0 252       4.267   0.613 -14.200  1.00  0.00           H  
ATOM   4022 HD22 LEU 0 252       5.346   1.708 -15.106  1.00  0.00           H  
ATOM   4023 HD23 LEU 0 252       5.992   0.330 -14.493  1.00  0.00           H  
ATOM   4024  N   VAL 0 253       8.266   3.193 -10.984  1.00  0.00      R00  N  
ATOM   4025  CA  VAL 0 253       9.064   2.444 -10.035  1.00  0.00      R00  C  
ATOM   4026  C   VAL 0 253       9.288   3.274  -8.749  1.00  0.00      R00  C  
ATOM   4027  O   VAL 0 253       9.343   2.698  -7.662  1.00  0.00      R00  O  
ATOM   4028  CB  VAL 0 253      10.490   1.864 -10.469  1.00  0.00      R00  C  
ATOM   4029  CG1 VAL 0 253      11.484   2.966 -10.892  1.00  0.00      R00  C  
ATOM   4030  CG2 VAL 0 253      11.065   0.869  -9.443  1.00  0.00      R00  C  
ATOM   4031  H   VAL 0 253       8.726   3.767 -11.677  1.00  0.00      R00  H  
ATOM   4032  HA  VAL 0 253       8.474   1.601  -9.677  1.00  0.00           H  
ATOM   4033  HB  VAL 0 253      10.283   1.293 -11.374  1.00  0.00           H  
ATOM   4034 HG11 VAL 0 253      10.902   3.795 -11.293  1.00  0.00           H  
ATOM   4035 HG12 VAL 0 253      12.004   3.392 -10.034  1.00  0.00           H  
ATOM   4036 HG13 VAL 0 253      12.179   2.735 -11.699  1.00  0.00           H  
ATOM   4037 HG21 VAL 0 253      11.444   1.298  -8.515  1.00  0.00           H  
ATOM   4038 HG22 VAL 0 253      10.470   0.005  -9.144  1.00  0.00           H  
ATOM   4039 HG23 VAL 0 253      11.920   0.383  -9.913  1.00  0.00           H  
ATOM   4040  N   LEU 0 254       9.445   4.609  -8.859  1.00  0.00      R00  N  
ATOM   4041  CA  LEU 0 254       9.496   5.481  -7.706  1.00  0.00      R00  C  
ATOM   4042  C   LEU 0 254       8.105   5.681  -7.005  1.00  0.00      R00  C  
ATOM   4043  O   LEU 0 254       8.005   5.846  -5.803  1.00  0.00      R00  O  
ATOM   4044  CB  LEU 0 254      10.041   6.874  -8.130  1.00  0.00      R00  C  
ATOM   4045  CG  LEU 0 254      11.571   6.792  -8.469  1.00  0.00      R00  C  
ATOM   4046  CD1 LEU 0 254      12.056   8.013  -9.267  1.00  0.00      R00  C  
ATOM   4047  CD2 LEU 0 254      12.538   6.507  -7.244  1.00  0.00      R00  C  
ATOM   4048  H   LEU 0 254       9.401   4.987  -9.794  1.00  0.00      R00  H  
ATOM   4049  HA  LEU 0 254      10.252   5.241  -6.959  1.00  0.00           H  
ATOM   4050  HB3 LEU 0 254       9.912   7.514  -7.257  1.00  0.00           H  
ATOM   4051  HB2 LEU 0 254       9.568   7.338  -8.996  1.00  0.00           H  
ATOM   4052  HG  LEU 0 254      11.599   5.858  -9.031  1.00  0.00           H  
ATOM   4053 HD11 LEU 0 254      11.504   8.144 -10.197  1.00  0.00           H  
ATOM   4054 HD12 LEU 0 254      12.125   8.908  -8.648  1.00  0.00           H  
ATOM   4055 HD13 LEU 0 254      13.061   7.843  -9.654  1.00  0.00           H  
ATOM   4056 HD21 LEU 0 254      13.301   5.789  -7.547  1.00  0.00           H  
ATOM   4057 HD22 LEU 0 254      13.106   7.405  -7.004  1.00  0.00           H  
ATOM   4058 HD23 LEU 0 254      12.034   6.139  -6.351  1.00  0.00           H  
ATOM   4059  N   THR 0 255       7.034   5.601  -7.752  1.00  0.00      R00  N  
ATOM   4060  CA  THR 0 255       5.673   5.499  -7.251  1.00  0.00      R00  C  
ATOM   4061  C   THR 0 255       5.421   4.160  -6.498  1.00  0.00      R00  C  
ATOM   4062  O   THR 0 255       4.913   4.111  -5.397  1.00  0.00      R00  O  
ATOM   4063  CB  THR 0 255       4.607   5.629  -8.340  1.00  0.00      R00  C  
ATOM   4064  OG1 THR 0 255       4.734   6.800  -9.161  1.00  0.00      R00  O  
ATOM   4065  CG2 THR 0 255       3.143   5.676  -7.824  1.00  0.00      R00  C  
ATOM   4066  H   THR 0 255       7.218   5.529  -8.742  1.00  0.00      R00  H  
ATOM   4067  HG1 THR 0 255       5.534   6.748  -9.690  1.00  0.00      R00  H  
ATOM   4068  HA  THR 0 255       5.521   6.280  -6.506  1.00  0.00           H  
ATOM   4069  HB  THR 0 255       4.655   4.758  -8.994  1.00  0.00           H  
ATOM   4070 HG21 THR 0 255       3.131   6.338  -6.958  1.00  0.00           H  
ATOM   4071 HG22 THR 0 255       2.398   6.016  -8.543  1.00  0.00           H  
ATOM   4072 HG23 THR 0 255       2.805   4.701  -7.471  1.00  0.00           H  
ATOM   4073  N   VAL 0 256       5.821   3.043  -7.131  1.00  0.00      R00  N  
ATOM   4074  CA  VAL 0 256       5.871   1.751  -6.363  1.00  0.00      R00  C  
ATOM   4075  C   VAL 0 256       6.546   1.741  -5.021  1.00  0.00      R00  C  
ATOM   4076  O   VAL 0 256       5.889   1.372  -3.997  1.00  0.00      R00  O  
ATOM   4077  CB  VAL 0 256       6.333   0.554  -7.309  1.00  0.00      R00  C  
ATOM   4078  CG1 VAL 0 256       6.792  -0.808  -6.752  1.00  0.00      R00  C  
ATOM   4079  CG2 VAL 0 256       5.098   0.311  -8.311  1.00  0.00      R00  C  
ATOM   4080  H   VAL 0 256       6.207   3.124  -8.061  1.00  0.00      R00  H  
ATOM   4081  HA  VAL 0 256       4.827   1.690  -6.056  1.00  0.00           H  
ATOM   4082  HB  VAL 0 256       7.006   1.008  -8.036  1.00  0.00           H  
ATOM   4083 HG11 VAL 0 256       6.177  -1.426  -6.098  1.00  0.00           H  
ATOM   4084 HG12 VAL 0 256       7.068  -1.457  -7.583  1.00  0.00           H  
ATOM   4085 HG13 VAL 0 256       7.721  -0.703  -6.192  1.00  0.00           H  
ATOM   4086 HG21 VAL 0 256       4.365  -0.307  -7.792  1.00  0.00           H  
ATOM   4087 HG22 VAL 0 256       4.624   1.275  -8.498  1.00  0.00           H  
ATOM   4088 HG23 VAL 0 256       5.245  -0.219  -9.252  1.00  0.00           H  
ATOM   4089  N   ILE 0 257       7.799   2.181  -5.056  1.00  0.00      R00  N  
ATOM   4090  CA  ILE 0 257       8.558   2.633  -3.838  1.00  0.00      R00  C  
ATOM   4091  C   ILE 0 257       7.800   3.495  -2.774  1.00  0.00      R00  C  
ATOM   4092  O   ILE 0 257       7.814   3.146  -1.593  1.00  0.00      R00  O  
ATOM   4093  CB  ILE 0 257       9.865   3.292  -4.277  1.00  0.00      R00  C  
ATOM   4094  CG2 ILE 0 257      10.552   4.307  -3.335  1.00  0.00      R00  C  
ATOM   4095  CG1 ILE 0 257      10.858   2.169  -4.696  1.00  0.00      R00  C  
ATOM   4096  CD1 ILE 0 257      12.025   2.628  -5.583  1.00  0.00      R00  C  
ATOM   4097  H   ILE 0 257       8.058   2.592  -5.942  1.00  0.00      R00  H  
ATOM   4098  HA  ILE 0 257       8.806   1.758  -3.238  1.00  0.00           H  
ATOM   4099  HB  ILE 0 257       9.642   3.804  -5.214  1.00  0.00           H  
ATOM   4100 HG21 ILE 0 257      10.685   3.981  -2.303  1.00  0.00           H  
ATOM   4101 HG22 ILE 0 257      11.511   4.547  -3.795  1.00  0.00           H  
ATOM   4102 HG23 ILE 0 257      10.011   5.227  -3.113  1.00  0.00           H  
ATOM   4103 HG13 ILE 0 257      10.287   1.476  -5.313  1.00  0.00           H  
ATOM   4104 HG12 ILE 0 257      11.175   1.656  -3.788  1.00  0.00           H  
ATOM   4105 HD11 ILE 0 257      12.374   1.836  -6.246  1.00  0.00           H  
ATOM   4106 HD12 ILE 0 257      11.743   3.545  -6.100  1.00  0.00           H  
ATOM   4107 HD13 ILE 0 257      12.881   2.860  -4.948  1.00  0.00           H  
ATOM   4108  N   ALA 0 258       7.250   4.629  -3.248  1.00  0.00      R00  N  
ATOM   4109  CA  ALA 0 258       6.443   5.653  -2.506  1.00  0.00      R00  C  
ATOM   4110  C   ALA 0 258       5.181   5.035  -1.915  1.00  0.00      R00  C  
ATOM   4111  O   ALA 0 258       4.982   5.359  -0.726  1.00  0.00      R00  O  
ATOM   4112  CB  ALA 0 258       6.136   6.958  -3.303  1.00  0.00      R00  C  
ATOM   4113  H   ALA 0 258       7.230   4.782  -4.246  1.00  0.00      R00  H  
ATOM   4114  HA  ALA 0 258       7.128   5.893  -1.693  1.00  0.00           H  
ATOM   4115  HB1 ALA 0 258       5.772   7.713  -2.606  1.00  0.00           H  
ATOM   4116  HB2 ALA 0 258       6.933   7.303  -3.962  1.00  0.00           H  
ATOM   4117  HB3 ALA 0 258       5.305   6.717  -3.965  1.00  0.00           H  
ATOM   4118  N   VAL 0 259       4.473   4.164  -2.652  1.00  0.00      R00  N  
ATOM   4119  CA  VAL 0 259       3.395   3.320  -2.084  1.00  0.00      R00  C  
ATOM   4120  C   VAL 0 259       3.965   2.353  -1.033  1.00  0.00      R00  C  
ATOM   4121  O   VAL 0 259       3.445   2.469   0.062  1.00  0.00      R00  O  
ATOM   4122  CB  VAL 0 259       2.851   2.268  -3.191  1.00  0.00      R00  C  
ATOM   4123  CG1 VAL 0 259       1.938   1.244  -2.571  1.00  0.00      R00  C  
ATOM   4124  CG2 VAL 0 259       2.049   2.926  -4.355  1.00  0.00      R00  C  
ATOM   4125  H   VAL 0 259       4.799   3.842  -3.552  1.00  0.00      R00  H  
ATOM   4126  HA  VAL 0 259       2.585   3.990  -1.795  1.00  0.00           H  
ATOM   4127  HB  VAL 0 259       3.634   1.738  -3.734  1.00  0.00           H  
ATOM   4128 HG11 VAL 0 259       1.376   0.666  -3.305  1.00  0.00           H  
ATOM   4129 HG12 VAL 0 259       2.345   0.468  -1.924  1.00  0.00           H  
ATOM   4130 HG13 VAL 0 259       1.119   1.602  -1.947  1.00  0.00           H  
ATOM   4131 HG21 VAL 0 259       2.525   3.818  -4.763  1.00  0.00           H  
ATOM   4132 HG22 VAL 0 259       1.854   2.267  -5.202  1.00  0.00           H  
ATOM   4133 HG23 VAL 0 259       1.050   3.137  -3.974  1.00  0.00           H  
ATOM   4134  N   TYR 0 260       5.148   1.722  -1.320  1.00  0.00      R00  N  
ATOM   4135  CA  TYR 0 260       5.761   0.866  -0.351  1.00  0.00      R00  C  
ATOM   4136  C   TYR 0 260       6.161   1.584   0.973  1.00  0.00      R00  C  
ATOM   4137  O   TYR 0 260       5.701   1.104   1.981  1.00  0.00      R00  O  
ATOM   4138  CB  TYR 0 260       6.992  -0.023  -0.926  1.00  0.00      R00  C  
ATOM   4139  CG  TYR 0 260       6.692  -1.391  -1.443  1.00  0.00      R00  C  
ATOM   4140  CD1 TYR 0 260       6.788  -1.578  -2.821  1.00  0.00      R00  C  
ATOM   4141  CE1 TYR 0 260       6.514  -2.899  -3.263  1.00  0.00      R00  C  
ATOM   4142  CD2 TYR 0 260       6.336  -2.389  -0.497  1.00  0.00      R00  C  
ATOM   4143  CE2 TYR 0 260       6.129  -3.688  -0.938  1.00  0.00      R00  C  
ATOM   4144  CZ  TYR 0 260       6.273  -3.978  -2.357  1.00  0.00      R00  C  
ATOM   4145  OH  TYR 0 260       5.939  -5.214  -2.751  1.00  0.00      R00  O  
ATOM   4146  H   TYR 0 260       5.533   1.721  -2.254  1.00  0.00      R00  H  
ATOM   4147  HH  TYR 0 260       5.435  -5.578  -2.020  1.00  0.00      R00  H  
ATOM   4148  HA  TYR 0 260       4.963   0.179  -0.070  1.00  0.00           H  
ATOM   4149  HB3 TYR 0 260       7.618  -0.217  -0.055  1.00  0.00           H  
ATOM   4150  HB2 TYR 0 260       7.483   0.663  -1.616  1.00  0.00           H  
ATOM   4151  HD1 TYR 0 260       7.227  -0.856  -3.494  1.00  0.00           H  
ATOM   4152  HE1 TYR 0 260       6.432  -3.136  -4.314  1.00  0.00           H  
ATOM   4153  HD2 TYR 0 260       6.267  -2.175   0.559  1.00  0.00           H  
ATOM   4154  HE2 TYR 0 260       5.787  -4.420  -0.222  1.00  0.00           H  
ATOM   4155  N   VAL 0 261       6.908   2.682   1.016  1.00  0.00      R00  N  
ATOM   4156  CA  VAL 0 261       7.299   3.364   2.263  1.00  0.00      R00  C  
ATOM   4157  C   VAL 0 261       6.102   3.867   3.084  1.00  0.00      R00  C  
ATOM   4158  O   VAL 0 261       6.243   3.865   4.255  1.00  0.00      R00  O  
ATOM   4159  CB  VAL 0 261       8.395   4.496   2.017  1.00  0.00      R00  C  
ATOM   4160  CG1 VAL 0 261       9.655   3.877   1.387  1.00  0.00      R00  C  
ATOM   4161  CG2 VAL 0 261       7.717   5.590   1.165  1.00  0.00      R00  C  
ATOM   4162  H   VAL 0 261       7.284   3.082   0.168  1.00  0.00      R00  H  
ATOM   4163  HA  VAL 0 261       7.880   2.724   2.927  1.00  0.00           H  
ATOM   4164  HB  VAL 0 261       8.508   5.005   2.974  1.00  0.00           H  
ATOM   4165 HG11 VAL 0 261       9.905   2.910   1.824  1.00  0.00           H  
ATOM   4166 HG12 VAL 0 261       9.663   3.606   0.332  1.00  0.00           H  
ATOM   4167 HG13 VAL 0 261      10.441   4.632   1.400  1.00  0.00           H  
ATOM   4168 HG21 VAL 0 261       6.943   6.094   1.745  1.00  0.00           H  
ATOM   4169 HG22 VAL 0 261       8.470   6.269   0.766  1.00  0.00           H  
ATOM   4170 HG23 VAL 0 261       7.185   5.092   0.355  1.00  0.00           H  
ATOM   4171  N   LEU 0 262       4.998   4.285   2.413  1.00  0.00      R00  N  
ATOM   4172  CA  LEU 0 262       3.882   4.908   3.073  1.00  0.00      R00  C  
ATOM   4173  C   LEU 0 262       3.066   3.825   3.712  1.00  0.00      R00  C  
ATOM   4174  O   LEU 0 262       2.797   3.955   4.870  1.00  0.00      R00  O  
ATOM   4175  CB  LEU 0 262       3.055   5.741   2.159  1.00  0.00      R00  C  
ATOM   4176  CG  LEU 0 262       1.642   6.196   2.700  1.00  0.00      R00  C  
ATOM   4177  CD1 LEU 0 262       1.782   6.928   4.087  1.00  0.00      R00  C  
ATOM   4178  CD2 LEU 0 262       0.942   6.981   1.579  1.00  0.00      R00  C  
ATOM   4179  H   LEU 0 262       4.948   4.160   1.412  1.00  0.00      R00  H  
ATOM   4180  HA  LEU 0 262       4.285   5.539   3.865  1.00  0.00           H  
ATOM   4181  HB3 LEU 0 262       2.975   5.288   1.171  1.00  0.00           H  
ATOM   4182  HB2 LEU 0 262       3.549   6.709   2.074  1.00  0.00           H  
ATOM   4183  HG  LEU 0 262       1.093   5.271   2.877  1.00  0.00           H  
ATOM   4184 HD11 LEU 0 262       2.776   7.351   4.234  1.00  0.00           H  
ATOM   4185 HD12 LEU 0 262       1.054   7.688   4.372  1.00  0.00           H  
ATOM   4186 HD13 LEU 0 262       1.548   6.220   4.881  1.00  0.00           H  
ATOM   4187 HD21 LEU 0 262       0.993   6.601   0.559  1.00  0.00           H  
ATOM   4188 HD22 LEU 0 262      -0.118   6.983   1.832  1.00  0.00           H  
ATOM   4189 HD23 LEU 0 262       1.185   8.037   1.464  1.00  0.00           H  
ATOM   4190  N   CYS 0 263       2.664   2.837   2.928  1.00  0.00      R00  N  
ATOM   4191  CA  CYS 0 263       1.595   1.982   3.314  1.00  0.00      R00  C  
ATOM   4192  C   CYS 0 263       2.164   1.005   4.317  1.00  0.00      R00  C  
ATOM   4193  O   CYS 0 263       1.569   0.942   5.400  1.00  0.00      R00  O  
ATOM   4194  CB  CYS 0 263       1.038   1.211   2.060  1.00  0.00      R00  C  
ATOM   4195  SG  CYS 0 263       0.209   2.401   1.087  1.00  0.00      R00  S  
ATOM   4196  H   CYS 0 263       3.027   2.724   1.993  1.00  0.00      R00  H  
ATOM   4197  HA  CYS 0 263       0.853   2.652   3.748  1.00  0.00           H  
ATOM   4198  HB3 CYS 0 263       0.334   0.457   2.413  1.00  0.00           H  
ATOM   4199  HB2 CYS 0 263       1.793   0.816   1.381  1.00  0.00           H  
ATOM   4200  HG  CYS 0 263       1.251   3.231   0.991  1.00  0.00           H  
ATOM   4201  N   TRP 0 264       3.221   0.221   3.968  1.00  0.00      R00  N  
ATOM   4202  CA  TRP 0 264       3.339  -1.102   4.700  1.00  0.00      R00  C  
ATOM   4203  C   TRP 0 264       4.459  -1.075   5.781  1.00  0.00      R00  C  
ATOM   4204  O   TRP 0 264       4.371  -1.629   6.911  1.00  0.00      R00  O  
ATOM   4205  CB  TRP 0 264       3.545  -2.263   3.717  1.00  0.00      R00  C  
ATOM   4206  CG  TRP 0 264       2.351  -2.573   2.825  1.00  0.00      R00  C  
ATOM   4207  CD2 TRP 0 264       2.263  -2.481   1.319  1.00  0.00      R00  C  
ATOM   4208  CE2 TRP 0 264       1.003  -2.976   0.895  1.00  0.00      R00  C  
ATOM   4209  CE3 TRP 0 264       3.188  -2.007   0.348  1.00  0.00      R00  C  
ATOM   4210  CD1 TRP 0 264       1.149  -3.067   3.205  1.00  0.00      R00  C  
ATOM   4211  NE1 TRP 0 264       0.362  -3.281   2.070  1.00  0.00      R00  N  
ATOM   4212  CZ2 TRP 0 264       0.646  -3.023  -0.456  1.00  0.00      R00  C  
ATOM   4213  CZ3 TRP 0 264       2.897  -2.073  -0.983  1.00  0.00      R00  C  
ATOM   4214  CH2 TRP 0 264       1.627  -2.601  -1.413  1.00  0.00      R00  C  
ATOM   4215  H   TRP 0 264       3.777   0.422   3.149  1.00  0.00      R00  H  
ATOM   4216  HE1 TRP 0 264      -0.595  -3.599   2.125  1.00  0.00      R00  H  
ATOM   4217  HA  TRP 0 264       2.412  -1.394   5.193  1.00  0.00           H  
ATOM   4218  HB3 TRP 0 264       3.713  -3.137   4.346  1.00  0.00           H  
ATOM   4219  HB2 TRP 0 264       4.412  -2.040   3.095  1.00  0.00           H  
ATOM   4220  HE3 TRP 0 264       4.026  -1.534   0.839  1.00  0.00           H  
ATOM   4221  HD1 TRP 0 264       0.920  -3.328   4.228  1.00  0.00           H  
ATOM   4222  HZ2 TRP 0 264      -0.322  -3.425  -0.712  1.00  0.00           H  
ATOM   4223  HZ3 TRP 0 264       3.660  -1.747  -1.674  1.00  0.00           H  
ATOM   4224  HH2 TRP 0 264       1.367  -2.613  -2.461  1.00  0.00           H  
ATOM   4225  N   LEU 0 265       5.623  -0.536   5.423  1.00  0.00      R00  N  
ATOM   4226  CA  LEU 0 265       6.750  -0.287   6.354  1.00  0.00      R00  C  
ATOM   4227  C   LEU 0 265       6.436   0.269   7.787  1.00  0.00      R00  C  
ATOM   4228  O   LEU 0 265       6.887  -0.381   8.734  1.00  0.00      R00  O  
ATOM   4229  CB  LEU 0 265       7.904   0.417   5.482  1.00  0.00      R00  C  
ATOM   4230  CG  LEU 0 265       9.297   0.275   6.112  1.00  0.00      R00  C  
ATOM   4231  CD1 LEU 0 265       9.838  -1.179   6.076  1.00  0.00      R00  C  
ATOM   4232  CD2 LEU 0 265      10.184   1.153   5.236  1.00  0.00      R00  C  
ATOM   4233  H   LEU 0 265       5.674   0.039   4.594  1.00  0.00      R00  H  
ATOM   4234  HA  LEU 0 265       7.087  -1.314   6.498  1.00  0.00           H  
ATOM   4235  HB3 LEU 0 265       7.596   1.462   5.530  1.00  0.00           H  
ATOM   4236  HB2 LEU 0 265       7.895  -0.063   4.504  1.00  0.00           H  
ATOM   4237  HG  LEU 0 265       9.341   0.522   7.172  1.00  0.00           H  
ATOM   4238 HD11 LEU 0 265      10.650  -1.424   5.392  1.00  0.00           H  
ATOM   4239 HD12 LEU 0 265      10.136  -1.404   7.099  1.00  0.00           H  
ATOM   4240 HD13 LEU 0 265       9.079  -1.935   5.876  1.00  0.00           H  
ATOM   4241 HD21 LEU 0 265      10.728   0.527   4.530  1.00  0.00           H  
ATOM   4242 HD22 LEU 0 265       9.575   1.911   4.743  1.00  0.00           H  
ATOM   4243 HD23 LEU 0 265      10.874   1.639   5.926  1.00  0.00           H  
ATOM   4244  N   PRO 0 266       5.545   1.221   7.952  1.00  0.00      R00  N  
ATOM   4245  CA  PRO 0 266       5.087   1.631   9.321  1.00  0.00      R00  C  
ATOM   4246  C   PRO 0 266       4.167   0.534   9.982  1.00  0.00      R00  C  
ATOM   4247  O   PRO 0 266       4.252   0.410  11.171  1.00  0.00      R00  O  
ATOM   4248  CD  PRO 0 266       4.931   2.114   6.967  1.00  0.00      R00  C  
ATOM   4249  CB  PRO 0 266       4.225   2.821   9.130  1.00  0.00      R00  C  
ATOM   4250  CG  PRO 0 266       3.770   2.690   7.698  1.00  0.00      R00  C  
ATOM   4251  HD2 PRO 0 266       4.430   1.600   6.146  1.00  0.00           H  
ATOM   4252  HD3 PRO 0 266       5.591   2.852   6.511  1.00  0.00           H  
ATOM   4253  HA  PRO 0 266       5.840   1.731  10.103  1.00  0.00           H  
ATOM   4254  HB3 PRO 0 266       4.904   3.668   9.036  1.00  0.00           H  
ATOM   4255  HB2 PRO 0 266       3.362   2.995   9.772  1.00  0.00           H  
ATOM   4256  HG2 PRO 0 266       2.963   1.960   7.757  1.00  0.00           H  
ATOM   4257  HG3 PRO 0 266       3.241   3.538   7.261  1.00  0.00           H  
ATOM   4258  N   TYR 0 267       3.298  -0.167   9.246  1.00  0.00      R00  N  
ATOM   4259  CA  TYR 0 267       2.494  -1.295   9.695  1.00  0.00      R00  C  
ATOM   4260  C   TYR 0 267       3.364  -2.455  10.273  1.00  0.00      R00  C  
ATOM   4261  O   TYR 0 267       3.000  -2.909  11.366  1.00  0.00      R00  O  
ATOM   4262  CB  TYR 0 267       1.489  -1.584   8.637  1.00  0.00      R00  C  
ATOM   4263  CG  TYR 0 267       0.783  -2.916   8.773  1.00  0.00      R00  C  
ATOM   4264  CD1 TYR 0 267       1.259  -4.053   8.080  1.00  0.00      R00  C  
ATOM   4265  CE1 TYR 0 267       0.609  -5.302   8.401  1.00  0.00      R00  C  
ATOM   4266  CD2 TYR 0 267      -0.234  -3.070   9.771  1.00  0.00      R00  C  
ATOM   4267  CE2 TYR 0 267      -0.915  -4.264  10.019  1.00  0.00      R00  C  
ATOM   4268  CZ  TYR 0 267      -0.459  -5.371   9.281  1.00  0.00      R00  C  
ATOM   4269  OH  TYR 0 267      -1.136  -6.533   9.446  1.00  0.00      R00  O  
ATOM   4270  H   TYR 0 267       3.311   0.009   8.252  1.00  0.00      R00  H  
ATOM   4271  HH  TYR 0 267      -0.532  -7.266   9.302  1.00  0.00      R00  H  
ATOM   4272  HA  TYR 0 267       1.941  -0.920  10.556  1.00  0.00           H  
ATOM   4273  HB3 TYR 0 267       1.973  -1.596   7.661  1.00  0.00           H  
ATOM   4274  HB2 TYR 0 267       0.688  -0.845   8.652  1.00  0.00           H  
ATOM   4275  HD1 TYR 0 267       2.089  -3.948   7.397  1.00  0.00           H  
ATOM   4276  HE1 TYR 0 267       0.981  -6.228   7.987  1.00  0.00           H  
ATOM   4277  HD2 TYR 0 267      -0.522  -2.233  10.390  1.00  0.00           H  
ATOM   4278  HE2 TYR 0 267      -1.753  -4.274  10.700  1.00  0.00           H  
ATOM   4279  N   TRP 0 268       4.511  -2.827   9.617  1.00  0.00      R00  N  
ATOM   4280  CA  TRP 0 268       5.465  -3.778  10.197  1.00  0.00      R00  C  
ATOM   4281  C   TRP 0 268       6.293  -3.183  11.336  1.00  0.00      R00  C  
ATOM   4282  O   TRP 0 268       6.272  -3.776  12.422  1.00  0.00      R00  O  
ATOM   4283  CB  TRP 0 268       6.339  -4.385   8.994  1.00  0.00      R00  C  
ATOM   4284  CG  TRP 0 268       5.522  -4.923   7.848  1.00  0.00      R00  C  
ATOM   4285  CD2 TRP 0 268       4.601  -6.133   7.856  1.00  0.00      R00  C  
ATOM   4286  CE2 TRP 0 268       4.127  -6.269   6.506  1.00  0.00      R00  C  
ATOM   4287  CE3 TRP 0 268       4.127  -7.043   8.820  1.00  0.00      R00  C  
ATOM   4288  CD1 TRP 0 268       5.601  -4.463   6.589  1.00  0.00      R00  C  
ATOM   4289  NE1 TRP 0 268       4.797  -5.268   5.793  1.00  0.00      R00  N  
ATOM   4290  CZ2 TRP 0 268       3.211  -7.264   6.163  1.00  0.00      R00  C  
ATOM   4291  CZ3 TRP 0 268       3.180  -8.044   8.473  1.00  0.00      R00  C  
ATOM   4292  CH2 TRP 0 268       2.724  -8.101   7.155  1.00  0.00      R00  C  
ATOM   4293  H   TRP 0 268       4.695  -2.445   8.701  1.00  0.00      R00  H  
ATOM   4294  HE1 TRP 0 268       4.743  -5.214   4.786  1.00  0.00      R00  H  
ATOM   4295  HA  TRP 0 268       4.856  -4.641  10.467  1.00  0.00           H  
ATOM   4296  HB3 TRP 0 268       6.996  -5.205   9.286  1.00  0.00           H  
ATOM   4297  HB2 TRP 0 268       6.927  -3.527   8.668  1.00  0.00           H  
ATOM   4298  HE3 TRP 0 268       4.413  -6.946   9.857  1.00  0.00           H  
ATOM   4299  HD1 TRP 0 268       6.117  -3.577   6.247  1.00  0.00           H  
ATOM   4300  HZ2 TRP 0 268       3.022  -7.425   5.111  1.00  0.00           H  
ATOM   4301  HZ3 TRP 0 268       2.870  -8.756   9.223  1.00  0.00           H  
ATOM   4302  HH2 TRP 0 268       1.958  -8.812   6.883  1.00  0.00           H  
ATOM   4303  N   ALA 0 269       6.895  -2.013  11.031  1.00  0.00      R00  N  
ATOM   4304  CA  ALA 0 269       7.734  -1.366  11.995  1.00  0.00      R00  C  
ATOM   4305  C   ALA 0 269       7.113  -1.057  13.364  1.00  0.00      R00  C  
ATOM   4306  O   ALA 0 269       7.886  -1.011  14.334  1.00  0.00      R00  O  
ATOM   4307  CB  ALA 0 269       8.372  -0.049  11.351  1.00  0.00      R00  C  
ATOM   4308  H   ALA 0 269       6.832  -1.572  10.124  1.00  0.00      R00  H  
ATOM   4309  HA  ALA 0 269       8.587  -1.955  12.333  1.00  0.00           H  
ATOM   4310  HB1 ALA 0 269       8.907  -0.361  10.454  1.00  0.00           H  
ATOM   4311  HB2 ALA 0 269       7.622   0.633  10.950  1.00  0.00           H  
ATOM   4312  HB3 ALA 0 269       9.019   0.565  11.978  1.00  0.00           H  
ATOM   4313  N   CYS 0 270       5.793  -0.811  13.429  1.00  0.00      R00  N  
ATOM   4314  CA  CYS 0 270       5.112  -0.742  14.731  1.00  0.00      R00  C  
ATOM   4315  C   CYS 0 270       5.089  -2.074  15.555  1.00  0.00      R00  C  
ATOM   4316  O   CYS 0 270       5.362  -2.176  16.732  1.00  0.00      R00  O  
ATOM   4317  CB  CYS 0 270       3.659  -0.182  14.679  1.00  0.00      R00  C  
ATOM   4318  SG  CYS 0 270       3.829   1.603  14.241  1.00  0.00      R00  S  
ATOM   4319  H   CYS 0 270       5.188  -0.599  12.648  1.00  0.00      R00  H  
ATOM   4320  HA  CYS 0 270       5.730  -0.171  15.423  1.00  0.00           H  
ATOM   4321  HB3 CYS 0 270       3.164  -0.290  15.644  1.00  0.00           H  
ATOM   4322  HB2 CYS 0 270       2.953  -0.694  14.025  1.00  0.00           H  
ATOM   4323  HG  CYS 0 270       4.650   1.828  15.271  1.00  0.00           H  
ATOM   4324  N   GLN 0 271       4.731  -3.132  14.877  1.00  0.00      R00  N  
ATOM   4325  CA  GLN 0 271       4.707  -4.486  15.451  1.00  0.00      R00  C  
ATOM   4326  C   GLN 0 271       6.136  -5.041  15.829  1.00  0.00      R00  C  
ATOM   4327  O   GLN 0 271       6.346  -5.743  16.801  1.00  0.00      R00  O  
ATOM   4328  CB  GLN 0 271       4.009  -5.433  14.595  1.00  0.00      R00  C  
ATOM   4329  CG  GLN 0 271       2.622  -4.948  14.065  1.00  0.00      R00  C  
ATOM   4330  CD  GLN 0 271       2.017  -5.924  13.021  1.00  0.00      R00  C  
ATOM   4331  OE1 GLN 0 271       1.638  -7.062  13.318  1.00  0.00      R00  O  
ATOM   4332  NE2 GLN 0 271       1.938  -5.477  11.781  1.00  0.00      R00  N  
ATOM   4333  H   GLN 0 271       4.284  -2.975  13.985  1.00  0.00      R00  H  
ATOM   4334 HE21 GLN 0 271       1.596  -6.014  10.997  1.00  0.00      R00  H  
ATOM   4335 HE22 GLN 0 271       2.324  -4.561  11.599  1.00  0.00      R00  H  
ATOM   4336  HA  GLN 0 271       4.144  -4.474  16.384  1.00  0.00           H  
ATOM   4337  HB3 GLN 0 271       3.952  -6.342  15.193  1.00  0.00           H  
ATOM   4338  HB2 GLN 0 271       4.579  -5.695  13.704  1.00  0.00           H  
ATOM   4339  HG3 GLN 0 271       2.647  -3.935  13.662  1.00  0.00           H  
ATOM   4340  HG2 GLN 0 271       1.979  -4.783  14.930  1.00  0.00           H  
ATOM   4341  N   VAL 0 272       7.089  -4.739  14.963  1.00  0.00      R00  N  
ATOM   4342  CA  VAL 0 272       8.407  -5.208  15.057  1.00  0.00      R00  C  
ATOM   4343  C   VAL 0 272       9.116  -4.388  16.143  1.00  0.00      R00  C  
ATOM   4344  O   VAL 0 272       9.893  -5.009  16.822  1.00  0.00      R00  O  
ATOM   4345  CB  VAL 0 272       9.063  -4.883  13.712  1.00  0.00      R00  C  
ATOM   4346  CG1 VAL 0 272      10.687  -4.898  13.684  1.00  0.00      R00  C  
ATOM   4347  CG2 VAL 0 272       8.651  -5.816  12.503  1.00  0.00      R00  C  
ATOM   4348  H   VAL 0 272       6.780  -4.145  14.206  1.00  0.00      R00  H  
ATOM   4349  HA  VAL 0 272       8.521  -6.274  15.252  1.00  0.00           H  
ATOM   4350  HB  VAL 0 272       8.638  -3.919  13.433  1.00  0.00           H  
ATOM   4351 HG11 VAL 0 272      11.126  -5.824  14.057  1.00  0.00           H  
ATOM   4352 HG12 VAL 0 272      11.107  -4.763  12.687  1.00  0.00           H  
ATOM   4353 HG13 VAL 0 272      10.995  -4.151  14.415  1.00  0.00           H  
ATOM   4354 HG21 VAL 0 272       9.120  -5.497  11.572  1.00  0.00           H  
ATOM   4355 HG22 VAL 0 272       9.182  -6.724  12.789  1.00  0.00           H  
ATOM   4356 HG23 VAL 0 272       7.594  -5.932  12.264  1.00  0.00           H  
ATOM   4357  N   ALA 0 273       8.814  -3.101  16.379  1.00  0.00      R00  N  
ATOM   4358  CA  ALA 0 273       9.417  -2.344  17.486  1.00  0.00      R00  C  
ATOM   4359  C   ALA 0 273       9.345  -3.135  18.863  1.00  0.00      R00  C  
ATOM   4360  O   ALA 0 273      10.314  -3.297  19.634  1.00  0.00      R00  O  
ATOM   4361  CB  ALA 0 273       8.842  -0.902  17.522  1.00  0.00      R00  C  
ATOM   4362  H   ALA 0 273       8.279  -2.595  15.688  1.00  0.00      R00  H  
ATOM   4363  HA  ALA 0 273      10.500  -2.362  17.366  1.00  0.00           H  
ATOM   4364  HB1 ALA 0 273       9.311  -0.182  16.852  1.00  0.00           H  
ATOM   4365  HB2 ALA 0 273       7.756  -0.825  17.572  1.00  0.00           H  
ATOM   4366  HB3 ALA 0 273       9.207  -0.647  18.517  1.00  0.00           H  
ATOM   4367  N   LEU 0 274       8.130  -3.734  19.049  1.00  0.00      R00  N  
ATOM   4368  CA  LEU 0 274       7.693  -4.392  20.220  1.00  0.00      R00  C  
ATOM   4369  C   LEU 0 274       8.306  -5.791  20.387  1.00  0.00      R00  C  
ATOM   4370  O   LEU 0 274       8.570  -6.176  21.550  1.00  0.00      R00  O  
ATOM   4371  CB  LEU 0 274       6.146  -4.461  20.248  1.00  0.00      R00  C  
ATOM   4372  CG  LEU 0 274       5.449  -3.083  20.120  1.00  0.00      R00  C  
ATOM   4373  CD1 LEU 0 274       3.902  -3.416  20.290  1.00  0.00      R00  C  
ATOM   4374  CD2 LEU 0 274       5.881  -1.959  21.033  1.00  0.00      R00  C  
ATOM   4375  H   LEU 0 274       7.456  -3.615  18.307  1.00  0.00      R00  H  
ATOM   4376  HA  LEU 0 274       8.042  -3.839  21.093  1.00  0.00           H  
ATOM   4377  HB3 LEU 0 274       5.873  -4.971  21.172  1.00  0.00           H  
ATOM   4378  HB2 LEU 0 274       5.780  -5.071  19.422  1.00  0.00           H  
ATOM   4379  HG  LEU 0 274       5.592  -2.686  19.115  1.00  0.00           H  
ATOM   4380 HD11 LEU 0 274       3.673  -4.464  20.098  1.00  0.00           H  
ATOM   4381 HD12 LEU 0 274       3.573  -3.267  21.319  1.00  0.00           H  
ATOM   4382 HD13 LEU 0 274       3.259  -2.774  19.687  1.00  0.00           H  
ATOM   4383 HD21 LEU 0 274       5.047  -1.437  21.502  1.00  0.00           H  
ATOM   4384 HD22 LEU 0 274       6.544  -2.284  21.835  1.00  0.00           H  
ATOM   4385 HD23 LEU 0 274       6.510  -1.270  20.471  1.00  0.00           H  
ATOM   4386  N   ILE 0 275       8.319  -6.668  19.368  1.00  0.00      R00  N  
ATOM   4387  CA  ILE 0 275       8.695  -8.097  19.535  1.00  0.00      R00  C  
ATOM   4388  C   ILE 0 275      10.246  -8.416  19.469  1.00  0.00      R00  C  
ATOM   4389  O   ILE 0 275      10.746  -9.512  19.764  1.00  0.00      R00  O  
ATOM   4390  CB  ILE 0 275       7.917  -8.944  18.529  1.00  0.00      R00  C  
ATOM   4391  CG2 ILE 0 275       6.459  -9.078  18.896  1.00  0.00      R00  C  
ATOM   4392  CG1 ILE 0 275       8.292  -8.583  17.050  1.00  0.00      R00  C  
ATOM   4393  CD1 ILE 0 275       9.597  -9.167  16.505  1.00  0.00      R00  C  
ATOM   4394  H   ILE 0 275       8.070  -6.273  18.472  1.00  0.00      R00  H  
ATOM   4395  HA  ILE 0 275       8.268  -8.350  20.505  1.00  0.00           H  
ATOM   4396  HB  ILE 0 275       8.332  -9.942  18.669  1.00  0.00           H  
ATOM   4397 HG21 ILE 0 275       6.301  -9.521  19.880  1.00  0.00           H  
ATOM   4398 HG22 ILE 0 275       5.905  -8.145  18.805  1.00  0.00           H  
ATOM   4399 HG23 ILE 0 275       6.003  -9.810  18.229  1.00  0.00           H  
ATOM   4400 HG13 ILE 0 275       8.131  -7.512  16.924  1.00  0.00           H  
ATOM   4401 HG12 ILE 0 275       7.538  -9.080  16.440  1.00  0.00           H  
ATOM   4402 HD11 ILE 0 275       9.991  -9.941  17.164  1.00  0.00           H  
ATOM   4403 HD12 ILE 0 275       9.365  -9.576  15.521  1.00  0.00           H  
ATOM   4404 HD13 ILE 0 275      10.375  -8.410  16.414  1.00  0.00           H  
ATOM   4405  N   TYR 0 276      10.976  -7.478  18.885  1.00  0.00      R00  N  
ATOM   4406  CA  TYR 0 276      12.413  -7.471  18.646  1.00  0.00      R00  C  
ATOM   4407  C   TYR 0 276      13.127  -7.415  20.002  1.00  0.00      R00  C  
ATOM   4408  O   TYR 0 276      12.527  -6.867  20.940  1.00  0.00      R00  O  
ATOM   4409  CB  TYR 0 276      12.755  -6.359  17.691  1.00  0.00      R00  C  
ATOM   4410  CG  TYR 0 276      14.228  -6.135  17.283  1.00  0.00      R00  C  
ATOM   4411  CD1 TYR 0 276      14.949  -7.281  16.684  1.00  0.00      R00  C  
ATOM   4412  CE1 TYR 0 276      16.304  -7.079  16.457  1.00  0.00      R00  C  
ATOM   4413  CD2 TYR 0 276      14.871  -4.948  17.634  1.00  0.00      R00  C  
ATOM   4414  CE2 TYR 0 276      16.238  -4.884  17.469  1.00  0.00      R00  C  
ATOM   4415  CZ  TYR 0 276      16.923  -5.920  16.872  1.00  0.00      R00  C  
ATOM   4416  OH  TYR 0 276      18.279  -5.879  16.897  1.00  0.00      R00  O  
ATOM   4417  H   TYR 0 276      10.567  -6.566  18.735  1.00  0.00      R00  H  
ATOM   4418  HH  TYR 0 276      18.820  -6.477  16.375  1.00  0.00      R00  H  
ATOM   4419  HA  TYR 0 276      12.641  -8.470  18.273  1.00  0.00           H  
ATOM   4420  HB3 TYR 0 276      12.185  -5.459  17.922  1.00  0.00           H  
ATOM   4421  HB2 TYR 0 276      12.249  -6.762  16.814  1.00  0.00           H  
ATOM   4422  HD1 TYR 0 276      14.541  -8.211  16.316  1.00  0.00           H  
ATOM   4423  HE1 TYR 0 276      16.898  -7.892  16.066  1.00  0.00           H  
ATOM   4424  HD2 TYR 0 276      14.293  -4.155  18.086  1.00  0.00           H  
ATOM   4425  HE2 TYR 0 276      16.687  -3.935  17.724  1.00  0.00           H  
ATOM   4426  N   SER 0 277      14.257  -8.074  20.013  1.00  0.00      R00  N  
ATOM   4427  CA  SER 0 277      15.159  -8.162  21.147  1.00  0.00      R00  C  
ATOM   4428  C   SER 0 277      15.915  -6.811  21.372  1.00  0.00      R00  C  
ATOM   4429  O   SER 0 277      16.873  -6.587  20.670  1.00  0.00      R00  O  
ATOM   4430  CB  SER 0 277      16.045  -9.425  21.032  1.00  0.00      R00  C  
ATOM   4431  OG  SER 0 277      16.680  -9.522  19.811  1.00  0.00      R00  O  
ATOM   4432  H   SER 0 277      14.684  -8.686  19.332  1.00  0.00      R00  H  
ATOM   4433  HG  SER 0 277      16.803 -10.468  19.703  1.00  0.00      R00  H  
ATOM   4434  HA  SER 0 277      14.503  -8.291  22.008  1.00  0.00           H  
ATOM   4435  HB3 SER 0 277      15.536 -10.374  21.198  1.00  0.00           H  
ATOM   4436  HB2 SER 0 277      16.736  -9.442  21.875  1.00  0.00           H  
ATOM   4437  N   GLN 0 278      15.358  -5.971  22.249  1.00  0.00      R00  N  
ATOM   4438  CA  GLN 0 278      15.872  -4.690  22.568  1.00  0.00      R00  C  
ATOM   4439  C   GLN 0 278      15.381  -4.300  23.937  1.00  0.00      R00  C  
ATOM   4440  O   GLN 0 278      14.631  -5.047  24.566  1.00  0.00      R00  O  
ATOM   4441  CB  GLN 0 278      15.634  -3.671  21.421  1.00  0.00      R00  C  
ATOM   4442  CG  GLN 0 278      14.141  -3.347  21.077  1.00  0.00      R00  C  
ATOM   4443  CD  GLN 0 278      14.033  -2.147  20.123  1.00  0.00      R00  C  
ATOM   4444  OE1 GLN 0 278      14.903  -1.259  20.208  1.00  0.00      R00  O  
ATOM   4445  NE2 GLN 0 278      12.978  -1.920  19.364  1.00  0.00      R00  N  
ATOM   4446  H   GLN 0 278      14.475  -6.162  22.700  1.00  0.00      R00  H  
ATOM   4447 HE21 GLN 0 278      12.938  -1.039  18.872  1.00  0.00      R00  H  
ATOM   4448 HE22 GLN 0 278      12.164  -2.517  19.332  1.00  0.00      R00  H  
ATOM   4449  HA  GLN 0 278      16.947  -4.855  22.495  1.00  0.00           H  
ATOM   4450  HB3 GLN 0 278      16.127  -4.030  20.517  1.00  0.00           H  
ATOM   4451  HB2 GLN 0 278      16.262  -2.853  21.775  1.00  0.00           H  
ATOM   4452  HG3 GLN 0 278      13.686  -2.980  21.997  1.00  0.00           H  
ATOM   4453  HG2 GLN 0 278      13.593  -4.207  20.692  1.00  0.00           H  
ATOM   4454  N   ALA 0 279      15.857  -3.167  24.479  1.00  0.00      R00  N  
ATOM   4455  CA  ALA 0 279      15.605  -2.645  25.832  1.00  0.00      R00  C  
ATOM   4456  C   ALA 0 279      14.098  -2.348  25.905  1.00  0.00      R00  C  
ATOM   4457  O   ALA 0 279      13.500  -1.854  24.920  1.00  0.00      R00  O  
ATOM   4458  CB  ALA 0 279      16.596  -1.534  26.118  1.00  0.00      R00  C  
ATOM   4459  H   ALA 0 279      16.392  -2.516  23.923  1.00  0.00      R00  H  
ATOM   4460  HA  ALA 0 279      15.829  -3.506  26.460  1.00  0.00           H  
ATOM   4461  HB1 ALA 0 279      16.799  -1.403  27.181  1.00  0.00           H  
ATOM   4462  HB2 ALA 0 279      17.593  -1.792  25.760  1.00  0.00           H  
ATOM   4463  HB3 ALA 0 279      16.419  -0.507  25.797  1.00  0.00           H  
ATOM   4464  N   THR 0 280      13.501  -2.839  26.972  1.00  0.00      R00  N  
ATOM   4465  CA  THR 0 280      12.047  -2.831  27.250  1.00  0.00      R00  C  
ATOM   4466  C   THR 0 280      11.351  -1.447  27.013  1.00  0.00      R00  C  
ATOM   4467  O   THR 0 280      10.254  -1.533  26.344  1.00  0.00      R00  O  
ATOM   4468  CB  THR 0 280      11.864  -3.338  28.718  1.00  0.00      R00  C  
ATOM   4469  OG1 THR 0 280      12.447  -4.653  28.757  1.00  0.00      R00  O  
ATOM   4470  CG2 THR 0 280      10.336  -3.470  29.201  1.00  0.00      R00  C  
ATOM   4471  H   THR 0 280      14.047  -3.455  27.557  1.00  0.00      R00  H  
ATOM   4472  HG1 THR 0 280      12.410  -5.065  27.891  1.00  0.00      R00  H  
ATOM   4473  HA  THR 0 280      11.547  -3.600  26.661  1.00  0.00           H  
ATOM   4474  HB  THR 0 280      12.429  -2.648  29.345  1.00  0.00           H  
ATOM   4475 HG21 THR 0 280       9.765  -2.551  29.064  1.00  0.00           H  
ATOM   4476 HG22 THR 0 280       9.959  -4.269  28.564  1.00  0.00           H  
ATOM   4477 HG23 THR 0 280      10.209  -3.916  30.188  1.00  0.00           H  
ATOM   4478  N   GLU 0 281      12.000  -0.311  27.349  1.00  0.00      R00  N  
ATOM   4479  CA  GLU 0 281      11.237   0.926  27.101  1.00  0.00      R00  C  
ATOM   4480  C   GLU 0 281      11.280   1.199  25.580  1.00  0.00      R00  C  
ATOM   4481  O   GLU 0 281      10.437   2.006  25.089  1.00  0.00      R00  O  
ATOM   4482  CB  GLU 0 281      12.009   2.026  27.868  1.00  0.00      R00  C  
ATOM   4483  CG  GLU 0 281      11.336   3.377  28.127  1.00  0.00      R00  C  
ATOM   4484  CD  GLU 0 281      12.041   4.248  29.159  1.00  0.00      R00  C  
ATOM   4485  OE1 GLU 0 281      13.248   4.047  29.327  1.00  0.00      R00  O  
ATOM   4486  OE2 GLU 0 281      11.233   4.938  29.871  1.00  0.00      R00  O1-
ATOM   4487  H   GLU 0 281      12.920  -0.265  27.764  1.00  0.00      R00  H  
ATOM   4488  HA  GLU 0 281      10.244   0.838  27.541  1.00  0.00           H  
ATOM   4489  HB3 GLU 0 281      13.044   2.162  27.554  1.00  0.00           H  
ATOM   4490  HB2 GLU 0 281      11.962   1.619  28.878  1.00  0.00           H  
ATOM   4491  HG3 GLU 0 281      10.351   3.082  28.489  1.00  0.00           H  
ATOM   4492  HG2 GLU 0 281      11.254   3.900  27.174  1.00  0.00           H  
ATOM   4493  N   CYS 0 282      12.159   0.560  24.776  1.00  0.00      R00  N  
ATOM   4494  CA  CYS 0 282      12.308   0.681  23.291  1.00  0.00      R00  C  
ATOM   4495  C   CYS 0 282      11.440  -0.408  22.587  1.00  0.00      R00  C  
ATOM   4496  O   CYS 0 282      11.003  -0.174  21.459  1.00  0.00      R00  O  
ATOM   4497  CB  CYS 0 282      13.793   0.485  22.801  1.00  0.00      R00  C  
ATOM   4498  SG  CYS 0 282      14.851   1.843  23.511  1.00  0.00      R00  S  
ATOM   4499  H   CYS 0 282      12.847   0.070  25.330  1.00  0.00      R00  H  
ATOM   4500  HA  CYS 0 282      12.014   1.703  23.054  1.00  0.00           H  
ATOM   4501  HB3 CYS 0 282      13.864   0.405  21.716  1.00  0.00           H  
ATOM   4502  HB2 CYS 0 282      14.172  -0.480  23.135  1.00  0.00           H  
ATOM   4503  HG  CYS 0 282      16.013   1.673  22.873  1.00  0.00           H  
ATOM   4504  N   ALA 0 283      11.072  -1.448  23.284  1.00  0.00      R00  N  
ATOM   4505  CA  ALA 0 283      10.079  -2.557  23.000  1.00  0.00      R00  C  
ATOM   4506  C   ALA 0 283       8.740  -2.333  23.621  1.00  0.00      R00  C  
ATOM   4507  O   ALA 0 283       7.998  -3.243  23.929  1.00  0.00      R00  O  
ATOM   4508  CB  ALA 0 283      10.689  -3.886  23.357  1.00  0.00      R00  C  
ATOM   4509  H   ALA 0 283      11.433  -1.491  24.226  1.00  0.00      R00  H  
ATOM   4510  HA  ALA 0 283      10.037  -2.659  21.915  1.00  0.00           H  
ATOM   4511  HB1 ALA 0 283      10.906  -3.961  24.423  1.00  0.00           H  
ATOM   4512  HB2 ALA 0 283       9.968  -4.696  23.254  1.00  0.00           H  
ATOM   4513  HB3 ALA 0 283      11.661  -3.966  22.869  1.00  0.00           H  
ATOM   4514  N   SER 0 284       8.382  -1.081  23.734  1.00  0.00      R00  N  
ATOM   4515  CA  SER 0 284       6.919  -0.753  24.119  1.00  0.00      R00  C  
ATOM   4516  C   SER 0 284       6.527   0.618  23.466  1.00  0.00      R00  C  
ATOM   4517  O   SER 0 284       7.384   1.425  23.142  1.00  0.00      R00  O  
ATOM   4518  CB  SER 0 284       6.799  -0.711  25.655  1.00  0.00      R00  C  
ATOM   4519  OG  SER 0 284       7.817  -0.098  26.343  1.00  0.00      R00  O  
ATOM   4520  H   SER 0 284       8.938  -0.320  23.371  1.00  0.00      R00  H  
ATOM   4521  HG  SER 0 284       8.610  -0.616  26.188  1.00  0.00      R00  H  
ATOM   4522  HA  SER 0 284       6.170  -1.453  23.748  1.00  0.00           H  
ATOM   4523  HB3 SER 0 284       6.605  -1.731  25.988  1.00  0.00           H  
ATOM   4524  HB2 SER 0 284       5.857  -0.220  25.899  1.00  0.00           H  
ATOM   4525  N   HIS 0 285       5.256   0.825  23.209  1.00  0.00      R00  N  
ATOM   4526  CA  HIS 0 285       4.572   2.042  22.708  1.00  0.00      R00  C  
ATOM   4527  C   HIS 0 285       3.616   2.521  23.792  1.00  0.00      R00  C  
ATOM   4528  O   HIS 0 285       3.011   1.712  24.394  1.00  0.00      R00  O  
ATOM   4529  CB  HIS 0 285       3.827   1.821  21.442  1.00  0.00      R00  C  
ATOM   4530  CG  HIS 0 285       4.741   1.693  20.213  1.00  0.00      R00  C  
ATOM   4531  ND1 HIS 0 285       4.361   1.054  19.080  1.00  0.00      R00  N  
ATOM   4532  CD2 HIS 0 285       6.115   1.967  20.027  1.00  0.00      R00  C  
ATOM   4533  NE2 HIS 0 285       6.461   1.636  18.732  1.00  0.00      R00  N  
ATOM   4534  CE1 HIS 0 285       5.371   0.998  18.272  1.00  0.00      R00  C  
ATOM   4535  H   HIS 0 285       4.649   0.099  23.563  1.00  0.00      R00  H  
ATOM   4536  HD1 HIS 0 285       3.393   0.828  18.899  1.00  0.00      R00  H  
ATOM   4537  HA  HIS 0 285       5.304   2.837  22.569  1.00  0.00           H  
ATOM   4538  HB3 HIS 0 285       3.166   2.585  21.031  1.00  0.00           H  
ATOM   4539  HB2 HIS 0 285       3.164   0.967  21.574  1.00  0.00           H  
ATOM   4540  HD2 HIS 0 285       6.793   2.550  20.631  1.00  0.00           H  
ATOM   4541  HE1 HIS 0 285       5.172   0.500  17.335  1.00  0.00           H  
ATOM   4542  N   VAL 0 286       3.345   3.835  23.867  1.00  0.00      R00  N  
ATOM   4543  CA  VAL 0 286       2.348   4.510  24.700  1.00  0.00      R00  C  
ATOM   4544  C   VAL 0 286       0.886   4.115  24.495  1.00  0.00      R00  C  
ATOM   4545  O   VAL 0 286       0.092   4.240  25.432  1.00  0.00      R00  O  
ATOM   4546  CB  VAL 0 286       2.483   6.147  24.524  1.00  0.00      R00  C  
ATOM   4547  CG1 VAL 0 286       1.281   6.978  24.813  1.00  0.00      R00  C  
ATOM   4548  CG2 VAL 0 286       3.731   6.714  25.216  1.00  0.00      R00  C  
ATOM   4549  H   VAL 0 286       3.998   4.375  23.318  1.00  0.00      R00  H  
ATOM   4550  HA  VAL 0 286       2.511   4.321  25.761  1.00  0.00           H  
ATOM   4551  HB  VAL 0 286       2.712   6.407  23.491  1.00  0.00           H  
ATOM   4552 HG11 VAL 0 286       0.878   6.782  25.806  1.00  0.00           H  
ATOM   4553 HG12 VAL 0 286       1.503   8.044  24.758  1.00  0.00           H  
ATOM   4554 HG13 VAL 0 286       0.452   6.742  24.146  1.00  0.00           H  
ATOM   4555 HG21 VAL 0 286       4.640   6.174  24.949  1.00  0.00           H  
ATOM   4556 HG22 VAL 0 286       3.940   7.767  25.028  1.00  0.00           H  
ATOM   4557 HG23 VAL 0 286       3.677   6.719  26.305  1.00  0.00           H  
ATOM   4558  N   THR 0 287       0.494   3.820  23.235  1.00  0.00      R00  N  
ATOM   4559  CA  THR 0 287      -0.905   3.663  22.913  1.00  0.00      R00  C  
ATOM   4560  C   THR 0 287      -0.985   2.792  21.674  1.00  0.00      R00  C  
ATOM   4561  O   THR 0 287      -0.129   2.894  20.819  1.00  0.00      R00  O  
ATOM   4562  CB  THR 0 287      -1.528   5.065  22.628  1.00  0.00      R00  C  
ATOM   4563  OG1 THR 0 287      -2.916   4.987  22.204  1.00  0.00      R00  O  
ATOM   4564  CG2 THR 0 287      -0.838   6.038  21.583  1.00  0.00      R00  C  
ATOM   4565  H   THR 0 287       1.105   3.899  22.435  1.00  0.00      R00  H  
ATOM   4566  HG1 THR 0 287      -3.372   4.493  22.890  1.00  0.00      R00  H  
ATOM   4567  HA  THR 0 287      -1.450   3.111  23.678  1.00  0.00           H  
ATOM   4568  HB  THR 0 287      -1.529   5.659  23.542  1.00  0.00           H  
ATOM   4569 HG21 THR 0 287      -0.773   5.663  20.561  1.00  0.00           H  
ATOM   4570 HG22 THR 0 287      -1.463   6.930  21.605  1.00  0.00           H  
ATOM   4571 HG23 THR 0 287       0.164   6.356  21.874  1.00  0.00           H  
ATOM   4572  N   ILE 0 288      -2.046   1.994  21.509  1.00  0.00      R00  N  
ATOM   4573  CA  ILE 0 288      -2.271   1.127  20.380  1.00  0.00      R00  C  
ATOM   4574  C   ILE 0 288      -2.795   1.898  19.183  1.00  0.00      R00  C  
ATOM   4575  O   ILE 0 288      -2.855   1.260  18.106  1.00  0.00      R00  O  
ATOM   4576  CB  ILE 0 288      -3.059  -0.177  20.801  1.00  0.00      R00  C  
ATOM   4577  CG2 ILE 0 288      -2.237  -1.069  21.723  1.00  0.00      R00  C  
ATOM   4578  CG1 ILE 0 288      -4.427   0.104  21.338  1.00  0.00      R00  C  
ATOM   4579  CD1 ILE 0 288      -5.369  -1.111  21.343  1.00  0.00      R00  C  
ATOM   4580  H   ILE 0 288      -2.722   1.908  22.255  1.00  0.00      R00  H  
ATOM   4581  HA  ILE 0 288      -1.308   0.805  19.983  1.00  0.00           H  
ATOM   4582  HB  ILE 0 288      -3.063  -0.783  19.895  1.00  0.00           H  
ATOM   4583 HG21 ILE 0 288      -2.026  -0.462  22.603  1.00  0.00           H  
ATOM   4584 HG22 ILE 0 288      -2.537  -2.106  21.875  1.00  0.00           H  
ATOM   4585 HG23 ILE 0 288      -1.261  -1.136  21.240  1.00  0.00           H  
ATOM   4586 HG13 ILE 0 288      -4.998   0.864  20.803  1.00  0.00           H  
ATOM   4587 HG12 ILE 0 288      -4.364   0.497  22.352  1.00  0.00           H  
ATOM   4588 HD11 ILE 0 288      -5.276  -1.867  20.563  1.00  0.00           H  
ATOM   4589 HD12 ILE 0 288      -4.995  -1.647  22.215  1.00  0.00           H  
ATOM   4590 HD13 ILE 0 288      -6.440  -0.909  21.361  1.00  0.00           H  
ATOM   4591  N   THR 0 289      -3.078   3.205  19.273  1.00  0.00      R00  N  
ATOM   4592  CA  THR 0 289      -3.608   4.074  18.250  1.00  0.00      R00  C  
ATOM   4593  C   THR 0 289      -2.641   4.420  17.098  1.00  0.00      R00  C  
ATOM   4594  O   THR 0 289      -3.093   4.480  15.948  1.00  0.00      R00  O  
ATOM   4595  CB  THR 0 289      -4.332   5.286  18.844  1.00  0.00      R00  C  
ATOM   4596  OG1 THR 0 289      -5.218   4.789  19.779  1.00  0.00      R00  O  
ATOM   4597  CG2 THR 0 289      -5.207   6.088  17.909  1.00  0.00      R00  C  
ATOM   4598  H   THR 0 289      -2.910   3.669  20.155  1.00  0.00      R00  H  
ATOM   4599  HG1 THR 0 289      -5.694   4.009  19.485  1.00  0.00      R00  H  
ATOM   4600  HA  THR 0 289      -4.391   3.525  17.726  1.00  0.00           H  
ATOM   4601  HB  THR 0 289      -3.731   5.968  19.446  1.00  0.00           H  
ATOM   4602 HG21 THR 0 289      -4.568   6.492  17.125  1.00  0.00           H  
ATOM   4603 HG22 THR 0 289      -5.862   5.399  17.377  1.00  0.00           H  
ATOM   4604 HG23 THR 0 289      -5.647   6.957  18.398  1.00  0.00           H  
ATOM   4605  N   VAL 0 290      -1.290   4.535  17.403  1.00  0.00      R00  N  
ATOM   4606  CA  VAL 0 290      -0.199   4.604  16.386  1.00  0.00      R00  C  
ATOM   4607  C   VAL 0 290      -0.283   3.351  15.445  1.00  0.00      R00  C  
ATOM   4608  O   VAL 0 290      -0.125   3.478  14.263  1.00  0.00      R00  O  
ATOM   4609  CB  VAL 0 290       1.198   4.601  17.087  1.00  0.00      R00  C  
ATOM   4610  CG1 VAL 0 290       1.332   5.867  18.053  1.00  0.00      R00  C  
ATOM   4611  CG2 VAL 0 290       1.736   3.308  17.822  1.00  0.00      R00  C  
ATOM   4612  H   VAL 0 290      -0.984   4.531  18.365  1.00  0.00      R00  H  
ATOM   4613  HA  VAL 0 290      -0.357   5.488  15.768  1.00  0.00           H  
ATOM   4614  HB  VAL 0 290       1.879   4.751  16.249  1.00  0.00           H  
ATOM   4615 HG11 VAL 0 290       0.807   6.777  17.762  1.00  0.00           H  
ATOM   4616 HG12 VAL 0 290       0.742   5.793  18.967  1.00  0.00           H  
ATOM   4617 HG13 VAL 0 290       2.359   6.218  18.153  1.00  0.00           H  
ATOM   4618 HG21 VAL 0 290       2.469   3.526  18.599  1.00  0.00           H  
ATOM   4619 HG22 VAL 0 290       0.869   2.814  18.260  1.00  0.00           H  
ATOM   4620 HG23 VAL 0 290       2.217   2.568  17.183  1.00  0.00           H  
ATOM   4621  N   PHE 0 291      -0.564   2.149  16.035  1.00  0.00      R00  N  
ATOM   4622  CA  PHE 0 291      -0.792   0.865  15.271  1.00  0.00      R00  C  
ATOM   4623  C   PHE 0 291      -2.116   0.903  14.485  1.00  0.00      R00  C  
ATOM   4624  O   PHE 0 291      -2.107   0.474  13.306  1.00  0.00      R00  O  
ATOM   4625  CB  PHE 0 291      -0.811  -0.426  16.063  1.00  0.00      R00  C  
ATOM   4626  CG  PHE 0 291      -0.926  -1.691  15.179  1.00  0.00      R00  C  
ATOM   4627  CD1 PHE 0 291       0.059  -1.999  14.238  1.00  0.00      R00  C  
ATOM   4628  CD2 PHE 0 291      -1.944  -2.621  15.353  1.00  0.00      R00  C  
ATOM   4629  CE1 PHE 0 291      -0.040  -3.145  13.451  1.00  0.00      R00  C  
ATOM   4630  CE2 PHE 0 291      -1.948  -3.838  14.687  1.00  0.00      R00  C  
ATOM   4631  CZ  PHE 0 291      -1.061  -4.058  13.660  1.00  0.00      R00  C  
ATOM   4632  H   PHE 0 291      -0.955   2.204  16.965  1.00  0.00      R00  H  
ATOM   4633  HA  PHE 0 291       0.030   0.847  14.555  1.00  0.00           H  
ATOM   4634  HB3 PHE 0 291      -1.452  -0.340  16.940  1.00  0.00           H  
ATOM   4635  HB2 PHE 0 291       0.233  -0.392  16.376  1.00  0.00           H  
ATOM   4636  HD1 PHE 0 291       0.823  -1.236  14.227  1.00  0.00           H  
ATOM   4637  HD2 PHE 0 291      -2.631  -2.456  16.170  1.00  0.00           H  
ATOM   4638  HE1 PHE 0 291       0.674  -3.364  12.671  1.00  0.00           H  
ATOM   4639  HE2 PHE 0 291      -2.705  -4.582  14.888  1.00  0.00           H  
ATOM   4640  HZ  PHE 0 291      -1.241  -4.872  12.974  1.00  0.00           H  
ATOM   4641  N   LEU 0 292      -3.180   1.505  15.011  1.00  0.00      R00  N  
ATOM   4642  CA  LEU 0 292      -4.466   1.778  14.215  1.00  0.00      R00  C  
ATOM   4643  C   LEU 0 292      -4.323   2.582  12.879  1.00  0.00      R00  C  
ATOM   4644  O   LEU 0 292      -4.677   2.212  11.801  1.00  0.00      R00  O  
ATOM   4645  CB  LEU 0 292      -5.514   2.362  15.157  1.00  0.00      R00  C  
ATOM   4646  CG  LEU 0 292      -6.943   2.461  14.671  1.00  0.00      R00  C  
ATOM   4647  CD1 LEU 0 292      -7.512   1.067  14.353  1.00  0.00      R00  C  
ATOM   4648  CD2 LEU 0 292      -7.908   3.138  15.693  1.00  0.00      R00  C  
ATOM   4649  H   LEU 0 292      -3.216   1.697  16.002  1.00  0.00      R00  H  
ATOM   4650  HA  LEU 0 292      -4.960   0.829  14.003  1.00  0.00           H  
ATOM   4651  HB3 LEU 0 292      -5.170   3.365  15.410  1.00  0.00           H  
ATOM   4652  HB2 LEU 0 292      -5.398   1.810  16.089  1.00  0.00           H  
ATOM   4653  HG  LEU 0 292      -7.006   3.059  13.762  1.00  0.00           H  
ATOM   4654 HD11 LEU 0 292      -7.583   0.889  13.280  1.00  0.00           H  
ATOM   4655 HD12 LEU 0 292      -6.885   0.255  14.721  1.00  0.00           H  
ATOM   4656 HD13 LEU 0 292      -8.517   0.899  14.741  1.00  0.00           H  
ATOM   4657 HD21 LEU 0 292      -8.171   2.357  16.406  1.00  0.00           H  
ATOM   4658 HD22 LEU 0 292      -7.532   3.993  16.255  1.00  0.00           H  
ATOM   4659 HD23 LEU 0 292      -8.887   3.277  15.234  1.00  0.00           H  
ATOM   4660  N   VAL 0 293      -3.644   3.747  13.057  1.00  0.00      R00  N  
ATOM   4661  CA  VAL 0 293      -3.091   4.728  12.066  1.00  0.00      R00  C  
ATOM   4662  C   VAL 0 293      -2.214   4.080  11.039  1.00  0.00      R00  C  
ATOM   4663  O   VAL 0 293      -2.512   4.251   9.835  1.00  0.00      R00  O  
ATOM   4664  CB  VAL 0 293      -2.311   5.955  12.635  1.00  0.00      R00  C  
ATOM   4665  CG1 VAL 0 293      -1.631   6.867  11.574  1.00  0.00      R00  C  
ATOM   4666  CG2 VAL 0 293      -3.280   6.883  13.423  1.00  0.00      R00  C  
ATOM   4667  H   VAL 0 293      -3.485   4.052  14.007  1.00  0.00      R00  H  
ATOM   4668  HA  VAL 0 293      -3.934   5.191  11.554  1.00  0.00           H  
ATOM   4669  HB  VAL 0 293      -1.552   5.524  13.288  1.00  0.00           H  
ATOM   4670 HG11 VAL 0 293      -0.982   6.309  10.898  1.00  0.00           H  
ATOM   4671 HG12 VAL 0 293      -2.337   7.482  11.016  1.00  0.00           H  
ATOM   4672 HG13 VAL 0 293      -0.915   7.511  12.085  1.00  0.00           H  
ATOM   4673 HG21 VAL 0 293      -2.628   7.697  13.741  1.00  0.00           H  
ATOM   4674 HG22 VAL 0 293      -4.065   7.232  12.751  1.00  0.00           H  
ATOM   4675 HG23 VAL 0 293      -3.832   6.416  14.238  1.00  0.00           H  
ATOM   4676  N   ALA 0 294      -1.194   3.346  11.491  1.00  0.00      R00  N  
ATOM   4677  CA  ALA 0 294      -0.416   2.372  10.696  1.00  0.00      R00  C  
ATOM   4678  C   ALA 0 294      -1.290   1.384   9.879  1.00  0.00      R00  C  
ATOM   4679  O   ALA 0 294      -0.960   1.103   8.739  1.00  0.00      R00  O  
ATOM   4680  CB  ALA 0 294       0.660   1.702  11.509  1.00  0.00      R00  C  
ATOM   4681  H   ALA 0 294      -1.027   3.235  12.480  1.00  0.00      R00  H  
ATOM   4682  HA  ALA 0 294       0.117   3.043  10.022  1.00  0.00           H  
ATOM   4683  HB1 ALA 0 294       1.332   2.398  12.011  1.00  0.00           H  
ATOM   4684  HB2 ALA 0 294       0.259   1.159  12.365  1.00  0.00           H  
ATOM   4685  HB3 ALA 0 294       1.209   1.037  10.843  1.00  0.00           H  
ATOM   4686  N   ALA 0 295      -2.292   0.759  10.579  1.00  0.00      R00  N  
ATOM   4687  CA  ALA 0 295      -3.117  -0.277  10.045  1.00  0.00      R00  C  
ATOM   4688  C   ALA 0 295      -4.020   0.265   8.916  1.00  0.00      R00  C  
ATOM   4689  O   ALA 0 295      -4.046  -0.385   7.866  1.00  0.00      R00  O  
ATOM   4690  CB  ALA 0 295      -3.931  -0.901  11.096  1.00  0.00      R00  C  
ATOM   4691  H   ALA 0 295      -2.395   0.886  11.576  1.00  0.00      R00  H  
ATOM   4692  HA  ALA 0 295      -2.497  -1.074   9.634  1.00  0.00           H  
ATOM   4693  HB1 ALA 0 295      -3.352  -1.214  11.965  1.00  0.00           H  
ATOM   4694  HB2 ALA 0 295      -4.876  -0.408  11.324  1.00  0.00           H  
ATOM   4695  HB3 ALA 0 295      -4.438  -1.809  10.770  1.00  0.00           H  
ATOM   4696  N   CYS 0 296      -4.517   1.497   9.034  1.00  0.00      R00  N  
ATOM   4697  CA  CYS 0 296      -5.137   2.307   8.006  1.00  0.00      R00  C  
ATOM   4698  C   CYS 0 296      -4.214   2.644   6.797  1.00  0.00      R00  C  
ATOM   4699  O   CYS 0 296      -4.699   2.512   5.696  1.00  0.00      R00  O  
ATOM   4700  CB  CYS 0 296      -5.730   3.615   8.495  1.00  0.00      R00  C  
ATOM   4701  SG  CYS 0 296      -7.052   3.299   9.598  1.00  0.00      R00  S  
ATOM   4702  H   CYS 0 296      -4.311   1.990   9.892  1.00  0.00      R00  H  
ATOM   4703  HA  CYS 0 296      -5.947   1.720   7.575  1.00  0.00           H  
ATOM   4704  HB3 CYS 0 296      -6.114   4.247   7.694  1.00  0.00           H  
ATOM   4705  HB2 CYS 0 296      -4.936   4.186   8.975  1.00  0.00           H  
ATOM   4706  HG  CYS 0 296      -6.277   3.037  10.654  1.00  0.00           H  
ATOM   4707  N   PHE 0 297      -2.945   3.013   7.004  1.00  0.00      R00  N  
ATOM   4708  CA  PHE 0 297      -2.021   3.261   5.866  1.00  0.00      R00  C  
ATOM   4709  C   PHE 0 297      -1.679   2.022   5.083  1.00  0.00      R00  C  
ATOM   4710  O   PHE 0 297      -1.626   2.153   3.924  1.00  0.00      R00  O  
ATOM   4711  CB  PHE 0 297      -0.765   4.007   6.322  1.00  0.00      R00  C  
ATOM   4712  CG  PHE 0 297      -1.018   5.442   6.563  1.00  0.00      R00  C  
ATOM   4713  CD1 PHE 0 297      -1.583   6.268   5.479  1.00  0.00      R00  C  
ATOM   4714  CD2 PHE 0 297      -0.814   6.034   7.781  1.00  0.00      R00  C  
ATOM   4715  CE1 PHE 0 297      -1.787   7.601   5.683  1.00  0.00      R00  C  
ATOM   4716  CE2 PHE 0 297      -0.903   7.446   7.962  1.00  0.00      R00  C  
ATOM   4717  CZ  PHE 0 297      -1.469   8.165   6.911  1.00  0.00      R00  C  
ATOM   4718  H   PHE 0 297      -2.482   3.279   7.861  1.00  0.00      R00  H  
ATOM   4719  HA  PHE 0 297      -2.471   3.972   5.173  1.00  0.00           H  
ATOM   4720  HB3 PHE 0 297       0.044   3.909   5.597  1.00  0.00           H  
ATOM   4721  HB2 PHE 0 297      -0.554   3.594   7.308  1.00  0.00           H  
ATOM   4722  HD1 PHE 0 297      -1.751   5.851   4.497  1.00  0.00           H  
ATOM   4723  HD2 PHE 0 297      -0.229   5.533   8.538  1.00  0.00           H  
ATOM   4724  HE1 PHE 0 297      -2.366   8.144   4.950  1.00  0.00           H  
ATOM   4725  HE2 PHE 0 297      -0.701   7.952   8.894  1.00  0.00           H  
ATOM   4726  HZ  PHE 0 297      -1.863   9.126   7.205  1.00  0.00           H  
ATOM   4727  N   SER 0 298      -1.665   0.786   5.605  1.00  0.00      R00  N  
ATOM   4728  CA  SER 0 298      -1.604  -0.465   4.793  1.00  0.00      R00  C  
ATOM   4729  C   SER 0 298      -2.834  -0.687   3.926  1.00  0.00      R00  C  
ATOM   4730  O   SER 0 298      -2.766  -0.755   2.708  1.00  0.00      R00  O  
ATOM   4731  CB  SER 0 298      -1.190  -1.665   5.724  1.00  0.00      R00  C  
ATOM   4732  OG  SER 0 298      -2.244  -2.217   6.522  1.00  0.00      R00  O  
ATOM   4733  H   SER 0 298      -1.617   0.591   6.594  1.00  0.00      R00  H  
ATOM   4734  HG  SER 0 298      -2.197  -1.696   7.327  1.00  0.00      R00  H  
ATOM   4735  HA  SER 0 298      -0.758  -0.335   4.117  1.00  0.00           H  
ATOM   4736  HB3 SER 0 298      -0.303  -1.373   6.287  1.00  0.00           H  
ATOM   4737  HB2 SER 0 298      -0.917  -2.413   4.980  1.00  0.00           H  
ATOM   4738  N   TYR 0 299      -4.035  -0.562   4.544  1.00  0.00      R00  N  
ATOM   4739  CA  TYR 0 299      -5.275  -0.618   3.865  1.00  0.00      R00  C  
ATOM   4740  C   TYR 0 299      -5.359   0.546   2.804  1.00  0.00      R00  C  
ATOM   4741  O   TYR 0 299      -5.975   0.368   1.774  1.00  0.00      R00  O  
ATOM   4742  CB  TYR 0 299      -6.397  -0.548   4.844  1.00  0.00      R00  C  
ATOM   4743  CG  TYR 0 299      -6.808  -1.843   5.569  1.00  0.00      R00  C  
ATOM   4744  CD1 TYR 0 299      -5.945  -2.557   6.426  1.00  0.00      R00  C  
ATOM   4745  CE1 TYR 0 299      -6.372  -3.655   7.079  1.00  0.00      R00  C  
ATOM   4746  CD2 TYR 0 299      -8.106  -2.325   5.359  1.00  0.00      R00  C  
ATOM   4747  CE2 TYR 0 299      -8.605  -3.466   5.976  1.00  0.00      R00  C  
ATOM   4748  CZ  TYR 0 299      -7.675  -4.175   6.861  1.00  0.00      R00  C  
ATOM   4749  OH  TYR 0 299      -8.134  -5.257   7.588  1.00  0.00      R00  O  
ATOM   4750  H   TYR 0 299      -4.145  -0.452   5.542  1.00  0.00      R00  H  
ATOM   4751  HH  TYR 0 299      -8.461  -5.971   7.035  1.00  0.00      R00  H  
ATOM   4752  HA  TYR 0 299      -5.327  -1.560   3.319  1.00  0.00           H  
ATOM   4753  HB3 TYR 0 299      -7.286  -0.283   4.271  1.00  0.00           H  
ATOM   4754  HB2 TYR 0 299      -6.298   0.253   5.577  1.00  0.00           H  
ATOM   4755  HD1 TYR 0 299      -4.870  -2.480   6.497  1.00  0.00           H  
ATOM   4756  HE1 TYR 0 299      -5.814  -4.275   7.764  1.00  0.00           H  
ATOM   4757  HD2 TYR 0 299      -8.819  -1.729   4.810  1.00  0.00           H  
ATOM   4758  HE2 TYR 0 299      -9.641  -3.735   5.834  1.00  0.00           H  
ATOM   4759  N   SER 0 300      -4.734   1.719   2.922  1.00  0.00      R00  N  
ATOM   4760  CA  SER 0 300      -4.856   2.791   1.951  1.00  0.00      R00  C  
ATOM   4761  C   SER 0 300      -4.158   2.655   0.562  1.00  0.00      R00  C  
ATOM   4762  O   SER 0 300      -4.444   3.554  -0.285  1.00  0.00      R00  O  
ATOM   4763  CB  SER 0 300      -4.345   4.069   2.718  1.00  0.00      R00  C  
ATOM   4764  OG  SER 0 300      -5.264   4.317   3.826  1.00  0.00      R00  O  
ATOM   4765  H   SER 0 300      -3.983   1.849   3.586  1.00  0.00      R00  H  
ATOM   4766  HG  SER 0 300      -5.227   3.635   4.501  1.00  0.00      R00  H  
ATOM   4767  HA  SER 0 300      -5.900   2.927   1.671  1.00  0.00           H  
ATOM   4768  HB3 SER 0 300      -4.412   4.899   2.014  1.00  0.00           H  
ATOM   4769  HB2 SER 0 300      -3.298   4.033   3.020  1.00  0.00           H  
ATOM   4770  N   ASN 0 301      -3.469   1.519   0.375  1.00  0.00      R00  N  
ATOM   4771  CA  ASN 0 301      -2.923   1.082  -0.946  1.00  0.00      R00  C  
ATOM   4772  C   ASN 0 301      -3.967   1.199  -2.064  1.00  0.00      R00  C  
ATOM   4773  O   ASN 0 301      -3.612   1.475  -3.227  1.00  0.00      R00  O  
ATOM   4774  CB  ASN 0 301      -2.078  -0.221  -0.861  1.00  0.00      R00  C  
ATOM   4775  CG  ASN 0 301      -2.949  -1.499  -0.846  1.00  0.00      R00  C  
ATOM   4776  OD1 ASN 0 301      -3.291  -2.048  -1.890  1.00  0.00      R00  O  
ATOM   4777  ND2 ASN 0 301      -3.372  -2.049   0.302  1.00  0.00      R00  N  
ATOM   4778  H   ASN 0 301      -3.307   0.913   1.167  1.00  0.00      R00  H  
ATOM   4779 HD21 ASN 0 301      -4.028  -2.809   0.409  1.00  0.00      R00  H  
ATOM   4780 HD22 ASN 0 301      -3.128  -1.537   1.138  1.00  0.00      R00  H  
ATOM   4781  HA  ASN 0 301      -2.180   1.796  -1.302  1.00  0.00           H  
ATOM   4782  HB3 ASN 0 301      -1.332  -0.225  -0.066  1.00  0.00           H  
ATOM   4783  HB2 ASN 0 301      -1.550  -0.221  -1.815  1.00  0.00           H  
ATOM   4784  N   SER 0 302      -5.217   0.951  -1.629  1.00  0.00      R00  N  
ATOM   4785  CA  SER 0 302      -6.447   0.985  -2.442  1.00  0.00      R00  C  
ATOM   4786  C   SER 0 302      -6.984   2.358  -2.908  1.00  0.00      R00  C  
ATOM   4787  O   SER 0 302      -7.878   2.335  -3.753  1.00  0.00      R00  O  
ATOM   4788  CB  SER 0 302      -7.454   0.145  -1.538  1.00  0.00      R00  C  
ATOM   4789  OG  SER 0 302      -7.712   0.847  -0.287  1.00  0.00      R00  O  
ATOM   4790  H   SER 0 302      -5.383   0.855  -0.638  1.00  0.00      R00  H  
ATOM   4791  HG  SER 0 302      -7.190   0.455   0.417  1.00  0.00      R00  H  
ATOM   4792  HA  SER 0 302      -6.121   0.480  -3.352  1.00  0.00           H  
ATOM   4793  HB3 SER 0 302      -7.149  -0.896  -1.430  1.00  0.00           H  
ATOM   4794  HB2 SER 0 302      -8.450   0.106  -1.978  1.00  0.00           H  
ATOM   4795  N   ALA 0 303      -6.358   3.452  -2.440  1.00  0.00      R00  N  
ATOM   4796  CA  ALA 0 303      -6.453   4.749  -3.074  1.00  0.00      R00  C  
ATOM   4797  C   ALA 0 303      -5.376   4.840  -4.206  1.00  0.00      R00  C  
ATOM   4798  O   ALA 0 303      -5.782   5.396  -5.266  1.00  0.00      R00  O  
ATOM   4799  CB  ALA 0 303      -6.192   5.946  -2.104  1.00  0.00      R00  C  
ATOM   4800  H   ALA 0 303      -5.614   3.408  -1.759  1.00  0.00      R00  H  
ATOM   4801  HA  ALA 0 303      -7.410   4.800  -3.593  1.00  0.00           H  
ATOM   4802  HB1 ALA 0 303      -7.112   6.184  -1.570  1.00  0.00           H  
ATOM   4803  HB2 ALA 0 303      -5.459   5.500  -1.432  1.00  0.00           H  
ATOM   4804  HB3 ALA 0 303      -5.881   6.788  -2.722  1.00  0.00           H  
ATOM   4805  N   MET 0 304      -4.121   4.410  -3.913  1.00  0.00      R00  N  
ATOM   4806  CA  MET 0 304      -3.041   4.597  -4.832  1.00  0.00      R00  C  
ATOM   4807  C   MET 0 304      -3.001   3.611  -6.021  1.00  0.00      R00  C  
ATOM   4808  O   MET 0 304      -2.721   4.006  -7.196  1.00  0.00      R00  O  
ATOM   4809  CB  MET 0 304      -1.748   4.504  -4.003  1.00  0.00      R00  C  
ATOM   4810  CG  MET 0 304      -1.763   5.251  -2.636  1.00  0.00      R00  C  
ATOM   4811  SD  MET 0 304      -2.497   6.895  -2.445  1.00  0.00      R00  S  
ATOM   4812  CE  MET 0 304      -1.231   7.691  -3.413  1.00  0.00      R00  C  
ATOM   4813  H   MET 0 304      -3.970   4.063  -2.977  1.00  0.00      R00  H  
ATOM   4814  HA  MET 0 304      -3.178   5.594  -5.251  1.00  0.00           H  
ATOM   4815  HB3 MET 0 304      -0.927   4.716  -4.688  1.00  0.00           H  
ATOM   4816  HB2 MET 0 304      -1.632   3.435  -3.823  1.00  0.00           H  
ATOM   4817  HG3 MET 0 304      -0.769   5.470  -2.247  1.00  0.00           H  
ATOM   4818  HG2 MET 0 304      -2.274   4.741  -1.819  1.00  0.00           H  
ATOM   4819  HE1 MET 0 304      -0.928   7.122  -4.292  1.00  0.00           H  
ATOM   4820  HE2 MET 0 304      -1.540   8.699  -3.687  1.00  0.00           H  
ATOM   4821  HE3 MET 0 304      -0.368   7.830  -2.763  1.00  0.00           H  
ATOM   4822  N   ASN 0 305      -3.192   2.292  -5.681  1.00  0.00      R00  N  
ATOM   4823  CA  ASN 0 305      -2.843   1.134  -6.591  1.00  0.00      R00  C  
ATOM   4824  C   ASN 0 305      -3.907   1.180  -7.748  1.00  0.00      R00  C  
ATOM   4825  O   ASN 0 305      -3.486   1.166  -8.866  1.00  0.00      R00  O  
ATOM   4826  CB  ASN 0 305      -2.837  -0.253  -5.990  1.00  0.00      R00  C  
ATOM   4827  CG  ASN 0 305      -1.761  -0.613  -5.000  1.00  0.00      R00  C  
ATOM   4828  OD1 ASN 0 305      -0.987   0.295  -4.613  1.00  0.00      R00  O  
ATOM   4829  ND2 ASN 0 305      -1.636  -1.815  -4.580  1.00  0.00      R00  N  
ATOM   4830  H   ASN 0 305      -3.414   2.133  -4.709  1.00  0.00      R00  H  
ATOM   4831 HD21 ASN 0 305      -0.907  -2.008  -3.908  1.00  0.00      R00  H  
ATOM   4832 HD22 ASN 0 305      -2.259  -2.583  -4.783  1.00  0.00      R00  H  
ATOM   4833  HA  ASN 0 305      -1.856   1.216  -7.045  1.00  0.00           H  
ATOM   4834  HB3 ASN 0 305      -2.519  -0.844  -6.849  1.00  0.00           H  
ATOM   4835  HB2 ASN 0 305      -3.805  -0.571  -5.603  1.00  0.00           H  
ATOM   4836  N   PRO 0 306      -5.242   1.382  -7.515  1.00  0.00      R00  N  
ATOM   4837  CA  PRO 0 306      -6.127   1.370  -8.695  1.00  0.00      R00  C  
ATOM   4838  C   PRO 0 306      -5.998   2.612  -9.542  1.00  0.00      R00  C  
ATOM   4839  O   PRO 0 306      -6.233   2.494 -10.760  1.00  0.00      R00  O  
ATOM   4840  CD  PRO 0 306      -6.019   1.296  -6.224  1.00  0.00      R00  C  
ATOM   4841  CB  PRO 0 306      -7.565   1.155  -8.099  1.00  0.00      R00  C  
ATOM   4842  CG  PRO 0 306      -7.531   1.534  -6.655  1.00  0.00      R00  C  
ATOM   4843  HD2 PRO 0 306      -5.796   2.048  -5.468  1.00  0.00           H  
ATOM   4844  HD3 PRO 0 306      -5.778   0.344  -5.751  1.00  0.00           H  
ATOM   4845  HA  PRO 0 306      -5.976   0.596  -9.448  1.00  0.00           H  
ATOM   4846  HB3 PRO 0 306      -7.839   0.103  -8.021  1.00  0.00           H  
ATOM   4847  HB2 PRO 0 306      -8.358   1.663  -8.648  1.00  0.00           H  
ATOM   4848  HG2 PRO 0 306      -7.842   2.571  -6.529  1.00  0.00           H  
ATOM   4849  HG3 PRO 0 306      -8.244   0.937  -6.086  1.00  0.00           H  
ATOM   4850  N   ILE 0 307      -5.572   3.762  -9.007  1.00  0.00      R00  N  
ATOM   4851  CA  ILE 0 307      -5.122   4.923  -9.803  1.00  0.00      R00  C  
ATOM   4852  C   ILE 0 307      -3.792   4.681 -10.543  1.00  0.00      R00  C  
ATOM   4853  O   ILE 0 307      -3.744   5.063 -11.709  1.00  0.00      R00  O  
ATOM   4854  CB  ILE 0 307      -4.873   6.267  -9.001  1.00  0.00      R00  C  
ATOM   4855  CG2 ILE 0 307      -4.109   7.479  -9.526  1.00  0.00      R00  C  
ATOM   4856  CG1 ILE 0 307      -6.169   6.813  -8.364  1.00  0.00      R00  C  
ATOM   4857  CD1 ILE 0 307      -6.933   7.693  -9.433  1.00  0.00      R00  C  
ATOM   4858  H   ILE 0 307      -5.467   3.935  -8.017  1.00  0.00      R00  H  
ATOM   4859  HA  ILE 0 307      -5.921   5.098 -10.524  1.00  0.00           H  
ATOM   4860  HB  ILE 0 307      -4.255   5.888  -8.187  1.00  0.00           H  
ATOM   4861 HG21 ILE 0 307      -4.589   7.824 -10.441  1.00  0.00           H  
ATOM   4862 HG22 ILE 0 307      -4.139   8.297  -8.806  1.00  0.00           H  
ATOM   4863 HG23 ILE 0 307      -3.077   7.168  -9.687  1.00  0.00           H  
ATOM   4864 HG13 ILE 0 307      -5.746   7.510  -7.640  1.00  0.00           H  
ATOM   4865 HG12 ILE 0 307      -6.697   6.067  -7.769  1.00  0.00           H  
ATOM   4866 HD11 ILE 0 307      -6.659   8.747  -9.400  1.00  0.00           H  
ATOM   4867 HD12 ILE 0 307      -6.726   7.366 -10.452  1.00  0.00           H  
ATOM   4868 HD13 ILE 0 307      -8.000   7.622  -9.218  1.00  0.00           H  
ATOM   4869  N   LEU 0 308      -2.857   3.974  -9.871  1.00  0.00      R00  N  
ATOM   4870  CA  LEU 0 308      -1.500   3.629 -10.405  1.00  0.00      R00  C  
ATOM   4871  C   LEU 0 308      -1.724   2.858 -11.719  1.00  0.00      R00  C  
ATOM   4872  O   LEU 0 308      -1.235   3.278 -12.799  1.00  0.00      R00  O  
ATOM   4873  CB  LEU 0 308      -0.534   2.939  -9.373  1.00  0.00      R00  C  
ATOM   4874  CG  LEU 0 308       0.966   2.721  -9.844  1.00  0.00      R00  C  
ATOM   4875  CD1 LEU 0 308       1.579   3.952 -10.491  1.00  0.00      R00  C  
ATOM   4876  CD2 LEU 0 308       1.883   2.066  -8.796  1.00  0.00      R00  C  
ATOM   4877  H   LEU 0 308      -2.944   3.714  -8.898  1.00  0.00      R00  H  
ATOM   4878  HA  LEU 0 308      -0.888   4.487 -10.682  1.00  0.00           H  
ATOM   4879  HB3 LEU 0 308      -0.978   1.969  -9.150  1.00  0.00           H  
ATOM   4880  HB2 LEU 0 308      -0.480   3.488  -8.432  1.00  0.00           H  
ATOM   4881  HG  LEU 0 308       0.899   2.048 -10.698  1.00  0.00           H  
ATOM   4882 HD11 LEU 0 308       1.044   4.852 -10.187  1.00  0.00           H  
ATOM   4883 HD12 LEU 0 308       2.637   4.126 -10.301  1.00  0.00           H  
ATOM   4884 HD13 LEU 0 308       1.477   3.920 -11.576  1.00  0.00           H  
ATOM   4885 HD21 LEU 0 308       2.456   1.181  -9.074  1.00  0.00           H  
ATOM   4886 HD22 LEU 0 308       2.718   2.644  -8.401  1.00  0.00           H  
ATOM   4887 HD23 LEU 0 308       1.325   1.824  -7.891  1.00  0.00           H  
ATOM   4888  N   TYR 0 309      -2.466   1.749 -11.686  1.00  0.00      R00  N  
ATOM   4889  CA  TYR 0 309      -2.876   0.855 -12.820  1.00  0.00      R00  C  
ATOM   4890  C   TYR 0 309      -3.652   1.693 -13.939  1.00  0.00      R00  C  
ATOM   4891  O   TYR 0 309      -3.261   1.458 -15.088  1.00  0.00      R00  O  
ATOM   4892  CB  TYR 0 309      -3.778  -0.277 -12.328  1.00  0.00      R00  C  
ATOM   4893  CG  TYR 0 309      -3.019  -1.385 -11.513  1.00  0.00      R00  C  
ATOM   4894  CD1 TYR 0 309      -3.540  -1.662 -10.256  1.00  0.00      R00  C  
ATOM   4895  CE1 TYR 0 309      -2.906  -2.581  -9.422  1.00  0.00      R00  C  
ATOM   4896  CD2 TYR 0 309      -1.821  -2.001 -11.943  1.00  0.00      R00  C  
ATOM   4897  CE2 TYR 0 309      -1.141  -2.906 -11.102  1.00  0.00      R00  C  
ATOM   4898  CZ  TYR 0 309      -1.705  -3.268  -9.882  1.00  0.00      R00  C  
ATOM   4899  OH  TYR 0 309      -1.034  -4.207  -9.095  1.00  0.00      R00  O  
ATOM   4900  H   TYR 0 309      -3.022   1.517 -10.876  1.00  0.00      R00  H  
ATOM   4901  HH  TYR 0 309      -1.187  -4.296  -8.152  1.00  0.00      R00  H  
ATOM   4902  HA  TYR 0 309      -1.999   0.297 -13.148  1.00  0.00           H  
ATOM   4903  HB3 TYR 0 309      -4.227  -0.839 -13.147  1.00  0.00           H  
ATOM   4904  HB2 TYR 0 309      -4.605   0.144 -11.756  1.00  0.00           H  
ATOM   4905  HD1 TYR 0 309      -4.331  -1.023  -9.890  1.00  0.00           H  
ATOM   4906  HE1 TYR 0 309      -3.229  -2.731  -8.402  1.00  0.00           H  
ATOM   4907  HD2 TYR 0 309      -1.280  -1.898 -12.872  1.00  0.00           H  
ATOM   4908  HE2 TYR 0 309      -0.218  -3.306 -11.494  1.00  0.00           H  
ATOM   4909  N   ALA 0 310      -4.659   2.570 -13.566  1.00  0.00      R00  N  
ATOM   4910  CA  ALA 0 310      -5.381   3.486 -14.475  1.00  0.00      R00  C  
ATOM   4911  C   ALA 0 310      -4.388   4.443 -15.207  1.00  0.00      R00  C  
ATOM   4912  O   ALA 0 310      -4.507   4.584 -16.453  1.00  0.00      R00  O  
ATOM   4913  CB  ALA 0 310      -6.490   4.263 -13.731  1.00  0.00      R00  C  
ATOM   4914  H   ALA 0 310      -4.855   2.700 -12.584  1.00  0.00      R00  H  
ATOM   4915  HA  ALA 0 310      -5.915   2.984 -15.281  1.00  0.00           H  
ATOM   4916  HB1 ALA 0 310      -6.046   4.941 -13.001  1.00  0.00           H  
ATOM   4917  HB2 ALA 0 310      -7.060   4.888 -14.418  1.00  0.00           H  
ATOM   4918  HB3 ALA 0 310      -7.087   3.442 -13.333  1.00  0.00           H  
ATOM   4919  N   PHE 0 311      -3.400   4.942 -14.499  1.00  0.00      R00  N  
ATOM   4920  CA  PHE 0 311      -2.584   6.029 -14.952  1.00  0.00      R00  C  
ATOM   4921  C   PHE 0 311      -1.500   5.542 -15.899  1.00  0.00      R00  C  
ATOM   4922  O   PHE 0 311      -1.062   6.248 -16.776  1.00  0.00      R00  O  
ATOM   4923  CB  PHE 0 311      -2.090   6.748 -13.700  1.00  0.00      R00  C  
ATOM   4924  CG  PHE 0 311      -1.032   7.790 -13.826  1.00  0.00      R00  C  
ATOM   4925  CD1 PHE 0 311       0.322   7.587 -13.376  1.00  0.00      R00  C  
ATOM   4926  CD2 PHE 0 311      -1.346   8.992 -14.474  1.00  0.00      R00  C  
ATOM   4927  CE1 PHE 0 311       1.260   8.601 -13.496  1.00  0.00      R00  C  
ATOM   4928  CE2 PHE 0 311      -0.351   9.932 -14.614  1.00  0.00      R00  C  
ATOM   4929  CZ  PHE 0 311       0.940   9.791 -14.046  1.00  0.00      R00  C  
ATOM   4930  H   PHE 0 311      -3.387   4.741 -13.509  1.00  0.00      R00  H  
ATOM   4931  HA  PHE 0 311      -3.274   6.736 -15.413  1.00  0.00           H  
ATOM   4932  HB3 PHE 0 311      -1.710   5.976 -13.031  1.00  0.00           H  
ATOM   4933  HB2 PHE 0 311      -2.988   7.103 -13.193  1.00  0.00           H  
ATOM   4934  HD1 PHE 0 311       0.691   6.669 -12.944  1.00  0.00           H  
ATOM   4935  HD2 PHE 0 311      -2.268   9.199 -14.997  1.00  0.00           H  
ATOM   4936  HE1 PHE 0 311       2.214   8.418 -13.024  1.00  0.00           H
[truncated: 19,775 more chars]
