# Supplementary material for: Discovering allatostatin type-C receptor specific agonists
Source: Nat Commun. 2024 May 10;15:3965. doi: 10.1038/s41467-024-48156-w (PMC11087482; doi:10.1038/s41467-024-48156-w)
Supplement: Supplementary file 5 — Source Data [file 41467_2024_48156_MOESM5_ESM.zip › source-data/Source_Data/md_structures/V022-4271_0.pdb]

REMARK   4      COMPLIES WITH FORMAT V. 3.0, 1-DEC-2006
REMARK 888
REMARK 888 WRITTEN BY MAESTRO (A PRODUCT OF SCHRODINGER, LLC)
TITLE     V022-4271_0
MODEL        1
ATOM      1  N   MET 0   1       9.039  25.906  19.960  1.00  0.00      R00  N1+
ATOM      2  CA  MET 0   1       9.195  27.356  19.557  1.00  0.00      R00  C  
ATOM      3  C   MET 0   1       8.974  28.183  20.810  1.00  0.00      R00  C  
ATOM      4  O   MET 0   1       8.280  27.657  21.700  1.00  0.00      R00  O  
ATOM      5  CB  MET 0   1       8.221  27.545  18.349  1.00  0.00      R00  C  
ATOM      6  CG  MET 0   1       8.251  29.015  17.796  1.00  0.00      R00  C  
ATOM      7  SD  MET 0   1       7.125  29.301  16.405  1.00  0.00      R00  S  
ATOM      8  CE  MET 0   1       8.238  29.131  15.023  1.00  0.00      R00  C  
ATOM      9  H   MET 0   1       9.229  25.311  19.167  1.00  0.00      R00  H  
ATOM     10  H1  MET 0   1       9.791  25.697  20.602  1.00  0.00           H  
ATOM     11  H2  MET 0   1       8.163  25.696  20.416  1.00  0.00           H  
ATOM     12  HA  MET 0   1      10.230  27.458  19.229  1.00  0.00           H  
ATOM     13  HB3 MET 0   1       7.220  27.180  18.577  1.00  0.00           H  
ATOM     14  HB2 MET 0   1       8.605  26.872  17.582  1.00  0.00           H  
ATOM     15  HG3 MET 0   1       9.311  29.194  17.617  1.00  0.00           H  
ATOM     16  HG2 MET 0   1       7.991  29.770  18.538  1.00  0.00           H  
ATOM     17  HE1 MET 0   1       7.741  29.067  14.055  1.00  0.00           H  
ATOM     18  HE2 MET 0   1       9.128  29.725  15.226  1.00  0.00           H  
ATOM     19  HE3 MET 0   1       8.587  28.105  15.140  1.00  0.00           H  
ATOM     20  N   GLU 0   2       9.676  29.361  21.016  1.00  0.00      R00  N  
ATOM     21  CA  GLU 0   2       9.302  30.303  22.084  1.00  0.00      R00  C  
ATOM     22  C   GLU 0   2       8.338  31.359  21.556  1.00  0.00      R00  C  
ATOM     23  O   GLU 0   2       8.286  31.596  20.338  1.00  0.00      R00  O  
ATOM     24  CB  GLU 0   2      10.633  30.913  22.787  1.00  0.00      R00  C  
ATOM     25  CG  GLU 0   2      10.433  31.848  23.950  1.00  0.00      R00  C  
ATOM     26  CD  GLU 0   2       9.547  31.245  25.054  1.00  0.00      R00  C  
ATOM     27  OE1 GLU 0   2      10.012  30.311  25.761  1.00  0.00      R00  O  
ATOM     28  OE2 GLU 0   2       8.376  31.659  25.069  1.00  0.00      R00  O1-
ATOM     29  H   GLU 0   2      10.116  29.728  20.184  1.00  0.00      R00  H  
ATOM     30  HA  GLU 0   2       8.818  29.682  22.838  1.00  0.00           H  
ATOM     31  HB3 GLU 0   2      11.213  31.488  22.065  1.00  0.00           H  
ATOM     32  HB2 GLU 0   2      11.268  30.059  23.023  1.00  0.00           H  
ATOM     33  HG3 GLU 0   2      10.082  32.855  23.727  1.00  0.00           H  
ATOM     34  HG2 GLU 0   2      11.417  32.101  24.344  1.00  0.00           H  
ATOM     35  N   LEU 0   3       7.657  32.057  22.453  1.00  0.00      R00  N  
ATOM     36  CA  LEU 0   3       6.825  33.196  22.123  1.00  0.00      R00  C  
ATOM     37  C   LEU 0   3       7.494  34.482  22.704  1.00  0.00      R00  C  
ATOM     38  O   LEU 0   3       7.336  34.674  23.904  1.00  0.00      R00  O  
ATOM     39  CB  LEU 0   3       5.377  33.070  22.752  1.00  0.00      R00  C  
ATOM     40  CG  LEU 0   3       4.511  31.819  22.241  1.00  0.00      R00  C  
ATOM     41  CD1 LEU 0   3       3.285  31.651  23.199  1.00  0.00      R00  C  
ATOM     42  CD2 LEU 0   3       4.116  31.944  20.806  1.00  0.00      R00  C  
ATOM     43  H   LEU 0   3       8.008  32.032  23.400  1.00  0.00      R00  H  
ATOM     44  HA  LEU 0   3       6.780  33.366  21.048  1.00  0.00           H  
ATOM     45  HB3 LEU 0   3       4.864  34.000  22.504  1.00  0.00           H  
ATOM     46  HB2 LEU 0   3       5.409  32.970  23.837  1.00  0.00           H  
ATOM     47  HG  LEU 0   3       5.067  30.882  22.263  1.00  0.00           H  
ATOM     48 HD11 LEU 0   3       3.402  30.980  24.050  1.00  0.00           H  
ATOM     49 HD12 LEU 0   3       2.969  32.642  23.527  1.00  0.00           H  
ATOM     50 HD13 LEU 0   3       2.538  31.160  22.575  1.00  0.00           H  
ATOM     51 HD21 LEU 0   3       4.894  31.422  20.248  1.00  0.00           H  
ATOM     52 HD22 LEU 0   3       3.141  31.532  20.547  1.00  0.00           H  
ATOM     53 HD23 LEU 0   3       4.116  32.960  20.409  1.00  0.00           H  
ATOM     54  N   GLU 0   4       8.261  35.237  21.933  1.00  0.00      R00  N  
ATOM     55  CA  GLU 0   4       9.056  36.413  22.368  1.00  0.00      R00  C  
ATOM     56  C   GLU 0   4       8.574  37.661  21.636  1.00  0.00      R00  C  
ATOM     57  O   GLU 0   4       7.750  37.499  20.734  1.00  0.00      R00  O  
ATOM     58  CB  GLU 0   4      10.543  36.096  21.983  1.00  0.00      R00  C  
ATOM     59  CG  GLU 0   4      11.674  37.093  22.321  1.00  0.00      R00  C  
ATOM     60  CD  GLU 0   4      11.719  37.600  23.756  1.00  0.00      R00  C  
ATOM     61  OE1 GLU 0   4      12.597  37.007  24.439  1.00  0.00      R00  O  
ATOM     62  OE2 GLU 0   4      10.931  38.485  24.227  1.00  0.00      R00  O1-
ATOM     63  H   GLU 0   4       8.308  35.049  20.942  1.00  0.00      R00  H  
ATOM     64  HA  GLU 0   4       9.026  36.521  23.453  1.00  0.00           H  
ATOM     65  HB3 GLU 0   4      10.476  35.989  20.900  1.00  0.00           H  
ATOM     66  HB2 GLU 0   4      10.750  35.085  22.332  1.00  0.00           H  
ATOM     67  HG3 GLU 0   4      11.618  38.063  21.827  1.00  0.00           H  
ATOM     68  HG2 GLU 0   4      12.621  36.653  22.007  1.00  0.00           H  
ATOM     69  N   ASP 0   5       8.961  38.859  22.067  1.00  0.00      R00  N  
ATOM     70  CA  ASP 0   5       8.332  40.135  21.565  1.00  0.00      R00  C  
ATOM     71  C   ASP 0   5       9.384  40.926  20.731  1.00  0.00      R00  C  
ATOM     72  O   ASP 0   5      10.544  40.607  20.721  1.00  0.00      R00  O  
ATOM     73  CB  ASP 0   5       7.785  41.012  22.733  1.00  0.00      R00  C  
ATOM     74  CG  ASP 0   5       8.712  41.549  23.739  1.00  0.00      R00  C  
ATOM     75  OD1 ASP 0   5       8.528  41.312  24.953  1.00  0.00      R00  O  
ATOM     76  OD2 ASP 0   5       9.578  42.380  23.335  1.00  0.00      R00  O1-
ATOM     77  H   ASP 0   5       9.760  38.892  22.684  1.00  0.00      R00  H  
ATOM     78  HA  ASP 0   5       7.441  39.922  20.973  1.00  0.00           H  
ATOM     79  HB3 ASP 0   5       7.006  40.489  23.289  1.00  0.00           H  
ATOM     80  HB2 ASP 0   5       7.337  41.926  22.345  1.00  0.00           H  
ATOM     81  N   VAL 0   6       8.919  41.862  19.972  1.00  0.00      R00  N  
ATOM     82  CA  VAL 0   6       9.762  42.800  19.264  1.00  0.00      R00  C  
ATOM     83  C   VAL 0   6       9.316  44.236  19.725  1.00  0.00      R00  C  
ATOM     84  O   VAL 0   6       9.330  45.159  18.857  1.00  0.00      R00  O  
ATOM     85  CB  VAL 0   6       9.779  42.666  17.699  1.00  0.00      R00  C  
ATOM     86  CG1 VAL 0   6      10.228  41.294  17.138  1.00  0.00      R00  C  
ATOM     87  CG2 VAL 0   6       8.440  42.985  17.010  1.00  0.00      R00  C  
ATOM     88  H   VAL 0   6       7.932  41.918  19.762  1.00  0.00      R00  H  
ATOM     89  HA  VAL 0   6      10.773  42.829  19.669  1.00  0.00           H  
ATOM     90  HB  VAL 0   6      10.562  43.338  17.347  1.00  0.00           H  
ATOM     91 HG11 VAL 0   6      10.564  41.368  16.104  1.00  0.00           H  
ATOM     92 HG12 VAL 0   6      11.056  40.839  17.681  1.00  0.00           H  
ATOM     93 HG13 VAL 0   6       9.415  40.572  17.221  1.00  0.00           H  
ATOM     94 HG21 VAL 0   6       8.056  43.990  17.182  1.00  0.00           H  
ATOM     95 HG22 VAL 0   6       8.525  42.888  15.928  1.00  0.00           H  
ATOM     96 HG23 VAL 0   6       7.692  42.328  17.456  1.00  0.00           H  
ATOM     97  N   GLU 0   7       8.860  44.344  20.992  1.00  0.00      R00  N  
ATOM     98  CA  GLU 0   7       8.086  45.452  21.541  1.00  0.00      R00  C  
ATOM     99  C   GLU 0   7       6.746  45.878  20.895  1.00  0.00      R00  C  
ATOM    100  O   GLU 0   7       5.703  45.844  21.549  1.00  0.00      R00  O  
ATOM    101  CB  GLU 0   7       8.930  46.764  21.791  1.00  0.00      R00  C  
ATOM    102  CG  GLU 0   7       8.656  47.530  23.113  1.00  0.00      R00  C  
ATOM    103  CD  GLU 0   7       9.016  46.797  24.361  1.00  0.00      R00  C  
ATOM    104  OE1 GLU 0   7       8.120  45.930  24.710  1.00  0.00      R00  O  
ATOM    105  OE2 GLU 0   7      10.182  46.801  24.775  1.00  0.00      R00  O1-
ATOM    106  H   GLU 0   7       8.887  43.475  21.506  1.00  0.00      R00  H  
ATOM    107  HA  GLU 0   7       7.657  44.968  22.418  1.00  0.00           H  
ATOM    108  HB3 GLU 0   7       8.768  47.523  21.026  1.00  0.00           H  
ATOM    109  HB2 GLU 0   7       9.989  46.505  21.785  1.00  0.00           H  
ATOM    110  HG3 GLU 0   7       7.590  47.730  23.223  1.00  0.00           H  
ATOM    111  HG2 GLU 0   7       9.199  48.468  22.997  1.00  0.00           H  
ATOM    112  N   MET 0   8       6.837  46.268  19.579  1.00  0.00      R00  N  
ATOM    113  CA  MET 0   8       5.710  46.644  18.731  1.00  0.00      R00  C  
ATOM    114  C   MET 0   8       4.614  45.570  18.564  1.00  0.00      R00  C  
ATOM    115  O   MET 0   8       3.464  45.976  18.399  1.00  0.00      R00  O  
ATOM    116  CB  MET 0   8       5.940  47.319  17.341  1.00  0.00      R00  C  
ATOM    117  CG  MET 0   8       7.239  48.167  17.136  1.00  0.00      R00  C  
ATOM    118  SD  MET 0   8       7.544  48.698  15.441  1.00  0.00      R00  S  
ATOM    119  CE  MET 0   8       8.202  47.152  14.749  1.00  0.00      R00  C  
ATOM    120  H   MET 0   8       7.672  46.011  19.073  1.00  0.00      R00  H  
ATOM    121  HA  MET 0   8       5.282  47.449  19.327  1.00  0.00           H  
ATOM    122  HB3 MET 0   8       5.046  47.859  17.030  1.00  0.00           H  
ATOM    123  HB2 MET 0   8       6.062  46.474  16.663  1.00  0.00           H  
ATOM    124  HG3 MET 0   8       8.126  47.612  17.442  1.00  0.00           H  
ATOM    125  HG2 MET 0   8       7.285  49.076  17.736  1.00  0.00           H  
ATOM    126  HE1 MET 0   8       9.030  46.767  15.344  1.00  0.00           H  
ATOM    127  HE2 MET 0   8       7.348  46.482  14.852  1.00  0.00           H  
ATOM    128  HE3 MET 0   8       8.482  47.212  13.697  1.00  0.00           H  
ATOM    129  N   PHE 0   9       5.004  44.284  18.803  1.00  0.00      R00  N  
ATOM    130  CA  PHE 0   9       4.073  43.190  19.069  1.00  0.00      R00  C  
ATOM    131  C   PHE 0   9       4.726  42.150  20.037  1.00  0.00      R00  C  
ATOM    132  O   PHE 0   9       5.952  41.979  19.866  1.00  0.00      R00  O  
ATOM    133  CB  PHE 0   9       3.479  42.503  17.830  1.00  0.00      R00  C  
ATOM    134  CG  PHE 0   9       4.129  42.706  16.454  1.00  0.00      R00  C  
ATOM    135  CD1 PHE 0   9       3.651  43.630  15.520  1.00  0.00      R00  C  
ATOM    136  CD2 PHE 0   9       5.298  41.891  16.167  1.00  0.00      R00  C  
ATOM    137  CE1 PHE 0   9       4.240  43.717  14.262  1.00  0.00      R00  C  
ATOM    138  CE2 PHE 0   9       5.850  42.038  14.912  1.00  0.00      R00  C  
ATOM    139  CZ  PHE 0   9       5.359  42.982  14.016  1.00  0.00      R00  C  
ATOM    140  H   PHE 0   9       5.953  44.033  19.039  1.00  0.00      R00  H  
ATOM    141  HA  PHE 0   9       3.387  43.580  19.821  1.00  0.00           H  
ATOM    142  HB3 PHE 0   9       2.455  42.859  17.721  1.00  0.00           H  
ATOM    143  HB2 PHE 0   9       3.298  41.431  17.900  1.00  0.00           H  
ATOM    144  HD1 PHE 0   9       2.828  44.290  15.754  1.00  0.00           H  
ATOM    145  HD2 PHE 0   9       5.648  41.106  16.821  1.00  0.00           H  
ATOM    146  HE1 PHE 0   9       3.929  44.409  13.493  1.00  0.00           H  
ATOM    147  HE2 PHE 0   9       6.696  41.400  14.702  1.00  0.00           H  
ATOM    148  HZ  PHE 0   9       5.623  43.086  12.974  1.00  0.00           H  
ATOM    149  N   GLY 0  10       3.969  41.456  20.909  1.00  0.00      R00  N  
ATOM    150  CA  GLY 0  10       4.108  40.245  21.596  1.00  0.00      R00  C  
ATOM    151  C   GLY 0  10       3.600  39.068  20.723  1.00  0.00      R00  C  
ATOM    152  O   GLY 0  10       2.889  39.241  19.771  1.00  0.00      R00  O  
ATOM    153  H   GLY 0  10       2.973  41.587  20.805  1.00  0.00      R00  H  
ATOM    154  HA3 GLY 0  10       3.644  40.169  22.580  1.00  0.00           H  
ATOM    155  HA2 GLY 0  10       5.170  40.181  21.831  1.00  0.00           H  
ATOM    156  N   SER 0  11       3.762  37.810  21.168  1.00  0.00      R00  N  
ATOM    157  CA  SER 0  11       3.067  36.579  20.694  1.00  0.00      R00  C  
ATOM    158  C   SER 0  11       2.603  35.711  21.872  1.00  0.00      R00  C  
ATOM    159  O   SER 0  11       1.938  34.696  21.703  1.00  0.00      R00  O  
ATOM    160  CB  SER 0  11       4.147  35.868  19.893  1.00  0.00      R00  C  
ATOM    161  OG  SER 0  11       5.381  35.496  20.651  1.00  0.00      R00  O  
ATOM    162  H   SER 0  11       4.231  37.773  22.062  1.00  0.00      R00  H  
ATOM    163  HG  SER 0  11       5.733  36.248  21.133  1.00  0.00      R00  H  
ATOM    164  HA  SER 0  11       2.182  36.685  20.067  1.00  0.00           H  
ATOM    165  HB3 SER 0  11       4.415  36.597  19.128  1.00  0.00           H  
ATOM    166  HB2 SER 0  11       3.692  35.054  19.328  1.00  0.00           H  
ATOM    167  N   ASP 0  12       2.633  36.238  23.116  1.00  0.00      R00  N  
ATOM    168  CA  ASP 0  12       2.291  35.511  24.370  1.00  0.00      R00  C  
ATOM    169  C   ASP 0  12       0.767  35.305  24.634  1.00  0.00      R00  C  
ATOM    170  O   ASP 0  12       0.427  34.461  25.492  1.00  0.00      R00  O  
ATOM    171  CB  ASP 0  12       2.881  36.222  25.654  1.00  0.00      R00  C  
ATOM    172  CG  ASP 0  12       2.517  37.764  25.810  1.00  0.00      R00  C  
ATOM    173  OD1 ASP 0  12       2.594  38.562  24.807  1.00  0.00      R00  O  
ATOM    174  OD2 ASP 0  12       2.402  38.207  26.976  1.00  0.00      R00  O1-
ATOM    175  H   ASP 0  12       3.093  37.111  23.330  1.00  0.00      R00  H  
ATOM    176  HA  ASP 0  12       2.783  34.549  24.228  1.00  0.00           H  
ATOM    177  HB3 ASP 0  12       3.941  35.996  25.537  1.00  0.00           H  
ATOM    178  HB2 ASP 0  12       2.613  35.617  26.521  1.00  0.00           H  
ATOM    179  N   ASN 0  13      -0.050  36.029  23.934  1.00  0.00      R00  N  
ATOM    180  CA  ASN 0  13      -1.501  35.846  23.775  1.00  0.00      R00  C  
ATOM    181  C   ASN 0  13      -1.871  34.459  23.251  1.00  0.00      R00  C  
ATOM    182  O   ASN 0  13      -2.890  33.904  23.672  1.00  0.00      R00  O  
ATOM    183  CB  ASN 0  13      -2.142  36.931  22.897  1.00  0.00      R00  C  
ATOM    184  CG  ASN 0  13      -1.741  36.918  21.427  1.00  0.00      R00  C  
ATOM    185  OD1 ASN 0  13      -2.440  36.564  20.531  1.00  0.00      R00  O  
ATOM    186  ND2 ASN 0  13      -0.521  37.332  21.051  1.00  0.00      R00  N  
ATOM    187  H   ASN 0  13       0.412  36.757  23.409  1.00  0.00      R00  H  
ATOM    188 HD21 ASN 0  13      -0.324  37.237  20.065  1.00  0.00      R00  H  
ATOM    189 HD22 ASN 0  13       0.162  37.709  21.692  1.00  0.00      R00  H  
ATOM    190  HA  ASN 0  13      -1.979  35.838  24.754  1.00  0.00           H  
ATOM    191  HB3 ASN 0  13      -1.717  37.854  23.291  1.00  0.00           H  
ATOM    192  HB2 ASN 0  13      -3.215  37.066  23.029  1.00  0.00           H  
ATOM    193  N   ILE 0  14      -1.066  33.891  22.302  1.00  0.00      R00  N  
ATOM    194  CA  ILE 0  14      -1.293  32.574  21.690  1.00  0.00      R00  C  
ATOM    195  C   ILE 0  14      -1.268  31.371  22.689  1.00  0.00      R00  C  
ATOM    196  O   ILE 0  14      -2.112  30.483  22.625  1.00  0.00      R00  O  
ATOM    197  CB  ILE 0  14      -0.268  32.171  20.565  1.00  0.00      R00  C  
ATOM    198  CG2 ILE 0  14      -0.450  30.754  20.021  1.00  0.00      R00  C  
ATOM    199  CG1 ILE 0  14      -0.172  33.208  19.426  1.00  0.00      R00  C  
ATOM    200  CD1 ILE 0  14       0.932  33.009  18.448  1.00  0.00      R00  C  
ATOM    201  H   ILE 0  14      -0.316  34.494  21.994  1.00  0.00      R00  H  
ATOM    202  HA  ILE 0  14      -2.309  32.594  21.296  1.00  0.00           H  
ATOM    203  HB  ILE 0  14       0.727  32.170  21.009  1.00  0.00           H  
ATOM    204 HG21 ILE 0  14      -0.130  29.949  20.683  1.00  0.00           H  
ATOM    205 HG22 ILE 0  14      -1.465  30.563  19.674  1.00  0.00           H  
ATOM    206 HG23 ILE 0  14       0.087  30.633  19.080  1.00  0.00           H  
ATOM    207 HG13 ILE 0  14      -0.003  34.243  19.724  1.00  0.00           H  
ATOM    208 HG12 ILE 0  14      -1.130  33.306  18.914  1.00  0.00           H  
ATOM    209 HD11 ILE 0  14       1.644  32.291  18.856  1.00  0.00           H  
ATOM    210 HD12 ILE 0  14       0.494  32.608  17.534  1.00  0.00           H  
ATOM    211 HD13 ILE 0  14       1.560  33.885  18.285  1.00  0.00           H  
ATOM    212  N   SER 0  15      -0.333  31.350  23.636  1.00  0.00      R00  N  
ATOM    213  CA  SER 0  15      -0.097  30.111  24.438  1.00  0.00      R00  C  
ATOM    214  C   SER 0  15       0.834  30.289  25.667  1.00  0.00      R00  C  
ATOM    215  O   SER 0  15       1.147  31.416  25.911  1.00  0.00      R00  O  
ATOM    216  CB  SER 0  15       0.365  28.876  23.529  1.00  0.00      R00  C  
ATOM    217  OG  SER 0  15       0.351  27.549  24.046  1.00  0.00      R00  O  
ATOM    218  H   SER 0  15       0.310  32.125  23.706  1.00  0.00      R00  H  
ATOM    219  HG  SER 0  15       1.270  27.345  24.236  1.00  0.00      R00  H  
ATOM    220  HA  SER 0  15      -1.078  29.905  24.865  1.00  0.00           H  
ATOM    221  HB3 SER 0  15       1.377  29.160  23.240  1.00  0.00           H  
ATOM    222  HB2 SER 0  15       0.008  28.921  22.501  1.00  0.00           H  
ATOM    223  N   TYR 0  16       1.089  29.234  26.437  1.00  0.00      R00  N  
ATOM    224  CA  TYR 0  16       1.683  29.144  27.732  1.00  0.00      R00  C  
ATOM    225  C   TYR 0  16       3.001  29.879  27.869  1.00  0.00      R00  C  
ATOM    226  O   TYR 0  16       3.584  30.378  26.913  1.00  0.00      R00  O  
ATOM    227  CB  TYR 0  16       2.033  27.696  27.869  1.00  0.00      R00  C  
ATOM    228  CG  TYR 0  16       0.859  26.671  28.031  1.00  0.00      R00  C  
ATOM    229  CD1 TYR 0  16       0.739  25.648  27.075  1.00  0.00      R00  C  
ATOM    230  CE1 TYR 0  16      -0.378  24.766  27.256  1.00  0.00      R00  C  
ATOM    231  CD2 TYR 0  16       0.032  26.850  29.094  1.00  0.00      R00  C  
ATOM    232  CE2 TYR 0  16      -0.993  25.963  29.289  1.00  0.00      R00  C  
ATOM    233  CZ  TYR 0  16      -1.186  24.888  28.421  1.00  0.00      R00  C  
ATOM    234  OH  TYR 0  16      -2.218  24.028  28.674  1.00  0.00      R00  O  
ATOM    235  H   TYR 0  16       0.602  28.481  25.972  1.00  0.00      R00  H  
ATOM    236  HH  TYR 0  16      -2.519  24.087  29.584  1.00  0.00      R00  H  
ATOM    237  HA  TYR 0  16       1.174  29.449  28.646  1.00  0.00           H  
ATOM    238  HB3 TYR 0  16       2.750  27.496  28.665  1.00  0.00           H  
ATOM    239  HB2 TYR 0  16       2.546  27.380  26.961  1.00  0.00           H  
ATOM    240  HD1 TYR 0  16       1.412  25.417  26.263  1.00  0.00           H  
ATOM    241  HE1 TYR 0  16      -0.588  23.950  26.581  1.00  0.00           H  
ATOM    242  HD2 TYR 0  16       0.205  27.639  29.811  1.00  0.00           H  
ATOM    243  HE2 TYR 0  16      -1.656  26.173  30.116  1.00  0.00           H  
ATOM    244  N   ASP 0  17       3.398  30.078  29.117  1.00  0.00      R00  N  
ATOM    245  CA  ASP 0  17       4.588  30.913  29.564  1.00  0.00      R00  C  
ATOM    246  C   ASP 0  17       5.970  30.343  29.242  1.00  0.00      R00  C  
ATOM    247  O   ASP 0  17       6.914  31.060  29.172  1.00  0.00      R00  O  
ATOM    248  CB  ASP 0  17       4.373  31.406  30.982  1.00  0.00      R00  C  
ATOM    249  CG  ASP 0  17       3.929  30.553  32.090  1.00  0.00      R00  C  
ATOM    250  OD1 ASP 0  17       3.764  29.321  31.976  1.00  0.00      R00  O  
ATOM    251  OD2 ASP 0  17       3.825  31.040  33.260  1.00  0.00      R00  O1-
ATOM    252  H   ASP 0  17       2.901  29.556  29.824  1.00  0.00      R00  H  
ATOM    253  HA  ASP 0  17       4.601  31.783  28.907  1.00  0.00           H  
ATOM    254  HB3 ASP 0  17       3.809  32.338  30.957  1.00  0.00           H  
ATOM    255  HB2 ASP 0  17       5.302  31.834  31.358  1.00  0.00           H  
ATOM    256  N   TYR 0  18       6.120  29.057  28.949  1.00  0.00      R00  N  
ATOM    257  CA  TYR 0  18       7.412  28.377  28.653  1.00  0.00      R00  C  
ATOM    258  C   TYR 0  18       6.970  27.178  27.804  1.00  0.00      R00  C  
ATOM    259  O   TYR 0  18       7.240  26.015  28.159  1.00  0.00      R00  O  
ATOM    260  CB  TYR 0  18       8.135  27.871  29.963  1.00  0.00      R00  C  
ATOM    261  CG  TYR 0  18       8.765  28.955  30.671  1.00  0.00      R00  C  
ATOM    262  CD1 TYR 0  18       8.045  29.574  31.698  1.00  0.00      R00  C  
ATOM    263  CE1 TYR 0  18       8.651  30.501  32.580  1.00  0.00      R00  C  
ATOM    264  CD2 TYR 0  18      10.066  29.413  30.365  1.00  0.00      R00  C  
ATOM    265  CE2 TYR 0  18      10.592  30.485  31.123  1.00  0.00      R00  C  
ATOM    266  CZ  TYR 0  18       9.956  30.887  32.317  1.00  0.00      R00  C  
ATOM    267  OH  TYR 0  18      10.683  31.673  33.194  1.00  0.00      R00  O  
ATOM    268  H   TYR 0  18       5.356  28.431  29.158  1.00  0.00      R00  H  
ATOM    269  HH  TYR 0  18      11.587  31.905  32.970  1.00  0.00      R00  H  
ATOM    270  HA  TYR 0  18       8.110  28.865  27.973  1.00  0.00           H  
ATOM    271  HB3 TYR 0  18       8.867  27.087  29.771  1.00  0.00           H  
ATOM    272  HB2 TYR 0  18       7.276  27.491  30.518  1.00  0.00           H  
ATOM    273  HD1 TYR 0  18       7.015  29.363  31.947  1.00  0.00           H  
ATOM    274  HE1 TYR 0  18       8.201  30.906  33.474  1.00  0.00           H  
ATOM    275  HD2 TYR 0  18      10.559  29.012  29.493  1.00  0.00           H  
ATOM    276  HE2 TYR 0  18      11.618  30.730  30.889  1.00  0.00           H  
ATOM    277  N   ASN 0  19       6.193  27.485  26.733  1.00  0.00      R00  N  
ATOM    278  CA  ASN 0  19       5.370  26.532  25.988  1.00  0.00      R00  C  
ATOM    279  C   ASN 0  19       6.179  25.325  25.310  1.00  0.00      R00  C  
ATOM    280  O   ASN 0  19       5.657  24.230  25.089  1.00  0.00      R00  O  
ATOM    281  CB  ASN 0  19       4.487  27.209  24.935  1.00  0.00      R00  C  
ATOM    282  CG  ASN 0  19       5.142  27.399  23.568  1.00  0.00      R00  C  
ATOM    283  OD1 ASN 0  19       4.807  26.745  22.612  1.00  0.00      R00  O  
ATOM    284  ND2 ASN 0  19       6.119  28.301  23.523  1.00  0.00      R00  N  
ATOM    285  H   ASN 0  19       6.234  28.457  26.463  1.00  0.00      R00  H  
ATOM    286 HD21 ASN 0  19       6.687  28.383  22.692  1.00  0.00      R00  H  
ATOM    287 HD22 ASN 0  19       6.231  28.917  24.316  1.00  0.00      R00  H  
ATOM    288  HA  ASN 0  19       4.835  25.981  26.762  1.00  0.00           H  
ATOM    289  HB3 ASN 0  19       4.191  28.211  25.245  1.00  0.00           H  
ATOM    290  HB2 ASN 0  19       3.553  26.675  24.763  1.00  0.00           H  
ATOM    291  N   GLY 0  20       7.475  25.516  25.081  1.00  0.00      R00  N  
ATOM    292  CA  GLY 0  20       8.430  24.568  24.492  1.00  0.00      R00  C  
ATOM    293  C   GLY 0  20       8.762  23.403  25.421  1.00  0.00      R00  C  
ATOM    294  O   GLY 0  20       9.038  22.298  24.918  1.00  0.00      R00  O  
ATOM    295  H   GLY 0  20       7.943  26.341  25.428  1.00  0.00      R00  H  
ATOM    296  HA3 GLY 0  20       9.328  25.178  24.593  1.00  0.00           H  
ATOM    297  HA2 GLY 0  20       8.270  24.200  23.478  1.00  0.00           H  
ATOM    298  N   THR 0  21       8.866  23.714  26.708  1.00  0.00      R00  N  
ATOM    299  CA  THR 0  21       9.143  22.765  27.767  1.00  0.00      R00  C  
ATOM    300  C   THR 0  21       7.865  22.380  28.505  1.00  0.00      R00  C  
ATOM    301  O   THR 0  21       7.954  21.716  29.506  1.00  0.00      R00  O  
ATOM    302  CB  THR 0  21      10.066  23.491  28.795  1.00  0.00      R00  C  
ATOM    303  OG1 THR 0  21       9.709  24.882  28.938  1.00  0.00      R00  O  
ATOM    304  CG2 THR 0  21      11.529  23.250  28.315  1.00  0.00      R00  C  
ATOM    305  H   THR 0  21       8.724  24.652  27.054  1.00  0.00      R00  H  
ATOM    306  HG1 THR 0  21       8.809  24.804  29.264  1.00  0.00      R00  H  
ATOM    307  HA  THR 0  21       9.510  21.834  27.333  1.00  0.00           H  
ATOM    308  HB  THR 0  21       9.889  23.086  29.791  1.00  0.00           H  
ATOM    309 HG21 THR 0  21      12.295  23.477  29.057  1.00  0.00           H  
ATOM    310 HG22 THR 0  21      11.538  22.212  27.981  1.00  0.00           H  
ATOM    311 HG23 THR 0  21      11.695  23.879  27.441  1.00  0.00           H  
ATOM    312  N   VAL 0  22       6.652  22.830  28.120  1.00  0.00      R00  N  
ATOM    313  CA  VAL 0  22       5.458  22.118  28.558  1.00  0.00      R00  C  
ATOM    314  C   VAL 0  22       5.285  20.850  27.662  1.00  0.00      R00  C  
ATOM    315  O   VAL 0  22       5.527  21.000  26.448  1.00  0.00      R00  O  
ATOM    316  CB  VAL 0  22       4.223  23.021  28.364  1.00  0.00      R00  C  
ATOM    317  CG1 VAL 0  22       2.785  22.472  28.526  1.00  0.00      R00  C  
ATOM    318  CG2 VAL 0  22       4.395  24.212  29.339  1.00  0.00      R00  C  
ATOM    319  H   VAL 0  22       6.582  23.364  27.265  1.00  0.00      R00  H  
ATOM    320  HA  VAL 0  22       5.495  21.932  29.631  1.00  0.00           H  
ATOM    321  HB  VAL 0  22       4.234  23.547  27.410  1.00  0.00           H  
ATOM    322 HG11 VAL 0  22       1.927  23.137  28.629  1.00  0.00           H  
ATOM    323 HG12 VAL 0  22       2.497  21.750  27.763  1.00  0.00           H  
ATOM    324 HG13 VAL 0  22       2.768  21.901  29.455  1.00  0.00           H  
ATOM    325 HG21 VAL 0  22       4.327  23.932  30.390  1.00  0.00           H  
ATOM    326 HG22 VAL 0  22       5.318  24.751  29.125  1.00  0.00           H  
ATOM    327 HG23 VAL 0  22       3.583  24.881  29.056  1.00  0.00           H  
ATOM    328  N   ASN 0  23       4.972  19.711  28.317  1.00  0.00      R00  N  
ATOM    329  CA  ASN 0  23       4.561  18.569  27.554  1.00  0.00      R00  C  
ATOM    330  C   ASN 0  23       3.188  18.673  26.875  1.00  0.00      R00  C  
ATOM    331  O   ASN 0  23       2.201  19.018  27.541  1.00  0.00      R00  O  
ATOM    332  CB  ASN 0  23       4.404  17.397  28.593  1.00  0.00      R00  C  
ATOM    333  CG  ASN 0  23       5.712  16.911  29.224  1.00  0.00      R00  C  
ATOM    334  OD1 ASN 0  23       6.819  17.293  28.959  1.00  0.00      R00  O  
ATOM    335  ND2 ASN 0  23       5.668  15.845  30.040  1.00  0.00      R00  N  
ATOM    336  H   ASN 0  23       4.668  19.705  29.280  1.00  0.00      R00  H  
ATOM    337 HD21 ASN 0  23       6.394  15.406  30.587  1.00  0.00      R00  H  
ATOM    338 HD22 ASN 0  23       4.753  15.423  30.115  1.00  0.00      R00  H  
ATOM    339  HA  ASN 0  23       5.344  18.259  26.862  1.00  0.00           H  
ATOM    340  HB3 ASN 0  23       3.999  16.508  28.110  1.00  0.00           H  
ATOM    341  HB2 ASN 0  23       3.641  17.604  29.344  1.00  0.00           H  
ATOM    342  N   GLY 0  24       3.109  18.582  25.586  1.00  0.00      R00  N  
ATOM    343  CA  GLY 0  24       1.973  18.639  24.662  1.00  0.00      R00  C  
ATOM    344  C   GLY 0  24       1.980  19.987  23.937  1.00  0.00      R00  C  
ATOM    345  O   GLY 0  24       1.491  20.156  22.827  1.00  0.00      R00  O  
ATOM    346  H   GLY 0  24       3.979  18.243  25.202  1.00  0.00      R00  H  
ATOM    347  HA3 GLY 0  24       1.074  18.502  25.264  1.00  0.00           H  
ATOM    348  HA2 GLY 0  24       2.080  17.805  23.969  1.00  0.00           H  
ATOM    349  N   THR 0  25       2.726  20.947  24.436  1.00  0.00      R00  N  
ATOM    350  CA  THR 0  25       3.001  22.333  24.133  1.00  0.00      R00  C  
ATOM    351  C   THR 0  25       1.761  23.278  23.953  1.00  0.00      R00  C  
ATOM    352  O   THR 0  25       1.884  24.507  24.157  1.00  0.00      R00  O  
ATOM    353  CB  THR 0  25       3.917  22.530  22.855  1.00  0.00      R00  C  
ATOM    354  OG1 THR 0  25       3.375  21.892  21.659  1.00  0.00      R00  O  
ATOM    355  CG2 THR 0  25       5.275  21.740  22.960  1.00  0.00      R00  C  
ATOM    356  H   THR 0  25       3.201  20.534  25.226  1.00  0.00      R00  H  
ATOM    357  HG1 THR 0  25       2.506  21.507  21.795  1.00  0.00      R00  H  
ATOM    358  HA  THR 0  25       3.562  22.654  25.011  1.00  0.00           H  
ATOM    359  HB  THR 0  25       4.204  23.545  22.578  1.00  0.00           H  
ATOM    360 HG21 THR 0  25       5.586  21.797  24.003  1.00  0.00           H  
ATOM    361 HG22 THR 0  25       5.159  20.667  22.810  1.00  0.00           H  
ATOM    362 HG23 THR 0  25       6.051  22.208  22.354  1.00  0.00           H  
ATOM    363  N   TYR 0  26       0.575  22.736  23.704  1.00  0.00      R00  N  
ATOM    364  CA  TYR 0  26      -0.668  23.421  23.521  1.00  0.00      R00  C  
ATOM    365  C   TYR 0  26      -1.866  22.601  24.144  1.00  0.00      R00  C  
ATOM    366  O   TYR 0  26      -1.601  21.627  24.818  1.00  0.00      R00  O  
ATOM    367  CB  TYR 0  26      -0.926  23.828  22.034  1.00  0.00      R00  C  
ATOM    368  CG  TYR 0  26      -1.134  22.581  21.094  1.00  0.00      R00  C  
ATOM    369  CD1 TYR 0  26       0.021  21.783  20.757  1.00  0.00      R00  C  
ATOM    370  CE1 TYR 0  26      -0.175  20.546  20.037  1.00  0.00      R00  C  
ATOM    371  CD2 TYR 0  26      -2.373  22.241  20.505  1.00  0.00      R00  C  
ATOM    372  CE2 TYR 0  26      -2.493  21.148  19.638  1.00  0.00      R00  C  
ATOM    373  CZ  TYR 0  26      -1.440  20.198  19.567  1.00  0.00      R00  C  
ATOM    374  OH  TYR 0  26      -1.578  18.945  19.127  1.00  0.00      R00  O  
ATOM    375  H   TYR 0  26       0.638  21.802  23.325  1.00  0.00      R00  H  
ATOM    376  HH  TYR 0  26      -0.979  18.233  19.362  1.00  0.00      R00  H  
ATOM    377  HA  TYR 0  26      -0.647  24.338  24.111  1.00  0.00           H  
ATOM    378  HB3 TYR 0  26      -0.017  24.261  21.617  1.00  0.00           H  
ATOM    379  HB2 TYR 0  26      -1.661  24.600  21.806  1.00  0.00           H  
ATOM    380  HD1 TYR 0  26       1.015  22.095  21.043  1.00  0.00           H  
ATOM    381  HE1 TYR 0  26       0.635  19.843  19.903  1.00  0.00           H  
ATOM    382  HD2 TYR 0  26      -3.285  22.789  20.691  1.00  0.00           H  
ATOM    383  HE2 TYR 0  26      -3.489  20.881  19.316  1.00  0.00           H  
ATOM    384  N   GLU 0  27      -3.157  23.029  23.986  1.00  0.00      R00  N  
ATOM    385  CA  GLU 0  27      -4.317  22.330  24.632  1.00  0.00      R00  C  
ATOM    386  C   GLU 0  27      -5.050  21.506  23.484  1.00  0.00      R00  C  
ATOM    387  O   GLU 0  27      -4.744  21.706  22.293  1.00  0.00      R00  O  
ATOM    388  CB  GLU 0  27      -5.161  23.364  25.447  1.00  0.00      R00  C  
ATOM    389  CG  GLU 0  27      -6.534  22.913  25.891  1.00  0.00      R00  C  
ATOM    390  CD  GLU 0  27      -6.467  21.724  26.855  1.00  0.00      R00  C  
ATOM    391  OE1 GLU 0  27      -6.032  21.929  27.989  1.00  0.00      R00  O  
ATOM    392  OE2 GLU 0  27      -6.819  20.605  26.403  1.00  0.00      R00  O1-
ATOM    393  H   GLU 0  27      -3.398  23.913  23.560  1.00  0.00      R00  H  
ATOM    394  HA  GLU 0  27      -3.926  21.520  25.248  1.00  0.00           H  
ATOM    395  HB3 GLU 0  27      -5.366  24.263  24.866  1.00  0.00           H  
ATOM    396  HB2 GLU 0  27      -4.542  23.692  26.282  1.00  0.00           H  
ATOM    397  HG3 GLU 0  27      -7.188  22.760  25.033  1.00  0.00           H  
ATOM    398  HG2 GLU 0  27      -7.137  23.690  26.362  1.00  0.00           H  
ATOM    399  N   ARG 0  28      -6.032  20.622  23.839  1.00  0.00      R00  N  
ATOM    400  CA  ARG 0  28      -6.820  19.835  22.918  1.00  0.00      R00  C  
ATOM    401  C   ARG 0  28      -6.055  18.850  22.059  1.00  0.00      R00  C  
ATOM    402  O   ARG 0  28      -6.502  18.252  21.087  1.00  0.00      R00  O  
ATOM    403  CB  ARG 0  28      -7.744  20.705  21.993  1.00  0.00      R00  C  
ATOM    404  CG  ARG 0  28      -8.583  21.776  22.719  1.00  0.00      R00  C  
ATOM    405  CD  ARG 0  28      -9.830  21.281  23.492  1.00  0.00      R00  C  
ATOM    406  NE  ARG 0  28     -10.339  22.393  24.397  1.00  0.00      R00  N  
ATOM    407  CZ  ARG 0  28     -11.604  22.596  24.691  1.00  0.00      R00  C  
ATOM    408  NH1 ARG 0  28     -12.599  21.802  24.199  1.00  0.00      R00  N  
ATOM    409  NH2 ARG 0  28     -11.864  23.644  25.431  1.00  0.00      R00  N1+
ATOM    410  H   ARG 0  28      -6.198  20.498  24.828  1.00  0.00      R00  H  
ATOM    411  HE  ARG 0  28      -9.622  22.972  24.811  1.00  0.00      R00  H  
ATOM    412 HH11 ARG 0  28     -13.567  22.035  24.367  1.00  0.00      R00  H  
ATOM    413 HH12 ARG 0  28     -12.517  20.919  23.716  1.00  0.00      R00  H  
ATOM    414 HH21 ARG 0  28     -12.799  24.020  25.500  1.00  0.00      R00  H  
ATOM    415 HH22 ARG 0  28     -11.109  24.163  25.855  1.00  0.00      R00  H  
ATOM    416  HA  ARG 0  28      -7.479  19.283  23.589  1.00  0.00           H  
ATOM    417  HB3 ARG 0  28      -8.485  20.073  21.503  1.00  0.00           H  
ATOM    418  HB2 ARG 0  28      -7.080  21.206  21.289  1.00  0.00           H  
ATOM    419  HG3 ARG 0  28      -9.035  22.351  21.911  1.00  0.00           H  
ATOM    420  HG2 ARG 0  28      -7.931  22.488  23.226  1.00  0.00           H  
ATOM    421  HD3 ARG 0  28      -9.752  20.278  23.913  1.00  0.00           H  
ATOM    422  HD2 ARG 0  28     -10.560  21.137  22.695  1.00  0.00           H  
ATOM    423  N   CYS 0  29      -4.871  18.506  22.514  1.00  0.00      R00  N  
ATOM    424  CA  CYS 0  29      -3.856  17.695  21.827  1.00  0.00      R00  C  
ATOM    425  C   CYS 0  29      -4.246  16.211  21.443  1.00  0.00      R00  C  
ATOM    426  O   CYS 0  29      -3.944  15.827  20.331  1.00  0.00      R00  O  
ATOM    427  CB  CYS 0  29      -2.493  17.613  22.483  1.00  0.00      R00  C  
ATOM    428  SG  CYS 0  29      -1.930  19.266  22.798  1.00  0.00      R00  S  
ATOM    429  H   CYS 0  29      -4.500  19.048  23.282  1.00  0.00      R00  H  
ATOM    430  HA  CYS 0  29      -3.689  18.308  20.941  1.00  0.00           H  
ATOM    431  HB3 CYS 0  29      -1.780  17.089  21.846  1.00  0.00           H  
ATOM    432  HB2 CYS 0  29      -2.640  17.132  23.450  1.00  0.00           H  
ATOM    433  HG  CYS 0  29      -1.403  19.678  21.642  1.00  0.00           H  
ATOM    434  N   PRO 0  30      -5.011  15.415  22.258  1.00  0.00      R00  N  
ATOM    435  CA  PRO 0  30      -5.623  14.163  21.726  1.00  0.00      R00  C  
ATOM    436  C   PRO 0  30      -6.517  14.220  20.491  1.00  0.00      R00  C  
ATOM    437  O   PRO 0  30      -6.578  13.294  19.705  1.00  0.00      R00  O  
ATOM    438  CD  PRO 0  30      -5.499  15.682  23.655  1.00  0.00      R00  C  
ATOM    439  CB  PRO 0  30      -6.415  13.567  22.925  1.00  0.00      R00  C  
ATOM    440  CG  PRO 0  30      -5.845  14.345  24.189  1.00  0.00      R00  C  
ATOM    441  HD2 PRO 0  30      -6.434  16.236  23.570  1.00  0.00           H  
ATOM    442  HD3 PRO 0  30      -4.779  16.279  24.216  1.00  0.00           H  
ATOM    443  HA  PRO 0  30      -4.790  13.527  21.425  1.00  0.00           H  
ATOM    444  HB3 PRO 0  30      -6.246  12.497  23.044  1.00  0.00           H  
ATOM    445  HB2 PRO 0  30      -7.500  13.670  22.947  1.00  0.00           H  
ATOM    446  HG2 PRO 0  30      -6.411  14.447  25.115  1.00  0.00           H  
ATOM    447  HG3 PRO 0  30      -4.974  13.832  24.596  1.00  0.00           H  
ATOM    448  N   ASN 0  31      -7.218  15.344  20.381  1.00  0.00      R00  N  
ATOM    449  CA  ASN 0  31      -8.284  15.549  19.292  1.00  0.00      R00  C  
ATOM    450  C   ASN 0  31      -7.644  16.273  17.998  1.00  0.00      R00  C  
ATOM    451  O   ASN 0  31      -8.012  15.848  16.882  1.00  0.00      R00  O  
ATOM    452  CB  ASN 0  31      -9.479  16.347  19.757  1.00  0.00      R00  C  
ATOM    453  CG  ASN 0  31     -10.243  15.855  20.977  1.00  0.00      R00  C  
ATOM    454  OD1 ASN 0  31      -9.924  14.847  21.540  1.00  0.00      R00  O  
ATOM    455  ND2 ASN 0  31     -11.386  16.484  21.340  1.00  0.00      R00  N  
ATOM    456  H   ASN 0  31      -6.934  16.136  20.940  1.00  0.00      R00  H  
ATOM    457 HD21 ASN 0  31     -11.761  16.012  22.149  1.00  0.00      R00  H  
ATOM    458 HD22 ASN 0  31     -11.823  17.314  20.964  1.00  0.00      R00  H  
ATOM    459  HA  ASN 0  31      -8.644  14.579  18.949  1.00  0.00           H  
ATOM    460  HB3 ASN 0  31     -10.213  16.354  18.951  1.00  0.00           H  
ATOM    461  HB2 ASN 0  31      -9.200  17.376  19.987  1.00  0.00           H  
ATOM    462  N   VAL 0  32      -6.746  17.277  18.275  1.00  0.00      R00  N  
ATOM    463  CA  VAL 0  32      -5.856  17.894  17.251  1.00  0.00      R00  C  
ATOM    464  C   VAL 0  32      -4.830  16.883  16.623  1.00  0.00      R00  C  
ATOM    465  O   VAL 0  32      -4.860  16.486  15.466  1.00  0.00      R00  O  
ATOM    466  CB  VAL 0  32      -5.168  19.150  17.665  1.00  0.00      R00  C  
ATOM    467  CG1 VAL 0  32      -4.242  19.871  16.645  1.00  0.00      R00  C  
ATOM    468  CG2 VAL 0  32      -6.176  20.185  18.243  1.00  0.00      R00  C  
ATOM    469  H   VAL 0  32      -6.373  17.351  19.210  1.00  0.00      R00  H  
ATOM    470  HA  VAL 0  32      -6.522  18.151  16.426  1.00  0.00           H  
ATOM    471  HB  VAL 0  32      -4.649  18.646  18.481  1.00  0.00           H  
ATOM    472 HG11 VAL 0  32      -4.738  19.932  15.677  1.00  0.00           H  
ATOM    473 HG12 VAL 0  32      -3.952  20.872  16.966  1.00  0.00           H  
ATOM    474 HG13 VAL 0  32      -3.330  19.343  16.367  1.00  0.00           H  
ATOM    475 HG21 VAL 0  32      -6.893  19.756  18.943  1.00  0.00           H  
ATOM    476 HG22 VAL 0  32      -5.815  20.913  18.970  1.00  0.00           H  
ATOM    477 HG23 VAL 0  32      -6.755  20.853  17.605  1.00  0.00           H  
ATOM    478  N   ASN 0  33      -4.089  16.220  17.557  1.00  0.00      R00  N  
ATOM    479  CA  ASN 0  33      -3.111  15.144  17.441  1.00  0.00      R00  C  
ATOM    480  C   ASN 0  33      -1.946  15.370  16.433  1.00  0.00      R00  C  
ATOM    481  O   ASN 0  33      -1.560  14.397  15.766  1.00  0.00      R00  O  
ATOM    482  CB  ASN 0  33      -3.822  13.875  17.194  1.00  0.00      R00  C  
ATOM    483  CG  ASN 0  33      -3.263  12.665  17.886  1.00  0.00      R00  C  
ATOM    484  OD1 ASN 0  33      -3.322  12.434  19.080  1.00  0.00      R00  O  
ATOM    485  ND2 ASN 0  33      -2.748  11.759  17.098  1.00  0.00      R00  N  
ATOM    486  H   ASN 0  33      -4.197  16.490  18.524  1.00  0.00      R00  H  
ATOM    487 HD21 ASN 0  33      -2.627  10.799  17.387  1.00  0.00      R00  H  
ATOM    488 HD22 ASN 0  33      -2.798  11.849  16.094  1.00  0.00      R00  H  
ATOM    489  HA  ASN 0  33      -2.592  15.097  18.399  1.00  0.00           H  
ATOM    490  HB3 ASN 0  33      -4.053  13.645  16.154  1.00  0.00           H  
ATOM    491  HB2 ASN 0  33      -4.809  14.023  17.632  1.00  0.00           H  
ATOM    492  N   LEU 0  34      -1.456  16.678  16.298  1.00  0.00      R00  N  
ATOM    493  CA  LEU 0  34      -0.360  17.072  15.469  1.00  0.00      R00  C  
ATOM    494  C   LEU 0  34       0.892  16.183  15.877  1.00  0.00      R00  C  
ATOM    495  O   LEU 0  34       1.005  15.991  17.067  1.00  0.00      R00  O  
ATOM    496  CB  LEU 0  34      -0.105  18.593  15.559  1.00  0.00      R00  C  
ATOM    497  CG  LEU 0  34      -0.956  19.341  14.533  1.00  0.00      R00  C  
ATOM    498  CD1 LEU 0  34      -1.115  20.795  15.043  1.00  0.00      R00  C  
ATOM    499  CD2 LEU 0  34      -0.541  19.257  13.049  1.00  0.00      R00  C  
ATOM    500  H   LEU 0  34      -1.752  17.346  16.996  1.00  0.00      R00  H  
ATOM    501  HA  LEU 0  34      -0.689  16.752  14.481  1.00  0.00           H  
ATOM    502  HB3 LEU 0  34       0.918  18.783  15.236  1.00  0.00           H  
ATOM    503  HB2 LEU 0  34      -0.175  18.961  16.583  1.00  0.00           H  
ATOM    504  HG  LEU 0  34      -1.942  18.878  14.525  1.00  0.00           H  
ATOM    505 HD11 LEU 0  34      -2.104  21.202  14.834  1.00  0.00           H  
ATOM    506 HD12 LEU 0  34      -1.081  21.033  16.106  1.00  0.00           H  
ATOM    507 HD13 LEU 0  34      -0.280  21.391  14.673  1.00  0.00           H  
ATOM    508 HD21 LEU 0  34      -0.649  20.198  12.508  1.00  0.00           H  
ATOM    509 HD22 LEU 0  34       0.527  19.040  13.031  1.00  0.00           H  
ATOM    510 HD23 LEU 0  34      -1.175  18.638  12.414  1.00  0.00           H  
ATOM    511  N   PRO 0  35       1.775  15.784  14.997  1.00  0.00      R00  N  
ATOM    512  CA  PRO 0  35       1.671  15.847  13.470  1.00  0.00      R00  C  
ATOM    513  C   PRO 0  35       0.622  14.854  12.901  1.00  0.00      R00  C  
ATOM    514  O   PRO 0  35       0.032  15.141  11.850  1.00  0.00      R00  O  
ATOM    515  CD  PRO 0  35       3.086  15.143  15.371  1.00  0.00      R00  C  
ATOM    516  CB  PRO 0  35       3.071  15.494  13.051  1.00  0.00      R00  C  
ATOM    517  CG  PRO 0  35       3.977  15.491  14.311  1.00  0.00      R00  C  
ATOM    518  HD2 PRO 0  35       2.882  14.072  15.390  1.00  0.00           H  
ATOM    519  HD3 PRO 0  35       3.456  15.494  16.334  1.00  0.00           H  
ATOM    520  HA  PRO 0  35       1.422  16.838  13.090  1.00  0.00           H  
ATOM    521  HB3 PRO 0  35       3.542  16.198  12.365  1.00  0.00           H  
ATOM    522  HB2 PRO 0  35       3.112  14.507  12.592  1.00  0.00           H  
ATOM    523  HG2 PRO 0  35       4.745  14.718  14.328  1.00  0.00           H  
ATOM    524  HG3 PRO 0  35       4.438  16.461  14.501  1.00  0.00           H  
ATOM    525  N   VAL 0  36       0.447  13.713  13.521  1.00  0.00      R00  N  
ATOM    526  CA  VAL 0  36      -0.399  12.599  13.106  1.00  0.00      R00  C  
ATOM    527  C   VAL 0  36      -1.919  12.715  13.362  1.00  0.00      R00  C  
ATOM    528  O   VAL 0  36      -2.537  12.193  14.243  1.00  0.00      R00  O  
ATOM    529  CB  VAL 0  36       0.151  11.296  13.645  1.00  0.00      R00  C  
ATOM    530  CG1 VAL 0  36       1.325  10.767  12.761  1.00  0.00      R00  C  
ATOM    531  CG2 VAL 0  36       0.574  11.320  15.094  1.00  0.00      R00  C  
ATOM    532  H   VAL 0  36       0.853  13.404  14.392  1.00  0.00      R00  H  
ATOM    533  HA  VAL 0  36      -0.246  12.651  12.028  1.00  0.00           H  
ATOM    534  HB  VAL 0  36      -0.682  10.604  13.521  1.00  0.00           H  
ATOM    535 HG11 VAL 0  36       2.087  11.543  12.677  1.00  0.00           H  
ATOM    536 HG12 VAL 0  36       1.565   9.763  13.109  1.00  0.00           H  
ATOM    537 HG13 VAL 0  36       0.925  10.608  11.760  1.00  0.00           H  
ATOM    538 HG21 VAL 0  36      -0.219  11.723  15.725  1.00  0.00           H  
ATOM    539 HG22 VAL 0  36       1.004  10.444  15.578  1.00  0.00           H  
ATOM    540 HG23 VAL 0  36       1.392  12.027  15.226  1.00  0.00           H  
ATOM    541  N   VAL 0  37      -2.574  13.578  12.623  1.00  0.00      R00  N  
ATOM    542  CA  VAL 0  37      -3.892  14.098  12.935  1.00  0.00      R00  C  
ATOM    543  C   VAL 0  37      -5.030  13.089  13.107  1.00  0.00      R00  C  
ATOM    544  O   VAL 0  37      -5.047  12.165  12.272  1.00  0.00      R00  O  
ATOM    545  CB  VAL 0  37      -4.301  15.187  11.867  1.00  0.00      R00  C  
ATOM    546  CG1 VAL 0  37      -3.572  16.391  12.141  1.00  0.00      R00  C  
ATOM    547  CG2 VAL 0  37      -4.301  14.837  10.369  1.00  0.00      R00  C  
ATOM    548  H   VAL 0  37      -2.110  13.906  11.788  1.00  0.00      R00  H  
ATOM    549  HA  VAL 0  37      -3.817  14.574  13.912  1.00  0.00           H  
ATOM    550  HB  VAL 0  37      -5.362  15.405  11.987  1.00  0.00           H  
ATOM    551 HG11 VAL 0  37      -2.601  16.415  11.648  1.00  0.00           H  
ATOM    552 HG12 VAL 0  37      -3.913  17.255  11.572  1.00  0.00           H  
ATOM    553 HG13 VAL 0  37      -3.255  16.573  13.168  1.00  0.00           H  
ATOM    554 HG21 VAL 0  37      -4.964  13.986  10.218  1.00  0.00           H  
ATOM    555 HG22 VAL 0  37      -4.811  15.631   9.824  1.00  0.00           H  
ATOM    556 HG23 VAL 0  37      -3.305  14.622   9.981  1.00  0.00           H  
ATOM    557  N   TYR 0  38      -6.006  13.306  13.985  1.00  0.00      R00  N  
ATOM    558  CA  TYR 0  38      -6.922  12.335  14.408  1.00  0.00      R00  C  
ATOM    559  C   TYR 0  38      -8.357  12.781  14.089  1.00  0.00      R00  C  
ATOM    560  O   TYR 0  38      -8.553  13.374  12.970  1.00  0.00      R00  O  
ATOM    561  CB  TYR 0  38      -6.698  12.123  15.911  1.00  0.00      R00  C  
ATOM    562  CG  TYR 0  38      -7.381  10.926  16.651  1.00  0.00      R00  C  
ATOM    563  CD1 TYR 0  38      -7.241   9.627  16.111  1.00  0.00      R00  C  
ATOM    564  CE1 TYR 0  38      -7.905   8.596  16.753  1.00  0.00      R00  C  
ATOM    565  CD2 TYR 0  38      -8.118  11.179  17.772  1.00  0.00      R00  C  
ATOM    566  CE2 TYR 0  38      -8.642  10.050  18.485  1.00  0.00      R00  C  
ATOM    567  CZ  TYR 0  38      -8.612   8.748  17.954  1.00  0.00      R00  C  
ATOM    568  OH  TYR 0  38      -9.275   7.723  18.623  1.00  0.00      R00  O  
ATOM    569  H   TYR 0  38      -6.123  14.178  14.480  1.00  0.00      R00  H  
ATOM    570  HH  TYR 0  38      -9.544   8.101  19.463  1.00  0.00      R00  H  
ATOM    571  HA  TYR 0  38      -6.842  11.422  13.818  1.00  0.00           H  
ATOM    572  HB3 TYR 0  38      -6.794  13.006  16.543  1.00  0.00           H  
ATOM    573  HB2 TYR 0  38      -5.693  11.705  15.973  1.00  0.00           H  
ATOM    574  HD1 TYR 0  38      -6.564   9.440  15.290  1.00  0.00           H  
ATOM    575  HE1 TYR 0  38      -7.846   7.617  16.301  1.00  0.00           H  
ATOM    576  HD2 TYR 0  38      -8.156  12.187  18.156  1.00  0.00           H  
ATOM    577  HE2 TYR 0  38      -9.190  10.115  19.413  1.00  0.00           H  
ATOM    578  N   VAL 0  39      -9.377  12.546  14.973  1.00  0.00      R00  N  
ATOM    579  CA  VAL 0  39     -10.802  12.697  14.586  1.00  0.00      R00  C  
ATOM    580  C   VAL 0  39     -11.196  13.992  13.837  1.00  0.00      R00  C  
ATOM    581  O   VAL 0  39     -12.129  13.909  13.003  1.00  0.00      R00  O  
ATOM    582  CB  VAL 0  39     -11.752  12.419  15.773  1.00  0.00      R00  C  
ATOM    583  CG1 VAL 0  39     -11.804  10.922  16.088  1.00  0.00      R00  C  
ATOM    584  CG2 VAL 0  39     -11.409  13.416  16.998  1.00  0.00      R00  C  
ATOM    585  H   VAL 0  39      -9.230  11.923  15.754  1.00  0.00      R00  H  
ATOM    586  HA  VAL 0  39     -10.909  11.888  13.864  1.00  0.00           H  
ATOM    587  HB  VAL 0  39     -12.778  12.661  15.496  1.00  0.00           H  
ATOM    588 HG11 VAL 0  39     -11.806  10.229  15.247  1.00  0.00           H  
ATOM    589 HG12 VAL 0  39     -10.905  10.792  16.690  1.00  0.00           H  
ATOM    590 HG13 VAL 0  39     -12.575  10.657  16.812  1.00  0.00           H  
ATOM    591 HG21 VAL 0  39     -10.407  13.257  17.397  1.00  0.00           H  
ATOM    592 HG22 VAL 0  39     -11.476  14.426  16.595  1.00  0.00           H  
ATOM    593 HG23 VAL 0  39     -12.161  13.277  17.775  1.00  0.00           H  
ATOM    594  N   VAL 0  40     -10.542  15.092  14.080  1.00  0.00      R00  N  
ATOM    595  CA  VAL 0  40     -10.763  16.347  13.331  1.00  0.00      R00  C  
ATOM    596  C   VAL 0  40     -10.689  16.277  11.777  1.00  0.00      R00  C  
ATOM    597  O   VAL 0  40     -11.496  16.818  11.085  1.00  0.00      R00  O  
ATOM    598  CB  VAL 0  40      -9.863  17.438  13.868  1.00  0.00      R00  C  
ATOM    599  CG1 VAL 0  40     -10.241  17.957  15.258  1.00  0.00      R00  C  
ATOM    600  CG2 VAL 0  40      -8.304  17.177  13.796  1.00  0.00      R00  C  
ATOM    601  H   VAL 0  40      -9.705  15.178  14.638  1.00  0.00      R00  H  
ATOM    602  HA  VAL 0  40     -11.783  16.690  13.510  1.00  0.00           H  
ATOM    603  HB  VAL 0  40     -10.010  18.322  13.248  1.00  0.00           H  
ATOM    604 HG11 VAL 0  40      -9.903  17.270  16.035  1.00  0.00           H  
ATOM    605 HG12 VAL 0  40      -9.831  18.900  15.621  1.00  0.00           H  
ATOM    606 HG13 VAL 0  40     -11.330  17.953  15.304  1.00  0.00           H  
ATOM    607 HG21 VAL 0  40      -8.258  16.150  14.159  1.00  0.00           H  
ATOM    608 HG22 VAL 0  40      -7.907  17.214  12.781  1.00  0.00           H  
ATOM    609 HG23 VAL 0  40      -7.698  17.823  14.431  1.00  0.00           H  
ATOM    610  N   ALA 0  41      -9.873  15.316  11.310  1.00  0.00      R00  N  
ATOM    611  CA  ALA 0  41      -9.546  15.084   9.944  1.00  0.00      R00  C  
ATOM    612  C   ALA 0  41     -10.300  13.765   9.409  1.00  0.00      R00  C  
ATOM    613  O   ALA 0  41      -9.811  13.379   8.370  1.00  0.00      R00  O  
ATOM    614  CB  ALA 0  41      -7.988  14.905   9.901  1.00  0.00      R00  C  
ATOM    615  H   ALA 0  41      -9.371  14.714  11.948  1.00  0.00      R00  H  
ATOM    616  HA  ALA 0  41      -9.612  15.985   9.334  1.00  0.00           H  
ATOM    617  HB1 ALA 0  41      -7.361  15.776   9.713  1.00  0.00           H  
ATOM    618  HB2 ALA 0  41      -7.552  14.431  10.780  1.00  0.00           H  
ATOM    619  HB3 ALA 0  41      -7.678  14.203   9.126  1.00  0.00           H  
ATOM    620  N   GLN 0  42     -11.435  13.400   9.877  1.00  0.00      R00  N  
ATOM    621  CA  GLN 0  42     -12.265  12.404   9.304  1.00  0.00      R00  C  
ATOM    622  C   GLN 0  42     -12.832  12.880   7.933  1.00  0.00      R00  C  
ATOM    623  O   GLN 0  42     -12.971  12.016   7.082  1.00  0.00      R00  O  
ATOM    624  CB  GLN 0  42     -13.373  12.010  10.281  1.00  0.00      R00  C  
ATOM    625  CG  GLN 0  42     -12.956  11.074  11.459  1.00  0.00      R00  C  
ATOM    626  CD  GLN 0  42     -14.122  10.614  12.353  1.00  0.00      R00  C  
ATOM    627  OE1 GLN 0  42     -13.866   9.865  13.271  1.00  0.00      R00  O  
ATOM    628  NE2 GLN 0  42     -15.360  11.049  12.146  1.00  0.00      R00  N  
ATOM    629  H   GLN 0  42     -11.511  13.832  10.787  1.00  0.00      R00  H  
ATOM    630 HE21 GLN 0  42     -16.118  10.921  12.802  1.00  0.00      R00  H  
ATOM    631 HE22 GLN 0  42     -15.594  11.646  11.365  1.00  0.00      R00  H  
ATOM    632  HA  GLN 0  42     -11.532  11.634   9.065  1.00  0.00           H  
ATOM    633  HB3 GLN 0  42     -14.186  11.507   9.758  1.00  0.00           H  
ATOM    634  HB2 GLN 0  42     -13.868  12.799  10.846  1.00  0.00           H  
ATOM    635  HG3 GLN 0  42     -12.211  11.528  12.112  1.00  0.00           H  
ATOM    636  HG2 GLN 0  42     -12.519  10.138  11.112  1.00  0.00           H  
ATOM    637  N   VAL 0  43     -13.136  14.216   7.718  1.00  0.00      R00  N  
ATOM    638  CA  VAL 0  43     -13.463  14.723   6.417  1.00  0.00      R00  C  
ATOM    639  C   VAL 0  43     -12.206  14.641   5.454  1.00  0.00      R00  C  
ATOM    640  O   VAL 0  43     -12.465  14.872   4.306  1.00  0.00      R00  O  
ATOM    641  CB  VAL 0  43     -13.851  16.255   6.506  1.00  0.00      R00  C  
ATOM    642  CG1 VAL 0  43     -15.272  16.410   7.118  1.00  0.00      R00  C  
ATOM    643  CG2 VAL 0  43     -12.834  17.199   7.161  1.00  0.00      R00  C  
ATOM    644  H   VAL 0  43     -13.116  14.770   8.562  1.00  0.00      R00  H  
ATOM    645  HA  VAL 0  43     -14.186  14.085   5.911  1.00  0.00           H  
ATOM    646  HB  VAL 0  43     -13.855  16.591   5.469  1.00  0.00           H  
ATOM    647 HG11 VAL 0  43     -15.534  17.454   7.290  1.00  0.00           H  
ATOM    648 HG12 VAL 0  43     -16.062  15.951   6.524  1.00  0.00           H  
ATOM    649 HG13 VAL 0  43     -15.174  15.942   8.097  1.00  0.00           H  
ATOM    650 HG21 VAL 0  43     -13.264  18.187   7.324  1.00  0.00           H  
ATOM    651 HG22 VAL 0  43     -12.410  16.723   8.046  1.00  0.00           H  
ATOM    652 HG23 VAL 0  43     -11.990  17.198   6.471  1.00  0.00           H  
ATOM    653  N   LEU 0  44     -10.945  14.449   5.895  1.00  0.00      R00  N  
ATOM    654  CA  LEU 0  44      -9.798  14.278   5.010  1.00  0.00      R00  C  
ATOM    655  C   LEU 0  44      -9.623  12.828   4.631  1.00  0.00      R00  C  
ATOM    656  O   LEU 0  44      -9.466  12.497   3.463  1.00  0.00      R00  O  
ATOM    657  CB  LEU 0  44      -8.467  14.806   5.776  1.00  0.00      R00  C  
ATOM    658  CG  LEU 0  44      -8.470  16.324   6.227  1.00  0.00      R00  C  
ATOM    659  CD1 LEU 0  44      -7.080  16.702   6.812  1.00  0.00      R00  C  
ATOM    660  CD2 LEU 0  44      -8.937  17.283   5.118  1.00  0.00      R00  C  
ATOM    661  H   LEU 0  44     -10.720  14.317   6.871  1.00  0.00      R00  H  
ATOM    662  HA  LEU 0  44     -10.029  14.837   4.104  1.00  0.00           H  
ATOM    663  HB3 LEU 0  44      -7.616  14.603   5.126  1.00  0.00           H  
ATOM    664  HB2 LEU 0  44      -8.290  14.108   6.594  1.00  0.00           H  
ATOM    665  HG  LEU 0  44      -9.289  16.355   6.946  1.00  0.00           H  
ATOM    666 HD11 LEU 0  44      -6.709  15.846   7.377  1.00  0.00           H  
ATOM    667 HD12 LEU 0  44      -6.280  17.014   6.141  1.00  0.00           H  
ATOM    668 HD13 LEU 0  44      -7.267  17.395   7.632  1.00  0.00           H  
ATOM    669 HD21 LEU 0  44      -8.228  18.092   4.944  1.00  0.00           H  
ATOM    670 HD22 LEU 0  44      -9.182  16.903   4.126  1.00  0.00           H  
ATOM    671 HD23 LEU 0  44      -9.787  17.819   5.539  1.00  0.00           H  
ATOM    672  N   TYR 0  45      -9.826  11.944   5.655  1.00  0.00      R00  N  
ATOM    673  CA  TYR 0  45      -9.686  10.506   5.444  1.00  0.00      R00  C  
ATOM    674  C   TYR 0  45     -10.758   9.974   4.518  1.00  0.00      R00  C  
ATOM    675  O   TYR 0  45     -10.454   9.187   3.619  1.00  0.00      R00  O  
ATOM    676  CB  TYR 0  45      -9.745   9.873   6.819  1.00  0.00      R00  C  
ATOM    677  CG  TYR 0  45      -8.451  10.080   7.622  1.00  0.00      R00  C  
ATOM    678  CD1 TYR 0  45      -8.513  10.593   8.904  1.00  0.00      R00  C  
ATOM    679  CE1 TYR 0  45      -7.275  10.755   9.636  1.00  0.00      R00  C  
ATOM    680  CD2 TYR 0  45      -7.193   9.744   7.065  1.00  0.00      R00  C  
ATOM    681  CE2 TYR 0  45      -6.011   9.911   7.800  1.00  0.00      R00  C  
ATOM    682  CZ  TYR 0  45      -6.062  10.453   9.094  1.00  0.00      R00  C  
ATOM    683  OH  TYR 0  45      -4.909  10.717   9.726  1.00  0.00      R00  O  
ATOM    684  H   TYR 0  45      -9.932  12.358   6.570  1.00  0.00      R00  H  
ATOM    685  HH  TYR 0  45      -5.059  10.941  10.648  1.00  0.00      R00  H  
ATOM    686  HA  TYR 0  45      -8.800  10.154   4.916  1.00  0.00           H  
ATOM    687  HB3 TYR 0  45      -9.836   8.795   6.686  1.00  0.00           H  
ATOM    688  HB2 TYR 0  45     -10.736  10.082   7.222  1.00  0.00           H  
ATOM    689  HD1 TYR 0  45      -9.449  10.824   9.390  1.00  0.00           H  
ATOM    690  HE1 TYR 0  45      -7.375  11.224  10.603  1.00  0.00           H  
ATOM    691  HD2 TYR 0  45      -7.102   9.221   6.124  1.00  0.00           H  
ATOM    692  HE2 TYR 0  45      -5.021   9.684   7.433  1.00  0.00           H  
ATOM    693  N   ALA 0  46     -11.959  10.596   4.525  1.00  0.00      R00  N  
ATOM    694  CA  ALA 0  46     -13.078  10.371   3.686  1.00  0.00      R00  C  
ATOM    695  C   ALA 0  46     -12.827  10.868   2.200  1.00  0.00      R00  C  
ATOM    696  O   ALA 0  46     -13.535  10.390   1.319  1.00  0.00      R00  O  
ATOM    697  CB  ALA 0  46     -14.225  11.135   4.279  1.00  0.00      R00  C  
ATOM    698  H   ALA 0  46     -12.272  11.273   5.206  1.00  0.00      R00  H  
ATOM    699  HA  ALA 0  46     -13.383   9.325   3.663  1.00  0.00           H  
ATOM    700  HB1 ALA 0  46     -15.137  11.070   3.685  1.00  0.00           H  
ATOM    701  HB2 ALA 0  46     -14.593  10.566   5.132  1.00  0.00           H  
ATOM    702  HB3 ALA 0  46     -14.142  12.184   4.564  1.00  0.00           H  
ATOM    703  N   ILE 0  47     -11.802  11.710   1.920  1.00  0.00      R00  N  
ATOM    704  CA  ILE 0  47     -11.427  12.048   0.510  1.00  0.00      R00  C  
ATOM    705  C   ILE 0  47     -10.791  10.743  -0.165  1.00  0.00      R00  C  
ATOM    706  O   ILE 0  47     -11.215  10.514  -1.291  1.00  0.00      R00  O  
ATOM    707  CB  ILE 0  47     -10.369  13.202   0.460  1.00  0.00      R00  C  
ATOM    708  CG2 ILE 0  47      -9.853  13.517  -0.971  1.00  0.00      R00  C  
ATOM    709  CG1 ILE 0  47     -10.806  14.443   1.146  1.00  0.00      R00  C  
ATOM    710  CD1 ILE 0  47     -11.748  15.385   0.419  1.00  0.00      R00  C  
ATOM    711  H   ILE 0  47     -11.104  12.004   2.588  1.00  0.00      R00  H  
ATOM    712  HA  ILE 0  47     -12.291  12.484   0.009  1.00  0.00           H  
ATOM    713  HB  ILE 0  47      -9.469  12.789   0.917  1.00  0.00           H  
ATOM    714 HG21 ILE 0  47      -9.105  14.303  -0.868  1.00  0.00           H  
ATOM    715 HG22 ILE 0  47      -9.411  12.725  -1.575  1.00  0.00           H  
ATOM    716 HG23 ILE 0  47     -10.758  13.908  -1.437  1.00  0.00           H  
ATOM    717 HG13 ILE 0  47      -9.905  15.014   1.373  1.00  0.00           H  
ATOM    718 HG12 ILE 0  47     -11.259  14.193   2.105  1.00  0.00           H  
ATOM    719 HD11 ILE 0  47     -11.158  15.883  -0.351  1.00  0.00           H  
ATOM    720 HD12 ILE 0  47     -12.571  14.832  -0.032  1.00  0.00           H  
ATOM    721 HD13 ILE 0  47     -12.115  16.188   1.059  1.00  0.00           H  
ATOM    722  N   VAL 0  48     -10.068   9.896   0.498  1.00  0.00      R00  N  
ATOM    723  CA  VAL 0  48      -9.576   8.660  -0.001  1.00  0.00      R00  C  
ATOM    724  C   VAL 0  48     -10.604   7.520  -0.120  1.00  0.00      R00  C  
ATOM    725  O   VAL 0  48     -10.397   6.674  -0.973  1.00  0.00      R00  O  
ATOM    726  CB  VAL 0  48      -8.196   8.151   0.621  1.00  0.00      R00  C  
ATOM    727  CG1 VAL 0  48      -7.043   9.014   0.037  1.00  0.00      R00  C  
ATOM    728  CG2 VAL 0  48      -8.222   8.003   2.072  1.00  0.00      R00  C  
ATOM    729  H   VAL 0  48      -9.838  10.133   1.452  1.00  0.00      R00  H  
ATOM    730  HA  VAL 0  48      -9.316   8.758  -1.055  1.00  0.00           H  
ATOM    731  HB  VAL 0  48      -7.933   7.212   0.134  1.00  0.00           H  
ATOM    732 HG11 VAL 0  48      -7.076   9.967   0.566  1.00  0.00           H  
ATOM    733 HG12 VAL 0  48      -6.125   8.462   0.243  1.00  0.00           H  
ATOM    734 HG13 VAL 0  48      -7.196   9.163  -1.032  1.00  0.00           H  
ATOM    735 HG21 VAL 0  48      -7.229   7.603   2.279  1.00  0.00           H  
ATOM    736 HG22 VAL 0  48      -8.264   8.928   2.647  1.00  0.00           H  
ATOM    737 HG23 VAL 0  48      -9.015   7.328   2.394  1.00  0.00           H  
ATOM    738  N   CYS 0  49     -11.764   7.552   0.658  1.00  0.00      R00  N  
ATOM    739  CA  CYS 0  49     -12.932   6.736   0.401  1.00  0.00      R00  C  
ATOM    740  C   CYS 0  49     -13.674   7.296  -0.890  1.00  0.00      R00  C  
ATOM    741  O   CYS 0  49     -14.243   6.468  -1.611  1.00  0.00      R00  O  
ATOM    742  CB  CYS 0  49     -14.001   6.897   1.545  1.00  0.00      R00  C  
ATOM    743  SG  CYS 0  49     -13.357   6.586   3.195  1.00  0.00      R00  S  
ATOM    744  H   CYS 0  49     -11.917   8.345   1.265  1.00  0.00      R00  H  
ATOM    745  HA  CYS 0  49     -12.689   5.705   0.144  1.00  0.00           H  
ATOM    746  HB3 CYS 0  49     -14.622   6.019   1.366  1.00  0.00           H  
ATOM    747  HB2 CYS 0  49     -14.646   7.775   1.515  1.00  0.00           H  
ATOM    748  HG  CYS 0  49     -12.724   5.445   2.908  1.00  0.00           H  
ATOM    749  N   VAL 0  50     -13.666   8.592  -1.120  1.00  0.00      R00  N  
ATOM    750  CA  VAL 0  50     -14.328   9.079  -2.376  1.00  0.00      R00  C  
ATOM    751  C   VAL 0  50     -13.344   8.770  -3.635  1.00  0.00      R00  C  
ATOM    752  O   VAL 0  50     -13.712   7.976  -4.487  1.00  0.00      R00  O  
ATOM    753  CB  VAL 0  50     -14.642  10.562  -2.228  1.00  0.00      R00  C  
ATOM    754  CG1 VAL 0  50     -14.993  11.341  -3.556  1.00  0.00      R00  C  
ATOM    755  CG2 VAL 0  50     -15.726  10.904  -1.291  1.00  0.00      R00  C  
ATOM    756  H   VAL 0  50     -13.119   9.258  -0.593  1.00  0.00      R00  H  
ATOM    757  HA  VAL 0  50     -15.327   8.669  -2.529  1.00  0.00           H  
ATOM    758  HB  VAL 0  50     -13.829  11.122  -1.765  1.00  0.00           H  
ATOM    759 HG11 VAL 0  50     -15.897  10.973  -4.042  1.00  0.00           H  
ATOM    760 HG12 VAL 0  50     -15.060  12.423  -3.442  1.00  0.00           H  
ATOM    761 HG13 VAL 0  50     -14.293  11.193  -4.379  1.00  0.00           H  
ATOM    762 HG21 VAL 0  50     -16.025  11.948  -1.380  1.00  0.00           H  
ATOM    763 HG22 VAL 0  50     -16.631  10.349  -1.535  1.00  0.00           H  
ATOM    764 HG23 VAL 0  50     -15.429  10.663  -0.270  1.00  0.00           H  
ATOM    765  N   VAL 0  51     -12.136   9.385  -3.689  1.00  0.00      R00  N  
ATOM    766  CA  VAL 0  51     -11.224   9.159  -4.835  1.00  0.00      R00  C  
ATOM    767  C   VAL 0  51     -10.666   7.689  -4.906  1.00  0.00      R00  C  
ATOM    768  O   VAL 0  51     -10.017   7.376  -5.880  1.00  0.00      R00  O  
ATOM    769  CB  VAL 0  51     -10.062  10.289  -4.888  1.00  0.00      R00  C  
ATOM    770  CG1 VAL 0  51     -10.535  11.756  -4.630  1.00  0.00      R00  C  
ATOM    771  CG2 VAL 0  51      -8.864   9.950  -4.053  1.00  0.00      R00  C  
ATOM    772  H   VAL 0  51     -11.816   9.941  -2.908  1.00  0.00      R00  H  
ATOM    773  HA  VAL 0  51     -11.825   9.302  -5.733  1.00  0.00           H  
ATOM    774  HB  VAL 0  51      -9.746  10.579  -5.891  1.00  0.00           H  
ATOM    775 HG11 VAL 0  51     -11.337  12.049  -5.307  1.00  0.00           H  
ATOM    776 HG12 VAL 0  51     -11.089  11.847  -3.696  1.00  0.00           H  
ATOM    777 HG13 VAL 0  51      -9.701  12.451  -4.736  1.00  0.00           H  
ATOM    778 HG21 VAL 0  51      -9.160   9.483  -3.114  1.00  0.00           H  
ATOM    779 HG22 VAL 0  51      -8.255   9.248  -4.623  1.00  0.00           H  
ATOM    780 HG23 VAL 0  51      -8.218  10.787  -3.788  1.00  0.00           H  
ATOM    781  N   GLY 0  52     -10.926   6.930  -3.804  1.00  0.00      R00  N  
ATOM    782  CA  GLY 0  52     -10.471   5.528  -3.704  1.00  0.00      R00  C  
ATOM    783  C   GLY 0  52     -11.371   4.717  -4.632  1.00  0.00      R00  C  
ATOM    784  O   GLY 0  52     -10.876   4.024  -5.533  1.00  0.00      R00  O  
ATOM    785  H   GLY 0  52     -11.409   7.296  -2.996  1.00  0.00      R00  H  
ATOM    786  HA3 GLY 0  52     -10.613   5.076  -2.722  1.00  0.00           H  
ATOM    787  HA2 GLY 0  52      -9.419   5.265  -3.813  1.00  0.00           H  
ATOM    788  N   LEU 0  53     -12.680   4.786  -4.455  1.00  0.00      R00  N  
ATOM    789  CA  LEU 0  53     -13.774   4.321  -5.358  1.00  0.00      R00  C  
ATOM    790  C   LEU 0  53     -13.576   4.720  -6.822  1.00  0.00      R00  C  
ATOM    791  O   LEU 0  53     -13.550   3.820  -7.723  1.00  0.00      R00  O  
ATOM    792  CB  LEU 0  53     -15.183   4.626  -4.784  1.00  0.00      R00  C  
ATOM    793  CG  LEU 0  53     -16.370   3.889  -5.436  1.00  0.00      R00  C  
ATOM    794  CD1 LEU 0  53     -16.326   2.402  -5.229  1.00  0.00      R00  C  
ATOM    795  CD2 LEU 0  53     -17.714   4.602  -5.105  1.00  0.00      R00  C  
ATOM    796  H   LEU 0  53     -13.054   5.403  -3.748  1.00  0.00      R00  H  
ATOM    797  HA  LEU 0  53     -13.581   3.248  -5.375  1.00  0.00           H  
ATOM    798  HB3 LEU 0  53     -15.477   5.659  -4.970  1.00  0.00           H  
ATOM    799  HB2 LEU 0  53     -15.135   4.348  -3.731  1.00  0.00           H  
ATOM    800  HG  LEU 0  53     -16.237   4.044  -6.507  1.00  0.00           H  
ATOM    801 HD11 LEU 0  53     -15.763   2.203  -4.317  1.00  0.00           H  
ATOM    802 HD12 LEU 0  53     -17.323   1.972  -5.134  1.00  0.00           H  
ATOM    803 HD13 LEU 0  53     -15.926   1.855  -6.083  1.00  0.00           H  
ATOM    804 HD21 LEU 0  53     -17.557   5.609  -4.720  1.00  0.00           H  
ATOM    805 HD22 LEU 0  53     -18.292   4.779  -6.012  1.00  0.00           H  
ATOM    806 HD23 LEU 0  53     -18.374   3.988  -4.493  1.00  0.00           H  
ATOM    807  N   LEU 0  54     -13.373   5.969  -7.157  1.00  0.00      R00  N  
ATOM    808  CA  LEU 0  54     -13.038   6.519  -8.503  1.00  0.00      R00  C  
ATOM    809  C   LEU 0  54     -11.732   6.151  -9.073  1.00  0.00      R00  C  
ATOM    810  O   LEU 0  54     -11.697   6.068 -10.280  1.00  0.00      R00  O  
ATOM    811  CB  LEU 0  54     -13.170   8.063  -8.494  1.00  0.00      R00  C  
ATOM    812  CG  LEU 0  54     -14.490   8.699  -7.939  1.00  0.00      R00  C  
ATOM    813  CD1 LEU 0  54     -14.374  10.219  -7.508  1.00  0.00      R00  C  
ATOM    814  CD2 LEU 0  54     -15.606   8.491  -9.018  1.00  0.00      R00  C  
ATOM    815  H   LEU 0  54     -13.601   6.641  -6.438  1.00  0.00      R00  H  
ATOM    816  HA  LEU 0  54     -13.835   6.088  -9.109  1.00  0.00           H  
ATOM    817  HB3 LEU 0  54     -12.976   8.528  -9.461  1.00  0.00           H  
ATOM    818  HB2 LEU 0  54     -12.379   8.483  -7.872  1.00  0.00           H  
ATOM    819  HG  LEU 0  54     -14.790   8.173  -7.032  1.00  0.00           H  
ATOM    820 HD11 LEU 0  54     -14.246  10.111  -6.431  1.00  0.00           H  
ATOM    821 HD12 LEU 0  54     -13.578  10.659  -8.109  1.00  0.00           H  
ATOM    822 HD13 LEU 0  54     -15.313  10.751  -7.662  1.00  0.00           H  
ATOM    823 HD21 LEU 0  54     -15.550   9.307  -9.738  1.00  0.00           H  
ATOM    824 HD22 LEU 0  54     -15.333   7.639  -9.640  1.00  0.00           H  
ATOM    825 HD23 LEU 0  54     -16.596   8.365  -8.580  1.00  0.00           H  
ATOM    826  N   GLY 0  55     -10.668   5.836  -8.300  1.00  0.00      R00  N  
ATOM    827  CA  GLY 0  55      -9.467   5.221  -8.868  1.00  0.00      R00  C  
ATOM    828  C   GLY 0  55      -9.542   3.704  -9.130  1.00  0.00      R00  C  
ATOM    829  O   GLY 0  55      -8.852   3.249 -10.026  1.00  0.00      R00  O  
ATOM    830  H   GLY 0  55     -10.843   5.983  -7.316  1.00  0.00      R00  H  
ATOM    831  HA3 GLY 0  55      -8.558   5.411  -8.296  1.00  0.00           H  
ATOM    832  HA2 GLY 0  55      -9.222   5.712  -9.810  1.00  0.00           H  
ATOM    833  N   ASN 0  56     -10.401   3.016  -8.387  1.00  0.00      R00  N  
ATOM    834  CA  ASN 0  56     -10.765   1.663  -8.509  1.00  0.00      R00  C  
ATOM    835  C   ASN 0  56     -11.721   1.474  -9.694  1.00  0.00      R00  C  
ATOM    836  O   ASN 0  56     -11.268   0.710 -10.547  1.00  0.00      R00  O  
ATOM    837  CB  ASN 0  56     -11.239   1.091  -7.199  1.00  0.00      R00  C  
ATOM    838  CG  ASN 0  56     -12.110  -0.231  -7.396  1.00  0.00      R00  C  
ATOM    839  OD1 ASN 0  56     -13.284  -0.139  -7.151  1.00  0.00      R00  O  
ATOM    840  ND2 ASN 0  56     -11.448  -1.290  -7.716  1.00  0.00      R00  N  
ATOM    841  H   ASN 0  56     -10.902   3.539  -7.684  1.00  0.00      R00  H  
ATOM    842 HD21 ASN 0  56     -11.920  -2.182  -7.754  1.00  0.00      R00  H  
ATOM    843 HD22 ASN 0  56     -10.440  -1.306  -7.777  1.00  0.00      R00  H  
ATOM    844  HA  ASN 0  56      -9.833   1.264  -8.911  1.00  0.00           H  
ATOM    845  HB3 ASN 0  56     -11.813   1.814  -6.620  1.00  0.00           H  
ATOM    846  HB2 ASN 0  56     -10.435   0.745  -6.549  1.00  0.00           H  
ATOM    847  N   THR 0  57     -12.737   2.325  -9.854  1.00  0.00      R00  N  
ATOM    848  CA  THR 0  57     -13.726   2.197 -10.966  1.00  0.00      R00  C  
ATOM    849  C   THR 0  57     -13.125   2.697 -12.363  1.00  0.00      R00  C  
ATOM    850  O   THR 0  57     -13.440   1.965 -13.307  1.00  0.00      R00  O  
ATOM    851  CB  THR 0  57     -15.183   2.637 -10.552  1.00  0.00      R00  C  
ATOM    852  OG1 THR 0  57     -15.302   3.932  -9.986  1.00  0.00      R00  O  
ATOM    853  CG2 THR 0  57     -15.704   1.735  -9.409  1.00  0.00      R00  C  
ATOM    854  H   THR 0  57     -13.071   2.831  -9.046  1.00  0.00      R00  H  
ATOM    855  HG1 THR 0  57     -14.798   3.867  -9.172  1.00  0.00      R00  H  
ATOM    856  HA  THR 0  57     -13.786   1.115 -11.079  1.00  0.00           H  
ATOM    857  HB  THR 0  57     -15.881   2.596 -11.389  1.00  0.00           H  
ATOM    858 HG21 THR 0  57     -14.955   1.712  -8.618  1.00  0.00           H  
ATOM    859 HG22 THR 0  57     -16.701   1.975  -9.040  1.00  0.00           H  
ATOM    860 HG23 THR 0  57     -15.696   0.682  -9.689  1.00  0.00           H  
ATOM    861  N   LEU 0  58     -12.151   3.601 -12.356  1.00  0.00      R00  N  
ATOM    862  CA  LEU 0  58     -11.267   3.965 -13.515  1.00  0.00      R00  C  
ATOM    863  C   LEU 0  58     -10.634   2.713 -14.220  1.00  0.00      R00  C  
ATOM    864  O   LEU 0  58     -10.764   2.585 -15.439  1.00  0.00      R00  O  
ATOM    865  CB  LEU 0  58     -10.322   5.064 -13.078  1.00  0.00      R00  C  
ATOM    866  CG  LEU 0  58      -9.393   5.576 -14.190  1.00  0.00      R00  C  
ATOM    867  CD1 LEU 0  58      -9.129   7.137 -14.109  1.00  0.00      R00  C  
ATOM    868  CD2 LEU 0  58      -8.019   4.829 -14.237  1.00  0.00      R00  C  
ATOM    869  H   LEU 0  58     -11.803   4.006 -11.498  1.00  0.00      R00  H  
ATOM    870  HA  LEU 0  58     -12.027   4.375 -14.181  1.00  0.00           H  
ATOM    871  HB3 LEU 0  58      -9.780   4.777 -12.177  1.00  0.00           H  
ATOM    872  HB2 LEU 0  58     -10.904   5.887 -12.662  1.00  0.00           H  
ATOM    873  HG  LEU 0  58      -9.997   5.392 -15.078  1.00  0.00           H  
ATOM    874 HD11 LEU 0  58      -8.320   7.385 -14.796  1.00  0.00           H  
ATOM    875 HD12 LEU 0  58      -9.985   7.684 -14.505  1.00  0.00           H  
ATOM    876 HD13 LEU 0  58      -8.871   7.476 -13.106  1.00  0.00           H  
ATOM    877 HD21 LEU 0  58      -7.196   5.522 -14.060  1.00  0.00           H  
ATOM    878 HD22 LEU 0  58      -8.003   3.964 -13.574  1.00  0.00           H  
ATOM    879 HD23 LEU 0  58      -7.829   4.426 -15.231  1.00  0.00           H  
ATOM    880  N   VAL 0  59     -10.154   1.743 -13.528  1.00  0.00      R00  N  
ATOM    881  CA  VAL 0  59      -9.321   0.663 -14.126  1.00  0.00      R00  C  
ATOM    882  C   VAL 0  59     -10.112  -0.662 -14.396  1.00  0.00      R00  C  
ATOM    883  O   VAL 0  59      -9.729  -1.417 -15.288  1.00  0.00      R00  O  
ATOM    884  CB  VAL 0  59      -8.087   0.255 -13.220  1.00  0.00      R00  C  
ATOM    885  CG1 VAL 0  59      -6.929   1.279 -13.157  1.00  0.00      R00  C  
ATOM    886  CG2 VAL 0  59      -8.437  -0.163 -11.735  1.00  0.00      R00  C  
ATOM    887  H   VAL 0  59     -10.271   1.686 -12.527  1.00  0.00      R00  H  
ATOM    888  HA  VAL 0  59      -8.905   0.895 -15.107  1.00  0.00           H  
ATOM    889  HB  VAL 0  59      -7.589  -0.641 -13.591  1.00  0.00           H  
ATOM    890 HG11 VAL 0  59      -6.152   0.998 -12.447  1.00  0.00           H  
ATOM    891 HG12 VAL 0  59      -6.539   1.533 -14.143  1.00  0.00           H  
ATOM    892 HG13 VAL 0  59      -7.291   2.204 -12.709  1.00  0.00           H  
ATOM    893 HG21 VAL 0  59      -9.316  -0.726 -11.420  1.00  0.00           H  
ATOM    894 HG22 VAL 0  59      -7.564  -0.618 -11.265  1.00  0.00           H  
ATOM    895 HG23 VAL 0  59      -8.483   0.767 -11.168  1.00  0.00           H  
ATOM    896  N   ILE 0  60     -11.303  -0.747 -13.738  1.00  0.00      R00  N  
ATOM    897  CA  ILE 0  60     -12.266  -1.828 -14.019  1.00  0.00      R00  C  
ATOM    898  C   ILE 0  60     -13.106  -1.526 -15.276  1.00  0.00      R00  C  
ATOM    899  O   ILE 0  60     -13.270  -2.454 -16.073  1.00  0.00      R00  O  
ATOM    900  CB  ILE 0  60     -13.265  -2.024 -12.882  1.00  0.00      R00  C  
ATOM    901  CG2 ILE 0  60     -14.458  -3.019 -13.185  1.00  0.00      R00  C  
ATOM    902  CG1 ILE 0  60     -12.576  -2.494 -11.597  1.00  0.00      R00  C  
ATOM    903  CD1 ILE 0  60     -11.467  -3.477 -11.786  1.00  0.00      R00  C  
ATOM    904  H   ILE 0  60     -11.468   0.006 -13.086  1.00  0.00      R00  H  
ATOM    905  HA  ILE 0  60     -11.713  -2.742 -14.234  1.00  0.00           H  
ATOM    906  HB  ILE 0  60     -13.750  -1.087 -12.607  1.00  0.00           H  
ATOM    907 HG21 ILE 0  60     -15.304  -2.596 -13.726  1.00  0.00           H  
ATOM    908 HG22 ILE 0  60     -14.103  -3.877 -13.756  1.00  0.00           H  
ATOM    909 HG23 ILE 0  60     -14.931  -3.269 -12.235  1.00  0.00           H  
ATOM    910 HG13 ILE 0  60     -13.271  -2.861 -10.842  1.00  0.00           H  
ATOM    911 HG12 ILE 0  60     -12.142  -1.627 -11.099  1.00  0.00           H  
ATOM    912 HD11 ILE 0  60     -11.784  -4.142 -12.590  1.00  0.00           H  
ATOM    913 HD12 ILE 0  60     -10.527  -2.973 -12.009  1.00  0.00           H  
ATOM    914 HD13 ILE 0  60     -11.311  -4.118 -10.919  1.00  0.00           H  
ATOM    915  N   TYR 0  61     -13.429  -0.213 -15.446  1.00  0.00      R00  N  
ATOM    916  CA  TYR 0  61     -14.333   0.204 -16.530  1.00  0.00      R00  C  
ATOM    917  C   TYR 0  61     -13.640   0.877 -17.790  1.00  0.00      R00  C  
ATOM    918  O   TYR 0  61     -14.318   1.033 -18.762  1.00  0.00      R00  O  
ATOM    919  CB  TYR 0  61     -15.443   1.075 -15.970  1.00  0.00      R00  C  
ATOM    920  CG  TYR 0  61     -16.449   0.363 -15.100  1.00  0.00      R00  C  
ATOM    921  CD1 TYR 0  61     -17.241  -0.674 -15.650  1.00  0.00      R00  C  
ATOM    922  CE1 TYR 0  61     -18.265  -1.196 -14.915  1.00  0.00      R00  C  
ATOM    923  CD2 TYR 0  61     -16.669   0.737 -13.730  1.00  0.00      R00  C  
ATOM    924  CE2 TYR 0  61     -17.795   0.232 -13.048  1.00  0.00      R00  C  
ATOM    925  CZ  TYR 0  61     -18.556  -0.807 -13.615  1.00  0.00      R00  C  
ATOM    926  OH  TYR 0  61     -19.673  -1.216 -12.891  1.00  0.00      R00  O  
ATOM    927  H   TYR 0  61     -13.324   0.431 -14.675  1.00  0.00      R00  H  
ATOM    928  HH  TYR 0  61     -19.659  -1.078 -11.941  1.00  0.00      R00  H  
ATOM    929  HA  TYR 0  61     -14.707  -0.654 -17.089  1.00  0.00           H  
ATOM    930  HB3 TYR 0  61     -16.040   1.556 -16.745  1.00  0.00           H  
ATOM    931  HB2 TYR 0  61     -15.072   1.925 -15.397  1.00  0.00           H  
ATOM    932  HD1 TYR 0  61     -17.006  -0.990 -16.655  1.00  0.00           H  
ATOM    933  HE1 TYR 0  61     -18.823  -1.987 -15.395  1.00  0.00           H  
ATOM    934  HD2 TYR 0  61     -16.108   1.546 -13.285  1.00  0.00           H  
ATOM    935  HE2 TYR 0  61     -18.080   0.579 -12.066  1.00  0.00           H  
ATOM    936  N   VAL 0  62     -12.328   1.128 -17.729  1.00  0.00      R00  N  
ATOM    937  CA  VAL 0  62     -11.595   1.751 -18.864  1.00  0.00      R00  C  
ATOM    938  C   VAL 0  62     -11.753   1.060 -20.248  1.00  0.00      R00  C  
ATOM    939  O   VAL 0  62     -11.796   1.684 -21.320  1.00  0.00      R00  O  
ATOM    940  CB  VAL 0  62     -10.011   1.923 -18.519  1.00  0.00      R00  C  
ATOM    941  CG1 VAL 0  62      -9.489   0.520 -18.123  1.00  0.00      R00  C  
ATOM    942  CG2 VAL 0  62      -9.110   2.578 -19.632  1.00  0.00      R00  C  
ATOM    943  H   VAL 0  62     -11.822   1.141 -16.855  1.00  0.00      R00  H  
ATOM    944  HA  VAL 0  62     -12.027   2.746 -18.975  1.00  0.00           H  
ATOM    945  HB  VAL 0  62     -10.132   2.656 -17.721  1.00  0.00           H  
ATOM    946 HG11 VAL 0  62      -9.490  -0.244 -18.900  1.00  0.00           H  
ATOM    947 HG12 VAL 0  62      -8.533   0.749 -17.654  1.00  0.00           H  
ATOM    948 HG13 VAL 0  62     -10.142   0.059 -17.382  1.00  0.00           H  
ATOM    949 HG21 VAL 0  62      -8.608   1.832 -20.247  1.00  0.00           H  
ATOM    950 HG22 VAL 0  62      -9.702   3.303 -20.191  1.00  0.00           H  
ATOM    951 HG23 VAL 0  62      -8.391   3.118 -19.016  1.00  0.00           H  
ATOM    952  N   VAL 0  63     -11.849  -0.261 -20.239  1.00  0.00      R00  N  
ATOM    953  CA  VAL 0  63     -12.125  -1.188 -21.330  1.00  0.00      R00  C  
ATOM    954  C   VAL 0  63     -13.362  -0.772 -22.180  1.00  0.00      R00  C  
ATOM    955  O   VAL 0  63     -13.541  -1.176 -23.334  1.00  0.00      R00  O  
ATOM    956  CB  VAL 0  63     -12.577  -2.480 -20.723  1.00  0.00      R00  C  
ATOM    957  CG1 VAL 0  63     -11.370  -3.322 -20.453  1.00  0.00      R00  C  
ATOM    958  CG2 VAL 0  63     -13.456  -2.432 -19.484  1.00  0.00      R00  C  
ATOM    959  H   VAL 0  63     -11.679  -0.753 -19.373  1.00  0.00      R00  H  
ATOM    960  HA  VAL 0  63     -11.387  -1.261 -22.129  1.00  0.00           H  
ATOM    961  HB  VAL 0  63     -13.053  -3.122 -21.464  1.00  0.00           H  
ATOM    962 HG11 VAL 0  63     -10.842  -3.315 -21.406  1.00  0.00           H  
ATOM    963 HG12 VAL 0  63     -10.526  -2.944 -19.876  1.00  0.00           H  
ATOM    964 HG13 VAL 0  63     -11.687  -4.350 -20.271  1.00  0.00           H  
ATOM    965 HG21 VAL 0  63     -13.905  -3.395 -19.242  1.00  0.00           H  
ATOM    966 HG22 VAL 0  63     -12.938  -2.180 -18.558  1.00  0.00           H  
ATOM    967 HG23 VAL 0  63     -14.312  -1.762 -19.568  1.00  0.00           H  
ATOM    968  N   LEU 0  64     -14.353  -0.106 -21.533  1.00  0.00      R00  N  
ATOM    969  CA  LEU 0  64     -15.601   0.346 -22.088  1.00  0.00      R00  C  
ATOM    970  C   LEU 0  64     -15.696   1.831 -22.481  1.00  0.00      R00  C  
ATOM    971  O   LEU 0  64     -16.792   2.313 -22.929  1.00  0.00      R00  O  
ATOM    972  CB  LEU 0  64     -16.756  -0.055 -21.228  1.00  0.00      R00  C  
ATOM    973  CG  LEU 0  64     -17.188  -1.560 -21.179  1.00  0.00      R00  C  
ATOM    974  CD1 LEU 0  64     -17.807  -1.973 -19.856  1.00  0.00      R00  C  
ATOM    975  CD2 LEU 0  64     -17.943  -2.138 -22.399  1.00  0.00      R00  C  
ATOM    976  H   LEU 0  64     -14.309  -0.138 -20.525  1.00  0.00      R00  H  
ATOM    977  HA  LEU 0  64     -15.850  -0.092 -23.055  1.00  0.00           H  
ATOM    978  HB3 LEU 0  64     -17.611   0.481 -21.639  1.00  0.00           H  
ATOM    979  HB2 LEU 0  64     -16.672   0.348 -20.219  1.00  0.00           H  
ATOM    980  HG  LEU 0  64     -16.242  -2.099 -21.229  1.00  0.00           H  
ATOM    981 HD11 LEU 0  64     -16.983  -2.466 -19.341  1.00  0.00           H  
ATOM    982 HD12 LEU 0  64     -18.149  -1.177 -19.194  1.00  0.00           H  
ATOM    983 HD13 LEU 0  64     -18.482  -2.806 -20.051  1.00  0.00           H  
ATOM    984 HD21 LEU 0  64     -18.377  -1.386 -23.058  1.00  0.00           H  
ATOM    985 HD22 LEU 0  64     -17.106  -2.509 -22.991  1.00  0.00           H  
ATOM    986 HD23 LEU 0  64     -18.575  -3.010 -22.232  1.00  0.00           H  
ATOM    987  N   ARG 0  65     -14.542   2.514 -22.194  1.00  0.00      R00  N  
ATOM    988  CA  ARG 0  65     -14.412   3.976 -22.199  1.00  0.00      R00  C  
ATOM    989  C   ARG 0  65     -13.355   4.309 -23.216  1.00  0.00      R00  C  
ATOM    990  O   ARG 0  65     -13.376   3.838 -24.328  1.00  0.00      R00  O  
ATOM    991  CB  ARG 0  65     -14.163   4.474 -20.795  1.00  0.00      R00  C  
ATOM    992  CG  ARG 0  65     -15.445   4.404 -19.830  1.00  0.00      R00  C  
ATOM    993  CD  ARG 0  65     -15.216   4.848 -18.381  1.00  0.00      R00  C  
ATOM    994  NE  ARG 0  65     -16.545   4.852 -17.614  1.00  0.00      R00  N  
ATOM    995  CZ  ARG 0  65     -16.798   5.122 -16.327  1.00  0.00      R00  C  
ATOM    996  NH1 ARG 0  65     -18.043   5.028 -15.803  1.00  0.00      R00  N  
ATOM    997  NH2 ARG 0  65     -15.704   5.376 -15.572  1.00  0.00      R00  N1+
ATOM    998  H   ARG 0  65     -13.679   2.038 -21.976  1.00  0.00      R00  H  
ATOM    999  HE  ARG 0  65     -17.375   4.765 -18.184  1.00  0.00      R00  H  
ATOM   1000 HH11 ARG 0  65     -18.248   5.066 -14.815  1.00  0.00      R00  H  
ATOM   1001 HH12 ARG 0  65     -18.749   4.984 -16.524  1.00  0.00      R00  H  
ATOM   1002 HH21 ARG 0  65     -15.743   5.424 -14.564  1.00  0.00      R00  H  
ATOM   1003 HH22 ARG 0  65     -14.824   5.523 -16.046  1.00  0.00      R00  H  
ATOM   1004  HA  ARG 0  65     -15.310   4.440 -22.606  1.00  0.00           H  
ATOM   1005  HB3 ARG 0  65     -13.815   5.507 -20.807  1.00  0.00           H  
ATOM   1006  HB2 ARG 0  65     -13.424   3.772 -20.409  1.00  0.00           H  
ATOM   1007  HG3 ARG 0  65     -15.746   3.357 -19.800  1.00  0.00           H  
ATOM   1008  HG2 ARG 0  65     -16.320   4.885 -20.266  1.00  0.00           H  
ATOM   1009  HD3 ARG 0  65     -14.561   5.718 -18.324  1.00  0.00           H  
ATOM   1010  HD2 ARG 0  65     -14.668   4.050 -17.880  1.00  0.00           H  
ATOM   1011  N   TYR 0  66     -12.399   5.180 -22.801  1.00  0.00      R00  N  
ATOM   1012  CA  TYR 0  66     -11.198   5.681 -23.519  1.00  0.00      R00  C  
ATOM   1013  C   TYR 0  66     -10.132   4.553 -23.816  1.00  0.00      R00  C  
ATOM   1014  O   TYR 0  66      -8.984   4.512 -23.426  1.00  0.00      R00  O  
ATOM   1015  CB  TYR 0  66     -10.501   6.742 -22.652  1.00  0.00      R00  C  
ATOM   1016  CG  TYR 0  66     -10.577   6.637 -21.126  1.00  0.00      R00  C  
ATOM   1017  CD1 TYR 0  66      -9.595   5.958 -20.447  1.00  0.00      R00  C  
ATOM   1018  CE1 TYR 0  66      -9.579   5.944 -19.026  1.00  0.00      R00  C  
ATOM   1019  CD2 TYR 0  66     -11.574   7.410 -20.457  1.00  0.00      R00  C  
ATOM   1020  CE2 TYR 0  66     -11.561   7.399 -19.067  1.00  0.00      R00  C  
ATOM   1021  CZ  TYR 0  66     -10.550   6.709 -18.341  1.00  0.00      R00  C  
ATOM   1022  OH  TYR 0  66     -10.496   6.689 -16.973  1.00  0.00      R00  O  
ATOM   1023  H   TYR 0  66     -12.499   5.522 -21.856  1.00  0.00      R00  H  
ATOM   1024  HH  TYR 0  66      -9.631   6.504 -16.599  1.00  0.00      R00  H  
ATOM   1025  HA  TYR 0  66     -11.511   6.084 -24.483  1.00  0.00           H  
ATOM   1026  HB3 TYR 0  66     -11.098   7.611 -22.933  1.00  0.00           H  
ATOM   1027  HB2 TYR 0  66      -9.462   6.935 -22.919  1.00  0.00           H  
ATOM   1028  HD1 TYR 0  66      -8.921   5.434 -21.109  1.00  0.00           H  
ATOM   1029  HE1 TYR 0  66      -8.874   5.335 -18.480  1.00  0.00           H  
ATOM   1030  HD2 TYR 0  66     -12.325   7.859 -21.091  1.00  0.00           H  
ATOM   1031  HE2 TYR 0  66     -12.147   8.061 -18.447  1.00  0.00           H  
ATOM   1032  N   SER 0  67     -10.598   3.567 -24.580  1.00  0.00      R00  N  
ATOM   1033  CA  SER 0  67      -9.790   2.510 -25.232  1.00  0.00      R00  C  
ATOM   1034  C   SER 0  67     -10.368   1.952 -26.536  1.00  0.00      R00  C  
ATOM   1035  O   SER 0  67     -11.589   1.999 -26.658  1.00  0.00      R00  O  
ATOM   1036  CB  SER 0  67      -9.466   1.378 -24.196  1.00  0.00      R00  C  
ATOM   1037  OG  SER 0  67     -10.599   0.642 -23.775  1.00  0.00      R00  O  
ATOM   1038  H   SER 0  67     -11.517   3.489 -24.992  1.00  0.00      R00  H  
ATOM   1039  HG  SER 0  67     -10.931   1.236 -23.098  1.00  0.00      R00  H  
ATOM   1040  HA  SER 0  67      -8.874   3.051 -25.471  1.00  0.00           H  
ATOM   1041  HB3 SER 0  67      -8.956   1.837 -23.349  1.00  0.00           H  
ATOM   1042  HB2 SER 0  67      -8.818   0.665 -24.706  1.00  0.00           H  
ATOM   1043  N   LYS 0  68      -9.489   1.208 -27.304  1.00  0.00      R00  N  
ATOM   1044  CA  LYS 0  68      -9.813   0.226 -28.340  1.00  0.00      R00  C  
ATOM   1045  C   LYS 0  68     -10.403  -1.056 -27.847  1.00  0.00      R00  C  
ATOM   1046  O   LYS 0  68     -10.296  -2.062 -28.473  1.00  0.00      R00  O  
ATOM   1047  CB  LYS 0  68      -8.590   0.129 -29.299  1.00  0.00      R00  C  
ATOM   1048  CG  LYS 0  68      -7.356  -0.582 -28.738  1.00  0.00      R00  C  
ATOM   1049  CD  LYS 0  68      -6.013  -0.181 -29.422  1.00  0.00      R00  C  
ATOM   1050  CE  LYS 0  68      -4.799  -1.077 -28.982  1.00  0.00      R00  C  
ATOM   1051  NZ  LYS 0  68      -3.494  -0.663 -29.577  1.00  0.00      R00  N1+
ATOM   1052  H   LYS 0  68      -8.534   1.356 -27.012  1.00  0.00      R00  H  
ATOM   1053  HZ1 LYS 0  68      -3.481  -0.935 -30.549  1.00  0.00      R00  H  
ATOM   1054  HZ2 LYS 0  68      -3.278   0.320 -29.490  1.00  0.00      R00  H  
ATOM   1055  HZ3 LYS 0  68      -2.809  -1.244 -29.115  1.00  0.00      R00  H  
ATOM   1056  HA  LYS 0  68     -10.555   0.649 -29.017  1.00  0.00           H  
ATOM   1057  HB3 LYS 0  68      -8.210   1.132 -29.493  1.00  0.00           H  
ATOM   1058  HB2 LYS 0  68      -8.877  -0.298 -30.260  1.00  0.00           H  
ATOM   1059  HG3 LYS 0  68      -7.453  -1.663 -28.639  1.00  0.00           H  
ATOM   1060  HG2 LYS 0  68      -7.381  -0.223 -27.709  1.00  0.00           H  
ATOM   1061  HD3 LYS 0  68      -5.693   0.791 -29.046  1.00  0.00           H  
ATOM   1062  HD2 LYS 0  68      -6.216  -0.202 -30.492  1.00  0.00           H  
ATOM   1063  HE3 LYS 0  68      -4.964  -2.101 -29.318  1.00  0.00           H  
ATOM   1064  HE2 LYS 0  68      -4.723  -1.032 -27.896  1.00  0.00           H  
ATOM   1065  N   MET 0  69     -10.864  -1.083 -26.563  1.00  0.00      R00  N  
ATOM   1066  CA  MET 0  69     -11.450  -2.156 -25.758  1.00  0.00      R00  C  
ATOM   1067  C   MET 0  69     -10.263  -3.038 -25.233  1.00  0.00      R00  C  
ATOM   1068  O   MET 0  69     -10.361  -3.374 -24.103  1.00  0.00      R00  O  
ATOM   1069  CB  MET 0  69     -12.521  -2.989 -26.521  1.00  0.00      R00  C  
ATOM   1070  CG  MET 0  69     -13.653  -2.155 -27.223  1.00  0.00      R00  C  
ATOM   1071  SD  MET 0  69     -14.990  -3.234 -27.850  1.00  0.00      R00  S  
ATOM   1072  CE  MET 0  69     -14.272  -3.964 -29.216  1.00  0.00      R00  C  
ATOM   1073  H   MET 0  69     -10.777  -0.265 -25.977  1.00  0.00      R00  H  
ATOM   1074  HA  MET 0  69     -12.052  -1.801 -24.921  1.00  0.00           H  
ATOM   1075  HB3 MET 0  69     -12.863  -3.586 -25.676  1.00  0.00           H  
ATOM   1076  HB2 MET 0  69     -12.028  -3.668 -27.215  1.00  0.00           H  
ATOM   1077  HG3 MET 0  69     -13.297  -1.720 -28.157  1.00  0.00           H  
ATOM   1078  HG2 MET 0  69     -14.051  -1.469 -26.474  1.00  0.00           H  
ATOM   1079  HE1 MET 0  69     -13.474  -4.601 -28.834  1.00  0.00           H  
ATOM   1080  HE2 MET 0  69     -14.856  -4.611 -29.871  1.00  0.00           H  
ATOM   1081  HE3 MET 0  69     -13.929  -3.196 -29.909  1.00  0.00           H  
ATOM   1082  N   GLN 0  70      -9.170  -3.141 -25.989  1.00  0.00      R00  N  
ATOM   1083  CA  GLN 0  70      -7.904  -3.748 -25.429  1.00  0.00      R00  C  
ATOM   1084  C   GLN 0  70      -7.213  -2.679 -24.594  1.00  0.00      R00  C  
ATOM   1085  O   GLN 0  70      -7.113  -1.480 -24.936  1.00  0.00      R00  O  
ATOM   1086  CB  GLN 0  70      -7.024  -4.313 -26.552  1.00  0.00      R00  C  
ATOM   1087  CG  GLN 0  70      -7.747  -5.508 -27.328  1.00  0.00      R00  C  
ATOM   1088  CD  GLN 0  70      -6.925  -5.868 -28.552  1.00  0.00      R00  C  
ATOM   1089  OE1 GLN 0  70      -6.437  -4.939 -29.204  1.00  0.00      R00  O  
ATOM   1090  NE2 GLN 0  70      -6.937  -7.120 -28.956  1.00  0.00      R00  N  
ATOM   1091  H   GLN 0  70      -9.097  -2.767 -26.925  1.00  0.00      R00  H  
ATOM   1092 HE21 GLN 0  70      -6.241  -7.455 -29.607  1.00  0.00      R00  H  
ATOM   1093 HE22 GLN 0  70      -7.340  -7.813 -28.342  1.00  0.00      R00  H  
ATOM   1094  HA  GLN 0  70      -8.047  -4.545 -24.699  1.00  0.00           H  
ATOM   1095  HB3 GLN 0  70      -6.064  -4.652 -26.164  1.00  0.00           H  
ATOM   1096  HB2 GLN 0  70      -6.814  -3.527 -27.277  1.00  0.00           H  
ATOM   1097  HG3 GLN 0  70      -8.729  -5.310 -27.756  1.00  0.00           H  
ATOM   1098  HG2 GLN 0  70      -7.988  -6.398 -26.747  1.00  0.00           H  
ATOM   1099  N   THR 0  71      -6.717  -3.086 -23.409  1.00  0.00      R00  N  
ATOM   1100  CA  THR 0  71      -5.900  -2.272 -22.488  1.00  0.00      R00  C  
ATOM   1101  C   THR 0  71      -5.220  -3.228 -21.450  1.00  0.00      R00  C  
ATOM   1102  O   THR 0  71      -5.615  -4.340 -21.241  1.00  0.00      R00  O  
ATOM   1103  CB  THR 0  71      -6.877  -1.181 -21.764  1.00  0.00      R00  C  
ATOM   1104  OG1 THR 0  71      -6.285  -0.463 -20.780  1.00  0.00      R00  O  
ATOM   1105  CG2 THR 0  71      -8.147  -1.902 -21.159  1.00  0.00      R00  C  
ATOM   1106  H   THR 0  71      -7.131  -3.910 -22.996  1.00  0.00      R00  H  
ATOM   1107  HG1 THR 0  71      -5.801   0.229 -21.236  1.00  0.00      R00  H  
ATOM   1108  HA  THR 0  71      -5.082  -1.840 -23.063  1.00  0.00           H  
ATOM   1109  HB  THR 0  71      -7.181  -0.450 -22.514  1.00  0.00           H  
ATOM   1110 HG21 THR 0  71      -7.865  -2.739 -20.520  1.00  0.00           H  
ATOM   1111 HG22 THR 0  71      -8.827  -1.160 -20.742  1.00  0.00           H  
ATOM   1112 HG23 THR 0  71      -8.710  -2.453 -21.912  1.00  0.00           H  
ATOM   1113  N   VAL 0  72      -4.170  -2.768 -20.822  1.00  0.00      R00  N  
ATOM   1114  CA  VAL 0  72      -3.487  -3.467 -19.717  1.00  0.00      R00  C  
ATOM   1115  C   VAL 0  72      -4.343  -4.001 -18.536  1.00  0.00      R00  C  
ATOM   1116  O   VAL 0  72      -3.878  -4.797 -17.705  1.00  0.00      R00  O  
ATOM   1117  CB  VAL 0  72      -2.325  -2.583 -19.204  1.00  0.00      R00  C  
ATOM   1118  CG1 VAL 0  72      -1.115  -2.372 -20.171  1.00  0.00      R00  C  
ATOM   1119  CG2 VAL 0  72      -2.645  -1.200 -18.643  1.00  0.00      R00  C  
ATOM   1120  H   VAL 0  72      -3.917  -1.797 -20.933  1.00  0.00      R00  H  
ATOM   1121  HA  VAL 0  72      -2.954  -4.277 -20.214  1.00  0.00           H  
ATOM   1122  HB  VAL 0  72      -1.942  -3.298 -18.475  1.00  0.00           H  
ATOM   1123 HG11 VAL 0  72      -0.651  -3.320 -20.444  1.00  0.00           H  
ATOM   1124 HG12 VAL 0  72      -1.425  -1.877 -21.091  1.00  0.00           H  
ATOM   1125 HG13 VAL 0  72      -0.294  -1.858 -19.670  1.00  0.00           H  
ATOM   1126 HG21 VAL 0  72      -1.823  -0.903 -17.993  1.00  0.00           H  
ATOM   1127 HG22 VAL 0  72      -2.863  -0.420 -19.374  1.00  0.00           H  
ATOM   1128 HG23 VAL 0  72      -3.502  -1.292 -17.976  1.00  0.00           H  
ATOM   1129  N   THR 0  73      -5.572  -3.505 -18.400  1.00  0.00      R00  N  
ATOM   1130  CA  THR 0  73      -6.449  -3.929 -17.321  1.00  0.00      R00  C  
ATOM   1131  C   THR 0  73      -7.445  -5.003 -17.830  1.00  0.00      R00  C  
ATOM   1132  O   THR 0  73      -8.001  -5.704 -16.985  1.00  0.00      R00  O  
ATOM   1133  CB  THR 0  73      -7.192  -2.686 -16.789  1.00  0.00      R00  C  
ATOM   1134  OG1 THR 0  73      -8.371  -2.334 -17.627  1.00  0.00      R00  O  
ATOM   1135  CG2 THR 0  73      -6.452  -1.420 -16.522  1.00  0.00      R00  C  
ATOM   1136  H   THR 0  73      -6.005  -2.878 -19.063  1.00  0.00      R00  H  
ATOM   1137  HG1 THR 0  73      -9.010  -1.898 -17.058  1.00  0.00      R00  H  
ATOM   1138  HA  THR 0  73      -5.886  -4.234 -16.439  1.00  0.00           H  
ATOM   1139  HB  THR 0  73      -7.632  -2.909 -15.817  1.00  0.00           H  
ATOM   1140 HG21 THR 0  73      -5.659  -1.554 -15.786  1.00  0.00           H  
ATOM   1141 HG22 THR 0  73      -5.904  -1.190 -17.435  1.00  0.00           H  
ATOM   1142 HG23 THR 0  73      -7.126  -0.582 -16.345  1.00  0.00           H  
ATOM   1143  N   ASN 0  74      -7.567  -5.200 -19.178  1.00  0.00      R00  N  
ATOM   1144  CA  ASN 0  74      -8.646  -5.977 -19.862  1.00  0.00      R00  C  
ATOM   1145  C   ASN 0  74      -8.843  -7.398 -19.293  1.00  0.00      R00  C  
ATOM   1146  O   ASN 0  74     -10.029  -7.807 -19.195  1.00  0.00      R00  O  
ATOM   1147  CB  ASN 0  74      -8.360  -5.976 -21.373  1.00  0.00      R00  C  
ATOM   1148  CG  ASN 0  74      -9.320  -6.879 -22.196  1.00  0.00      R00  C  
ATOM   1149  OD1 ASN 0  74     -10.539  -6.855 -22.048  1.00  0.00      R00  O  
ATOM   1150  ND2 ASN 0  74      -8.821  -7.444 -23.269  1.00  0.00      R00  N  
ATOM   1151  H   ASN 0  74      -7.099  -4.511 -19.749  1.00  0.00      R00  H  
ATOM   1152 HD21 ASN 0  74      -9.558  -7.750 -23.888  1.00  0.00      R00  H  
ATOM   1153 HD22 ASN 0  74      -7.908  -7.143 -23.577  1.00  0.00      R00  H  
ATOM   1154  HA  ASN 0  74      -9.503  -5.319 -19.719  1.00  0.00           H  
ATOM   1155  HB3 ASN 0  74      -7.345  -6.347 -21.513  1.00  0.00           H  
ATOM   1156  HB2 ASN 0  74      -8.344  -5.011 -21.878  1.00  0.00           H  
ATOM   1157  N   MET 0  75      -7.836  -8.143 -18.806  1.00  0.00      R00  N  
ATOM   1158  CA  MET 0  75      -8.024  -9.508 -18.383  1.00  0.00      R00  C  
ATOM   1159  C   MET 0  75      -8.061  -9.674 -16.855  1.00  0.00      R00  C  
ATOM   1160  O   MET 0  75      -8.077 -10.838 -16.390  1.00  0.00      R00  O  
ATOM   1161  CB  MET 0  75      -6.919 -10.345 -19.045  1.00  0.00      R00  C  
ATOM   1162  CG  MET 0  75      -6.666 -10.181 -20.523  1.00  0.00      R00  C  
ATOM   1163  SD  MET 0  75      -5.347 -11.194 -21.156  1.00  0.00      R00  S  
ATOM   1164  CE  MET 0  75      -5.356 -10.620 -22.920  1.00  0.00      R00  C  
ATOM   1165  H   MET 0  75      -6.882  -7.856 -18.971  1.00  0.00      R00  H  
ATOM   1166  HA  MET 0  75      -8.997  -9.874 -18.712  1.00  0.00           H  
ATOM   1167  HB3 MET 0  75      -7.077 -11.358 -18.676  1.00  0.00           H  
ATOM   1168  HB2 MET 0  75      -5.999  -9.964 -18.601  1.00  0.00           H  
ATOM   1169  HG3 MET 0  75      -6.412  -9.200 -20.924  1.00  0.00           H  
ATOM   1170  HG2 MET 0  75      -7.572 -10.424 -21.079  1.00  0.00           H  
ATOM   1171  HE1 MET 0  75      -6.263 -10.885 -23.463  1.00  0.00           H  
ATOM   1172  HE2 MET 0  75      -5.100  -9.577 -23.110  1.00  0.00           H  
ATOM   1173  HE3 MET 0  75      -4.574 -11.205 -23.405  1.00  0.00           H  
ATOM   1174  N   TYR 0  76      -7.931  -8.588 -16.069  1.00  0.00      R00  N  
ATOM   1175  CA  TYR 0  76      -7.936  -8.541 -14.611  1.00  0.00      R00  C  
ATOM   1176  C   TYR 0  76      -9.243  -7.883 -14.119  1.00  0.00      R00  C  
ATOM   1177  O   TYR 0  76      -9.502  -7.718 -12.867  1.00  0.00      R00  O  
ATOM   1178  CB  TYR 0  76      -6.650  -7.806 -14.054  1.00  0.00      R00  C  
ATOM   1179  CG  TYR 0  76      -5.308  -8.380 -14.425  1.00  0.00      R00  C  
ATOM   1180  CD1 TYR 0  76      -4.604  -7.828 -15.508  1.00  0.00      R00  C  
ATOM   1181  CE1 TYR 0  76      -3.385  -8.417 -15.853  1.00  0.00      R00  C  
ATOM   1182  CD2 TYR 0  76      -4.706  -9.429 -13.567  1.00  0.00      R00  C  
ATOM   1183  CE2 TYR 0  76      -3.451  -9.971 -14.019  1.00  0.00      R00  C  
ATOM   1184  CZ  TYR 0  76      -2.735  -9.423 -15.100  1.00  0.00      R00  C  
ATOM   1185  OH  TYR 0  76      -1.523  -9.987 -15.371  1.00  0.00      R00  O  
ATOM   1186  H   TYR 0  76      -7.892  -7.674 -16.496  1.00  0.00      R00  H  
ATOM   1187  HH  TYR 0  76      -1.014  -9.555 -16.060  1.00  0.00      R00  H  
ATOM   1188  HA  TYR 0  76      -7.930  -9.539 -14.171  1.00  0.00           H  
ATOM   1189  HB3 TYR 0  76      -6.767  -7.812 -12.970  1.00  0.00           H  
ATOM   1190  HB2 TYR 0  76      -6.755  -6.774 -14.387  1.00  0.00           H  
ATOM   1191  HD1 TYR 0  76      -5.031  -7.000 -16.053  1.00  0.00           H  
ATOM   1192  HE1 TYR 0  76      -2.914  -8.050 -16.753  1.00  0.00           H  
ATOM   1193  HD2 TYR 0  76      -5.202  -9.903 -12.733  1.00  0.00           H  
ATOM   1194  HE2 TYR 0  76      -2.973 -10.766 -13.465  1.00  0.00           H  
ATOM   1195  N   ILE 0  77     -10.160  -7.499 -14.996  1.00  0.00      R00  N  
ATOM   1196  CA  ILE 0  77     -11.485  -6.946 -14.737  1.00  0.00      R00  C  
ATOM   1197  C   ILE 0  77     -12.464  -7.807 -13.947  1.00  0.00      R00  C  
ATOM   1198  O   ILE 0  77     -13.393  -7.377 -13.241  1.00  0.00      R00  O  
ATOM   1199  CB  ILE 0  77     -12.131  -6.446 -16.122  1.00  0.00      R00  C  
ATOM   1200  CG2 ILE 0  77     -11.082  -5.315 -16.568  1.00  0.00      R00  C  
ATOM   1201  CG1 ILE 0  77     -12.267  -7.570 -17.094  1.00  0.00      R00  C  
ATOM   1202  CD1 ILE 0  77     -13.001  -6.964 -18.332  1.00  0.00      R00  C  
ATOM   1203  H   ILE 0  77      -9.957  -7.416 -15.982  1.00  0.00      R00  H  
ATOM   1204  HA  ILE 0  77     -11.446  -6.159 -13.984  1.00  0.00           H  
ATOM   1205  HB  ILE 0  77     -13.099  -6.080 -15.782  1.00  0.00           H  
ATOM   1206 HG21 ILE 0  77     -11.528  -4.352 -16.817  1.00  0.00           H  
ATOM   1207 HG22 ILE 0  77     -10.387  -4.989 -15.794  1.00  0.00           H  
ATOM   1208 HG23 ILE 0  77     -10.497  -5.547 -17.458  1.00  0.00           H  
ATOM   1209 HG13 ILE 0  77     -12.968  -8.218 -16.568  1.00  0.00           H  
ATOM   1210 HG12 ILE 0  77     -11.429  -8.230 -17.319  1.00  0.00           H  
ATOM   1211 HD11 ILE 0  77     -13.246  -7.672 -19.124  1.00  0.00           H  
ATOM   1212 HD12 ILE 0  77     -13.887  -6.403 -18.034  1.00  0.00           H  
ATOM   1213 HD13 ILE 0  77     -12.295  -6.318 -18.853  1.00  0.00           H  
ATOM   1214  N   VAL 0  78     -12.133  -9.102 -13.998  1.00  0.00      R00  N  
ATOM   1215  CA  VAL 0  78     -12.862 -10.200 -13.480  1.00  0.00      R00  C  
ATOM   1216  C   VAL 0  78     -12.546 -10.601 -12.029  1.00  0.00      R00  C  
ATOM   1217  O   VAL 0  78     -13.356 -11.300 -11.427  1.00  0.00      R00  O  
ATOM   1218  CB  VAL 0  78     -12.501 -11.495 -14.305  1.00  0.00      R00  C  
ATOM   1219  CG1 VAL 0  78     -12.951 -11.425 -15.771  1.00  0.00      R00  C  
ATOM   1220  CG2 VAL 0  78     -10.982 -11.804 -14.260  1.00  0.00      R00  C  
ATOM   1221  H   VAL 0  78     -11.315  -9.358 -14.532  1.00  0.00      R00  H  
ATOM   1222  HA  VAL 0  78     -13.926 -10.012 -13.628  1.00  0.00           H  
ATOM   1223  HB  VAL 0  78     -13.029 -12.371 -13.927  1.00  0.00           H  
ATOM   1224 HG11 VAL 0  78     -12.423 -10.702 -16.394  1.00  0.00           H  
ATOM   1225 HG12 VAL 0  78     -12.767 -12.352 -16.314  1.00  0.00           H  
ATOM   1226 HG13 VAL 0  78     -14.009 -11.196 -15.897  1.00  0.00           H  
ATOM   1227 HG21 VAL 0  78     -10.714 -12.647 -14.896  1.00  0.00           H  
ATOM   1228 HG22 VAL 0  78     -10.466 -10.944 -14.686  1.00  0.00           H  
ATOM   1229 HG23 VAL 0  78     -10.675 -11.883 -13.217  1.00  0.00           H  
ATOM   1230  N   ASN 0  79     -11.455  -9.948 -11.447  1.00  0.00      R00  N  
ATOM   1231  CA  ASN 0  79     -10.974 -10.050 -10.051  1.00  0.00      R00  C  
ATOM   1232  C   ASN 0  79     -11.751  -9.035  -9.291  1.00  0.00      R00  C  
ATOM   1233  O   ASN 0  79     -11.901  -7.910  -9.723  1.00  0.00      R00  O  
ATOM   1234  CB  ASN 0  79      -9.462  -9.785  -9.920  1.00  0.00      R00  C  
ATOM   1235  CG  ASN 0  79      -8.623 -11.056 -10.116  1.00  0.00      R00  C  
ATOM   1236  OD1 ASN 0  79      -9.170 -12.159 -10.308  1.00  0.00      R00  O  
ATOM   1237  ND2 ASN 0  79      -7.323 -10.915 -10.063  1.00  0.00      R00  N  
ATOM   1238  H   ASN 0  79     -11.098  -9.114 -11.891  1.00  0.00      R00  H  
ATOM   1239 HD21 ASN 0  79      -6.659 -11.672  -9.985  1.00  0.00      R00  H  
ATOM   1240 HD22 ASN 0  79      -6.970  -9.990  -9.861  1.00  0.00      R00  H  
ATOM   1241  HA  ASN 0  79     -11.290 -11.075  -9.853  1.00  0.00           H  
ATOM   1242  HB3 ASN 0  79      -9.187  -9.549  -8.892  1.00  0.00           H  
ATOM   1243  HB2 ASN 0  79      -9.079  -8.976 -10.542  1.00  0.00           H  
ATOM   1244  N   LEU 0  80     -12.245  -9.389  -8.151  1.00  0.00      R00  N  
ATOM   1245  CA  LEU 0  80     -13.011  -8.538  -7.209  1.00  0.00      R00  C  
ATOM   1246  C   LEU 0  80     -12.418  -8.893  -5.846  1.00  0.00      R00  C  
ATOM   1247  O   LEU 0  80     -12.508 -10.077  -5.574  1.00  0.00      R00  O  
ATOM   1248  CB  LEU 0  80     -14.534  -8.743  -7.300  1.00  0.00      R00  C  
ATOM   1249  CG  LEU 0  80     -15.460  -7.774  -6.519  1.00  0.00      R00  C  
ATOM   1250  CD1 LEU 0  80     -16.818  -7.620  -7.178  1.00  0.00      R00  C  
ATOM   1251  CD2 LEU 0  80     -15.570  -8.143  -4.941  1.00  0.00      R00  C  
ATOM   1252  H   LEU 0  80     -12.155 -10.336  -7.813  1.00  0.00      R00  H  
ATOM   1253  HA  LEU 0  80     -12.708  -7.502  -7.360  1.00  0.00           H  
ATOM   1254  HB3 LEU 0  80     -14.818  -9.775  -7.096  1.00  0.00           H  
ATOM   1255  HB2 LEU 0  80     -14.743  -8.706  -8.370  1.00  0.00           H  
ATOM   1256  HG  LEU 0  80     -15.033  -6.782  -6.664  1.00  0.00           H  
ATOM   1257 HD11 LEU 0  80     -16.941  -6.538  -7.117  1.00  0.00           H  
ATOM   1258 HD12 LEU 0  80     -16.764  -7.970  -8.208  1.00  0.00           H  
ATOM   1259 HD13 LEU 0  80     -17.741  -7.999  -6.741  1.00  0.00           H  
ATOM   1260 HD21 LEU 0  80     -16.561  -8.403  -4.568  1.00  0.00           H  
ATOM   1261 HD22 LEU 0  80     -15.109  -9.112  -4.751  1.00  0.00           H  
ATOM   1262 HD23 LEU 0  80     -15.101  -7.404  -4.292  1.00  0.00           H  
ATOM   1263  N   ALA 0  81     -11.846  -7.892  -5.122  1.00  0.00      R00  N  
ATOM   1264  CA  ALA 0  81     -11.363  -8.180  -3.775  1.00  0.00      R00  C  
ATOM   1265  C   ALA 0  81     -10.027  -9.064  -3.724  1.00  0.00      R00  C  
ATOM   1266  O   ALA 0  81      -9.828  -9.756  -2.758  1.00  0.00      R00  O  
ATOM   1267  CB  ALA 0  81     -12.501  -8.711  -2.860  1.00  0.00      R00  C  
ATOM   1268  H   ALA 0  81     -11.760  -6.921  -5.387  1.00  0.00      R00  H  
ATOM   1269  HA  ALA 0  81     -10.981  -7.266  -3.319  1.00  0.00           H  
ATOM   1270  HB1 ALA 0  81     -12.917  -9.629  -3.275  1.00  0.00           H  
ATOM   1271  HB2 ALA 0  81     -12.063  -8.852  -1.871  1.00  0.00           H  
ATOM   1272  HB3 ALA 0  81     -13.323  -7.996  -2.841  1.00  0.00           H  
ATOM   1273  N   ILE 0  82      -9.178  -9.010  -4.770  1.00  0.00      R00  N  
ATOM   1274  CA  ILE 0  82      -7.795  -9.551  -4.743  1.00  0.00      R00  C  
ATOM   1275  C   ILE 0  82      -6.814  -8.410  -4.383  1.00  0.00      R00  C  
ATOM   1276  O   ILE 0  82      -5.751  -8.751  -3.860  1.00  0.00      R00  O  
ATOM   1277  CB  ILE 0  82      -7.537 -10.422  -6.058  1.00  0.00      R00  C  
ATOM   1278  CG2 ILE 0  82      -6.080 -10.693  -6.402  1.00  0.00      R00  C  
ATOM   1279  CG1 ILE 0  82      -8.468 -11.691  -6.320  1.00  0.00      R00  C  
ATOM   1280  CD1 ILE 0  82      -8.282 -12.760  -5.186  1.00  0.00      R00  C  
ATOM   1281  H   ILE 0  82      -9.497  -8.434  -5.536  1.00  0.00      R00  H  
ATOM   1282  HA  ILE 0  82      -7.658 -10.220  -3.893  1.00  0.00           H  
ATOM   1283  HB  ILE 0  82      -7.881  -9.808  -6.890  1.00  0.00           H  
ATOM   1284 HG21 ILE 0  82      -5.484  -9.783  -6.482  1.00  0.00           H  
ATOM   1285 HG22 ILE 0  82      -5.524 -11.252  -5.649  1.00  0.00           H  
ATOM   1286 HG23 ILE 0  82      -5.995 -11.168  -7.379  1.00  0.00           H  
ATOM   1287 HG13 ILE 0  82      -8.373 -12.017  -7.356  1.00  0.00           H  
ATOM   1288 HG12 ILE 0  82      -9.505 -11.359  -6.373  1.00  0.00           H  
ATOM   1289 HD11 ILE 0  82      -8.815 -13.700  -5.330  1.00  0.00           H  
ATOM   1290 HD12 ILE 0  82      -7.268 -13.081  -4.950  1.00  0.00           H  
ATOM   1291 HD13 ILE 0  82      -8.722 -12.353  -4.276  1.00  0.00           H  
ATOM   1292  N   ALA 0  83      -7.084  -7.129  -4.782  1.00  0.00      R00  N  
ATOM   1293  CA  ALA 0  83      -6.144  -6.042  -4.592  1.00  0.00      R00  C  
ATOM   1294  C   ALA 0  83      -6.824  -4.770  -3.991  1.00  0.00      R00  C  
ATOM   1295  O   ALA 0  83      -6.204  -4.159  -3.124  1.00  0.00      R00  O  
ATOM   1296  CB  ALA 0  83      -5.448  -5.724  -5.959  1.00  0.00      R00  C  
ATOM   1297  H   ALA 0  83      -7.964  -6.948  -5.244  1.00  0.00      R00  H  
ATOM   1298  HA  ALA 0  83      -5.324  -6.372  -3.954  1.00  0.00           H  
ATOM   1299  HB1 ALA 0  83      -4.641  -4.997  -6.056  1.00  0.00           H  
ATOM   1300  HB2 ALA 0  83      -4.945  -6.654  -6.223  1.00  0.00           H  
ATOM   1301  HB3 ALA 0  83      -6.061  -5.466  -6.823  1.00  0.00           H  
ATOM   1302  N   ASP 0  84      -8.028  -4.418  -4.462  1.00  0.00      R00  N  
ATOM   1303  CA  ASP 0  84      -8.645  -3.090  -4.166  1.00  0.00      R00  C  
ATOM   1304  C   ASP 0  84      -9.823  -3.093  -3.084  1.00  0.00      R00  C  
ATOM   1305  O   ASP 0  84      -9.625  -2.484  -2.002  1.00  0.00      R00  O  
ATOM   1306  CB  ASP 0  84      -9.225  -2.302  -5.346  1.00  0.00      R00  C  
ATOM   1307  CG  ASP 0  84      -8.328  -2.029  -6.551  1.00  0.00      R00  C  
ATOM   1308  OD1 ASP 0  84      -8.928  -1.857  -7.598  1.00  0.00      R00  O  
ATOM   1309  OD2 ASP 0  84      -7.217  -1.563  -6.450  1.00  0.00      R00  O1-
ATOM   1310  H   ASP 0  84      -8.299  -4.865  -5.326  1.00  0.00      R00  H  
ATOM   1311  HA  ASP 0  84      -7.880  -2.386  -3.839  1.00  0.00           H  
ATOM   1312  HB3 ASP 0  84      -9.451  -1.329  -4.910  1.00  0.00           H  
ATOM   1313  HB2 ASP 0  84     -10.067  -2.868  -5.745  1.00  0.00           H  
ATOM   1314  N   GLU 0  85     -10.906  -3.844  -3.368  1.00  0.00      R00  N  
ATOM   1315  CA  GLU 0  85     -12.203  -3.762  -2.807  1.00  0.00      R00  C  
ATOM   1316  C   GLU 0  85     -12.340  -4.087  -1.288  1.00  0.00      R00  C  
ATOM   1317  O   GLU 0  85     -13.307  -3.590  -0.656  1.00  0.00      R00  O  
ATOM   1318  CB  GLU 0  85     -13.084  -4.721  -3.690  1.00  0.00      R00  C  
ATOM   1319  CG  GLU 0  85     -13.324  -4.374  -5.154  1.00  0.00      R00  C  
ATOM   1320  CD  GLU 0  85     -12.173  -4.616  -6.100  1.00  0.00      R00  C  
ATOM   1321  OE1 GLU 0  85     -12.340  -4.028  -7.222  1.00  0.00      R00  O  
ATOM   1322  OE2 GLU 0  85     -11.357  -5.461  -5.831  1.00  0.00      R00  O1-
ATOM   1323  H   GLU 0  85     -10.769  -4.353  -4.230  1.00  0.00      R00  H  
ATOM   1324  HA  GLU 0  85     -12.513  -2.731  -2.979  1.00  0.00           H  
ATOM   1325  HB3 GLU 0  85     -14.073  -4.810  -3.240  1.00  0.00           H  
ATOM   1326  HB2 GLU 0  85     -12.533  -5.653  -3.569  1.00  0.00           H  
ATOM   1327  HG3 GLU 0  85     -13.745  -3.370  -5.198  1.00  0.00           H  
ATOM   1328  HG2 GLU 0  85     -13.976  -5.131  -5.590  1.00  0.00           H  
ATOM   1329  N   CYS 0  86     -11.330  -4.748  -0.705  1.00  0.00      R00  N  
ATOM   1330  CA  CYS 0  86     -11.180  -4.990   0.759  1.00  0.00      R00  C  
ATOM   1331  C   CYS 0  86     -10.779  -3.695   1.469  1.00  0.00      R00  C  
ATOM   1332  O   CYS 0  86     -11.261  -3.499   2.564  1.00  0.00      R00  O  
ATOM   1333  CB  CYS 0  86     -10.169  -6.046   1.062  1.00  0.00      R00  C  
ATOM   1334  SG  CYS 0  86     -10.657  -7.627   0.345  1.00  0.00      R00  S  
ATOM   1335  H   CYS 0  86     -10.668  -5.098  -1.384  1.00  0.00      R00  H  
ATOM   1336  HA  CYS 0  86     -12.157  -5.389   1.031  1.00  0.00           H  
ATOM   1337  HB3 CYS 0  86      -9.851  -6.224   2.090  1.00  0.00           H  
ATOM   1338  HB2 CYS 0  86      -9.255  -5.839   0.505  1.00  0.00           H  
ATOM   1339  HG  CYS 0  86      -9.503  -8.205  -0.003  1.00  0.00           H  
ATOM   1340  N   PHE 0  87      -9.869  -2.891   0.850  1.00  0.00      R00  N  
ATOM   1341  CA  PHE 0  87      -9.433  -1.617   1.420  1.00  0.00      R00  C  
ATOM   1342  C   PHE 0  87     -10.551  -0.527   1.340  1.00  0.00      R00  C  
ATOM   1343  O   PHE 0  87     -10.562   0.402   2.101  1.00  0.00      R00  O  
ATOM   1344  CB  PHE 0  87      -8.142  -1.166   0.604  1.00  0.00      R00  C  
ATOM   1345  CG  PHE 0  87      -6.936  -1.988   0.652  1.00  0.00      R00  C  
ATOM   1346  CD1 PHE 0  87      -6.469  -2.432   1.865  1.00  0.00      R00  C  
ATOM   1347  CD2 PHE 0  87      -6.008  -2.056  -0.456  1.00  0.00      R00  C  
ATOM   1348  CE1 PHE 0  87      -5.318  -3.225   1.915  1.00  0.00      R00  C  
ATOM   1349  CE2 PHE 0  87      -4.872  -2.750  -0.410  1.00  0.00      R00  C  
ATOM   1350  CZ  PHE 0  87      -4.468  -3.400   0.787  1.00  0.00      R00  C  
ATOM   1351  H   PHE 0  87      -9.683  -2.944  -0.142  1.00  0.00      R00  H  
ATOM   1352  HA  PHE 0  87      -9.244  -1.913   2.452  1.00  0.00           H  
ATOM   1353  HB3 PHE 0  87      -8.013  -0.098   0.774  1.00  0.00           H  
ATOM   1354  HB2 PHE 0  87      -8.375  -1.114  -0.460  1.00  0.00           H  
ATOM   1355  HD1 PHE 0  87      -7.001  -2.293   2.794  1.00  0.00           H  
ATOM   1356  HD2 PHE 0  87      -6.166  -1.494  -1.365  1.00  0.00           H  
ATOM   1357  HE1 PHE 0  87      -4.961  -3.585   2.868  1.00  0.00           H  
ATOM   1358  HE2 PHE 0  87      -4.250  -2.769  -1.293  1.00  0.00           H  
ATOM   1359  HZ  PHE 0  87      -3.516  -3.896   0.902  1.00  0.00           H  
ATOM   1360  N   LEU 0  88     -11.469  -0.694   0.359  1.00  0.00      R00  N  
ATOM   1361  CA  LEU 0  88     -12.625   0.233   0.181  1.00  0.00      R00  C  
ATOM   1362  C   LEU 0  88     -13.705   0.085   1.229  1.00  0.00      R00  C  
ATOM   1363  O   LEU 0  88     -14.232   1.123   1.395  1.00  0.00      R00  O  
ATOM   1364  CB  LEU 0  88     -13.096   0.046  -1.250  1.00  0.00      R00  C  
ATOM   1365  CG  LEU 0  88     -11.947   0.155  -2.245  1.00  0.00      R00  C  
ATOM   1366  CD1 LEU 0  88     -12.565   0.083  -3.616  1.00  0.00      R00  C  
ATOM   1367  CD2 LEU 0  88     -11.258   1.496  -2.108  1.00  0.00      R00  C  
ATOM   1368  H   LEU 0  88     -11.296  -1.406  -0.337  1.00  0.00      R00  H  
ATOM   1369  HA  LEU 0  88     -12.242   1.250   0.260  1.00  0.00           H  
ATOM   1370  HB3 LEU 0  88     -13.924   0.723  -1.461  1.00  0.00           H  
ATOM   1371  HB2 LEU 0  88     -13.607  -0.903  -1.419  1.00  0.00           H  
ATOM   1372  HG  LEU 0  88     -11.303  -0.716  -2.125  1.00  0.00           H  
ATOM   1373 HD11 LEU 0  88     -12.525   1.060  -4.099  1.00  0.00           H  
ATOM   1374 HD12 LEU 0  88     -11.965  -0.612  -4.203  1.00  0.00           H  
ATOM   1375 HD13 LEU 0  88     -13.587  -0.289  -3.682  1.00  0.00           H  
ATOM   1376 HD21 LEU 0  88     -10.406   1.336  -1.447  1.00  0.00           H  
ATOM   1377 HD22 LEU 0  88     -10.683   1.714  -3.008  1.00  0.00           H  
ATOM   1378 HD23 LEU 0  88     -11.762   2.407  -1.784  1.00  0.00           H  
ATOM   1379  N   ILE 0  89     -13.804  -1.043   1.879  1.00  0.00      R00  N  
ATOM   1380  CA  ILE 0  89     -14.581  -1.226   3.140  1.00  0.00      R00  C  
ATOM   1381  C   ILE 0  89     -13.743  -0.681   4.301  1.00  0.00      R00  C  
ATOM   1382  O   ILE 0  89     -14.229   0.053   5.153  1.00  0.00      R00  O  
ATOM   1383  CB  ILE 0  89     -14.797  -2.737   3.305  1.00  0.00      R00  C  
ATOM   1384  CG2 ILE 0  89     -15.409  -3.160   4.619  1.00  0.00      R00  C  
ATOM   1385  CG1 ILE 0  89     -15.387  -3.465   2.081  1.00  0.00      R00  C  
ATOM   1386  CD1 ILE 0  89     -16.893  -3.479   2.008  1.00  0.00      R00  C  
ATOM   1387  H   ILE 0  89     -13.285  -1.824   1.503  1.00  0.00      R00  H  
ATOM   1388  HA  ILE 0  89     -15.504  -0.652   3.060  1.00  0.00           H  
ATOM   1389  HB  ILE 0  89     -13.782  -3.135   3.291  1.00  0.00           H  
ATOM   1390 HG21 ILE 0  89     -15.251  -4.235   4.710  1.00  0.00           H  
ATOM   1391 HG22 ILE 0  89     -14.986  -2.634   5.475  1.00  0.00           H  
ATOM   1392 HG23 ILE 0  89     -16.472  -3.021   4.817  1.00  0.00           H  
ATOM   1393 HG13 ILE 0  89     -14.958  -4.464   2.001  1.00  0.00           H  
ATOM   1394 HG12 ILE 0  89     -15.037  -2.974   1.173  1.00  0.00           H  
ATOM   1395 HD11 ILE 0  89     -17.430  -2.711   2.565  1.00  0.00           H  
ATOM   1396 HD12 ILE 0  89     -17.246  -3.395   0.980  1.00  0.00           H  
ATOM   1397 HD13 ILE 0  89     -17.423  -4.352   2.387  1.00  0.00           H  
ATOM   1398  N   GLY 0  90     -12.431  -0.973   4.340  1.00  0.00      R00  N  
ATOM   1399  CA  GLY 0  90     -11.462  -0.864   5.432  1.00  0.00      R00  C  
ATOM   1400  C   GLY 0  90     -11.261   0.565   5.872  1.00  0.00      R00  C  
ATOM   1401  O   GLY 0  90     -11.252   0.829   7.075  1.00  0.00      R00  O  
ATOM   1402  H   GLY 0  90     -12.050  -1.324   3.473  1.00  0.00      R00  H  
ATOM   1403  HA3 GLY 0  90     -10.597  -1.369   5.003  1.00  0.00           H  
ATOM   1404  HA2 GLY 0  90     -11.862  -1.440   6.267  1.00  0.00           H  
ATOM   1405  N   ILE 0  91     -11.150   1.482   4.930  1.00  0.00      R00  N  
ATOM   1406  CA  ILE 0  91     -10.844   2.923   5.205  1.00  0.00      R00  C  
ATOM   1407  C   ILE 0  91     -12.029   3.614   5.879  1.00  0.00      R00  C  
ATOM   1408  O   ILE 0  91     -11.850   4.330   6.890  1.00  0.00      R00  O  
ATOM   1409  CB  ILE 0  91     -10.332   3.714   3.972  1.00  0.00      R00  C  
ATOM   1410  CG2 ILE 0  91      -9.871   5.120   4.414  1.00  0.00      R00  C  
ATOM   1411  CG1 ILE 0  91      -9.212   2.984   3.152  1.00  0.00      R00  C  
ATOM   1412  CD1 ILE 0  91      -9.316   3.093   1.621  1.00  0.00      R00  C  
ATOM   1413  H   ILE 0  91     -11.122   1.104   3.994  1.00  0.00      R00  H  
ATOM   1414  HA  ILE 0  91     -10.011   2.860   5.905  1.00  0.00           H  
ATOM   1415  HB  ILE 0  91     -11.187   3.828   3.305  1.00  0.00           H  
ATOM   1416 HG21 ILE 0  91      -9.595   5.616   3.484  1.00  0.00           H  
ATOM   1417 HG22 ILE 0  91     -10.619   5.824   4.779  1.00  0.00           H  
ATOM   1418 HG23 ILE 0  91      -8.959   5.158   5.009  1.00  0.00           H  
ATOM   1419 HG13 ILE 0  91      -9.252   1.929   3.424  1.00  0.00           H  
ATOM   1420 HG12 ILE 0  91      -8.220   3.310   3.467  1.00  0.00           H  
ATOM   1421 HD11 ILE 0  91      -8.947   3.956   1.066  1.00  0.00           H  
ATOM   1422 HD12 ILE 0  91      -8.667   2.298   1.253  1.00  0.00           H  
ATOM   1423 HD13 ILE 0  91     -10.336   2.938   1.270  1.00  0.00           H  
ATOM   1424  N   PRO 0  92     -13.263   3.415   5.342  1.00  0.00      R00  N  
ATOM   1425  CA  PRO 0  92     -14.497   3.929   6.058  1.00  0.00      R00  C  
ATOM   1426  C   PRO 0  92     -14.828   3.232   7.425  1.00  0.00      R00  C  
ATOM   1427  O   PRO 0  92     -15.460   3.857   8.249  1.00  0.00      R00  O  
ATOM   1428  CD  PRO 0  92     -13.674   3.020   4.027  1.00  0.00      R00  C  
ATOM   1429  CB  PRO 0  92     -15.717   3.837   5.039  1.00  0.00      R00  C  
ATOM   1430  CG  PRO 0  92     -15.243   2.803   4.065  1.00  0.00      R00  C  
ATOM   1431  HD2 PRO 0  92     -13.130   2.126   3.723  1.00  0.00           H  
ATOM   1432  HD3 PRO 0  92     -13.590   3.860   3.337  1.00  0.00           H  
ATOM   1433  HA  PRO 0  92     -14.414   4.993   6.279  1.00  0.00           H  
ATOM   1434  HB3 PRO 0  92     -15.795   4.822   4.578  1.00  0.00           H  
ATOM   1435  HB2 PRO 0  92     -16.610   3.661   5.639  1.00  0.00           H  
ATOM   1436  HG2 PRO 0  92     -15.463   1.832   4.509  1.00  0.00           H  
ATOM   1437  HG3 PRO 0  92     -15.637   2.782   3.049  1.00  0.00           H  
ATOM   1438  N   PHE 0  93     -14.384   2.018   7.591  1.00  0.00      R00  N  
ATOM   1439  CA  PHE 0  93     -14.455   1.351   8.889  1.00  0.00      R00  C  
ATOM   1440  C   PHE 0  93     -13.474   2.012   9.851  1.00  0.00      R00  C  
ATOM   1441  O   PHE 0  93     -13.743   2.256  11.042  1.00  0.00      R00  O  
ATOM   1442  CB  PHE 0  93     -14.172  -0.196   8.684  1.00  0.00      R00  C  
ATOM   1443  CG  PHE 0  93     -15.441  -0.987   8.402  1.00  0.00      R00  C  
ATOM   1444  CD1 PHE 0  93     -15.562  -2.380   8.735  1.00  0.00      R00  C  
ATOM   1445  CD2 PHE 0  93     -16.518  -0.508   7.660  1.00  0.00      R00  C  
ATOM   1446  CE1 PHE 0  93     -16.614  -3.222   8.462  1.00  0.00      R00  C  
ATOM   1447  CE2 PHE 0  93     -17.617  -1.342   7.354  1.00  0.00      R00  C  
ATOM   1448  CZ  PHE 0  93     -17.632  -2.664   7.739  1.00  0.00      R00  C  
ATOM   1449  H   PHE 0  93     -13.730   1.670   6.905  1.00  0.00      R00  H  
ATOM   1450  HA  PHE 0  93     -15.453   1.447   9.316  1.00  0.00           H  
ATOM   1451  HB3 PHE 0  93     -13.670  -0.661   9.532  1.00  0.00           H  
ATOM   1452  HB2 PHE 0  93     -13.635  -0.442   7.767  1.00  0.00           H  
ATOM   1453  HD1 PHE 0  93     -14.818  -2.898   9.321  1.00  0.00           H  
ATOM   1454  HD2 PHE 0  93     -16.728   0.511   7.371  1.00  0.00           H  
ATOM   1455  HE1 PHE 0  93     -16.775  -4.121   9.040  1.00  0.00           H  
ATOM   1456  HE2 PHE 0  93     -18.395  -0.934   6.726  1.00  0.00           H  
ATOM   1457  HZ  PHE 0  93     -18.443  -3.230   7.304  1.00  0.00           H  
ATOM   1458  N   LEU 0  94     -12.228   2.300   9.401  1.00  0.00      R00  N  
ATOM   1459  CA  LEU 0  94     -11.087   2.984  10.183  1.00  0.00      R00  C  
ATOM   1460  C   LEU 0  94     -11.496   4.423  10.658  1.00  0.00      R00  C  
ATOM   1461  O   LEU 0  94     -10.985   4.852  11.727  1.00  0.00      R00  O  
ATOM   1462  CB  LEU 0  94      -9.707   2.912   9.408  1.00  0.00      R00  C  
ATOM   1463  CG  LEU 0  94      -8.964   1.543   9.332  1.00  0.00      R00  C  
ATOM   1464  CD1 LEU 0  94      -7.722   1.613   8.431  1.00  0.00      R00  C  
ATOM   1465  CD2 LEU 0  94      -8.634   0.974  10.696  1.00  0.00      R00  C  
ATOM   1466  H   LEU 0  94     -11.966   1.751   8.594  1.00  0.00      R00  H  
ATOM   1467  HA  LEU 0  94     -11.103   2.472  11.145  1.00  0.00           H  
ATOM   1468  HB3 LEU 0  94      -8.990   3.567   9.903  1.00  0.00           H  
ATOM   1469  HB2 LEU 0  94      -9.816   3.426   8.453  1.00  0.00           H  
ATOM   1470  HG  LEU 0  94      -9.703   0.894   8.862  1.00  0.00           H  
ATOM   1471 HD11 LEU 0  94      -7.215   2.573   8.526  1.00  0.00           H  
ATOM   1472 HD12 LEU 0  94      -6.997   0.839   8.682  1.00  0.00           H  
ATOM   1473 HD13 LEU 0  94      -8.091   1.487   7.414  1.00  0.00           H  
ATOM   1474 HD21 LEU 0  94      -8.126   1.685  11.348  1.00  0.00           H  
ATOM   1475 HD22 LEU 0  94      -9.467   0.446  11.159  1.00  0.00           H  
ATOM   1476 HD23 LEU 0  94      -8.035   0.064  10.684  1.00  0.00           H  
ATOM   1477  N   ILE 0  95     -12.397   5.037   9.897  1.00  0.00      R00  N  
ATOM   1478  CA  ILE 0  95     -12.979   6.351  10.284  1.00  0.00      R00  C  
ATOM   1479  C   ILE 0  95     -13.978   6.117  11.459  1.00  0.00      R00  C  
ATOM   1480  O   ILE 0  95     -13.868   6.822  12.450  1.00  0.00      R00  O  
ATOM   1481  CB  ILE 0  95     -13.654   7.102   9.100  1.00  0.00      R00  C  
ATOM   1482  CG2 ILE 0  95     -14.711   8.157   9.452  1.00  0.00      R00  C  
ATOM   1483  CG1 ILE 0  95     -12.575   7.614   8.137  1.00  0.00      R00  C  
ATOM   1484  CD1 ILE 0  95     -13.102   7.834   6.718  1.00  0.00      R00  C  
ATOM   1485  H   ILE 0  95     -12.758   4.538   9.097  1.00  0.00      R00  H  
ATOM   1486  HA  ILE 0  95     -12.157   7.024  10.531  1.00  0.00           H  
ATOM   1487  HB  ILE 0  95     -14.169   6.323   8.538  1.00  0.00           H  
ATOM   1488 HG21 ILE 0  95     -14.672   8.447  10.502  1.00  0.00           H  
ATOM   1489 HG22 ILE 0  95     -14.679   8.971   8.728  1.00  0.00           H  
ATOM   1490 HG23 ILE 0  95     -15.718   7.771   9.290  1.00  0.00           H  
ATOM   1491 HG13 ILE 0  95     -11.731   6.926   8.196  1.00  0.00           H  
ATOM   1492 HG12 ILE 0  95     -12.208   8.599   8.424  1.00  0.00           H  
ATOM   1493 HD11 ILE 0  95     -13.565   8.810   6.573  1.00  0.00           H  
ATOM   1494 HD12 ILE 0  95     -12.340   7.639   5.964  1.00  0.00           H  
ATOM   1495 HD13 ILE 0  95     -13.718   6.968   6.478  1.00  0.00           H  
ATOM   1496  N   ILE 0  96     -14.934   5.187  11.309  1.00  0.00      R00  N  
ATOM   1497  CA  ILE 0  96     -15.751   4.821  12.494  1.00  0.00      R00  C  
ATOM   1498  C   ILE 0  96     -14.992   4.395  13.741  1.00  0.00      R00  C  
ATOM   1499  O   ILE 0  96     -15.426   4.810  14.852  1.00  0.00      R00  O  
ATOM   1500  CB  ILE 0  96     -16.847   3.685  12.111  1.00  0.00      R00  C  
ATOM   1501  CG2 ILE 0  96     -17.448   2.751  13.226  1.00  0.00      R00  C  
ATOM   1502  CG1 ILE 0  96     -18.017   4.371  11.335  1.00  0.00      R00  C  
ATOM   1503  CD1 ILE 0  96     -18.838   3.394  10.438  1.00  0.00      R00  C  
ATOM   1504  H   ILE 0  96     -15.091   4.578  10.519  1.00  0.00      R00  H  
ATOM   1505  HA  ILE 0  96     -16.225   5.759  12.784  1.00  0.00           H  
ATOM   1506  HB  ILE 0  96     -16.331   3.006  11.432  1.00  0.00           H  
ATOM   1507 HG21 ILE 0  96     -18.194   2.011  12.939  1.00  0.00           H  
ATOM   1508 HG22 ILE 0  96     -16.637   2.133  13.610  1.00  0.00           H  
ATOM   1509 HG23 ILE 0  96     -17.903   3.321  14.036  1.00  0.00           H  
ATOM   1510 HG13 ILE 0  96     -17.546   5.170  10.762  1.00  0.00           H  
ATOM   1511 HG12 ILE 0  96     -18.742   4.907  11.948  1.00  0.00           H  
ATOM   1512 HD11 ILE 0  96     -19.894   3.656  10.387  1.00  0.00           H  
ATOM   1513 HD12 ILE 0  96     -18.437   3.515   9.432  1.00  0.00           H  
ATOM   1514 HD13 ILE 0  96     -18.711   2.365  10.773  1.00  0.00           H  
ATOM   1515  N   THR 0  97     -13.951   3.653  13.472  1.00  0.00      R00  N  
ATOM   1516  CA  THR 0  97     -13.038   3.169  14.537  1.00  0.00      R00  C  
ATOM   1517  C   THR 0  97     -12.346   4.383  15.299  1.00  0.00      R00  C  
ATOM   1518  O   THR 0  97     -12.156   4.235  16.521  1.00  0.00      R00  O  
ATOM   1519  CB  THR 0  97     -11.943   2.289  14.062  1.00  0.00      R00  C  
ATOM   1520  OG1 THR 0  97     -12.483   1.135  13.390  1.00  0.00      R00  O  
ATOM   1521  CG2 THR 0  97     -10.920   1.774  15.023  1.00  0.00      R00  C  
ATOM   1522  H   THR 0  97     -13.772   3.406  12.509  1.00  0.00      R00  H  
ATOM   1523  HG1 THR 0  97     -12.852   1.335  12.527  1.00  0.00      R00  H  
ATOM   1524  HA  THR 0  97     -13.518   2.485  15.237  1.00  0.00           H  
ATOM   1525  HB  THR 0  97     -11.436   2.808  13.249  1.00  0.00           H  
ATOM   1526 HG21 THR 0  97     -11.427   1.254  15.835  1.00  0.00           H  
ATOM   1527 HG22 THR 0  97     -10.304   1.038  14.505  1.00  0.00           H  
ATOM   1528 HG23 THR 0  97     -10.220   2.492  15.450  1.00  0.00           H  
ATOM   1529  N   MET 0  98     -12.015   5.551  14.665  1.00  0.00      R00  N  
ATOM   1530  CA  MET 0  98     -11.416   6.713  15.405  1.00  0.00      R00  C  
ATOM   1531  C   MET 0  98     -12.498   7.351  16.397  1.00  0.00      R00  C  
ATOM   1532  O   MET 0  98     -12.161   7.591  17.547  1.00  0.00      R00  O  
ATOM   1533  CB  MET 0  98     -10.951   7.789  14.489  1.00  0.00      R00  C  
ATOM   1534  CG  MET 0  98     -10.151   7.490  13.263  1.00  0.00      R00  C  
ATOM   1535  SD  MET 0  98      -9.148   8.896  12.641  1.00  0.00      R00  S  
ATOM   1536  CE  MET 0  98      -7.952   7.914  11.784  1.00  0.00      R00  C  
ATOM   1537  H   MET 0  98     -12.243   5.686  13.690  1.00  0.00      R00  H  
ATOM   1538  HA  MET 0  98     -10.579   6.404  16.032  1.00  0.00           H  
ATOM   1539  HB3 MET 0  98     -10.446   8.464  15.180  1.00  0.00           H  
ATOM   1540  HB2 MET 0  98     -11.828   8.315  14.111  1.00  0.00           H  
ATOM   1541  HG3 MET 0  98     -10.814   7.146  12.468  1.00  0.00           H  
ATOM   1542  HG2 MET 0  98      -9.496   6.638  13.446  1.00  0.00           H  
ATOM   1543  HE1 MET 0  98      -7.741   7.028  12.383  1.00  0.00           H  
ATOM   1544  HE2 MET 0  98      -8.431   7.483  10.905  1.00  0.00           H  
ATOM   1545  HE3 MET 0  98      -7.006   8.272  11.376  1.00  0.00           H  
ATOM   1546  N   SER 0  99     -13.762   7.344  15.997  1.00  0.00      R00  N  
ATOM   1547  CA  SER 0  99     -14.943   7.795  16.805  1.00  0.00      R00  C  
ATOM   1548  C   SER 0  99     -15.295   6.851  18.023  1.00  0.00      R00  C  
ATOM   1549  O   SER 0  99     -16.021   7.314  18.946  1.00  0.00      R00  O  
ATOM   1550  CB  SER 0  99     -16.050   8.076  15.855  1.00  0.00      R00  C  
ATOM   1551  OG  SER 0  99     -15.828   9.225  15.087  1.00  0.00      R00  O  
ATOM   1552  H   SER 0  99     -14.021   6.830  15.167  1.00  0.00      R00  H  
ATOM   1553  HG  SER 0  99     -14.995   9.349  14.627  1.00  0.00      R00  H  
ATOM   1554  HA  SER 0  99     -14.674   8.715  17.324  1.00  0.00           H  
ATOM   1555  HB3 SER 0  99     -16.864   8.360  16.522  1.00  0.00           H  
ATOM   1556  HB2 SER 0  99     -16.376   7.231  15.249  1.00  0.00           H  
ATOM   1557  N   VAL 0 100     -14.771   5.620  18.073  1.00  0.00      R00  N  
ATOM   1558  CA  VAL 0 100     -14.940   4.755  19.259  1.00  0.00      R00  C  
ATOM   1559  C   VAL 0 100     -13.714   4.456  20.040  1.00  0.00      R00  C  
ATOM   1560  O   VAL 0 100     -13.847   4.088  21.197  1.00  0.00      R00  O  
ATOM   1561  CB  VAL 0 100     -15.549   3.356  18.935  1.00  0.00      R00  C  
ATOM   1562  CG1 VAL 0 100     -17.028   3.468  18.544  1.00  0.00      R00  C  
ATOM   1563  CG2 VAL 0 100     -14.695   2.566  17.901  1.00  0.00      R00  C  
ATOM   1564  H   VAL 0 100     -14.176   5.242  17.350  1.00  0.00      R00  H  
ATOM   1565  HA  VAL 0 100     -15.582   5.100  20.070  1.00  0.00           H  
ATOM   1566  HB  VAL 0 100     -15.594   2.831  19.889  1.00  0.00           H  
ATOM   1567 HG11 VAL 0 100     -17.550   2.536  18.328  1.00  0.00           H  
ATOM   1568 HG12 VAL 0 100     -17.613   3.893  19.360  1.00  0.00           H  
ATOM   1569 HG13 VAL 0 100     -17.230   3.976  17.601  1.00  0.00           H  
ATOM   1570 HG21 VAL 0 100     -13.660   2.549  18.243  1.00  0.00           H  
ATOM   1571 HG22 VAL 0 100     -14.927   1.517  18.085  1.00  0.00           H  
ATOM   1572 HG23 VAL 0 100     -14.890   2.860  16.870  1.00  0.00           H  
ATOM   1573  N   ARG 0 101     -12.520   4.466  19.397  1.00  0.00      R00  N  
ATOM   1574  CA  ARG 0 101     -11.203   3.960  19.913  1.00  0.00      R00  C  
ATOM   1575  C   ARG 0 101     -11.180   2.488  20.411  1.00  0.00      R00  C  
ATOM   1576  O   ARG 0 101     -10.144   1.791  20.294  1.00  0.00      R00  O  
ATOM   1577  CB  ARG 0 101     -10.488   4.882  20.944  1.00  0.00      R00  C  
ATOM   1578  CG  ARG 0 101      -9.020   4.513  20.955  1.00  0.00      R00  C  
ATOM   1579  CD  ARG 0 101      -8.131   5.480  21.833  1.00  0.00      R00  C  
ATOM   1580  NE  ARG 0 101      -8.330   5.285  23.228  1.00  0.00      R00  N  
ATOM   1581  CZ  ARG 0 101      -7.734   5.967  24.232  1.00  0.00      R00  C  
ATOM   1582  NH1 ARG 0 101      -8.202   5.775  25.480  1.00  0.00      R00  N  
ATOM   1583  NH2 ARG 0 101      -6.759   6.848  24.074  1.00  0.00      R00  N1+
ATOM   1584  H   ARG 0 101     -12.520   4.683  18.410  1.00  0.00      R00  H  
ATOM   1585  HE  ARG 0 101      -8.947   4.511  23.426  1.00  0.00      R00  H  
ATOM   1586 HH11 ARG 0 101      -7.756   6.138  26.310  1.00  0.00      R00  H  
ATOM   1587 HH12 ARG 0 101      -9.122   5.390  25.642  1.00  0.00      R00  H  
ATOM   1588 HH21 ARG 0 101      -6.224   7.240  24.835  1.00  0.00      R00  H  
ATOM   1589 HH22 ARG 0 101      -6.489   7.150  23.149  1.00  0.00      R00  H  
ATOM   1590  HA  ARG 0 101     -10.547   4.003  19.044  1.00  0.00           H  
ATOM   1591  HB3 ARG 0 101     -10.839   4.879  21.976  1.00  0.00           H  
ATOM   1592  HB2 ARG 0 101     -10.658   5.941  20.754  1.00  0.00           H  
ATOM   1593  HG3 ARG 0 101      -8.584   4.403  19.962  1.00  0.00           H  
ATOM   1594  HG2 ARG 0 101      -9.003   3.506  21.371  1.00  0.00           H  
ATOM   1595  HD3 ARG 0 101      -8.451   6.513  21.703  1.00  0.00           H  
ATOM   1596  HD2 ARG 0 101      -7.058   5.551  21.653  1.00  0.00           H  
ATOM   1597  N   SER 0 102     -12.257   1.940  20.881  1.00  0.00      R00  N  
ATOM   1598  CA  SER 0 102     -12.450   0.590  21.431  1.00  0.00      R00  C  
ATOM   1599  C   SER 0 102     -13.350  -0.248  20.509  1.00  0.00      R00  C  
ATOM   1600  O   SER 0 102     -14.531   0.100  20.533  1.00  0.00      R00  O  
ATOM   1601  CB  SER 0 102     -13.068   0.652  22.858  1.00  0.00      R00  C  
ATOM   1602  OG  SER 0 102     -12.118   1.203  23.832  1.00  0.00      R00  O  
ATOM   1603  H   SER 0 102     -13.066   2.473  21.166  1.00  0.00      R00  H  
ATOM   1604  HG  SER 0 102     -12.601   1.288  24.658  1.00  0.00      R00  H  
ATOM   1605  HA  SER 0 102     -11.482   0.090  21.449  1.00  0.00           H  
ATOM   1606  HB3 SER 0 102     -13.289  -0.351  23.223  1.00  0.00           H  
ATOM   1607  HB2 SER 0 102     -14.000   1.216  22.860  1.00  0.00           H  
ATOM   1608  N   TRP 0 103     -12.845  -1.249  19.717  1.00  0.00      R00  N  
ATOM   1609  CA  TRP 0 103     -13.560  -1.855  18.635  1.00  0.00      R00  C  
ATOM   1610  C   TRP 0 103     -14.858  -2.573  19.132  1.00  0.00      R00  C  
ATOM   1611  O   TRP 0 103     -14.818  -3.071  20.246  1.00  0.00      R00  O  
ATOM   1612  CB  TRP 0 103     -12.588  -2.773  17.957  1.00  0.00      R00  C  
ATOM   1613  CG  TRP 0 103     -11.629  -2.228  16.918  1.00  0.00      R00  C  
ATOM   1614  CD2 TRP 0 103     -10.491  -1.333  16.934  1.00  0.00      R00  C  
ATOM   1615  CE2 TRP 0 103      -9.815  -1.387  15.664  1.00  0.00      R00  C  
ATOM   1616  CE3 TRP 0 103      -9.903  -0.505  17.923  1.00  0.00      R00  C  
ATOM   1617  CD1 TRP 0 103     -11.671  -2.580  15.674  1.00  0.00      R00  C  
ATOM   1618  NE1 TRP 0 103     -10.636  -2.156  14.897  1.00  0.00      R00  N  
ATOM   1619  CZ2 TRP 0 103      -8.619  -0.787  15.389  1.00  0.00      R00  C  
ATOM   1620  CZ3 TRP 0 103      -8.680   0.097  17.735  1.00  0.00      R00  C  
ATOM   1621  CH2 TRP 0 103      -8.014  -0.050  16.484  1.00  0.00      R00  C  
ATOM   1622  H   TRP 0 103     -11.907  -1.594  19.861  1.00  0.00      R00  H  
ATOM   1623  HE1 TRP 0 103     -10.558  -2.423  13.926  1.00  0.00      R00  H  
ATOM   1624  HA  TRP 0 103     -13.873  -1.069  17.949  1.00  0.00           H  
ATOM   1625  HB3 TRP 0 103     -13.187  -3.461  17.361  1.00  0.00           H  
ATOM   1626  HB2 TRP 0 103     -12.037  -3.402  18.656  1.00  0.00           H  
ATOM   1627  HE3 TRP 0 103     -10.447  -0.506  18.856  1.00  0.00           H  
ATOM   1628  HD1 TRP 0 103     -12.468  -3.210  15.310  1.00  0.00           H  
ATOM   1629  HZ2 TRP 0 103      -8.217  -0.873  14.390  1.00  0.00           H  
ATOM   1630  HZ3 TRP 0 103      -8.213   0.572  18.584  1.00  0.00           H  
ATOM   1631  HH2 TRP 0 103      -7.075   0.474  16.383  1.00  0.00           H  
ATOM   1632  N   PRO 0 104     -15.812  -2.678  18.208  1.00  0.00      R00  N  
ATOM   1633  CA  PRO 0 104     -17.206  -3.103  18.564  1.00  0.00      R00  C  
ATOM   1634  C   PRO 0 104     -17.404  -4.576  18.753  1.00  0.00      R00  C  
ATOM   1635  O   PRO 0 104     -18.028  -4.947  19.756  1.00  0.00      R00  O  
ATOM   1636  CD  PRO 0 104     -15.803  -2.408  16.735  1.00  0.00      R00  C  
ATOM   1637  CB  PRO 0 104     -18.122  -2.611  17.385  1.00  0.00      R00  C  
ATOM   1638  CG  PRO 0 104     -17.195  -1.793  16.473  1.00  0.00      R00  C  
ATOM   1639  HD2 PRO 0 104     -15.567  -3.243  16.075  1.00  0.00           H  
ATOM   1640  HD3 PRO 0 104     -15.095  -1.614  16.502  1.00  0.00           H  
ATOM   1641  HA  PRO 0 104     -17.549  -2.606  19.472  1.00  0.00           H  
ATOM   1642  HB3 PRO 0 104     -18.978  -2.015  17.702  1.00  0.00           H  
ATOM   1643  HB2 PRO 0 104     -18.603  -3.500  16.978  1.00  0.00           H  
ATOM   1644  HG2 PRO 0 104     -17.382  -1.720  15.402  1.00  0.00           H  
ATOM   1645  HG3 PRO 0 104     -17.022  -0.750  16.738  1.00  0.00           H  
ATOM   1646  N   PHE 0 105     -16.956  -5.410  17.794  1.00  0.00      R00  N  
ATOM   1647  CA  PHE 0 105     -17.395  -6.847  17.671  1.00  0.00      R00  C  
ATOM   1648  C   PHE 0 105     -16.728  -7.879  18.518  1.00  0.00      R00  C  
ATOM   1649  O   PHE 0 105     -16.028  -7.596  19.503  1.00  0.00      R00  O  
ATOM   1650  CB  PHE 0 105     -17.556  -7.224  16.171  1.00  0.00      R00  C  
ATOM   1651  CG  PHE 0 105     -18.416  -6.420  15.253  1.00  0.00      R00  C  
ATOM   1652  CD1 PHE 0 105     -17.951  -5.844  14.076  1.00  0.00      R00  C  
ATOM   1653  CD2 PHE 0 105     -19.727  -6.248  15.594  1.00  0.00      R00  C  
ATOM   1654  CE1 PHE 0 105     -18.694  -5.002  13.262  1.00  0.00      R00  C  
ATOM   1655  CE2 PHE 0 105     -20.545  -5.525  14.652  1.00  0.00      R00  C  
ATOM   1656  CZ  PHE 0 105     -20.030  -4.851  13.551  1.00  0.00      R00  C  
ATOM   1657  H   PHE 0 105     -16.489  -5.062  16.969  1.00  0.00      R00  H  
ATOM   1658  HA  PHE 0 105     -18.433  -6.900  17.999  1.00  0.00           H  
ATOM   1659  HB3 PHE 0 105     -17.704  -8.285  15.971  1.00  0.00           H  
ATOM   1660  HB2 PHE 0 105     -16.569  -7.170  15.711  1.00  0.00           H  
ATOM   1661  HD1 PHE 0 105     -16.940  -6.049  13.756  1.00  0.00           H  
ATOM   1662  HD2 PHE 0 105     -20.220  -6.769  16.401  1.00  0.00           H  
ATOM   1663  HE1 PHE 0 105     -18.301  -4.511  12.384  1.00  0.00           H  
ATOM   1664  HE2 PHE 0 105     -21.576  -5.416  14.956  1.00  0.00           H  
ATOM   1665  HZ  PHE 0 105     -20.609  -4.233  12.881  1.00  0.00           H  
ATOM   1666  N   GLY 0 106     -16.900  -9.182  18.222  1.00  0.00      R00  N  
ATOM   1667  CA  GLY 0 106     -16.250 -10.356  18.793  1.00  0.00      R00  C  
ATOM   1668  C   GLY 0 106     -14.766 -10.496  18.361  1.00  0.00      R00  C  
ATOM   1669  O   GLY 0 106     -14.349  -9.869  17.371  1.00  0.00      R00  O  
ATOM   1670  H   GLY 0 106     -17.528  -9.427  17.470  1.00  0.00      R00  H  
ATOM   1671  HA3 GLY 0 106     -16.845 -11.251  18.608  1.00  0.00           H  
ATOM   1672  HA2 GLY 0 106     -16.307 -10.273  19.878  1.00  0.00           H  
ATOM   1673  N   SER 0 107     -13.948 -11.313  19.093  1.00  0.00      R00  N  
ATOM   1674  CA  SER 0 107     -12.497 -11.444  18.726  1.00  0.00      R00  C  
ATOM   1675  C   SER 0 107     -12.279 -11.860  17.254  1.00  0.00      R00  C  
ATOM   1676  O   SER 0 107     -11.422 -11.321  16.560  1.00  0.00      R00  O  
ATOM   1677  CB  SER 0 107     -11.762 -12.279  19.906  1.00  0.00      R00  C  
ATOM   1678  OG  SER 0 107     -12.397 -13.581  20.004  1.00  0.00      R00  O  
ATOM   1679  H   SER 0 107     -14.403 -11.614  19.942  1.00  0.00      R00  H  
ATOM   1680  HG  SER 0 107     -11.913 -13.982  20.729  1.00  0.00      R00  H  
ATOM   1681  HA  SER 0 107     -12.005 -10.479  18.840  1.00  0.00           H  
ATOM   1682  HB3 SER 0 107     -11.698 -11.951  20.944  1.00  0.00           H  
ATOM   1683  HB2 SER 0 107     -10.709 -12.357  19.633  1.00  0.00           H  
ATOM   1684  N   PHE 0 108     -13.174 -12.724  16.785  1.00  0.00      R00  N  
ATOM   1685  CA  PHE 0 108     -13.122 -13.271  15.432  1.00  0.00      R00  C  
ATOM   1686  C   PHE 0 108     -13.277 -12.203  14.260  1.00  0.00      R00  C  
ATOM   1687  O   PHE 0 108     -12.869 -12.563  13.158  1.00  0.00      R00  O  
ATOM   1688  CB  PHE 0 108     -14.092 -14.383  15.369  1.00  0.00      R00  C  
ATOM   1689  CG  PHE 0 108     -13.964 -15.438  16.460  1.00  0.00      R00  C  
ATOM   1690  CD1 PHE 0 108     -14.676 -15.370  17.640  1.00  0.00      R00  C  
ATOM   1691  CD2 PHE 0 108     -12.999 -16.494  16.156  1.00  0.00      R00  C  
ATOM   1692  CE1 PHE 0 108     -14.236 -16.188  18.759  1.00  0.00      R00  C  
ATOM   1693  CE2 PHE 0 108     -12.658 -17.301  17.195  1.00  0.00      R00  C  
ATOM   1694  CZ  PHE 0 108     -13.256 -17.126  18.466  1.00  0.00      R00  C  
ATOM   1695  H   PHE 0 108     -13.855 -13.154  17.395  1.00  0.00      R00  H  
ATOM   1696  HA  PHE 0 108     -12.098 -13.613  15.287  1.00  0.00           H  
ATOM   1697  HB3 PHE 0 108     -14.017 -14.841  14.383  1.00  0.00           H  
ATOM   1698  HB2 PHE 0 108     -15.057 -13.883  15.460  1.00  0.00           H  
ATOM   1699  HD1 PHE 0 108     -15.429 -14.642  17.904  1.00  0.00           H  
ATOM   1700  HD2 PHE 0 108     -12.485 -16.564  15.209  1.00  0.00           H  
ATOM   1701  HE1 PHE 0 108     -14.731 -15.966  19.693  1.00  0.00           H  
ATOM   1702  HE2 PHE 0 108     -11.920 -18.070  17.019  1.00  0.00           H  
ATOM   1703  HZ  PHE 0 108     -12.863 -17.712  19.284  1.00  0.00           H  
ATOM   1704  N   PHE 0 109     -13.861 -11.055  14.536  1.00  0.00      R00  N  
ATOM   1705  CA  PHE 0 109     -13.952  -9.965  13.596  1.00  0.00      R00  C  
ATOM   1706  C   PHE 0 109     -12.563  -9.290  13.322  1.00  0.00      R00  C  
ATOM   1707  O   PHE 0 109     -12.343  -8.762  12.276  1.00  0.00      R00  O  
ATOM   1708  CB  PHE 0 109     -15.081  -9.066  14.100  1.00  0.00      R00  C  
ATOM   1709  CG  PHE 0 109     -16.518  -9.639  13.801  1.00  0.00      R00  C  
ATOM   1710  CD1 PHE 0 109     -17.132  -9.237  12.596  1.00  0.00      R00  C  
ATOM   1711  CD2 PHE 0 109     -17.185 -10.625  14.592  1.00  0.00      R00  C  
ATOM   1712  CE1 PHE 0 109     -18.423  -9.713  12.308  1.00  0.00      R00  C  
ATOM   1713  CE2 PHE 0 109     -18.442 -11.070  14.238  1.00  0.00      R00  C  
ATOM   1714  CZ  PHE 0 109     -19.054 -10.665  13.068  1.00  0.00      R00  C  
ATOM   1715  H   PHE 0 109     -13.968 -10.888  15.527  1.00  0.00      R00  H  
ATOM   1716  HA  PHE 0 109     -14.179 -10.408  12.626  1.00  0.00           H  
ATOM   1717  HB3 PHE 0 109     -15.030  -8.170  13.480  1.00  0.00           H  
ATOM   1718  HB2 PHE 0 109     -15.196  -8.775  15.144  1.00  0.00           H  
ATOM   1719  HD1 PHE 0 109     -16.694  -8.421  12.041  1.00  0.00           H  
ATOM   1720  HD2 PHE 0 109     -16.699 -11.082  15.441  1.00  0.00           H  
ATOM   1721  HE1 PHE 0 109     -18.804  -9.509  11.318  1.00  0.00           H  
ATOM   1722  HE2 PHE 0 109     -18.885 -11.883  14.796  1.00  0.00           H  
ATOM   1723  HZ  PHE 0 109     -20.069 -11.021  12.978  1.00  0.00           H  
ATOM   1724  N   CYS 0 110     -11.586  -9.520  14.238  1.00  0.00      R00  N  
ATOM   1725  CA  CYS 0 110     -10.196  -9.117  13.939  1.00  0.00      R00  C  
ATOM   1726  C   CYS 0 110      -9.501 -10.122  13.097  1.00  0.00      R00  C  
ATOM   1727  O   CYS 0 110      -8.631  -9.804  12.309  1.00  0.00      R00  O  
ATOM   1728  CB  CYS 0 110      -9.389  -8.865  15.247  1.00  0.00      R00  C  
ATOM   1729  SG  CYS 0 110      -7.897  -7.874  15.147  1.00  0.00      R00  S  
ATOM   1730  H   CYS 0 110     -11.834  -9.969  15.108  1.00  0.00      R00  H  
ATOM   1731  HB2 CYS 0 110     -10.010  -8.330  15.964  1.00  0.00           H  
ATOM   1732  HB3 CYS 0 110      -9.299  -9.808  15.787  1.00  0.00           H  
ATOM   1733  HA  CYS 0 110     -10.194  -8.209  13.336  1.00  0.00           H  
ATOM   1734  N   LYS 0 111      -9.870 -11.417  13.257  1.00  0.00      R00  N  
ATOM   1735  CA  LYS 0 111      -9.261 -12.499  12.535  1.00  0.00      R00  C  
ATOM   1736  C   LYS 0 111      -9.807 -12.424  11.115  1.00  0.00      R00  C  
ATOM   1737  O   LYS 0 111      -9.012 -12.436  10.148  1.00  0.00      R00  O  
ATOM   1738  CB  LYS 0 111      -9.570 -13.917  13.156  1.00  0.00      R00  C  
ATOM   1739  CG  LYS 0 111      -8.736 -14.090  14.456  1.00  0.00      R00  C  
ATOM   1740  CD  LYS 0 111      -9.107 -15.309  15.406  1.00  0.00      R00  C  
ATOM   1741  CE  LYS 0 111      -8.239 -15.394  16.643  1.00  0.00      R00  C  
ATOM   1742  NZ  LYS 0 111      -8.808 -16.304  17.665  1.00  0.00      R00  N1+
ATOM   1743  H   LYS 0 111     -10.624 -11.735  13.848  1.00  0.00      R00  H  
ATOM   1744  HZ1 LYS 0 111      -8.927 -17.209  17.234  1.00  0.00      R00  H  
ATOM   1745  HZ2 LYS 0 111      -8.216 -16.343  18.483  1.00  0.00      R00  H  
ATOM   1746  HZ3 LYS 0 111      -9.714 -15.891  17.836  1.00  0.00      R00  H  
ATOM   1747  HA  LYS 0 111      -8.182 -12.419  12.401  1.00  0.00           H  
ATOM   1748  HB3 LYS 0 111      -9.346 -14.676  12.407  1.00  0.00           H  
ATOM   1749  HB2 LYS 0 111     -10.618 -14.074  13.413  1.00  0.00           H  
ATOM   1750  HG3 LYS 0 111      -8.870 -13.180  15.041  1.00  0.00           H  
ATOM   1751  HG2 LYS 0 111      -7.667 -14.189  14.271  1.00  0.00           H  
ATOM   1752  HD3 LYS 0 111      -8.877 -16.272  14.949  1.00  0.00           H  
ATOM   1753  HD2 LYS 0 111     -10.170 -15.426  15.617  1.00  0.00           H  
ATOM   1754  HE3 LYS 0 111      -8.324 -14.435  17.155  1.00  0.00           H  
ATOM   1755  HE2 LYS 0 111      -7.181 -15.450  16.387  1.00  0.00           H  
ATOM   1756  N   ALA 0 112     -11.067 -12.161  10.928  1.00  0.00      R00  N  
ATOM   1757  CA  ALA 0 112     -11.709 -11.908   9.663  1.00  0.00      R00  C  
ATOM   1758  C   ALA 0 112     -11.266 -10.697   8.912  1.00  0.00      R00  C  
ATOM   1759  O   ALA 0 112     -11.200 -10.672   7.665  1.00  0.00      R00  O  
ATOM   1760  CB  ALA 0 112     -13.209 -12.019   9.718  1.00  0.00      R00  C  
ATOM   1761  H   ALA 0 112     -11.641 -12.299  11.748  1.00  0.00      R00  H  
ATOM   1762  HA  ALA 0 112     -11.397 -12.615   8.894  1.00  0.00           H  
ATOM   1763  HB1 ALA 0 112     -13.712 -11.223  10.268  1.00  0.00           H  
ATOM   1764  HB2 ALA 0 112     -13.529 -12.021   8.677  1.00  0.00           H  
ATOM   1765  HB3 ALA 0 112     -13.525 -12.891  10.290  1.00  0.00           H  
ATOM   1766  N   TYR 0 113     -10.872  -9.632   9.673  1.00  0.00      R00  N  
ATOM   1767  CA  TYR 0 113     -10.163  -8.375   9.294  1.00  0.00      R00  C  
ATOM   1768  C   TYR 0 113      -8.751  -8.707   8.728  1.00  0.00      R00  C  
ATOM   1769  O   TYR 0 113      -8.416  -8.132   7.674  1.00  0.00      R00  O  
ATOM   1770  CB  TYR 0 113     -10.074  -7.362  10.459  1.00  0.00      R00  C  
ATOM   1771  CG  TYR 0 113      -9.063  -6.123  10.358  1.00  0.00      R00  C  
ATOM   1772  CD1 TYR 0 113      -9.564  -4.849  10.032  1.00  0.00      R00  C  
ATOM   1773  CE1 TYR 0 113      -8.642  -3.743  10.008  1.00  0.00      R00  C  
ATOM   1774  CD2 TYR 0 113      -7.726  -6.240  10.784  1.00  0.00      R00  C  
ATOM   1775  CE2 TYR 0 113      -6.852  -5.172  10.813  1.00  0.00      R00  C  
ATOM   1776  CZ  TYR 0 113      -7.295  -3.916  10.400  1.00  0.00      R00  C  
ATOM   1777  OH  TYR 0 113      -6.420  -2.841  10.296  1.00  0.00      R00  O  
ATOM   1778  H   TYR 0 113     -11.097  -9.678  10.656  1.00  0.00      R00  H  
ATOM   1779  HH  TYR 0 113      -6.480  -2.454   9.420  1.00  0.00      R00  H  
ATOM   1780  HA  TYR 0 113     -10.699  -7.935   8.453  1.00  0.00           H  
ATOM   1781  HB3 TYR 0 113      -9.960  -7.924  11.387  1.00  0.00           H  
ATOM   1782  HB2 TYR 0 113     -11.043  -6.908  10.669  1.00  0.00           H  
ATOM   1783  HD1 TYR 0 113     -10.592  -4.732   9.721  1.00  0.00           H  
ATOM   1784  HE1 TYR 0 113      -8.949  -2.753   9.705  1.00  0.00           H  
ATOM   1785  HD2 TYR 0 113      -7.392  -7.123  11.308  1.00  0.00           H  
ATOM   1786  HE2 TYR 0 113      -5.830  -5.313  11.132  1.00  0.00           H  
ATOM   1787  N   MET 0 114      -7.957  -9.546   9.406  1.00  0.00      R00  N  
ATOM   1788  CA  MET 0 114      -6.687  -9.888   8.760  1.00  0.00      R00  C  
ATOM   1789  C   MET 0 114      -6.841 -10.909   7.514  1.00  0.00      R00  C  
ATOM   1790  O   MET 0 114      -6.046 -10.724   6.611  1.00  0.00      R00  O  
ATOM   1791  CB  MET 0 114      -5.607 -10.390   9.685  1.00  0.00      R00  C  
ATOM   1792  CG  MET 0 114      -5.162  -9.438  10.785  1.00  0.00      R00  C  
ATOM   1793  SD  MET 0 114      -4.175 -10.047  12.119  1.00  0.00      R00  S  
ATOM   1794  CE  MET 0 114      -5.422 -11.138  12.886  1.00  0.00      R00  C  
ATOM   1795  H   MET 0 114      -8.221 -10.054  10.239  1.00  0.00      R00  H  
ATOM   1796  HA  MET 0 114      -6.209  -9.003   8.339  1.00  0.00           H  
ATOM   1797  HB3 MET 0 114      -4.691 -10.575   9.124  1.00  0.00           H  
ATOM   1798  HB2 MET 0 114      -5.893 -11.297  10.217  1.00  0.00           H  
ATOM   1799  HG3 MET 0 114      -6.106  -9.192  11.271  1.00  0.00           H  
ATOM   1800  HG2 MET 0 114      -4.638  -8.575  10.373  1.00  0.00           H  
ATOM   1801  HE1 MET 0 114      -5.764 -11.825  12.113  1.00  0.00           H  
ATOM   1802  HE2 MET 0 114      -5.237 -11.746  13.771  1.00  0.00           H  
ATOM   1803  HE3 MET 0 114      -6.250 -10.484  13.160  1.00  0.00           H  
ATOM   1804  N   ILE 0 115      -7.899 -11.721   7.527  1.00  0.00      R00  N  
ATOM   1805  CA  ILE 0 115      -8.164 -12.623   6.408  1.00  0.00      R00  C  
ATOM   1806  C   ILE 0 115      -8.725 -11.858   5.176  1.00  0.00      R00  C  
ATOM   1807  O   ILE 0 115      -8.570 -12.360   4.118  1.00  0.00      R00  O  
ATOM   1808  CB  ILE 0 115      -9.286 -13.682   6.827  1.00  0.00      R00  C  
ATOM   1809  CG2 ILE 0 115      -9.885 -14.642   5.734  1.00  0.00      R00  C  
ATOM   1810  CG1 ILE 0 115      -8.691 -14.645   7.862  1.00  0.00      R00  C  
ATOM   1811  CD1 ILE 0 115      -9.753 -15.191   8.690  1.00  0.00      R00  C  
ATOM   1812  H   ILE 0 115      -8.452 -11.857   8.361  1.00  0.00      R00  H  
ATOM   1813  HA  ILE 0 115      -7.285 -13.113   5.990  1.00  0.00           H  
ATOM   1814  HB  ILE 0 115     -10.123 -13.136   7.264  1.00  0.00           H  
ATOM   1815 HG21 ILE 0 115     -10.611 -15.333   6.163  1.00  0.00           H  
ATOM   1816 HG22 ILE 0 115     -10.356 -13.914   5.073  1.00  0.00           H  
ATOM   1817 HG23 ILE 0 115      -9.133 -15.227   5.206  1.00  0.00           H  
ATOM   1818 HG13 ILE 0 115      -8.060 -14.151   8.601  1.00  0.00           H  
ATOM   1819 HG12 ILE 0 115      -8.175 -15.469   7.370  1.00  0.00           H  
ATOM   1820 HD11 ILE 0 115     -10.706 -14.675   8.807  1.00  0.00           H  
ATOM   1821 HD12 ILE 0 115     -10.065 -16.158   8.296  1.00  0.00           H  
ATOM   1822 HD13 ILE 0 115      -9.270 -15.332   9.657  1.00  0.00           H  
ATOM   1823  N   SER 0 116      -9.155 -10.664   5.310  1.00  0.00      R00  N  
ATOM   1824  CA  SER 0 116      -9.449  -9.705   4.248  1.00  0.00      R00  C  
ATOM   1825  C   SER 0 116      -8.292  -8.785   4.016  1.00  0.00      R00  C  
ATOM   1826  O   SER 0 116      -7.458  -9.049   3.154  1.00  0.00      R00  O  
ATOM   1827  CB  SER 0 116     -10.835  -9.169   4.462  1.00  0.00      R00  C  
ATOM   1828  OG  SER 0 116     -11.053  -8.510   5.724  1.00  0.00      R00  O  
ATOM   1829  H   SER 0 116      -9.068 -10.171   6.187  1.00  0.00      R00  H  
ATOM   1830  HG  SER 0 116     -11.070  -9.091   6.488  1.00  0.00      R00  H  
ATOM   1831  HA  SER 0 116      -9.547 -10.214   3.289  1.00  0.00           H  
ATOM   1832  HB3 SER 0 116     -11.515 -10.007   4.617  1.00  0.00           H  
ATOM   1833  HB2 SER 0 116     -11.203  -8.638   3.584  1.00  0.00           H  
ATOM   1834  N   THR 0 117      -8.229  -7.615   4.718  1.00  0.00      R00  N  
ATOM   1835  CA  THR 0 117      -7.203  -6.540   4.647  1.00  0.00      R00  C  
ATOM   1836  C   THR 0 117      -5.764  -6.945   4.691  1.00  0.00      R00  C  
ATOM   1837  O   THR 0 117      -4.902  -6.247   4.144  1.00  0.00      R00  O  
ATOM   1838  CB  THR 0 117      -7.428  -5.293   5.533  1.00  0.00      R00  C  
ATOM   1839  OG1 THR 0 117      -7.284  -5.468   6.961  1.00  0.00      R00  O  
ATOM   1840  CG2 THR 0 117      -8.768  -4.593   5.430  1.00  0.00      R00  C  
ATOM   1841  H   THR 0 117      -8.942  -7.559   5.430  1.00  0.00      R00  H  
ATOM   1842  HG1 THR 0 117      -7.982  -6.039   7.292  1.00  0.00      R00  H  
ATOM   1843  HA  THR 0 117      -7.319  -6.260   3.600  1.00  0.00           H  
ATOM   1844  HB  THR 0 117      -6.640  -4.600   5.238  1.00  0.00           H  
ATOM   1845 HG21 THR 0 117      -8.926  -4.362   4.377  1.00  0.00           H  
ATOM   1846 HG22 THR 0 117      -9.535  -5.317   5.705  1.00  0.00           H  
ATOM   1847 HG23 THR 0 117      -8.921  -3.784   6.143  1.00  0.00           H  
ATOM   1848  N   GLY 0 118      -5.474  -7.983   5.430  1.00  0.00      R00  N  
ATOM   1849  CA  GLY 0 118      -4.171  -8.530   5.687  1.00  0.00      R00  C  
ATOM   1850  C   GLY 0 118      -3.629  -9.324   4.528  1.00  0.00      R00  C  
ATOM   1851  O   GLY 0 118      -2.644  -8.880   3.968  1.00  0.00      R00  O  
ATOM   1852  H   GLY 0 118      -6.259  -8.202   6.026  1.00  0.00      R00  H  
ATOM   1853  HA3 GLY 0 118      -4.161  -9.067   6.635  1.00  0.00           H  
ATOM   1854  HA2 GLY 0 118      -3.493  -7.697   5.874  1.00  0.00           H  
ATOM   1855  N   ILE 0 119      -4.406 -10.353   4.148  1.00  0.00      R00  N  
ATOM   1856  CA  ILE 0 119      -4.040 -11.241   2.983  1.00  0.00      R00  C  
ATOM   1857  C   ILE 0 119      -4.042 -10.324   1.712  1.00  0.00      R00  C  
ATOM   1858  O   ILE 0 119      -3.241 -10.522   0.814  1.00  0.00      R00  O  
ATOM   1859  CB  ILE 0 119      -5.085 -12.459   2.797  1.00  0.00      R00  C  
ATOM   1860  CG2 ILE 0 119      -4.718 -13.320   1.546  1.00  0.00      R00  C  
ATOM   1861  CG1 ILE 0 119      -5.023 -13.372   4.026  1.00  0.00      R00  C  
ATOM   1862  CD1 ILE 0 119      -6.127 -14.495   3.856  1.00  0.00      R00  C  
ATOM   1863  H   ILE 0 119      -5.270 -10.538   4.638  1.00  0.00      R00  H  
ATOM   1864  HA  ILE 0 119      -3.043 -11.674   3.061  1.00  0.00           H  
ATOM   1865  HB  ILE 0 119      -6.089 -12.064   2.636  1.00  0.00           H  
ATOM   1866 HG21 ILE 0 119      -3.700 -13.618   1.793  1.00  0.00           H  
ATOM   1867 HG22 ILE 0 119      -5.276 -14.257   1.555  1.00  0.00           H  
ATOM   1868 HG23 ILE 0 119      -4.732 -12.788   0.594  1.00  0.00           H  
ATOM   1869 HG13 ILE 0 119      -5.080 -12.800   4.952  1.00  0.00           H  
ATOM   1870 HG12 ILE 0 119      -4.029 -13.795   4.173  1.00  0.00           H  
ATOM   1871 HD11 ILE 0 119      -6.692 -14.258   2.955  1.00  0.00           H  
ATOM   1872 HD12 ILE 0 119      -5.653 -15.461   3.684  1.00  0.00           H  
ATOM   1873 HD13 ILE 0 119      -6.807 -14.575   4.704  1.00  0.00           H  
ATOM   1874  N   ASN 0 120      -5.006  -9.338   1.681  1.00  0.00      R00  N  
ATOM   1875  CA  ASN 0 120      -5.158  -8.516   0.473  1.00  0.00      R00  C  
ATOM   1876  C   ASN 0 120      -3.883  -7.590   0.292  1.00  0.00      R00  C  
ATOM   1877  O   ASN 0 120      -3.436  -7.370  -0.821  1.00  0.00      R00  O  
ATOM   1878  CB  ASN 0 120      -6.392  -7.633   0.659  1.00  0.00      R00  C  
ATOM   1879  CG  ASN 0 120      -6.698  -6.760  -0.556  1.00  0.00      R00  C  
ATOM   1880  OD1 ASN 0 120      -7.496  -7.081  -1.410  1.00  0.00      R00  O  
ATOM   1881  ND2 ASN 0 120      -6.039  -5.597  -0.670  1.00  0.00      R00  N  
ATOM   1882  H   ASN 0 120      -5.632  -9.205   2.462  1.00  0.00      R00  H  
ATOM   1883 HD21 ASN 0 120      -6.199  -5.009  -1.475  1.00  0.00      R00  H  
ATOM   1884 HD22 ASN 0 120      -5.515  -5.232   0.113  1.00  0.00      R00  H  
ATOM   1885  HA  ASN 0 120      -5.330  -9.216  -0.345  1.00  0.00           H  
ATOM   1886  HB3 ASN 0 120      -6.097  -7.133   1.581  1.00  0.00           H  
ATOM   1887  HB2 ASN 0 120      -7.288  -8.186   0.939  1.00  0.00           H  
ATOM   1888  N   GLN 0 121      -3.372  -7.105   1.403  1.00  0.00      R00  N  
ATOM   1889  CA  GLN 0 121      -2.164  -6.235   1.376  1.00  0.00      R00  C  
ATOM   1890  C   GLN 0 121      -0.940  -6.983   0.899  1.00  0.00      R00  C  
ATOM   1891  O   GLN 0 121      -0.210  -6.400   0.028  1.00  0.00      R00  O  
ATOM   1892  CB  GLN 0 121      -1.879  -5.669   2.847  1.00  0.00      R00  C  
ATOM   1893  CG  GLN 0 121      -0.660  -4.717   3.035  1.00  0.00      R00  C  
ATOM   1894  CD  GLN 0 121      -0.649  -3.424   2.336  1.00  0.00      R00  C  
ATOM   1895  OE1 GLN 0 121      -1.149  -2.441   2.915  1.00  0.00      R00  O  
ATOM   1896  NE2 GLN 0 121      -0.203  -3.547   1.135  1.00  0.00      R00  N  
ATOM   1897  H   GLN 0 121      -3.634  -7.668   2.199  1.00  0.00      R00  H  
ATOM   1898 HE21 GLN 0 121      -0.199  -2.719   0.556  1.00  0.00      R00  H  
ATOM   1899 HE22 GLN 0 121       0.069  -4.412   0.691  1.00  0.00      R00  H  
ATOM   1900  HA  GLN 0 121      -2.233  -5.459   0.613  1.00  0.00           H  
ATOM   1901  HB3 GLN 0 121      -1.858  -6.503   3.548  1.00  0.00           H  
ATOM   1902  HB2 GLN 0 121      -2.707  -4.997   3.072  1.00  0.00           H  
ATOM   1903  HG3 GLN 0 121       0.302  -5.227   2.974  1.00  0.00           H  
ATOM   1904  HG2 GLN 0 121      -0.655  -4.373   4.069  1.00  0.00           H  
ATOM   1905  N   PHE 0 122      -0.762  -8.206   1.356  1.00  0.00      R00  N  
ATOM   1906  CA  PHE 0 122       0.223  -9.195   0.853  1.00  0.00      R00  C  
ATOM   1907  C   PHE 0 122       0.050  -9.491  -0.652  1.00  0.00      R00  C  
ATOM   1908  O   PHE 0 122       0.896  -9.104  -1.543  1.00  0.00      R00  O  
ATOM   1909  CB  PHE 0 122       0.346 -10.446   1.765  1.00  0.00      R00  C  
ATOM   1910  CG  PHE 0 122       1.236 -10.369   2.982  1.00  0.00      R00  C  
ATOM   1911  CD1 PHE 0 122       2.606 -10.785   2.935  1.00  0.00      R00  C  
ATOM   1912  CD2 PHE 0 122       0.746  -9.717   4.136  1.00  0.00      R00  C  
ATOM   1913  CE1 PHE 0 122       3.292 -10.732   4.145  1.00  0.00      R00  C  
ATOM   1914  CE2 PHE 0 122       1.440  -9.708   5.326  1.00  0.00      R00  C  
ATOM   1915  CZ  PHE 0 122       2.715 -10.323   5.348  1.00  0.00      R00  C  
ATOM   1916  H   PHE 0 122      -1.241  -8.429   2.217  1.00  0.00      R00  H  
ATOM   1917  HA  PHE 0 122       1.185  -8.685   0.893  1.00  0.00           H  
ATOM   1918  HB3 PHE 0 122       0.640 -11.323   1.188  1.00  0.00           H  
ATOM   1919  HB2 PHE 0 122      -0.713 -10.648   1.920  1.00  0.00           H  
ATOM   1920  HD1 PHE 0 122       3.038 -11.278   2.077  1.00  0.00           H  
ATOM   1921  HD2 PHE 0 122      -0.269  -9.349   4.150  1.00  0.00           H  
ATOM   1922  HE1 PHE 0 122       4.293 -11.136   4.192  1.00  0.00           H  
ATOM   1923  HE2 PHE 0 122       0.998  -9.448   6.276  1.00  0.00           H  
ATOM   1924  HZ  PHE 0 122       3.255 -10.456   6.275  1.00  0.00           H  
ATOM   1925  N   THR 0 123      -1.124  -9.995  -0.993  1.00  0.00      R00  N  
ATOM   1926  CA  THR 0 123      -1.548 -10.245  -2.408  1.00  0.00      R00  C  
ATOM   1927  C   THR 0 123      -1.458  -8.949  -3.314  1.00  0.00      R00  C  
ATOM   1928  O   THR 0 123      -1.089  -9.137  -4.505  1.00  0.00      R00  O  
ATOM   1929  CB  THR 0 123      -2.969 -10.671  -2.506  1.00  0.00      R00  C  
ATOM   1930  OG1 THR 0 123      -3.354 -11.787  -1.664  1.00  0.00      R00  O  
ATOM   1931  CG2 THR 0 123      -3.365 -11.085  -3.931  1.00  0.00      R00  C  
ATOM   1932  H   THR 0 123      -1.842 -10.306  -0.354  1.00  0.00      R00  H  
ATOM   1933  HG1 THR 0 123      -3.420 -11.391  -0.792  1.00  0.00      R00  H  
ATOM   1934  HA  THR 0 123      -0.959 -11.036  -2.874  1.00  0.00           H  
ATOM   1935  HB  THR 0 123      -3.709  -9.927  -2.210  1.00  0.00           H  
ATOM   1936 HG21 THR 0 123      -4.285 -11.640  -4.111  1.00  0.00           H  
ATOM   1937 HG22 THR 0 123      -3.674 -10.187  -4.466  1.00  0.00           H  
ATOM   1938 HG23 THR 0 123      -2.598 -11.506  -4.581  1.00  0.00           H  
ATOM   1939  N   SER 0 124      -1.756  -7.729  -2.834  1.00  0.00      R00  N  
ATOM   1940  CA  SER 0 124      -1.571  -6.489  -3.547  1.00  0.00      R00  C  
ATOM   1941  C   SER 0 124      -0.163  -6.151  -3.999  1.00  0.00      R00  C  
ATOM   1942  O   SER 0 124       0.085  -6.073  -5.217  1.00  0.00      R00  O  
ATOM   1943  CB  SER 0 124      -2.484  -5.465  -2.951  1.00  0.00      R00  C  
ATOM   1944  OG  SER 0 124      -2.749  -4.291  -3.639  1.00  0.00      R00  O  
ATOM   1945  H   SER 0 124      -2.283  -7.752  -1.972  1.00  0.00      R00  H  
ATOM   1946  HG  SER 0 124      -3.685  -4.096  -3.727  1.00  0.00      R00  H  
ATOM   1947  HA  SER 0 124      -2.079  -6.588  -4.506  1.00  0.00           H  
ATOM   1948  HB3 SER 0 124      -2.008  -5.124  -2.031  1.00  0.00           H  
ATOM   1949  HB2 SER 0 124      -3.474  -5.903  -2.828  1.00  0.00           H  
ATOM   1950  N   SER 0 125       0.734  -6.213  -3.034  1.00  0.00      R00  N  
ATOM   1951  CA  SER 0 125       2.217  -6.218  -3.259  1.00  0.00      R00  C  
ATOM   1952  C   SER 0 125       2.778  -7.295  -4.260  1.00  0.00      R00  C  
ATOM   1953  O   SER 0 125       3.549  -6.980  -5.200  1.00  0.00      R00  O  
ATOM   1954  CB  SER 0 125       2.791  -6.300  -1.894  1.00  0.00      R00  C  
ATOM   1955  OG  SER 0 125       2.923  -7.581  -1.417  1.00  0.00      R00  O  
ATOM   1956  H   SER 0 125       0.425  -6.488  -2.112  1.00  0.00      R00  H  
ATOM   1957  HG  SER 0 125       2.054  -7.811  -1.078  1.00  0.00      R00  H  
ATOM   1958  HA  SER 0 125       2.402  -5.238  -3.699  1.00  0.00           H  
ATOM   1959  HB3 SER 0 125       2.216  -5.667  -1.218  1.00  0.00           H  
ATOM   1960  HB2 SER 0 125       3.790  -5.870  -1.957  1.00  0.00           H  
ATOM   1961  N   ILE 0 126       2.230  -8.516  -4.218  1.00  0.00      R00  N  
ATOM   1962  CA  ILE 0 126       2.540  -9.587  -5.176  1.00  0.00      R00  C  
ATOM   1963  C   ILE 0 126       1.793  -9.403  -6.567  1.00  0.00      R00  C  
ATOM   1964  O   ILE 0 126       2.398  -9.656  -7.651  1.00  0.00      R00  O  
ATOM   1965  CB  ILE 0 126       2.184 -10.980  -4.504  1.00  0.00      R00  C  
ATOM   1966  CG2 ILE 0 126       2.322 -12.165  -5.483  1.00  0.00      R00  C  
ATOM   1967  CG1 ILE 0 126       3.107 -11.296  -3.230  1.00  0.00      R00  C  
ATOM   1968  CD1 ILE 0 126       2.638 -12.401  -2.297  1.00  0.00      R00  C  
ATOM   1969  H   ILE 0 126       1.430  -8.673  -3.621  1.00  0.00      R00  H  
ATOM   1970  HA  ILE 0 126       3.610  -9.568  -5.382  1.00  0.00           H  
ATOM   1971  HB  ILE 0 126       1.147 -10.967  -4.168  1.00  0.00           H  
ATOM   1972 HG21 ILE 0 126       3.362 -12.185  -5.809  1.00  0.00           H  
ATOM   1973 HG22 ILE 0 126       2.108 -13.104  -4.973  1.00  0.00           H  
ATOM   1974 HG23 ILE 0 126       1.698 -12.157  -6.377  1.00  0.00           H  
ATOM   1975 HG13 ILE 0 126       3.438 -10.395  -2.714  1.00  0.00           H  
ATOM   1976 HG12 ILE 0 126       3.975 -11.703  -3.750  1.00  0.00           H  
ATOM   1977 HD11 ILE 0 126       1.561 -12.384  -2.130  1.00  0.00           H  
ATOM   1978 HD12 ILE 0 126       2.963 -13.393  -2.610  1.00  0.00           H  
ATOM   1979 HD13 ILE 0 126       3.049 -12.287  -1.294  1.00  0.00           H  
ATOM   1980  N   PHE 0 127       0.586  -8.805  -6.491  1.00  0.00      R00  N  
ATOM   1981  CA  PHE 0 127      -0.302  -8.549  -7.680  1.00  0.00      R00  C  
ATOM   1982  C   PHE 0 127       0.324  -7.556  -8.667  1.00  0.00      R00  C  
ATOM   1983  O   PHE 0 127       0.499  -7.946  -9.836  1.00  0.00      R00  O  
ATOM   1984  CB  PHE 0 127      -1.702  -8.065  -7.348  1.00  0.00      R00  C  
ATOM   1985  CG  PHE 0 127      -2.725  -7.902  -8.496  1.00  0.00      R00  C  
ATOM   1986  CD1 PHE 0 127      -3.539  -6.674  -8.525  1.00  0.00      R00  C  
ATOM   1987  CD2 PHE 0 127      -3.003  -8.887  -9.370  1.00  0.00      R00  C  
ATOM   1988  CE1 PHE 0 127      -4.592  -6.522  -9.382  1.00  0.00      R00  C  
ATOM   1989  CE2 PHE 0 127      -4.117  -8.769 -10.186  1.00  0.00      R00  C  
ATOM   1990  CZ  PHE 0 127      -4.905  -7.567 -10.252  1.00  0.00      R00  C  
ATOM   1991  H   PHE 0 127       0.090  -8.834  -5.612  1.00  0.00      R00  H  
ATOM   1992  HA  PHE 0 127      -0.423  -9.488  -8.220  1.00  0.00           H  
ATOM   1993  HB3 PHE 0 127      -1.658  -7.152  -6.754  1.00  0.00           H  
ATOM   1994  HB2 PHE 0 127      -2.163  -8.823  -6.714  1.00  0.00           H  
ATOM   1995  HD1 PHE 0 127      -3.260  -5.866  -7.866  1.00  0.00           H  
ATOM   1996  HD2 PHE 0 127      -2.331  -9.729  -9.446  1.00  0.00           H  
ATOM   1997  HE1 PHE 0 127      -4.923  -5.498  -9.474  1.00  0.00           H  
ATOM   1998  HE2 PHE 0 127      -4.360  -9.582 -10.854  1.00  0.00           H  
ATOM   1999  HZ  PHE 0 127      -5.690  -7.418 -10.978  1.00  0.00           H  
ATOM   2000  N   LEU 0 128       0.715  -6.381  -8.047  1.00  0.00      R00  N  
ATOM   2001  CA  LEU 0 128       1.396  -5.397  -8.916  1.00  0.00      R00  C  
ATOM   2002  C   LEU 0 128       2.723  -5.898  -9.582  1.00  0.00      R00  C  
ATOM   2003  O   LEU 0 128       2.980  -5.498 -10.725  1.00  0.00      R00  O  
ATOM   2004  CB  LEU 0 128       1.573  -3.989  -8.294  1.00  0.00      R00  C  
ATOM   2005  CG  LEU 0 128       0.498  -2.922  -8.509  1.00  0.00      R00  C  
ATOM   2006  CD1 LEU 0 128      -0.713  -3.047  -7.489  1.00  0.00      R00  C  
ATOM   2007  CD2 LEU 0 128       1.146  -1.509  -8.558  1.00  0.00      R00  C  
ATOM   2008  H   LEU 0 128       0.470  -6.180  -7.089  1.00  0.00      R00  H  
ATOM   2009  HA  LEU 0 128       0.798  -5.232  -9.813  1.00  0.00           H  
ATOM   2010  HB3 LEU 0 128       2.287  -3.523  -8.973  1.00  0.00           H  
ATOM   2011  HB2 LEU 0 128       2.049  -3.995  -7.314  1.00  0.00           H  
ATOM   2012  HG  LEU 0 128       0.065  -3.113  -9.491  1.00  0.00           H  
ATOM   2013 HD11 LEU 0 128      -1.590  -3.126  -8.132  1.00  0.00           H  
ATOM   2014 HD12 LEU 0 128      -0.526  -3.944  -6.900  1.00  0.00           H  
ATOM   2015 HD13 LEU 0 128      -0.843  -2.230  -6.779  1.00  0.00           H  
ATOM   2016 HD21 LEU 0 128       2.173  -1.422  -8.204  1.00  0.00           H  
ATOM   2017 HD22 LEU 0 128       1.170  -1.288  -9.625  1.00  0.00           H  
ATOM   2018 HD23 LEU 0 128       0.578  -0.659  -8.182  1.00  0.00           H  
ATOM   2019  N   CYS 0 129       3.432  -6.773  -8.916  1.00  0.00      R00  N  
ATOM   2020  CA  CYS 0 129       4.445  -7.644  -9.528  1.00  0.00      R00  C  
ATOM   2021  C   CYS 0 129       4.042  -8.627 -10.643  1.00  0.00      R00  C  
ATOM   2022  O   CYS 0 129       4.681  -8.543 -11.689  1.00  0.00      R00  O  
ATOM   2023  CB  CYS 0 129       5.401  -8.207  -8.367  1.00  0.00      R00  C  
ATOM   2024  SG  CYS 0 129       6.710  -9.390  -8.821  1.00  0.00      R00  S  
ATOM   2025  H   CYS 0 129       3.159  -7.065  -7.988  1.00  0.00      R00  H  
ATOM   2026  HA  CYS 0 129       5.131  -6.932  -9.988  1.00  0.00           H  
ATOM   2027  HB3 CYS 0 129       4.841  -8.693  -7.569  1.00  0.00           H  
ATOM   2028  HB2 CYS 0 129       5.770  -7.296  -7.896  1.00  0.00           H  
ATOM   2029  HG  CYS 0 129       7.502  -8.462  -9.366  1.00  0.00           H  
ATOM   2030  N   ILE 0 130       3.007  -9.460 -10.417  1.00  0.00      R00  N  
ATOM   2031  CA  ILE 0 130       2.381 -10.401 -11.469  1.00  0.00      R00  C  
ATOM   2032  C   ILE 0 130       1.946  -9.639 -12.724  1.00  0.00      R00  C  
ATOM   2033  O   ILE 0 130       2.176 -10.175 -13.827  1.00  0.00      R00  O  
ATOM   2034  CB  ILE 0 130       1.166 -11.194 -10.866  1.00  0.00      R00  C  
ATOM   2035  CG2 ILE 0 130      -0.029 -11.632 -11.833  1.00  0.00      R00  C  
ATOM   2036  CG1 ILE 0 130       1.687 -12.406 -10.067  1.00  0.00      R00  C  
ATOM   2037  CD1 ILE 0 130       0.743 -12.965  -9.115  1.00  0.00      R00  C  
ATOM   2038  H   ILE 0 130       2.483  -9.587  -9.563  1.00  0.00      R00  H  
ATOM   2039  HA  ILE 0 130       3.088 -11.073 -11.956  1.00  0.00           H  
ATOM   2040  HB  ILE 0 130       0.833 -10.555 -10.048  1.00  0.00           H  
ATOM   2041 HG21 ILE 0 130      -0.440 -10.833 -12.450  1.00  0.00           H  
ATOM   2042 HG22 ILE 0 130       0.269 -12.327 -12.618  1.00  0.00           H  
ATOM   2043 HG23 ILE 0 130      -0.823 -12.096 -11.249  1.00  0.00           H  
ATOM   2044 HG13 ILE 0 130       2.617 -12.141  -9.565  1.00  0.00           H  
ATOM   2045 HG12 ILE 0 130       1.862 -13.151 -10.844  1.00  0.00           H  
ATOM   2046 HD11 ILE 0 130       1.315 -13.509  -8.364  1.00  0.00           H  
ATOM   2047 HD12 ILE 0 130       0.088 -12.222  -8.658  1.00  0.00           H  
ATOM   2048 HD13 ILE 0 130       0.142 -13.718  -9.624  1.00  0.00           H  
ATOM   2049  N   MET 0 131       1.365  -8.441 -12.596  1.00  0.00      R00  N  
ATOM   2050  CA  MET 0 131       1.051  -7.597 -13.739  1.00  0.00      R00  C  
ATOM   2051  C   MET 0 131       2.226  -7.035 -14.417  1.00  0.00      R00  C  
ATOM   2052  O   MET 0 131       2.373  -7.235 -15.622  1.00  0.00      R00  O  
ATOM   2053  CB  MET 0 131       0.202  -6.428 -13.308  1.00  0.00      R00  C  
ATOM   2054  CG  MET 0 131      -1.282  -6.787 -13.274  1.00  0.00      R00  C  
ATOM   2055  SD  MET 0 131      -2.563  -5.558 -12.910  1.00  0.00      R00  S  
ATOM   2056  CE  MET 0 131      -1.992  -4.918 -11.379  1.00  0.00      R00  C  
ATOM   2057  H   MET 0 131       1.321  -8.048 -11.667  1.00  0.00      R00  H  
ATOM   2058  HA  MET 0 131       0.660  -8.315 -14.461  1.00  0.00           H  
ATOM   2059  HB3 MET 0 131       0.200  -5.620 -14.040  1.00  0.00           H  
ATOM   2060  HB2 MET 0 131       0.519  -6.144 -12.304  1.00  0.00           H  
ATOM   2061  HG3 MET 0 131      -1.423  -7.572 -12.532  1.00  0.00           H  
ATOM   2062  HG2 MET 0 131      -1.714  -7.239 -14.167  1.00  0.00           H  
ATOM   2063  HE1 MET 0 131      -1.472  -5.695 -10.818  1.00  0.00           H  
ATOM   2064  HE2 MET 0 131      -1.267  -4.120 -11.535  1.00  0.00           H  
ATOM   2065  HE3 MET 0 131      -2.754  -4.576 -10.679  1.00  0.00           H  
ATOM   2066  N   SER 0 132       3.249  -6.626 -13.642  1.00  0.00      R00  N  
ATOM   2067  CA  SER 0 132       4.531  -6.285 -14.269  1.00  0.00      R00  C  
ATOM   2068  C   SER 0 132       5.176  -7.539 -14.991  1.00  0.00      R00  C  
ATOM   2069  O   SER 0 132       5.820  -7.420 -16.003  1.00  0.00      R00  O  
ATOM   2070  CB  SER 0 132       5.477  -5.614 -13.171  1.00  0.00      R00  C  
ATOM   2071  OG  SER 0 132       4.774  -4.462 -12.643  1.00  0.00      R00  O  
ATOM   2072  H   SER 0 132       3.076  -6.502 -12.655  1.00  0.00      R00  H  
ATOM   2073  HG  SER 0 132       4.215  -4.749 -11.917  1.00  0.00      R00  H  
ATOM   2074  HA  SER 0 132       4.391  -5.542 -15.054  1.00  0.00           H  
ATOM   2075  HB3 SER 0 132       6.322  -5.234 -13.745  1.00  0.00           H  
ATOM   2076  HB2 SER 0 132       5.931  -6.268 -12.426  1.00  0.00           H  
ATOM   2077  N   ALA 0 133       5.001  -8.769 -14.424  1.00  0.00      R00  N  
ATOM   2078  CA  ALA 0 133       5.378 -10.092 -14.923  1.00  0.00      R00  C  
ATOM   2079  C   ALA 0 133       4.716 -10.505 -16.280  1.00  0.00      R00  C  
ATOM   2080  O   ALA 0 133       5.377 -11.128 -17.130  1.00  0.00      R00  O  
ATOM   2081  CB  ALA 0 133       5.205 -11.205 -13.909  1.00  0.00      R00  C  
ATOM   2082  H   ALA 0 133       4.393  -8.736 -13.617  1.00  0.00      R00  H  
ATOM   2083  HA  ALA 0 133       6.438 -10.076 -15.177  1.00  0.00           H  
ATOM   2084  HB1 ALA 0 133       5.619 -10.850 -12.965  1.00  0.00           H  
ATOM   2085  HB2 ALA 0 133       4.169 -11.441 -13.665  1.00  0.00           H  
ATOM   2086  HB3 ALA 0 133       5.823 -12.040 -14.240  1.00  0.00           H  
ATOM   2087  N   ASP 0 134       3.440 -10.187 -16.493  1.00  0.00      R00  N  
ATOM   2088  CA  ASP 0 134       2.634 -10.457 -17.745  1.00  0.00      R00  C  
ATOM   2089  C   ASP 0 134       3.248  -9.695 -18.861  1.00  0.00      R00  C  
ATOM   2090  O   ASP 0 134       3.315 -10.190 -19.989  1.00  0.00      R00  O  
ATOM   2091  CB  ASP 0 134       1.082 -10.241 -17.704  1.00  0.00      R00  C  
ATOM   2092  CG  ASP 0 134       0.436  -8.910 -18.137  1.00  0.00      R00  C  
ATOM   2093  OD1 ASP 0 134      -0.569  -8.715 -17.439  1.00  0.00      R00  O  
ATOM   2094  OD2 ASP 0 134       0.565  -8.426 -19.263  1.00  0.00      R00  O1-
ATOM   2095  H   ASP 0 134       3.019  -9.687 -15.723  1.00  0.00      R00  H  
ATOM   2096  HA  ASP 0 134       2.808 -11.518 -17.925  1.00  0.00           H  
ATOM   2097  HB3 ASP 0 134       0.786 -10.454 -16.677  1.00  0.00           H  
ATOM   2098  HB2 ASP 0 134       0.600 -10.960 -18.367  1.00  0.00           H  
ATOM   2099  N   ARG 0 135       3.772  -8.487 -18.552  1.00  0.00      R00  N  
ATOM   2100  CA  ARG 0 135       4.506  -7.640 -19.509  1.00  0.00      R00  C  
ATOM   2101  C   ARG 0 135       5.759  -8.379 -20.004  1.00  0.00      R00  C  
ATOM   2102  O   ARG 0 135       5.991  -8.393 -21.213  1.00  0.00      R00  O  
ATOM   2103  CB  ARG 0 135       4.755  -6.162 -19.084  1.00  0.00      R00  C  
ATOM   2104  CG  ARG 0 135       3.536  -5.602 -18.366  1.00  0.00      R00  C  
ATOM   2105  CD  ARG 0 135       2.331  -5.510 -19.253  1.00  0.00      R00  C  
ATOM   2106  NE  ARG 0 135       1.094  -5.982 -18.570  1.00  0.00      R00  N  
ATOM   2107  CZ  ARG 0 135       0.268  -5.382 -17.723  1.00  0.00      R00  C  
ATOM   2108  NH1 ARG 0 135       0.445  -4.095 -17.292  1.00  0.00      R00  N  
ATOM   2109  NH2 ARG 0 135      -0.774  -6.040 -17.100  1.00  0.00      R00  N1+
ATOM   2110  H   ARG 0 135       3.653  -7.987 -17.683  1.00  0.00      R00  H  
ATOM   2111  HE  ARG 0 135       0.910  -6.953 -18.775  1.00  0.00      R00  H  
ATOM   2112 HH11 ARG 0 135      -0.136  -3.620 -16.616  1.00  0.00      R00  H  
ATOM   2113 HH12 ARG 0 135       1.202  -3.541 -17.667  1.00  0.00      R00  H  
ATOM   2114 HH21 ARG 0 135      -1.397  -5.434 -16.586  1.00  0.00      R00  H  
ATOM   2115 HH22 ARG 0 135      -0.950  -7.015 -17.297  1.00  0.00      R00  H  
ATOM   2116  HA  ARG 0 135       3.862  -7.569 -20.386  1.00  0.00           H  
ATOM   2117  HB3 ARG 0 135       4.861  -5.458 -19.909  1.00  0.00           H  
ATOM   2118  HB2 ARG 0 135       5.658  -6.089 -18.479  1.00  0.00           H  
ATOM   2119  HG3 ARG 0 135       3.857  -4.677 -17.888  1.00  0.00           H  
ATOM   2120  HG2 ARG 0 135       3.287  -6.251 -17.527  1.00  0.00           H  
ATOM   2121  HD3 ARG 0 135       2.344  -5.951 -20.250  1.00  0.00           H  
ATOM   2122  HD2 ARG 0 135       2.154  -4.489 -19.590  1.00  0.00           H  
ATOM   2123  N   TYR 0 136       6.479  -8.930 -19.076  1.00  0.00      R00  N  
ATOM   2124  CA  TYR 0 136       7.692  -9.555 -19.340  1.00  0.00      R00  C  
ATOM   2125  C   TYR 0 136       7.527 -10.891 -20.088  1.00  0.00      R00  C  
ATOM   2126  O   TYR 0 136       8.326 -11.262 -20.913  1.00  0.00      R00  O  
ATOM   2127  CB  TYR 0 136       8.402  -9.667 -17.931  1.00  0.00      R00  C  
ATOM   2128  CG  TYR 0 136       9.676 -10.478 -17.963  1.00  0.00      R00  C  
ATOM   2129  CD1 TYR 0 136      10.857 -10.030 -18.571  1.00  0.00      R00  C  
ATOM   2130  CE1 TYR 0 136      12.024 -10.782 -18.667  1.00  0.00      R00  C  
ATOM   2131  CD2 TYR 0 136       9.725 -11.733 -17.396  1.00  0.00      R00  C  
ATOM   2132  CE2 TYR 0 136      10.794 -12.576 -17.527  1.00  0.00      R00  C  
ATOM   2133  CZ  TYR 0 136      11.960 -12.082 -18.162  1.00  0.00      R00  C  
ATOM   2134  OH  TYR 0 136      12.941 -12.998 -18.388  1.00  0.00      R00  O  
ATOM   2135  H   TYR 0 136       6.193  -8.815 -18.114  1.00  0.00      R00  H  
ATOM   2136  HH  TYR 0 136      12.894 -13.916 -18.112  1.00  0.00      R00  H  
ATOM   2137  HA  TYR 0 136       8.291  -8.867 -19.937  1.00  0.00           H  
ATOM   2138  HB3 TYR 0 136       7.795 -10.340 -17.326  1.00  0.00           H  
ATOM   2139  HB2 TYR 0 136       8.513  -8.700 -17.440  1.00  0.00           H  
ATOM   2140  HD1 TYR 0 136      10.877  -8.984 -18.837  1.00  0.00           H  
ATOM   2141  HE1 TYR 0 136      12.929 -10.368 -19.085  1.00  0.00           H  
ATOM   2142  HD2 TYR 0 136       8.859 -12.158 -16.912  1.00  0.00           H  
ATOM   2143  HE2 TYR 0 136      10.894 -13.598 -17.193  1.00  0.00           H  
ATOM   2144  N   ILE 0 137       6.344 -11.544 -19.877  1.00  0.00      R00  N  
ATOM   2145  CA  ILE 0 137       5.968 -12.696 -20.719  1.00  0.00      R00  C  
ATOM   2146  C   ILE 0 137       5.812 -12.364 -22.212  1.00  0.00      R00  C  
ATOM   2147  O   ILE 0 137       6.232 -13.187 -23.036  1.00  0.00      R00  O  
ATOM   2148  CB  ILE 0 137       4.655 -13.332 -20.204  1.00  0.00      R00  C  
ATOM   2149  CG2 ILE 0 137       4.026 -14.315 -21.205  1.00  0.00      R00  C  
ATOM   2150  CG1 ILE 0 137       4.836 -14.152 -18.902  1.00  0.00      R00  C  
ATOM   2151  CD1 ILE 0 137       3.558 -14.537 -18.191  1.00  0.00      R00  C  
ATOM   2152  H   ILE 0 137       5.762 -11.383 -19.068  1.00  0.00      R00  H  
ATOM   2153  HA  ILE 0 137       6.714 -13.490 -20.695  1.00  0.00           H  
ATOM   2154  HB  ILE 0 137       3.993 -12.523 -19.896  1.00  0.00           H  
ATOM   2155 HG21 ILE 0 137       3.325 -15.038 -20.786  1.00  0.00           H  
ATOM   2156 HG22 ILE 0 137       3.481 -13.748 -21.959  1.00  0.00           H  
ATOM   2157 HG23 ILE 0 137       4.799 -14.910 -21.693  1.00  0.00           H  
ATOM   2158 HG13 ILE 0 137       5.368 -13.522 -18.188  1.00  0.00           H  
ATOM   2159 HG12 ILE 0 137       5.450 -15.040 -19.057  1.00  0.00           H  
ATOM   2160 HD11 ILE 0 137       3.533 -13.955 -17.270  1.00  0.00           H  
ATOM   2161 HD12 ILE 0 137       2.634 -14.384 -18.748  1.00  0.00           H  
ATOM   2162 HD13 ILE 0 137       3.694 -15.571 -17.872  1.00  0.00           H  
ATOM   2163  N   ALA 0 138       5.372 -11.163 -22.594  1.00  0.00      R00  N  
ATOM   2164  CA  ALA 0 138       5.397 -10.760 -23.999  1.00  0.00      R00  C  
ATOM   2165  C   ALA 0 138       6.709 -10.193 -24.514  1.00  0.00      R00  C  
ATOM   2166  O   ALA 0 138       6.691  -9.744 -25.624  1.00  0.00      R00  O  
ATOM   2167  CB  ALA 0 138       4.140  -9.865 -24.270  1.00  0.00      R00  C  
ATOM   2168  H   ALA 0 138       5.206 -10.475 -21.873  1.00  0.00      R00  H  
ATOM   2169  HA  ALA 0 138       5.267 -11.599 -24.682  1.00  0.00           H  
ATOM   2170  HB1 ALA 0 138       3.804  -9.866 -25.307  1.00  0.00           H  
ATOM   2171  HB2 ALA 0 138       3.311  -9.957 -23.569  1.00  0.00           H  
ATOM   2172  HB3 ALA 0 138       4.286  -8.786 -24.223  1.00  0.00           H  
ATOM   2173  N   VAL 0 139       7.813 -10.249 -23.792  1.00  0.00      R00  N  
ATOM   2174  CA  VAL 0 139       9.147 -10.093 -24.340  1.00  0.00      R00  C  
ATOM   2175  C   VAL 0 139      10.009 -11.307 -24.097  1.00  0.00      R00  C  
ATOM   2176  O   VAL 0 139      10.789 -11.690 -25.000  1.00  0.00      R00  O  
ATOM   2177  CB  VAL 0 139       9.824  -8.802 -23.700  1.00  0.00      R00  C  
ATOM   2178  CG1 VAL 0 139      11.183  -8.478 -24.352  1.00  0.00      R00  C  
ATOM   2179  CG2 VAL 0 139       8.870  -7.489 -23.851  1.00  0.00      R00  C  
ATOM   2180  H   VAL 0 139       7.800 -10.425 -22.797  1.00  0.00      R00  H  
ATOM   2181  HA  VAL 0 139       9.139 -10.002 -25.426  1.00  0.00           H  
ATOM   2182  HB  VAL 0 139       9.939  -8.844 -22.617  1.00  0.00           H  
ATOM   2183 HG11 VAL 0 139      11.911  -9.175 -23.938  1.00  0.00           H  
ATOM   2184 HG12 VAL 0 139      11.148  -8.643 -25.429  1.00  0.00           H  
ATOM   2185 HG13 VAL 0 139      11.499  -7.445 -24.205  1.00  0.00           H  
ATOM   2186 HG21 VAL 0 139       9.059  -7.052 -24.831  1.00  0.00           H  
ATOM   2187 HG22 VAL 0 139       7.786  -7.584 -23.778  1.00  0.00           H  
ATOM   2188 HG23 VAL 0 139       9.277  -6.833 -23.081  1.00  0.00           H  
ATOM   2189  N   CYS 0 140       9.963 -12.007 -22.963  1.00  0.00      R00  N  
ATOM   2190  CA  CYS 0 140      10.834 -13.161 -22.687  1.00  0.00      R00  C  
ATOM   2191  C   CYS 0 140      10.550 -14.460 -23.596  1.00  0.00      R00  C  
ATOM   2192  O   CYS 0 140      11.447 -15.164 -24.112  1.00  0.00      R00  O  
ATOM   2193  CB  CYS 0 140      11.011 -13.375 -21.178  1.00  0.00      R00  C  
ATOM   2194  SG  CYS 0 140       9.848 -14.631 -20.533  1.00  0.00      R00  S  
ATOM   2195  H   CYS 0 140       9.211 -11.860 -22.306  1.00  0.00      R00  H  
ATOM   2196  HA  CYS 0 140      11.812 -12.795 -23.000  1.00  0.00           H  
ATOM   2197  HB3 CYS 0 140      10.929 -12.441 -20.621  1.00  0.00           H  
ATOM   2198  HB2 CYS 0 140      12.054 -13.653 -21.030  1.00  0.00           H  
ATOM   2199  HG  CYS 0 140      10.279 -15.657 -21.273  1.00  0.00           H  
ATOM   2200  N   HIS 0 141       9.230 -14.639 -23.743  1.00  0.00      R00  N  
ATOM   2201  CA  HIS 0 141       8.689 -15.723 -24.562  1.00  0.00      R00  C  
ATOM   2202  C   HIS 0 141       7.503 -15.238 -25.430  1.00  0.00      R00  C  
ATOM   2203  O   HIS 0 141       6.385 -15.741 -25.120  1.00  0.00      R00  O  
ATOM   2204  CB  HIS 0 141       8.177 -16.825 -23.622  1.00  0.00      R00  C  
ATOM   2205  CG  HIS 0 141       9.232 -17.516 -22.892  1.00  0.00      R00  C  
ATOM   2206  ND1 HIS 0 141      10.138 -18.340 -23.571  1.00  0.00      R00  N  
ATOM   2207  CD2 HIS 0 141       9.398 -17.721 -21.560  1.00  0.00      R00  C  
ATOM   2208  NE2 HIS 0 141      10.461 -18.659 -21.424  1.00  0.00      R00  N  
ATOM   2209  CE1 HIS 0 141      10.823 -18.978 -22.645  1.00  0.00      R00  C  
ATOM   2210  H   HIS 0 141       8.531 -14.028 -23.345  1.00  0.00      R00  H  
ATOM   2211  HD1 HIS 0 141      10.379 -18.434 -24.547  1.00  0.00      R00  H  
ATOM   2212  HA  HIS 0 141       9.345 -16.279 -25.231  1.00  0.00           H  
ATOM   2213  HB3 HIS 0 141       7.720 -17.635 -24.189  1.00  0.00           H  
ATOM   2214  HB2 HIS 0 141       7.451 -16.409 -22.923  1.00  0.00           H  
ATOM   2215  HD2 HIS 0 141       8.791 -17.439 -20.712  1.00  0.00           H  
ATOM   2216  HE1 HIS 0 141      11.616 -19.687 -22.830  1.00  0.00           H  
ATOM   2217  N   PRO 0 142       7.661 -14.404 -26.488  1.00  0.00      R00  N  
ATOM   2218  CA  PRO 0 142       6.546 -13.913 -27.317  1.00  0.00      R00  C  
ATOM   2219  C   PRO 0 142       5.674 -14.996 -27.904  1.00  0.00      R00  C  
ATOM   2220  O   PRO 0 142       4.447 -14.783 -27.822  1.00  0.00      R00  O  
ATOM   2221  CD  PRO 0 142       8.975 -13.967 -27.047  1.00  0.00      R00  C  
ATOM   2222  CB  PRO 0 142       7.298 -13.102 -28.394  1.00  0.00      R00  C  
ATOM   2223  CG  PRO 0 142       8.670 -12.763 -27.917  1.00  0.00      R00  C  
ATOM   2224  HD2 PRO 0 142       9.511 -14.776 -27.543  1.00  0.00           H  
ATOM   2225  HD3 PRO 0 142       9.692 -13.761 -26.252  1.00  0.00           H  
ATOM   2226  HA  PRO 0 142       6.021 -13.186 -26.698  1.00  0.00           H  
ATOM   2227  HB3 PRO 0 142       6.725 -12.197 -28.596  1.00  0.00           H  
ATOM   2228  HB2 PRO 0 142       7.242 -13.699 -29.304  1.00  0.00           H  
ATOM   2229  HG2 PRO 0 142       9.394 -12.705 -28.730  1.00  0.00           H  
ATOM   2230  HG3 PRO 0 142       8.713 -11.817 -27.379  1.00  0.00           H  
ATOM   2231  N   ILE 0 143       6.204 -16.105 -28.350  1.00  0.00      R00  N  
ATOM   2232  CA  ILE 0 143       5.509 -17.233 -29.025  1.00  0.00      R00  C  
ATOM   2233  C   ILE 0 143       4.570 -18.040 -28.121  1.00  0.00      R00  C  
ATOM   2234  O   ILE 0 143       3.582 -18.637 -28.617  1.00  0.00      R00  O  
ATOM   2235  CB  ILE 0 143       6.414 -18.219 -29.769  1.00  0.00      R00  C  
ATOM   2236  CG2 ILE 0 143       7.430 -19.142 -28.928  1.00  0.00      R00  C  
ATOM   2237  CG1 ILE 0 143       5.755 -19.066 -30.917  1.00  0.00      R00  C  
ATOM   2238  CD1 ILE 0 143       6.237 -18.561 -32.321  1.00  0.00      R00  C  
ATOM   2239  H   ILE 0 143       7.209 -16.132 -28.448  1.00  0.00      R00  H  
ATOM   2240  HA  ILE 0 143       4.868 -16.699 -29.726  1.00  0.00           H  
ATOM   2241  HB  ILE 0 143       7.040 -17.511 -30.313  1.00  0.00           H  
ATOM   2242 HG21 ILE 0 143       8.156 -19.690 -29.527  1.00  0.00           H  
ATOM   2243 HG22 ILE 0 143       7.936 -18.561 -28.157  1.00  0.00           H  
ATOM   2244 HG23 ILE 0 143       6.795 -19.873 -28.428  1.00  0.00           H  
ATOM   2245 HG13 ILE 0 143       4.670 -18.973 -30.861  1.00  0.00           H  
ATOM   2246 HG12 ILE 0 143       6.105 -20.095 -30.843  1.00  0.00           H  
ATOM   2247 HD11 ILE 0 143       5.589 -18.981 -33.091  1.00  0.00           H  
ATOM   2248 HD12 ILE 0 143       6.187 -17.477 -32.420  1.00  0.00           H  
ATOM   2249 HD13 ILE 0 143       7.275 -18.788 -32.566  1.00  0.00           H  
ATOM   2250  N   ALA 0 144       4.907 -18.013 -26.817  1.00  0.00      R00  N  
ATOM   2251  CA  ALA 0 144       4.080 -18.706 -25.859  1.00  0.00      R00  C  
ATOM   2252  C   ALA 0 144       3.118 -17.721 -25.188  1.00  0.00      R00  C  
ATOM   2253  O   ALA 0 144       2.169 -18.160 -24.494  1.00  0.00      R00  O  
ATOM   2254  CB  ALA 0 144       4.953 -19.484 -24.895  1.00  0.00      R00  C  
ATOM   2255  H   ALA 0 144       5.620 -17.388 -26.469  1.00  0.00      R00  H  
ATOM   2256  HA  ALA 0 144       3.530 -19.519 -26.333  1.00  0.00           H  
ATOM   2257  HB1 ALA 0 144       5.645 -20.112 -25.458  1.00  0.00           H  
ATOM   2258  HB2 ALA 0 144       5.642 -18.854 -24.332  1.00  0.00           H  
ATOM   2259  HB3 ALA 0 144       4.509 -20.202 -24.205  1.00  0.00           H  
ATOM   2260  N   ALA 0 145       3.304 -16.383 -25.375  1.00  0.00      R00  N  
ATOM   2261  CA  ALA 0 145       2.698 -15.355 -24.543  1.00  0.00      R00  C  
ATOM   2262  C   ALA 0 145       1.167 -15.380 -24.536  1.00  0.00      R00  C  
ATOM   2263  O   ALA 0 145       0.603 -15.402 -23.434  1.00  0.00      R00  O  
ATOM   2264  CB  ALA 0 145       3.310 -13.951 -24.834  1.00  0.00      R00  C  
ATOM   2265  H   ALA 0 145       3.975 -15.914 -25.967  1.00  0.00      R00  H  
ATOM   2266  HA  ALA 0 145       2.944 -15.503 -23.491  1.00  0.00           H  
ATOM   2267  HB1 ALA 0 145       2.750 -13.150 -24.351  1.00  0.00           H  
ATOM   2268  HB2 ALA 0 145       4.366 -13.857 -24.579  1.00  0.00           H  
ATOM   2269  HB3 ALA 0 145       3.398 -13.747 -25.901  1.00  0.00           H  
ATOM   2270  N   PRO 0 146       0.478 -15.582 -25.698  1.00  0.00      R00  N  
ATOM   2271  CA  PRO 0 146      -0.947 -15.803 -25.746  1.00  0.00      R00  C  
ATOM   2272  C   PRO 0 146      -1.507 -17.011 -24.991  1.00  0.00      R00  C  
ATOM   2273  O   PRO 0 146      -2.695 -16.995 -24.819  1.00  0.00      R00  O  
ATOM   2274  CD  PRO 0 146       1.033 -15.285 -27.038  1.00  0.00      R00  C  
ATOM   2275  CB  PRO 0 146      -1.379 -15.708 -27.204  1.00  0.00      R00  C  
ATOM   2276  CG  PRO 0 146      -0.205 -14.867 -27.752  1.00  0.00      R00  C  
ATOM   2277  HD2 PRO 0 146       1.360 -16.221 -27.490  1.00  0.00           H  
ATOM   2278  HD3 PRO 0 146       1.801 -14.522 -27.161  1.00  0.00           H  
ATOM   2279  HA  PRO 0 146      -1.349 -14.947 -25.204  1.00  0.00           H  
ATOM   2280  HB3 PRO 0 146      -2.319 -15.212 -27.445  1.00  0.00           H  
ATOM   2281  HB2 PRO 0 146      -1.410 -16.640 -27.768  1.00  0.00           H  
ATOM   2282  HG2 PRO 0 146      -0.215 -14.983 -28.835  1.00  0.00           H  
ATOM   2283  HG3 PRO 0 146      -0.369 -13.840 -27.428  1.00  0.00           H  
ATOM   2284  N   ARG 0 147      -0.723 -18.029 -24.576  1.00  0.00      R00  N  
ATOM   2285  CA  ARG 0 147      -1.231 -19.049 -23.606  1.00  0.00      R00  C  
ATOM   2286  C   ARG 0 147      -1.383 -18.491 -22.205  1.00  0.00      R00  C  
ATOM   2287  O   ARG 0 147      -2.207 -19.036 -21.463  1.00  0.00      R00  O  
ATOM   2288  CB  ARG 0 147      -0.188 -20.193 -23.463  1.00  0.00      R00  C  
ATOM   2289  CG  ARG 0 147       0.339 -20.794 -24.732  1.00  0.00      R00  C  
ATOM   2290  CD  ARG 0 147       1.121 -22.109 -24.496  1.00  0.00      R00  C  
ATOM   2291  NE  ARG 0 147       2.026 -22.264 -25.594  1.00  0.00      R00  N  
ATOM   2292  CZ  ARG 0 147       3.235 -22.838 -25.453  1.00  0.00      R00  C  
ATOM   2293  NH1 ARG 0 147       4.050 -22.801 -26.529  1.00  0.00      R00  N  
ATOM   2294  NH2 ARG 0 147       3.575 -23.591 -24.412  1.00  0.00      R00  N1+
ATOM   2295  H   ARG 0 147       0.262 -17.985 -24.798  1.00  0.00      R00  H  
ATOM   2296  HE  ARG 0 147       1.802 -21.881 -26.502  1.00  0.00      R00  H  
ATOM   2297 HH11 ARG 0 147       5.010 -23.108 -26.591  1.00  0.00      R00  H  
ATOM   2298 HH12 ARG 0 147       3.868 -22.306 -27.390  1.00  0.00      R00  H  
ATOM   2299 HH21 ARG 0 147       4.465 -24.065 -24.361  1.00  0.00      R00  H  
ATOM   2300 HH22 ARG 0 147       2.911 -23.739 -23.666  1.00  0.00      R00  H  
ATOM   2301  HA  ARG 0 147      -2.202 -19.378 -23.977  1.00  0.00           H  
ATOM   2302  HB3 ARG 0 147      -0.738 -20.971 -22.935  1.00  0.00           H  
ATOM   2303  HB2 ARG 0 147       0.649 -19.892 -22.833  1.00  0.00           H  
ATOM   2304  HG3 ARG 0 147       0.920 -20.045 -25.270  1.00  0.00           H  
ATOM   2305  HG2 ARG 0 147      -0.584 -20.997 -25.276  1.00  0.00           H  
ATOM   2306  HD3 ARG 0 147       0.312 -22.827 -24.625  1.00  0.00           H  
ATOM   2307  HD2 ARG 0 147       1.451 -22.284 -23.471  1.00  0.00           H  
ATOM   2308  N   LEU 0 148      -0.493 -17.560 -21.846  1.00  0.00      R00  N  
ATOM   2309  CA  LEU 0 148      -0.361 -17.047 -20.438  1.00  0.00      R00  C  
ATOM   2310  C   LEU 0 148      -1.076 -15.699 -20.242  1.00  0.00      R00  C  
ATOM   2311  O   LEU 0 148      -1.677 -15.590 -19.154  1.00  0.00      R00  O  
ATOM   2312  CB  LEU 0 148       1.144 -16.924 -20.185  1.00  0.00      R00  C  
ATOM   2313  CG  LEU 0 148       1.994 -18.212 -20.472  1.00  0.00      R00  C  
ATOM   2314  CD1 LEU 0 148       3.504 -17.909 -20.619  1.00  0.00      R00  C  
ATOM   2315  CD2 LEU 0 148       1.711 -19.327 -19.411  1.00  0.00      R00  C  
ATOM   2316  H   LEU 0 148       0.003 -17.083 -22.585  1.00  0.00      R00  H  
ATOM   2317  HA  LEU 0 148      -0.864 -17.723 -19.747  1.00  0.00           H  
ATOM   2318  HB3 LEU 0 148       1.400 -16.584 -19.182  1.00  0.00           H  
ATOM   2319  HB2 LEU 0 148       1.501 -16.052 -20.733  1.00  0.00           H  
ATOM   2320  HG  LEU 0 148       1.762 -18.705 -21.417  1.00  0.00           H  
ATOM   2321 HD11 LEU 0 148       3.839 -17.712 -21.637  1.00  0.00           H  
ATOM   2322 HD12 LEU 0 148       3.766 -17.150 -19.883  1.00  0.00           H  
ATOM   2323 HD13 LEU 0 148       4.002 -18.845 -20.366  1.00  0.00           H  
ATOM   2324 HD21 LEU 0 148       0.837 -19.083 -18.807  1.00  0.00           H  
ATOM   2325 HD22 LEU 0 148       1.649 -20.333 -19.827  1.00  0.00           H  
ATOM   2326 HD23 LEU 0 148       2.572 -19.391 -18.746  1.00  0.00           H  
ATOM   2327  N   ARG 0 149      -0.968 -14.814 -21.196  1.00  0.00      R00  N  
ATOM   2328  CA  ARG 0 149      -1.714 -13.553 -21.207  1.00  0.00      R00  C  
ATOM   2329  C   ARG 0 149      -3.115 -13.813 -21.784  1.00  0.00      R00  C  
ATOM   2330  O   ARG 0 149      -3.339 -13.587 -23.027  1.00  0.00      R00  O  
ATOM   2331  CB  ARG 0 149      -0.928 -12.440 -22.007  1.00  0.00      R00  C  
ATOM   2332  CG  ARG 0 149       0.552 -12.377 -21.519  1.00  0.00      R00  C  
ATOM   2333  CD  ARG 0 149       1.395 -11.247 -22.159  1.00  0.00      R00  C  
ATOM   2334  NE  ARG 0 149       0.943  -9.962 -21.668  1.00  0.00      R00  N  
ATOM   2335  CZ  ARG 0 149       0.612  -9.006 -22.562  1.00  0.00      R00  C  
ATOM   2336  NH1 ARG 0 149       0.230  -7.826 -22.084  1.00  0.00      R00  N  
ATOM   2337  NH2 ARG 0 149       0.500  -9.213 -23.863  1.00  0.00      R00  N1+
ATOM   2338  H   ARG 0 149      -0.465 -15.036 -22.044  1.00  0.00      R00  H  
ATOM   2339  HE  ARG 0 149       1.032  -9.771 -20.680  1.00  0.00      R00  H  
ATOM   2340 HH11 ARG 0 149       0.223  -6.977 -22.630  1.00  0.00      R00  H  
ATOM   2341 HH12 ARG 0 149       0.443  -7.760 -21.098  1.00  0.00      R00  H  
ATOM   2342 HH21 ARG 0 149       0.195  -8.584 -24.592  1.00  0.00      R00  H  
ATOM   2343 HH22 ARG 0 149       0.746 -10.148 -24.153  1.00  0.00      R00  H  
ATOM   2344  HA  ARG 0 149      -1.721 -13.187 -20.180  1.00  0.00           H  
ATOM   2345  HB3 ARG 0 149      -1.378 -11.492 -21.715  1.00  0.00           H  
ATOM   2346  HB2 ARG 0 149      -0.767 -12.639 -23.067  1.00  0.00           H  
ATOM   2347  HG3 ARG 0 149       1.067 -13.336 -21.569  1.00  0.00           H  
ATOM   2348  HG2 ARG 0 149       0.577 -12.199 -20.444  1.00  0.00           H  
ATOM   2349  HD3 ARG 0 149       1.060 -11.361 -23.190  1.00  0.00           H  
ATOM   2350  HD2 ARG 0 149       2.475 -11.387 -22.109  1.00  0.00           H  
ATOM   2351  N   THR 0 150      -3.921 -14.296 -20.922  1.00  0.00      R00  N  
ATOM   2352  CA  THR 0 150      -5.299 -14.632 -21.201  1.00  0.00      R00  C  
ATOM   2353  C   THR 0 150      -6.167 -14.373 -19.927  1.00  0.00      R00  C  
ATOM   2354  O   THR 0 150      -5.658 -14.416 -18.807  1.00  0.00      R00  O  
ATOM   2355  CB  THR 0 150      -5.415 -16.057 -21.794  1.00  0.00      R00  C  
ATOM   2356  OG1 THR 0 150      -6.728 -16.486 -22.100  1.00  0.00      R00  O  
ATOM   2357  CG2 THR 0 150      -4.892 -17.069 -20.756  1.00  0.00      R00  C  
ATOM   2358  H   THR 0 150      -3.630 -14.474 -19.971  1.00  0.00      R00  H  
ATOM   2359  HG1 THR 0 150      -6.621 -16.975 -22.919  1.00  0.00      R00  H  
ATOM   2360  HA  THR 0 150      -5.676 -13.969 -21.981  1.00  0.00           H  
ATOM   2361  HB  THR 0 150      -4.772 -16.150 -22.669  1.00  0.00           H  
ATOM   2362 HG21 THR 0 150      -5.514 -17.178 -19.868  1.00  0.00           H  
ATOM   2363 HG22 THR 0 150      -4.680 -18.058 -21.163  1.00  0.00           H  
ATOM   2364 HG23 THR 0 150      -3.890 -16.831 -20.398  1.00  0.00           H  
ATOM   2365  N   PRO 0 151      -7.506 -14.115 -20.152  1.00  0.00      R00  N  
ATOM   2366  CA  PRO 0 151      -8.427 -13.836 -19.022  1.00  0.00      R00  C  
ATOM   2367  C   PRO 0 151      -8.868 -14.966 -17.981  1.00  0.00      R00  C  
ATOM   2368  O   PRO 0 151      -9.603 -14.675 -17.083  1.00  0.00      R00  O  
ATOM   2369  CD  PRO 0 151      -8.164 -13.778 -21.422  1.00  0.00      R00  C  
ATOM   2370  CB  PRO 0 151      -9.622 -13.175 -19.732  1.00  0.00      R00  C  
ATOM   2371  CG  PRO 0 151      -9.680 -13.631 -21.142  1.00  0.00      R00  C  
ATOM   2372  HD2 PRO 0 151      -7.960 -14.519 -22.194  1.00  0.00           H  
ATOM   2373  HD3 PRO 0 151      -7.754 -12.820 -21.739  1.00  0.00           H  
ATOM   2374  HA  PRO 0 151      -7.830 -13.210 -18.360  1.00  0.00           H  
ATOM   2375  HB3 PRO 0 151      -9.460 -12.098 -19.689  1.00  0.00           H  
ATOM   2376  HB2 PRO 0 151     -10.599 -13.271 -19.260  1.00  0.00           H  
ATOM   2377  HG2 PRO 0 151     -10.257 -14.526 -21.371  1.00  0.00           H  
ATOM   2378  HG3 PRO 0 151     -10.040 -12.947 -21.911  1.00  0.00           H  
ATOM   2379  N   PHE 0 152      -8.375 -16.191 -18.172  1.00  0.00      R00  N  
ATOM   2380  CA  PHE 0 152      -8.455 -17.278 -17.229  1.00  0.00      R00  C  
ATOM   2381  C   PHE 0 152      -7.213 -17.434 -16.352  1.00  0.00      R00  C  
ATOM   2382  O   PHE 0 152      -7.302 -17.731 -15.139  1.00  0.00      R00  O  
ATOM   2383  CB  PHE 0 152      -8.952 -18.608 -17.977  1.00  0.00      R00  C  
ATOM   2384  CG  PHE 0 152      -7.917 -19.343 -18.753  1.00  0.00      R00  C  
ATOM   2385  CD1 PHE 0 152      -7.659 -19.126 -20.094  1.00  0.00      R00  C  
ATOM   2386  CD2 PHE 0 152      -7.152 -20.278 -18.076  1.00  0.00      R00  C  
ATOM   2387  CE1 PHE 0 152      -6.702 -19.836 -20.736  1.00  0.00      R00  C  
ATOM   2388  CE2 PHE 0 152      -6.215 -21.000 -18.710  1.00  0.00      R00  C  
ATOM   2389  CZ  PHE 0 152      -6.017 -20.801 -20.084  1.00  0.00      R00  C  
ATOM   2390  H   PHE 0 152      -8.145 -16.439 -19.123  1.00  0.00      R00  H  
ATOM   2391  HA  PHE 0 152      -9.309 -17.102 -16.575  1.00  0.00           H  
ATOM   2392  HB3 PHE 0 152      -9.751 -18.371 -18.680  1.00  0.00           H  
ATOM   2393  HB2 PHE 0 152      -9.383 -19.313 -17.266  1.00  0.00           H  
ATOM   2394  HD1 PHE 0 152      -8.158 -18.314 -20.602  1.00  0.00           H  
ATOM   2395  HD2 PHE 0 152      -7.398 -20.601 -17.075  1.00  0.00           H  
ATOM   2396  HE1 PHE 0 152      -6.505 -19.630 -21.778  1.00  0.00           H  
ATOM   2397  HE2 PHE 0 152      -5.552 -21.650 -18.158  1.00  0.00           H  
ATOM   2398  HZ  PHE 0 152      -5.376 -21.511 -20.585  1.00  0.00           H  
ATOM   2399  N   VAL 0 153      -6.015 -17.187 -16.860  1.00  0.00      R00  N  
ATOM   2400  CA  VAL 0 153      -4.742 -17.292 -16.105  1.00  0.00      R00  C  
ATOM   2401  C   VAL 0 153      -4.574 -16.234 -15.094  1.00  0.00      R00  C  
ATOM   2402  O   VAL 0 153      -4.280 -16.569 -13.934  1.00  0.00      R00  O  
ATOM   2403  CB  VAL 0 153      -3.493 -17.451 -17.025  1.00  0.00      R00  C  
ATOM   2404  CG1 VAL 0 153      -2.111 -17.308 -16.378  1.00  0.00      R00  C  
ATOM   2405  CG2 VAL 0 153      -3.546 -18.827 -17.639  1.00  0.00      R00  C  
ATOM   2406  H   VAL 0 153      -5.919 -16.988 -17.846  1.00  0.00      R00  H  
ATOM   2407  HA  VAL 0 153      -4.736 -18.142 -15.422  1.00  0.00           H  
ATOM   2408  HB  VAL 0 153      -3.562 -16.655 -17.767  1.00  0.00           H  
ATOM   2409 HG11 VAL 0 153      -2.228 -17.760 -15.393  1.00  0.00           H  
ATOM   2410 HG12 VAL 0 153      -1.357 -17.790 -16.999  1.00  0.00           H  
ATOM   2411 HG13 VAL 0 153      -1.847 -16.253 -16.300  1.00  0.00           H  
ATOM   2412 HG21 VAL 0 153      -4.558 -19.096 -17.941  1.00  0.00           H  
ATOM   2413 HG22 VAL 0 153      -2.970 -19.004 -18.548  1.00  0.00           H  
ATOM   2414 HG23 VAL 0 153      -3.426 -19.580 -16.860  1.00  0.00           H  
ATOM   2415  N   SER 0 154      -4.902 -14.988 -15.442  1.00  0.00      R00  N  
ATOM   2416  CA  SER 0 154      -5.004 -13.788 -14.547  1.00  0.00      R00  C  
ATOM   2417  C   SER 0 154      -5.779 -14.080 -13.220  1.00  0.00      R00  C  
ATOM   2418  O   SER 0 154      -5.243 -13.776 -12.153  1.00  0.00      R00  O  
ATOM   2419  CB  SER 0 154      -5.713 -12.727 -15.369  1.00  0.00      R00  C  
ATOM   2420  OG  SER 0 154      -6.932 -13.176 -15.790  1.00  0.00      R00  O  
ATOM   2421  H   SER 0 154      -5.392 -14.713 -16.281  1.00  0.00      R00  H  
ATOM   2422  HG  SER 0 154      -7.247 -12.340 -16.142  1.00  0.00      R00  H  
ATOM   2423  HA  SER 0 154      -4.051 -13.346 -14.253  1.00  0.00           H  
ATOM   2424  HB3 SER 0 154      -5.099 -12.529 -16.248  1.00  0.00           H  
ATOM   2425  HB2 SER 0 154      -5.680 -11.821 -14.764  1.00  0.00           H  
ATOM   2426  N   ARG 0 155      -6.991 -14.671 -13.297  1.00  0.00      R00  N  
ATOM   2427  CA  ARG 0 155      -7.829 -15.084 -12.166  1.00  0.00      R00  C  
ATOM   2428  C   ARG 0 155      -7.034 -16.020 -11.281  1.00  0.00      R00  C  
ATOM   2429  O   ARG 0 155      -6.808 -15.705 -10.091  1.00  0.00      R00  O  
ATOM   2430  CB  ARG 0 155      -9.235 -15.697 -12.618  1.00  0.00      R00  C  
ATOM   2431  CG  ARG 0 155      -9.790 -14.895 -13.779  1.00  0.00      R00  C  
ATOM   2432  CD  ARG 0 155     -11.232 -15.275 -14.120  1.00  0.00      R00  C  
ATOM   2433  NE  ARG 0 155     -12.155 -14.675 -13.150  1.00  0.00      R00  N  
ATOM   2434  CZ  ARG 0 155     -13.434 -14.943 -13.015  1.00  0.00      R00  C  
ATOM   2435  NH1 ARG 0 155     -14.111 -14.413 -12.061  1.00  0.00      R00  N  
ATOM   2436  NH2 ARG 0 155     -14.010 -15.677 -13.916  1.00  0.00      R00  N1+
ATOM   2437  H   ARG 0 155      -7.342 -14.764 -14.239  1.00  0.00      R00  H  
ATOM   2438  HE  ARG 0 155     -11.729 -14.155 -12.396  1.00  0.00      R00  H  
ATOM   2439 HH11 ARG 0 155     -15.109 -14.563 -12.074  1.00  0.00      R00  H  
ATOM   2440 HH12 ARG 0 155     -13.744 -13.667 -11.487  1.00  0.00      R00  H  
ATOM   2441 HH21 ARG 0 155     -14.977 -15.774 -14.191  1.00  0.00      R00  H  
ATOM   2442 HH22 ARG 0 155     -13.376 -16.242 -14.462  1.00  0.00      R00  H  
ATOM   2443  HA  ARG 0 155      -7.990 -14.154 -11.621  1.00  0.00           H  
ATOM   2444  HB3 ARG 0 155      -9.945 -15.660 -11.792  1.00  0.00           H  
ATOM   2445  HB2 ARG 0 155      -9.138 -16.741 -12.914  1.00  0.00           H  
ATOM   2446  HG3 ARG 0 155      -9.235 -15.136 -14.685  1.00  0.00           H  
ATOM   2447  HG2 ARG 0 155      -9.666 -13.833 -13.565  1.00  0.00           H  
ATOM   2448  HD3 ARG 0 155     -11.383 -16.351 -14.036  1.00  0.00           H  
ATOM   2449  HD2 ARG 0 155     -11.427 -14.940 -15.139  1.00  0.00           H  
ATOM   2450  N   ILE 0 156      -6.643 -17.172 -11.870  1.00  0.00      R00  N  
ATOM   2451  CA  ILE 0 156      -5.845 -18.237 -11.227  1.00  0.00      R00  C  
ATOM   2452  C   ILE 0 156      -4.588 -17.631 -10.513  1.00  0.00      R00  C  
ATOM   2453  O   ILE 0 156      -4.405 -17.845  -9.350  1.00  0.00      R00  O  
ATOM   2454  CB  ILE 0 156      -5.414 -19.367 -12.254  1.00  0.00      R00  C  
ATOM   2455  CG2 ILE 0 156      -4.329 -20.346 -11.789  1.00  0.00      R00  C  
ATOM   2456  CG1 ILE 0 156      -6.586 -20.130 -12.902  1.00  0.00      R00  C  
ATOM   2457  CD1 ILE 0 156      -7.358 -21.082 -11.968  1.00  0.00      R00  C  
ATOM   2458  H   ILE 0 156      -6.751 -17.303 -12.865  1.00  0.00      R00  H  
ATOM   2459  HA  ILE 0 156      -6.440 -18.753 -10.472  1.00  0.00           H  
ATOM   2460  HB  ILE 0 156      -4.917 -18.945 -13.127  1.00  0.00           H  
ATOM   2461 HG21 ILE 0 156      -4.402 -21.289 -12.331  1.00  0.00           H  
ATOM   2462 HG22 ILE 0 156      -3.385 -19.934 -12.145  1.00  0.00           H  
ATOM   2463 HG23 ILE 0 156      -4.182 -20.642 -10.750  1.00  0.00           H  
ATOM   2464 HG13 ILE 0 156      -6.192 -20.575 -13.816  1.00  0.00           H  
ATOM   2465 HG12 ILE 0 156      -7.284 -19.339 -13.174  1.00  0.00           H  
ATOM   2466 HD11 ILE 0 156      -7.525 -20.762 -10.940  1.00  0.00           H  
ATOM   2467 HD12 ILE 0 156      -8.332 -21.328 -12.391  1.00  0.00           H  
ATOM   2468 HD13 ILE 0 156      -6.872 -22.046 -11.821  1.00  0.00           H  
ATOM   2469  N   VAL 0 157      -3.693 -16.942 -11.217  1.00  0.00      R00  N  
ATOM   2470  CA  VAL 0 157      -2.295 -16.770 -10.666  1.00  0.00      R00  C  
ATOM   2471  C   VAL 0 157      -2.259 -15.766  -9.556  1.00  0.00      R00  C  
ATOM   2472  O   VAL 0 157      -1.537 -15.892  -8.587  1.00  0.00      R00  O  
ATOM   2473  CB  VAL 0 157      -1.134 -16.493 -11.656  1.00  0.00      R00  C  
ATOM   2474  CG1 VAL 0 157      -1.113 -17.583 -12.669  1.00  0.00      R00  C  
ATOM   2475  CG2 VAL 0 157      -1.353 -15.270 -12.545  1.00  0.00      R00  C  
ATOM   2476  H   VAL 0 157      -3.902 -16.655 -12.163  1.00  0.00      R00  H  
ATOM   2477  HA  VAL 0 157      -1.967 -17.715 -10.234  1.00  0.00           H  
ATOM   2478  HB  VAL 0 157      -0.191 -16.509 -11.110  1.00  0.00           H  
ATOM   2479 HG11 VAL 0 157      -0.991 -18.563 -12.208  1.00  0.00           H  
ATOM   2480 HG12 VAL 0 157      -2.117 -17.674 -13.082  1.00  0.00           H  
ATOM   2481 HG13 VAL 0 157      -0.461 -17.614 -13.542  1.00  0.00           H  
ATOM   2482 HG21 VAL 0 157      -0.572 -15.058 -13.275  1.00  0.00           H  
ATOM   2483 HG22 VAL 0 157      -2.387 -15.184 -12.880  1.00  0.00           H  
ATOM   2484 HG23 VAL 0 157      -1.120 -14.462 -11.852  1.00  0.00           H  
ATOM   2485  N   SER 0 158      -3.219 -14.748  -9.557  1.00  0.00      R00  N  
ATOM   2486  CA  SER 0 158      -3.394 -13.804  -8.507  1.00  0.00      R00  C  
ATOM   2487  C   SER 0 158      -4.204 -14.314  -7.320  1.00  0.00      R00  C  
ATOM   2488  O   SER 0 158      -3.799 -13.996  -6.194  1.00  0.00      R00  O  
ATOM   2489  CB  SER 0 158      -3.960 -12.480  -8.992  1.00  0.00      R00  C  
ATOM   2490  OG  SER 0 158      -5.213 -12.588  -9.690  1.00  0.00      R00  O  
ATOM   2491  H   SER 0 158      -3.891 -14.666 -10.306  1.00  0.00      R00  H  
ATOM   2492  HG  SER 0 158      -5.140 -12.991 -10.559  1.00  0.00      R00  H  
ATOM   2493  HA  SER 0 158      -2.448 -13.617  -7.999  1.00  0.00           H  
ATOM   2494  HB3 SER 0 158      -3.232 -12.076  -9.696  1.00  0.00           H  
ATOM   2495  HB2 SER 0 158      -4.045 -11.784  -8.157  1.00  0.00           H  
ATOM   2496  N   ALA 0 159      -5.180 -15.226  -7.580  1.00  0.00      R00  N  
ATOM   2497  CA  ALA 0 159      -5.849 -16.068  -6.615  1.00  0.00      R00  C  
ATOM   2498  C   ALA 0 159      -4.830 -17.009  -5.906  1.00  0.00      R00  C  
ATOM   2499  O   ALA 0 159      -4.972 -17.275  -4.754  1.00  0.00      R00  O  
ATOM   2500  CB  ALA 0 159      -6.974 -16.826  -7.388  1.00  0.00      R00  C  
ATOM   2501  H   ALA 0 159      -5.420 -15.463  -8.532  1.00  0.00      R00  H  
ATOM   2502  HA  ALA 0 159      -6.332 -15.416  -5.888  1.00  0.00           H  
ATOM   2503  HB1 ALA 0 159      -7.497 -17.528  -6.738  1.00  0.00           H  
ATOM   2504  HB2 ALA 0 159      -7.729 -16.155  -7.796  1.00  0.00           H  
ATOM   2505  HB3 ALA 0 159      -6.535 -17.372  -8.223  1.00  0.00           H  
ATOM   2506  N   ALA 0 160      -3.835 -17.525  -6.648  1.00  0.00      R00  N  
ATOM   2507  CA  ALA 0 160      -2.731 -18.308  -6.094  1.00  0.00      R00  C  
ATOM   2508  C   ALA 0 160      -1.708 -17.523  -5.316  1.00  0.00      R00  C  
ATOM   2509  O   ALA 0 160      -1.281 -18.025  -4.282  1.00  0.00      R00  O  
ATOM   2510  CB  ALA 0 160      -2.127 -19.115  -7.295  1.00  0.00      R00  C  
ATOM   2511  H   ALA 0 160      -3.846 -17.288  -7.630  1.00  0.00      R00  H  
ATOM   2512  HA  ALA 0 160      -3.276 -19.060  -5.523  1.00  0.00           H  
ATOM   2513  HB1 ALA 0 160      -2.847 -19.677  -7.890  1.00  0.00           H  
ATOM   2514  HB2 ALA 0 160      -1.644 -18.406  -7.967  1.00  0.00           H  
ATOM   2515  HB3 ALA 0 160      -1.507 -19.902  -6.867  1.00  0.00           H  
ATOM   2516  N   ALA 0 161      -1.402 -16.287  -5.679  1.00  0.00      R00  N  
ATOM   2517  CA  ALA 0 161      -0.749 -15.297  -4.852  1.00  0.00      R00  C  
ATOM   2518  C   ALA 0 161      -1.410 -15.159  -3.482  1.00  0.00      R00  C  
ATOM   2519  O   ALA 0 161      -0.725 -14.980  -2.488  1.00  0.00      R00  O  
ATOM   2520  CB  ALA 0 161      -0.672 -13.880  -5.488  1.00  0.00      R00  C  
ATOM   2521  H   ALA 0 161      -1.687 -16.060  -6.620  1.00  0.00      R00  H  
ATOM   2522  HA  ALA 0 161       0.240 -15.673  -4.589  1.00  0.00           H  
ATOM   2523  HB1 ALA 0 161      -0.205 -13.997  -6.466  1.00  0.00           H  
ATOM   2524  HB2 ALA 0 161      -1.715 -13.641  -5.694  1.00  0.00           H  
ATOM   2525  HB3 ALA 0 161      -0.209 -13.225  -4.750  1.00  0.00           H  
ATOM   2526  N   TRP 0 162      -2.739 -14.890  -3.573  1.00  0.00      R00  N  
ATOM   2527  CA  TRP 0 162      -3.586 -14.843  -2.329  1.00  0.00      R00  C  
ATOM   2528  C   TRP 0 162      -3.519 -16.173  -1.520  1.00  0.00      R00  C  
ATOM   2529  O   TRP 0 162      -3.511 -16.040  -0.277  1.00  0.00      R00  O  
ATOM   2530  CB  TRP 0 162      -5.020 -14.421  -2.658  1.00  0.00      R00  C  
ATOM   2531  CG  TRP 0 162      -6.077 -14.315  -1.592  1.00  0.00      R00  C  
ATOM   2532  CD2 TRP 0 162      -6.811 -13.086  -1.064  1.00  0.00      R00  C  
ATOM   2533  CE2 TRP 0 162      -7.669 -13.604  -0.053  1.00  0.00      R00  C  
ATOM   2534  CE3 TRP 0 162      -6.832 -11.686  -1.250  1.00  0.00      R00  C  
ATOM   2535  CD1 TRP 0 162      -6.529 -15.393  -0.947  1.00  0.00      R00  C  
ATOM   2536  NE1 TRP 0 162      -7.477 -14.984  -0.075  1.00  0.00      R00  N  
ATOM   2537  CZ2 TRP 0 162      -8.429 -12.775   0.739  1.00  0.00      R00  C  
ATOM   2538  CZ3 TRP 0 162      -7.635 -10.829  -0.526  1.00  0.00      R00  C  
ATOM   2539  CH2 TRP 0 162      -8.356 -11.395   0.546  1.00  0.00      R00  C  
ATOM   2540  H   TRP 0 162      -3.249 -14.867  -4.445  1.00  0.00      R00  H  
ATOM   2541  HE1 TRP 0 162      -7.850 -15.635   0.601  1.00  0.00      R00  H  
ATOM   2542  HA  TRP 0 162      -3.216 -14.085  -1.638  1.00  0.00           H  
ATOM   2543  HB3 TRP 0 162      -5.352 -15.153  -3.393  1.00  0.00           H  
ATOM   2544  HB2 TRP 0 162      -5.052 -13.424  -3.099  1.00  0.00           H  
ATOM   2545  HE3 TRP 0 162      -6.214 -11.264  -2.029  1.00  0.00           H  
ATOM   2546  HD1 TRP 0 162      -6.148 -16.391  -1.107  1.00  0.00           H  
ATOM   2547  HZ2 TRP 0 162      -9.022 -13.122   1.572  1.00  0.00           H  
ATOM   2548  HZ3 TRP 0 162      -7.731  -9.783  -0.780  1.00  0.00           H  
ATOM   2549  HH2 TRP 0 162      -8.976 -10.764   1.166  1.00  0.00           H  
ATOM   2550  N   THR 0 163      -3.440 -17.351  -2.141  1.00  0.00      R00  N  
ATOM   2551  CA  THR 0 163      -3.161 -18.565  -1.365  1.00  0.00      R00  C  
ATOM   2552  C   THR 0 163      -1.776 -18.587  -0.786  1.00  0.00      R00  C  
ATOM   2553  O   THR 0 163      -1.663 -18.973   0.392  1.00  0.00      R00  O  
ATOM   2554  CB  THR 0 163      -3.475 -19.902  -2.111  1.00  0.00      R00  C  
ATOM   2555  OG1 THR 0 163      -2.696 -20.054  -3.277  1.00  0.00      R00  O  
ATOM   2556  CG2 THR 0 163      -5.001 -20.245  -2.427  1.00  0.00      R00  C  
ATOM   2557  H   THR 0 163      -3.546 -17.568  -3.122  1.00  0.00      R00  H  
ATOM   2558  HG1 THR 0 163      -2.941 -20.937  -3.561  1.00  0.00      R00  H  
ATOM   2559  HA  THR 0 163      -3.772 -18.604  -0.463  1.00  0.00           H  
ATOM   2560  HB  THR 0 163      -3.142 -20.763  -1.530  1.00  0.00           H  
ATOM   2561 HG21 THR 0 163      -5.211 -21.075  -3.102  1.00  0.00           H  
ATOM   2562 HG22 THR 0 163      -5.584 -20.443  -1.527  1.00  0.00           H  
ATOM   2563 HG23 THR 0 163      -5.528 -19.409  -2.888  1.00  0.00           H  
ATOM   2564  N   ALA 0 164      -0.719 -18.137  -1.486  1.00  0.00      R00  N  
ATOM   2565  CA  ALA 0 164       0.549 -17.961  -0.874  1.00  0.00      R00  C  
ATOM   2566  C   ALA 0 164       0.588 -16.950   0.245  1.00  0.00      R00  C  
ATOM   2567  O   ALA 0 164       1.184 -17.269   1.281  1.00  0.00      R00  O  
ATOM   2568  CB  ALA 0 164       1.717 -17.689  -1.847  1.00  0.00      R00  C  
ATOM   2569  H   ALA 0 164      -0.834 -17.892  -2.459  1.00  0.00      R00  H  
ATOM   2570  HA  ALA 0 164       0.795 -18.941  -0.464  1.00  0.00           H  
ATOM   2571  HB1 ALA 0 164       2.368 -16.873  -1.534  1.00  0.00           H  
ATOM   2572  HB2 ALA 0 164       2.325 -18.592  -1.907  1.00  0.00           H  
ATOM   2573  HB3 ALA 0 164       1.229 -17.424  -2.785  1.00  0.00           H  
ATOM   2574  N   SER 0 165      -0.116 -15.774   0.084  1.00  0.00      R00  N  
ATOM   2575  CA  SER 0 165      -0.216 -14.791   1.200  1.00  0.00      R00  C  
ATOM   2576  C   SER 0 165      -0.932 -15.357   2.513  1.00  0.00      R00  C  
ATOM   2577  O   SER 0 165      -0.552 -14.959   3.596  1.00  0.00      R00  O  
ATOM   2578  CB  SER 0 165      -0.970 -13.536   0.576  1.00  0.00      R00  C  
ATOM   2579  OG  SER 0 165      -0.331 -12.939  -0.513  1.00  0.00      R00  O  
ATOM   2580  H   SER 0 165      -0.468 -15.483  -0.817  1.00  0.00      R00  H  
ATOM   2581  HG  SER 0 165      -0.321 -13.507  -1.287  1.00  0.00      R00  H  
ATOM   2582  HA  SER 0 165       0.757 -14.419   1.522  1.00  0.00           H  
ATOM   2583  HB3 SER 0 165      -1.050 -12.947   1.490  1.00  0.00           H  
ATOM   2584  HB2 SER 0 165      -1.970 -13.817   0.247  1.00  0.00           H  
ATOM   2585  N   ALA 0 166      -1.999 -16.188   2.372  1.00  0.00      R00  N  
ATOM   2586  CA  ALA 0 166      -2.840 -16.700   3.440  1.00  0.00      R00  C  
ATOM   2587  C   ALA 0 166      -2.117 -17.633   4.401  1.00  0.00      R00  C  
ATOM   2588  O   ALA 0 166      -2.120 -17.447   5.650  1.00  0.00      R00  O  
ATOM   2589  CB  ALA 0 166      -4.002 -17.451   2.783  1.00  0.00      R00  C  
ATOM   2590  H   ALA 0 166      -2.396 -16.271   1.447  1.00  0.00      R00  H  
ATOM   2591  HA  ALA 0 166      -3.139 -15.786   3.953  1.00  0.00           H  
ATOM   2592  HB1 ALA 0 166      -4.615 -17.965   3.523  1.00  0.00           H  
ATOM   2593  HB2 ALA 0 166      -4.560 -16.711   2.209  1.00  0.00           H  
ATOM   2594  HB3 ALA 0 166      -3.596 -18.238   2.146  1.00  0.00           H  
ATOM   2595  N   LEU 0 167      -1.335 -18.517   3.778  1.00  0.00      R00  N  
ATOM   2596  CA  LEU 0 167      -0.379 -19.429   4.325  1.00  0.00      R00  C  
ATOM   2597  C   LEU 0 167       0.484 -18.915   5.466  1.00  0.00      R00  C  
ATOM   2598  O   LEU 0 167       0.397 -19.229   6.652  1.00  0.00      R00  O  
ATOM   2599  CB  LEU 0 167       0.324 -20.195   3.176  1.00  0.00      R00  C  
ATOM   2600  CG  LEU 0 167       1.062 -21.409   3.699  1.00  0.00      R00  C  
ATOM   2601  CD1 LEU 0 167       1.261 -22.470   2.632  1.00  0.00      R00  C  
ATOM   2602  CD2 LEU 0 167       2.452 -21.022   4.199  1.00  0.00      R00  C  
ATOM   2603  H   LEU 0 167      -1.368 -18.561   2.769  1.00  0.00      R00  H  
ATOM   2604  HA  LEU 0 167      -0.974 -20.161   4.871  1.00  0.00           H  
ATOM   2605  HB3 LEU 0 167       1.020 -19.590   2.595  1.00  0.00           H  
ATOM   2606  HB2 LEU 0 167      -0.400 -20.492   2.417  1.00  0.00           H  
ATOM   2607  HG  LEU 0 167       0.612 -21.867   4.580  1.00  0.00           H  
ATOM   2608 HD11 LEU 0 167       0.994 -23.402   3.130  1.00  0.00           H  
ATOM   2609 HD12 LEU 0 167       0.593 -22.303   1.786  1.00  0.00           H  
ATOM   2610 HD13 LEU 0 167       2.275 -22.647   2.275  1.00  0.00           H  
ATOM   2611 HD21 LEU 0 167       2.579 -20.858   5.269  1.00  0.00           H  
ATOM   2612 HD22 LEU 0 167       3.166 -21.777   3.868  1.00  0.00           H  
ATOM   2613 HD23 LEU 0 167       2.863 -20.187   3.632  1.00  0.00           H  
ATOM   2614  N   VAL 0 168       1.254 -17.875   5.126  1.00  0.00      R00  N  
ATOM   2615  CA  VAL 0 168       2.371 -17.194   5.904  1.00  0.00      R00  C  
ATOM   2616  C   VAL 0 168       1.944 -16.599   7.204  1.00  0.00      R00  C  
ATOM   2617  O   VAL 0 168       2.717 -16.523   8.169  1.00  0.00      R00  O  
ATOM   2618  CB  VAL 0 168       3.277 -16.159   5.083  1.00  0.00      R00  C  
ATOM   2619  CG1 VAL 0 168       3.750 -16.603   3.774  1.00  0.00      R00  C  
ATOM   2620  CG2 VAL 0 168       2.566 -14.814   4.881  1.00  0.00      R00  C  
ATOM   2621  H   VAL 0 168       1.202 -17.648   4.143  1.00  0.00      R00  H  
ATOM   2622  HA  VAL 0 168       2.991 -18.022   6.245  1.00  0.00           H  
ATOM   2623  HB  VAL 0 168       4.123 -16.007   5.752  1.00  0.00           H  
ATOM   2624 HG11 VAL 0 168       3.015 -16.600   2.969  1.00  0.00           H  
ATOM   2625 HG12 VAL 0 168       4.576 -16.005   3.390  1.00  0.00           H  
ATOM   2626 HG13 VAL 0 168       4.097 -17.637   3.775  1.00  0.00           H  
ATOM   2627 HG21 VAL 0 168       2.476 -14.147   5.738  1.00  0.00           H  
ATOM   2628 HG22 VAL 0 168       3.085 -14.086   4.257  1.00  0.00           H  
ATOM   2629 HG23 VAL 0 168       1.525 -15.036   4.645  1.00  0.00           H  
ATOM   2630  N   MET 0 169       0.703 -16.287   7.392  1.00  0.00      R00  N  
ATOM   2631  CA  MET 0 169       0.074 -15.593   8.483  1.00  0.00      R00  C  
ATOM   2632  C   MET 0 169      -1.016 -16.475   9.172  1.00  0.00      R00  C  
ATOM   2633  O   MET 0 169      -1.777 -16.067  10.021  1.00  0.00      R00  O  
ATOM   2634  CB  MET 0 169      -0.498 -14.226   8.121  1.00  0.00      R00  C  
ATOM   2635  CG  MET 0 169      -1.639 -14.236   7.127  1.00  0.00      R00  C  
ATOM   2636  SD  MET 0 169      -2.257 -12.573   6.907  1.00  0.00      R00  S  
ATOM   2637  CE  MET 0 169      -1.231 -12.235   5.451  1.00  0.00      R00  C  
ATOM   2638  H   MET 0 169       0.107 -16.697   6.686  1.00  0.00      R00  H  
ATOM   2639  HA  MET 0 169       0.830 -15.493   9.261  1.00  0.00           H  
ATOM   2640  HB3 MET 0 169       0.290 -13.603   7.699  1.00  0.00           H  
ATOM   2641  HB2 MET 0 169      -0.710 -13.689   9.046  1.00  0.00           H  
ATOM   2642  HG3 MET 0 169      -2.496 -14.830   7.444  1.00  0.00           H  
ATOM   2643  HG2 MET 0 169      -1.295 -14.725   6.216  1.00  0.00           H  
ATOM   2644  HE1 MET 0 169      -1.441 -11.174   5.314  1.00  0.00           H  
ATOM   2645  HE2 MET 0 169      -0.154 -12.254   5.615  1.00  0.00           H  
ATOM   2646  HE3 MET 0 169      -1.687 -12.624   4.541  1.00  0.00           H  
ATOM   2647  N   THR 0 170      -1.111 -17.743   8.738  1.00  0.00      R00  N  
ATOM   2648  CA  THR 0 170      -1.941 -18.739   9.337  1.00  0.00      R00  C  
ATOM   2649  C   THR 0 170      -1.750 -19.085  10.889  1.00  0.00      R00  C  
ATOM   2650  O   THR 0 170      -2.752 -19.143  11.582  1.00  0.00      R00  O  
ATOM   2651  CB  THR 0 170      -1.967 -20.059   8.590  1.00  0.00      R00  C  
ATOM   2652  OG1 THR 0 170      -2.691 -19.841   7.394  1.00  0.00      R00  O  
ATOM   2653  CG2 THR 0 170      -2.674 -21.169   9.299  1.00  0.00      R00  C  
ATOM   2654  H   THR 0 170      -0.472 -18.069   8.028  1.00  0.00      R00  H  
ATOM   2655  HG1 THR 0 170      -2.327 -19.153   6.832  1.00  0.00      R00  H  
ATOM   2656  HA  THR 0 170      -2.957 -18.346   9.309  1.00  0.00           H  
ATOM   2657  HB  THR 0 170      -0.964 -20.390   8.320  1.00  0.00           H  
ATOM   2658 HG21 THR 0 170      -3.634 -21.010   9.791  1.00  0.00           H  
ATOM   2659 HG22 THR 0 170      -2.759 -22.041   8.650  1.00  0.00           H  
ATOM   2660 HG23 THR 0 170      -1.975 -21.508  10.064  1.00  0.00           H  
ATOM   2661  N   PRO 0 171      -0.511 -19.040  11.476  1.00  0.00      R00  N  
ATOM   2662  CA  PRO 0 171      -0.422 -18.912  12.900  1.00  0.00      R00  C  
ATOM   2663  C   PRO 0 171      -1.098 -17.697  13.560  1.00  0.00      R00  C  
ATOM   2664  O   PRO 0 171      -1.634 -17.858  14.617  1.00  0.00      R00  O  
ATOM   2665  CD  PRO 0 171       0.808 -19.275  10.914  1.00  0.00      R00  C  
ATOM   2666  CB  PRO 0 171       1.055 -19.208  13.253  1.00  0.00      R00  C  
ATOM   2667  CG  PRO 0 171       1.773 -18.848  12.043  1.00  0.00      R00  C  
ATOM   2668  HD2 PRO 0 171       1.050 -18.725  10.005  1.00  0.00           H  
ATOM   2669  HD3 PRO 0 171       0.898 -20.329  10.653  1.00  0.00           H  
ATOM   2670  HA  PRO 0 171      -0.897 -19.739  13.429  1.00  0.00           H  
ATOM   2671  HB3 PRO 0 171       1.144 -20.276  13.451  1.00  0.00           H  
ATOM   2672  HB2 PRO 0 171       1.420 -18.650  14.116  1.00  0.00           H  
ATOM   2673  HG2 PRO 0 171       1.929 -17.772  11.956  1.00  0.00           H  
ATOM   2674  HG3 PRO 0 171       2.801 -19.208  12.048  1.00  0.00           H  
ATOM   2675  N   ILE 0 172      -1.070 -16.527  12.852  1.00  0.00      R00  N  
ATOM   2676  CA  ILE 0 172      -1.625 -15.216  13.289  1.00  0.00      R00  C  
ATOM   2677  C   ILE 0 172      -3.164 -15.234  13.267  1.00  0.00      R00  C  
ATOM   2678  O   ILE 0 172      -3.791 -14.566  14.092  1.00  0.00      R00  O  
ATOM   2679  CB  ILE 0 172      -0.990 -14.024  12.497  1.00  0.00      R00  C  
ATOM   2680  CG2 ILE 0 172      -1.657 -12.671  12.758  1.00  0.00      R00  C  
ATOM   2681  CG1 ILE 0 172       0.514 -13.951  12.584  1.00  0.00      R00  C  
ATOM   2682  CD1 ILE 0 172       1.238 -13.115  11.536  1.00  0.00      R00  C  
ATOM   2683  H   ILE 0 172      -0.692 -16.510  11.916  1.00  0.00      R00  H  
ATOM   2684  HA  ILE 0 172      -1.313 -15.078  14.325  1.00  0.00           H  
ATOM   2685  HB  ILE 0 172      -1.320 -14.253  11.484  1.00  0.00           H  
ATOM   2686 HG21 ILE 0 172      -1.038 -11.949  12.225  1.00  0.00           H  
ATOM   2687 HG22 ILE 0 172      -2.633 -12.650  12.274  1.00  0.00           H  
ATOM   2688 HG23 ILE 0 172      -1.789 -12.385  13.802  1.00  0.00           H  
ATOM   2689 HG13 ILE 0 172       0.992 -14.928  12.509  1.00  0.00           H  
ATOM   2690 HG12 ILE 0 172       0.832 -13.368  13.449  1.00  0.00           H  
ATOM   2691 HD11 ILE 0 172       2.283 -12.988  11.819  1.00  0.00           H  
ATOM   2692 HD12 ILE 0 172       1.187 -13.619  10.571  1.00  0.00           H  
ATOM   2693 HD13 ILE 0 172       0.772 -12.140  11.393  1.00  0.00           H  
ATOM   2694  N   PHE 0 173      -3.670 -16.026  12.306  1.00  0.00      R00  N  
ATOM   2695  CA  PHE 0 173      -5.130 -16.218  12.322  1.00  0.00      R00  C  
ATOM   2696  C   PHE 0 173      -5.631 -17.012  13.541  1.00  0.00      R00  C  
ATOM   2697  O   PHE 0 173      -6.832 -16.835  13.838  1.00  0.00      R00  O  
ATOM   2698  CB  PHE 0 173      -5.638 -16.996  11.101  1.00  0.00      R00  C  
ATOM   2699  CG  PHE 0 173      -5.393 -16.409   9.723  1.00  0.00      R00  C  
ATOM   2700  CD1 PHE 0 173      -5.376 -17.316   8.593  1.00  0.00      R00  C  
ATOM   2701  CD2 PHE 0 173      -5.365 -15.022   9.485  1.00  0.00      R00  C  
ATOM   2702  CE1 PHE 0 173      -5.284 -16.814   7.332  1.00  0.00      R00  C  
ATOM   2703  CE2 PHE 0 173      -5.256 -14.572   8.215  1.00  0.00      R00  C  
ATOM   2704  CZ  PHE 0 173      -5.025 -15.423   7.199  1.00  0.00      R00  C  
ATOM   2705  H   PHE 0 173      -3.015 -16.373  11.620  1.00  0.00      R00  H  
ATOM   2706  HA  PHE 0 173      -5.613 -15.241  12.315  1.00  0.00           H  
ATOM   2707  HB3 PHE 0 173      -6.709 -17.151  11.232  1.00  0.00           H  
ATOM   2708  HB2 PHE 0 173      -5.231 -18.006  11.146  1.00  0.00           H  
ATOM   2709  HD1 PHE 0 173      -5.358 -18.392   8.690  1.00  0.00           H  
ATOM   2710  HD2 PHE 0 173      -5.520 -14.310  10.283  1.00  0.00           H  
ATOM   2711  HE1 PHE 0 173      -5.216 -17.540   6.535  1.00  0.00           H  
ATOM   2712  HE2 PHE 0 173      -5.107 -13.525   7.996  1.00  0.00           H  
ATOM   2713  HZ  PHE 0 173      -4.871 -15.046   6.199  1.00  0.00           H  
ATOM   2714  N   MET 0 174      -4.761 -17.929  14.104  1.00  0.00      R00  N  
ATOM   2715  CA  MET 0 174      -5.116 -18.906  15.094  1.00  0.00      R00  C  
ATOM   2716  C   MET 0 174      -4.779 -18.454  16.576  1.00  0.00      R00  C  
ATOM   2717  O   MET 0 174      -5.689 -18.319  17.426  1.00  0.00      R00  O  
ATOM   2718  CB  MET 0 174      -4.598 -20.256  14.660  1.00  0.00      R00  C  
ATOM   2719  CG  MET 0 174      -4.850 -21.469  15.695  1.00  0.00      R00  C  
ATOM   2720  SD  MET 0 174      -6.632 -21.775  16.106  1.00  0.00      R00  S  
ATOM   2721  CE  MET 0 174      -7.374 -22.547  14.637  1.00  0.00      R00  C  
ATOM   2722  H   MET 0 174      -3.757 -17.936  13.994  1.00  0.00      R00  H  
ATOM   2723  HA  MET 0 174      -6.201 -18.861  15.002  1.00  0.00           H  
ATOM   2724  HB3 MET 0 174      -3.550 -20.166  14.375  1.00  0.00           H  
ATOM   2725  HB2 MET 0 174      -5.117 -20.534  13.743  1.00  0.00           H  
ATOM   2726  HG3 MET 0 174      -4.371 -21.167  16.626  1.00  0.00           H  
ATOM   2727  HG2 MET 0 174      -4.380 -22.393  15.359  1.00  0.00           H  
ATOM   2728  HE1 MET 0 174      -7.427 -21.794  13.851  1.00  0.00           H  
ATOM   2729  HE2 MET 0 174      -6.780 -23.302  14.121  1.00  0.00           H  
ATOM   2730  HE3 MET 0 174      -8.346 -22.970  14.889  1.00  0.00           H  
ATOM   2731  N   TYR 0 175      -3.464 -18.217  16.776  1.00  0.00      R00  N  
ATOM   2732  CA  TYR 0 175      -2.917 -17.688  18.045  1.00  0.00      R00  C  
ATOM   2733  C   TYR 0 175      -2.298 -16.237  17.870  1.00  0.00      R00  C  
ATOM   2734  O   TYR 0 175      -1.035 -16.113  17.790  1.00  0.00      R00  O  
ATOM   2735  CB  TYR 0 175      -2.125 -18.732  18.760  1.00  0.00      R00  C  
ATOM   2736  CG  TYR 0 175      -1.363 -19.846  17.955  1.00  0.00      R00  C  
ATOM   2737  CD1 TYR 0 175      -0.226 -19.416  17.367  1.00  0.00      R00  C  
ATOM   2738  CE1 TYR 0 175       0.571 -20.362  16.652  1.00  0.00      R00  C  
ATOM   2739  CD2 TYR 0 175      -1.848 -21.107  17.683  1.00  0.00      R00  C  
ATOM   2740  CE2 TYR 0 175      -1.129 -22.026  16.901  1.00  0.00      R00  C  
ATOM   2741  CZ  TYR 0 175       0.126 -21.620  16.370  1.00  0.00      R00  C  
ATOM   2742  OH  TYR 0 175       0.834 -22.408  15.492  1.00  0.00      R00  O  
ATOM   2743  H   TYR 0 175      -2.754 -18.386  16.077  1.00  0.00      R00  H  
ATOM   2744  HH  TYR 0 175       1.655 -21.981  15.237  1.00  0.00      R00  H  
ATOM   2745  HA  TYR 0 175      -3.755 -17.463  18.706  1.00  0.00           H  
ATOM   2746  HB3 TYR 0 175      -2.738 -19.382  19.384  1.00  0.00           H  
ATOM   2747  HB2 TYR 0 175      -1.384 -18.280  19.420  1.00  0.00           H  
ATOM   2748  HD1 TYR 0 175       0.091 -18.392  17.501  1.00  0.00           H  
ATOM   2749  HE1 TYR 0 175       1.515 -20.126  16.182  1.00  0.00           H  
ATOM   2750  HD2 TYR 0 175      -2.801 -21.369  18.119  1.00  0.00           H  
ATOM   2751  HE2 TYR 0 175      -1.475 -23.017  16.644  1.00  0.00           H  
ATOM   2752  N   THR 0 176      -3.215 -15.220  17.791  1.00  0.00      R00  N  
ATOM   2753  CA  THR 0 176      -2.920 -13.826  17.907  1.00  0.00      R00  C  
ATOM   2754  C   THR 0 176      -2.523 -13.339  19.315  1.00  0.00      R00  C  
ATOM   2755  O   THR 0 176      -2.991 -13.880  20.295  1.00  0.00      R00  O  
ATOM   2756  CB  THR 0 176      -4.010 -12.876  17.346  1.00  0.00      R00  C  
ATOM   2757  OG1 THR 0 176      -3.720 -11.440  17.540  1.00  0.00      R00  O  
ATOM   2758  CG2 THR 0 176      -5.408 -13.064  18.030  1.00  0.00      R00  C  
ATOM   2759  H   THR 0 176      -4.214 -15.314  17.911  1.00  0.00      R00  H  
ATOM   2760  HG1 THR 0 176      -3.943 -10.911  16.771  1.00  0.00      R00  H  
ATOM   2761  HA  THR 0 176      -2.026 -13.682  17.300  1.00  0.00           H  
ATOM   2762  HB  THR 0 176      -4.091 -13.072  16.276  1.00  0.00           H  
ATOM   2763 HG21 THR 0 176      -5.445 -12.682  19.050  1.00  0.00           H  
ATOM   2764 HG22 THR 0 176      -6.201 -12.548  17.488  1.00  0.00           H  
ATOM   2765 HG23 THR 0 176      -5.747 -14.099  18.071  1.00  0.00           H  
ATOM   2766  N   THR 0 177      -1.582 -12.364  19.438  1.00  0.00      R00  N  
ATOM   2767  CA  THR 0 177      -1.111 -11.801  20.714  1.00  0.00      R00  C  
ATOM   2768  C   THR 0 177      -1.977 -10.612  21.214  1.00  0.00      R00  C  
ATOM   2769  O   THR 0 177      -1.821 -10.113  22.343  1.00  0.00      R00  O  
ATOM   2770  CB  THR 0 177       0.378 -11.353  20.590  1.00  0.00      R00  C  
ATOM   2771  OG1 THR 0 177       0.649 -10.518  19.536  1.00  0.00      R00  O  
ATOM   2772  CG2 THR 0 177       1.310 -12.567  20.357  1.00  0.00      R00  C  
ATOM   2773  H   THR 0 177      -1.061 -12.116  18.610  1.00  0.00      R00  H  
ATOM   2774  HG1 THR 0 177       1.457 -10.760  19.077  1.00  0.00      R00  H  
ATOM   2775  HA  THR 0 177      -1.224 -12.548  21.499  1.00  0.00           H  
ATOM   2776  HB  THR 0 177       0.689 -10.818  21.487  1.00  0.00           H  
ATOM   2777 HG21 THR 0 177       0.882 -13.403  19.803  1.00  0.00           H  
ATOM   2778 HG22 THR 0 177       2.338 -12.361  20.057  1.00  0.00           H  
ATOM   2779 HG23 THR 0 177       1.598 -13.094  21.266  1.00  0.00           H  
ATOM   2780  N   LEU 0 178      -3.083 -10.350  20.512  1.00  0.00      R00  N  
ATOM   2781  CA  LEU 0 178      -4.242  -9.540  20.859  1.00  0.00      R00  C  
ATOM   2782  C   LEU 0 178      -5.008 -10.127  22.044  1.00  0.00      R00  C  
ATOM   2783  O   LEU 0 178      -6.172  -9.871  22.034  1.00  0.00      R00  O  
ATOM   2784  CB  LEU 0 178      -5.128  -9.203  19.622  1.00  0.00      R00  C  
ATOM   2785  CG  LEU 0 178      -4.497  -8.325  18.566  1.00  0.00      R00  C  
ATOM   2786  CD1 LEU 0 178      -5.204  -8.412  17.216  1.00  0.00      R00  C  
ATOM   2787  CD2 LEU 0 178      -4.261  -6.797  18.896  1.00  0.00      R00  C  
ATOM   2788  H   LEU 0 178      -3.200 -10.925  19.689  1.00  0.00      R00  H  
ATOM   2789  HA  LEU 0 178      -3.896  -8.576  21.235  1.00  0.00           H  
ATOM   2790  HB3 LEU 0 178      -6.095  -8.752  19.842  1.00  0.00           H  
ATOM   2791  HB2 LEU 0 178      -5.501 -10.129  19.183  1.00  0.00           H  
ATOM   2792  HG  LEU 0 178      -3.490  -8.679  18.347  1.00  0.00           H  
ATOM   2793 HD11 LEU 0 178      -4.959  -9.335  16.690  1.00  0.00           H  
ATOM   2794 HD12 LEU 0 178      -6.288  -8.509  17.282  1.00  0.00           H  
ATOM   2795 HD13 LEU 0 178      -4.987  -7.567  16.563  1.00  0.00           H  
ATOM   2796 HD21 LEU 0 178      -3.321  -6.731  19.444  1.00  0.00           H  
ATOM   2797 HD22 LEU 0 178      -4.131  -6.136  18.040  1.00  0.00           H  
ATOM   2798 HD23 LEU 0 178      -5.082  -6.397  19.493  1.00  0.00           H  
ATOM   2799  N   ILE 0 179      -4.585 -11.174  22.830  1.00  0.00      R00  N  
ATOM   2800  CA  ILE 0 179      -5.351 -11.599  24.008  1.00  0.00      R00  C  
ATOM   2801  C   ILE 0 179      -5.654 -10.478  25.081  1.00  0.00      R00  C  
ATOM   2802  O   ILE 0 179      -6.668 -10.527  25.752  1.00  0.00      R00  O  
ATOM   2803  CB  ILE 0 179      -4.717 -12.845  24.650  1.00  0.00      R00  C  
ATOM   2804  CG2 ILE 0 179      -4.721 -14.058  23.718  1.00  0.00      R00  C  
ATOM   2805  CG1 ILE 0 179      -3.253 -12.722  25.192  1.00  0.00      R00  C  
ATOM   2806  CD1 ILE 0 179      -2.923 -13.622  26.403  1.00  0.00      R00  C  
ATOM   2807  H   ILE 0 179      -3.602 -11.373  22.950  1.00  0.00      R00  H  
ATOM   2808  HA  ILE 0 179      -6.292 -11.909  23.554  1.00  0.00           H  
ATOM   2809  HB  ILE 0 179      -5.508 -13.174  25.324  1.00  0.00           H  
ATOM   2810 HG21 ILE 0 179      -5.628 -14.031  23.115  1.00  0.00           H  
ATOM   2811 HG22 ILE 0 179      -3.869 -14.054  23.038  1.00  0.00           H  
ATOM   2812 HG23 ILE 0 179      -4.815 -15.012  24.237  1.00  0.00           H  
ATOM   2813 HG13 ILE 0 179      -2.961 -11.708  25.465  1.00  0.00           H  
ATOM   2814 HG12 ILE 0 179      -2.581 -12.985  24.375  1.00  0.00           H  
ATOM   2815 HD11 ILE 0 179      -1.936 -13.647  26.864  1.00  0.00           H  
ATOM   2816 HD12 ILE 0 179      -3.685 -13.533  27.178  1.00  0.00           H  
ATOM   2817 HD13 ILE 0 179      -3.077 -14.568  25.883  1.00  0.00           H  
ATOM   2818  N   VAL 0 180      -4.710  -9.478  25.213  1.00  0.00      R00  N  
ATOM   2819  CA  VAL 0 180      -4.818  -8.370  26.149  1.00  0.00      R00  C  
ATOM   2820  C   VAL 0 180      -5.802  -7.238  25.654  1.00  0.00      R00  C  
ATOM   2821  O   VAL 0 180      -5.632  -6.773  24.583  1.00  0.00      R00  O  
ATOM   2822  CB  VAL 0 180      -3.482  -7.740  26.614  1.00  0.00      R00  C  
ATOM   2823  CG1 VAL 0 180      -2.522  -8.812  27.205  1.00  0.00      R00  C  
ATOM   2824  CG2 VAL 0 180      -2.749  -6.968  25.603  1.00  0.00      R00  C  
ATOM   2825  H   VAL 0 180      -3.957  -9.326  24.557  1.00  0.00      R00  H  
ATOM   2826  HA  VAL 0 180      -5.262  -8.797  27.048  1.00  0.00           H  
ATOM   2827  HB  VAL 0 180      -3.729  -7.070  27.437  1.00  0.00           H  
ATOM   2828 HG11 VAL 0 180      -1.758  -8.382  27.853  1.00  0.00           H  
ATOM   2829 HG12 VAL 0 180      -3.120  -9.505  27.797  1.00  0.00           H  
ATOM   2830 HG13 VAL 0 180      -1.981  -9.384  26.451  1.00  0.00           H  
ATOM   2831 HG21 VAL 0 180      -2.677  -7.319  24.573  1.00  0.00           H  
ATOM   2832 HG22 VAL 0 180      -3.289  -6.022  25.567  1.00  0.00           H  
ATOM   2833 HG23 VAL 0 180      -1.726  -6.755  25.913  1.00  0.00           H  
ATOM   2834  N   ASP 0 181      -7.018  -7.113  26.344  1.00  0.00      R00  N  
ATOM   2835  CA  ASP 0 181      -8.088  -6.237  25.969  1.00  0.00      R00  C  
ATOM   2836  C   ASP 0 181      -8.684  -5.393  27.101  1.00  0.00      R00  C  
ATOM   2837  O   ASP 0 181      -9.647  -4.619  26.825  1.00  0.00      R00  O  
ATOM   2838  CB  ASP 0 181      -9.085  -6.875  25.102  1.00  0.00      R00  C  
ATOM   2839  CG  ASP 0 181      -9.767  -8.148  25.722  1.00  0.00      R00  C  
ATOM   2840  OD1 ASP 0 181     -10.088  -8.038  26.960  1.00  0.00      R00  O  
ATOM   2841  OD2 ASP 0 181     -10.218  -9.048  25.005  1.00  0.00      R00  O1-
ATOM   2842  H   ASP 0 181      -7.103  -7.477  27.282  1.00  0.00      R00  H  
ATOM   2843  HA  ASP 0 181      -7.694  -5.353  25.468  1.00  0.00           H  
ATOM   2844  HB3 ASP 0 181      -8.477  -7.187  24.253  1.00  0.00           H  
ATOM   2845  HB2 ASP 0 181      -9.805  -6.081  24.905  1.00  0.00           H  
ATOM   2846  N   ASN 0 182      -8.269  -5.621  28.353  1.00  0.00      R00  N  
ATOM   2847  CA  ASN 0 182      -8.668  -5.008  29.614  1.00  0.00      R00  C  
ATOM   2848  C   ASN 0 182      -8.786  -3.439  29.570  1.00  0.00      R00  C  
ATOM   2849  O   ASN 0 182      -9.528  -2.946  30.397  1.00  0.00      R00  O  
ATOM   2850  CB  ASN 0 182      -7.831  -5.412  30.859  1.00  0.00      R00  C  
ATOM   2851  CG  ASN 0 182      -6.376  -4.855  30.827  1.00  0.00      R00  C  
ATOM   2852  OD1 ASN 0 182      -5.618  -5.218  29.919  1.00  0.00      R00  O  
ATOM   2853  ND2 ASN 0 182      -5.925  -3.974  31.764  1.00  0.00      R00  N  
ATOM   2854  H   ASN 0 182      -7.843  -6.511  28.568  1.00  0.00      R00  H  
ATOM   2855 HD21 ASN 0 182      -5.050  -3.486  31.634  1.00  0.00      R00  H  
ATOM   2856 HD22 ASN 0 182      -6.533  -3.819  32.555  1.00  0.00      R00  H  
ATOM   2857  HA  ASN 0 182      -9.726  -5.267  29.646  1.00  0.00           H  
ATOM   2858  HB3 ASN 0 182      -7.712  -6.492  30.774  1.00  0.00           H  
ATOM   2859  HB2 ASN 0 182      -8.334  -5.310  31.820  1.00  0.00           H  
ATOM   2860  N   ASN 0 183      -8.068  -2.724  28.678  1.00  0.00      R00  N  
ATOM   2861  CA  ASN 0 183      -8.003  -1.327  28.483  1.00  0.00      R00  C  
ATOM   2862  C   ASN 0 183      -8.520  -0.871  27.093  1.00  0.00      R00  C  
ATOM   2863  O   ASN 0 183      -7.956   0.045  26.477  1.00  0.00      R00  O  
ATOM   2864  CB  ASN 0 183      -6.453  -0.946  28.588  1.00  0.00      R00  C  
ATOM   2865  CG  ASN 0 183      -5.837  -0.853  30.011  1.00  0.00      R00  C  
ATOM   2866  OD1 ASN 0 183      -6.561  -0.646  30.979  1.00  0.00      R00  O  
ATOM   2867  ND2 ASN 0 183      -4.503  -1.040  30.154  1.00  0.00      R00  N  
ATOM   2868  H   ASN 0 183      -7.369  -3.173  28.104  1.00  0.00      R00  H  
ATOM   2869 HD21 ASN 0 183      -4.053  -0.856  31.040  1.00  0.00      R00  H  
ATOM   2870 HD22 ASN 0 183      -3.981  -1.094  29.291  1.00  0.00      R00  H  
ATOM   2871  HA  ASN 0 183      -8.508  -0.692  29.211  1.00  0.00           H  
ATOM   2872  HB3 ASN 0 183      -6.170   0.079  28.349  1.00  0.00           H  
ATOM   2873  HB2 ASN 0 183      -5.812  -1.531  27.929  1.00  0.00           H  
ATOM   2874  N   GLY 0 184      -9.572  -1.530  26.592  1.00  0.00      R00  N  
ATOM   2875  CA  GLY 0 184     -10.195  -1.221  25.321  1.00  0.00      R00  C  
ATOM   2876  C   GLY 0 184      -9.740  -2.254  24.265  1.00  0.00      R00  C  
ATOM   2877  O   GLY 0 184      -8.566  -2.173  23.854  1.00  0.00      R00  O  
ATOM   2878  H   GLY 0 184      -9.827  -2.375  27.083  1.00  0.00      R00  H  
ATOM   2879  HA3 GLY 0 184      -9.929  -0.281  24.839  1.00  0.00           H  
ATOM   2880  HA2 GLY 0 184     -11.262  -1.195  25.543  1.00  0.00           H  
ATOM   2881  N   PRO 0 185     -10.497  -3.265  23.846  1.00  0.00      R00  N  
ATOM   2882  CA  PRO 0 185     -10.089  -4.075  22.739  1.00  0.00      R00  C  
ATOM   2883  C   PRO 0 185      -9.781  -3.297  21.440  1.00  0.00      R00  C  
ATOM   2884  O   PRO 0 185     -10.642  -2.646  20.869  1.00  0.00      R00  O  
ATOM   2885  CD  PRO 0 185     -11.660  -3.783  24.530  1.00  0.00      R00  C  
ATOM   2886  CB  PRO 0 185     -11.362  -4.996  22.564  1.00  0.00      R00  C  
ATOM   2887  CG  PRO 0 185     -12.508  -4.385  23.443  1.00  0.00      R00  C  
ATOM   2888  HD2 PRO 0 185     -12.211  -3.020  25.079  1.00  0.00           H  
ATOM   2889  HD3 PRO 0 185     -11.475  -4.481  25.346  1.00  0.00           H  
ATOM   2890  HA  PRO 0 185      -9.326  -4.829  22.932  1.00  0.00           H  
ATOM   2891  HB3 PRO 0 185     -11.142  -5.955  23.033  1.00  0.00           H  
ATOM   2892  HB2 PRO 0 185     -11.540  -5.212  21.511  1.00  0.00           H  
ATOM   2893  HG2 PRO 0 185     -12.962  -3.650  22.778  1.00  0.00           H  
ATOM   2894  HG3 PRO 0 185     -13.278  -5.070  23.800  1.00  0.00           H  
ATOM   2895  N   SER 0 186      -8.491  -3.371  21.036  1.00  0.00      R00  N  
ATOM   2896  CA  SER 0 186      -8.058  -2.809  19.826  1.00  0.00      R00  C  
ATOM   2897  C   SER 0 186      -7.938  -3.982  18.842  1.00  0.00      R00  C  
ATOM   2898  O   SER 0 186      -8.489  -5.059  19.023  1.00  0.00      R00  O  
ATOM   2899  CB  SER 0 186      -6.762  -2.117  20.253  1.00  0.00      R00  C  
ATOM   2900  OG  SER 0 186      -5.760  -3.057  20.719  1.00  0.00      R00  O  
ATOM   2901  H   SER 0 186      -7.898  -4.065  21.467  1.00  0.00      R00  H  
ATOM   2902  HG  SER 0 186      -6.338  -3.679  21.166  1.00  0.00      R00  H  
ATOM   2903  HA  SER 0 186      -8.760  -1.987  19.680  1.00  0.00           H  
ATOM   2904  HB3 SER 0 186      -7.028  -1.472  21.090  1.00  0.00           H  
ATOM   2905  HB2 SER 0 186      -6.336  -1.486  19.473  1.00  0.00           H  
ATOM   2906  N   CYS 0 187      -7.313  -3.693  17.786  1.00  0.00      R00  N  
ATOM   2907  CA  CYS 0 187      -7.067  -4.604  16.601  1.00  0.00      R00  C  
ATOM   2908  C   CYS 0 187      -6.065  -3.995  15.685  1.00  0.00      R00  C  
ATOM   2909  O   CYS 0 187      -5.779  -2.800  15.839  1.00  0.00      R00  O  
ATOM   2910  SG  CYS 0 187      -8.409  -6.051  14.518  1.00  0.00      R00  S  
ATOM   2911  CB  CYS 0 187      -8.412  -4.831  15.931  1.00  0.00      R00  C  
ATOM   2912  H   CYS 0 187      -6.872  -2.792  17.665  1.00  0.00      R00  H  
ATOM   2913  HB2 CYS 0 187      -9.108  -5.106  16.723  1.00  0.00           H  
ATOM   2914  HB3 CYS 0 187      -8.619  -3.804  15.632  1.00  0.00           H  
ATOM   2915  HA  CYS 0 187      -6.667  -5.475  17.121  1.00  0.00           H  
ATOM   2916  N   ASN 0 188      -5.270  -4.867  15.017  1.00  0.00      R00  N  
ATOM   2917  CA  ASN 0 188      -4.074  -4.508  14.237  1.00  0.00      R00  C  
ATOM   2918  C   ASN 0 188      -3.486  -5.795  13.614  1.00  0.00      R00  C  
ATOM   2919  O   ASN 0 188      -3.769  -6.821  14.136  1.00  0.00      R00  O  
ATOM   2920  CB  ASN 0 188      -2.989  -3.918  15.122  1.00  0.00      R00  C  
ATOM   2921  CG  ASN 0 188      -2.076  -2.918  14.391  1.00  0.00      R00  C  
ATOM   2922  OD1 ASN 0 188      -2.409  -2.332  13.369  1.00  0.00      R00  O  
ATOM   2923  ND2 ASN 0 188      -0.881  -2.659  14.862  1.00  0.00      R00  N  
ATOM   2924  H   ASN 0 188      -5.409  -5.856  15.165  1.00  0.00      R00  H  
ATOM   2925 HD21 ASN 0 188      -0.334  -1.941  14.410  1.00  0.00      R00  H  
ATOM   2926 HD22 ASN 0 188      -0.469  -3.120  15.661  1.00  0.00      R00  H  
ATOM   2927  HA  ASN 0 188      -4.381  -3.816  13.452  1.00  0.00           H  
ATOM   2928  HB3 ASN 0 188      -2.332  -4.679  15.543  1.00  0.00           H  
ATOM   2929  HB2 ASN 0 188      -3.357  -3.390  16.001  1.00  0.00           H  
ATOM   2930  N   ILE 0 189      -2.513  -5.747  12.689  1.00  0.00      R00  N  
ATOM   2931  CA  ILE 0 189      -1.754  -7.017  12.364  1.00  0.00      R00  C  
ATOM   2932  C   ILE 0 189      -0.632  -7.026  13.492  1.00  0.00      R00  C  
ATOM   2933  O   ILE 0 189       0.017  -6.011  13.712  1.00  0.00      R00  O  
ATOM   2934  CB  ILE 0 189      -1.211  -6.906  10.912  1.00  0.00      R00  C  
ATOM   2935  CG2 ILE 0 189      -0.530  -8.191  10.574  1.00  0.00      R00  C  
ATOM   2936  CG1 ILE 0 189      -2.282  -6.351   9.913  1.00  0.00      R00  C  
ATOM   2937  CD1 ILE 0 189      -1.639  -5.929   8.556  1.00  0.00      R00  C  
ATOM   2938  H   ILE 0 189      -2.198  -4.876  12.286  1.00  0.00      R00  H  
ATOM   2939  HA  ILE 0 189      -2.304  -7.955  12.435  1.00  0.00           H  
ATOM   2940  HB  ILE 0 189      -0.377  -6.207  10.852  1.00  0.00           H  
ATOM   2941 HG21 ILE 0 189       0.112  -8.052   9.705  1.00  0.00           H  
ATOM   2942 HG22 ILE 0 189       0.027  -8.651  11.390  1.00  0.00           H  
ATOM   2943 HG23 ILE 0 189      -1.223  -8.964  10.240  1.00  0.00           H  
ATOM   2944 HG13 ILE 0 189      -2.607  -5.381  10.287  1.00  0.00           H  
ATOM   2945 HG12 ILE 0 189      -3.087  -7.058   9.714  1.00  0.00           H  
ATOM   2946 HD11 ILE 0 189      -0.942  -6.632   8.098  1.00  0.00           H  
ATOM   2947 HD12 ILE 0 189      -2.423  -5.754   7.819  1.00  0.00           H  
ATOM   2948 HD13 ILE 0 189      -1.002  -5.049   8.637  1.00  0.00           H  
ATOM   2949  N   VAL 0 190      -0.566  -8.123  14.216  1.00  0.00      R00  N  
ATOM   2950  CA  VAL 0 190       0.490  -8.357  15.218  1.00  0.00      R00  C  
ATOM   2951  C   VAL 0 190       1.129  -9.755  14.944  1.00  0.00      R00  C  
ATOM   2952  O   VAL 0 190       0.640 -10.459  14.039  1.00  0.00      R00  O  
ATOM   2953  CB  VAL 0 190      -0.193  -8.542  16.561  1.00  0.00      R00  C  
ATOM   2954  CG1 VAL 0 190      -0.790  -7.214  17.048  1.00  0.00      R00  C  
ATOM   2955  CG2 VAL 0 190      -1.212  -9.732  16.767  1.00  0.00      R00  C  
ATOM   2956  H   VAL 0 190      -1.106  -8.906  13.875  1.00  0.00      R00  H  
ATOM   2957  HA  VAL 0 190       1.323  -7.654  15.200  1.00  0.00           H  
ATOM   2958  HB  VAL 0 190       0.571  -8.784  17.300  1.00  0.00           H  
ATOM   2959 HG11 VAL 0 190      -1.690  -6.938  16.500  1.00  0.00           H  
ATOM   2960 HG12 VAL 0 190      -1.154  -7.309  18.071  1.00  0.00           H  
ATOM   2961 HG13 VAL 0 190      -0.057  -6.407  17.053  1.00  0.00           H  
ATOM   2962 HG21 VAL 0 190      -0.725 -10.688  16.576  1.00  0.00           H  
ATOM   2963 HG22 VAL 0 190      -1.492  -9.844  17.815  1.00  0.00           H  
ATOM   2964 HG23 VAL 0 190      -2.097  -9.705  16.132  1.00  0.00           H  
ATOM   2965  N   TRP 0 191       2.165 -10.191  15.625  1.00  0.00      R00  N  
ATOM   2966  CA  TRP 0 191       2.867 -11.431  15.415  1.00  0.00      R00  C  
ATOM   2967  C   TRP 0 191       2.176 -12.521  16.176  1.00  0.00      R00  C  
ATOM   2968  O   TRP 0 191       1.320 -12.227  17.058  1.00  0.00      R00  O  
ATOM   2969  CB  TRP 0 191       4.324 -11.202  15.853  1.00  0.00      R00  C  
ATOM   2970  CG  TRP 0 191       4.654 -11.287  17.329  1.00  0.00      R00  C  
ATOM   2971  CD2 TRP 0 191       4.257 -10.433  18.473  1.00  0.00      R00  C  
ATOM   2972  CE2 TRP 0 191       4.829 -10.961  19.656  1.00  0.00      R00  C  
ATOM   2973  CE3 TRP 0 191       3.539  -9.198  18.607  1.00  0.00      R00  C  
ATOM   2974  CD1 TRP 0 191       5.439 -12.224  17.909  1.00  0.00      R00  C  
ATOM   2975  NE1 TRP 0 191       5.591 -12.030  19.268  1.00  0.00      R00  N  
ATOM   2976  CZ2 TRP 0 191       4.595 -10.374  20.920  1.00  0.00      R00  C  
ATOM   2977  CZ3 TRP 0 191       3.306  -8.579  19.878  1.00  0.00      R00  C  
ATOM   2978  CH2 TRP 0 191       3.786  -9.202  21.020  1.00  0.00      R00  C  
ATOM   2979  H   TRP 0 191       2.406  -9.616  16.420  1.00  0.00      R00  H  
ATOM   2980  HE1 TRP 0 191       6.045 -12.656  19.918  1.00  0.00      R00  H  
ATOM   2981  HA  TRP 0 191       2.820 -11.638  14.346  1.00  0.00           H  
ATOM   2982  HB3 TRP 0 191       4.632 -10.240  15.444  1.00  0.00           H  
ATOM   2983  HB2 TRP 0 191       4.969 -11.946  15.384  1.00  0.00           H  
ATOM   2984  HE3 TRP 0 191       3.121  -8.661  17.769  1.00  0.00           H  
ATOM   2985  HD1 TRP 0 191       5.932 -12.978  17.313  1.00  0.00           H  
ATOM   2986  HZ2 TRP 0 191       4.929 -10.890  21.808  1.00  0.00           H  
ATOM   2987  HZ3 TRP 0 191       2.771  -7.664  20.085  1.00  0.00           H  
ATOM   2988  HH2 TRP 0 191       3.522  -8.719  21.949  1.00  0.00           H  
ATOM   2989  N   PRO 0 192       2.404 -13.790  15.890  1.00  0.00      R00  N  
ATOM   2990  CA  PRO 0 192       1.615 -14.842  16.649  1.00  0.00      R00  C  
ATOM   2991  C   PRO 0 192       2.313 -15.069  17.954  1.00  0.00      R00  C  
ATOM   2992  O   PRO 0 192       3.485 -14.749  18.117  1.00  0.00      R00  O  
ATOM   2993  CD  PRO 0 192       3.324 -14.432  14.918  1.00  0.00      R00  C  
ATOM   2994  CB  PRO 0 192       1.625 -16.035  15.688  1.00  0.00      R00  C  
ATOM   2995  CG  PRO 0 192       2.979 -15.868  14.949  1.00  0.00      R00  C  
ATOM   2996  HD2 PRO 0 192       4.363 -14.309  15.225  1.00  0.00           H  
ATOM   2997  HD3 PRO 0 192       3.087 -13.943  13.973  1.00  0.00           H  
ATOM   2998  HA  PRO 0 192       0.582 -14.563  16.856  1.00  0.00           H  
ATOM   2999  HB3 PRO 0 192       0.735 -15.969  15.062  1.00  0.00           H  
ATOM   3000  HB2 PRO 0 192       1.550 -17.050  16.080  1.00  0.00           H  
ATOM   3001  HG2 PRO 0 192       3.760 -16.396  15.496  1.00  0.00           H  
ATOM   3002  HG3 PRO 0 192       2.942 -16.347  13.971  1.00  0.00           H  
ATOM   3003  N   GLU 0 193       1.693 -15.964  18.724  1.00  0.00      R00  N  
ATOM   3004  CA  GLU 0 193       2.124 -16.547  20.021  1.00  0.00      R00  C  
ATOM   3005  C   GLU 0 193       3.290 -17.527  19.885  1.00  0.00      R00  C  
ATOM   3006  O   GLU 0 193       3.013 -18.757  19.971  1.00  0.00      R00  O  
ATOM   3007  CB  GLU 0 193       1.026 -17.114  20.877  1.00  0.00      R00  C  
ATOM   3008  CG  GLU 0 193      -0.130 -16.174  21.191  1.00  0.00      R00  C  
ATOM   3009  CD  GLU 0 193      -1.001 -16.857  22.147  1.00  0.00      R00  C  
ATOM   3010  OE1 GLU 0 193      -0.553 -17.222  23.254  1.00  0.00      R00  O  
ATOM   3011  OE2 GLU 0 193      -2.158 -17.212  21.811  1.00  0.00      R00  O1-
ATOM   3012  H   GLU 0 193       0.764 -16.218  18.420  1.00  0.00      R00  H  
ATOM   3013  HA  GLU 0 193       2.641 -15.812  20.638  1.00  0.00           H  
ATOM   3014  HB3 GLU 0 193       1.565 -17.394  21.782  1.00  0.00           H  
ATOM   3015  HB2 GLU 0 193       0.622 -18.015  20.417  1.00  0.00           H  
ATOM   3016  HG3 GLU 0 193      -0.701 -15.980  20.283  1.00  0.00           H  
ATOM   3017  HG2 GLU 0 193       0.112 -15.231  21.682  1.00  0.00           H  
ATOM   3018  N   LYS 0 194       4.486 -16.973  19.600  1.00  0.00      R00  N  
ATOM   3019  CA  LYS 0 194       5.690 -17.618  19.378  1.00  0.00      R00  C  
ATOM   3020  C   LYS 0 194       6.591 -16.923  20.435  1.00  0.00      R00  C  
ATOM   3021  O   LYS 0 194       6.289 -17.085  21.539  1.00  0.00      R00  O  
ATOM   3022  CB  LYS 0 194       6.142 -17.466  17.901  1.00  0.00      R00  C  
ATOM   3023  CG  LYS 0 194       7.473 -18.260  17.615  1.00  0.00      R00  C  
ATOM   3024  CD  LYS 0 194       8.028 -17.963  16.217  1.00  0.00      R00  C  
ATOM   3025  CE  LYS 0 194       9.293 -18.780  15.852  1.00  0.00      R00  C  
ATOM   3026  NZ  LYS 0 194      10.397 -18.349  16.650  1.00  0.00      R00  N1+
ATOM   3027  H   LYS 0 194       4.466 -15.964  19.572  1.00  0.00      R00  H  
ATOM   3028  HZ1 LYS 0 194      11.005 -18.061  15.897  1.00  0.00      R00  H  
ATOM   3029  HZ2 LYS 0 194      10.321 -17.465  17.133  1.00  0.00      R00  H  
ATOM   3030  HZ3 LYS 0 194      10.969 -18.994  17.177  1.00  0.00      R00  H  
ATOM   3031  HA  LYS 0 194       5.618 -18.630  19.777  1.00  0.00           H  
ATOM   3032  HB3 LYS 0 194       6.249 -16.407  17.667  1.00  0.00           H  
ATOM   3033  HB2 LYS 0 194       5.382 -17.808  17.199  1.00  0.00           H  
ATOM   3034  HG3 LYS 0 194       7.193 -19.305  17.743  1.00  0.00           H  
ATOM   3035  HG2 LYS 0 194       8.250 -18.024  18.341  1.00  0.00           H  
ATOM   3036  HD3 LYS 0 194       8.296 -16.917  16.364  1.00  0.00           H  
ATOM   3037  HD2 LYS 0 194       7.200 -18.008  15.509  1.00  0.00           H  
ATOM   3038  HE3 LYS 0 194       9.538 -18.698  14.793  1.00  0.00           H  
ATOM   3039  HE2 LYS 0 194       9.124 -19.784  16.239  1.00  0.00           H  
ATOM   3040  N   ASP 0 195       7.697 -16.228  20.014  1.00  0.00      R00  N  
ATOM   3041  CA  ASP 0 195       8.566 -15.665  21.001  1.00  0.00      R00  C  
ATOM   3042  C   ASP 0 195       8.033 -14.277  21.517  1.00  0.00      R00  C  
ATOM   3043  O   ASP 0 195       7.211 -13.647  20.890  1.00  0.00      R00  O  
ATOM   3044  CB  ASP 0 195       9.920 -15.220  20.395  1.00  0.00      R00  C  
ATOM   3045  CG  ASP 0 195      10.570 -16.173  19.454  1.00  0.00      R00  C  
ATOM   3046  OD1 ASP 0 195      11.489 -16.913  19.929  1.00  0.00      R00  O  
ATOM   3047  OD2 ASP 0 195      10.327 -16.124  18.247  1.00  0.00      R00  O1-
ATOM   3048  H   ASP 0 195       8.030 -16.155  19.063  1.00  0.00      R00  H  
ATOM   3049  HA  ASP 0 195       8.686 -16.304  21.877  1.00  0.00           H  
ATOM   3050  HB3 ASP 0 195      10.674 -14.985  21.145  1.00  0.00           H  
ATOM   3051  HB2 ASP 0 195       9.870 -14.277  19.851  1.00  0.00           H  
ATOM   3052  N   LEU 0 196       8.679 -13.815  22.593  1.00  0.00      R00  N  
ATOM   3053  CA  LEU 0 196       8.530 -12.539  23.174  1.00  0.00      R00  C  
ATOM   3054  C   LEU 0 196       9.649 -11.640  22.548  1.00  0.00      R00  C  
ATOM   3055  O   LEU 0 196       9.462 -10.900  21.561  1.00  0.00      R00  O  
ATOM   3056  CB  LEU 0 196       8.437 -12.619  24.749  1.00  0.00      R00  C  
ATOM   3057  CG  LEU 0 196       7.238 -13.340  25.385  1.00  0.00      R00  C  
ATOM   3058  CD1 LEU 0 196       7.461 -13.747  26.859  1.00  0.00      R00  C  
ATOM   3059  CD2 LEU 0 196       5.994 -12.423  25.259  1.00  0.00      R00  C  
ATOM   3060  H   LEU 0 196       9.478 -14.297  22.979  1.00  0.00      R00  H  
ATOM   3061  HA  LEU 0 196       7.591 -12.124  22.807  1.00  0.00           H  
ATOM   3062  HB3 LEU 0 196       8.565 -11.617  25.156  1.00  0.00           H  
ATOM   3063  HB2 LEU 0 196       9.319 -13.192  25.034  1.00  0.00           H  
ATOM   3064  HG  LEU 0 196       6.917 -14.189  24.781  1.00  0.00           H  
ATOM   3065 HD11 LEU 0 196       6.713 -13.505  27.614  1.00  0.00           H  
ATOM   3066 HD12 LEU 0 196       7.573 -14.831  26.875  1.00  0.00           H  
ATOM   3067 HD13 LEU 0 196       8.422 -13.452  27.280  1.00  0.00           H  
ATOM   3068 HD21 LEU 0 196       5.746 -12.149  24.234  1.00  0.00           H  
ATOM   3069 HD22 LEU 0 196       5.118 -12.858  25.741  1.00  0.00           H  
ATOM   3070 HD23 LEU 0 196       6.188 -11.480  25.770  1.00  0.00           H  
ATOM   3071  N   ASN 0 197      10.837 -11.686  23.201  1.00  0.00      R00  N  
ATOM   3072  CA  ASN 0 197      11.968 -10.711  23.091  1.00  0.00      R00  C  
ATOM   3073  C   ASN 0 197      12.646 -10.325  21.767  1.00  0.00      R00  C  
ATOM   3074  O   ASN 0 197      13.564  -9.521  21.772  1.00  0.00      R00  O  
ATOM   3075  CB  ASN 0 197      13.128 -11.210  24.055  1.00  0.00      R00  C  
ATOM   3076  CG  ASN 0 197      12.650 -11.653  25.436  1.00  0.00      R00  C  
ATOM   3077  OD1 ASN 0 197      11.467 -11.555  25.741  1.00  0.00      R00  O  
ATOM   3078  ND2 ASN 0 197      13.523 -12.274  26.164  1.00  0.00      R00  N  
ATOM   3079  H   ASN 0 197      10.733 -12.137  24.098  1.00  0.00      R00  H  
ATOM   3080 HD21 ASN 0 197      13.325 -12.682  27.066  1.00  0.00      R00  H  
ATOM   3081 HD22 ASN 0 197      14.458 -12.399  25.803  1.00  0.00      R00  H  
ATOM   3082  HA  ASN 0 197      11.625  -9.744  23.459  1.00  0.00           H  
ATOM   3083  HB3 ASN 0 197      13.918 -10.481  24.234  1.00  0.00           H  
ATOM   3084  HB2 ASN 0 197      13.475 -12.165  23.661  1.00  0.00           H  
ATOM   3085  N   LYS 0 198      12.322 -11.068  20.743  1.00  0.00      R00  N  
ATOM   3086  CA  LYS 0 198      12.626 -10.829  19.316  1.00  0.00      R00  C  
ATOM   3087  C   LYS 0 198      11.469 -11.262  18.417  1.00  0.00      R00  C  
ATOM   3088  O   LYS 0 198      11.630 -11.521  17.204  1.00  0.00      R00  O  
ATOM   3089  CB  LYS 0 198      14.038 -11.372  18.914  1.00  0.00      R00  C  
ATOM   3090  CG  LYS 0 198      14.381 -12.771  19.383  1.00  0.00      R00  C  
ATOM   3091  CD  LYS 0 198      13.751 -13.896  18.546  1.00  0.00      R00  C  
ATOM   3092  CE  LYS 0 198      14.376 -15.360  18.563  1.00  0.00      R00  C  
ATOM   3093  NZ  LYS 0 198      14.125 -16.139  19.806  1.00  0.00      R00  N1+
ATOM   3094  H   LYS 0 198      11.711 -11.859  20.891  1.00  0.00      R00  H  
ATOM   3095  HZ1 LYS 0 198      13.156 -16.354  19.989  1.00  0.00      R00  H  
ATOM   3096  HZ2 LYS 0 198      14.753 -16.917  19.658  1.00  0.00      R00  H  
ATOM   3097  HZ3 LYS 0 198      14.428 -15.624  20.619  1.00  0.00      R00  H  
ATOM   3098  HA  LYS 0 198      12.762  -9.760  19.154  1.00  0.00           H  
ATOM   3099  HB3 LYS 0 198      14.735 -10.760  19.487  1.00  0.00           H  
ATOM   3100  HB2 LYS 0 198      14.252 -11.224  17.856  1.00  0.00           H  
ATOM   3101  HG3 LYS 0 198      14.094 -12.968  20.416  1.00  0.00           H  
ATOM   3102  HG2 LYS 0 198      15.465 -12.861  19.441  1.00  0.00           H  
ATOM   3103  HD3 LYS 0 198      13.667 -13.571  17.509  1.00  0.00           H  
ATOM   3104  HD2 LYS 0 198      12.743 -14.105  18.905  1.00  0.00           H  
ATOM   3105  HE3 LYS 0 198      15.465 -15.338  18.518  1.00  0.00           H  
ATOM   3106  HE2 LYS 0 198      14.069 -16.001  17.737  1.00  0.00           H  
ATOM   3107  N   GLY 0 199      10.263 -11.236  18.915  1.00  0.00      R00  N  
ATOM   3108  CA  GLY 0 199       8.995 -11.607  18.311  1.00  0.00      R00  C  
ATOM   3109  C   GLY 0 199       8.711 -10.592  17.159  1.00  0.00      R00  C  
ATOM   3110  O   GLY 0 199       8.511 -10.919  15.979  1.00  0.00      R00  O  
ATOM   3111  H   GLY 0 199      10.163 -11.136  19.915  1.00  0.00      R00  H  
ATOM   3112  HA3 GLY 0 199       8.172 -11.629  19.026  1.00  0.00           H  
ATOM   3113  HA2 GLY 0 199       9.164 -12.640  18.007  1.00  0.00           H  
ATOM   3114  N   GLN 0 200       8.419  -9.317  17.597  1.00  0.00      R00  N  
ATOM   3115  CA  GLN 0 200       8.008  -8.193  16.780  1.00  0.00      R00  C  
ATOM   3116  C   GLN 0 200       9.070  -7.837  15.698  1.00  0.00      R00  C  
ATOM   3117  O   GLN 0 200       8.729  -7.499  14.558  1.00  0.00      R00  O  
ATOM   3118  CB  GLN 0 200       7.422  -7.045  17.720  1.00  0.00      R00  C  
ATOM   3119  CG  GLN 0 200       6.952  -5.920  16.823  1.00  0.00      R00  C  
ATOM   3120  CD  GLN 0 200       5.629  -6.210  16.021  1.00  0.00      R00  C  
ATOM   3121  OE1 GLN 0 200       4.869  -7.157  16.264  1.00  0.00      R00  O  
ATOM   3122  NE2 GLN 0 200       5.425  -5.406  15.069  1.00  0.00      R00  N  
ATOM   3123  H   GLN 0 200       8.533  -9.208  18.594  1.00  0.00      R00  H  
ATOM   3124 HE21 GLN 0 200       4.556  -5.452  14.556  1.00  0.00      R00  H  
ATOM   3125 HE22 GLN 0 200       5.971  -4.563  14.962  1.00  0.00      R00  H  
ATOM   3126  HA  GLN 0 200       7.192  -8.592  16.177  1.00  0.00           H  
ATOM   3127  HB3 GLN 0 200       8.353  -6.738  18.197  1.00  0.00           H  
ATOM   3128  HB2 GLN 0 200       6.710  -7.356  18.484  1.00  0.00           H  
ATOM   3129  HG3 GLN 0 200       7.753  -5.649  16.135  1.00  0.00           H  
ATOM   3130  HG2 GLN 0 200       6.766  -4.997  17.372  1.00  0.00           H  
ATOM   3131  N   THR 0 201      10.379  -7.722  16.071  1.00  0.00      R00  N  
ATOM   3132  CA  THR 0 201      11.381  -7.398  15.081  1.00  0.00      R00  C  
ATOM   3133  C   THR 0 201      11.340  -8.502  14.009  1.00  0.00      R00  C  
ATOM   3134  O   THR 0 201      11.151  -8.147  12.849  1.00  0.00      R00  O  
ATOM   3135  CB  THR 0 201      12.811  -7.454  15.687  1.00  0.00      R00  C  
ATOM   3136  OG1 THR 0 201      12.790  -8.569  16.699  1.00  0.00      R00  O  
ATOM   3137  CG2 THR 0 201      13.249  -6.212  16.438  1.00  0.00      R00  C  
ATOM   3138  H   THR 0 201      10.710  -7.794  17.023  1.00  0.00      R00  H  
ATOM   3139  HG1 THR 0 201      12.428  -8.241  17.526  1.00  0.00      R00  H  
ATOM   3140  HA  THR 0 201      11.110  -6.422  14.679  1.00  0.00           H  
ATOM   3141  HB  THR 0 201      13.453  -7.749  14.857  1.00  0.00           H  
ATOM   3142 HG21 THR 0 201      12.580  -6.190  17.298  1.00  0.00           H  
ATOM   3143 HG22 THR 0 201      14.278  -6.356  16.767  1.00  0.00           H  
ATOM   3144 HG23 THR 0 201      13.430  -5.371  15.768  1.00  0.00           H  
ATOM   3145  N   THR 0 202      11.523  -9.795  14.336  1.00  0.00      R00  N  
ATOM   3146  CA  THR 0 202      11.491 -10.896  13.344  1.00  0.00      R00  C  
ATOM   3147  C   THR 0 202      10.215 -10.870  12.426  1.00  0.00      R00  C  
ATOM   3148  O   THR 0 202      10.440 -10.752  11.224  1.00  0.00      R00  O  
ATOM   3149  CB  THR 0 202      11.739 -12.334  13.875  1.00  0.00      R00  C  
ATOM   3150  OG1 THR 0 202      10.822 -12.668  14.880  1.00  0.00      R00  O  
ATOM   3151  CG2 THR 0 202      13.151 -12.248  14.501  1.00  0.00      R00  C  
ATOM   3152  H   THR 0 202      11.852 -10.141  15.226  1.00  0.00      R00  H  
ATOM   3153  HG1 THR 0 202      10.947 -12.055  15.608  1.00  0.00      R00  H  
ATOM   3154  HA  THR 0 202      12.387 -10.749  12.741  1.00  0.00           H  
ATOM   3155  HB  THR 0 202      11.711 -12.967  12.988  1.00  0.00           H  
ATOM   3156 HG21 THR 0 202      13.207 -11.642  15.406  1.00  0.00           H  
ATOM   3157 HG22 THR 0 202      13.534 -13.221  14.808  1.00  0.00           H  
ATOM   3158 HG23 THR 0 202      13.846 -11.816  13.781  1.00  0.00           H  
ATOM   3159  N   PHE 0 203       9.016 -10.734  12.998  1.00  0.00      R00  N  
ATOM   3160  CA  PHE 0 203       7.745 -10.587  12.306  1.00  0.00      R00  C  
ATOM   3161  C   PHE 0 203       7.707  -9.388  11.327  1.00  0.00      R00  C  
ATOM   3162  O   PHE 0 203       7.305  -9.499  10.133  1.00  0.00      R00  O  
ATOM   3163  CB  PHE 0 203       6.450 -10.527  13.191  1.00  0.00      R00  C  
ATOM   3164  CG  PHE 0 203       5.163 -10.062  12.483  1.00  0.00      R00  C  
ATOM   3165  CD1 PHE 0 203       4.364 -10.923  11.612  1.00  0.00      R00  C  
ATOM   3166  CD2 PHE 0 203       4.694  -8.731  12.719  1.00  0.00      R00  C  
ATOM   3167  CE1 PHE 0 203       3.335 -10.485  10.892  1.00  0.00      R00  C  
ATOM   3168  CE2 PHE 0 203       3.596  -8.232  11.989  1.00  0.00      R00  C  
ATOM   3169  CZ  PHE 0 203       3.037  -9.133  11.057  1.00  0.00      R00  C  
ATOM   3170  H   PHE 0 203       9.047 -10.759  14.008  1.00  0.00      R00  H  
ATOM   3171  HA  PHE 0 203       7.653 -11.509  11.733  1.00  0.00           H  
ATOM   3172  HB3 PHE 0 203       6.532  -9.897  14.077  1.00  0.00           H  
ATOM   3173  HB2 PHE 0 203       6.351 -11.542  13.578  1.00  0.00           H  
ATOM   3174  HD1 PHE 0 203       4.491 -11.994  11.554  1.00  0.00           H  
ATOM   3175  HD2 PHE 0 203       5.218  -8.096  13.418  1.00  0.00           H  
ATOM   3176  HE1 PHE 0 203       2.733 -10.952  10.126  1.00  0.00           H  
ATOM   3177  HE2 PHE 0 203       3.184  -7.235  12.034  1.00  0.00           H  
ATOM   3178  HZ  PHE 0 203       2.223  -8.787  10.438  1.00  0.00           H  
ATOM   3179  N   THR 0 204       8.245  -8.234  11.841  1.00  0.00      R00  N  
ATOM   3180  CA  THR 0 204       8.188  -7.014  10.994  1.00  0.00      R00  C  
ATOM   3181  C   THR 0 204       9.154  -7.085   9.743  1.00  0.00      R00  C  
ATOM   3182  O   THR 0 204       8.749  -6.672   8.630  1.00  0.00      R00  O  
ATOM   3183  CB  THR 0 204       8.645  -5.812  11.927  1.00  0.00      R00  C  
ATOM   3184  OG1 THR 0 204       7.550  -5.618  12.788  1.00  0.00      R00  O  
ATOM   3185  CG2 THR 0 204       9.044  -4.458  11.121  1.00  0.00      R00  C  
ATOM   3186  H   THR 0 204       8.543  -8.191  12.805  1.00  0.00      R00  H  
ATOM   3187  HG1 THR 0 204       7.851  -6.123  13.548  1.00  0.00      R00  H  
ATOM   3188  HA  THR 0 204       7.158  -6.786  10.719  1.00  0.00           H  
ATOM   3189  HB  THR 0 204       9.531  -6.137  12.473  1.00  0.00           H  
ATOM   3190 HG21 THR 0 204       9.322  -3.603  11.737  1.00  0.00           H  
ATOM   3191 HG22 THR 0 204       9.897  -4.724  10.497  1.00  0.00           H  
ATOM   3192 HG23 THR 0 204       8.183  -4.120  10.543  1.00  0.00           H  
ATOM   3193  N   LEU 0 205      10.363  -7.689   9.915  1.00  0.00      R00  N  
ATOM   3194  CA  LEU 0 205      11.414  -7.999   8.997  1.00  0.00      R00  C  
ATOM   3195  C   LEU 0 205      10.976  -9.070   7.949  1.00  0.00      R00  C  
ATOM   3196  O   LEU 0 205      11.278  -8.925   6.766  1.00  0.00      R00  O  
ATOM   3197  CB  LEU 0 205      12.643  -8.493   9.774  1.00  0.00      R00  C  
ATOM   3198  CG  LEU 0 205      13.493  -7.387  10.491  1.00  0.00      R00  C  
ATOM   3199  CD1 LEU 0 205      14.235  -7.844  11.764  1.00  0.00      R00  C  
ATOM   3200  CD2 LEU 0 205      14.472  -6.842   9.416  1.00  0.00      R00  C  
ATOM   3201  H   LEU 0 205      10.409  -8.229  10.767  1.00  0.00      R00  H  
ATOM   3202  HA  LEU 0 205      11.724  -7.146   8.392  1.00  0.00           H  
ATOM   3203  HB3 LEU 0 205      13.247  -8.974   9.004  1.00  0.00           H  
ATOM   3204  HB2 LEU 0 205      12.276  -9.221  10.498  1.00  0.00           H  
ATOM   3205  HG  LEU 0 205      12.877  -6.541  10.796  1.00  0.00           H  
ATOM   3206 HD11 LEU 0 205      15.318  -7.752  11.846  1.00  0.00           H  
ATOM   3207 HD12 LEU 0 205      13.896  -7.077  12.460  1.00  0.00           H  
ATOM   3208 HD13 LEU 0 205      13.971  -8.791  12.234  1.00  0.00           H  
ATOM   3209 HD21 LEU 0 205      15.038  -6.026   9.866  1.00  0.00           H  
ATOM   3210 HD22 LEU 0 205      15.226  -7.538   9.048  1.00  0.00           H  
ATOM   3211 HD23 LEU 0 205      13.893  -6.528   8.548  1.00  0.00           H  
ATOM   3212  N   TYR 0 206      10.361 -10.061   8.557  1.00  0.00      R00  N  
ATOM   3213  CA  TYR 0 206       9.622 -11.039   7.769  1.00  0.00      R00  C  
ATOM   3214  C   TYR 0 206       8.372 -10.515   6.931  1.00  0.00      R00  C  
ATOM   3215  O   TYR 0 206       8.376 -10.873   5.779  1.00  0.00      R00  O  
ATOM   3216  CB  TYR 0 206       9.208 -12.209   8.753  1.00  0.00      R00  C  
ATOM   3217  CG  TYR 0 206       8.190 -13.266   8.248  1.00  0.00      R00  C  
ATOM   3218  CD1 TYR 0 206       8.636 -14.495   7.646  1.00  0.00      R00  C  
ATOM   3219  CE1 TYR 0 206       7.730 -15.584   7.510  1.00  0.00      R00  C  
ATOM   3220  CD2 TYR 0 206       6.811 -13.143   8.475  1.00  0.00      R00  C  
ATOM   3221  CE2 TYR 0 206       5.868 -14.187   8.307  1.00  0.00      R00  C  
ATOM   3222  CZ  TYR 0 206       6.346 -15.389   7.789  1.00  0.00      R00  C  
ATOM   3223  OH  TYR 0 206       5.478 -16.456   7.778  1.00  0.00      R00  O  
ATOM   3224  H   TYR 0 206      10.196 -10.110   9.552  1.00  0.00      R00  H  
ATOM   3225  HH  TYR 0 206       4.543 -16.239   7.813  1.00  0.00      R00  H  
ATOM   3226  HA  TYR 0 206      10.315 -11.424   7.022  1.00  0.00           H  
ATOM   3227  HB3 TYR 0 206       8.730 -11.766   9.627  1.00  0.00           H  
ATOM   3228  HB2 TYR 0 206      10.100 -12.778   9.014  1.00  0.00           H  
ATOM   3229  HD1 TYR 0 206       9.685 -14.586   7.409  1.00  0.00           H  
ATOM   3230  HE1 TYR 0 206       8.082 -16.535   7.138  1.00  0.00           H  
ATOM   3231  HD2 TYR 0 206       6.414 -12.265   8.963  1.00  0.00           H  
ATOM   3232  HE2 TYR 0 206       4.873 -14.150   8.725  1.00  0.00           H  
ATOM   3233  N   SER 0 207       7.652  -9.526   7.414  1.00  0.00      R00  N  
ATOM   3234  CA  SER 0 207       6.599  -8.908   6.644  1.00  0.00      R00  C  
ATOM   3235  C   SER 0 207       7.144  -8.027   5.539  1.00  0.00      R00  C  
ATOM   3236  O   SER 0 207       6.539  -7.974   4.477  1.00  0.00      R00  O  
ATOM   3237  CB  SER 0 207       5.559  -8.349   7.667  1.00  0.00      R00  C  
ATOM   3238  OG  SER 0 207       4.786  -9.374   8.308  1.00  0.00      R00  O  
ATOM   3239  H   SER 0 207       7.961  -9.184   8.312  1.00  0.00      R00  H  
ATOM   3240  HG  SER 0 207       5.199  -9.513   9.164  1.00  0.00      R00  H  
ATOM   3241  HA  SER 0 207       6.068  -9.718   6.144  1.00  0.00           H  
ATOM   3242  HB3 SER 0 207       4.853  -7.785   7.058  1.00  0.00           H  
ATOM   3243  HB2 SER 0 207       6.016  -7.643   8.362  1.00  0.00           H  
ATOM   3244  N   PHE 0 208       8.312  -7.393   5.838  1.00  0.00      R00  N  
ATOM   3245  CA  PHE 0 208       8.957  -6.425   4.894  1.00  0.00      R00  C  
ATOM   3246  C   PHE 0 208       9.618  -7.177   3.728  1.00  0.00      R00  C  
ATOM   3247  O   PHE 0 208       9.512  -6.728   2.553  1.00  0.00      R00  O  
ATOM   3248  CB  PHE 0 208       9.946  -5.561   5.659  1.00  0.00      R00  C  
ATOM   3249  CG  PHE 0 208      10.939  -4.700   4.846  1.00  0.00      R00  C  
ATOM   3250  CD1 PHE 0 208      12.176  -5.283   4.449  1.00  0.00      R00  C  
ATOM   3251  CD2 PHE 0 208      10.688  -3.379   4.504  1.00  0.00      R00  C  
ATOM   3252  CE1 PHE 0 208      12.979  -4.607   3.523  1.00  0.00      R00  C  
ATOM   3253  CE2 PHE 0 208      11.548  -2.679   3.729  1.00  0.00      R00  C  
ATOM   3254  CZ  PHE 0 208      12.684  -3.262   3.266  1.00  0.00      R00  C  
ATOM   3255  H   PHE 0 208       8.673  -7.436   6.780  1.00  0.00      R00  H  
ATOM   3256  HA  PHE 0 208       8.247  -5.762   4.399  1.00  0.00           H  
ATOM   3257  HB3 PHE 0 208      10.561  -6.134   6.354  1.00  0.00           H  
ATOM   3258  HB2 PHE 0 208       9.416  -4.873   6.316  1.00  0.00           H  
ATOM   3259  HD1 PHE 0 208      12.518  -6.294   4.614  1.00  0.00           H  
ATOM   3260  HD2 PHE 0 208       9.783  -2.875   4.812  1.00  0.00           H  
ATOM   3261  HE1 PHE 0 208      13.816  -5.161   3.122  1.00  0.00           H  
ATOM   3262  HE2 PHE 0 208      11.273  -1.659   3.503  1.00  0.00           H  
ATOM   3263  HZ  PHE 0 208      13.223  -2.680   2.534  1.00  0.00           H  
ATOM   3264  N   ALA 0 209      10.252  -8.297   4.034  1.00  0.00      R00  N  
ATOM   3265  CA  ALA 0 209      10.841  -9.156   3.021  1.00  0.00      R00  C  
ATOM   3266  C   ALA 0 209       9.864  -9.796   2.079  1.00  0.00      R00  C  
ATOM   3267  O   ALA 0 209      10.194  -9.992   0.886  1.00  0.00      R00  O  
ATOM   3268  CB  ALA 0 209      11.551 -10.310   3.768  1.00  0.00      R00  C  
ATOM   3269  H   ALA 0 209      10.257  -8.488   5.026  1.00  0.00      R00  H  
ATOM   3270  HA  ALA 0 209      11.464  -8.550   2.363  1.00  0.00           H  
ATOM   3271  HB1 ALA 0 209      11.578 -11.279   3.271  1.00  0.00           H  
ATOM   3272  HB2 ALA 0 209      12.507  -9.992   4.184  1.00  0.00           H  
ATOM   3273  HB3 ALA 0 209      11.057 -10.549   4.710  1.00  0.00           H  
ATOM   3274  N   LEU 0 210       8.644 -10.040   2.543  1.00  0.00      R00  N  
ATOM   3275  CA  LEU 0 210       7.607 -10.660   1.689  1.00  0.00      R00  C  
ATOM   3276  C   LEU 0 210       6.755  -9.617   0.937  1.00  0.00      R00  C  
ATOM   3277  O   LEU 0 210       6.850  -9.430  -0.223  1.00  0.00      R00  O  
ATOM   3278  CB  LEU 0 210       6.638 -11.620   2.541  1.00  0.00      R00  C  
ATOM   3279  CG  LEU 0 210       7.313 -12.952   2.962  1.00  0.00      R00  C  
ATOM   3280  CD1 LEU 0 210       6.679 -13.684   4.140  1.00  0.00      R00  C  
ATOM   3281  CD2 LEU 0 210       7.441 -13.879   1.690  1.00  0.00      R00  C  
ATOM   3282  H   LEU 0 210       8.312  -9.889   3.485  1.00  0.00      R00  H  
ATOM   3283  HA  LEU 0 210       8.119 -11.255   0.933  1.00  0.00           H  
ATOM   3284  HB3 LEU 0 210       5.708 -11.855   2.025  1.00  0.00           H  
ATOM   3285  HB2 LEU 0 210       6.473 -11.052   3.456  1.00  0.00           H  
ATOM   3286  HG  LEU 0 210       8.340 -12.678   3.204  1.00  0.00           H  
ATOM   3287 HD11 LEU 0 210       5.757 -13.225   4.498  1.00  0.00           H  
ATOM   3288 HD12 LEU 0 210       6.416 -14.701   3.846  1.00  0.00           H  
ATOM   3289 HD13 LEU 0 210       7.395 -13.627   4.959  1.00  0.00           H  
ATOM   3290 HD21 LEU 0 210       6.672 -14.652   1.683  1.00  0.00           H  
ATOM   3291 HD22 LEU 0 210       7.281 -13.310   0.774  1.00  0.00           H  
ATOM   3292 HD23 LEU 0 210       8.413 -14.371   1.719  1.00  0.00           H  
ATOM   3293  N   GLY 0 211       6.119  -8.764   1.778  1.00  0.00      R00  N  
ATOM   3294  CA  GLY 0 211       5.225  -7.717   1.404  1.00  0.00      R00  C  
ATOM   3295  C   GLY 0 211       5.884  -6.346   1.036  1.00  0.00      R00  C  
ATOM   3296  O   GLY 0 211       5.162  -5.339   1.082  1.00  0.00      R00  O  
ATOM   3297  H   GLY 0 211       6.186  -8.774   2.786  1.00  0.00      R00  H  
ATOM   3298  HA3 GLY 0 211       4.533  -7.500   2.218  1.00  0.00           H  
ATOM   3299  HA2 GLY 0 211       4.559  -7.981   0.583  1.00  0.00           H  
ATOM   3300  N   PHE 0 212       7.158  -6.356   0.709  1.00  0.00      R00  N  
ATOM   3301  CA  PHE 0 212       7.789  -5.161   0.061  1.00  0.00      R00  C  
ATOM   3302  C   PHE 0 212       9.035  -5.504  -0.830  1.00  0.00      R00  C  
ATOM   3303  O   PHE 0 212       9.048  -5.102  -1.982  1.00  0.00      R00  O  
ATOM   3304  CB  PHE 0 212       8.213  -4.038   1.102  1.00  0.00      R00  C  
ATOM   3305  CG  PHE 0 212       8.988  -2.835   0.634  1.00  0.00      R00  C  
ATOM   3306  CD1 PHE 0 212      10.409  -2.813   0.681  1.00  0.00      R00  C  
ATOM   3307  CD2 PHE 0 212       8.310  -1.753  -0.007  1.00  0.00      R00  C  
ATOM   3308  CE1 PHE 0 212      11.178  -1.718   0.299  1.00  0.00      R00  C  
ATOM   3309  CE2 PHE 0 212       9.095  -0.555  -0.304  1.00  0.00      R00  C  
ATOM   3310  CZ  PHE 0 212      10.461  -0.641  -0.138  1.00  0.00      R00  C  
ATOM   3311  H   PHE 0 212       7.590  -7.268   0.655  1.00  0.00      R00  H  
ATOM   3312  HA  PHE 0 212       7.098  -4.734  -0.667  1.00  0.00           H  
ATOM   3313  HB3 PHE 0 212       8.776  -4.465   1.932  1.00  0.00           H  
ATOM   3314  HB2 PHE 0 212       7.347  -3.670   1.651  1.00  0.00           H  
ATOM   3315  HD1 PHE 0 212      10.891  -3.630   1.198  1.00  0.00           H  
ATOM   3316  HD2 PHE 0 212       7.246  -1.814  -0.181  1.00  0.00           H  
ATOM   3317  HE1 PHE 0 212      12.243  -1.637   0.460  1.00  0.00           H  
ATOM   3318  HE2 PHE 0 212       8.662   0.362  -0.677  1.00  0.00           H  
ATOM   3319  HZ  PHE 0 212      11.118   0.159  -0.446  1.00  0.00           H  
ATOM   3320  N   ALA 0 213       9.982  -6.152  -0.235  1.00  0.00      R00  N  
ATOM   3321  CA  ALA 0 213      11.286  -6.365  -0.811  1.00  0.00      R00  C  
ATOM   3322  C   ALA 0 213      11.359  -7.447  -2.019  1.00  0.00      R00  C  
ATOM   3323  O   ALA 0 213      11.841  -7.099  -3.122  1.00  0.00      R00  O  
ATOM   3324  CB  ALA 0 213      12.309  -6.691   0.269  1.00  0.00      R00  C  
ATOM   3325  H   ALA 0 213       9.940  -6.259   0.768  1.00  0.00      R00  H  
ATOM   3326  HA  ALA 0 213      11.598  -5.428  -1.272  1.00  0.00           H  
ATOM   3327  HB1 ALA 0 213      13.316  -6.771  -0.140  1.00  0.00           H  
ATOM   3328  HB2 ALA 0 213      12.315  -6.027   1.133  1.00  0.00           H  
ATOM   3329  HB3 ALA 0 213      12.206  -7.669   0.741  1.00  0.00           H  
ATOM   3330  N   ALA 0 214      10.984  -8.721  -1.731  1.00  0.00      R00  N  
ATOM   3331  CA  ALA 0 214      10.806  -9.842  -2.742  1.00  0.00      R00  C  
ATOM   3332  C   ALA 0 214      10.195  -9.300  -4.113  1.00  0.00      R00  C  
ATOM   3333  O   ALA 0 214      10.949  -9.239  -5.088  1.00  0.00      R00  O  
ATOM   3334  CB  ALA 0 214      10.028 -10.934  -2.038  1.00  0.00      R00  C  
ATOM   3335  H   ALA 0 214      10.801  -8.969  -0.769  1.00  0.00      R00  H  
ATOM   3336  HA  ALA 0 214      11.824 -10.172  -2.949  1.00  0.00           H  
ATOM   3337  HB1 ALA 0 214       9.113 -10.694  -1.498  1.00  0.00           H  
ATOM   3338  HB2 ALA 0 214       9.736 -11.640  -2.815  1.00  0.00           H  
ATOM   3339  HB3 ALA 0 214      10.697 -11.330  -1.275  1.00  0.00           H  
ATOM   3340  N   PRO 0 215       8.923  -8.798  -4.075  1.00  0.00      R00  N  
ATOM   3341  CA  PRO 0 215       8.286  -8.294  -5.375  1.00  0.00      R00  C  
ATOM   3342  C   PRO 0 215       8.869  -7.021  -5.969  1.00  0.00      R00  C  
ATOM   3343  O   PRO 0 215       9.116  -6.968  -7.148  1.00  0.00      R00  O  
ATOM   3344  CD  PRO 0 215       7.952  -8.720  -2.980  1.00  0.00      R00  C  
ATOM   3345  CB  PRO 0 215       6.792  -8.169  -4.961  1.00  0.00      R00  C  
ATOM   3346  CG  PRO 0 215       6.826  -7.799  -3.450  1.00  0.00      R00  C  
ATOM   3347  HD2 PRO 0 215       8.466  -8.510  -2.043  1.00  0.00           H  
ATOM   3348  HD3 PRO 0 215       7.502  -9.689  -2.759  1.00  0.00           H  
ATOM   3349  HA  PRO 0 215       8.295  -9.047  -6.163  1.00  0.00           H  
ATOM   3350  HB3 PRO 0 215       6.345  -9.154  -5.096  1.00  0.00           H  
ATOM   3351  HB2 PRO 0 215       6.228  -7.554  -5.662  1.00  0.00           H  
ATOM   3352  HG2 PRO 0 215       7.109  -6.753  -3.332  1.00  0.00           H  
ATOM   3353  HG3 PRO 0 215       5.957  -8.026  -2.833  1.00  0.00           H  
ATOM   3354  N   LEU 0 216       9.260  -6.060  -5.154  1.00  0.00      R00  N  
ATOM   3355  CA  LEU 0 216      10.015  -4.898  -5.714  1.00  0.00      R00  C  
ATOM   3356  C   LEU 0 216      11.347  -5.175  -6.370  1.00  0.00      R00  C  
ATOM   3357  O   LEU 0 216      11.707  -4.564  -7.358  1.00  0.00      R00  O  
ATOM   3358  CB  LEU 0 216      10.097  -3.769  -4.636  1.00  0.00      R00  C  
ATOM   3359  CG  LEU 0 216      10.416  -2.311  -5.038  1.00  0.00      R00  C  
ATOM   3360  CD1 LEU 0 216       9.420  -1.686  -6.114  1.00  0.00      R00  C  
ATOM   3361  CD2 LEU 0 216      10.636  -1.342  -3.854  1.00  0.00      R00  C  
ATOM   3362  H   LEU 0 216       8.989  -6.090  -4.182  1.00  0.00      R00  H  
ATOM   3363  HA  LEU 0 216       9.379  -4.419  -6.459  1.00  0.00           H  
ATOM   3364  HB3 LEU 0 216      10.885  -4.106  -3.962  1.00  0.00           H  
ATOM   3365  HB2 LEU 0 216       9.217  -3.731  -3.994  1.00  0.00           H  
ATOM   3366  HG  LEU 0 216      11.399  -2.280  -5.506  1.00  0.00           H  
ATOM   3367 HD11 LEU 0 216       9.196  -0.698  -5.712  1.00  0.00           H  
ATOM   3368 HD12 LEU 0 216       9.834  -1.487  -7.103  1.00  0.00           H  
ATOM   3369 HD13 LEU 0 216       8.433  -2.146  -6.146  1.00  0.00           H  
ATOM   3370 HD21 LEU 0 216      11.286  -0.478  -3.990  1.00  0.00           H  
ATOM   3371 HD22 LEU 0 216       9.716  -0.823  -3.584  1.00  0.00           H  
ATOM   3372 HD23 LEU 0 216      10.801  -1.903  -2.934  1.00  0.00           H  
ATOM   3373  N   THR 0 217      12.004  -6.200  -5.838  1.00  0.00      R00  N  
ATOM   3374  CA  THR 0 217      13.184  -6.722  -6.508  1.00  0.00      R00  C  
ATOM   3375  C   THR 0 217      12.857  -7.356  -7.842  1.00  0.00      R00  C  
ATOM   3376  O   THR 0 217      13.408  -6.879  -8.823  1.00  0.00      R00  O  
ATOM   3377  CB  THR 0 217      13.981  -7.747  -5.627  1.00  0.00      R00  C  
ATOM   3378  OG1 THR 0 217      14.200  -7.162  -4.358  1.00  0.00      R00  O  
ATOM   3379  CG2 THR 0 217      15.385  -8.174  -6.097  1.00  0.00      R00  C  
ATOM   3380  H   THR 0 217      11.673  -6.650  -4.996  1.00  0.00      R00  H  
ATOM   3381  HG1 THR 0 217      13.387  -7.128  -3.847  1.00  0.00      R00  H  
ATOM   3382  HA  THR 0 217      13.865  -5.882  -6.639  1.00  0.00           H  
ATOM   3383  HB  THR 0 217      13.396  -8.664  -5.556  1.00  0.00           H  
ATOM   3384 HG21 THR 0 217      15.298  -8.858  -6.941  1.00  0.00           H  
ATOM   3385 HG22 THR 0 217      15.969  -7.332  -6.469  1.00  0.00           H  
ATOM   3386 HG23 THR 0 217      15.947  -8.636  -5.285  1.00  0.00           H  
ATOM   3387  N   LEU 0 218      11.895  -8.299  -7.878  1.00  0.00      R00  N  
ATOM   3388  CA  LEU 0 218      11.392  -8.871  -9.128  1.00  0.00      R00  C  
ATOM   3389  C   LEU 0 218      11.023  -7.892 -10.234  1.00  0.00      R00  C  
ATOM   3390  O   LEU 0 218      11.424  -8.153 -11.375  1.00  0.00      R00  O  
ATOM   3391  CB  LEU 0 218      10.380  -9.931  -8.858  1.00  0.00      R00  C  
ATOM   3392  CG  LEU 0 218      11.002 -11.083  -8.061  1.00  0.00      R00  C  
ATOM   3393  CD1 LEU 0 218       9.912 -12.017  -7.546  1.00  0.00      R00  C  
ATOM   3394  CD2 LEU 0 218      12.147 -11.822  -8.755  1.00  0.00      R00  C  
ATOM   3395  H   LEU 0 218      11.361  -8.428  -7.030  1.00  0.00      R00  H  
ATOM   3396  HA  LEU 0 218      12.237  -9.402  -9.567  1.00  0.00           H  
ATOM   3397  HB3 LEU 0 218       9.781 -10.354  -9.665  1.00  0.00           H  
ATOM   3398  HB2 LEU 0 218       9.638  -9.360  -8.299  1.00  0.00           H  
ATOM   3399  HG  LEU 0 218      11.480 -10.679  -7.169  1.00  0.00           H  
ATOM   3400 HD11 LEU 0 218       8.896 -11.635  -7.651  1.00  0.00           H  
ATOM   3401 HD12 LEU 0 218       9.894 -12.894  -8.193  1.00  0.00           H  
ATOM   3402 HD13 LEU 0 218       9.937 -12.240  -6.479  1.00  0.00           H  
ATOM   3403 HD21 LEU 0 218      12.464 -11.388  -9.704  1.00  0.00           H  
ATOM   3404 HD22 LEU 0 218      13.078 -11.834  -8.187  1.00  0.00           H  
ATOM   3405 HD23 LEU 0 218      11.967 -12.857  -9.045  1.00  0.00           H  
ATOM   3406  N   ILE 0 219      10.299  -6.809  -9.919  1.00  0.00      R00  N  
ATOM   3407  CA  ILE 0 219       9.932  -5.698 -10.731  1.00  0.00      R00  C  
ATOM   3408  C   ILE 0 219      11.148  -5.081 -11.369  1.00  0.00      R00  C  
ATOM   3409  O   ILE 0 219      11.128  -4.777 -12.562  1.00  0.00      R00  O  
ATOM   3410  CB  ILE 0 219       9.115  -4.608 -10.026  1.00  0.00      R00  C  
ATOM   3411  CG2 ILE 0 219       9.324  -3.176 -10.602  1.00  0.00      R00  C  
ATOM   3412  CG1 ILE 0 219       7.615  -5.027  -9.999  1.00  0.00      R00  C  
ATOM   3413  CD1 ILE 0 219       6.802  -4.420  -8.813  1.00  0.00      R00  C  
ATOM   3414  H   ILE 0 219      10.099  -6.723  -8.933  1.00  0.00      R00  H  
ATOM   3415  HA  ILE 0 219       9.391  -6.163 -11.556  1.00  0.00           H  
ATOM   3416  HB  ILE 0 219       9.433  -4.611  -8.984  1.00  0.00           H  
ATOM   3417 HG21 ILE 0 219       9.298  -3.049 -11.684  1.00  0.00           H  
ATOM   3418 HG22 ILE 0 219       8.646  -2.447 -10.157  1.00  0.00           H  
ATOM   3419 HG23 ILE 0 219      10.332  -2.842 -10.358  1.00  0.00           H  
ATOM   3420 HG13 ILE 0 219       7.584  -6.116  -9.961  1.00  0.00           H  
ATOM   3421 HG12 ILE 0 219       7.248  -4.748 -10.987  1.00  0.00           H  
ATOM   3422 HD11 ILE 0 219       6.230  -3.544  -9.122  1.00  0.00           H  
ATOM   3423 HD12 ILE 0 219       6.003  -5.131  -8.604  1.00  0.00           H  
ATOM   3424 HD13 ILE 0 219       7.463  -4.371  -7.948  1.00  0.00           H  
ATOM   3425  N   PHE 0 220      12.187  -4.795 -10.551  1.00  0.00      R00  N  
ATOM   3426  CA  PHE 0 220      13.342  -4.172 -11.212  1.00  0.00      R00  C  
ATOM   3427  C   PHE 0 220      14.135  -5.013 -12.237  1.00  0.00      R00  C  
ATOM   3428  O   PHE 0 220      14.486  -4.502 -13.326  1.00  0.00      R00  O  
ATOM   3429  CB  PHE 0 220      14.235  -3.447 -10.187  1.00  0.00      R00  C  
ATOM   3430  CG  PHE 0 220      13.894  -2.013  -9.814  1.00  0.00      R00  C  
ATOM   3431  CD1 PHE 0 220      13.071  -1.713  -8.707  1.00  0.00      R00  C  
ATOM   3432  CD2 PHE 0 220      14.298  -0.992 -10.693  1.00  0.00      R00  C  
ATOM   3433  CE1 PHE 0 220      12.742  -0.344  -8.440  1.00  0.00      R00  C  
ATOM   3434  CE2 PHE 0 220      14.017   0.362 -10.362  1.00  0.00      R00  C  
ATOM   3435  CZ  PHE 0 220      13.218   0.666  -9.256  1.00  0.00      R00  C  
ATOM   3436  H   PHE 0 220      12.092  -5.109  -9.596  1.00  0.00      R00  H  
ATOM   3437  HA  PHE 0 220      12.986  -3.350 -11.833  1.00  0.00           H  
ATOM   3438  HB3 PHE 0 220      15.251  -3.630 -10.535  1.00  0.00           H  
ATOM   3439  HB2 PHE 0 220      14.229  -4.034  -9.268  1.00  0.00           H  
ATOM   3440  HD1 PHE 0 220      12.874  -2.462  -7.955  1.00  0.00           H  
ATOM   3441  HD2 PHE 0 220      14.863  -1.215 -11.586  1.00  0.00           H  
ATOM   3442  HE1 PHE 0 220      12.126  -0.121  -7.581  1.00  0.00           H  
ATOM   3443  HE2 PHE 0 220      14.403   1.186 -10.943  1.00  0.00           H  
ATOM   3444  HZ  PHE 0 220      13.045   1.698  -8.989  1.00  0.00           H  
ATOM   3445  N   VAL 0 221      14.281  -6.270 -11.880  1.00  0.00      R00  N  
ATOM   3446  CA  VAL 0 221      14.867  -7.340 -12.641  1.00  0.00      R00  C  
ATOM   3447  C   VAL 0 221      14.024  -7.742 -13.825  1.00  0.00      R00  C  
ATOM   3448  O   VAL 0 221      14.663  -8.065 -14.787  1.00  0.00      R00  O  
ATOM   3449  CB  VAL 0 221      15.074  -8.537 -11.761  1.00  0.00      R00  C  
ATOM   3450  CG1 VAL 0 221      15.363  -9.941 -12.401  1.00  0.00      R00  C  
ATOM   3451  CG2 VAL 0 221      16.121  -8.197 -10.643  1.00  0.00      R00  C  
ATOM   3452  H   VAL 0 221      13.873  -6.379 -10.963  1.00  0.00      R00  H  
ATOM   3453  HA  VAL 0 221      15.840  -6.973 -12.969  1.00  0.00           H  
ATOM   3454  HB  VAL 0 221      14.124  -8.624 -11.234  1.00  0.00           H  
ATOM   3455 HG11 VAL 0 221      15.467 -10.735 -11.661  1.00  0.00           H  
ATOM   3456 HG12 VAL 0 221      14.609 -10.323 -13.089  1.00  0.00           H  
ATOM   3457 HG13 VAL 0 221      16.268  -9.747 -12.976  1.00  0.00           H  
ATOM   3458 HG21 VAL 0 221      16.191  -9.031  -9.944  1.00  0.00           H  
ATOM   3459 HG22 VAL 0 221      17.087  -7.990 -11.104  1.00  0.00           H  
ATOM   3460 HG23 VAL 0 221      15.759  -7.346 -10.065  1.00  0.00           H  
ATOM   3461  N   PHE 0 222      12.688  -7.646 -13.845  1.00  0.00      R00  N  
ATOM   3462  CA  PHE 0 222      11.825  -7.752 -15.019  1.00  0.00      R00  C  
ATOM   3463  C   PHE 0 222      12.083  -6.711 -16.079  1.00  0.00      R00  C  
ATOM   3464  O   PHE 0 222      12.333  -7.029 -17.225  1.00  0.00      R00  O  
ATOM   3465  CB  PHE 0 222      10.377  -7.712 -14.649  1.00  0.00      R00  C  
ATOM   3466  CG  PHE 0 222       9.711  -8.893 -13.831  1.00  0.00      R00  C  
ATOM   3467  CD1 PHE 0 222       9.932 -10.219 -14.093  1.00  0.00      R00  C  
ATOM   3468  CD2 PHE 0 222       8.594  -8.509 -13.042  1.00  0.00      R00  C  
ATOM   3469  CE1 PHE 0 222       9.179 -11.126 -13.396  1.00  0.00      R00  C  
ATOM   3470  CE2 PHE 0 222       7.857  -9.457 -12.369  1.00  0.00      R00  C  
ATOM   3471  CZ  PHE 0 222       8.207 -10.789 -12.457  1.00  0.00      R00  C  
ATOM   3472  H   PHE 0 222      12.283  -7.513 -12.930  1.00  0.00      R00  H  
ATOM   3473  HA  PHE 0 222      11.971  -8.726 -15.486  1.00  0.00           H  
ATOM   3474  HB3 PHE 0 222       9.718  -7.509 -15.493  1.00  0.00           H  
ATOM   3475  HB2 PHE 0 222      10.156  -6.889 -13.970  1.00  0.00           H  
ATOM   3476  HD1 PHE 0 222      10.709 -10.559 -14.762  1.00  0.00           H  
ATOM   3477  HD2 PHE 0 222       8.334  -7.477 -12.858  1.00  0.00           H  
ATOM   3478  HE1 PHE 0 222       9.518 -12.140 -13.547  1.00  0.00           H  
ATOM   3479  HE2 PHE 0 222       6.994  -9.077 -11.842  1.00  0.00           H  
ATOM   3480  HZ  PHE 0 222       7.617 -11.532 -11.941  1.00  0.00           H  
ATOM   3481  N   TYR 0 223      11.915  -5.433 -15.749  1.00  0.00      R00  N  
ATOM   3482  CA  TYR 0 223      12.032  -4.367 -16.648  1.00  0.00      R00  C  
ATOM   3483  C   TYR 0 223      13.413  -4.098 -17.176  1.00  0.00      R00  C  
ATOM   3484  O   TYR 0 223      13.468  -3.462 -18.247  1.00  0.00      R00  O  
ATOM   3485  CB  TYR 0 223      11.457  -3.070 -16.054  1.00  0.00      R00  C  
ATOM   3486  CG  TYR 0 223       9.989  -3.126 -15.821  1.00  0.00      R00  C  
ATOM   3487  CD1 TYR 0 223       9.149  -3.315 -16.931  1.00  0.00      R00  C  
ATOM   3488  CE1 TYR 0 223       7.749  -3.243 -16.700  1.00  0.00      R00  C  
ATOM   3489  CD2 TYR 0 223       9.471  -2.940 -14.503  1.00  0.00      R00  C  
ATOM   3490  CE2 TYR 0 223       8.108  -2.906 -14.319  1.00  0.00      R00  C  
ATOM   3491  CZ  TYR 0 223       7.240  -3.071 -15.413  1.00  0.00      R00  C  
ATOM   3492  OH  TYR 0 223       5.944  -3.257 -15.110  1.00  0.00      R00  O  
ATOM   3493  H   TYR 0 223      11.826  -5.107 -14.797  1.00  0.00      R00  H  
ATOM   3494  HH  TYR 0 223       5.693  -3.130 -14.192  1.00  0.00      R00  H  
ATOM   3495  HA  TYR 0 223      11.518  -4.599 -17.581  1.00  0.00           H  
ATOM   3496  HB3 TYR 0 223      11.593  -2.199 -16.695  1.00  0.00           H  
ATOM   3497  HB2 TYR 0 223      11.944  -2.818 -15.111  1.00  0.00           H  
ATOM   3498  HD1 TYR 0 223       9.520  -3.481 -17.931  1.00  0.00           H  
ATOM   3499  HE1 TYR 0 223       7.241  -3.300 -17.652  1.00  0.00           H  
ATOM   3500  HD2 TYR 0 223      10.202  -2.788 -13.723  1.00  0.00           H  
ATOM   3501  HE2 TYR 0 223       7.775  -2.825 -13.295  1.00  0.00           H  
ATOM   3502  N   CYS 0 224      14.420  -4.551 -16.409  1.00  0.00      R00  N  
ATOM   3503  CA  CYS 0 224      15.867  -4.423 -16.832  1.00  0.00      R00  C  
ATOM   3504  C   CYS 0 224      16.084  -5.177 -18.151  1.00  0.00      R00  C  
ATOM   3505  O   CYS 0 224      16.889  -4.771 -18.939  1.00  0.00      R00  O  
ATOM   3506  CB  CYS 0 224      16.850  -4.846 -15.740  1.00  0.00      R00  C  
ATOM   3507  SG  CYS 0 224      18.538  -4.303 -16.036  1.00  0.00      R00  S  
ATOM   3508  H   CYS 0 224      14.218  -4.801 -15.452  1.00  0.00      R00  H  
ATOM   3509  HA  CYS 0 224      16.115  -3.365 -16.906  1.00  0.00           H  
ATOM   3510  HB3 CYS 0 224      16.989  -5.927 -15.704  1.00  0.00           H  
ATOM   3511  HB2 CYS 0 224      16.620  -4.369 -14.787  1.00  0.00           H  
ATOM   3512  HG  CYS 0 224      19.124  -5.404 -15.556  1.00  0.00           H  
ATOM   3513  N   LEU 0 225      15.343  -6.259 -18.437  1.00  0.00      R00  N  
ATOM   3514  CA  LEU 0 225      15.394  -7.149 -19.635  1.00  0.00      R00  C  
ATOM   3515  C   LEU 0 225      14.491  -6.688 -20.748  1.00  0.00      R00  C  
ATOM   3516  O   LEU 0 225      14.735  -6.937 -21.960  1.00  0.00      R00  O  
ATOM   3517  CB  LEU 0 225      15.006  -8.518 -19.170  1.00  0.00      R00  C  
ATOM   3518  CG  LEU 0 225      15.923  -9.169 -18.144  1.00  0.00      R00  C  
ATOM   3519  CD1 LEU 0 225      15.543 -10.587 -17.637  1.00  0.00      R00  C  
ATOM   3520  CD2 LEU 0 225      17.402  -9.141 -18.645  1.00  0.00      R00  C  
ATOM   3521  H   LEU 0 225      14.711  -6.612 -17.733  1.00  0.00      R00  H  
ATOM   3522  HA  LEU 0 225      16.390  -7.145 -20.077  1.00  0.00           H  
ATOM   3523  HB3 LEU 0 225      15.089  -9.177 -20.035  1.00  0.00           H  
ATOM   3524  HB2 LEU 0 225      13.962  -8.489 -18.861  1.00  0.00           H  
ATOM   3525  HG  LEU 0 225      16.032  -8.543 -17.258  1.00  0.00           H  
ATOM   3526 HD11 LEU 0 225      16.409 -11.219 -17.436  1.00  0.00           H  
ATOM   3527 HD12 LEU 0 225      15.098 -10.521 -16.644  1.00  0.00           H  
ATOM   3528 HD13 LEU 0 225      14.870 -11.112 -18.314  1.00  0.00           H  
ATOM   3529 HD21 LEU 0 225      18.047  -9.782 -18.044  1.00  0.00           H  
ATOM   3530 HD22 LEU 0 225      17.396  -9.484 -19.680  1.00  0.00           H  
ATOM   3531 HD23 LEU 0 225      17.760  -8.114 -18.576  1.00  0.00           H  
ATOM   3532  N   VAL 0 226      13.396  -5.957 -20.460  1.00  0.00      R00  N  
ATOM   3533  CA  VAL 0 226      12.462  -5.430 -21.495  1.00  0.00      R00  C  
ATOM   3534  C   VAL 0 226      13.176  -4.342 -22.276  1.00  0.00      R00  C  
ATOM   3535  O   VAL 0 226      13.281  -4.522 -23.494  1.00  0.00      R00  O  
ATOM   3536  CB  VAL 0 226      11.166  -4.842 -20.859  1.00  0.00      R00  C  
ATOM   3537  CG1 VAL 0 226      10.195  -4.117 -21.866  1.00  0.00      R00  C  
ATOM   3538  CG2 VAL 0 226      10.378  -5.825 -19.945  1.00  0.00      R00  C  
ATOM   3539  H   VAL 0 226      12.954  -6.121 -19.567  1.00  0.00      R00  H  
ATOM   3540  HA  VAL 0 226      12.129  -6.216 -22.173  1.00  0.00           H  
ATOM   3541  HB  VAL 0 226      11.529  -4.023 -20.238  1.00  0.00           H  
ATOM   3542 HG11 VAL 0 226       9.303  -3.797 -21.327  1.00  0.00           H  
ATOM   3543 HG12 VAL 0 226      10.560  -3.189 -22.307  1.00  0.00           H  
ATOM   3544 HG13 VAL 0 226       9.844  -4.749 -22.682  1.00  0.00           H  
ATOM   3545 HG21 VAL 0 226       9.724  -5.356 -19.210  1.00  0.00           H  
ATOM   3546 HG22 VAL 0 226       9.824  -6.589 -20.489  1.00  0.00           H  
ATOM   3547 HG23 VAL 0 226      11.080  -6.402 -19.343  1.00  0.00           H  
ATOM   3548  N   ILE 0 227      13.699  -3.411 -21.575  1.00  0.00      R00  N  
ATOM   3549  CA  ILE 0 227      14.473  -2.323 -22.142  1.00  0.00      R00  C  
ATOM   3550  C   ILE 0 227      15.741  -2.785 -22.930  1.00  0.00      R00  C  
ATOM   3551  O   ILE 0 227      16.107  -2.178 -23.984  1.00  0.00      R00  O  
ATOM   3552  CB  ILE 0 227      14.868  -1.279 -21.043  1.00  0.00      R00  C  
ATOM   3553  CG2 ILE 0 227      15.926  -0.201 -21.426  1.00  0.00      R00  C  
ATOM   3554  CG1 ILE 0 227      13.655  -0.658 -20.294  1.00  0.00      R00  C  
ATOM   3555  CD1 ILE 0 227      13.872   0.026 -18.937  1.00  0.00      R00  C  
ATOM   3556  H   ILE 0 227      13.443  -3.301 -20.604  1.00  0.00      R00  H  
ATOM   3557  HA  ILE 0 227      13.806  -1.779 -22.811  1.00  0.00           H  
ATOM   3558  HB  ILE 0 227      15.314  -1.925 -20.286  1.00  0.00           H  
ATOM   3559 HG21 ILE 0 227      16.298   0.399 -20.595  1.00  0.00           H  
ATOM   3560 HG22 ILE 0 227      16.844  -0.614 -21.844  1.00  0.00           H  
ATOM   3561 HG23 ILE 0 227      15.622   0.543 -22.162  1.00  0.00           H  
ATOM   3562 HG13 ILE 0 227      12.975  -1.478 -20.062  1.00  0.00           H  
ATOM   3563 HG12 ILE 0 227      13.185   0.007 -21.019  1.00  0.00           H  
ATOM   3564 HD11 ILE 0 227      14.106  -0.724 -18.182  1.00  0.00           H  
ATOM   3565 HD12 ILE 0 227      14.748   0.674 -18.973  1.00  0.00           H  
ATOM   3566 HD13 ILE 0 227      12.975   0.619 -18.759  1.00  0.00           H  
ATOM   3567  N   ARG 0 228      16.425  -3.840 -22.403  1.00  0.00      R00  N  
ATOM   3568  CA  ARG 0 228      17.565  -4.426 -23.012  1.00  0.00      R00  C  
ATOM   3569  C   ARG 0 228      17.346  -5.085 -24.373  1.00  0.00      R00  C  
ATOM   3570  O   ARG 0 228      18.247  -5.213 -25.181  1.00  0.00      R00  O  
ATOM   3571  CB  ARG 0 228      18.308  -5.366 -21.959  1.00  0.00      R00  C  
ATOM   3572  CG  ARG 0 228      19.334  -6.450 -22.407  1.00  0.00      R00  C  
ATOM   3573  CD  ARG 0 228      19.663  -7.383 -21.248  1.00  0.00      R00  C  
ATOM   3574  NE  ARG 0 228      20.599  -8.392 -21.668  1.00  0.00      R00  N  
ATOM   3575  CZ  ARG 0 228      20.463  -9.727 -21.800  1.00  0.00      R00  C  
ATOM   3576  NH1 ARG 0 228      21.532 -10.469 -21.927  1.00  0.00      R00  N  
ATOM   3577  NH2 ARG 0 228      19.201 -10.238 -21.990  1.00  0.00      R00  N1+
ATOM   3578  H   ARG 0 228      16.186  -4.135 -21.467  1.00  0.00      R00  H  
ATOM   3579  HE  ARG 0 228      21.524  -7.992 -21.736  1.00  0.00      R00  H  
ATOM   3580 HH11 ARG 0 228      21.489 -11.476 -21.991  1.00  0.00      R00  H  
ATOM   3581 HH12 ARG 0 228      22.416 -10.010 -21.760  1.00  0.00      R00  H  
ATOM   3582 HH21 ARG 0 228      18.927 -11.178 -21.743  1.00  0.00      R00  H  
ATOM   3583 HH22 ARG 0 228      18.424  -9.595 -21.936  1.00  0.00      R00  H  
ATOM   3584  HA  ARG 0 228      18.279  -3.627 -23.213  1.00  0.00           H  
ATOM   3585  HB3 ARG 0 228      17.566  -5.946 -21.408  1.00  0.00           H  
ATOM   3586  HB2 ARG 0 228      18.966  -4.762 -21.334  1.00  0.00           H  
ATOM   3587  HG3 ARG 0 228      20.322  -6.066 -22.658  1.00  0.00           H  
ATOM   3588  HG2 ARG 0 228      19.025  -6.991 -23.302  1.00  0.00           H  
ATOM   3589  HD3 ARG 0 228      18.833  -7.736 -20.637  1.00  0.00           H  
ATOM   3590  HD2 ARG 0 228      20.193  -6.709 -20.575  1.00  0.00           H  
ATOM   3591  N   LYS 0 229      16.100  -5.548 -24.503  1.00  0.00      R00  N  
ATOM   3592  CA  LYS 0 229      15.627  -6.325 -25.614  1.00  0.00      R00  C  
ATOM   3593  C   LYS 0 229      14.983  -5.455 -26.680  1.00  0.00      R00  C  
ATOM   3594  O   LYS 0 229      15.184  -5.626 -27.896  1.00  0.00      R00  O  
ATOM   3595  CB  LYS 0 229      14.639  -7.438 -25.121  1.00  0.00      R00  C  
ATOM   3596  CG  LYS 0 229      14.104  -8.591 -26.059  1.00  0.00      R00  C  
ATOM   3597  CD  LYS 0 229      15.137  -9.111 -27.145  1.00  0.00      R00  C  
ATOM   3598  CE  LYS 0 229      16.153 -10.160 -26.582  1.00  0.00      R00  C  
ATOM   3599  NZ  LYS 0 229      17.098 -10.627 -27.594  1.00  0.00      R00  N1+
ATOM   3600  H   LYS 0 229      15.555  -5.370 -23.672  1.00  0.00      R00  H  
ATOM   3601  HZ1 LYS 0 229      17.612 -11.386 -27.171  1.00  0.00      R00  H  
ATOM   3602  HZ2 LYS 0 229      16.704 -10.919 -28.476  1.00  0.00      R00  H  
ATOM   3603  HZ3 LYS 0 229      17.756  -9.861 -27.619  1.00  0.00      R00  H  
ATOM   3604  HA  LYS 0 229      16.485  -6.827 -26.062  1.00  0.00           H  
ATOM   3605  HB3 LYS 0 229      13.826  -7.078 -24.491  1.00  0.00           H  
ATOM   3606  HB2 LYS 0 229      15.269  -7.905 -24.364  1.00  0.00           H  
ATOM   3607  HG3 LYS 0 229      13.339  -8.101 -26.662  1.00  0.00           H  
ATOM   3608  HG2 LYS 0 229      13.648  -9.372 -25.450  1.00  0.00           H  
ATOM   3609  HD3 LYS 0 229      15.700  -8.288 -27.585  1.00  0.00           H  
ATOM   3610  HD2 LYS 0 229      14.608  -9.461 -28.032  1.00  0.00           H  
ATOM   3611  HE3 LYS 0 229      15.628 -11.053 -26.245  1.00  0.00           H  
ATOM   3612  HE2 LYS 0 229      16.807  -9.794 -25.791  1.00  0.00           H  
ATOM   3613  N   LEU 0 230      14.088  -4.579 -26.208  1.00  0.00      R00  N  
ATOM   3614  CA  LEU 0 230      13.361  -3.718 -27.097  1.00  0.00      R00  C  
ATOM   3615  C   LEU 0 230      14.251  -2.519 -27.321  1.00  0.00      R00  C  
ATOM   3616  O   LEU 0 230      13.937  -1.484 -26.885  1.00  0.00      R00  O  
ATOM   3617  CB  LEU 0 230      12.034  -3.207 -26.511  1.00  0.00      R00  C  
ATOM   3618  CG  LEU 0 230      10.907  -4.317 -26.438  1.00  0.00      R00  C  
ATOM   3619  CD1 LEU 0 230       9.683  -3.927 -25.499  1.00  0.00      R00  C  
ATOM   3620  CD2 LEU 0 230      10.435  -4.684 -27.843  1.00  0.00      R00  C  
ATOM   3621  H   LEU 0 230      13.811  -4.592 -25.237  1.00  0.00      R00  H  
ATOM   3622  HA  LEU 0 230      13.144  -4.126 -28.083  1.00  0.00           H  
ATOM   3623  HB3 LEU 0 230      11.624  -2.528 -27.259  1.00  0.00           H  
ATOM   3624  HB2 LEU 0 230      12.187  -2.794 -25.515  1.00  0.00           H  
ATOM   3625  HG  LEU 0 230      11.283  -5.282 -26.098  1.00  0.00           H  
ATOM   3626 HD11 LEU 0 230       8.703  -3.745 -25.939  1.00  0.00           H  
ATOM   3627 HD12 LEU 0 230       9.593  -4.710 -24.746  1.00  0.00           H  
ATOM   3628 HD13 LEU 0 230       9.874  -3.023 -24.922  1.00  0.00           H  
ATOM   3629 HD21 LEU 0 230       9.515  -4.185 -28.147  1.00  0.00           H  
ATOM   3630 HD22 LEU 0 230      11.187  -4.393 -28.576  1.00  0.00           H  
ATOM   3631 HD23 LEU 0 230      10.247  -5.728 -28.094  1.00  0.00           H  
ATOM   3632  N   LYS 0 231      15.319  -2.706 -28.107  1.00  0.00      R00  N  
ATOM   3633  CA  LYS 0 231      16.266  -1.785 -28.629  1.00  0.00      R00  C  
ATOM   3634  C   LYS 0 231      16.999  -2.631 -29.705  1.00  0.00      R00  C  
ATOM   3635  O   LYS 0 231      17.299  -3.821 -29.498  1.00  0.00      R00  O  
ATOM   3636  CB  LYS 0 231      17.094  -1.069 -27.570  1.00  0.00      R00  C  
ATOM   3637  CG  LYS 0 231      18.199  -1.956 -27.021  1.00  0.00      R00  C  
ATOM   3638  CD  LYS 0 231      18.929  -1.368 -25.859  1.00  0.00      R00  C  
ATOM   3639  CE  LYS 0 231      20.193  -2.111 -25.418  1.00  0.00      R00  C  
ATOM   3640  NZ  LYS 0 231      20.943  -1.405 -24.373  1.00  0.00      R00  N1+
ATOM   3641  H   LYS 0 231      15.490  -3.647 -28.430  1.00  0.00      R00  H  
ATOM   3642  HZ1 LYS 0 231      20.432  -1.398 -23.501  1.00  0.00      R00  H  
ATOM   3643  HZ2 LYS 0 231      21.772  -1.925 -24.125  1.00  0.00      R00  H  
ATOM   3644  HZ3 LYS 0 231      21.108  -0.413 -24.467  1.00  0.00      R00  H  
ATOM   3645  HA  LYS 0 231      15.732  -1.050 -29.231  1.00  0.00           H  
ATOM   3646  HB3 LYS 0 231      16.419  -0.766 -26.769  1.00  0.00           H  
ATOM   3647  HB2 LYS 0 231      17.553  -0.239 -28.108  1.00  0.00           H  
ATOM   3648  HG3 LYS 0 231      18.913  -2.224 -27.800  1.00  0.00           H  
ATOM   3649  HG2 LYS 0 231      17.797  -2.921 -26.712  1.00  0.00           H  
ATOM   3650  HD3 LYS 0 231      18.280  -1.164 -25.007  1.00  0.00           H  
ATOM   3651  HD2 LYS 0 231      19.214  -0.342 -26.094  1.00  0.00           H  
ATOM   3652  HE3 LYS 0 231      20.785  -2.085 -26.333  1.00  0.00           H  
ATOM   3653  HE2 LYS 0 231      20.025  -3.171 -25.225  1.00  0.00           H  
ATOM   3654  N   THR 0 232      17.281  -1.969 -30.796  1.00  0.00      R00  N  
ATOM   3655  CA  THR 0 232      17.879  -2.654 -31.994  1.00  0.00      R00  C  
ATOM   3656  C   THR 0 232      19.102  -1.909 -32.570  1.00  0.00      R00  C  
ATOM   3657  O   THR 0 232      19.272  -1.635 -33.755  1.00  0.00      R00  O  
ATOM   3658  CB  THR 0 232      16.779  -2.925 -33.094  1.00  0.00      R00  C  
ATOM   3659  OG1 THR 0 232      15.976  -1.720 -33.222  1.00  0.00      R00  O  
ATOM   3660  CG2 THR 0 232      15.911  -4.138 -32.872  1.00  0.00      R00  C  
ATOM   3661  H   THR 0 232      17.077  -0.983 -30.884  1.00  0.00      R00  H  
ATOM   3662  HG1 THR 0 232      15.576  -1.387 -32.415  1.00  0.00      R00  H  
ATOM   3663  HA  THR 0 232      18.308  -3.619 -31.725  1.00  0.00           H  
ATOM   3664  HB  THR 0 232      17.175  -3.050 -34.102  1.00  0.00           H  
ATOM   3665 HG21 THR 0 232      15.218  -4.126 -33.714  1.00  0.00           H  
ATOM   3666 HG22 THR 0 232      16.483  -5.061 -32.784  1.00  0.00           H  
ATOM   3667 HG23 THR 0 232      15.325  -4.063 -31.956  1.00  0.00           H  
ATOM   3668  N   VAL 0 233      20.100  -1.740 -31.679  1.00  0.00      R00  N  
ATOM   3669  CA  VAL 0 233      21.360  -1.150 -31.932  1.00  0.00      R00  C  
ATOM   3670  C   VAL 0 233      22.364  -2.312 -32.312  1.00  0.00      R00  C  
ATOM   3671  O   VAL 0 233      22.148  -3.393 -31.718  1.00  0.00      R00  O  
ATOM   3672  CB  VAL 0 233      21.862  -0.331 -30.691  1.00  0.00      R00  C  
ATOM   3673  CG1 VAL 0 233      21.310   1.100 -30.650  1.00  0.00      R00  C  
ATOM   3674  CG2 VAL 0 233      21.495  -1.127 -29.400  1.00  0.00      R00  C  
ATOM   3675  H   VAL 0 233      20.030  -1.855 -30.678  1.00  0.00      R00  H  
ATOM   3676  HA  VAL 0 233      21.382  -0.449 -32.767  1.00  0.00           H  
ATOM   3677  HB  VAL 0 233      22.946  -0.260 -30.787  1.00  0.00           H  
ATOM   3678 HG11 VAL 0 233      21.607   1.686 -31.521  1.00  0.00           H  
ATOM   3679 HG12 VAL 0 233      20.230   1.030 -30.776  1.00  0.00           H  
ATOM   3680 HG13 VAL 0 233      21.541   1.664 -29.746  1.00  0.00           H  
ATOM   3681 HG21 VAL 0 233      21.791  -0.613 -28.486  1.00  0.00           H  
ATOM   3682 HG22 VAL 0 233      20.413  -1.253 -29.350  1.00  0.00           H  
ATOM   3683 HG23 VAL 0 233      22.122  -2.018 -29.364  1.00  0.00           H  
ATOM   3684  N   GLY 0 234      23.335  -2.137 -33.148  1.00  0.00      R00  N  
ATOM   3685  CA  GLY 0 234      23.989  -3.308 -33.703  1.00  0.00      R00  C  
ATOM   3686  C   GLY 0 234      25.360  -2.892 -34.289  1.00  0.00      R00  C  
ATOM   3687  O   GLY 0 234      25.930  -1.803 -33.917  1.00  0.00      R00  O  
ATOM   3688  H   GLY 0 234      23.600  -1.218 -33.471  1.00  0.00      R00  H  
ATOM   3689  HA3 GLY 0 234      23.419  -3.841 -34.463  1.00  0.00           H  
ATOM   3690  HA2 GLY 0 234      24.034  -4.050 -32.906  1.00  0.00           H  
ATOM   3691  N   PRO 0 235      25.964  -3.684 -35.324  1.00  0.00      R00  N  
ATOM   3692  CA  PRO 0 235      27.383  -3.440 -35.885  1.00  0.00      R00  C  
ATOM   3693  C   PRO 0 235      27.649  -1.997 -36.390  1.00  0.00      R00  C  
ATOM   3694  O   PRO 0 235      28.671  -1.486 -36.058  1.00  0.00      R00  O  
ATOM   3695  CD  PRO 0 235      25.472  -4.980 -35.779  1.00  0.00      R00  C  
ATOM   3696  CB  PRO 0 235      27.385  -4.417 -37.087  1.00  0.00      R00  C  
ATOM   3697  CG  PRO 0 235      26.531  -5.620 -36.646  1.00  0.00      R00  C  
ATOM   3698  HD2 PRO 0 235      24.519  -4.910 -36.304  1.00  0.00           H  
ATOM   3699  HD3 PRO 0 235      25.349  -5.647 -34.925  1.00  0.00           H  
ATOM   3700  HA  PRO 0 235      28.096  -3.650 -35.088  1.00  0.00           H  
ATOM   3701  HB3 PRO 0 235      28.401  -4.654 -37.400  1.00  0.00           H  
ATOM   3702  HB2 PRO 0 235      26.847  -4.026 -37.951  1.00  0.00           H  
ATOM   3703  HG2 PRO 0 235      26.155  -6.218 -37.476  1.00  0.00           H  
ATOM   3704  HG3 PRO 0 235      27.262  -6.255 -36.145  1.00  0.00           H  
ATOM   3705  N   LYS 0 236      26.739  -1.407 -37.200  1.00  0.00      R00  N  
ATOM   3706  CA  LYS 0 236      26.755  -0.018 -37.629  1.00  0.00      R00  C  
ATOM   3707  C   LYS 0 236      25.880   0.903 -36.783  1.00  0.00      R00  C  
ATOM   3708  O   LYS 0 236      26.119   2.049 -36.516  1.00  0.00      R00  O  
ATOM   3709  CB  LYS 0 236      26.236   0.119 -39.130  1.00  0.00      R00  C  
ATOM   3710  CG  LYS 0 236      26.289   1.590 -39.686  1.00  0.00      R00  C  
ATOM   3711  CD  LYS 0 236      26.806   1.721 -41.142  1.00  0.00      R00  C  
ATOM   3712  CE  LYS 0 236      26.887   3.106 -41.854  1.00  0.00      R00  C  
ATOM   3713  NZ  LYS 0 236      27.938   3.972 -41.319  1.00  0.00      R00  N1+
ATOM   3714  H   LYS 0 236      25.929  -1.926 -37.509  1.00  0.00      R00  H  
ATOM   3715  HZ1 LYS 0 236      27.771   4.319 -40.385  1.00  0.00      R00  H  
ATOM   3716  HZ2 LYS 0 236      28.855   3.551 -41.373  1.00  0.00      R00  H  
ATOM   3717  HZ3 LYS 0 236      27.956   4.769 -41.939  1.00  0.00      R00  H  
ATOM   3718  HA  LYS 0 236      27.719   0.479 -37.519  1.00  0.00           H  
ATOM   3719  HB3 LYS 0 236      25.227  -0.292 -39.174  1.00  0.00           H  
ATOM   3720  HB2 LYS 0 236      26.951  -0.375 -39.787  1.00  0.00           H  
ATOM   3721  HG3 LYS 0 236      27.005   2.152 -39.085  1.00  0.00           H  
ATOM   3722  HG2 LYS 0 236      25.305   2.055 -39.631  1.00  0.00           H  
ATOM   3723  HD3 LYS 0 236      26.137   1.068 -41.703  1.00  0.00           H  
ATOM   3724  HD2 LYS 0 236      27.800   1.289 -41.029  1.00  0.00           H  
ATOM   3725  HE3 LYS 0 236      25.956   3.668 -41.919  1.00  0.00           H  
ATOM   3726  HE2 LYS 0 236      27.195   2.867 -42.872  1.00  0.00           H  
ATOM   3727  N   ASN 0 237      24.670   0.386 -36.502  1.00  0.00      R00  N  
ATOM   3728  CA  ASN 0 237      23.521   1.131 -35.831  1.00  0.00      R00  C  
ATOM   3729  C   ASN 0 237      23.909   1.405 -34.377  1.00  0.00      R00  C  
ATOM   3730  O   ASN 0 237      24.225   0.510 -33.585  1.00  0.00      R00  O  
ATOM   3731  CB  ASN 0 237      22.166   0.419 -36.031  1.00  0.00      R00  C  
ATOM   3732  CG  ASN 0 237      21.659   0.422 -37.419  1.00  0.00      R00  C  
ATOM   3733  OD1 ASN 0 237      22.022   1.246 -38.237  1.00  0.00      R00  O  
ATOM   3734  ND2 ASN 0 237      20.803  -0.493 -37.825  1.00  0.00      R00  N  
ATOM   3735  H   ASN 0 237      24.436  -0.579 -36.684  1.00  0.00      R00  H  
ATOM   3736 HD21 ASN 0 237      20.418  -0.443 -38.758  1.00  0.00      R00  H  
ATOM   3737 HD22 ASN 0 237      20.426  -1.221 -37.236  1.00  0.00      R00  H  
ATOM   3738  HA  ASN 0 237      23.532   2.077 -36.372  1.00  0.00           H  
ATOM   3739  HB3 ASN 0 237      21.404   0.866 -35.393  1.00  0.00           H  
ATOM   3740  HB2 ASN 0 237      22.264  -0.619 -35.714  1.00  0.00           H  
ATOM   3741  N   LYS 0 238      23.546   2.657 -34.089  1.00  0.00      R00  N  
ATOM   3742  CA  LYS 0 238      23.931   3.279 -32.817  1.00  0.00      R00  C  
ATOM   3743  C   LYS 0 238      23.026   4.490 -32.428  1.00  0.00      R00  C  
ATOM   3744  O   LYS 0 238      23.401   5.100 -31.473  1.00  0.00      R00  O  
ATOM   3745  CB  LYS 0 238      25.427   3.621 -32.779  1.00  0.00      R00  C  
ATOM   3746  CG  LYS 0 238      25.988   4.598 -33.791  1.00  0.00      R00  C  
ATOM   3747  CD  LYS 0 238      27.472   5.000 -33.702  1.00  0.00      R00  C  
ATOM   3748  CE  LYS 0 238      28.356   4.071 -34.450  1.00  0.00      R00  C  
ATOM   3749  NZ  LYS 0 238      28.210   4.251 -35.893  1.00  0.00      R00  N1+
ATOM   3750  H   LYS 0 238      22.995   3.258 -34.685  1.00  0.00      R00  H  
ATOM   3751  HZ1 LYS 0 238      27.282   3.965 -36.169  1.00  0.00      R00  H  
ATOM   3752  HZ2 LYS 0 238      28.296   5.223 -36.156  1.00  0.00      R00  H  
ATOM   3753  HZ3 LYS 0 238      28.751   3.619 -36.465  1.00  0.00      R00  H  
ATOM   3754  HA  LYS 0 238      23.743   2.621 -31.968  1.00  0.00           H  
ATOM   3755  HB3 LYS 0 238      26.071   2.745 -32.704  1.00  0.00           H  
ATOM   3756  HB2 LYS 0 238      25.595   4.082 -31.806  1.00  0.00           H  
ATOM   3757  HG3 LYS 0 238      25.387   5.489 -33.609  1.00  0.00           H  
ATOM   3758  HG2 LYS 0 238      25.781   4.161 -34.768  1.00  0.00           H  
ATOM   3759  HD3 LYS 0 238      27.861   5.195 -32.702  1.00  0.00           H  
ATOM   3760  HD2 LYS 0 238      27.572   5.909 -34.294  1.00  0.00           H  
ATOM   3761  HE3 LYS 0 238      28.063   3.044 -34.230  1.00  0.00           H  
ATOM   3762  HE2 LYS 0 238      29.416   4.160 -34.215  1.00  0.00           H  
ATOM   3763  N   SER 0 239      22.019   4.789 -33.186  1.00  0.00      R00  N  
ATOM   3764  CA  SER 0 239      21.059   5.910 -32.867  1.00  0.00      R00  C  
ATOM   3765  C   SER 0 239      20.133   5.650 -31.613  1.00  0.00      R00  C  
ATOM   3766  O   SER 0 239      19.621   4.567 -31.394  1.00  0.00      R00  O  
ATOM   3767  CB  SER 0 239      20.179   6.248 -34.138  1.00  0.00      R00  C  
ATOM   3768  OG  SER 0 239      19.341   7.384 -33.864  1.00  0.00      R00  O  
ATOM   3769  H   SER 0 239      21.699   4.217 -33.955  1.00  0.00      R00  H  
ATOM   3770  HG  SER 0 239      19.603   7.977 -34.571  1.00  0.00      R00  H  
ATOM   3771  HA  SER 0 239      21.553   6.860 -32.660  1.00  0.00           H  
ATOM   3772  HB3 SER 0 239      19.578   5.403 -34.476  1.00  0.00           H  
ATOM   3773  HB2 SER 0 239      20.774   6.599 -34.981  1.00  0.00           H  
ATOM   3774  N   LYS 0 240      19.701   6.723 -30.982  1.00  0.00      R00  N  
ATOM   3775  CA  LYS 0 240      18.491   6.695 -30.072  1.00  0.00      R00  C  
ATOM   3776  C   LYS 0 240      17.132   6.334 -30.768  1.00  0.00      R00  C  
ATOM   3777  O   LYS 0 240      16.353   5.772 -30.043  1.00  0.00      R00  O  
ATOM   3778  CB  LYS 0 240      18.324   8.022 -29.194  1.00  0.00      R00  C  
ATOM   3779  CG  LYS 0 240      18.287   9.387 -29.991  1.00  0.00      R00  C  
ATOM   3780  CD  LYS 0 240      18.083  10.483 -29.006  1.00  0.00      R00  C  
ATOM   3781  CE  LYS 0 240      17.581  11.772 -29.715  1.00  0.00      R00  C  
ATOM   3782  NZ  LYS 0 240      18.536  12.249 -30.715  1.00  0.00      R00  N1+
ATOM   3783  H   LYS 0 240      19.946   7.608 -31.402  1.00  0.00      R00  H  
ATOM   3784  HZ1 LYS 0 240      18.311  13.202 -30.962  1.00  0.00      R00  H  
ATOM   3785  HZ2 LYS 0 240      19.421  12.316 -30.233  1.00  0.00      R00  H  
ATOM   3786  HZ3 LYS 0 240      18.515  11.712 -31.570  1.00  0.00      R00  H  
ATOM   3787  HA  LYS 0 240      18.750   5.862 -29.418  1.00  0.00           H  
ATOM   3788  HB3 LYS 0 240      19.098   8.043 -28.427  1.00  0.00           H  
ATOM   3789  HB2 LYS 0 240      17.358   7.908 -28.702  1.00  0.00           H  
ATOM   3790  HG3 LYS 0 240      17.542   9.188 -30.762  1.00  0.00           H  
ATOM   3791  HG2 LYS 0 240      19.300   9.524 -30.369  1.00  0.00           H  
ATOM   3792  HD3 LYS 0 240      19.044  10.611 -28.510  1.00  0.00           H  
ATOM   3793  HD2 LYS 0 240      17.261  10.385 -28.297  1.00  0.00           H  
ATOM   3794  HE3 LYS 0 240      17.455  12.570 -28.983  1.00  0.00           H  
ATOM   3795  HE2 LYS 0 240      16.671  11.651 -30.304  1.00  0.00           H  
ATOM   3796  N   GLU 0 241      17.029   6.550 -32.089  1.00  0.00      R00  N  
ATOM   3797  CA  GLU 0 241      15.936   6.019 -32.897  1.00  0.00      R00  C  
ATOM   3798  C   GLU 0 241      16.001   4.480 -33.070  1.00  0.00      R00  C  
ATOM   3799  O   GLU 0 241      15.138   3.829 -33.665  1.00  0.00      R00  O  
ATOM   3800  CB  GLU 0 241      15.844   6.701 -34.230  1.00  0.00      R00  C  
ATOM   3801  CG  GLU 0 241      15.899   8.225 -34.158  1.00  0.00      R00  C  
ATOM   3802  CD  GLU 0 241      14.876   8.943 -33.262  1.00  0.00      R00  C  
ATOM   3803  OE1 GLU 0 241      13.754   8.454 -33.114  1.00  0.00      R00  O  
ATOM   3804  OE2 GLU 0 241      15.184   9.948 -32.602  1.00  0.00      R00  O1-
ATOM   3805  H   GLU 0 241      17.614   7.165 -32.637  1.00  0.00      R00  H  
ATOM   3806  HA  GLU 0 241      14.996   6.207 -32.378  1.00  0.00           H  
ATOM   3807  HB3 GLU 0 241      14.994   6.205 -34.699  1.00  0.00           H  
ATOM   3808  HB2 GLU 0 241      16.671   6.294 -34.811  1.00  0.00           H  
ATOM   3809  HG3 GLU 0 241      15.873   8.579 -35.188  1.00  0.00           H  
ATOM   3810  HG2 GLU 0 241      16.877   8.643 -33.922  1.00  0.00           H  
ATOM   3811  N   LYS 0 242      17.126   3.876 -32.608  1.00  0.00      R00  N  
ATOM   3812  CA  LYS 0 242      17.223   2.408 -32.446  1.00  0.00      R00  C  
ATOM   3813  C   LYS 0 242      17.306   1.955 -30.906  1.00  0.00      R00  C  
ATOM   3814  O   LYS 0 242      17.760   0.860 -30.558  1.00  0.00      R00  O  
ATOM   3815  CB  LYS 0 242      18.433   1.872 -33.330  1.00  0.00      R00  C  
ATOM   3816  CG  LYS 0 242      18.381   2.110 -34.874  1.00  0.00      R00  C  
ATOM   3817  CD  LYS 0 242      17.718   1.030 -35.633  1.00  0.00      R00  C  
ATOM   3818  CE  LYS 0 242      16.914   1.362 -36.913  1.00  0.00      R00  C  
ATOM   3819  NZ  LYS 0 242      16.442   0.187 -37.679  1.00  0.00      R00  N1+
ATOM   3820  H   LYS 0 242      17.982   4.406 -32.529  1.00  0.00      R00  H  
ATOM   3821  HZ1 LYS 0 242      15.985  -0.530 -37.134  1.00  0.00      R00  H  
ATOM   3822  HZ2 LYS 0 242      15.780   0.466 -38.389  1.00  0.00      R00  H  
ATOM   3823  HZ3 LYS 0 242      17.219  -0.182 -38.208  1.00  0.00      R00  H  
ATOM   3824  HA  LYS 0 242      16.301   1.901 -32.730  1.00  0.00           H  
ATOM   3825  HB3 LYS 0 242      18.665   0.846 -33.044  1.00  0.00           H  
ATOM   3826  HB2 LYS 0 242      19.342   2.299 -32.906  1.00  0.00           H  
ATOM   3827  HG3 LYS 0 242      19.417   2.160 -35.210  1.00  0.00           H  
ATOM   3828  HG2 LYS 0 242      17.905   3.071 -35.066  1.00  0.00           H  
ATOM   3829  HD3 LYS 0 242      16.997   0.595 -34.941  1.00  0.00           H  
ATOM   3830  HD2 LYS 0 242      18.461   0.257 -35.829  1.00  0.00           H  
ATOM   3831  HE3 LYS 0 242      17.570   1.986 -37.520  1.00  0.00           H  
ATOM   3832  HE2 LYS 0 242      16.103   2.015 -36.590  1.00  0.00           H  
ATOM   3833  N   LYS 0 243      16.864   2.913 -30.113  1.00  0.00      R00  N  
ATOM   3834  CA  LYS 0 243      16.581   2.853 -28.642  1.00  0.00      R00  C  
ATOM   3835  C   LYS 0 243      15.164   3.121 -28.213  1.00  0.00      R00  C  
ATOM   3836  O   LYS 0 243      14.676   2.648 -27.165  1.00  0.00      R00  O  
ATOM   3837  CB  LYS 0 243      17.584   3.614 -27.825  1.00  0.00      R00  C  
ATOM   3838  CG  LYS 0 243      19.004   3.124 -27.927  1.00  0.00      R00  C  
ATOM   3839  CD  LYS 0 243      20.062   4.015 -27.309  1.00  0.00      R00  C  
ATOM   3840  CE  LYS 0 243      21.499   3.423 -27.391  1.00  0.00      R00  C  
ATOM   3841  NZ  LYS 0 243      22.268   4.164 -26.431  1.00  0.00      R00  N1+
ATOM   3842  H   LYS 0 243      16.724   3.793 -30.587  1.00  0.00      R00  H  
ATOM   3843  HZ1 LYS 0 243      21.818   4.212 -25.528  1.00  0.00      R00  H  
ATOM   3844  HZ2 LYS 0 243      23.216   3.821 -26.375  1.00  0.00      R00  H  
ATOM   3845  HZ3 LYS 0 243      22.556   5.092 -26.706  1.00  0.00      R00  H  
ATOM   3846  HA  LYS 0 243      16.603   1.849 -28.218  1.00  0.00           H  
ATOM   3847  HB3 LYS 0 243      17.253   3.493 -26.794  1.00  0.00           H  
ATOM   3848  HB2 LYS 0 243      17.639   4.662 -28.121  1.00  0.00           H  
ATOM   3849  HG3 LYS 0 243      19.335   3.008 -28.959  1.00  0.00           H  
ATOM   3850  HG2 LYS 0 243      19.208   2.130 -27.529  1.00  0.00           H  
ATOM   3851  HD3 LYS 0 243      19.880   4.177 -26.247  1.00  0.00           H  
ATOM   3852  HD2 LYS 0 243      19.997   5.009 -27.752  1.00  0.00           H  
ATOM   3853  HE3 LYS 0 243      21.857   3.570 -28.410  1.00  0.00           H  
ATOM   3854  HE2 LYS 0 243      21.493   2.345 -27.228  1.00  0.00           H  
ATOM   3855  N   ARG 0 244      14.482   3.900 -29.089  1.00  0.00      R00  N  
ATOM   3856  CA  ARG 0 244      13.197   4.569 -28.790  1.00  0.00      R00  C  
ATOM   3857  C   ARG 0 244      11.957   3.635 -28.571  1.00  0.00      R00  C  
ATOM   3858  O   ARG 0 244      10.982   4.082 -28.052  1.00  0.00      R00  O  
ATOM   3859  CB  ARG 0 244      12.921   5.378 -30.056  1.00  0.00      R00  C  
ATOM   3860  CG  ARG 0 244      11.765   6.394 -29.883  1.00  0.00      R00  C  
ATOM   3861  CD  ARG 0 244      11.861   7.530 -30.958  1.00  0.00      R00  C  
ATOM   3862  NE  ARG 0 244      10.727   8.469 -30.919  1.00  0.00      R00  N  
ATOM   3863  CZ  ARG 0 244      10.864   9.733 -31.475  1.00  0.00      R00  C  
ATOM   3864  NH1 ARG 0 244       9.984  10.743 -31.192  1.00  0.00      R00  N  
ATOM   3865  NH2 ARG 0 244      11.889  10.010 -32.316  1.00  0.00      R00  N1+
ATOM   3866  H   ARG 0 244      15.094   4.283 -29.796  1.00  0.00      R00  H  
ATOM   3867  HE  ARG 0 244       9.966   8.249 -30.292  1.00  0.00      R00  H  
ATOM   3868 HH11 ARG 0 244      10.106  11.679 -31.552  1.00  0.00      R00  H  
ATOM   3869 HH12 ARG 0 244       9.226  10.634 -30.533  1.00  0.00      R00  H  
ATOM   3870 HH21 ARG 0 244      11.944  10.895 -32.800  1.00  0.00      R00  H  
ATOM   3871 HH22 ARG 0 244      12.530   9.262 -32.538  1.00  0.00      R00  H  
ATOM   3872  HA  ARG 0 244      13.311   5.185 -27.898  1.00  0.00           H  
ATOM   3873  HB3 ARG 0 244      12.696   4.692 -30.872  1.00  0.00           H  
ATOM   3874  HB2 ARG 0 244      13.849   5.942 -30.153  1.00  0.00           H  
ATOM   3875  HG3 ARG 0 244      11.889   6.772 -28.869  1.00  0.00           H  
ATOM   3876  HG2 ARG 0 244      10.794   5.899 -29.887  1.00  0.00           H  
ATOM   3877  HD3 ARG 0 244      12.152   7.191 -31.952  1.00  0.00           H  
ATOM   3878  HD2 ARG 0 244      12.733   8.081 -30.605  1.00  0.00           H  
ATOM   3879  N   SER 0 245      12.110   2.353 -28.890  1.00  0.00      R00  N  
ATOM   3880  CA  SER 0 245      11.211   1.219 -28.698  1.00  0.00      R00  C  
ATOM   3881  C   SER 0 245      10.729   0.860 -27.255  1.00  0.00      R00  C  
ATOM   3882  O   SER 0 245      10.224  -0.241 -27.046  1.00  0.00      R00  O  
ATOM   3883  CB  SER 0 245      11.739   0.034 -29.510  1.00  0.00      R00  C  
ATOM   3884  OG  SER 0 245      13.125  -0.120 -29.267  1.00  0.00      R00  O  
ATOM   3885  H   SER 0 245      13.071   2.150 -29.123  1.00  0.00      R00  H  
ATOM   3886  HG  SER 0 245      13.221  -0.329 -28.335  1.00  0.00      R00  H  
ATOM   3887  HA  SER 0 245      10.352   1.446 -29.329  1.00  0.00           H  
ATOM   3888  HB3 SER 0 245      11.743   0.346 -30.554  1.00  0.00           H  
ATOM   3889  HB2 SER 0 245      11.207  -0.915 -29.440  1.00  0.00           H  
ATOM   3890  N   HIS 0 246      11.004   1.685 -26.194  1.00  0.00      R00  N  
ATOM   3891  CA  HIS 0 246      10.708   1.490 -24.788  1.00  0.00      R00  C  
ATOM   3892  C   HIS 0 246      10.523   2.825 -23.983  1.00  0.00      R00  C  
ATOM   3893  O   HIS 0 246      10.800   2.759 -22.766  1.00  0.00      R00  O  
ATOM   3894  CB  HIS 0 246      11.868   0.643 -24.273  1.00  0.00      R00  C  
ATOM   3895  CG  HIS 0 246      13.224   1.197 -24.390  1.00  0.00      R00  C  
ATOM   3896  ND1 HIS 0 246      14.306   0.505 -25.007  1.00  0.00      R00  N  
ATOM   3897  CD2 HIS 0 246      13.883   2.183 -23.692  1.00  0.00      R00  C  
ATOM   3898  NE2 HIS 0 246      15.195   2.276 -24.124  1.00  0.00      R00  N  
ATOM   3899  CE1 HIS 0 246      15.452   1.251 -24.936  1.00  0.00      R00  C  
ATOM   3900  H   HIS 0 246      11.653   2.442 -26.356  1.00  0.00      R00  H  
ATOM   3901  HD1 HIS 0 246      14.156  -0.370 -25.488  1.00  0.00      R00  H  
ATOM   3902  HA  HIS 0 246       9.833   0.840 -24.750  1.00  0.00           H  
ATOM   3903  HB3 HIS 0 246      11.755  -0.275 -24.850  1.00  0.00           H  
ATOM   3904  HB2 HIS 0 246      11.675   0.279 -23.263  1.00  0.00           H  
ATOM   3905  HD2 HIS 0 246      13.540   2.971 -23.037  1.00  0.00           H  
ATOM   3906  HE1 HIS 0 246      16.405   0.994 -25.375  1.00  0.00           H  
ATOM   3907  N   ARG 0 247      10.334   3.983 -24.662  1.00  0.00      R00  N  
ATOM   3908  CA  ARG 0 247      10.121   5.227 -24.020  1.00  0.00      R00  C  
ATOM   3909  C   ARG 0 247       9.112   5.221 -22.856  1.00  0.00      R00  C  
ATOM   3910  O   ARG 0 247       9.142   6.122 -22.048  1.00  0.00      R00  O  
ATOM   3911  CB  ARG 0 247       9.662   6.287 -25.088  1.00  0.00      R00  C  
ATOM   3912  CG  ARG 0 247      10.642   6.696 -26.101  1.00  0.00      R00  C  
ATOM   3913  CD  ARG 0 247      11.571   7.779 -25.552  1.00  0.00      R00  C  
ATOM   3914  NE  ARG 0 247      12.846   7.779 -26.238  1.00  0.00      R00  N  
ATOM   3915  CZ  ARG 0 247      13.186   8.482 -27.357  1.00  0.00      R00  C  
ATOM   3916  NH1 ARG 0 247      12.342   9.199 -27.999  1.00  0.00      R00  N  
ATOM   3917  NH2 ARG 0 247      14.407   8.499 -27.845  1.00  0.00      R00  N1+
ATOM   3918  H   ARG 0 247      10.263   3.951 -25.670  1.00  0.00      R00  H  
ATOM   3919  HE  ARG 0 247      13.587   7.218 -25.842  1.00  0.00      R00  H  
ATOM   3920 HH11 ARG 0 247      12.622   9.777 -28.778  1.00  0.00      R00  H  
ATOM   3921 HH12 ARG 0 247      11.383   9.323 -27.707  1.00  0.00      R00  H  
ATOM   3922 HH21 ARG 0 247      14.659   9.063 -28.644  1.00  0.00      R00  H  
ATOM   3923 HH22 ARG 0 247      15.146   7.906 -27.497  1.00  0.00      R00  H  
ATOM   3924  HA  ARG 0 247      10.970   5.555 -23.421  1.00  0.00           H  
ATOM   3925  HB3 ARG 0 247       9.213   7.170 -24.635  1.00  0.00           H  
ATOM   3926  HB2 ARG 0 247       8.780   5.833 -25.539  1.00  0.00           H  
ATOM   3927  HG3 ARG 0 247      10.107   7.171 -26.923  1.00  0.00           H  
ATOM   3928  HG2 ARG 0 247      11.158   5.804 -26.456  1.00  0.00           H  
ATOM   3929  HD3 ARG 0 247      11.672   7.555 -24.490  1.00  0.00           H  
ATOM   3930  HD2 ARG 0 247      11.149   8.784 -25.553  1.00  0.00           H  
ATOM   3931  N   LYS 0 248       8.056   4.443 -22.973  1.00  0.00      R00  N  
ATOM   3932  CA  LYS 0 248       7.125   4.214 -21.852  1.00  0.00      R00  C  
ATOM   3933  C   LYS 0 248       7.764   3.351 -20.664  1.00  0.00      R00  C  
ATOM   3934  O   LYS 0 248       7.189   3.399 -19.569  1.00  0.00      R00  O  
ATOM   3935  CB  LYS 0 248       5.810   3.649 -22.457  1.00  0.00      R00  C  
ATOM   3936  CG  LYS 0 248       5.043   4.527 -23.445  1.00  0.00      R00  C  
ATOM   3937  CD  LYS 0 248       3.623   3.891 -23.727  1.00  0.00      R00  C  
ATOM   3938  CE  LYS 0 248       2.616   4.721 -24.473  1.00  0.00      R00  C  
ATOM   3939  NZ  LYS 0 248       3.323   5.231 -25.632  1.00  0.00      R00  N1+
ATOM   3940  H   LYS 0 248       7.845   3.801 -23.724  1.00  0.00      R00  H  
ATOM   3941  HZ1 LYS 0 248       4.026   5.890 -25.330  1.00  0.00      R00  H  
ATOM   3942  HZ2 LYS 0 248       3.748   4.530 -26.222  1.00  0.00      R00  H  
ATOM   3943  HZ3 LYS 0 248       2.645   5.759 -26.163  1.00  0.00      R00  H  
ATOM   3944  HA  LYS 0 248       6.971   5.173 -21.355  1.00  0.00           H  
ATOM   3945  HB3 LYS 0 248       5.156   3.400 -21.622  1.00  0.00           H  
ATOM   3946  HB2 LYS 0 248       5.980   2.690 -22.947  1.00  0.00           H  
ATOM   3947  HG3 LYS 0 248       5.594   4.624 -24.381  1.00  0.00           H  
ATOM   3948  HG2 LYS 0 248       4.985   5.543 -23.057  1.00  0.00           H  
ATOM   3949  HD3 LYS 0 248       3.052   3.547 -22.865  1.00  0.00           H  
ATOM   3950  HD2 LYS 0 248       3.802   2.994 -24.319  1.00  0.00           H  
ATOM   3951  HE3 LYS 0 248       1.978   5.478 -24.017  1.00  0.00           H  
ATOM   3952  HE2 LYS 0 248       1.899   4.029 -24.915  1.00  0.00           H  
ATOM   3953  N   VAL 0 249       8.808   2.562 -20.935  1.00  0.00      R00  N  
ATOM   3954  CA  VAL 0 249       9.286   1.543 -20.025  1.00  0.00      R00  C  
ATOM   3955  C   VAL 0 249      10.352   2.094 -19.077  1.00  0.00      R00  C  
ATOM   3956  O   VAL 0 249      10.437   1.593 -18.019  1.00  0.00      R00  O  
ATOM   3957  CB  VAL 0 249       9.722   0.247 -20.685  1.00  0.00      R00  C  
ATOM   3958  CG1 VAL 0 249      10.231  -0.863 -19.736  1.00  0.00      R00  C  
ATOM   3959  CG2 VAL 0 249       8.636  -0.336 -21.672  1.00  0.00      R00  C  
ATOM   3960  H   VAL 0 249       9.312   2.547 -21.810  1.00  0.00      R00  H  
ATOM   3961  HA  VAL 0 249       8.407   1.249 -19.451  1.00  0.00           H  
ATOM   3962  HB  VAL 0 249      10.563   0.538 -21.314  1.00  0.00           H  
ATOM   3963 HG11 VAL 0 249      11.063  -0.489 -19.139  1.00  0.00           H  
ATOM   3964 HG12 VAL 0 249       9.473  -1.202 -19.031  1.00  0.00           H  
ATOM   3965 HG13 VAL 0 249      10.611  -1.735 -20.269  1.00  0.00           H  
ATOM   3966 HG21 VAL 0 249       7.855  -0.792 -21.063  1.00  0.00           H  
ATOM   3967 HG22 VAL 0 249       8.379   0.379 -22.454  1.00  0.00           H  
ATOM   3968 HG23 VAL 0 249       9.170  -1.121 -22.208  1.00  0.00           H  
ATOM   3969  N   THR 0 250      11.076   3.172 -19.548  1.00  0.00      R00  N  
ATOM   3970  CA  THR 0 250      11.935   4.012 -18.690  1.00  0.00      R00  C  
ATOM   3971  C   THR 0 250      11.012   5.059 -18.006  1.00  0.00      R00  C  
ATOM   3972  O   THR 0 250      11.608   5.891 -17.249  1.00  0.00      R00  O  
ATOM   3973  CB  THR 0 250      13.042   4.699 -19.475  1.00  0.00      R00  C  
ATOM   3974  OG1 THR 0 250      12.492   5.373 -20.640  1.00  0.00      R00  O  
ATOM   3975  CG2 THR 0 250      13.968   3.686 -19.977  1.00  0.00      R00  C  
ATOM   3976  H   THR 0 250      10.804   3.629 -20.406  1.00  0.00      R00  H  
ATOM   3977  HG1 THR 0 250      12.547   6.324 -20.522  1.00  0.00      R00  H  
ATOM   3978  HA  THR 0 250      12.434   3.330 -18.001  1.00  0.00           H  
ATOM   3979  HB  THR 0 250      13.673   5.347 -18.867  1.00  0.00           H  
ATOM   3980 HG21 THR 0 250      13.391   2.848 -20.367  1.00  0.00           H  
ATOM   3981 HG22 THR 0 250      14.647   4.053 -20.747  1.00  0.00           H  
ATOM   3982 HG23 THR 0 250      14.752   3.321 -19.313  1.00  0.00           H  
ATOM   3983  N   LYS 0 251       9.688   5.119 -18.208  1.00  0.00      R00  N  
ATOM   3984  CA  LYS 0 251       8.769   5.902 -17.347  1.00  0.00      R00  C  
ATOM   3985  C   LYS 0 251       7.956   4.990 -16.403  1.00  0.00      R00  C  
ATOM   3986  O   LYS 0 251       7.755   5.323 -15.257  1.00  0.00      R00  O  
ATOM   3987  CB  LYS 0 251       7.748   6.718 -18.096  1.00  0.00      R00  C  
ATOM   3988  CG  LYS 0 251       8.469   7.646 -19.123  1.00  0.00      R00  C  
ATOM   3989  CD  LYS 0 251       7.536   8.703 -19.772  1.00  0.00      R00  C  
ATOM   3990  CE  LYS 0 251       7.016   9.766 -18.878  1.00  0.00      R00  C  
ATOM   3991  NZ  LYS 0 251       6.766  11.046 -19.587  1.00  0.00      R00  N1+
ATOM   3992  H   LYS 0 251       9.238   4.536 -18.899  1.00  0.00      R00  H  
ATOM   3993  HZ1 LYS 0 251       6.249  11.586 -18.908  1.00  0.00      R00  H  
ATOM   3994  HZ2 LYS 0 251       7.627  11.531 -19.796  1.00  0.00      R00  H  
ATOM   3995  HZ3 LYS 0 251       6.274  10.967 -20.466  1.00  0.00      R00  H  
ATOM   3996  HA  LYS 0 251       9.318   6.599 -16.713  1.00  0.00           H  
ATOM   3997  HB3 LYS 0 251       7.265   7.389 -17.386  1.00  0.00           H  
ATOM   3998  HB2 LYS 0 251       6.980   6.153 -18.623  1.00  0.00           H  
ATOM   3999  HG3 LYS 0 251       8.862   6.977 -19.889  1.00  0.00           H  
ATOM   4000  HG2 LYS 0 251       9.411   7.992 -18.697  1.00  0.00           H  
ATOM   4001  HD3 LYS 0 251       6.770   8.069 -20.218  1.00  0.00           H  
ATOM   4002  HD2 LYS 0 251       8.251   9.152 -20.461  1.00  0.00           H  
ATOM   4003  HE3 LYS 0 251       7.755  10.115 -18.157  1.00  0.00           H  
ATOM   4004  HE2 LYS 0 251       6.146   9.551 -18.258  1.00  0.00           H  
ATOM   4005  N   LEU 0 252       7.613   3.757 -16.839  1.00  0.00      R00  N  
ATOM   4006  CA  LEU 0 252       6.873   2.828 -15.985  1.00  0.00      R00  C  
ATOM   4007  C   LEU 0 252       7.574   2.417 -14.716  1.00  0.00      R00  C  
ATOM   4008  O   LEU 0 252       6.889   2.217 -13.724  1.00  0.00      R00  O  
ATOM   4009  CB  LEU 0 252       6.384   1.664 -16.863  1.00  0.00      R00  C  
ATOM   4010  CG  LEU 0 252       5.307   0.846 -16.246  1.00  0.00      R00  C  
ATOM   4011  CD1 LEU 0 252       4.015   1.612 -15.907  1.00  0.00      R00  C  
ATOM   4012  CD2 LEU 0 252       5.023  -0.359 -17.148  1.00  0.00      R00  C  
ATOM   4013  H   LEU 0 252       7.689   3.404 -17.782  1.00  0.00      R00  H  
ATOM   4014  HA  LEU 0 252       6.088   3.555 -15.777  1.00  0.00           H  
ATOM   4015  HB3 LEU 0 252       7.176   1.014 -17.233  1.00  0.00           H  
ATOM   4016  HB2 LEU 0 252       5.945   1.930 -17.825  1.00  0.00           H  
ATOM   4017  HG  LEU 0 252       5.838   0.417 -15.395  1.00  0.00           H  
ATOM   4018 HD11 LEU 0 252       3.443   1.170 -15.091  1.00  0.00           H  
ATOM   4019 HD12 LEU 0 252       4.183   2.618 -15.523  1.00  0.00           H  
ATOM   4020 HD13 LEU 0 252       3.363   1.812 -16.757  1.00  0.00           H  
ATOM   4021 HD21 LEU 0 252       4.232  -0.049 -17.831  1.00  0.00           H  
ATOM   4022 HD22 LEU 0 252       5.950  -0.693 -17.613  1.00  0.00           H  
ATOM   4023 HD23 LEU 0 252       4.664  -1.194 -16.546  1.00  0.00           H  
ATOM   4024  N   VAL 0 253       8.873   2.263 -14.727  1.00  0.00      R00  N  
ATOM   4025  CA  VAL 0 253       9.796   1.967 -13.627  1.00  0.00      R00  C  
ATOM   4026  C   VAL 0 253      10.044   3.019 -12.499  1.00  0.00      R00  C  
ATOM   4027  O   VAL 0 253      10.707   2.771 -11.477  1.00  0.00      R00  O  
ATOM   4028  CB  VAL 0 253      11.153   1.547 -14.151  1.00  0.00      R00  C  
ATOM   4029  CG1 VAL 0 253      10.966   0.207 -14.906  1.00  0.00      R00  C  
ATOM   4030  CG2 VAL 0 253      11.876   2.550 -15.036  1.00  0.00      R00  C  
ATOM   4031  H   VAL 0 253       9.359   2.521 -15.574  1.00  0.00      R00  H  
ATOM   4032  HA  VAL 0 253       9.327   1.120 -13.125  1.00  0.00           H  
ATOM   4033  HB  VAL 0 253      11.729   1.310 -13.256  1.00  0.00           H  
ATOM   4034 HG11 VAL 0 253      10.647  -0.524 -14.162  1.00  0.00           H  
ATOM   4035 HG12 VAL 0 253      10.175   0.241 -15.655  1.00  0.00           H  
ATOM   4036 HG13 VAL 0 253      11.828  -0.250 -15.391  1.00  0.00           H  
ATOM   4037 HG21 VAL 0 253      11.352   2.612 -15.989  1.00  0.00           H  
ATOM   4038 HG22 VAL 0 253      11.930   3.439 -14.407  1.00  0.00           H  
ATOM   4039 HG23 VAL 0 253      12.910   2.264 -15.228  1.00  0.00           H  
ATOM   4040  N   LEU 0 254       9.580   4.304 -12.773  1.00  0.00      R00  N  
ATOM   4041  CA  LEU 0 254       9.534   5.350 -11.772  1.00  0.00      R00  C  
ATOM   4042  C   LEU 0 254       8.130   5.491 -11.207  1.00  0.00      R00  C  
ATOM   4043  O   LEU 0 254       7.939   6.504 -10.560  1.00  0.00      R00  O  
ATOM   4044  CB  LEU 0 254       9.985   6.642 -12.419  1.00  0.00      R00  C  
ATOM   4045  CG  LEU 0 254      11.457   6.713 -12.811  1.00  0.00      R00  C  
ATOM   4046  CD1 LEU 0 254      11.760   7.940 -13.649  1.00  0.00      R00  C  
ATOM   4047  CD2 LEU 0 254      12.258   6.788 -11.481  1.00  0.00      R00  C  
ATOM   4048  H   LEU 0 254       9.339   4.525 -13.728  1.00  0.00      R00  H  
ATOM   4049  HA  LEU 0 254      10.175   5.093 -10.928  1.00  0.00           H  
ATOM   4050  HB3 LEU 0 254       9.822   7.569 -11.870  1.00  0.00           H  
ATOM   4051  HB2 LEU 0 254       9.416   6.629 -13.348  1.00  0.00           H  
ATOM   4052  HG  LEU 0 254      11.761   5.901 -13.471  1.00  0.00           H  
ATOM   4053 HD11 LEU 0 254      10.762   8.371 -13.733  1.00  0.00           H  
ATOM   4054 HD12 LEU 0 254      12.502   8.668 -13.322  1.00  0.00           H  
ATOM   4055 HD13 LEU 0 254      11.942   7.758 -14.708  1.00  0.00           H  
ATOM   4056 HD21 LEU 0 254      13.168   7.383 -11.561  1.00  0.00           H  
ATOM   4057 HD22 LEU 0 254      11.672   7.413 -10.807  1.00  0.00           H  
ATOM   4058 HD23 LEU 0 254      12.376   5.810 -11.015  1.00  0.00           H  
ATOM   4059  N   THR 0 255       7.126   4.591 -11.453  1.00  0.00      R00  N  
ATOM   4060  CA  THR 0 255       5.747   4.857 -11.019  1.00  0.00      R00  C  
ATOM   4061  C   THR 0 255       4.977   3.513 -10.577  1.00  0.00      R00  C  
ATOM   4062  O   THR 0 255       4.137   3.614  -9.670  1.00  0.00      R00  O  
ATOM   4063  CB  THR 0 255       4.971   5.414 -12.270  1.00  0.00      R00  C  
ATOM   4064  OG1 THR 0 255       4.828   4.545 -13.376  1.00  0.00      R00  O  
ATOM   4065  CG2 THR 0 255       5.270   6.900 -12.735  1.00  0.00      R00  C  
ATOM   4066  H   THR 0 255       7.178   3.709 -11.943  1.00  0.00      R00  H  
ATOM   4067  HG1 THR 0 255       4.087   3.967 -13.178  1.00  0.00      R00  H  
ATOM   4068  HA  THR 0 255       5.641   5.493 -10.140  1.00  0.00           H  
ATOM   4069  HB  THR 0 255       3.916   5.331 -12.010  1.00  0.00           H  
ATOM   4070 HG21 THR 0 255       5.032   7.689 -12.021  1.00  0.00           H  
ATOM   4071 HG22 THR 0 255       6.344   7.041 -12.849  1.00  0.00           H  
ATOM   4072 HG23 THR 0 255       4.748   7.178 -13.651  1.00  0.00           H  
ATOM   4073  N   VAL 0 256       5.281   2.323 -11.071  1.00  0.00      R00  N  
ATOM   4074  CA  VAL 0 256       4.780   1.062 -10.395  1.00  0.00      R00  C  
ATOM   4075  C   VAL 0 256       5.398   0.858  -8.974  1.00  0.00      R00  C  
ATOM   4076  O   VAL 0 256       4.891   0.086  -8.181  1.00  0.00      R00  O  
ATOM   4077  CB  VAL 0 256       5.049  -0.194 -11.239  1.00  0.00      R00  C  
ATOM   4078  CG1 VAL 0 256       4.583  -0.109 -12.686  1.00  0.00      R00  C  
ATOM   4079  CG2 VAL 0 256       6.559  -0.671 -11.214  1.00  0.00      R00  C  
ATOM   4080  H   VAL 0 256       5.799   2.239 -11.934  1.00  0.00      R00  H  
ATOM   4081  HA  VAL 0 256       3.699   1.169 -10.305  1.00  0.00           H  
ATOM   4082  HB  VAL 0 256       4.425  -0.970 -10.796  1.00  0.00           H  
ATOM   4083 HG11 VAL 0 256       4.778  -0.966 -13.330  1.00  0.00           H  
ATOM   4084 HG12 VAL 0 256       3.504   0.021 -12.773  1.00  0.00           H  
ATOM   4085 HG13 VAL 0 256       5.047   0.703 -13.246  1.00  0.00           H  
ATOM   4086 HG21 VAL 0 256       7.066  -0.922 -10.282  1.00  0.00           H  
ATOM   4087 HG22 VAL 0 256       6.595  -1.520 -11.897  1.00  0.00           H  
ATOM   4088 HG23 VAL 0 256       7.196  -0.046 -11.839  1.00  0.00           H  
ATOM   4089  N   ILE 0 257       6.511   1.552  -8.788  1.00  0.00      R00  N  
ATOM   4090  CA  ILE 0 257       7.275   1.705  -7.560  1.00  0.00      R00  C  
ATOM   4091  C   ILE 0 257       6.606   2.576  -6.463  1.00  0.00      R00  C  
ATOM   4092  O   ILE 0 257       7.062   2.544  -5.309  1.00  0.00      R00  O  
ATOM   4093  CB  ILE 0 257       8.778   2.055  -7.890  1.00  0.00      R00  C  
ATOM   4094  CG2 ILE 0 257       9.305   1.009  -8.814  1.00  0.00      R00  C  
ATOM   4095  CG1 ILE 0 257       9.148   3.554  -8.285  1.00  0.00      R00  C  
ATOM   4096  CD1 ILE 0 257      10.590   3.906  -7.903  1.00  0.00      R00  C  
ATOM   4097  H   ILE 0 257       6.865   2.108  -9.553  1.00  0.00      R00  H  
ATOM   4098  HA  ILE 0 257       7.171   0.699  -7.155  1.00  0.00           H  
ATOM   4099  HB  ILE 0 257       9.238   1.911  -6.912  1.00  0.00           H  
ATOM   4100 HG21 ILE 0 257       8.994   1.075  -9.857  1.00  0.00           H  
ATOM   4101 HG22 ILE 0 257      10.391   0.926  -8.768  1.00  0.00           H  
ATOM   4102 HG23 ILE 0 257       9.004  -0.012  -8.578  1.00  0.00           H  
ATOM   4103 HG13 ILE 0 257       8.455   4.146  -7.688  1.00  0.00           H  
ATOM   4104 HG12 ILE 0 257       8.990   3.689  -9.355  1.00  0.00           H  
ATOM   4105 HD11 ILE 0 257      11.075   3.179  -7.251  1.00  0.00           H  
ATOM   4106 HD12 ILE 0 257      11.240   3.878  -8.778  1.00  0.00           H  
ATOM   4107 HD13 ILE 0 257      10.650   4.928  -7.529  1.00  0.00           H  
ATOM   4108  N   ALA 0 258       5.628   3.418  -6.888  1.00  0.00      R00  N  
ATOM   4109  CA  ALA 0 258       4.883   4.462  -6.170  1.00  0.00      R00  C  
ATOM   4110  C   ALA 0 258       4.342   3.956  -4.792  1.00  0.00      R00  C  
ATOM   4111  O   ALA 0 258       4.964   4.256  -3.753  1.00  0.00      R00  O  
ATOM   4112  CB  ALA 0 258       3.660   4.851  -7.074  1.00  0.00      R00  C  
ATOM   4113  H   ALA 0 258       5.309   3.363  -7.845  1.00  0.00      R00  H  
ATOM   4114  HA  ALA 0 258       5.586   5.186  -5.759  1.00  0.00           H  
ATOM   4115  HB1 ALA 0 258       2.888   5.407  -6.541  1.00  0.00           H  
ATOM   4116  HB2 ALA 0 258       4.024   5.434  -7.920  1.00  0.00           H  
ATOM   4117  HB3 ALA 0 258       3.188   4.006  -7.576  1.00  0.00           H  
ATOM   4118  N   VAL 0 259       3.273   3.086  -4.857  1.00  0.00      R00  N  
ATOM   4119  CA  VAL 0 259       2.462   2.551  -3.754  1.00  0.00      R00  C  
ATOM   4120  C   VAL 0 259       3.261   1.766  -2.733  1.00  0.00      R00  C  
ATOM   4121  O   VAL 0 259       2.928   1.946  -1.544  1.00  0.00      R00  O  
ATOM   4122  CB  VAL 0 259       1.323   1.604  -4.307  1.00  0.00      R00  C  
ATOM   4123  CG1 VAL 0 259       0.287   2.601  -4.931  1.00  0.00      R00  C  
ATOM   4124  CG2 VAL 0 259       1.830   0.532  -5.337  1.00  0.00      R00  C  
ATOM   4125  H   VAL 0 259       3.036   2.879  -5.817  1.00  0.00      R00  H  
ATOM   4126  HA  VAL 0 259       2.009   3.427  -3.290  1.00  0.00           H  
ATOM   4127  HB  VAL 0 259       0.886   1.055  -3.473  1.00  0.00           H  
ATOM   4128 HG11 VAL 0 259       0.724   3.247  -5.693  1.00  0.00           H  
ATOM   4129 HG12 VAL 0 259      -0.495   2.033  -5.434  1.00  0.00           H  
ATOM   4130 HG13 VAL 0 259      -0.183   3.167  -4.126  1.00  0.00           H  
ATOM   4131 HG21 VAL 0 259       1.331  -0.433  -5.249  1.00  0.00           H  
ATOM   4132 HG22 VAL 0 259       1.634   0.838  -6.365  1.00  0.00           H  
ATOM   4133 HG23 VAL 0 259       2.912   0.406  -5.393  1.00  0.00           H  
ATOM   4134  N   TYR 0 260       4.282   1.113  -3.187  1.00  0.00      R00  N  
ATOM   4135  CA  TYR 0 260       5.254   0.489  -2.313  1.00  0.00      R00  C  
ATOM   4136  C   TYR 0 260       5.904   1.544  -1.400  1.00  0.00      R00  C  
ATOM   4137  O   TYR 0 260       5.777   1.318  -0.201  1.00  0.00      R00  O  
ATOM   4138  CB  TYR 0 260       6.331  -0.282  -3.075  1.00  0.00      R00  C  
ATOM   4139  CG  TYR 0 260       5.809  -1.452  -3.923  1.00  0.00      R00  C  
ATOM   4140  CD1 TYR 0 260       5.724  -1.349  -5.315  1.00  0.00      R00  C  
ATOM   4141  CE1 TYR 0 260       5.287  -2.518  -6.062  1.00  0.00      R00  C  
ATOM   4142  CD2 TYR 0 260       5.411  -2.635  -3.289  1.00  0.00      R00  C  
ATOM   4143  CE2 TYR 0 260       5.145  -3.779  -4.059  1.00  0.00      R00  C  
ATOM   4144  CZ  TYR 0 260       5.092  -3.727  -5.478  1.00  0.00      R00  C  
ATOM   4145  OH  TYR 0 260       4.770  -4.804  -6.287  1.00  0.00      R00  O  
ATOM   4146  H   TYR 0 260       4.547   1.379  -4.125  1.00  0.00      R00  H  
ATOM   4147  HH  TYR 0 260       4.389  -5.561  -5.836  1.00  0.00      R00  H  
ATOM   4148  HA  TYR 0 260       4.729  -0.154  -1.607  1.00  0.00           H  
ATOM   4149  HB3 TYR 0 260       7.169  -0.638  -2.475  1.00  0.00           H  
ATOM   4150  HB2 TYR 0 260       6.865   0.378  -3.759  1.00  0.00           H  
ATOM   4151  HD1 TYR 0 260       6.142  -0.562  -5.926  1.00  0.00           H  
ATOM   4152  HE1 TYR 0 260       5.245  -2.528  -7.141  1.00  0.00           H  
ATOM   4153  HD2 TYR 0 260       5.353  -2.660  -2.211  1.00  0.00           H  
ATOM   4154  HE2 TYR 0 260       4.868  -4.730  -3.628  1.00  0.00           H  
ATOM   4155  N   VAL 0 261       6.663   2.516  -1.919  1.00  0.00      R00  N  
ATOM   4156  CA  VAL 0 261       7.349   3.404  -1.023  1.00  0.00      R00  C  
ATOM   4157  C   VAL 0 261       6.470   4.539  -0.427  1.00  0.00      R00  C  
ATOM   4158  O   VAL 0 261       6.495   4.765   0.807  1.00  0.00      R00  O  
ATOM   4159  CB  VAL 0 261       8.553   3.981  -1.752  1.00  0.00      R00  C  
ATOM   4160  CG1 VAL 0 261       9.713   2.945  -1.996  1.00  0.00      R00  C  
ATOM   4161  CG2 VAL 0 261       8.295   4.912  -2.888  1.00  0.00      R00  C  
ATOM   4162  H   VAL 0 261       6.750   2.798  -2.885  1.00  0.00      R00  H  
ATOM   4163  HA  VAL 0 261       7.707   2.712  -0.261  1.00  0.00           H  
ATOM   4164  HB  VAL 0 261       9.071   4.630  -1.045  1.00  0.00           H  
ATOM   4165 HG11 VAL 0 261       9.959   2.312  -1.143  1.00  0.00           H  
ATOM   4166 HG12 VAL 0 261       9.457   2.361  -2.880  1.00  0.00           H  
ATOM   4167 HG13 VAL 0 261      10.686   3.429  -2.089  1.00  0.00           H  
ATOM   4168 HG21 VAL 0 261       9.237   5.140  -3.386  1.00  0.00           H  
ATOM   4169 HG22 VAL 0 261       7.612   4.472  -3.616  1.00  0.00           H  
ATOM   4170 HG23 VAL 0 261       7.885   5.866  -2.557  1.00  0.00           H  
ATOM   4171  N   LEU 0 262       5.496   5.065  -1.261  1.00  0.00      R00  N  
ATOM   4172  CA  LEU 0 262       4.590   6.198  -0.973  1.00  0.00      R00  C  
ATOM   4173  C   LEU 0 262       3.591   5.937   0.164  1.00  0.00      R00  C  
ATOM   4174  O   LEU 0 262       3.191   6.896   0.811  1.00  0.00      R00  O  
ATOM   4175  CB  LEU 0 262       3.803   6.689  -2.312  1.00  0.00      R00  C  
ATOM   4176  CG  LEU 0 262       4.594   7.325  -3.512  1.00  0.00      R00  C  
ATOM   4177  CD1 LEU 0 262       3.659   7.666  -4.720  1.00  0.00      R00  C  
ATOM   4178  CD2 LEU 0 262       5.424   8.578  -3.207  1.00  0.00      R00  C  
ATOM   4179  H   LEU 0 262       5.481   4.867  -2.251  1.00  0.00      R00  H  
ATOM   4180  HA  LEU 0 262       5.192   7.007  -0.560  1.00  0.00           H  
ATOM   4181  HB3 LEU 0 262       3.034   7.412  -2.038  1.00  0.00           H  
ATOM   4182  HB2 LEU 0 262       3.362   5.739  -2.615  1.00  0.00           H  
ATOM   4183  HG  LEU 0 262       5.366   6.592  -3.747  1.00  0.00           H  
ATOM   4184 HD11 LEU 0 262       3.511   6.643  -5.065  1.00  0.00           H  
ATOM   4185 HD12 LEU 0 262       2.740   8.067  -4.292  1.00  0.00           H  
ATOM   4186 HD13 LEU 0 262       4.125   8.294  -5.478  1.00  0.00           H  
ATOM   4187 HD21 LEU 0 262       5.237   8.816  -2.160  1.00  0.00           H  
ATOM   4188 HD22 LEU 0 262       6.464   8.272  -3.319  1.00  0.00           H  
ATOM   4189 HD23 LEU 0 262       5.239   9.386  -3.915  1.00  0.00           H  
ATOM   4190  N   CYS 0 263       3.039   4.708   0.271  1.00  0.00      R00  N  
ATOM   4191  CA  CYS 0 263       2.028   4.446   1.303  1.00  0.00      R00  C  
ATOM   4192  C   CYS 0 263       2.105   3.073   2.025  1.00  0.00      R00  C  
ATOM   4193  O   CYS 0 263       1.545   2.945   3.133  1.00  0.00      R00  O  
ATOM   4194  CB  CYS 0 263       0.655   4.746   0.707  1.00  0.00      R00  C  
ATOM   4195  SG  CYS 0 263       0.258   3.474  -0.559  1.00  0.00      R00  S  
ATOM   4196  H   CYS 0 263       3.153   3.990  -0.430  1.00  0.00      R00  H  
ATOM   4197  HA  CYS 0 263       2.137   5.124   2.150  1.00  0.00           H  
ATOM   4198  HB3 CYS 0 263       0.708   5.654   0.107  1.00  0.00           H  
ATOM   4199  HB2 CYS 0 263      -0.122   4.845   1.466  1.00  0.00           H  
ATOM   4200  HG  CYS 0 263      -0.148   2.521   0.284  1.00  0.00           H  
ATOM   4201  N   TRP 0 264       2.780   2.053   1.500  1.00  0.00      R00  N  
ATOM   4202  CA  TRP 0 264       2.917   0.794   2.254  1.00  0.00      R00  C  
ATOM   4203  C   TRP 0 264       4.103   0.864   3.253  1.00  0.00      R00  C  
ATOM   4204  O   TRP 0 264       3.918   0.469   4.412  1.00  0.00      R00  O  
ATOM   4205  CB  TRP 0 264       2.940  -0.377   1.130  1.00  0.00      R00  C  
ATOM   4206  CG  TRP 0 264       1.658  -0.583   0.344  1.00  0.00      R00  C  
ATOM   4207  CD2 TRP 0 264       1.440  -1.288  -0.941  1.00  0.00      R00  C  
ATOM   4208  CE2 TRP 0 264       0.062  -1.558  -1.194  1.00  0.00      R00  C  
ATOM   4209  CE3 TRP 0 264       2.300  -1.869  -1.944  1.00  0.00      R00  C  
ATOM   4210  CD1 TRP 0 264       0.421  -0.289   0.736  1.00  0.00      R00  C  
ATOM   4211  NE1 TRP 0 264      -0.543  -0.911  -0.143  1.00  0.00      R00  N  
ATOM   4212  CZ2 TRP 0 264      -0.483  -2.265  -2.290  1.00  0.00      R00  C  
ATOM   4213  CZ3 TRP 0 264       1.827  -2.548  -3.044  1.00  0.00      R00  C  
ATOM   4214  CH2 TRP 0 264       0.458  -2.773  -3.240  1.00  0.00      R00  C  
ATOM   4215  H   TRP 0 264       3.175   2.137   0.575  1.00  0.00      R00  H  
ATOM   4216  HE1 TRP 0 264      -1.508  -0.621  -0.078  1.00  0.00      R00  H  
ATOM   4217  HA  TRP 0 264       2.059   0.670   2.915  1.00  0.00           H  
ATOM   4218  HB3 TRP 0 264       3.113  -1.367   1.551  1.00  0.00           H  
ATOM   4219  HB2 TRP 0 264       3.713  -0.322   0.364  1.00  0.00           H  
ATOM   4220  HE3 TRP 0 264       3.370  -1.724  -1.952  1.00  0.00           H  
ATOM   4221  HD1 TRP 0 264       0.195   0.381   1.552  1.00  0.00           H  
ATOM   4222  HZ2 TRP 0 264      -1.553  -2.404  -2.351  1.00  0.00           H  
ATOM   4223  HZ3 TRP 0 264       2.488  -2.911  -3.817  1.00  0.00           H  
ATOM   4224  HH2 TRP 0 264       0.080  -3.339  -4.078  1.00  0.00           H  
ATOM   4225  N   LEU 0 265       5.288   1.263   2.801  1.00  0.00      R00  N  
ATOM   4226  CA  LEU 0 265       6.507   1.354   3.630  1.00  0.00      R00  C  
ATOM   4227  C   LEU 0 265       6.466   2.056   4.970  1.00  0.00      R00  C  
ATOM   4228  O   LEU 0 265       6.980   1.444   5.885  1.00  0.00      R00  O  
ATOM   4229  CB  LEU 0 265       7.615   1.910   2.745  1.00  0.00      R00  C  
ATOM   4230  CG  LEU 0 265       9.062   2.042   3.224  1.00  0.00      R00  C  
ATOM   4231  CD1 LEU 0 265       9.476   0.749   3.865  1.00  0.00      R00  C  
ATOM   4232  CD2 LEU 0 265      10.044   2.636   2.216  1.00  0.00      R00  C  
ATOM   4233  H   LEU 0 265       5.557   1.361   1.833  1.00  0.00      R00  H  
ATOM   4234  HA  LEU 0 265       6.733   0.310   3.848  1.00  0.00           H  
ATOM   4235  HB3 LEU 0 265       7.322   2.850   2.277  1.00  0.00           H  
ATOM   4236  HB2 LEU 0 265       7.616   1.312   1.833  1.00  0.00           H  
ATOM   4237  HG  LEU 0 265       9.039   2.779   4.027  1.00  0.00           H  
ATOM   4238 HD11 LEU 0 265       9.000  -0.162   3.501  1.00  0.00           H  
ATOM   4239 HD12 LEU 0 265      10.559   0.637   3.926  1.00  0.00           H  
ATOM   4240 HD13 LEU 0 265       9.373   0.709   4.949  1.00  0.00           H  
ATOM   4241 HD21 LEU 0 265      10.822   1.952   1.876  1.00  0.00           H  
ATOM   4242 HD22 LEU 0 265       9.608   3.199   1.391  1.00  0.00           H  
ATOM   4243 HD23 LEU 0 265      10.514   3.475   2.730  1.00  0.00           H  
ATOM   4244  N   PRO 0 266       5.680   3.167   5.123  1.00  0.00      R00  N  
ATOM   4245  CA  PRO 0 266       5.216   3.669   6.428  1.00  0.00      R00  C  
ATOM   4246  C   PRO 0 266       4.733   2.681   7.488  1.00  0.00      R00  C  
ATOM   4247  O   PRO 0 266       5.046   3.018   8.647  1.00  0.00      R00  O  
ATOM   4248  CD  PRO 0 266       5.139   4.027   4.063  1.00  0.00      R00  C  
ATOM   4249  CB  PRO 0 266       4.214   4.800   6.101  1.00  0.00      R00  C  
ATOM   4250  CG  PRO 0 266       4.610   5.308   4.723  1.00  0.00      R00  C  
ATOM   4251  HD2 PRO 0 266       4.258   3.607   3.579  1.00  0.00           H  
ATOM   4252  HD3 PRO 0 266       5.821   4.311   3.262  1.00  0.00           H  
ATOM   4253  HA  PRO 0 266       6.030   4.234   6.882  1.00  0.00           H  
ATOM   4254  HB3 PRO 0 266       4.150   5.530   6.908  1.00  0.00           H  
ATOM   4255  HB2 PRO 0 266       3.245   4.301   6.073  1.00  0.00           H  
ATOM   4256  HG2 PRO 0 266       3.815   5.875   4.238  1.00  0.00           H  
ATOM   4257  HG3 PRO 0 266       5.372   6.084   4.794  1.00  0.00           H  
ATOM   4258  N   TYR 0 267       4.057   1.561   7.108  1.00  0.00      R00  N  
ATOM   4259  CA  TYR 0 267       3.425   0.727   8.092  1.00  0.00      R00  C  
ATOM   4260  C   TYR 0 267       4.399  -0.233   8.713  1.00  0.00      R00  C  
ATOM   4261  O   TYR 0 267       4.477  -0.389   9.902  1.00  0.00      R00  O  
ATOM   4262  CB  TYR 0 267       2.087  -0.015   7.495  1.00  0.00      R00  C  
ATOM   4263  CG  TYR 0 267       1.270  -0.865   8.482  1.00  0.00      R00  C  
ATOM   4264  CD1 TYR 0 267       1.527  -2.250   8.574  1.00  0.00      R00  C  
ATOM   4265  CE1 TYR 0 267       0.785  -3.114   9.456  1.00  0.00      R00  C  
ATOM   4266  CD2 TYR 0 267       0.243  -0.313   9.251  1.00  0.00      R00  C  
ATOM   4267  CE2 TYR 0 267      -0.474  -1.145  10.126  1.00  0.00      R00  C  
ATOM   4268  CZ  TYR 0 267      -0.243  -2.509  10.207  1.00  0.00      R00  C  
ATOM   4269  OH  TYR 0 267      -0.941  -3.277  11.086  1.00  0.00      R00  O  
ATOM   4270  H   TYR 0 267       3.738   1.403   6.163  1.00  0.00      R00  H  
ATOM   4271  HH  TYR 0 267      -1.571  -2.766  11.599  1.00  0.00      R00  H  
ATOM   4272  HA  TYR 0 267       3.066   1.331   8.926  1.00  0.00           H  
ATOM   4273  HB3 TYR 0 267       2.278  -0.592   6.590  1.00  0.00           H  
ATOM   4274  HB2 TYR 0 267       1.491   0.841   7.181  1.00  0.00           H  
ATOM   4275  HD1 TYR 0 267       2.434  -2.647   8.142  1.00  0.00           H  
ATOM   4276  HE1 TYR 0 267       1.014  -4.153   9.643  1.00  0.00           H  
ATOM   4277  HD2 TYR 0 267       0.085   0.754   9.192  1.00  0.00           H  
ATOM   4278  HE2 TYR 0 267      -1.217  -0.743  10.800  1.00  0.00           H  
ATOM   4279  N   TRP 0 268       5.217  -0.823   7.881  1.00  0.00      R00  N  
ATOM   4280  CA  TRP 0 268       6.296  -1.772   8.254  1.00  0.00      R00  C  
ATOM   4281  C   TRP 0 268       7.427  -1.106   8.996  1.00  0.00      R00  C  
ATOM   4282  O   TRP 0 268       8.056  -1.692   9.839  1.00  0.00      R00  O  
ATOM   4283  CB  TRP 0 268       6.850  -2.556   7.092  1.00  0.00      R00  C  
ATOM   4284  CG  TRP 0 268       5.979  -3.027   5.985  1.00  0.00      R00  C  
ATOM   4285  CD2 TRP 0 268       4.720  -3.780   5.998  1.00  0.00      R00  C  
ATOM   4286  CE2 TRP 0 268       4.276  -3.986   4.649  1.00  0.00      R00  C  
ATOM   4287  CE3 TRP 0 268       3.896  -4.327   7.022  1.00  0.00      R00  C  
ATOM   4288  CD1 TRP 0 268       6.092  -2.681   4.665  1.00  0.00      R00  C  
ATOM   4289  NE1 TRP 0 268       5.147  -3.310   3.903  1.00  0.00      R00  N  
ATOM   4290  CZ2 TRP 0 268       3.147  -4.784   4.362  1.00  0.00      R00  C  
ATOM   4291  CZ3 TRP 0 268       2.754  -5.124   6.759  1.00  0.00      R00  C  
ATOM   4292  CH2 TRP 0 268       2.393  -5.338   5.373  1.00  0.00      R00  C  
ATOM   4293  H   TRP 0 268       5.216  -0.729   6.875  1.00  0.00      R00  H  
ATOM   4294  HE1 TRP 0 268       5.189  -3.371   2.895  1.00  0.00      R00  H  
ATOM   4295  HA  TRP 0 268       5.859  -2.467   8.971  1.00  0.00           H  
ATOM   4296  HB3 TRP 0 268       7.340  -3.432   7.516  1.00  0.00           H  
ATOM   4297  HB2 TRP 0 268       7.609  -1.959   6.588  1.00  0.00           H  
ATOM   4298  HE3 TRP 0 268       4.354  -4.270   7.998  1.00  0.00           H  
ATOM   4299  HD1 TRP 0 268       6.882  -2.038   4.305  1.00  0.00           H  
ATOM   4300  HZ2 TRP 0 268       2.723  -4.963   3.385  1.00  0.00           H  
ATOM   4301  HZ3 TRP 0 268       2.179  -5.628   7.522  1.00  0.00           H  
ATOM   4302  HH2 TRP 0 268       1.502  -5.933   5.240  1.00  0.00           H  
ATOM   4303  N   ALA 0 269       7.593   0.189   8.812  1.00  0.00      R00  N  
ATOM   4304  CA  ALA 0 269       8.383   1.026   9.756  1.00  0.00      R00  C  
ATOM   4305  C   ALA 0 269       7.593   1.266  11.053  1.00  0.00      R00  C  
ATOM   4306  O   ALA 0 269       8.188   1.145  12.104  1.00  0.00      R00  O  
ATOM   4307  CB  ALA 0 269       8.743   2.265   8.939  1.00  0.00      R00  C  
ATOM   4308  H   ALA 0 269       6.976   0.677   8.179  1.00  0.00      R00  H  
ATOM   4309  HA  ALA 0 269       9.203   0.372  10.051  1.00  0.00           H  
ATOM   4310  HB1 ALA 0 269       9.105   2.967   9.691  1.00  0.00           H  
ATOM   4311  HB2 ALA 0 269       9.601   2.118   8.282  1.00  0.00           H  
ATOM   4312  HB3 ALA 0 269       7.846   2.650   8.454  1.00  0.00           H  
ATOM   4313  N   CYS 0 270       6.301   1.676  10.972  1.00  0.00      R00  N  
ATOM   4314  CA  CYS 0 270       5.539   1.777  12.235  1.00  0.00      R00  C  
ATOM   4315  C   CYS 0 270       5.499   0.432  13.058  1.00  0.00      R00  C  
ATOM   4316  O   CYS 0 270       5.529   0.587  14.289  1.00  0.00      R00  O  
ATOM   4317  CB  CYS 0 270       4.051   2.285  12.024  1.00  0.00      R00  C  
ATOM   4318  SG  CYS 0 270       4.031   3.950  11.282  1.00  0.00      R00  S  
ATOM   4319  H   CYS 0 270       5.675   1.522  10.194  1.00  0.00      R00  H  
ATOM   4320  HA  CYS 0 270       6.127   2.461  12.846  1.00  0.00           H  
ATOM   4321  HB3 CYS 0 270       3.542   2.418  12.979  1.00  0.00           H  
ATOM   4322  HB2 CYS 0 270       3.382   1.643  11.450  1.00  0.00           H  
ATOM   4323  HG  CYS 0 270       4.730   3.579  10.205  1.00  0.00           H  
ATOM   4324  N   GLN 0 271       5.659  -0.715  12.428  1.00  0.00      R00  N  
ATOM   4325  CA  GLN 0 271       5.703  -1.954  13.231  1.00  0.00      R00  C  
ATOM   4326  C   GLN 0 271       7.027  -2.176  13.977  1.00  0.00      R00  C  
ATOM   4327  O   GLN 0 271       6.975  -2.959  14.935  1.00  0.00      R00  O  
ATOM   4328  CB  GLN 0 271       5.333  -3.165  12.342  1.00  0.00      R00  C  
ATOM   4329  CG  GLN 0 271       3.827  -3.314  11.931  1.00  0.00      R00  C  
ATOM   4330  CD  GLN 0 271       2.970  -4.302  12.709  1.00  0.00      R00  C  
ATOM   4331  OE1 GLN 0 271       3.492  -5.123  13.470  1.00  0.00      R00  O  
ATOM   4332  NE2 GLN 0 271       1.671  -4.300  12.554  1.00  0.00      R00  N  
ATOM   4333  H   GLN 0 271       5.551  -0.766  11.425  1.00  0.00      R00  H  
ATOM   4334 HE21 GLN 0 271       1.144  -4.863  13.207  1.00  0.00      R00  H  
ATOM   4335 HE22 GLN 0 271       1.274  -3.595  11.950  1.00  0.00      R00  H  
ATOM   4336  HA  GLN 0 271       4.982  -1.844  14.041  1.00  0.00           H  
ATOM   4337  HB3 GLN 0 271       5.686  -4.077  12.823  1.00  0.00           H  
ATOM   4338  HB2 GLN 0 271       5.796  -3.093  11.358  1.00  0.00           H  
ATOM   4339  HG3 GLN 0 271       3.691  -3.799  10.964  1.00  0.00           H  
ATOM   4340  HG2 GLN 0 271       3.274  -2.390  11.763  1.00  0.00           H  
ATOM   4341  N   VAL 0 272       8.175  -1.585  13.487  1.00  0.00      R00  N  
ATOM   4342  CA  VAL 0 272       9.425  -1.504  14.255  1.00  0.00      R00  C  
ATOM   4343  C   VAL 0 272       9.362  -0.358  15.244  1.00  0.00      R00  C  
ATOM   4344  O   VAL 0 272       9.909  -0.547  16.347  1.00  0.00      R00  O  
ATOM   4345  CB  VAL 0 272      10.757  -1.505  13.509  1.00  0.00      R00  C  
ATOM   4346  CG1 VAL 0 272      11.497  -2.796  13.683  1.00  0.00      R00  C  
ATOM   4347  CG2 VAL 0 272      10.755  -1.108  12.063  1.00  0.00      R00  C  
ATOM   4348  H   VAL 0 272       8.220  -1.006  12.661  1.00  0.00      R00  H  
ATOM   4349  HA  VAL 0 272       9.318  -2.410  14.851  1.00  0.00           H  
ATOM   4350  HB  VAL 0 272      11.392  -0.765  13.997  1.00  0.00           H  
ATOM   4351 HG11 VAL 0 272      11.081  -3.760  13.388  1.00  0.00           H  
ATOM   4352 HG12 VAL 0 272      12.479  -2.809  13.212  1.00  0.00           H  
ATOM   4353 HG13 VAL 0 272      11.661  -2.991  14.743  1.00  0.00           H  
ATOM   4354 HG21 VAL 0 272       9.926  -1.700  11.675  1.00  0.00           H  
ATOM   4355 HG22 VAL 0 272      10.555  -0.037  12.018  1.00  0.00           H  
ATOM   4356 HG23 VAL 0 272      11.708  -1.255  11.555  1.00  0.00           H  
ATOM   4357  N   ALA 0 273       8.705   0.740  14.869  1.00  0.00      R00  N  
ATOM   4358  CA  ALA 0 273       8.744   1.997  15.651  1.00  0.00      R00  C  
ATOM   4359  C   ALA 0 273       8.014   1.777  17.053  1.00  0.00      R00  C  
ATOM   4360  O   ALA 0 273       8.125   2.683  17.893  1.00  0.00      R00  O  
ATOM   4361  CB  ALA 0 273       8.107   3.189  14.879  1.00  0.00      R00  C  
ATOM   4362  H   ALA 0 273       8.387   0.736  13.910  1.00  0.00      R00  H  
ATOM   4363  HA  ALA 0 273       9.784   2.214  15.898  1.00  0.00           H  
ATOM   4364  HB1 ALA 0 273       8.109   4.044  15.555  1.00  0.00           H  
ATOM   4365  HB2 ALA 0 273       8.721   3.394  14.003  1.00  0.00           H  
ATOM   4366  HB3 ALA 0 273       7.047   3.065  14.656  1.00  0.00           H  
ATOM   4367  N   LEU 0 274       7.244   0.689  17.242  1.00  0.00      R00  N  
ATOM   4368  CA  LEU 0 274       6.669   0.219  18.498  1.00  0.00      R00  C  
ATOM   4369  C   LEU 0 274       7.665  -0.409  19.399  1.00  0.00      R00  C  
ATOM   4370  O   LEU 0 274       7.457  -0.328  20.627  1.00  0.00      R00  O  
ATOM   4371  CB  LEU 0 274       5.538  -0.758  18.205  1.00  0.00      R00  C  
ATOM   4372  CG  LEU 0 274       4.510  -0.989  19.325  1.00  0.00      R00  C  
ATOM   4373  CD1 LEU 0 274       3.895   0.302  19.941  1.00  0.00      R00  C  
ATOM   4374  CD2 LEU 0 274       3.633  -2.257  19.212  1.00  0.00      R00  C  
ATOM   4375  H   LEU 0 274       6.828   0.397  16.369  1.00  0.00      R00  H  
ATOM   4376  HA  LEU 0 274       6.224   1.106  18.949  1.00  0.00           H  
ATOM   4377  HB3 LEU 0 274       5.967  -1.700  17.864  1.00  0.00           H  
ATOM   4378  HB2 LEU 0 274       4.998  -0.400  17.328  1.00  0.00           H  
ATOM   4379  HG  LEU 0 274       5.172  -1.284  20.140  1.00  0.00           H  
ATOM   4380 HD11 LEU 0 274       4.427   0.586  20.849  1.00  0.00           H  
ATOM   4381 HD12 LEU 0 274       4.031   1.153  19.274  1.00  0.00           H  
ATOM   4382 HD13 LEU 0 274       2.831   0.216  20.159  1.00  0.00           H  
ATOM   4383 HD21 LEU 0 274       2.595  -2.030  19.457  1.00  0.00           H  
ATOM   4384 HD22 LEU 0 274       3.726  -2.705  18.223  1.00  0.00           H  
ATOM   4385 HD23 LEU 0 274       4.100  -2.943  19.919  1.00  0.00           H  
ATOM   4386  N   ILE 0 275       8.618  -1.105  18.820  1.00  0.00      R00  N  
ATOM   4387  CA  ILE 0 275       9.756  -1.693  19.625  1.00  0.00      R00  C  
ATOM   4388  C   ILE 0 275      10.658  -0.626  20.205  1.00  0.00      R00  C  
ATOM   4389  O   ILE 0 275      10.887  -0.475  21.447  1.00  0.00      R00  O  
ATOM   4390  CB  ILE 0 275      10.459  -2.683  18.676  1.00  0.00      R00  C  
ATOM   4391  CG2 ILE 0 275      11.714  -3.263  19.297  1.00  0.00      R00  C  
ATOM   4392  CG1 ILE 0 275       9.540  -3.852  18.420  1.00  0.00      R00  C  
ATOM   4393  CD1 ILE 0 275      10.080  -4.587  17.158  1.00  0.00      R00  C  
ATOM   4394  H   ILE 0 275       8.540  -1.404  17.859  1.00  0.00      R00  H  
ATOM   4395  HA  ILE 0 275       9.527  -2.276  20.517  1.00  0.00           H  
ATOM   4396  HB  ILE 0 275      10.622  -2.124  17.754  1.00  0.00           H  
ATOM   4397 HG21 ILE 0 275      11.651  -3.171  20.381  1.00  0.00           H  
ATOM   4398 HG22 ILE 0 275      11.894  -4.310  19.053  1.00  0.00           H  
ATOM   4399 HG23 ILE 0 275      12.650  -2.783  19.011  1.00  0.00           H  
ATOM   4400 HG13 ILE 0 275       8.464  -3.751  18.275  1.00  0.00           H  
ATOM   4401 HG12 ILE 0 275       9.490  -4.530  19.272  1.00  0.00           H  
ATOM   4402 HD11 ILE 0 275       9.365  -4.296  16.388  1.00  0.00           H  
ATOM   4403 HD12 ILE 0 275      11.089  -4.246  16.926  1.00  0.00           H  
ATOM   4404 HD13 ILE 0 275      10.069  -5.672  17.257  1.00  0.00           H  
ATOM   4405  N   TYR 0 276      11.066   0.333  19.347  1.00  0.00      R00  N  
ATOM   4406  CA  TYR 0 276      11.905   1.556  19.668  1.00  0.00      R00  C  
ATOM   4407  C   TYR 0 276      11.013   2.719  20.140  1.00  0.00      R00  C  
ATOM   4408  O   TYR 0 276      10.960   3.766  19.465  1.00  0.00      R00  O  
ATOM   4409  CB  TYR 0 276      12.791   1.802  18.501  1.00  0.00      R00  C  
ATOM   4410  CG  TYR 0 276      13.773   0.661  18.284  1.00  0.00      R00  C  
ATOM   4411  CD1 TYR 0 276      14.946   0.650  18.977  1.00  0.00      R00  C  
ATOM   4412  CE1 TYR 0 276      15.884  -0.431  18.688  1.00  0.00      R00  C  
ATOM   4413  CD2 TYR 0 276      13.438  -0.290  17.294  1.00  0.00      R00  C  
ATOM   4414  CE2 TYR 0 276      14.349  -1.397  17.094  1.00  0.00      R00  C  
ATOM   4415  CZ  TYR 0 276      15.509  -1.443  17.822  1.00  0.00      R00  C  
ATOM   4416  OH  TYR 0 276      16.264  -2.566  17.617  1.00  0.00      R00  O  
ATOM   4417  H   TYR 0 276      10.877   0.105  18.381  1.00  0.00      R00  H  
ATOM   4418  HH  TYR 0 276      16.864  -2.601  18.366  1.00  0.00      R00  H  
ATOM   4419  HA  TYR 0 276      12.629   1.278  20.435  1.00  0.00           H  
ATOM   4420  HB3 TYR 0 276      13.343   2.730  18.648  1.00  0.00           H  
ATOM   4421  HB2 TYR 0 276      12.250   1.952  17.567  1.00  0.00           H  
ATOM   4422  HD1 TYR 0 276      15.222   1.445  19.654  1.00  0.00           H  
ATOM   4423  HE1 TYR 0 276      16.867  -0.476  19.133  1.00  0.00           H  
ATOM   4424  HD2 TYR 0 276      12.500  -0.351  16.762  1.00  0.00           H  
ATOM   4425  HE2 TYR 0 276      14.079  -2.158  16.376  1.00  0.00           H  
ATOM   4426  N   SER 0 277      10.329   2.581  21.252  1.00  0.00      R00  N  
ATOM   4427  CA  SER 0 277       9.279   3.480  21.781  1.00  0.00      R00  C  
ATOM   4428  C   SER 0 277       9.195   3.171  23.305  1.00  0.00      R00  C  
ATOM   4429  O   SER 0 277       9.799   2.228  23.795  1.00  0.00      R00  O  
ATOM   4430  CB  SER 0 277       7.869   3.073  21.285  1.00  0.00      R00  C  
ATOM   4431  OG  SER 0 277       6.889   4.046  21.378  1.00  0.00      R00  O  
ATOM   4432  H   SER 0 277      10.202   1.718  21.760  1.00  0.00      R00  H  
ATOM   4433  HG  SER 0 277       6.019   3.716  21.615  1.00  0.00      R00  H  
ATOM   4434  HA  SER 0 277       9.528   4.502  21.497  1.00  0.00           H  
ATOM   4435  HB3 SER 0 277       7.482   2.203  21.817  1.00  0.00           H  
ATOM   4436  HB2 SER 0 277       7.846   2.657  20.278  1.00  0.00           H  
ATOM   4437  N   GLN 0 278       8.433   3.969  24.037  1.00  0.00      R00  N  
ATOM   4438  CA  GLN 0 278       8.231   3.796  25.484  1.00  0.00      R00  C  
ATOM   4439  C   GLN 0 278       7.064   2.821  25.670  1.00  0.00      R00  C  
ATOM   4440  O   GLN 0 278       6.368   2.461  24.769  1.00  0.00      R00  O  
ATOM   4441  CB  GLN 0 278       7.870   5.092  26.186  1.00  0.00      R00  C  
ATOM   4442  CG  GLN 0 278       8.979   6.173  26.136  1.00  0.00      R00  C  
ATOM   4443  CD  GLN 0 278       8.310   7.495  26.593  1.00  0.00      R00  C  
ATOM   4444  OE1 GLN 0 278       7.751   8.212  25.770  1.00  0.00      R00  O  
ATOM   4445  NE2 GLN 0 278       8.223   7.817  27.841  1.00  0.00      R00  N  
ATOM   4446  H   GLN 0 278       8.045   4.798  23.610  1.00  0.00      R00  H  
ATOM   4447 HE21 GLN 0 278       7.820   8.687  28.158  1.00  0.00      R00  H  
ATOM   4448 HE22 GLN 0 278       8.523   7.229  28.606  1.00  0.00      R00  H  
ATOM   4449  HA  GLN 0 278       9.105   3.440  26.030  1.00  0.00           H  
ATOM   4450  HB3 GLN 0 278       7.695   4.833  27.230  1.00  0.00           H  
ATOM   4451  HB2 GLN 0 278       6.933   5.375  25.705  1.00  0.00           H  
ATOM   4452  HG3 GLN 0 278       9.187   6.397  25.090  1.00  0.00           H  
ATOM   4453  HG2 GLN 0 278       9.925   5.916  26.612  1.00  0.00           H  
ATOM   4454  N   ALA 0 279       6.873   2.352  26.938  1.00  0.00      R00  N  
ATOM   4455  CA  ALA 0 279       5.893   1.374  27.335  1.00  0.00      R00  C  
ATOM   4456  C   ALA 0 279       4.483   1.770  27.009  1.00  0.00      R00  C  
ATOM   4457  O   ALA 0 279       4.177   2.956  27.221  1.00  0.00      R00  O  
ATOM   4458  CB  ALA 0 279       6.096   1.010  28.797  1.00  0.00      R00  C  
ATOM   4459  H   ALA 0 279       7.541   2.585  27.658  1.00  0.00      R00  H  
ATOM   4460  HA  ALA 0 279       6.095   0.507  26.707  1.00  0.00           H  
ATOM   4461  HB1 ALA 0 279       5.436   0.221  29.155  1.00  0.00           H  
ATOM   4462  HB2 ALA 0 279       7.126   0.656  28.846  1.00  0.00           H  
ATOM   4463  HB3 ALA 0 279       5.955   1.944  29.340  1.00  0.00           H  
ATOM   4464  N   THR 0 280       3.633   0.761  26.666  1.00  0.00      R00  N  
ATOM   4465  CA  THR 0 280       2.197   0.834  26.552  1.00  0.00      R00  C  
ATOM   4466  C   THR 0 280       1.380   1.689  27.629  1.00  0.00      R00  C  
ATOM   4467  O   THR 0 280       0.700   2.612  27.118  1.00  0.00      R00  O  
ATOM   4468  CB  THR 0 280       1.556  -0.566  26.591  1.00  0.00      R00  C  
ATOM   4469  OG1 THR 0 280       2.342  -1.472  25.913  1.00  0.00      R00  O  
ATOM   4470  CG2 THR 0 280       0.174  -0.603  26.085  1.00  0.00      R00  C  
ATOM   4471  H   THR 0 280       3.992  -0.168  26.499  1.00  0.00      R00  H  
ATOM   4472  HG1 THR 0 280       3.005  -1.723  26.560  1.00  0.00      R00  H  
ATOM   4473  HA  THR 0 280       1.913   1.383  25.653  1.00  0.00           H  
ATOM   4474  HB  THR 0 280       1.434  -1.038  27.566  1.00  0.00           H  
ATOM   4475 HG21 THR 0 280      -0.578   0.047  26.533  1.00  0.00           H  
ATOM   4476 HG22 THR 0 280       0.213  -0.383  25.018  1.00  0.00           H  
ATOM   4477 HG23 THR 0 280      -0.185  -1.631  26.038  1.00  0.00           H  
ATOM   4478  N   GLU 0 281       1.567   1.480  28.935  1.00  0.00      R00  N  
ATOM   4479  CA  GLU 0 281       0.807   2.138  29.965  1.00  0.00      R00  C  
ATOM   4480  C   GLU 0 281       1.204   3.589  30.305  1.00  0.00      R00  C  
ATOM   4481  O   GLU 0 281       0.423   4.230  31.069  1.00  0.00      R00  O  
ATOM   4482  CB  GLU 0 281       0.693   1.235  31.281  1.00  0.00      R00  C  
ATOM   4483  CG  GLU 0 281       0.605  -0.292  31.189  1.00  0.00      R00  C  
ATOM   4484  CD  GLU 0 281       1.588  -1.174  30.428  1.00  0.00      R00  C  
ATOM   4485  OE1 GLU 0 281       1.216  -2.236  29.934  1.00  0.00      R00  O  
ATOM   4486  OE2 GLU 0 281       2.691  -0.673  30.141  1.00  0.00      R00  O1-
ATOM   4487  H   GLU 0 281       2.097   0.708  29.313  1.00  0.00      R00  H  
ATOM   4488  HA  GLU 0 281      -0.190   2.186  29.526  1.00  0.00           H  
ATOM   4489  HB3 GLU 0 281      -0.177   1.609  31.821  1.00  0.00           H  
ATOM   4490  HB2 GLU 0 281       1.519   1.545  31.921  1.00  0.00           H  
ATOM   4491  HG3 GLU 0 281      -0.410  -0.550  30.888  1.00  0.00           H  
ATOM   4492  HG2 GLU 0 281       0.490  -0.597  32.229  1.00  0.00           H  
ATOM   4493  N   CYS 0 282       2.251   4.132  29.691  1.00  0.00      R00  N  
ATOM   4494  CA  CYS 0 282       2.592   5.591  29.784  1.00  0.00      R00  C  
ATOM   4495  C   CYS 0 282       2.608   6.244  28.386  1.00  0.00      R00  C  
ATOM   4496  O   CYS 0 282       2.409   7.465  28.366  1.00  0.00      R00  O  
ATOM   4497  CB  CYS 0 282       3.859   5.762  30.593  1.00  0.00      R00  C  
ATOM   4498  SG  CYS 0 282       5.323   5.222  29.586  1.00  0.00      R00  S  
ATOM   4499  H   CYS 0 282       2.888   3.571  29.144  1.00  0.00      R00  H  
ATOM   4500  HA  CYS 0 282       1.663   5.923  30.248  1.00  0.00           H  
ATOM   4501  HB3 CYS 0 282       3.914   5.098  31.456  1.00  0.00           H  
ATOM   4502  HB2 CYS 0 282       3.928   6.749  31.051  1.00  0.00           H  
ATOM   4503  HG  CYS 0 282       5.442   3.904  29.771  1.00  0.00           H  
ATOM   4504  N   ALA 0 283       2.569   5.492  27.309  1.00  0.00      R00  N  
ATOM   4505  CA  ALA 0 283       2.656   5.953  25.889  1.00  0.00      R00  C  
ATOM   4506  C   ALA 0 283       1.658   7.037  25.521  1.00  0.00      R00  C  
ATOM   4507  O   ALA 0 283       0.547   6.938  25.966  1.00  0.00      R00  O  
ATOM   4508  CB  ALA 0 283       2.217   4.749  25.067  1.00  0.00      R00  C  
ATOM   4509  H   ALA 0 283       2.817   4.515  27.372  1.00  0.00      R00  H  
ATOM   4510  HA  ALA 0 283       3.674   6.220  25.605  1.00  0.00           H  
ATOM   4511  HB1 ALA 0 283       2.408   4.933  24.010  1.00  0.00           H  
ATOM   4512  HB2 ALA 0 283       2.881   3.919  25.310  1.00  0.00           H  
ATOM   4513  HB3 ALA 0 283       1.189   4.436  25.250  1.00  0.00           H  
ATOM   4514  N   SER 0 284       2.171   7.979  24.758  1.00  0.00      R00  N  
ATOM   4515  CA  SER 0 284       1.496   9.271  24.473  1.00  0.00      R00  C  
ATOM   4516  C   SER 0 284       0.308   9.038  23.517  1.00  0.00      R00  C  
ATOM   4517  O   SER 0 284       0.301   8.038  22.772  1.00  0.00      R00  O  
ATOM   4518  CB  SER 0 284       2.622  10.231  23.890  1.00  0.00      R00  C  
ATOM   4519  OG  SER 0 284       3.026   9.781  22.571  1.00  0.00      R00  O  
ATOM   4520  H   SER 0 284       3.163   7.951  24.570  1.00  0.00      R00  H  
ATOM   4521  HG  SER 0 284       3.767  10.334  22.314  1.00  0.00      R00  H  
ATOM   4522  HA  SER 0 284       1.024   9.705  25.355  1.00  0.00           H  
ATOM   4523  HB3 SER 0 284       3.509  10.491  24.468  1.00  0.00           H  
ATOM   4524  HB2 SER 0 284       2.169  11.159  23.540  1.00  0.00           H  
ATOM   4525  N   HIS 0 285      -0.708   9.917  23.438  1.00  0.00      R00  N  
ATOM   4526  CA  HIS 0 285      -1.786   9.861  22.391  1.00  0.00      R00  C  
ATOM   4527  C   HIS 0 285      -1.398   9.683  20.869  1.00  0.00      R00  C  
ATOM   4528  O   HIS 0 285      -1.924   8.804  20.191  1.00  0.00      R00  O  
ATOM   4529  CB  HIS 0 285      -2.843  10.956  22.543  1.00  0.00      R00  C  
ATOM   4530  CG  HIS 0 285      -2.294  12.385  22.542  1.00  0.00      R00  C  
ATOM   4531  ND1 HIS 0 285      -2.023  13.120  21.378  1.00  0.00      R00  N  
ATOM   4532  CD2 HIS 0 285      -1.821  13.245  23.520  1.00  0.00      R00  C  
ATOM   4533  NE2 HIS 0 285      -1.329  14.467  23.034  1.00  0.00      R00  N  
ATOM   4534  CE1 HIS 0 285      -1.566  14.337  21.730  1.00  0.00      R00  C  
ATOM   4535  H   HIS 0 285      -0.742  10.670  24.111  1.00  0.00      R00  H  
ATOM   4536  HD1 HIS 0 285      -2.222  12.859  20.422  1.00  0.00      R00  H  
ATOM   4537  HA  HIS 0 285      -2.314   8.942  22.644  1.00  0.00           H  
ATOM   4538  HB3 HIS 0 285      -3.425  10.791  23.449  1.00  0.00           H  
ATOM   4539  HB2 HIS 0 285      -3.637  10.836  21.806  1.00  0.00           H  
ATOM   4540  HD2 HIS 0 285      -1.912  12.924  24.547  1.00  0.00           H  
ATOM   4541  HE1 HIS 0 285      -1.341  15.158  21.066  1.00  0.00           H  
ATOM   4542  N   VAL 0 286      -0.398  10.397  20.383  1.00  0.00      R00  N  
ATOM   4543  CA  VAL 0 286       0.213  10.275  19.071  1.00  0.00      R00  C  
ATOM   4544  C   VAL 0 286       0.828   8.862  18.773  1.00  0.00      R00  C  
ATOM   4545  O   VAL 0 286       0.707   8.352  17.641  1.00  0.00      R00  O  
ATOM   4546  CB  VAL 0 286       1.261  11.418  18.715  1.00  0.00      R00  C  
ATOM   4547  CG1 VAL 0 286       0.629  12.811  18.350  1.00  0.00      R00  C  
ATOM   4548  CG2 VAL 0 286       2.343  11.546  19.664  1.00  0.00      R00  C  
ATOM   4549  H   VAL 0 286      -0.052  11.154  20.955  1.00  0.00      R00  H  
ATOM   4550  HA  VAL 0 286      -0.627  10.293  18.378  1.00  0.00           H  
ATOM   4551  HB  VAL 0 286       1.734  11.045  17.807  1.00  0.00           H  
ATOM   4552 HG11 VAL 0 286      -0.032  13.144  19.151  1.00  0.00           H  
ATOM   4553 HG12 VAL 0 286       1.348  13.544  17.985  1.00  0.00           H  
ATOM   4554 HG13 VAL 0 286      -0.096  12.739  17.539  1.00  0.00           H  
ATOM   4555 HG21 VAL 0 286       3.107  12.284  19.421  1.00  0.00           H  
ATOM   4556 HG22 VAL 0 286       1.983  11.798  20.662  1.00  0.00           H  
ATOM   4557 HG23 VAL 0 286       2.889  10.619  19.843  1.00  0.00           H  
ATOM   4558  N   THR 0 287       1.272   8.210  19.830  1.00  0.00      R00  N  
ATOM   4559  CA  THR 0 287       1.824   6.853  19.714  1.00  0.00      R00  C  
ATOM   4560  C   THR 0 287       0.699   5.831  19.487  1.00  0.00      R00  C  
ATOM   4561  O   THR 0 287       0.821   4.826  18.804  1.00  0.00      R00  O  
ATOM   4562  CB  THR 0 287       2.643   6.362  20.943  1.00  0.00      R00  C  
ATOM   4563  OG1 THR 0 287       3.592   7.391  21.215  1.00  0.00      R00  O  
ATOM   4564  CG2 THR 0 287       3.321   5.083  20.597  1.00  0.00      R00  C  
ATOM   4565  H   THR 0 287       1.123   8.571  20.761  1.00  0.00      R00  H  
ATOM   4566  HG1 THR 0 287       3.043   8.084  21.589  1.00  0.00      R00  H  
ATOM   4567  HA  THR 0 287       2.392   6.636  18.809  1.00  0.00           H  
ATOM   4568  HB  THR 0 287       2.061   6.159  21.841  1.00  0.00           H  
ATOM   4569 HG21 THR 0 287       2.642   4.242  20.457  1.00  0.00           H  
ATOM   4570 HG22 THR 0 287       3.765   5.047  19.602  1.00  0.00           H  
ATOM   4571 HG23 THR 0 287       4.118   4.781  21.276  1.00  0.00           H  
ATOM   4572  N   ILE 0 288      -0.468   5.993  20.165  1.00  0.00      R00  N  
ATOM   4573  CA  ILE 0 288      -1.656   5.118  20.058  1.00  0.00      R00  C  
ATOM   4574  C   ILE 0 288      -2.307   5.241  18.674  1.00  0.00      R00  C  
ATOM   4575  O   ILE 0 288      -2.869   4.247  18.229  1.00  0.00      R00  O  
ATOM   4576  CB  ILE 0 288      -2.650   5.408  21.199  1.00  0.00      R00  C  
ATOM   4577  CG2 ILE 0 288      -3.923   4.541  21.062  1.00  0.00      R00  C  
ATOM   4578  CG1 ILE 0 288      -2.045   5.322  22.620  1.00  0.00      R00  C  
ATOM   4579  CD1 ILE 0 288      -2.785   5.973  23.848  1.00  0.00      R00  C  
ATOM   4580  H   ILE 0 288      -0.595   6.921  20.542  1.00  0.00      R00  H  
ATOM   4581  HA  ILE 0 288      -1.243   4.109  20.084  1.00  0.00           H  
ATOM   4582  HB  ILE 0 288      -3.052   6.401  21.003  1.00  0.00           H  
ATOM   4583 HG21 ILE 0 288      -3.790   3.460  21.015  1.00  0.00           H  
ATOM   4584 HG22 ILE 0 288      -4.587   4.751  21.901  1.00  0.00           H  
ATOM   4585 HG23 ILE 0 288      -4.532   4.587  20.160  1.00  0.00           H  
ATOM   4586 HG13 ILE 0 288      -1.090   5.838  22.716  1.00  0.00           H  
ATOM   4587 HG12 ILE 0 288      -1.725   4.289  22.760  1.00  0.00           H  
ATOM   4588 HD11 ILE 0 288      -3.365   6.877  23.663  1.00  0.00           H  
ATOM   4589 HD12 ILE 0 288      -3.480   5.309  24.362  1.00  0.00           H  
ATOM   4590 HD13 ILE 0 288      -1.975   6.288  24.506  1.00  0.00           H  
ATOM   4591  N   THR 0 289      -2.045   6.401  17.980  1.00  0.00      R00  N  
ATOM   4592  CA  THR 0 289      -2.735   6.566  16.694  1.00  0.00      R00  C  
ATOM   4593  C   THR 0 289      -1.963   6.033  15.433  1.00  0.00      R00  C  
ATOM   4594  O   THR 0 289      -2.672   5.694  14.475  1.00  0.00      R00  O  
ATOM   4595  CB  THR 0 289      -3.084   8.094  16.437  1.00  0.00      R00  C  
ATOM   4596  OG1 THR 0 289      -1.989   8.897  16.678  1.00  0.00      R00  O  
ATOM   4597  CG2 THR 0 289      -4.118   8.676  17.437  1.00  0.00      R00  C  
ATOM   4598  H   THR 0 289      -1.858   7.238  18.514  1.00  0.00      R00  H  
ATOM   4599  HG1 THR 0 289      -1.159   8.472  16.448  1.00  0.00      R00  H  
ATOM   4600  HA  THR 0 289      -3.699   6.059  16.731  1.00  0.00           H  
ATOM   4601  HB  THR 0 289      -3.556   8.177  15.458  1.00  0.00           H  
ATOM   4602 HG21 THR 0 289      -4.475   9.632  17.056  1.00  0.00           H  
ATOM   4603 HG22 THR 0 289      -5.003   8.082  17.668  1.00  0.00           H  
ATOM   4604 HG23 THR 0 289      -3.679   8.917  18.405  1.00  0.00           H  
ATOM   4605  N   VAL 0 290      -0.610   5.834  15.449  1.00  0.00      R00  N  
ATOM   4606  CA  VAL 0 290       0.221   5.747  14.236  1.00  0.00      R00  C  
ATOM   4607  C   VAL 0 290      -0.247   4.657  13.294  1.00  0.00      R00  C  
ATOM   4608  O   VAL 0 290      -0.388   4.938  12.065  1.00  0.00      R00  O  
ATOM   4609  CB  VAL 0 290       1.665   5.583  14.611  1.00  0.00      R00  C  
ATOM   4610  CG1 VAL 0 290       2.389   6.939  15.055  1.00  0.00      R00  C  
ATOM   4611  CG2 VAL 0 290       2.008   4.458  15.634  1.00  0.00      R00  C  
ATOM   4612  H   VAL 0 290      -0.117   6.160  16.268  1.00  0.00      R00  H  
ATOM   4613  HA  VAL 0 290       0.139   6.712  13.736  1.00  0.00           H  
ATOM   4614  HB  VAL 0 290       2.238   5.329  13.719  1.00  0.00           H  
ATOM   4615 HG11 VAL 0 290       2.402   7.827  14.423  1.00  0.00           H  
ATOM   4616 HG12 VAL 0 290       2.016   7.364  15.988  1.00  0.00           H  
ATOM   4617 HG13 VAL 0 290       3.460   6.762  15.155  1.00  0.00           H  
ATOM   4618 HG21 VAL 0 290       1.444   4.470  16.567  1.00  0.00           H  
ATOM   4619 HG22 VAL 0 290       1.646   3.567  15.121  1.00  0.00           H  
ATOM   4620 HG23 VAL 0 290       3.081   4.444  15.825  1.00  0.00           H  
ATOM   4621  N   PHE 0 291      -0.662   3.508  13.817  1.00  0.00      R00  N  
ATOM   4622  CA  PHE 0 291      -1.137   2.357  13.048  1.00  0.00      R00  C  
ATOM   4623  C   PHE 0 291      -2.414   2.707  12.217  1.00  0.00      R00  C  
ATOM   4624  O   PHE 0 291      -2.445   2.240  11.127  1.00  0.00      R00  O  
ATOM   4625  CB  PHE 0 291      -1.265   1.028  13.903  1.00  0.00      R00  C  
ATOM   4626  CG  PHE 0 291       0.009   0.508  14.544  1.00  0.00      R00  C  
ATOM   4627  CD1 PHE 0 291       0.938  -0.232  13.756  1.00  0.00      R00  C  
ATOM   4628  CD2 PHE 0 291       0.287   0.673  15.935  1.00  0.00      R00  C  
ATOM   4629  CE1 PHE 0 291       1.990  -0.902  14.360  1.00  0.00      R00  C  
ATOM   4630  CE2 PHE 0 291       1.474   0.198  16.477  1.00  0.00      R00  C  
ATOM   4631  CZ  PHE 0 291       2.231  -0.671  15.718  1.00  0.00      R00  C  
ATOM   4632  H   PHE 0 291      -0.438   3.334  14.786  1.00  0.00      R00  H  
ATOM   4633  HA  PHE 0 291      -0.357   2.223  12.299  1.00  0.00           H  
ATOM   4634  HB3 PHE 0 291      -1.668   0.259  13.244  1.00  0.00           H  
ATOM   4635  HB2 PHE 0 291      -1.963   1.190  14.725  1.00  0.00           H  
ATOM   4636  HD1 PHE 0 291       0.708  -0.402  12.715  1.00  0.00           H  
ATOM   4637  HD2 PHE 0 291      -0.421   1.130  16.611  1.00  0.00           H  
ATOM   4638  HE1 PHE 0 291       2.721  -1.466  13.799  1.00  0.00           H  
ATOM   4639  HE2 PHE 0 291       1.683   0.438  17.509  1.00  0.00           H  
ATOM   4640  HZ  PHE 0 291       3.018  -1.167  16.267  1.00  0.00           H  
ATOM   4641  N   LEU 0 292      -3.326   3.579  12.784  1.00  0.00      R00  N  
ATOM   4642  CA  LEU 0 292      -4.655   3.820  12.227  1.00  0.00      R00  C  
ATOM   4643  C   LEU 0 292      -4.379   4.729  11.013  1.00  0.00      R00  C  
ATOM   4644  O   LEU 0 292      -4.717   4.374   9.922  1.00  0.00      R00  O  
ATOM   4645  CB  LEU 0 292      -5.599   4.479  13.213  1.00  0.00      R00  C  
ATOM   4646  CG  LEU 0 292      -6.100   3.673  14.441  1.00  0.00      R00  C  
ATOM   4647  CD1 LEU 0 292      -6.594   4.541  15.630  1.00  0.00      R00  C  
ATOM   4648  CD2 LEU 0 292      -7.131   2.643  13.966  1.00  0.00      R00  C  
ATOM   4649  H   LEU 0 292      -3.283   3.585  13.793  1.00  0.00      R00  H  
ATOM   4650  HA  LEU 0 292      -5.112   2.848  12.042  1.00  0.00           H  
ATOM   4651  HB3 LEU 0 292      -6.494   4.774  12.664  1.00  0.00           H  
ATOM   4652  HB2 LEU 0 292      -4.942   5.267  13.581  1.00  0.00           H  
ATOM   4653  HG  LEU 0 292      -5.277   3.041  14.772  1.00  0.00           H  
ATOM   4654 HD11 LEU 0 292      -5.900   4.446  16.465  1.00  0.00           H  
ATOM   4655 HD12 LEU 0 292      -6.716   5.589  15.357  1.00  0.00           H  
ATOM   4656 HD13 LEU 0 292      -7.556   4.194  16.008  1.00  0.00           H  
ATOM   4657 HD21 LEU 0 292      -7.515   2.740  12.950  1.00  0.00           H  
ATOM   4658 HD22 LEU 0 292      -6.647   1.668  14.013  1.00  0.00           H  
ATOM   4659 HD23 LEU 0 292      -8.030   2.585  14.581  1.00  0.00           H  
ATOM   4660  N   VAL 0 293      -3.823   5.901  11.338  1.00  0.00      R00  N  
ATOM   4661  CA  VAL 0 293      -3.177   6.766  10.394  1.00  0.00      R00  C  
ATOM   4662  C   VAL 0 293      -2.412   6.050   9.202  1.00  0.00      R00  C  
ATOM   4663  O   VAL 0 293      -2.735   6.271   8.015  1.00  0.00      R00  O  
ATOM   4664  CB  VAL 0 293      -2.256   7.795  11.153  1.00  0.00      R00  C  
ATOM   4665  CG1 VAL 0 293      -1.547   8.908  10.276  1.00  0.00      R00  C  
ATOM   4666  CG2 VAL 0 293      -3.013   8.519  12.302  1.00  0.00      R00  C  
ATOM   4667  H   VAL 0 293      -3.455   6.031  12.270  1.00  0.00      R00  H  
ATOM   4668  HA  VAL 0 293      -4.071   7.195   9.941  1.00  0.00           H  
ATOM   4669  HB  VAL 0 293      -1.374   7.310  11.570  1.00  0.00           H  
ATOM   4670 HG11 VAL 0 293      -0.949   9.559  10.915  1.00  0.00           H  
ATOM   4671 HG12 VAL 0 293      -0.841   8.423   9.602  1.00  0.00           H  
ATOM   4672 HG13 VAL 0 293      -2.268   9.492   9.704  1.00  0.00           H  
ATOM   4673 HG21 VAL 0 293      -2.268   9.010  12.927  1.00  0.00           H  
ATOM   4674 HG22 VAL 0 293      -3.715   9.280  11.960  1.00  0.00           H  
ATOM   4675 HG23 VAL 0 293      -3.579   7.779  12.866  1.00  0.00           H  
ATOM   4676  N   ALA 0 294      -1.411   5.246   9.573  1.00  0.00      R00  N  
ATOM   4677  CA  ALA 0 294      -0.606   4.493   8.624  1.00  0.00      R00  C  
ATOM   4678  C   ALA 0 294      -1.383   3.353   7.916  1.00  0.00      R00  C  
ATOM   4679  O   ALA 0 294      -1.003   2.998   6.832  1.00  0.00      R00  O  
ATOM   4680  CB  ALA 0 294       0.671   3.982   9.259  1.00  0.00      R00  C  
ATOM   4681  H   ALA 0 294      -1.110   5.105  10.526  1.00  0.00      R00  H  
ATOM   4682  HA  ALA 0 294      -0.308   5.267   7.916  1.00  0.00           H  
ATOM   4683  HB1 ALA 0 294       0.426   3.206   9.985  1.00  0.00           H  
ATOM   4684  HB2 ALA 0 294       1.429   3.755   8.509  1.00  0.00           H  
ATOM   4685  HB3 ALA 0 294       1.093   4.744   9.914  1.00  0.00           H  
ATOM   4686  N   ALA 0 295      -2.381   2.739   8.579  1.00  0.00      R00  N  
ATOM   4687  CA  ALA 0 295      -3.312   1.831   7.851  1.00  0.00      R00  C  
ATOM   4688  C   ALA 0 295      -4.225   2.605   6.860  1.00  0.00      R00  C  
ATOM   4689  O   ALA 0 295      -4.490   2.017   5.795  1.00  0.00      R00  O  
ATOM   4690  CB  ALA 0 295      -4.160   1.026   8.808  1.00  0.00      R00  C  
ATOM   4691  H   ALA 0 295      -2.570   2.884   9.561  1.00  0.00      R00  H  
ATOM   4692  HA  ALA 0 295      -2.676   1.262   7.173  1.00  0.00           H  
ATOM   4693  HB1 ALA 0 295      -3.454   0.675   9.561  1.00  0.00           H  
ATOM   4694  HB2 ALA 0 295      -4.887   1.693   9.272  1.00  0.00           H  
ATOM   4695  HB3 ALA 0 295      -4.559   0.141   8.313  1.00  0.00           H  
ATOM   4696  N   CYS 0 296      -4.778   3.820   7.134  1.00  0.00      R00  N  
ATOM   4697  CA  CYS 0 296      -5.477   4.658   6.121  1.00  0.00      R00  C  
ATOM   4698  C   CYS 0 296      -4.576   5.235   4.973  1.00  0.00      R00  C  
ATOM   4699  O   CYS 0 296      -5.141   5.134   3.814  1.00  0.00      R00  O  
ATOM   4700  CB  CYS 0 296      -6.075   5.962   6.763  1.00  0.00      R00  C  
ATOM   4701  SG  CYS 0 296      -7.367   5.287   7.917  1.00  0.00      R00  S  
ATOM   4702  H   CYS 0 296      -4.607   4.132   8.079  1.00  0.00      R00  H  
ATOM   4703  HA  CYS 0 296      -6.334   4.142   5.689  1.00  0.00           H  
ATOM   4704  HB3 CYS 0 296      -6.373   6.521   5.876  1.00  0.00           H  
ATOM   4705  HB2 CYS 0 296      -5.278   6.511   7.263  1.00  0.00           H  
ATOM   4706  HG  CYS 0 296      -6.421   4.839   8.748  1.00  0.00           H  
ATOM   4707  N   PHE 0 297      -3.261   5.485   5.230  1.00  0.00      R00  N  
ATOM   4708  CA  PHE 0 297      -2.265   5.466   4.142  1.00  0.00      R00  C  
ATOM   4709  C   PHE 0 297      -2.183   4.126   3.397  1.00  0.00      R00  C  
ATOM   4710  O   PHE 0 297      -2.337   4.144   2.203  1.00  0.00      R00  O  
ATOM   4711  CB  PHE 0 297      -0.863   5.983   4.567  1.00  0.00      R00  C  
ATOM   4712  CG  PHE 0 297      -0.609   7.500   4.917  1.00  0.00      R00  C  
ATOM   4713  CD1 PHE 0 297      -0.636   8.367   3.861  1.00  0.00      R00  C  
ATOM   4714  CD2 PHE 0 297      -0.545   7.967   6.305  1.00  0.00      R00  C  
ATOM   4715  CE1 PHE 0 297      -0.431   9.683   4.143  1.00  0.00      R00  C  
ATOM   4716  CE2 PHE 0 297      -0.426   9.324   6.563  1.00  0.00      R00  C  
ATOM   4717  CZ  PHE 0 297      -0.262  10.174   5.438  1.00  0.00      R00  C  
ATOM   4718  H   PHE 0 297      -2.929   5.493   6.184  1.00  0.00      R00  H  
ATOM   4719  HA  PHE 0 297      -2.728   6.105   3.390  1.00  0.00           H  
ATOM   4720  HB3 PHE 0 297      -0.140   5.686   3.807  1.00  0.00           H  
ATOM   4721  HB2 PHE 0 297      -0.499   5.400   5.414  1.00  0.00           H  
ATOM   4722  HD1 PHE 0 297      -0.756   8.037   2.839  1.00  0.00           H  
ATOM   4723  HD2 PHE 0 297      -0.407   7.217   7.069  1.00  0.00           H  
ATOM   4724  HE1 PHE 0 297      -0.408  10.387   3.325  1.00  0.00           H  
ATOM   4725  HE2 PHE 0 297      -0.331   9.649   7.589  1.00  0.00           H  
ATOM   4726  HZ  PHE 0 297       0.015  11.200   5.630  1.00  0.00           H  
ATOM   4727  N   SER 0 298      -1.937   2.997   4.037  1.00  0.00      R00  N  
ATOM   4728  CA  SER 0 298      -1.502   1.721   3.371  1.00  0.00      R00  C  
ATOM   4729  C   SER 0 298      -2.638   1.232   2.351  1.00  0.00      R00  C  
ATOM   4730  O   SER 0 298      -2.362   1.069   1.157  1.00  0.00      R00  O  
ATOM   4731  CB  SER 0 298      -1.125   0.637   4.379  1.00  0.00      R00  C  
ATOM   4732  OG  SER 0 298      -2.071  -0.401   4.542  1.00  0.00      R00  O  
ATOM   4733  H   SER 0 298      -1.740   3.082   5.024  1.00  0.00      R00  H  
ATOM   4734  HG  SER 0 298      -1.937  -1.020   3.821  1.00  0.00      R00  H  
ATOM   4735  HA  SER 0 298      -0.677   1.966   2.703  1.00  0.00           H  
ATOM   4736  HB3 SER 0 298      -1.007   0.983   5.406  1.00  0.00           H  
ATOM   4737  HB2 SER 0 298      -0.211   0.141   4.052  1.00  0.00           H  
ATOM   4738  N   TYR 0 299      -3.852   1.246   2.865  1.00  0.00      R00  N  
ATOM   4739  CA  TYR 0 299      -5.137   1.100   2.197  1.00  0.00      R00  C  
ATOM   4740  C   TYR 0 299      -5.429   2.116   1.032  1.00  0.00      R00  C  
ATOM   4741  O   TYR 0 299      -6.382   1.886   0.283  1.00  0.00      R00  O  
ATOM   4742  CB  TYR 0 299      -6.247   1.101   3.260  1.00  0.00      R00  C  
ATOM   4743  CG  TYR 0 299      -6.252   0.153   4.437  1.00  0.00      R00  C  
ATOM   4744  CD1 TYR 0 299      -7.292   0.234   5.324  1.00  0.00      R00  C  
ATOM   4745  CE1 TYR 0 299      -7.444  -0.672   6.367  1.00  0.00      R00  C  
ATOM   4746  CD2 TYR 0 299      -5.350  -0.932   4.542  1.00  0.00      R00  C  
ATOM   4747  CE2 TYR 0 299      -5.390  -1.790   5.647  1.00  0.00      R00  C  
ATOM   4748  CZ  TYR 0 299      -6.482  -1.674   6.529  1.00  0.00      R00  C  
ATOM   4749  OH  TYR 0 299      -6.742  -2.646   7.498  1.00  0.00      R00  O  
ATOM   4750  H   TYR 0 299      -3.942   1.253   3.871  1.00  0.00      R00  H  
ATOM   4751  HH  TYR 0 299      -6.353  -3.463   7.176  1.00  0.00      R00  H  
ATOM   4752  HA  TYR 0 299      -5.137   0.093   1.780  1.00  0.00           H  
ATOM   4753  HB3 TYR 0 299      -7.193   1.061   2.721  1.00  0.00           H  
ATOM   4754  HB2 TYR 0 299      -6.189   2.074   3.748  1.00  0.00           H  
ATOM   4755  HD1 TYR 0 299      -8.029   1.023   5.342  1.00  0.00           H  
ATOM   4756  HE1 TYR 0 299      -8.234  -0.606   7.100  1.00  0.00           H  
ATOM   4757  HD2 TYR 0 299      -4.589  -1.086   3.791  1.00  0.00           H  
ATOM   4758  HE2 TYR 0 299      -4.675  -2.596   5.717  1.00  0.00           H  
ATOM   4759  N   SER 0 300      -4.688   3.207   0.999  1.00  0.00      R00  N  
ATOM   4760  CA  SER 0 300      -4.824   4.273   0.056  1.00  0.00      R00  C  
ATOM   4761  C   SER 0 300      -3.968   4.108  -1.260  1.00  0.00      R00  C  
ATOM   4762  O   SER 0 300      -3.839   5.002  -2.105  1.00  0.00      R00  O  
ATOM   4763  CB  SER 0 300      -4.734   5.590   0.673  1.00  0.00      R00  C  
ATOM   4764  OG  SER 0 300      -5.974   5.762   1.228  1.00  0.00      R00  O  
ATOM   4765  H   SER 0 300      -4.078   3.435   1.770  1.00  0.00      R00  H  
ATOM   4766  HG  SER 0 300      -5.923   5.634   2.178  1.00  0.00      R00  H  
ATOM   4767  HA  SER 0 300      -5.831   4.317  -0.357  1.00  0.00           H  
ATOM   4768  HB3 SER 0 300      -4.801   6.352  -0.104  1.00  0.00           H  
ATOM   4769  HB2 SER 0 300      -3.836   5.843   1.237  1.00  0.00           H  
ATOM   4770  N   ASN 0 301      -3.551   2.893  -1.505  1.00  0.00      R00  N  
ATOM   4771  CA  ASN 0 301      -2.830   2.558  -2.739  1.00  0.00      R00  C  
ATOM   4772  C   ASN 0 301      -3.916   2.529  -3.844  1.00  0.00      R00  C  
ATOM   4773  O   ASN 0 301      -3.605   2.766  -4.986  1.00  0.00      R00  O  
ATOM   4774  CB  ASN 0 301      -2.089   1.191  -2.621  1.00  0.00      R00  C  
ATOM   4775  CG  ASN 0 301      -2.977  -0.042  -2.442  1.00  0.00      R00  C  
ATOM   4776  OD1 ASN 0 301      -3.359  -0.296  -1.358  1.00  0.00      R00  O  
ATOM   4777  ND2 ASN 0 301      -3.274  -0.824  -3.480  1.00  0.00      R00  N  
ATOM   4778  H   ASN 0 301      -3.875   2.226  -0.819  1.00  0.00      R00  H  
ATOM   4779 HD21 ASN 0 301      -3.821  -1.643  -3.256  1.00  0.00      R00  H  
ATOM   4780 HD22 ASN 0 301      -2.962  -0.649  -4.425  1.00  0.00      R00  H  
ATOM   4781  HA  ASN 0 301      -2.167   3.374  -3.028  1.00  0.00           H  
ATOM   4782  HB3 ASN 0 301      -1.367   1.225  -1.805  1.00  0.00           H  
ATOM   4783  HB2 ASN 0 301      -1.457   0.999  -3.488  1.00  0.00           H  
ATOM   4784  N   SER 0 302      -5.160   2.262  -3.493  1.00  0.00      R00  N  
ATOM   4785  CA  SER 0 302      -6.396   2.315  -4.215  1.00  0.00      R00  C  
ATOM   4786  C   SER 0 302      -6.759   3.581  -4.946  1.00  0.00      R00  C  
ATOM   4787  O   SER 0 302      -7.216   3.607  -6.069  1.00  0.00      R00  O  
ATOM   4788  CB  SER 0 302      -7.451   1.730  -3.276  1.00  0.00      R00  C  
ATOM   4789  OG  SER 0 302      -7.507   2.463  -2.134  1.00  0.00      R00  O  
ATOM   4790  H   SER 0 302      -5.348   2.286  -2.502  1.00  0.00      R00  H  
ATOM   4791  HG  SER 0 302      -7.133   2.102  -1.327  1.00  0.00      R00  H  
ATOM   4792  HA  SER 0 302      -6.198   1.496  -4.906  1.00  0.00           H  
ATOM   4793  HB3 SER 0 302      -7.369   0.660  -3.087  1.00  0.00           H  
ATOM   4794  HB2 SER 0 302      -8.407   1.937  -3.757  1.00  0.00           H  
ATOM   4795  N   ALA 0 303      -6.446   4.675  -4.248  1.00  0.00      R00  N  
ATOM   4796  CA  ALA 0 303      -6.548   5.979  -4.890  1.00  0.00      R00  C  
ATOM   4797  C   ALA 0 303      -5.462   6.313  -5.859  1.00  0.00      R00  C  
ATOM   4798  O   ALA 0 303      -5.736   7.073  -6.765  1.00  0.00      R00  O  
ATOM   4799  CB  ALA 0 303      -6.400   6.976  -3.693  1.00  0.00      R00  C  
ATOM   4800  H   ALA 0 303      -6.258   4.752  -3.258  1.00  0.00      R00  H  
ATOM   4801  HA  ALA 0 303      -7.559   6.153  -5.259  1.00  0.00           H  
ATOM   4802  HB1 ALA 0 303      -6.397   8.029  -3.973  1.00  0.00           H  
ATOM   4803  HB2 ALA 0 303      -7.254   6.870  -3.023  1.00  0.00           H  
ATOM   4804  HB3 ALA 0 303      -5.500   6.792  -3.108  1.00  0.00           H  
ATOM   4805  N   MET 0 304      -4.208   5.729  -5.654  1.00  0.00      R00  N  
ATOM   4806  CA  MET 0 304      -3.082   5.723  -6.574  1.00  0.00      R00  C  
ATOM   4807  C   MET 0 304      -3.268   4.907  -7.881  1.00  0.00      R00  C  
ATOM   4808  O   MET 0 304      -2.399   5.127  -8.736  1.00  0.00      R00  O  
ATOM   4809  CB  MET 0 304      -1.702   5.459  -5.932  1.00  0.00      R00  C  
ATOM   4810  CG  MET 0 304      -1.458   6.386  -4.752  1.00  0.00      R00  C  
ATOM   4811  SD  MET 0 304       0.308   6.132  -4.321  1.00  0.00      R00  S  
ATOM   4812  CE  MET 0 304       0.374   6.944  -2.661  1.00  0.00      R00  C  
ATOM   4813  H   MET 0 304      -4.066   5.152  -4.837  1.00  0.00      R00  H  
ATOM   4814  HA  MET 0 304      -3.124   6.750  -6.937  1.00  0.00           H  
ATOM   4815  HB3 MET 0 304      -0.877   5.505  -6.643  1.00  0.00           H  
ATOM   4816  HB2 MET 0 304      -1.698   4.465  -5.484  1.00  0.00           H  
ATOM   4817  HG3 MET 0 304      -2.091   6.076  -3.920  1.00  0.00           H  
ATOM   4818  HG2 MET 0 304      -1.519   7.440  -5.024  1.00  0.00           H  
ATOM   4819  HE1 MET 0 304      -0.599   7.062  -2.184  1.00  0.00           H  
ATOM   4820  HE2 MET 0 304       0.976   6.261  -2.061  1.00  0.00           H  
ATOM   4821  HE3 MET 0 304       0.873   7.913  -2.681  1.00  0.00           H  
ATOM   4822  N   ASN 0 305      -4.266   4.038  -8.000  1.00  0.00      R00  N  
ATOM   4823  CA  ASN 0 305      -4.521   3.249  -9.171  1.00  0.00      R00  C  
ATOM   4824  C   ASN 0 305      -4.461   3.796 -10.595  1.00  0.00      R00  C  
ATOM   4825  O   ASN 0 305      -4.000   3.102 -11.486  1.00  0.00      R00  O  
ATOM   4826  CB  ASN 0 305      -5.858   2.556  -8.962  1.00  0.00      R00  C  
ATOM   4827  CG  ASN 0 305      -5.760   1.275  -8.079  1.00  0.00      R00  C  
ATOM   4828  OD1 ASN 0 305      -4.661   0.709  -7.939  1.00  0.00      R00  O  
ATOM   4829  ND2 ASN 0 305      -6.894   0.733  -7.658  1.00  0.00      R00  N  
ATOM   4830  H   ASN 0 305      -4.768   3.740  -7.176  1.00  0.00      R00  H  
ATOM   4831 HD21 ASN 0 305      -6.857  -0.159  -7.185  1.00  0.00      R00  H  
ATOM   4832 HD22 ASN 0 305      -7.754   1.210  -7.885  1.00  0.00      R00  H  
ATOM   4833  HA  ASN 0 305      -3.786   2.445  -9.145  1.00  0.00           H  
ATOM   4834  HB3 ASN 0 305      -6.161   2.124  -9.916  1.00  0.00           H  
ATOM   4835  HB2 ASN 0 305      -6.658   3.129  -8.494  1.00  0.00           H  
ATOM   4836  N   PRO 0 306      -4.840   5.116 -10.768  1.00  0.00      R00  N  
ATOM   4837  CA  PRO 0 306      -4.528   5.835 -12.001  1.00  0.00      R00  C  
ATOM   4838  C   PRO 0 306      -3.026   6.139 -12.356  1.00  0.00      R00  C  
ATOM   4839  O   PRO 0 306      -2.773   6.227 -13.567  1.00  0.00      R00  O  
ATOM   4840  CD  PRO 0 306      -5.810   5.858 -10.019  1.00  0.00      R00  C  
ATOM   4841  CB  PRO 0 306      -5.491   7.071 -12.040  1.00  0.00      R00  C  
ATOM   4842  CG  PRO 0 306      -6.611   6.558 -11.112  1.00  0.00      R00  C  
ATOM   4843  HD2 PRO 0 306      -5.310   6.698  -9.537  1.00  0.00           H  
ATOM   4844  HD3 PRO 0 306      -6.505   5.301  -9.390  1.00  0.00           H  
ATOM   4845  HA  PRO 0 306      -4.900   5.190 -12.798  1.00  0.00           H  
ATOM   4846  HB3 PRO 0 306      -5.847   7.289 -13.047  1.00  0.00           H  
ATOM   4847  HB2 PRO 0 306      -4.983   7.954 -11.653  1.00  0.00           H  
ATOM   4848  HG2 PRO 0 306      -7.288   7.354 -10.804  1.00  0.00           H  
ATOM   4849  HG3 PRO 0 306      -7.136   5.741 -11.607  1.00  0.00           H  
ATOM   4850  N   ILE 0 307      -2.185   6.303 -11.335  1.00  0.00      R00  N  
ATOM   4851  CA  ILE 0 307      -0.904   6.788 -11.548  1.00  0.00      R00  C  
ATOM   4852  C   ILE 0 307       0.150   5.720 -11.805  1.00  0.00      R00  C  
ATOM   4853  O   ILE 0 307       1.298   6.108 -11.951  1.00  0.00      R00  O  
ATOM   4854  CB  ILE 0 307      -0.367   7.784 -10.474  1.00  0.00      R00  C  
ATOM   4855  CG2 ILE 0 307      -1.437   8.870 -10.199  1.00  0.00      R00  C  
ATOM   4856  CG1 ILE 0 307       0.034   7.156  -9.098  1.00  0.00      R00  C  
ATOM   4857  CD1 ILE 0 307       1.125   7.891  -8.310  1.00  0.00      R00  C  
ATOM   4858  H   ILE 0 307      -2.434   6.041 -10.392  1.00  0.00      R00  H  
ATOM   4859  HA  ILE 0 307      -0.851   7.235 -12.541  1.00  0.00           H  
ATOM   4860  HB  ILE 0 307       0.511   8.222 -10.949  1.00  0.00           H  
ATOM   4861 HG21 ILE 0 307      -1.421   9.636 -10.974  1.00  0.00           H  
ATOM   4862 HG22 ILE 0 307      -2.478   8.551 -10.150  1.00  0.00           H  
ATOM   4863 HG23 ILE 0 307      -1.219   9.432  -9.292  1.00  0.00           H  
ATOM   4864 HG13 ILE 0 307       0.289   6.108  -9.256  1.00  0.00           H  
ATOM   4865 HG12 ILE 0 307      -0.811   7.005  -8.427  1.00  0.00           H  
ATOM   4866 HD11 ILE 0 307       0.931   7.759  -7.246  1.00  0.00           H  
ATOM   4867 HD12 ILE 0 307       2.141   7.557  -8.522  1.00  0.00           H  
ATOM   4868 HD13 ILE 0 307       1.226   8.963  -8.477  1.00  0.00           H  
ATOM   4869  N   LEU 0 308      -0.202   4.422 -11.747  1.00  0.00      R00  N  
ATOM   4870  CA  LEU 0 308       0.684   3.272 -11.775  1.00  0.00      R00  C  
ATOM   4871  C   LEU 0 308       1.114   3.075 -13.178  1.00  0.00      R00  C  
ATOM   4872  O   LEU 0 308       2.314   3.181 -13.425  1.00  0.00      R00  O  
ATOM   4873  CB  LEU 0 308      -0.031   2.052 -11.279  1.00  0.00      R00  C  
ATOM   4874  CG  LEU 0 308      -0.431   2.103  -9.755  1.00  0.00      R00  C  
ATOM   4875  CD1 LEU 0 308      -1.471   0.982  -9.432  1.00  0.00      R00  C  
ATOM   4876  CD2 LEU 0 308       0.709   2.133  -8.699  1.00  0.00      R00  C  
ATOM   4877  H   LEU 0 308      -1.135   4.165 -11.460  1.00  0.00      R00  H  
ATOM   4878  HA  LEU 0 308       1.600   3.457 -11.214  1.00  0.00           H  
ATOM   4879  HB3 LEU 0 308       0.547   1.139 -11.420  1.00  0.00           H  
ATOM   4880  HB2 LEU 0 308      -1.011   2.018 -11.756  1.00  0.00           H  
ATOM   4881  HG  LEU 0 308      -1.058   2.992  -9.701  1.00  0.00           H  
ATOM   4882 HD11 LEU 0 308      -1.018  -0.006  -9.359  1.00  0.00           H  
ATOM   4883 HD12 LEU 0 308      -2.210   0.980  -8.631  1.00  0.00           H  
ATOM   4884 HD13 LEU 0 308      -2.054   0.771 -10.328  1.00  0.00           H  
ATOM   4885 HD21 LEU 0 308       1.649   1.657  -8.980  1.00  0.00           H  
ATOM   4886 HD22 LEU 0 308       1.002   3.118  -8.333  1.00  0.00           H  
ATOM   4887 HD23 LEU 0 308       0.403   1.793  -7.709  1.00  0.00           H  
ATOM   4888  N   TYR 0 309       0.179   2.751 -14.127  1.00  0.00      R00  N  
ATOM   4889  CA  TYR 0 309       0.388   2.374 -15.588  1.00  0.00      R00  C  
ATOM   4890  C   TYR 0 309      -0.575   3.170 -16.535  1.00  0.00      R00  C  
ATOM   4891  O   TYR 0 309      -0.232   3.466 -17.658  1.00  0.00      R00  O  
ATOM   4892  CB  TYR 0 309       0.072   0.812 -15.810  1.00  0.00      R00  C  
ATOM   4893  CG  TYR 0 309       0.568  -0.281 -14.927  1.00  0.00      R00  C  
ATOM   4894  CD1 TYR 0 309       1.751  -1.028 -15.228  1.00  0.00      R00  C  
ATOM   4895  CE1 TYR 0 309       2.074  -2.161 -14.387  1.00  0.00      R00  C  
ATOM   4896  CD2 TYR 0 309      -0.199  -0.625 -13.756  1.00  0.00      R00  C  
ATOM   4897  CE2 TYR 0 309       0.177  -1.680 -12.925  1.00  0.00      R00  C  
ATOM   4898  CZ  TYR 0 309       1.306  -2.549 -13.316  1.00  0.00      R00  C  
ATOM   4899  OH  TYR 0 309       1.731  -3.562 -12.509  1.00  0.00      R00  O  
ATOM   4900  H   TYR 0 309      -0.747   2.612 -13.748  1.00  0.00      R00  H  
ATOM   4901  HH  TYR 0 309       2.685  -3.592 -12.616  1.00  0.00      R00  H  
ATOM   4902  HA  TYR 0 309       1.429   2.594 -15.826  1.00  0.00           H  
ATOM   4903  HB3 TYR 0 309       0.475   0.471 -16.764  1.00  0.00           H  
ATOM   4904  HB2 TYR 0 309      -1.014   0.732 -15.768  1.00  0.00           H  
ATOM   4905  HD1 TYR 0 309       2.287  -0.784 -16.133  1.00  0.00           H  
ATOM   4906  HE1 TYR 0 309       2.926  -2.753 -14.686  1.00  0.00           H  
ATOM   4907  HD2 TYR 0 309      -1.006   0.050 -13.513  1.00  0.00           H  
ATOM   4908  HE2 TYR 0 309      -0.396  -1.951 -12.051  1.00  0.00           H  
ATOM   4909  N   ALA 0 310      -1.797   3.450 -16.136  1.00  0.00      R00  N  
ATOM   4910  CA  ALA 0 310      -2.851   4.099 -16.931  1.00  0.00      R00  C  
ATOM   4911  C   ALA 0 310      -2.485   5.575 -17.434  1.00  0.00      R00  C  
ATOM   4912  O   ALA 0 310      -3.110   6.034 -18.392  1.00  0.00      R00  O  
ATOM   4913  CB  ALA 0 310      -4.284   4.029 -16.186  1.00  0.00      R00  C  
ATOM   4914  H   ALA 0 310      -2.139   3.088 -15.258  1.00  0.00      R00  H  
ATOM   4915  HA  ALA 0 310      -2.884   3.505 -17.844  1.00  0.00           H  
ATOM   4916  HB1 ALA 0 310      -4.396   3.057 -15.704  1.00  0.00           H  
ATOM   4917  HB2 ALA 0 310      -4.491   4.789 -15.433  1.00  0.00           H  
ATOM   4918  HB3 ALA 0 310      -5.089   4.011 -16.920  1.00  0.00           H  
ATOM   4919  N   PHE 0 311      -1.521   6.196 -16.766  1.00  0.00      R00  N  
ATOM   4920  CA  PHE 0 311      -1.122   7.552 -17.055  1.00  0.00      R00  C  
ATOM   4921  C   PHE 0 311      -0.348   7.623 -18.408  1.00  0.00      R00  C  
ATOM   4922  O   PHE 0 311      -0.131   8.713 -18.954  1.00  0.00      R00  O  
ATOM   4923  CB  PHE 0 311      -0.232   7.988 -15.922  1.00  0.00      R00  C  
ATOM   4924  CG  PHE 0 311       1.138   7.367 -15.763  1.00  0.00      R00  C  
ATOM   4925  CD1 PHE 0 311       2.199   8.267 -16.219  1.00  0.00      R00  C  
ATOM   4926  CD2 PHE 0 311       1.423   6.040 -15.469  1.00  0.00      R00  C  
ATOM   4927  CE1 PHE 0 311       3.446   7.714 -16.370  1.00  0.00      R00  C  
ATOM   4928  CE2 PHE 0 311       2.698   5.473 -15.717  1.00  0.00      R00  C  
ATOM   4929  CZ  PHE 0 311       3.697   6.346 -16.225  1.00  0.00      R00  C  
ATOM   4930  H   PHE 0 311      -1.008   5.730 -16.031  1.00  0.00      R00  H  
ATOM   4931  HA  PHE 0 311      -2.030   8.149 -17.142  1.00  0.00           H  
ATOM   4932  HB3 PHE 0 311      -0.731   7.668 -15.007  1.00  0.00           H  
ATOM   4933  HB2 PHE 0 311      -0.247   9.074 -15.828  1.00  0.00           H  
ATOM   4934  HD1 PHE 0 311       1.965   9.249 -16.603  1.00  0.00           H  
ATOM   4935  HD2 PHE 0 311       0.618   5.423 -15.099  1.00  0.00           H  
ATOM   4936  HE1 PHE 0 311       4.278   8.330 -16.678  1.00  0.00           H
[truncated: 18,307 more chars]
