# Supplementary material for: Discovering allatostatin type-C receptor specific agonists
Source: Nat Commun. 2024 May 10;15:3965. doi: 10.1038/s41467-024-48156-w (PMC11087482; doi:10.1038/s41467-024-48156-w)
Supplement: Supplementary file 5 — Source Data [file 41467_2024_48156_MOESM5_ESM.zip › source-data/Source_Data/md_structures/V022-4271_100.pdb]

REMARK   4      COMPLIES WITH FORMAT V. 3.0, 1-DEC-2006
REMARK 888
REMARK 888 WRITTEN BY MAESTRO (A PRODUCT OF SCHRODINGER, LLC)
TITLE     V022-4271_100
MODEL        1
ATOM      1  N   MET 0   1       6.945  32.603  18.608  1.00  0.00      R00  N1+
ATOM      2  CA  MET 0   1       8.323  32.562  18.063  1.00  0.00      R00  C  
ATOM      3  C   MET 0   1       9.201  33.544  18.842  1.00  0.00      R00  C  
ATOM      4  O   MET 0   1       8.693  34.608  19.204  1.00  0.00      R00  O  
ATOM      5  CB  MET 0   1       8.365  32.944  16.553  1.00  0.00      R00  C  
ATOM      6  CG  MET 0   1       7.599  32.061  15.508  1.00  0.00      R00  C  
ATOM      7  SD  MET 0   1       8.534  30.867  14.391  1.00  0.00      R00  S  
ATOM      8  CE  MET 0   1       9.281  29.835  15.639  1.00  0.00      R00  C  
ATOM      9  H   MET 0   1       6.574  31.664  18.611  1.00  0.00      R00  H  
ATOM     10  H1  MET 0   1       6.911  32.822  19.594  1.00  0.00           H  
ATOM     11  H2  MET 0   1       6.423  33.229  18.012  1.00  0.00           H  
ATOM     12  HA  MET 0   1       8.582  31.523  18.265  1.00  0.00           H  
ATOM     13  HB3 MET 0   1       9.412  32.948  16.252  1.00  0.00           H  
ATOM     14  HB2 MET 0   1       7.905  33.919  16.396  1.00  0.00           H  
ATOM     15  HG3 MET 0   1       7.038  32.793  14.928  1.00  0.00           H  
ATOM     16  HG2 MET 0   1       6.876  31.393  15.977  1.00  0.00           H  
ATOM     17  HE1 MET 0   1       9.725  30.558  16.323  1.00  0.00           H  
ATOM     18  HE2 MET 0   1       8.588  29.209  16.200  1.00  0.00           H  
ATOM     19  HE3 MET 0   1       9.998  29.252  15.061  1.00  0.00           H  
ATOM     20  N   GLU 0   2      10.558  33.347  18.938  1.00  0.00      R00  N  
ATOM     21  CA  GLU 0   2      11.475  34.302  19.506  1.00  0.00      R00  C  
ATOM     22  C   GLU 0   2      12.030  35.387  18.562  1.00  0.00      R00  C  
ATOM     23  O   GLU 0   2      12.754  35.158  17.616  1.00  0.00      R00  O  
ATOM     24  CB  GLU 0   2      12.610  33.551  20.286  1.00  0.00      R00  C  
ATOM     25  CG  GLU 0   2      11.954  32.586  21.384  1.00  0.00      R00  C  
ATOM     26  CD  GLU 0   2      12.946  31.819  22.163  1.00  0.00      R00  C  
ATOM     27  OE1 GLU 0   2      13.280  32.311  23.300  1.00  0.00      R00  O  
ATOM     28  OE2 GLU 0   2      13.387  30.647  21.748  1.00  0.00      R00  O1-
ATOM     29  H   GLU 0   2      10.937  32.486  18.570  1.00  0.00      R00  H  
ATOM     30  HA  GLU 0   2      10.875  34.856  20.227  1.00  0.00           H  
ATOM     31  HB3 GLU 0   2      13.233  34.302  20.772  1.00  0.00           H  
ATOM     32  HB2 GLU 0   2      13.129  32.932  19.554  1.00  0.00           H  
ATOM     33  HG3 GLU 0   2      11.241  31.894  20.937  1.00  0.00           H  
ATOM     34  HG2 GLU 0   2      11.319  33.116  22.094  1.00  0.00           H  
ATOM     35  N   LEU 0   3      11.707  36.674  18.856  1.00  0.00      R00  N  
ATOM     36  CA  LEU 0   3      12.170  37.736  18.029  1.00  0.00      R00  C  
ATOM     37  C   LEU 0   3      12.879  38.690  19.007  1.00  0.00      R00  C  
ATOM     38  O   LEU 0   3      12.319  38.946  20.058  1.00  0.00      R00  O  
ATOM     39  CB  LEU 0   3      11.031  38.584  17.383  1.00  0.00      R00  C  
ATOM     40  CG  LEU 0   3      10.162  37.771  16.385  1.00  0.00      R00  C  
ATOM     41  CD1 LEU 0   3       9.336  38.790  15.621  1.00  0.00      R00  C  
ATOM     42  CD2 LEU 0   3      10.935  36.794  15.479  1.00  0.00      R00  C  
ATOM     43  H   LEU 0   3      11.089  36.812  19.644  1.00  0.00      R00  H  
ATOM     44  HA  LEU 0   3      12.706  37.448  17.125  1.00  0.00           H  
ATOM     45  HB3 LEU 0   3      11.520  39.408  16.864  1.00  0.00           H  
ATOM     46  HB2 LEU 0   3      10.314  39.038  18.068  1.00  0.00           H  
ATOM     47  HG  LEU 0   3       9.458  37.230  17.018  1.00  0.00           H  
ATOM     48 HD11 LEU 0   3       9.142  39.777  16.041  1.00  0.00           H  
ATOM     49 HD12 LEU 0   3       9.766  38.994  14.640  1.00  0.00           H  
ATOM     50 HD13 LEU 0   3       8.324  38.436  15.425  1.00  0.00           H  
ATOM     51 HD21 LEU 0   3      10.921  35.761  15.827  1.00  0.00           H  
ATOM     52 HD22 LEU 0   3      10.515  36.733  14.475  1.00  0.00           H  
ATOM     53 HD23 LEU 0   3      11.927  37.176  15.235  1.00  0.00           H  
ATOM     54  N   GLU 0   4      13.973  39.288  18.461  1.00  0.00      R00  N  
ATOM     55  CA  GLU 0   4      14.669  40.306  19.229  1.00  0.00      R00  C  
ATOM     56  C   GLU 0   4      13.794  41.584  19.310  1.00  0.00      R00  C  
ATOM     57  O   GLU 0   4      12.929  41.885  18.421  1.00  0.00      R00  O  
ATOM     58  CB  GLU 0   4      16.085  40.545  18.612  1.00  0.00      R00  C  
ATOM     59  CG  GLU 0   4      17.032  39.306  18.711  1.00  0.00      R00  C  
ATOM     60  CD  GLU 0   4      18.549  39.629  18.599  1.00  0.00      R00  C  
ATOM     61  OE1 GLU 0   4      19.403  38.840  18.975  1.00  0.00      R00  O  
ATOM     62  OE2 GLU 0   4      18.851  40.738  18.108  1.00  0.00      R00  O1-
ATOM     63  H   GLU 0   4      14.327  38.869  17.613  1.00  0.00      R00  H  
ATOM     64  HA  GLU 0   4      14.859  40.090  20.280  1.00  0.00           H  
ATOM     65  HB3 GLU 0   4      16.516  41.318  19.249  1.00  0.00           H  
ATOM     66  HB2 GLU 0   4      16.085  41.010  17.626  1.00  0.00           H  
ATOM     67  HG3 GLU 0   4      16.742  38.640  17.899  1.00  0.00           H  
ATOM     68  HG2 GLU 0   4      16.772  38.872  19.676  1.00  0.00           H  
ATOM     69  N   ASP 0   5      14.112  42.375  20.412  1.00  0.00      R00  N  
ATOM     70  CA  ASP 0   5      13.615  43.803  20.405  1.00  0.00      R00  C  
ATOM     71  C   ASP 0   5      14.288  44.740  19.331  1.00  0.00      R00  C  
ATOM     72  O   ASP 0   5      15.442  44.555  18.958  1.00  0.00      R00  O  
ATOM     73  CB  ASP 0   5      13.795  44.453  21.797  1.00  0.00      R00  C  
ATOM     74  CG  ASP 0   5      12.917  43.765  22.862  1.00  0.00      R00  C  
ATOM     75  OD1 ASP 0   5      13.110  44.020  24.066  1.00  0.00      R00  O  
ATOM     76  OD2 ASP 0   5      12.074  42.906  22.613  1.00  0.00      R00  O1-
ATOM     77  H   ASP 0   5      14.642  41.915  21.139  1.00  0.00      R00  H  
ATOM     78  HA  ASP 0   5      12.560  43.808  20.129  1.00  0.00           H  
ATOM     79  HB3 ASP 0   5      13.290  45.411  21.670  1.00  0.00           H  
ATOM     80  HB2 ASP 0   5      14.872  44.472  21.962  1.00  0.00           H  
ATOM     81  N   VAL 0   6      13.575  45.831  18.981  1.00  0.00      R00  N  
ATOM     82  CA  VAL 0   6      14.007  46.973  18.265  1.00  0.00      R00  C  
ATOM     83  C   VAL 0   6      13.991  48.253  19.205  1.00  0.00      R00  C  
ATOM     84  O   VAL 0   6      13.191  48.308  20.151  1.00  0.00      R00  O  
ATOM     85  CB  VAL 0   6      13.112  47.284  17.042  1.00  0.00      R00  C  
ATOM     86  CG1 VAL 0   6      13.621  48.472  16.157  1.00  0.00      R00  C  
ATOM     87  CG2 VAL 0   6      12.695  46.097  16.273  1.00  0.00      R00  C  
ATOM     88  H   VAL 0   6      12.739  45.980  19.527  1.00  0.00      R00  H  
ATOM     89  HA  VAL 0   6      15.061  46.771  18.073  1.00  0.00           H  
ATOM     90  HB  VAL 0   6      12.149  47.613  17.432  1.00  0.00           H  
ATOM     91 HG11 VAL 0   6      14.681  48.249  16.037  1.00  0.00           H  
ATOM     92 HG12 VAL 0   6      13.183  48.510  15.160  1.00  0.00           H  
ATOM     93 HG13 VAL 0   6      13.426  49.446  16.605  1.00  0.00           H  
ATOM     94 HG21 VAL 0   6      13.593  45.540  16.008  1.00  0.00           H  
ATOM     95 HG22 VAL 0   6      12.061  45.447  16.876  1.00  0.00           H  
ATOM     96 HG23 VAL 0   6      12.212  46.364  15.333  1.00  0.00           H  
ATOM     97  N   GLU 0   7      14.889  49.205  18.908  1.00  0.00      R00  N  
ATOM     98  CA  GLU 0   7      14.950  50.557  19.557  1.00  0.00      R00  C  
ATOM     99  C   GLU 0   7      13.589  51.277  19.656  1.00  0.00      R00  C  
ATOM    100  O   GLU 0   7      13.408  52.015  20.568  1.00  0.00      R00  O  
ATOM    101  CB  GLU 0   7      15.889  51.463  18.641  1.00  0.00      R00  C  
ATOM    102  CG  GLU 0   7      17.367  51.026  18.476  1.00  0.00      R00  C  
ATOM    103  CD  GLU 0   7      18.124  51.211  19.795  1.00  0.00      R00  C  
ATOM    104  OE1 GLU 0   7      18.484  50.121  20.364  1.00  0.00      R00  O  
ATOM    105  OE2 GLU 0   7      18.357  52.283  20.278  1.00  0.00      R00  O1-
ATOM    106  H   GLU 0   7      15.667  48.906  18.337  1.00  0.00      R00  H  
ATOM    107  HA  GLU 0   7      15.368  50.445  20.557  1.00  0.00           H  
ATOM    108  HB3 GLU 0   7      15.701  52.503  18.909  1.00  0.00           H  
ATOM    109  HB2 GLU 0   7      15.500  51.467  17.624  1.00  0.00           H  
ATOM    110  HG3 GLU 0   7      17.875  51.670  17.759  1.00  0.00           H  
ATOM    111  HG2 GLU 0   7      17.357  49.977  18.178  1.00  0.00           H  
ATOM    112  N   MET 0   8      12.633  51.026  18.734  1.00  0.00      R00  N  
ATOM    113  CA  MET 0   8      11.318  51.636  18.629  1.00  0.00      R00  C  
ATOM    114  C   MET 0   8      10.156  50.665  18.374  1.00  0.00      R00  C  
ATOM    115  O   MET 0   8       9.099  51.050  17.903  1.00  0.00      R00  O  
ATOM    116  CB  MET 0   8      11.354  52.580  17.425  1.00  0.00      R00  C  
ATOM    117  CG  MET 0   8      12.292  53.781  17.554  1.00  0.00      R00  C  
ATOM    118  SD  MET 0   8      13.817  53.705  16.605  1.00  0.00      R00  S  
ATOM    119  CE  MET 0   8      13.201  54.180  14.907  1.00  0.00      R00  C  
ATOM    120  H   MET 0   8      12.981  50.483  17.957  1.00  0.00      R00  H  
ATOM    121  HA  MET 0   8      11.127  52.224  19.527  1.00  0.00           H  
ATOM    122  HB3 MET 0   8      10.386  53.081  17.412  1.00  0.00           H  
ATOM    123  HB2 MET 0   8      11.612  52.114  16.474  1.00  0.00           H  
ATOM    124  HG3 MET 0   8      12.687  53.885  18.565  1.00  0.00           H  
ATOM    125  HG2 MET 0   8      11.843  54.763  17.398  1.00  0.00           H  
ATOM    126  HE1 MET 0   8      13.695  53.720  14.052  1.00  0.00           H  
ATOM    127  HE2 MET 0   8      12.209  53.736  14.819  1.00  0.00           H  
ATOM    128  HE3 MET 0   8      13.250  55.260  14.771  1.00  0.00           H  
ATOM    129  N   PHE 0   9      10.360  49.430  18.795  1.00  0.00      R00  N  
ATOM    130  CA  PHE 0   9       9.440  48.344  18.549  1.00  0.00      R00  C  
ATOM    131  C   PHE 0   9       9.951  47.264  19.507  1.00  0.00      R00  C  
ATOM    132  O   PHE 0   9      10.894  46.509  19.213  1.00  0.00      R00  O  
ATOM    133  CB  PHE 0   9       9.328  47.822  17.088  1.00  0.00      R00  C  
ATOM    134  CG  PHE 0   9       8.116  46.962  16.818  1.00  0.00      R00  C  
ATOM    135  CD1 PHE 0   9       8.063  45.588  17.085  1.00  0.00      R00  C  
ATOM    136  CD2 PHE 0   9       6.998  47.659  16.290  1.00  0.00      R00  C  
ATOM    137  CE1 PHE 0   9       6.841  44.952  16.941  1.00  0.00      R00  C  
ATOM    138  CE2 PHE 0   9       5.844  46.963  16.121  1.00  0.00      R00  C  
ATOM    139  CZ  PHE 0   9       5.711  45.603  16.407  1.00  0.00      R00  C  
ATOM    140  H   PHE 0   9      11.230  49.133  19.215  1.00  0.00      R00  H  
ATOM    141  HA  PHE 0   9       8.430  48.723  18.700  1.00  0.00           H  
ATOM    142  HB3 PHE 0   9      10.156  47.254  16.662  1.00  0.00           H  
ATOM    143  HB2 PHE 0   9       9.352  48.692  16.432  1.00  0.00           H  
ATOM    144  HD1 PHE 0   9       8.830  45.060  17.632  1.00  0.00           H  
ATOM    145  HD2 PHE 0   9       7.114  48.724  16.155  1.00  0.00           H  
ATOM    146  HE1 PHE 0   9       6.625  43.947  17.272  1.00  0.00           H  
ATOM    147  HE2 PHE 0   9       5.029  47.520  15.681  1.00  0.00           H  
ATOM    148  HZ  PHE 0   9       4.890  44.982  16.081  1.00  0.00           H  
ATOM    149  N   GLY 0  10       9.330  47.075  20.642  1.00  0.00      R00  N  
ATOM    150  CA  GLY 0  10       9.525  45.970  21.526  1.00  0.00      R00  C  
ATOM    151  C   GLY 0  10       8.786  44.819  20.867  1.00  0.00      R00  C  
ATOM    152  O   GLY 0  10       7.689  44.893  20.309  1.00  0.00      R00  O  
ATOM    153  H   GLY 0  10       8.704  47.784  20.997  1.00  0.00      R00  H  
ATOM    154  HA3 GLY 0  10       9.016  46.249  22.448  1.00  0.00           H  
ATOM    155  HA2 GLY 0  10      10.596  45.919  21.725  1.00  0.00           H  
ATOM    156  N   SER 0  11       9.391  43.647  20.978  1.00  0.00      R00  N  
ATOM    157  CA  SER 0  11       8.894  42.291  20.564  1.00  0.00      R00  C  
ATOM    158  C   SER 0  11       7.490  41.872  21.050  1.00  0.00      R00  C  
ATOM    159  O   SER 0  11       6.680  41.200  20.338  1.00  0.00      R00  O  
ATOM    160  CB  SER 0  11       9.943  41.278  20.748  1.00  0.00      R00  C  
ATOM    161  OG  SER 0  11      10.152  41.167  22.126  1.00  0.00      R00  O  
ATOM    162  H   SER 0  11      10.262  43.561  21.482  1.00  0.00      R00  H  
ATOM    163  HG  SER 0  11      10.723  41.912  22.326  1.00  0.00      R00  H  
ATOM    164  HA  SER 0  11       8.852  42.311  19.475  1.00  0.00           H  
ATOM    165  HB3 SER 0  11      10.872  41.479  20.214  1.00  0.00           H  
ATOM    166  HB2 SER 0  11       9.514  40.331  20.423  1.00  0.00           H  
ATOM    167  N   ASP 0  12       7.197  42.371  22.259  1.00  0.00      R00  N  
ATOM    168  CA  ASP 0  12       5.929  42.262  22.999  1.00  0.00      R00  C  
ATOM    169  C   ASP 0  12       4.637  42.573  22.240  1.00  0.00      R00  C  
ATOM    170  O   ASP 0  12       3.525  42.068  22.556  1.00  0.00      R00  O  
ATOM    171  CB  ASP 0  12       5.930  42.992  24.414  1.00  0.00      R00  C  
ATOM    172  CG  ASP 0  12       7.190  43.127  25.221  1.00  0.00      R00  C  
ATOM    173  OD1 ASP 0  12       7.119  43.472  26.429  1.00  0.00      R00  O  
ATOM    174  OD2 ASP 0  12       8.232  42.771  24.702  1.00  0.00      R00  O1-
ATOM    175  H   ASP 0  12       7.889  42.774  22.875  1.00  0.00      R00  H  
ATOM    176  HA  ASP 0  12       5.737  41.198  23.134  1.00  0.00           H  
ATOM    177  HB3 ASP 0  12       5.256  42.424  25.055  1.00  0.00           H  
ATOM    178  HB2 ASP 0  12       5.367  43.925  24.367  1.00  0.00           H  
ATOM    179  N   ASN 0  13       4.825  43.425  21.187  1.00  0.00      R00  N  
ATOM    180  CA  ASN 0  13       3.795  44.044  20.279  1.00  0.00      R00  C  
ATOM    181  C   ASN 0  13       3.266  42.975  19.339  1.00  0.00      R00  C  
ATOM    182  O   ASN 0  13       2.397  43.333  18.524  1.00  0.00      R00  O  
ATOM    183  CB  ASN 0  13       4.486  45.283  19.637  1.00  0.00      R00  C  
ATOM    184  CG  ASN 0  13       4.726  46.628  20.486  1.00  0.00      R00  C  
ATOM    185  OD1 ASN 0  13       3.906  46.980  21.319  1.00  0.00      R00  O  
ATOM    186  ND2 ASN 0  13       5.776  47.371  20.235  1.00  0.00      R00  N  
ATOM    187  H   ASN 0  13       5.771  43.721  20.990  1.00  0.00      R00  H  
ATOM    188 HD21 ASN 0  13       5.904  48.194  20.807  1.00  0.00      R00  H  
ATOM    189 HD22 ASN 0  13       6.583  47.017  19.742  1.00  0.00      R00  H  
ATOM    190  HA  ASN 0  13       3.030  44.379  20.981  1.00  0.00           H  
ATOM    191  HB3 ASN 0  13       3.823  45.677  18.866  1.00  0.00           H  
ATOM    192  HB2 ASN 0  13       5.391  44.996  19.103  1.00  0.00           H  
ATOM    193  N   ILE 0  14       3.856  41.753  19.324  1.00  0.00      R00  N  
ATOM    194  CA  ILE 0  14       3.444  40.766  18.257  1.00  0.00      R00  C  
ATOM    195  C   ILE 0  14       3.761  39.324  18.789  1.00  0.00      R00  C  
ATOM    196  O   ILE 0  14       3.297  38.414  18.203  1.00  0.00      R00  O  
ATOM    197  CB  ILE 0  14       4.230  41.018  16.942  1.00  0.00      R00  C  
ATOM    198  CG2 ILE 0  14       5.700  40.748  17.037  1.00  0.00      R00  C  
ATOM    199  CG1 ILE 0  14       3.616  40.445  15.636  1.00  0.00      R00  C  
ATOM    200  CD1 ILE 0  14       4.422  40.775  14.330  1.00  0.00      R00  C  
ATOM    201  H   ILE 0  14       4.583  41.509  19.982  1.00  0.00      R00  H  
ATOM    202  HA  ILE 0  14       2.355  40.823  18.249  1.00  0.00           H  
ATOM    203  HB  ILE 0  14       4.204  42.107  16.918  1.00  0.00           H  
ATOM    204 HG21 ILE 0  14       5.909  39.716  16.755  1.00  0.00           H  
ATOM    205 HG22 ILE 0  14       6.285  41.370  16.360  1.00  0.00           H  
ATOM    206 HG23 ILE 0  14       6.210  41.025  17.959  1.00  0.00           H  
ATOM    207 HG13 ILE 0  14       2.579  40.754  15.502  1.00  0.00           H  
ATOM    208 HG12 ILE 0  14       3.733  39.368  15.753  1.00  0.00           H  
ATOM    209 HD11 ILE 0  14       4.431  40.006  13.558  1.00  0.00           H  
ATOM    210 HD12 ILE 0  14       4.198  41.713  13.822  1.00  0.00           H  
ATOM    211 HD13 ILE 0  14       5.504  40.872  14.416  1.00  0.00           H  
ATOM    212  N   SER 0  15       4.760  39.166  19.669  1.00  0.00      R00  N  
ATOM    213  CA  SER 0  15       5.187  37.802  20.055  1.00  0.00      R00  C  
ATOM    214  C   SER 0  15       5.590  37.878  21.525  1.00  0.00      R00  C  
ATOM    215  O   SER 0  15       5.955  38.904  22.094  1.00  0.00      R00  O  
ATOM    216  CB  SER 0  15       6.306  37.335  19.101  1.00  0.00      R00  C  
ATOM    217  OG  SER 0  15       7.384  38.279  19.187  1.00  0.00      R00  O  
ATOM    218  H   SER 0  15       5.220  39.948  20.113  1.00  0.00      R00  H  
ATOM    219  HG  SER 0  15       6.883  39.095  19.253  1.00  0.00      R00  H  
ATOM    220  HA  SER 0  15       4.427  37.026  19.977  1.00  0.00           H  
ATOM    221  HB3 SER 0  15       5.964  37.369  18.066  1.00  0.00           H  
ATOM    222  HB2 SER 0  15       6.804  36.381  19.278  1.00  0.00           H  
ATOM    223  N   TYR 0  16       5.591  36.746  22.204  1.00  0.00      R00  N  
ATOM    224  CA  TYR 0  16       6.098  36.479  23.529  1.00  0.00      R00  C  
ATOM    225  C   TYR 0  16       7.544  35.936  23.555  1.00  0.00      R00  C  
ATOM    226  O   TYR 0  16       7.953  35.549  22.501  1.00  0.00      R00  O  
ATOM    227  CB  TYR 0  16       5.250  35.426  24.250  1.00  0.00      R00  C  
ATOM    228  CG  TYR 0  16       3.794  35.787  24.328  1.00  0.00      R00  C  
ATOM    229  CD1 TYR 0  16       2.859  35.382  23.435  1.00  0.00      R00  C  
ATOM    230  CE1 TYR 0  16       1.508  35.798  23.574  1.00  0.00      R00  C  
ATOM    231  CD2 TYR 0  16       3.484  36.572  25.437  1.00  0.00      R00  C  
ATOM    232  CE2 TYR 0  16       2.159  37.014  25.640  1.00  0.00      R00  C  
ATOM    233  CZ  TYR 0  16       1.196  36.644  24.662  1.00  0.00      R00  C  
ATOM    234  OH  TYR 0  16      -0.070  37.065  24.870  1.00  0.00      R00  O  
ATOM    235  H   TYR 0  16       5.370  35.927  21.656  1.00  0.00      R00  H  
ATOM    236  HH  TYR 0  16      -0.692  36.454  24.469  1.00  0.00      R00  H  
ATOM    237  HA  TYR 0  16       6.016  37.443  24.031  1.00  0.00           H  
ATOM    238  HB3 TYR 0  16       5.617  35.280  25.266  1.00  0.00           H  
ATOM    239  HB2 TYR 0  16       5.286  34.387  23.922  1.00  0.00           H  
ATOM    240  HD1 TYR 0  16       3.088  34.627  22.697  1.00  0.00           H  
ATOM    241  HE1 TYR 0  16       0.715  35.560  22.882  1.00  0.00           H  
ATOM    242  HD2 TYR 0  16       4.207  37.004  26.113  1.00  0.00           H  
ATOM    243  HE2 TYR 0  16       1.880  37.646  26.471  1.00  0.00           H  
ATOM    244  N   ASP 0  17       8.140  36.064  24.767  1.00  0.00      R00  N  
ATOM    245  CA  ASP 0  17       9.598  35.751  24.917  1.00  0.00      R00  C  
ATOM    246  C   ASP 0  17       9.885  34.323  25.175  1.00  0.00      R00  C  
ATOM    247  O   ASP 0  17      11.068  33.997  25.126  1.00  0.00      R00  O  
ATOM    248  CB  ASP 0  17      10.222  36.720  25.957  1.00  0.00      R00  C  
ATOM    249  CG  ASP 0  17      10.178  38.178  25.553  1.00  0.00      R00  C  
ATOM    250  OD1 ASP 0  17      10.130  39.084  26.395  1.00  0.00      R00  O  
ATOM    251  OD2 ASP 0  17      10.197  38.573  24.391  1.00  0.00      R00  O1-
ATOM    252  H   ASP 0  17       7.577  36.370  25.548  1.00  0.00      R00  H  
ATOM    253  HA  ASP 0  17      10.031  35.915  23.930  1.00  0.00           H  
ATOM    254  HB3 ASP 0  17      11.287  36.526  26.083  1.00  0.00           H  
ATOM    255  HB2 ASP 0  17       9.642  36.717  26.880  1.00  0.00           H  
ATOM    256  N   TYR 0  18       8.810  33.530  25.303  1.00  0.00      R00  N  
ATOM    257  CA  TYR 0  18       8.933  32.071  25.503  1.00  0.00      R00  C  
ATOM    258  C   TYR 0  18       7.913  31.504  24.537  1.00  0.00      R00  C  
ATOM    259  O   TYR 0  18       6.829  32.068  24.340  1.00  0.00      R00  O  
ATOM    260  CB  TYR 0  18       8.523  31.693  26.934  1.00  0.00      R00  C  
ATOM    261  CG  TYR 0  18       9.548  31.745  28.090  1.00  0.00      R00  C  
ATOM    262  CD1 TYR 0  18      10.055  32.922  28.673  1.00  0.00      R00  C  
ATOM    263  CE1 TYR 0  18      10.874  32.924  29.859  1.00  0.00      R00  C  
ATOM    264  CD2 TYR 0  18       9.995  30.495  28.601  1.00  0.00      R00  C  
ATOM    265  CE2 TYR 0  18      10.795  30.457  29.751  1.00  0.00      R00  C  
ATOM    266  CZ  TYR 0  18      11.233  31.638  30.343  1.00  0.00      R00  C  
ATOM    267  OH  TYR 0  18      12.118  31.663  31.349  1.00  0.00      R00  O  
ATOM    268  H   TYR 0  18       7.928  33.937  25.580  1.00  0.00      R00  H  
ATOM    269  HH  TYR 0  18      12.403  30.790  31.630  1.00  0.00      R00  H  
ATOM    270  HA  TYR 0  18       9.896  31.630  25.246  1.00  0.00           H  
ATOM    271  HB3 TYR 0  18       8.189  30.668  26.772  1.00  0.00           H  
ATOM    272  HB2 TYR 0  18       7.673  32.225  27.362  1.00  0.00           H  
ATOM    273  HD1 TYR 0  18       9.708  33.762  28.091  1.00  0.00           H  
ATOM    274  HE1 TYR 0  18      11.164  33.880  30.268  1.00  0.00           H  
ATOM    275  HD2 TYR 0  18       9.697  29.555  28.162  1.00  0.00           H  
ATOM    276  HE2 TYR 0  18      11.150  29.537  30.192  1.00  0.00           H  
ATOM    277  N   ASN 0  19       8.201  30.334  23.997  1.00  0.00      R00  N  
ATOM    278  CA  ASN 0  19       7.322  29.642  23.071  1.00  0.00      R00  C  
ATOM    279  C   ASN 0  19       6.321  28.797  23.965  1.00  0.00      R00  C  
ATOM    280  O   ASN 0  19       5.295  28.439  23.352  1.00  0.00      R00  O  
ATOM    281  CB  ASN 0  19       8.089  28.541  22.231  1.00  0.00      R00  C  
ATOM    282  CG  ASN 0  19       9.058  29.135  21.167  1.00  0.00      R00  C  
ATOM    283  OD1 ASN 0  19       8.683  29.790  20.227  1.00  0.00      R00  O  
ATOM    284  ND2 ASN 0  19      10.286  28.706  21.278  1.00  0.00      R00  N  
ATOM    285  H   ASN 0  19       9.032  29.901  24.374  1.00  0.00      R00  H  
ATOM    286 HD21 ASN 0  19      11.028  28.903  20.623  1.00  0.00      R00  H  
ATOM    287 HD22 ASN 0  19      10.588  28.181  22.087  1.00  0.00      R00  H  
ATOM    288  HA  ASN 0  19       6.796  30.359  22.441  1.00  0.00           H  
ATOM    289  HB3 ASN 0  19       7.482  27.871  21.621  1.00  0.00           H  
ATOM    290  HB2 ASN 0  19       8.690  27.992  22.956  1.00  0.00           H  
ATOM    291  N   GLY 0  20       6.625  28.428  25.233  1.00  0.00      R00  N  
ATOM    292  CA  GLY 0  20       5.587  27.833  26.073  1.00  0.00      R00  C  
ATOM    293  C   GLY 0  20       6.235  27.546  27.482  1.00  0.00      R00  C  
ATOM    294  O   GLY 0  20       7.334  27.048  27.670  1.00  0.00      R00  O  
ATOM    295  H   GLY 0  20       7.504  28.623  25.691  1.00  0.00      R00  H  
ATOM    296  HA3 GLY 0  20       5.290  26.861  25.680  1.00  0.00           H  
ATOM    297  HA2 GLY 0  20       4.658  28.400  26.124  1.00  0.00           H  
ATOM    298  N   THR 0  21       5.548  27.890  28.587  1.00  0.00      R00  N  
ATOM    299  CA  THR 0  21       6.066  27.958  29.976  1.00  0.00      R00  C  
ATOM    300  C   THR 0  21       6.118  26.634  30.785  1.00  0.00      R00  C  
ATOM    301  O   THR 0  21       6.846  26.507  31.767  1.00  0.00      R00  O  
ATOM    302  CB  THR 0  21       5.303  29.035  30.807  1.00  0.00      R00  C  
ATOM    303  OG1 THR 0  21       3.935  28.839  30.939  1.00  0.00      R00  O  
ATOM    304  CG2 THR 0  21       5.327  30.438  30.104  1.00  0.00      R00  C  
ATOM    305  H   THR 0  21       4.540  27.944  28.554  1.00  0.00      R00  H  
ATOM    306  HG1 THR 0  21       3.708  28.419  31.772  1.00  0.00      R00  H  
ATOM    307  HA  THR 0  21       7.037  28.451  30.014  1.00  0.00           H  
ATOM    308  HB  THR 0  21       5.739  29.053  31.807  1.00  0.00           H  
ATOM    309 HG21 THR 0  21       4.863  31.183  30.751  1.00  0.00           H  
ATOM    310 HG22 THR 0  21       6.325  30.835  29.919  1.00  0.00           H  
ATOM    311 HG23 THR 0  21       4.758  30.307  29.184  1.00  0.00           H  
ATOM    312  N   VAL 0  22       5.416  25.675  30.205  1.00  0.00      R00  N  
ATOM    313  CA  VAL 0  22       5.410  24.390  30.825  1.00  0.00      R00  C  
ATOM    314  C   VAL 0  22       6.638  23.556  30.410  1.00  0.00      R00  C  
ATOM    315  O   VAL 0  22       7.140  23.839  29.308  1.00  0.00      R00  O  
ATOM    316  CB  VAL 0  22       4.125  23.599  30.464  1.00  0.00      R00  C  
ATOM    317  CG1 VAL 0  22       2.933  24.122  31.248  1.00  0.00      R00  C  
ATOM    318  CG2 VAL 0  22       3.702  23.342  28.974  1.00  0.00      R00  C  
ATOM    319  H   VAL 0  22       4.881  25.964  29.398  1.00  0.00      R00  H  
ATOM    320  HA  VAL 0  22       5.441  24.446  31.913  1.00  0.00           H  
ATOM    321  HB  VAL 0  22       4.304  22.616  30.899  1.00  0.00           H  
ATOM    322 HG11 VAL 0  22       2.111  23.520  30.861  1.00  0.00           H  
ATOM    323 HG12 VAL 0  22       2.995  23.952  32.323  1.00  0.00           H  
ATOM    324 HG13 VAL 0  22       2.645  25.160  31.082  1.00  0.00           H  
ATOM    325 HG21 VAL 0  22       3.012  22.515  28.812  1.00  0.00           H  
ATOM    326 HG22 VAL 0  22       3.264  24.252  28.563  1.00  0.00           H  
ATOM    327 HG23 VAL 0  22       4.576  23.032  28.401  1.00  0.00           H  
ATOM    328  N   ASN 0  23       7.097  22.673  31.339  1.00  0.00      R00  N  
ATOM    329  CA  ASN 0  23       8.067  21.601  31.002  1.00  0.00      R00  C  
ATOM    330  C   ASN 0  23       7.386  20.628  29.926  1.00  0.00      R00  C  
ATOM    331  O   ASN 0  23       6.249  20.106  30.143  1.00  0.00      R00  O  
ATOM    332  CB  ASN 0  23       8.317  20.822  32.349  1.00  0.00      R00  C  
ATOM    333  CG  ASN 0  23       9.321  21.452  33.264  1.00  0.00      R00  C  
ATOM    334  OD1 ASN 0  23       9.679  22.627  33.118  1.00  0.00      R00  O  
ATOM    335  ND2 ASN 0  23       9.828  20.579  34.159  1.00  0.00      R00  N  
ATOM    336  H   ASN 0  23       6.477  22.660  32.136  1.00  0.00      R00  H  
ATOM    337 HD21 ASN 0  23      10.563  20.732  34.836  1.00  0.00      R00  H  
ATOM    338 HD22 ASN 0  23       9.337  19.697  34.153  1.00  0.00      R00  H  
ATOM    339  HA  ASN 0  23       8.907  22.172  30.606  1.00  0.00           H  
ATOM    340  HB3 ASN 0  23       8.794  19.868  32.125  1.00  0.00           H  
ATOM    341  HB2 ASN 0  23       7.406  20.674  32.930  1.00  0.00           H  
ATOM    342  N   GLY 0  24       8.131  20.300  28.896  1.00  0.00      R00  N  
ATOM    343  CA  GLY 0  24       7.534  19.755  27.656  1.00  0.00      R00  C  
ATOM    344  C   GLY 0  24       6.945  20.809  26.654  1.00  0.00      R00  C  
ATOM    345  O   GLY 0  24       6.337  20.370  25.641  1.00  0.00      R00  O  
ATOM    346  H   GLY 0  24       9.086  20.621  28.824  1.00  0.00      R00  H  
ATOM    347  HA3 GLY 0  24       6.769  19.058  27.998  1.00  0.00           H  
ATOM    348  HA2 GLY 0  24       8.271  19.170  27.107  1.00  0.00           H  
ATOM    349  N   THR 0  25       7.250  22.046  26.964  1.00  0.00      R00  N  
ATOM    350  CA  THR 0  25       6.933  23.294  26.182  1.00  0.00      R00  C  
ATOM    351  C   THR 0  25       5.433  23.524  25.798  1.00  0.00      R00  C  
ATOM    352  O   THR 0  25       4.970  24.649  25.993  1.00  0.00      R00  O  
ATOM    353  CB  THR 0  25       7.920  23.407  24.986  1.00  0.00      R00  C  
ATOM    354  OG1 THR 0  25       9.230  23.161  25.429  1.00  0.00      R00  O  
ATOM    355  CG2 THR 0  25       7.794  24.762  24.261  1.00  0.00      R00  C  
ATOM    356  H   THR 0  25       7.888  22.387  27.670  1.00  0.00      R00  H  
ATOM    357  HG1 THR 0  25       9.267  22.222  25.625  1.00  0.00      R00  H  
ATOM    358  HA  THR 0  25       7.097  24.169  26.810  1.00  0.00           H  
ATOM    359  HB  THR 0  25       7.701  22.591  24.298  1.00  0.00           H  
ATOM    360 HG21 THR 0  25       6.746  24.998  24.076  1.00  0.00           H  
ATOM    361 HG22 THR 0  25       8.226  25.604  24.802  1.00  0.00           H  
ATOM    362 HG23 THR 0  25       8.260  24.695  23.278  1.00  0.00           H  
ATOM    363  N   TYR 0  26       4.634  22.528  25.459  1.00  0.00      R00  N  
ATOM    364  CA  TYR 0  26       3.232  22.523  24.992  1.00  0.00      R00  C  
ATOM    365  C   TYR 0  26       2.316  21.662  25.901  1.00  0.00      R00  C  
ATOM    366  O   TYR 0  26       2.866  20.783  26.581  1.00  0.00      R00  O  
ATOM    367  CB  TYR 0  26       3.171  22.254  23.468  1.00  0.00      R00  C  
ATOM    368  CG  TYR 0  26       3.867  23.333  22.652  1.00  0.00      R00  C  
ATOM    369  CD1 TYR 0  26       4.893  22.945  21.841  1.00  0.00      R00  C  
ATOM    370  CE1 TYR 0  26       5.470  23.906  20.956  1.00  0.00      R00  C  
ATOM    371  CD2 TYR 0  26       3.468  24.696  22.645  1.00  0.00      R00  C  
ATOM    372  CE2 TYR 0  26       4.027  25.676  21.792  1.00  0.00      R00  C  
ATOM    373  CZ  TYR 0  26       5.025  25.236  20.901  1.00  0.00      R00  C  
ATOM    374  OH  TYR 0  26       5.709  26.108  20.136  1.00  0.00      R00  O  
ATOM    375  H   TYR 0  26       5.107  21.636  25.483  1.00  0.00      R00  H  
ATOM    376  HH  TYR 0  26       6.645  25.903  20.192  1.00  0.00      R00  H  
ATOM    377  HA  TYR 0  26       2.902  23.538  25.215  1.00  0.00           H  
ATOM    378  HB3 TYR 0  26       2.111  22.330  23.225  1.00  0.00           H  
ATOM    379  HB2 TYR 0  26       3.407  21.219  23.218  1.00  0.00           H  
ATOM    380  HD1 TYR 0  26       5.228  21.923  21.739  1.00  0.00           H  
ATOM    381  HE1 TYR 0  26       6.232  23.535  20.287  1.00  0.00           H  
ATOM    382  HD2 TYR 0  26       2.685  24.899  23.361  1.00  0.00           H  
ATOM    383  HE2 TYR 0  26       3.706  26.706  21.732  1.00  0.00           H  
ATOM    384  N   GLU 0  27       1.005  21.963  25.958  1.00  0.00      R00  N  
ATOM    385  CA  GLU 0  27       0.077  21.256  26.761  1.00  0.00      R00  C  
ATOM    386  C   GLU 0  27      -0.911  20.556  25.777  1.00  0.00      R00  C  
ATOM    387  O   GLU 0  27      -0.916  20.786  24.581  1.00  0.00      R00  O  
ATOM    388  CB  GLU 0  27      -0.642  22.294  27.619  1.00  0.00      R00  C  
ATOM    389  CG  GLU 0  27       0.174  23.095  28.608  1.00  0.00      R00  C  
ATOM    390  CD  GLU 0  27      -0.613  24.172  29.406  1.00  0.00      R00  C  
ATOM    391  OE1 GLU 0  27      -1.137  23.814  30.478  1.00  0.00      R00  O  
ATOM    392  OE2 GLU 0  27      -0.706  25.335  28.939  1.00  0.00      R00  O1-
ATOM    393  H   GLU 0  27       0.579  22.599  25.299  1.00  0.00      R00  H  
ATOM    394  HA  GLU 0  27       0.470  20.524  27.467  1.00  0.00           H  
ATOM    395  HB3 GLU 0  27      -1.390  21.796  28.237  1.00  0.00           H  
ATOM    396  HB2 GLU 0  27      -1.188  23.001  26.994  1.00  0.00           H  
ATOM    397  HG3 GLU 0  27       1.092  23.493  28.177  1.00  0.00           H  
ATOM    398  HG2 GLU 0  27       0.673  22.431  29.314  1.00  0.00           H  
ATOM    399  N   ARG 0  28      -1.674  19.690  26.457  1.00  0.00      R00  N  
ATOM    400  CA  ARG 0  28      -2.698  18.810  25.878  1.00  0.00      R00  C  
ATOM    401  C   ARG 0  28      -2.255  17.750  24.823  1.00  0.00      R00  C  
ATOM    402  O   ARG 0  28      -3.056  16.948  24.378  1.00  0.00      R00  O  
ATOM    403  CB  ARG 0  28      -3.797  19.620  25.173  1.00  0.00      R00  C  
ATOM    404  CG  ARG 0  28      -4.427  20.745  25.954  1.00  0.00      R00  C  
ATOM    405  CD  ARG 0  28      -5.341  21.647  25.142  1.00  0.00      R00  C  
ATOM    406  NE  ARG 0  28      -6.617  20.918  24.961  1.00  0.00      R00  N  
ATOM    407  CZ  ARG 0  28      -7.782  21.423  24.486  1.00  0.00      R00  C  
ATOM    408  NH1 ARG 0  28      -7.975  22.695  24.080  1.00  0.00      R00  N  
ATOM    409  NH2 ARG 0  28      -8.889  20.655  24.427  1.00  0.00      R00  N1+
ATOM    410  H   ARG 0  28      -1.625  19.568  27.458  1.00  0.00      R00  H  
ATOM    411  HE  ARG 0  28      -6.714  19.955  25.250  1.00  0.00      R00  H  
ATOM    412 HH11 ARG 0  28      -8.860  23.176  24.160  1.00  0.00      R00  H  
ATOM    413 HH12 ARG 0  28      -7.174  23.267  23.857  1.00  0.00      R00  H  
ATOM    414 HH21 ARG 0  28      -9.804  20.946  24.112  1.00  0.00      R00  H  
ATOM    415 HH22 ARG 0  28      -8.818  19.648  24.401  1.00  0.00      R00  H  
ATOM    416  HA  ARG 0  28      -3.068  18.224  26.719  1.00  0.00           H  
ATOM    417  HB3 ARG 0  28      -4.542  18.968  24.716  1.00  0.00           H  
ATOM    418  HB2 ARG 0  28      -3.378  20.048  24.262  1.00  0.00           H  
ATOM    419  HG3 ARG 0  28      -3.691  21.443  26.352  1.00  0.00           H  
ATOM    420  HG2 ARG 0  28      -4.980  20.344  26.804  1.00  0.00           H  
ATOM    421  HD3 ARG 0  28      -4.907  21.690  24.143  1.00  0.00           H  
ATOM    422  HD2 ARG 0  28      -5.387  22.704  25.402  1.00  0.00           H  
ATOM    423  N   CYS 0  29      -0.945  17.739  24.451  1.00  0.00      R00  N  
ATOM    424  CA  CYS 0  29      -0.448  16.948  23.440  1.00  0.00      R00  C  
ATOM    425  C   CYS 0  29      -0.840  15.482  23.321  1.00  0.00      R00  C  
ATOM    426  O   CYS 0  29      -1.147  15.083  22.190  1.00  0.00      R00  O  
ATOM    427  CB  CYS 0  29       1.138  17.167  23.291  1.00  0.00      R00  C  
ATOM    428  SG  CYS 0  29       1.432  18.883  22.990  1.00  0.00      R00  S  
ATOM    429  H   CYS 0  29      -0.253  18.300  24.926  1.00  0.00      R00  H  
ATOM    430  HA  CYS 0  29      -0.873  17.418  22.553  1.00  0.00           H  
ATOM    431  HB3 CYS 0  29       1.574  16.632  22.447  1.00  0.00           H  
ATOM    432  HB2 CYS 0  29       1.600  16.864  24.230  1.00  0.00           H  
ATOM    433  HG  CYS 0  29       1.465  19.382  24.228  1.00  0.00           H  
ATOM    434  N   PRO 0  30      -0.721  14.687  24.408  1.00  0.00      R00  N  
ATOM    435  CA  PRO 0  30      -1.089  13.273  24.382  1.00  0.00      R00  C  
ATOM    436  C   PRO 0  30      -2.618  13.035  24.327  1.00  0.00      R00  C  
ATOM    437  O   PRO 0  30      -3.111  12.092  23.741  1.00  0.00      R00  O  
ATOM    438  CD  PRO 0  30      -0.372  15.107  25.710  1.00  0.00      R00  C  
ATOM    439  CB  PRO 0  30      -0.508  12.773  25.733  1.00  0.00      R00  C  
ATOM    440  CG  PRO 0  30      -0.573  13.918  26.683  1.00  0.00      R00  C  
ATOM    441  HD2 PRO 0  30      -1.074  15.880  26.024  1.00  0.00           H  
ATOM    442  HD3 PRO 0  30       0.671  15.415  25.788  1.00  0.00           H  
ATOM    443  HA  PRO 0  30      -0.675  12.904  23.444  1.00  0.00           H  
ATOM    444  HB3 PRO 0  30       0.484  12.409  25.465  1.00  0.00           H  
ATOM    445  HB2 PRO 0  30      -0.965  11.896  26.191  1.00  0.00           H  
ATOM    446  HG2 PRO 0  30      -1.532  14.039  27.186  1.00  0.00           H  
ATOM    447  HG3 PRO 0  30       0.188  13.709  27.435  1.00  0.00           H  
ATOM    448  N   ASN 0  31      -3.372  13.969  24.964  1.00  0.00      R00  N  
ATOM    449  CA  ASN 0  31      -4.824  13.964  25.080  1.00  0.00      R00  C  
ATOM    450  C   ASN 0  31      -5.472  14.019  23.702  1.00  0.00      R00  C  
ATOM    451  O   ASN 0  31      -6.419  13.343  23.415  1.00  0.00      R00  O  
ATOM    452  CB  ASN 0  31      -5.291  15.228  25.814  1.00  0.00      R00  C  
ATOM    453  CG  ASN 0  31      -4.720  15.304  27.232  1.00  0.00      R00  C  
ATOM    454  OD1 ASN 0  31      -3.520  15.626  27.444  1.00  0.00      R00  O  
ATOM    455  ND2 ASN 0  31      -5.534  15.124  28.301  1.00  0.00      R00  N  
ATOM    456  H   ASN 0  31      -3.079  14.771  25.503  1.00  0.00      R00  H  
ATOM    457 HD21 ASN 0  31      -5.113  15.147  29.219  1.00  0.00      R00  H  
ATOM    458 HD22 ASN 0  31      -6.519  14.932  28.184  1.00  0.00      R00  H  
ATOM    459  HA  ASN 0  31      -5.147  13.115  25.683  1.00  0.00           H  
ATOM    460  HB3 ASN 0  31      -6.373  15.239  25.951  1.00  0.00           H  
ATOM    461  HB2 ASN 0  31      -5.168  16.226  25.393  1.00  0.00           H  
ATOM    462  N   VAL 0  32      -4.914  14.929  22.864  1.00  0.00      R00  N  
ATOM    463  CA  VAL 0  32      -5.452  15.292  21.521  1.00  0.00      R00  C  
ATOM    464  C   VAL 0  32      -4.711  14.471  20.440  1.00  0.00      R00  C  
ATOM    465  O   VAL 0  32      -4.791  14.771  19.256  1.00  0.00      R00  O  
ATOM    466  CB  VAL 0  32      -5.194  16.808  21.087  1.00  0.00      R00  C  
ATOM    467  CG1 VAL 0  32      -5.847  17.765  22.082  1.00  0.00      R00  C  
ATOM    468  CG2 VAL 0  32      -3.737  17.262  20.940  1.00  0.00      R00  C  
ATOM    469  H   VAL 0  32      -4.113  15.464  23.168  1.00  0.00      R00  H  
ATOM    470  HA  VAL 0  32      -6.500  15.021  21.397  1.00  0.00           H  
ATOM    471  HB  VAL 0  32      -5.667  17.026  20.130  1.00  0.00           H  
ATOM    472 HG11 VAL 0  32      -6.927  17.664  21.974  1.00  0.00           H  
ATOM    473 HG12 VAL 0  32      -5.783  17.637  23.163  1.00  0.00           H  
ATOM    474 HG13 VAL 0  32      -5.600  18.774  21.752  1.00  0.00           H  
ATOM    475 HG21 VAL 0  32      -3.190  16.648  20.225  1.00  0.00           H  
ATOM    476 HG22 VAL 0  32      -3.572  18.229  20.465  1.00  0.00           H  
ATOM    477 HG23 VAL 0  32      -3.218  17.243  21.898  1.00  0.00           H  
ATOM    478  N   ASN 0  33      -3.935  13.454  20.872  1.00  0.00      R00  N  
ATOM    479  CA  ASN 0  33      -3.080  12.494  20.175  1.00  0.00      R00  C  
ATOM    480  C   ASN 0  33      -2.184  13.141  19.117  1.00  0.00      R00  C  
ATOM    481  O   ASN 0  33      -2.246  12.798  17.943  1.00  0.00      R00  O  
ATOM    482  CB  ASN 0  33      -3.883  11.376  19.418  1.00  0.00      R00  C  
ATOM    483  CG  ASN 0  33      -4.944  10.611  20.223  1.00  0.00      R00  C  
ATOM    484  OD1 ASN 0  33      -4.642  10.139  21.337  1.00  0.00      R00  O  
ATOM    485  ND2 ASN 0  33      -6.111  10.411  19.610  1.00  0.00      R00  N  
ATOM    486  H   ASN 0  33      -3.796  13.237  21.849  1.00  0.00      R00  H  
ATOM    487 HD21 ASN 0  33      -6.810   9.917  20.145  1.00  0.00      R00  H  
ATOM    488 HD22 ASN 0  33      -6.174  10.429  18.602  1.00  0.00      R00  H  
ATOM    489  HA  ASN 0  33      -2.412  11.993  20.875  1.00  0.00           H  
ATOM    490  HB3 ASN 0  33      -3.154  10.670  19.020  1.00  0.00           H  
ATOM    491  HB2 ASN 0  33      -4.447  11.749  18.564  1.00  0.00           H  
ATOM    492  N   LEU 0  34      -1.370  14.205  19.468  1.00  0.00      R00  N  
ATOM    493  CA  LEU 0  34      -0.431  14.830  18.513  1.00  0.00      R00  C  
ATOM    494  C   LEU 0  34       0.880  13.966  18.354  1.00  0.00      R00  C  
ATOM    495  O   LEU 0  34       1.596  13.636  19.314  1.00  0.00      R00  O  
ATOM    496  CB  LEU 0  34      -0.059  16.259  19.143  1.00  0.00      R00  C  
ATOM    497  CG  LEU 0  34       1.072  17.142  18.457  1.00  0.00      R00  C  
ATOM    498  CD1 LEU 0  34       0.659  17.732  17.064  1.00  0.00      R00  C  
ATOM    499  CD2 LEU 0  34       1.545  18.308  19.374  1.00  0.00      R00  C  
ATOM    500  H   LEU 0  34      -1.463  14.680  20.355  1.00  0.00      R00  H  
ATOM    501  HA  LEU 0  34      -0.900  14.944  17.536  1.00  0.00           H  
ATOM    502  HB3 LEU 0  34       0.307  16.043  20.147  1.00  0.00           H  
ATOM    503  HB2 LEU 0  34      -0.937  16.903  19.183  1.00  0.00           H  
ATOM    504  HG  LEU 0  34       1.902  16.467  18.250  1.00  0.00           H  
ATOM    505 HD11 LEU 0  34      -0.328  17.592  16.623  1.00  0.00           H  
ATOM    506 HD12 LEU 0  34       0.788  18.815  17.062  1.00  0.00           H  
ATOM    507 HD13 LEU 0  34       1.348  17.307  16.334  1.00  0.00           H  
ATOM    508 HD21 LEU 0  34       2.443  18.762  18.955  1.00  0.00           H  
ATOM    509 HD22 LEU 0  34       0.871  19.149  19.540  1.00  0.00           H  
ATOM    510 HD23 LEU 0  34       1.947  18.017  20.344  1.00  0.00           H  
ATOM    511  N   PRO 0  35       1.201  13.496  17.151  1.00  0.00      R00  N  
ATOM    512  CA  PRO 0  35       0.803  14.184  15.846  1.00  0.00      R00  C  
ATOM    513  C   PRO 0  35      -0.527  13.813  15.084  1.00  0.00      R00  C  
ATOM    514  O   PRO 0  35      -1.038  14.633  14.290  1.00  0.00      R00  O  
ATOM    515  CD  PRO 0  35       2.330  12.516  16.953  1.00  0.00      R00  C  
ATOM    516  CB  PRO 0  35       2.033  13.821  14.986  1.00  0.00      R00  C  
ATOM    517  CG  PRO 0  35       2.523  12.442  15.439  1.00  0.00      R00  C  
ATOM    518  HD2 PRO 0  35       2.106  11.532  17.366  1.00  0.00           H  
ATOM    519  HD3 PRO 0  35       3.252  12.888  17.399  1.00  0.00           H  
ATOM    520  HA  PRO 0  35       0.735  15.261  16.004  1.00  0.00           H  
ATOM    521  HB3 PRO 0  35       2.814  14.504  15.320  1.00  0.00           H  
ATOM    522  HB2 PRO 0  35       1.915  14.055  13.928  1.00  0.00           H  
ATOM    523  HG2 PRO 0  35       2.005  11.603  14.976  1.00  0.00           H  
ATOM    524  HG3 PRO 0  35       3.553  12.138  15.251  1.00  0.00           H  
ATOM    525  N   VAL 0  36      -1.006  12.586  15.327  1.00  0.00      R00  N  
ATOM    526  CA  VAL 0  36      -2.089  11.872  14.720  1.00  0.00      R00  C  
ATOM    527  C   VAL 0  36      -3.532  12.324  15.115  1.00  0.00      R00  C  
ATOM    528  O   VAL 0  36      -4.383  11.501  15.405  1.00  0.00      R00  O  
ATOM    529  CB  VAL 0  36      -1.860  10.305  14.809  1.00  0.00      R00  C  
ATOM    530  CG1 VAL 0  36      -0.527   9.794  14.095  1.00  0.00      R00  C  
ATOM    531  CG2 VAL 0  36      -1.763   9.826  16.256  1.00  0.00      R00  C  
ATOM    532  H   VAL 0  36      -0.522  12.140  16.094  1.00  0.00      R00  H  
ATOM    533  HA  VAL 0  36      -1.944  12.139  13.673  1.00  0.00           H  
ATOM    534  HB  VAL 0  36      -2.720   9.866  14.303  1.00  0.00           H  
ATOM    535 HG11 VAL 0  36       0.339  10.045  14.708  1.00  0.00           H  
ATOM    536 HG12 VAL 0  36      -0.499   8.705  14.096  1.00  0.00           H  
ATOM    537 HG13 VAL 0  36      -0.268  10.188  13.112  1.00  0.00           H  
ATOM    538 HG21 VAL 0  36      -2.717  10.063  16.727  1.00  0.00           H  
ATOM    539 HG22 VAL 0  36      -1.720   8.738  16.208  1.00  0.00           H  
ATOM    540 HG23 VAL 0  36      -1.052  10.388  16.861  1.00  0.00           H  
ATOM    541  N   VAL 0  37      -3.734  13.635  15.267  1.00  0.00      R00  N  
ATOM    542  CA  VAL 0  37      -4.936  14.353  15.696  1.00  0.00      R00  C  
ATOM    543  C   VAL 0  37      -6.093  14.035  14.677  1.00  0.00      R00  C  
ATOM    544  O   VAL 0  37      -5.942  13.742  13.559  1.00  0.00      R00  O  
ATOM    545  CB  VAL 0  37      -4.740  15.955  15.817  1.00  0.00      R00  C  
ATOM    546  CG1 VAL 0  37      -6.003  16.594  16.513  1.00  0.00      R00  C  
ATOM    547  CG2 VAL 0  37      -3.461  16.408  16.595  1.00  0.00      R00  C  
ATOM    548  H   VAL 0  37      -2.968  14.193  14.918  1.00  0.00      R00  H  
ATOM    549  HA  VAL 0  37      -5.220  13.848  16.619  1.00  0.00           H  
ATOM    550  HB  VAL 0  37      -4.638  16.469  14.861  1.00  0.00           H  
ATOM    551 HG11 VAL 0  37      -5.818  17.648  16.722  1.00  0.00           H  
ATOM    552 HG12 VAL 0  37      -6.913  16.487  15.923  1.00  0.00           H  
ATOM    553 HG13 VAL 0  37      -6.286  16.211  17.493  1.00  0.00           H  
ATOM    554 HG21 VAL 0  37      -3.621  17.422  16.960  1.00  0.00           H  
ATOM    555 HG22 VAL 0  37      -3.267  15.891  17.535  1.00  0.00           H  
ATOM    556 HG23 VAL 0  37      -2.558  16.321  15.992  1.00  0.00           H  
ATOM    557  N   TYR 0  38      -7.345  14.039  15.077  1.00  0.00      R00  N  
ATOM    558  CA  TYR 0  38      -8.586  13.486  14.426  1.00  0.00      R00  C  
ATOM    559  C   TYR 0  38      -8.841  14.234  13.016  1.00  0.00      R00  C  
ATOM    560  O   TYR 0  38      -9.140  13.617  11.980  1.00  0.00      R00  O  
ATOM    561  CB  TYR 0  38      -9.814  13.625  15.369  1.00  0.00      R00  C  
ATOM    562  CG  TYR 0  38     -10.364  15.025  15.451  1.00  0.00      R00  C  
ATOM    563  CD1 TYR 0  38     -10.061  15.888  16.520  1.00  0.00      R00  C  
ATOM    564  CE1 TYR 0  38     -10.644  17.129  16.691  1.00  0.00      R00  C  
ATOM    565  CD2 TYR 0  38     -11.291  15.501  14.461  1.00  0.00      R00  C  
ATOM    566  CE2 TYR 0  38     -11.824  16.850  14.544  1.00  0.00      R00  C  
ATOM    567  CZ  TYR 0  38     -11.543  17.589  15.681  1.00  0.00      R00  C  
ATOM    568  OH  TYR 0  38     -12.154  18.759  15.870  1.00  0.00      R00  O  
ATOM    569  H   TYR 0  38      -7.305  14.080  16.086  1.00  0.00      R00  H  
ATOM    570  HH  TYR 0  38     -12.176  19.109  16.764  1.00  0.00      R00  H  
ATOM    571  HA  TYR 0  38      -8.420  12.458  14.101  1.00  0.00           H  
ATOM    572  HB3 TYR 0  38      -9.556  13.301  16.377  1.00  0.00           H  
ATOM    573  HB2 TYR 0  38     -10.575  12.905  15.066  1.00  0.00           H  
ATOM    574  HD1 TYR 0  38      -9.328  15.581  17.252  1.00  0.00           H  
ATOM    575  HE1 TYR 0  38     -10.444  17.708  17.580  1.00  0.00           H  
ATOM    576  HD2 TYR 0  38     -11.434  15.072  13.480  1.00  0.00           H  
ATOM    577  HE2 TYR 0  38     -12.602  17.118  13.844  1.00  0.00           H  
ATOM    578  N   VAL 0  39      -8.441  15.526  13.014  1.00  0.00      R00  N  
ATOM    579  CA  VAL 0  39      -8.453  16.470  11.910  1.00  0.00      R00  C  
ATOM    580  C   VAL 0  39      -7.620  16.144  10.675  1.00  0.00      R00  C  
ATOM    581  O   VAL 0  39      -7.754  16.803   9.640  1.00  0.00      R00  O  
ATOM    582  CB  VAL 0  39      -8.021  17.892  12.372  1.00  0.00      R00  C  
ATOM    583  CG1 VAL 0  39      -9.068  18.308  13.448  1.00  0.00      R00  C  
ATOM    584  CG2 VAL 0  39      -6.635  18.073  13.002  1.00  0.00      R00  C  
ATOM    585  H   VAL 0  39      -8.290  15.980  13.903  1.00  0.00      R00  H  
ATOM    586  HA  VAL 0  39      -9.494  16.482  11.588  1.00  0.00           H  
ATOM    587  HB  VAL 0  39      -8.059  18.632  11.572  1.00  0.00           H  
ATOM    588 HG11 VAL 0  39      -9.294  17.509  14.153  1.00  0.00           H  
ATOM    589 HG12 VAL 0  39      -8.751  19.196  13.996  1.00  0.00           H  
ATOM    590 HG13 VAL 0  39     -10.051  18.452  13.000  1.00  0.00           H  
ATOM    591 HG21 VAL 0  39      -5.829  17.777  12.330  1.00  0.00           H  
ATOM    592 HG22 VAL 0  39      -6.404  19.104  13.272  1.00  0.00           H  
ATOM    593 HG23 VAL 0  39      -6.481  17.462  13.891  1.00  0.00           H  
ATOM    594  N   VAL 0  40      -6.725  15.164  10.836  1.00  0.00      R00  N  
ATOM    595  CA  VAL 0  40      -5.991  14.551   9.730  1.00  0.00      R00  C  
ATOM    596  C   VAL 0  40      -6.131  13.018   9.824  1.00  0.00      R00  C  
ATOM    597  O   VAL 0  40      -6.225  12.446   8.738  1.00  0.00      R00  O  
ATOM    598  CB  VAL 0  40      -4.549  14.976   9.644  1.00  0.00      R00  C  
ATOM    599  CG1 VAL 0  40      -4.471  16.446   9.144  1.00  0.00      R00  C  
ATOM    600  CG2 VAL 0  40      -3.682  14.667  10.930  1.00  0.00      R00  C  
ATOM    601  H   VAL 0  40      -6.671  14.742  11.752  1.00  0.00      R00  H  
ATOM    602  HA  VAL 0  40      -6.496  14.818   8.802  1.00  0.00           H  
ATOM    603  HB  VAL 0  40      -4.187  14.454   8.758  1.00  0.00           H  
ATOM    604 HG11 VAL 0  40      -4.828  17.240   9.801  1.00  0.00           H  
ATOM    605 HG12 VAL 0  40      -3.441  16.749   8.957  1.00  0.00           H  
ATOM    606 HG13 VAL 0  40      -4.931  16.690   8.186  1.00  0.00           H  
ATOM    607 HG21 VAL 0  40      -2.670  14.964  10.656  1.00  0.00           H  
ATOM    608 HG22 VAL 0  40      -3.922  15.350  11.745  1.00  0.00           H  
ATOM    609 HG23 VAL 0  40      -3.779  13.635  11.267  1.00  0.00           H  
ATOM    610  N   ALA 0  41      -6.241  12.383  11.015  1.00  0.00      R00  N  
ATOM    611  CA  ALA 0  41      -6.107  10.902  11.067  1.00  0.00      R00  C  
ATOM    612  C   ALA 0  41      -7.404  10.200  10.661  1.00  0.00      R00  C  
ATOM    613  O   ALA 0  41      -7.348   9.004  10.555  1.00  0.00      R00  O  
ATOM    614  CB  ALA 0  41      -5.807  10.657  12.548  1.00  0.00      R00  C  
ATOM    615  H   ALA 0  41      -6.299  12.916  11.871  1.00  0.00      R00  H  
ATOM    616  HA  ALA 0  41      -5.230  10.643  10.475  1.00  0.00           H  
ATOM    617  HB1 ALA 0  41      -5.509   9.639  12.799  1.00  0.00           H  
ATOM    618  HB2 ALA 0  41      -5.046  11.323  12.957  1.00  0.00           H  
ATOM    619  HB3 ALA 0  41      -6.701  10.809  13.154  1.00  0.00           H  
ATOM    620  N   GLN 0  42      -8.555  10.914  10.483  1.00  0.00      R00  N  
ATOM    621  CA  GLN 0  42      -9.774  10.346  10.022  1.00  0.00      R00  C  
ATOM    622  C   GLN 0  42     -10.140  11.173   8.749  1.00  0.00      R00  C  
ATOM    623  O   GLN 0  42     -10.636  10.484   7.839  1.00  0.00      R00  O  
ATOM    624  CB  GLN 0  42     -10.795  10.604  11.127  1.00  0.00      R00  C  
ATOM    625  CG  GLN 0  42     -10.535   9.747  12.372  1.00  0.00      R00  C  
ATOM    626  CD  GLN 0  42     -11.382  10.196  13.564  1.00  0.00      R00  C  
ATOM    627  OE1 GLN 0  42     -12.369  10.882  13.480  1.00  0.00      R00  O  
ATOM    628  NE2 GLN 0  42     -10.901   9.870  14.754  1.00  0.00      R00  N  
ATOM    629  H   GLN 0  42      -8.384  11.910  10.462  1.00  0.00      R00  H  
ATOM    630 HE21 GLN 0  42     -11.302  10.341  15.552  1.00  0.00      R00  H  
ATOM    631 HE22 GLN 0  42      -9.964   9.530  14.917  1.00  0.00      R00  H  
ATOM    632  HA  GLN 0  42      -9.845   9.282   9.799  1.00  0.00           H  
ATOM    633  HB3 GLN 0  42     -11.759  10.186  10.837  1.00  0.00           H  
ATOM    634  HB2 GLN 0  42     -11.056  11.637  11.360  1.00  0.00           H  
ATOM    635  HG3 GLN 0  42      -9.472   9.650  12.593  1.00  0.00           H  
ATOM    636  HG2 GLN 0  42     -10.785   8.731  12.065  1.00  0.00           H  
ATOM    637  N   VAL 0  43      -9.874  12.495   8.685  1.00  0.00      R00  N  
ATOM    638  CA  VAL 0  43     -10.627  13.319   7.746  1.00  0.00      R00  C  
ATOM    639  C   VAL 0  43     -10.178  13.205   6.286  1.00  0.00      R00  C  
ATOM    640  O   VAL 0  43     -11.027  13.115   5.417  1.00  0.00      R00  O  
ATOM    641  CB  VAL 0  43     -10.632  14.760   8.290  1.00  0.00      R00  C  
ATOM    642  CG1 VAL 0  43     -10.782  15.914   7.250  1.00  0.00      R00  C  
ATOM    643  CG2 VAL 0  43     -11.605  14.936   9.519  1.00  0.00      R00  C  
ATOM    644  H   VAL 0  43      -9.699  12.877   9.603  1.00  0.00      R00  H  
ATOM    645  HA  VAL 0  43     -11.667  13.012   7.856  1.00  0.00           H  
ATOM    646  HB  VAL 0  43      -9.676  15.041   8.732  1.00  0.00           H  
ATOM    647 HG11 VAL 0  43     -11.060  16.892   7.642  1.00  0.00           H  
ATOM    648 HG12 VAL 0  43      -9.803  16.069   6.797  1.00  0.00           H  
ATOM    649 HG13 VAL 0  43     -11.400  15.742   6.369  1.00  0.00           H  
ATOM    650 HG21 VAL 0  43     -11.303  15.833  10.059  1.00  0.00           H  
ATOM    651 HG22 VAL 0  43     -12.607  15.098   9.121  1.00  0.00           H  
ATOM    652 HG23 VAL 0  43     -11.535  14.045  10.143  1.00  0.00           H  
ATOM    653  N   LEU 0  44      -8.872  13.070   6.107  1.00  0.00      R00  N  
ATOM    654  CA  LEU 0  44      -8.243  12.693   4.789  1.00  0.00      R00  C  
ATOM    655  C   LEU 0  44      -8.725  11.330   4.222  1.00  0.00      R00  C  
ATOM    656  O   LEU 0  44      -9.042  11.184   3.044  1.00  0.00      R00  O  
ATOM    657  CB  LEU 0  44      -6.677  12.732   5.046  1.00  0.00      R00  C  
ATOM    658  CG  LEU 0  44      -6.129  14.048   5.542  1.00  0.00      R00  C  
ATOM    659  CD1 LEU 0  44      -4.658  14.036   5.740  1.00  0.00      R00  C  
ATOM    660  CD2 LEU 0  44      -6.527  15.322   4.757  1.00  0.00      R00  C  
ATOM    661  H   LEU 0  44      -8.182  13.204   6.833  1.00  0.00      R00  H  
ATOM    662  HA  LEU 0  44      -8.473  13.420   4.009  1.00  0.00           H  
ATOM    663  HB3 LEU 0  44      -6.253  12.459   4.080  1.00  0.00           H  
ATOM    664  HB2 LEU 0  44      -6.415  11.995   5.804  1.00  0.00           H  
ATOM    665  HG  LEU 0  44      -6.498  14.342   6.525  1.00  0.00           H  
ATOM    666 HD11 LEU 0  44      -4.165  14.374   4.829  1.00  0.00           H  
ATOM    667 HD12 LEU 0  44      -4.305  14.661   6.561  1.00  0.00           H  
ATOM    668 HD13 LEU 0  44      -4.270  13.050   5.998  1.00  0.00           H  
ATOM    669 HD21 LEU 0  44      -6.999  15.027   3.820  1.00  0.00           H  
ATOM    670 HD22 LEU 0  44      -7.351  15.723   5.346  1.00  0.00           H  
ATOM    671 HD23 LEU 0  44      -5.723  16.055   4.816  1.00  0.00           H  
ATOM    672  N   TYR 0  45      -8.616  10.254   5.099  1.00  0.00      R00  N  
ATOM    673  CA  TYR 0  45      -8.799   8.792   4.811  1.00  0.00      R00  C  
ATOM    674  C   TYR 0  45     -10.280   8.552   4.600  1.00  0.00      R00  C  
ATOM    675  O   TYR 0  45     -10.661   7.501   4.062  1.00  0.00      R00  O  
ATOM    676  CB  TYR 0  45      -8.308   8.022   6.010  1.00  0.00      R00  C  
ATOM    677  CG  TYR 0  45      -6.805   8.285   6.223  1.00  0.00      R00  C  
ATOM    678  CD1 TYR 0  45      -5.881   7.527   5.506  1.00  0.00      R00  C  
ATOM    679  CE1 TYR 0  45      -4.512   7.555   5.818  1.00  0.00      R00  C  
ATOM    680  CD2 TYR 0  45      -6.359   9.173   7.232  1.00  0.00      R00  C  
ATOM    681  CE2 TYR 0  45      -4.962   9.250   7.480  1.00  0.00      R00  C  
ATOM    682  CZ  TYR 0  45      -4.042   8.377   6.848  1.00  0.00      R00  C  
ATOM    683  OH  TYR 0  45      -2.768   8.346   7.250  1.00  0.00      R00  O  
ATOM    684  H   TYR 0  45      -8.260  10.542   5.999  1.00  0.00      R00  H  
ATOM    685  HH  TYR 0  45      -2.237   7.704   6.774  1.00  0.00      R00  H  
ATOM    686  HA  TYR 0  45      -8.112   8.502   4.016  1.00  0.00           H  
ATOM    687  HB3 TYR 0  45      -8.466   6.948   5.914  1.00  0.00           H  
ATOM    688  HB2 TYR 0  45      -8.864   8.303   6.904  1.00  0.00           H  
ATOM    689  HD1 TYR 0  45      -6.248   6.921   4.691  1.00  0.00           H  
ATOM    690  HE1 TYR 0  45      -3.783   6.945   5.305  1.00  0.00           H  
ATOM    691  HD2 TYR 0  45      -7.096   9.858   7.626  1.00  0.00           H  
ATOM    692  HE2 TYR 0  45      -4.625   9.939   8.240  1.00  0.00           H  
ATOM    693  N   ALA 0  46     -11.118   9.494   5.158  1.00  0.00      R00  N  
ATOM    694  CA  ALA 0  46     -12.554   9.479   4.942  1.00  0.00      R00  C  
ATOM    695  C   ALA 0  46     -12.851   9.846   3.470  1.00  0.00      R00  C  
ATOM    696  O   ALA 0  46     -13.642   9.195   2.808  1.00  0.00      R00  O  
ATOM    697  CB  ALA 0  46     -13.322  10.460   5.894  1.00  0.00      R00  C  
ATOM    698  H   ALA 0  46     -10.777  10.272   5.705  1.00  0.00      R00  H  
ATOM    699  HA  ALA 0  46     -12.881   8.484   5.243  1.00  0.00           H  
ATOM    700  HB1 ALA 0  46     -14.355  10.130   6.007  1.00  0.00           H  
ATOM    701  HB2 ALA 0  46     -13.024  10.482   6.942  1.00  0.00           H  
ATOM    702  HB3 ALA 0  46     -13.252  11.488   5.538  1.00  0.00           H  
ATOM    703  N   ILE 0  47     -12.102  10.809   2.958  1.00  0.00      R00  N  
ATOM    704  CA  ILE 0  47     -12.180  11.282   1.607  1.00  0.00      R00  C  
ATOM    705  C   ILE 0  47     -11.517  10.318   0.603  1.00  0.00      R00  C  
ATOM    706  O   ILE 0  47     -12.040  10.140  -0.484  1.00  0.00      R00  O  
ATOM    707  CB  ILE 0  47     -11.592  12.731   1.480  1.00  0.00      R00  C  
ATOM    708  CG2 ILE 0  47     -11.206  13.249   0.072  1.00  0.00      R00  C  
ATOM    709  CG1 ILE 0  47     -12.395  13.689   2.381  1.00  0.00      R00  C  
ATOM    710  CD1 ILE 0  47     -11.761  14.947   2.854  1.00  0.00      R00  C  
ATOM    711  H   ILE 0  47     -11.533  11.421   3.526  1.00  0.00      R00  H  
ATOM    712  HA  ILE 0  47     -13.219  11.410   1.305  1.00  0.00           H  
ATOM    713  HB  ILE 0  47     -10.628  12.670   1.985  1.00  0.00           H  
ATOM    714 HG21 ILE 0  47     -10.636  14.156   0.272  1.00  0.00           H  
ATOM    715 HG22 ILE 0  47     -10.538  12.570  -0.460  1.00  0.00           H  
ATOM    716 HG23 ILE 0  47     -12.072  13.635  -0.466  1.00  0.00           H  
ATOM    717 HG13 ILE 0  47     -13.121  13.206   3.035  1.00  0.00           H  
ATOM    718 HG12 ILE 0  47     -13.174  14.103   1.741  1.00  0.00           H  
ATOM    719 HD11 ILE 0  47     -12.135  15.260   3.829  1.00  0.00           H  
ATOM    720 HD12 ILE 0  47     -10.700  14.877   3.095  1.00  0.00           H  
ATOM    721 HD13 ILE 0  47     -11.998  15.792   2.208  1.00  0.00           H  
ATOM    722  N   VAL 0  48     -10.382   9.642   0.935  1.00  0.00      R00  N  
ATOM    723  CA  VAL 0  48      -9.749   8.644   0.186  1.00  0.00      R00  C  
ATOM    724  C   VAL 0  48     -10.768   7.499  -0.171  1.00  0.00      R00  C  
ATOM    725  O   VAL 0  48     -10.766   7.103  -1.350  1.00  0.00      R00  O  
ATOM    726  CB  VAL 0  48      -8.599   7.979   0.956  1.00  0.00      R00  C  
ATOM    727  CG1 VAL 0  48      -8.017   6.664   0.432  1.00  0.00      R00  C  
ATOM    728  CG2 VAL 0  48      -7.437   8.989   1.127  1.00  0.00      R00  C  
ATOM    729  H   VAL 0  48      -9.935   9.944   1.789  1.00  0.00      R00  H  
ATOM    730  HA  VAL 0  48      -9.361   9.152  -0.697  1.00  0.00           H  
ATOM    731  HB  VAL 0  48      -9.000   7.817   1.957  1.00  0.00           H  
ATOM    732 HG11 VAL 0  48      -7.445   6.306   1.288  1.00  0.00           H  
ATOM    733 HG12 VAL 0  48      -8.715   5.885   0.125  1.00  0.00           H  
ATOM    734 HG13 VAL 0  48      -7.244   6.807  -0.323  1.00  0.00           H  
ATOM    735 HG21 VAL 0  48      -7.032   9.197   0.137  1.00  0.00           H  
ATOM    736 HG22 VAL 0  48      -7.652   9.941   1.612  1.00  0.00           H  
ATOM    737 HG23 VAL 0  48      -6.725   8.568   1.837  1.00  0.00           H  
ATOM    738  N   CYS 0  49     -11.726   7.121   0.708  1.00  0.00      R00  N  
ATOM    739  CA  CYS 0  49     -12.774   6.153   0.522  1.00  0.00      R00  C  
ATOM    740  C   CYS 0  49     -13.657   6.621  -0.747  1.00  0.00      R00  C  
ATOM    741  O   CYS 0  49     -13.831   5.850  -1.740  1.00  0.00      R00  O  
ATOM    742  CB  CYS 0  49     -13.685   5.844   1.672  1.00  0.00      R00  C  
ATOM    743  SG  CYS 0  49     -12.651   5.186   2.998  1.00  0.00      R00  S  
ATOM    744  H   CYS 0  49     -11.806   7.574   1.607  1.00  0.00      R00  H  
ATOM    745  HA  CYS 0  49     -12.323   5.220   0.186  1.00  0.00           H  
ATOM    746  HB3 CYS 0  49     -14.428   5.086   1.427  1.00  0.00           H  
ATOM    747  HB2 CYS 0  49     -14.347   6.673   1.922  1.00  0.00           H  
ATOM    748  HG  CYS 0  49     -12.065   6.384   3.090  1.00  0.00           H  
ATOM    749  N   VAL 0  50     -14.039   7.942  -0.689  1.00  0.00      R00  N  
ATOM    750  CA  VAL 0  50     -14.821   8.682  -1.686  1.00  0.00      R00  C  
ATOM    751  C   VAL 0  50     -14.137   8.742  -3.022  1.00  0.00      R00  C  
ATOM    752  O   VAL 0  50     -14.657   8.361  -4.083  1.00  0.00      R00  O  
ATOM    753  CB  VAL 0  50     -15.299  10.077  -1.274  1.00  0.00      R00  C  
ATOM    754  CG1 VAL 0  50     -15.997  10.805  -2.415  1.00  0.00      R00  C  
ATOM    755  CG2 VAL 0  50     -16.030  10.000   0.106  1.00  0.00      R00  C  
ATOM    756  H   VAL 0  50     -13.705   8.468   0.106  1.00  0.00      R00  H  
ATOM    757  HA  VAL 0  50     -15.661   8.003  -1.836  1.00  0.00           H  
ATOM    758  HB  VAL 0  50     -14.460  10.695  -0.955  1.00  0.00           H  
ATOM    759 HG11 VAL 0  50     -15.274  11.261  -3.093  1.00  0.00           H  
ATOM    760 HG12 VAL 0  50     -16.736  10.229  -2.971  1.00  0.00           H  
ATOM    761 HG13 VAL 0  50     -16.723  11.567  -2.132  1.00  0.00           H  
ATOM    762 HG21 VAL 0  50     -15.703   9.395   0.952  1.00  0.00           H  
ATOM    763 HG22 VAL 0  50     -16.225  10.999   0.494  1.00  0.00           H  
ATOM    764 HG23 VAL 0  50     -16.983   9.599  -0.240  1.00  0.00           H  
ATOM    765  N   VAL 0  51     -12.898   9.219  -3.056  1.00  0.00      R00  N  
ATOM    766  CA  VAL 0  51     -12.177   9.449  -4.318  1.00  0.00      R00  C  
ATOM    767  C   VAL 0  51     -11.731   8.111  -4.963  1.00  0.00      R00  C  
ATOM    768  O   VAL 0  51     -11.764   7.957  -6.180  1.00  0.00      R00  O  
ATOM    769  CB  VAL 0  51     -11.146  10.558  -4.332  1.00  0.00      R00  C  
ATOM    770  CG1 VAL 0  51     -11.743  11.937  -3.918  1.00  0.00      R00  C  
ATOM    771  CG2 VAL 0  51      -9.974  10.239  -3.406  1.00  0.00      R00  C  
ATOM    772  H   VAL 0  51     -12.487   9.351  -2.143  1.00  0.00      R00  H  
ATOM    773  HA  VAL 0  51     -12.882   9.847  -5.047  1.00  0.00           H  
ATOM    774  HB  VAL 0  51     -10.875  10.612  -5.387  1.00  0.00           H  
ATOM    775 HG11 VAL 0  51     -12.031  11.852  -2.870  1.00  0.00           H  
ATOM    776 HG12 VAL 0  51     -11.084  12.784  -4.112  1.00  0.00           H  
ATOM    777 HG13 VAL 0  51     -12.750  12.129  -4.289  1.00  0.00           H  
ATOM    778 HG21 VAL 0  51     -10.143  10.137  -2.334  1.00  0.00           H  
ATOM    779 HG22 VAL 0  51      -9.593   9.249  -3.655  1.00  0.00           H  
ATOM    780 HG23 VAL 0  51      -9.136  10.918  -3.558  1.00  0.00           H  
ATOM    781  N   GLY 0  52     -11.335   7.094  -4.138  1.00  0.00      R00  N  
ATOM    782  CA  GLY 0  52     -11.042   5.739  -4.519  1.00  0.00      R00  C  
ATOM    783  C   GLY 0  52     -12.288   4.986  -5.001  1.00  0.00      R00  C  
ATOM    784  O   GLY 0  52     -12.168   4.310  -5.939  1.00  0.00      R00  O  
ATOM    785  H   GLY 0  52     -11.249   7.239  -3.142  1.00  0.00      R00  H  
ATOM    786  HA3 GLY 0  52     -10.529   5.171  -3.742  1.00  0.00           H  
ATOM    787  HA2 GLY 0  52     -10.265   5.753  -5.284  1.00  0.00           H  
ATOM    788  N   LEU 0  53     -13.477   5.150  -4.476  1.00  0.00      R00  N  
ATOM    789  CA  LEU 0  53     -14.736   4.751  -5.065  1.00  0.00      R00  C  
ATOM    790  C   LEU 0  53     -14.914   5.276  -6.493  1.00  0.00      R00  C  
ATOM    791  O   LEU 0  53     -15.252   4.441  -7.362  1.00  0.00      R00  O  
ATOM    792  CB  LEU 0  53     -16.026   5.007  -4.169  1.00  0.00      R00  C  
ATOM    793  CG  LEU 0  53     -16.311   3.967  -3.068  1.00  0.00      R00  C  
ATOM    794  CD1 LEU 0  53     -17.489   4.407  -2.227  1.00  0.00      R00  C  
ATOM    795  CD2 LEU 0  53     -16.425   2.601  -3.738  1.00  0.00      R00  C  
ATOM    796  H   LEU 0  53     -13.385   5.447  -3.515  1.00  0.00      R00  H  
ATOM    797  HA  LEU 0  53     -14.677   3.664  -5.109  1.00  0.00           H  
ATOM    798  HB3 LEU 0  53     -16.920   5.079  -4.788  1.00  0.00           H  
ATOM    799  HB2 LEU 0  53     -15.932   6.026  -3.791  1.00  0.00           H  
ATOM    800  HG  LEU 0  53     -15.427   3.936  -2.430  1.00  0.00           H  
ATOM    801 HD11 LEU 0  53     -17.090   4.845  -1.312  1.00  0.00           H  
ATOM    802 HD12 LEU 0  53     -18.146   5.073  -2.787  1.00  0.00           H  
ATOM    803 HD13 LEU 0  53     -18.129   3.554  -2.002  1.00  0.00           H  
ATOM    804 HD21 LEU 0  53     -17.184   1.984  -3.257  1.00  0.00           H  
ATOM    805 HD22 LEU 0  53     -16.706   2.617  -4.792  1.00  0.00           H  
ATOM    806 HD23 LEU 0  53     -15.580   1.947  -3.526  1.00  0.00           H  
ATOM    807  N   LEU 0  54     -14.691   6.615  -6.688  1.00  0.00      R00  N  
ATOM    808  CA  LEU 0  54     -14.929   7.240  -7.980  1.00  0.00      R00  C  
ATOM    809  C   LEU 0  54     -13.775   6.810  -9.023  1.00  0.00      R00  C  
ATOM    810  O   LEU 0  54     -13.935   7.020 -10.230  1.00  0.00      R00  O  
ATOM    811  CB  LEU 0  54     -15.149   8.782  -7.809  1.00  0.00      R00  C  
ATOM    812  CG  LEU 0  54     -16.531   9.143  -7.148  1.00  0.00      R00  C  
ATOM    813  CD1 LEU 0  54     -16.393  10.409  -6.278  1.00  0.00      R00  C  
ATOM    814  CD2 LEU 0  54     -17.631   9.304  -8.224  1.00  0.00      R00  C  
ATOM    815  H   LEU 0  54     -14.448   7.182  -5.888  1.00  0.00      R00  H  
ATOM    816  HA  LEU 0  54     -15.848   6.856  -8.424  1.00  0.00           H  
ATOM    817  HB3 LEU 0  54     -14.942   9.358  -8.712  1.00  0.00           H  
ATOM    818  HB2 LEU 0  54     -14.390   9.001  -7.059  1.00  0.00           H  
ATOM    819  HG  LEU 0  54     -16.875   8.336  -6.502  1.00  0.00           H  
ATOM    820 HD11 LEU 0  54     -16.424  10.209  -5.207  1.00  0.00           H  
ATOM    821 HD12 LEU 0  54     -15.439  10.931  -6.356  1.00  0.00           H  
ATOM    822 HD13 LEU 0  54     -17.230  11.096  -6.409  1.00  0.00           H  
ATOM    823 HD21 LEU 0  54     -18.513   8.710  -7.985  1.00  0.00           H  
ATOM    824 HD22 LEU 0  54     -17.943  10.346  -8.305  1.00  0.00           H  
ATOM    825 HD23 LEU 0  54     -17.224   9.163  -9.225  1.00  0.00           H  
ATOM    826  N   GLY 0  55     -12.597   6.446  -8.499  1.00  0.00      R00  N  
ATOM    827  CA  GLY 0  55     -11.477   5.859  -9.277  1.00  0.00      R00  C  
ATOM    828  C   GLY 0  55     -11.686   4.391  -9.701  1.00  0.00      R00  C  
ATOM    829  O   GLY 0  55     -11.688   4.088 -10.882  1.00  0.00      R00  O  
ATOM    830  H   GLY 0  55     -12.535   6.420  -7.491  1.00  0.00      R00  H  
ATOM    831  HA3 GLY 0  55     -10.650   5.981  -8.577  1.00  0.00           H  
ATOM    832  HA2 GLY 0  55     -11.108   6.445 -10.119  1.00  0.00           H  
ATOM    833  N   ASN 0  56     -12.011   3.481  -8.775  1.00  0.00      R00  N  
ATOM    834  CA  ASN 0  56     -12.289   2.054  -8.981  1.00  0.00      R00  C  
ATOM    835  C   ASN 0  56     -13.363   1.817 -10.091  1.00  0.00      R00  C  
ATOM    836  O   ASN 0  56     -13.126   0.934 -10.976  1.00  0.00      R00  O  
ATOM    837  CB  ASN 0  56     -12.879   1.525  -7.657  1.00  0.00      R00  C  
ATOM    838  CG  ASN 0  56     -12.913   0.060  -7.564  1.00  0.00      R00  C  
ATOM    839  OD1 ASN 0  56     -13.730  -0.652  -8.156  1.00  0.00      R00  O  
ATOM    840  ND2 ASN 0  56     -11.983  -0.584  -6.880  1.00  0.00      R00  N  
ATOM    841  H   ASN 0  56     -12.113   3.820  -7.829  1.00  0.00      R00  H  
ATOM    842 HD21 ASN 0  56     -12.114  -1.578  -6.755  1.00  0.00      R00  H  
ATOM    843 HD22 ASN 0  56     -11.240  -0.000  -6.524  1.00  0.00      R00  H  
ATOM    844  HA  ASN 0  56     -11.302   1.719  -9.299  1.00  0.00           H  
ATOM    845  HB3 ASN 0  56     -13.923   1.821  -7.558  1.00  0.00           H  
ATOM    846  HB2 ASN 0  56     -12.271   1.911  -6.839  1.00  0.00           H  
ATOM    847  N   THR 0  57     -14.307   2.714 -10.067  1.00  0.00      R00  N  
ATOM    848  CA  THR 0  57     -15.503   2.601 -10.946  1.00  0.00      R00  C  
ATOM    849  C   THR 0  57     -15.416   3.372 -12.304  1.00  0.00      R00  C  
ATOM    850  O   THR 0  57     -16.357   3.325 -13.115  1.00  0.00      R00  O  
ATOM    851  CB  THR 0  57     -16.789   3.085 -10.187  1.00  0.00      R00  C  
ATOM    852  OG1 THR 0  57     -16.636   4.377  -9.716  1.00  0.00      R00  O  
ATOM    853  CG2 THR 0  57     -17.291   2.210  -9.014  1.00  0.00      R00  C  
ATOM    854  H   THR 0  57     -14.333   3.456  -9.381  1.00  0.00      R00  H  
ATOM    855  HG1 THR 0  57     -16.164   4.269  -8.887  1.00  0.00      R00  H  
ATOM    856  HA  THR 0  57     -15.723   1.582 -11.264  1.00  0.00           H  
ATOM    857  HB  THR 0  57     -17.645   3.198 -10.851  1.00  0.00           H  
ATOM    858 HG21 THR 0  57     -16.545   2.105  -8.226  1.00  0.00           H  
ATOM    859 HG22 THR 0  57     -18.025   2.764  -8.428  1.00  0.00           H  
ATOM    860 HG23 THR 0  57     -17.709   1.250  -9.315  1.00  0.00           H  
ATOM    861  N   LEU 0  58     -14.333   4.135 -12.577  1.00  0.00      R00  N  
ATOM    862  CA  LEU 0  58     -14.023   4.574 -13.968  1.00  0.00      R00  C  
ATOM    863  C   LEU 0  58     -13.405   3.459 -14.855  1.00  0.00      R00  C  
ATOM    864  O   LEU 0  58     -13.813   3.355 -15.983  1.00  0.00      R00  O  
ATOM    865  CB  LEU 0  58     -13.134   5.807 -13.885  1.00  0.00      R00  C  
ATOM    866  CG  LEU 0  58     -12.649   6.328 -15.262  1.00  0.00      R00  C  
ATOM    867  CD1 LEU 0  58     -13.872   6.638 -16.202  1.00  0.00      R00  C  
ATOM    868  CD2 LEU 0  58     -11.653   7.519 -15.127  1.00  0.00      R00  C  
ATOM    869  H   LEU 0  58     -13.612   4.205 -11.873  1.00  0.00      R00  H  
ATOM    870  HA  LEU 0  58     -14.941   4.959 -14.412  1.00  0.00           H  
ATOM    871  HB3 LEU 0  58     -12.252   5.614 -13.275  1.00  0.00           H  
ATOM    872  HB2 LEU 0  58     -13.487   6.625 -13.256  1.00  0.00           H  
ATOM    873  HG  LEU 0  58     -12.106   5.491 -15.700  1.00  0.00           H  
ATOM    874 HD11 LEU 0  58     -14.668   7.261 -15.794  1.00  0.00           H  
ATOM    875 HD12 LEU 0  58     -13.517   6.981 -17.174  1.00  0.00           H  
ATOM    876 HD13 LEU 0  58     -14.411   5.724 -16.454  1.00  0.00           H  
ATOM    877 HD21 LEU 0  58     -10.794   7.342 -14.481  1.00  0.00           H  
ATOM    878 HD22 LEU 0  58     -11.104   7.345 -16.052  1.00  0.00           H  
ATOM    879 HD23 LEU 0  58     -12.018   8.510 -14.856  1.00  0.00           H  
ATOM    880  N   VAL 0  59     -12.400   2.762 -14.351  1.00  0.00      R00  N  
ATOM    881  CA  VAL 0  59     -11.543   1.789 -15.112  1.00  0.00      R00  C  
ATOM    882  C   VAL 0  59     -12.264   0.520 -15.595  1.00  0.00      R00  C  
ATOM    883  O   VAL 0  59     -12.041   0.011 -16.706  1.00  0.00      R00  O  
ATOM    884  CB  VAL 0  59     -10.244   1.302 -14.368  1.00  0.00      R00  C  
ATOM    885  CG1 VAL 0  59      -9.342   2.523 -14.122  1.00  0.00      R00  C  
ATOM    886  CG2 VAL 0  59     -10.452   0.554 -12.996  1.00  0.00      R00  C  
ATOM    887  H   VAL 0  59     -12.105   3.024 -13.422  1.00  0.00      R00  H  
ATOM    888  HA  VAL 0  59     -11.332   2.310 -16.047  1.00  0.00           H  
ATOM    889  HB  VAL 0  59      -9.852   0.462 -14.941  1.00  0.00           H  
ATOM    890 HG11 VAL 0  59      -9.065   3.054 -15.033  1.00  0.00           H  
ATOM    891 HG12 VAL 0  59      -9.837   3.258 -13.488  1.00  0.00           H  
ATOM    892 HG13 VAL 0  59      -8.281   2.456 -13.881  1.00  0.00           H  
ATOM    893 HG21 VAL 0  59      -9.537   0.111 -12.603  1.00  0.00           H  
ATOM    894 HG22 VAL 0  59     -10.844   1.196 -12.206  1.00  0.00           H  
ATOM    895 HG23 VAL 0  59     -11.043  -0.340 -13.192  1.00  0.00           H  
ATOM    896  N   ILE 0  60     -13.090  -0.010 -14.722  1.00  0.00      R00  N  
ATOM    897  CA  ILE 0  60     -14.089  -1.105 -15.099  1.00  0.00      R00  C  
ATOM    898  C   ILE 0  60     -15.070  -0.903 -16.303  1.00  0.00      R00  C  
ATOM    899  O   ILE 0  60     -15.554  -1.809 -16.976  1.00  0.00      R00  O  
ATOM    900  CB  ILE 0  60     -15.055  -1.328 -13.864  1.00  0.00      R00  C  
ATOM    901  CG2 ILE 0  60     -16.086  -0.227 -13.705  1.00  0.00      R00  C  
ATOM    902  CG1 ILE 0  60     -15.723  -2.748 -13.752  1.00  0.00      R00  C  
ATOM    903  CD1 ILE 0  60     -16.528  -3.026 -12.490  1.00  0.00      R00  C  
ATOM    904  H   ILE 0  60     -13.033   0.261 -13.750  1.00  0.00      R00  H  
ATOM    905  HA  ILE 0  60     -13.513  -2.019 -15.243  1.00  0.00           H  
ATOM    906  HB  ILE 0  60     -14.448  -1.287 -12.959  1.00  0.00           H  
ATOM    907 HG21 ILE 0  60     -16.981  -0.339 -14.318  1.00  0.00           H  
ATOM    908 HG22 ILE 0  60     -16.418  -0.055 -12.681  1.00  0.00           H  
ATOM    909 HG23 ILE 0  60     -15.786   0.775 -14.012  1.00  0.00           H  
ATOM    910 HG13 ILE 0  60     -14.937  -3.504 -13.772  1.00  0.00           H  
ATOM    911 HG12 ILE 0  60     -16.361  -2.820 -14.633  1.00  0.00           H  
ATOM    912 HD11 ILE 0  60     -16.960  -4.027 -12.500  1.00  0.00           H  
ATOM    913 HD12 ILE 0  60     -15.911  -2.755 -11.634  1.00  0.00           H  
ATOM    914 HD13 ILE 0  60     -17.499  -2.553 -12.348  1.00  0.00           H  
ATOM    915  N   TYR 0  61     -15.171   0.352 -16.608  1.00  0.00      R00  N  
ATOM    916  CA  TYR 0  61     -16.072   0.936 -17.679  1.00  0.00      R00  C  
ATOM    917  C   TYR 0  61     -15.163   1.457 -18.824  1.00  0.00      R00  C  
ATOM    918  O   TYR 0  61     -15.090   0.823 -19.918  1.00  0.00      R00  O  
ATOM    919  CB  TYR 0  61     -17.087   1.993 -17.154  1.00  0.00      R00  C  
ATOM    920  CG  TYR 0  61     -18.132   2.420 -18.165  1.00  0.00      R00  C  
ATOM    921  CD1 TYR 0  61     -17.836   3.501 -19.023  1.00  0.00      R00  C  
ATOM    922  CE1 TYR 0  61     -18.740   3.857 -20.038  1.00  0.00      R00  C  
ATOM    923  CD2 TYR 0  61     -19.314   1.688 -18.272  1.00  0.00      R00  C  
ATOM    924  CE2 TYR 0  61     -20.243   2.070 -19.304  1.00  0.00      R00  C  
ATOM    925  CZ  TYR 0  61     -19.935   3.092 -20.195  1.00  0.00      R00  C  
ATOM    926  OH  TYR 0  61     -20.819   3.522 -21.080  1.00  0.00      R00  O  
ATOM    927  H   TYR 0  61     -14.554   1.037 -16.195  1.00  0.00      R00  H  
ATOM    928  HH  TYR 0  61     -21.250   2.704 -21.339  1.00  0.00      R00  H  
ATOM    929  HA  TYR 0  61     -16.675   0.119 -18.076  1.00  0.00           H  
ATOM    930  HB3 TYR 0  61     -16.615   2.913 -16.808  1.00  0.00           H  
ATOM    931  HB2 TYR 0  61     -17.579   1.472 -16.334  1.00  0.00           H  
ATOM    932  HD1 TYR 0  61     -16.939   4.101 -18.978  1.00  0.00           H  
ATOM    933  HE1 TYR 0  61     -18.540   4.769 -20.580  1.00  0.00           H  
ATOM    934  HD2 TYR 0  61     -19.605   0.830 -17.684  1.00  0.00           H  
ATOM    935  HE2 TYR 0  61     -21.168   1.534 -19.452  1.00  0.00           H  
ATOM    936  N   VAL 0  62     -14.351   2.494 -18.637  1.00  0.00      R00  N  
ATOM    937  CA  VAL 0  62     -13.598   3.139 -19.746  1.00  0.00      R00  C  
ATOM    938  C   VAL 0  62     -12.301   2.410 -20.243  1.00  0.00      R00  C  
ATOM    939  O   VAL 0  62     -11.894   2.879 -21.308  1.00  0.00      R00  O  
ATOM    940  CB  VAL 0  62     -13.253   4.620 -19.365  1.00  0.00      R00  C  
ATOM    941  CG1 VAL 0  62     -11.959   4.814 -18.543  1.00  0.00      R00  C  
ATOM    942  CG2 VAL 0  62     -13.268   5.604 -20.576  1.00  0.00      R00  C  
ATOM    943  H   VAL 0  62     -14.123   2.892 -17.737  1.00  0.00      R00  H  
ATOM    944  HA  VAL 0  62     -14.308   3.209 -20.571  1.00  0.00           H  
ATOM    945  HB  VAL 0  62     -14.091   5.014 -18.790  1.00  0.00           H  
ATOM    946 HG11 VAL 0  62     -11.076   4.619 -19.151  1.00  0.00           H  
ATOM    947 HG12 VAL 0  62     -11.756   5.840 -18.238  1.00  0.00           H  
ATOM    948 HG13 VAL 0  62     -11.863   4.031 -17.791  1.00  0.00           H  
ATOM    949 HG21 VAL 0  62     -13.272   6.666 -20.329  1.00  0.00           H  
ATOM    950 HG22 VAL 0  62     -12.497   5.359 -21.307  1.00  0.00           H  
ATOM    951 HG23 VAL 0  62     -14.230   5.493 -21.075  1.00  0.00           H  
ATOM    952  N   VAL 0  63     -11.749   1.465 -19.534  1.00  0.00      R00  N  
ATOM    953  CA  VAL 0  63     -10.530   0.880 -20.040  1.00  0.00      R00  C  
ATOM    954  C   VAL 0  63     -10.812  -0.542 -20.460  1.00  0.00      R00  C  
ATOM    955  O   VAL 0  63     -10.266  -1.045 -21.453  1.00  0.00      R00  O  
ATOM    956  CB  VAL 0  63      -9.403   0.815 -18.981  1.00  0.00      R00  C  
ATOM    957  CG1 VAL 0  63      -8.056   0.312 -19.459  1.00  0.00      R00  C  
ATOM    958  CG2 VAL 0  63      -9.305   2.068 -18.214  1.00  0.00      R00  C  
ATOM    959  H   VAL 0  63     -12.093   1.135 -18.644  1.00  0.00      R00  H  
ATOM    960  HA  VAL 0  63     -10.194   1.358 -20.961  1.00  0.00           H  
ATOM    961  HB  VAL 0  63      -9.630   0.082 -18.206  1.00  0.00           H  
ATOM    962 HG11 VAL 0  63      -7.223   0.421 -18.765  1.00  0.00           H  
ATOM    963 HG12 VAL 0  63      -8.095  -0.707 -19.844  1.00  0.00           H  
ATOM    964 HG13 VAL 0  63      -7.801   0.921 -20.326  1.00  0.00           H  
ATOM    965 HG21 VAL 0  63      -8.528   2.067 -17.450  1.00  0.00           H  
ATOM    966 HG22 VAL 0  63      -9.083   2.870 -18.919  1.00  0.00           H  
ATOM    967 HG23 VAL 0  63     -10.244   2.327 -17.726  1.00  0.00           H  
ATOM    968  N   LEU 0  64     -11.538  -1.256 -19.622  1.00  0.00      R00  N  
ATOM    969  CA  LEU 0  64     -11.952  -2.646 -19.931  1.00  0.00      R00  C  
ATOM    970  C   LEU 0  64     -13.065  -2.703 -20.926  1.00  0.00      R00  C  
ATOM    971  O   LEU 0  64     -12.928  -3.243 -22.049  1.00  0.00      R00  O  
ATOM    972  CB  LEU 0  64     -12.071  -3.449 -18.614  1.00  0.00      R00  C  
ATOM    973  CG  LEU 0  64     -10.676  -3.875 -17.990  1.00  0.00      R00  C  
ATOM    974  CD1 LEU 0  64      -9.766  -2.727 -17.530  1.00  0.00      R00  C  
ATOM    975  CD2 LEU 0  64     -10.827  -5.007 -16.968  1.00  0.00      R00  C  
ATOM    976  H   LEU 0  64     -11.961  -0.969 -18.751  1.00  0.00      R00  H  
ATOM    977  HA  LEU 0  64     -11.022  -2.978 -20.391  1.00  0.00           H  
ATOM    978  HB3 LEU 0  64     -12.683  -4.340 -18.750  1.00  0.00           H  
ATOM    979  HB2 LEU 0  64     -12.582  -2.895 -17.826  1.00  0.00           H  
ATOM    980  HG  LEU 0  64     -10.178  -4.458 -18.766  1.00  0.00           H  
ATOM    981 HD11 LEU 0  64     -10.324  -2.018 -16.919  1.00  0.00           H  
ATOM    982 HD12 LEU 0  64      -8.974  -3.091 -16.876  1.00  0.00           H  
ATOM    983 HD13 LEU 0  64      -9.380  -2.210 -18.409  1.00  0.00           H  
ATOM    984 HD21 LEU 0  64     -11.760  -5.539 -17.154  1.00  0.00           H  
ATOM    985 HD22 LEU 0  64     -10.058  -5.717 -17.270  1.00  0.00           H  
ATOM    986 HD23 LEU 0  64     -10.707  -4.719 -15.924  1.00  0.00           H  
ATOM    987  N   ARG 0  65     -14.310  -2.351 -20.508  1.00  0.00      R00  N  
ATOM    988  CA  ARG 0  65     -15.469  -2.853 -21.179  1.00  0.00      R00  C  
ATOM    989  C   ARG 0  65     -15.695  -2.091 -22.520  1.00  0.00      R00  C  
ATOM    990  O   ARG 0  65     -16.312  -2.602 -23.370  1.00  0.00      R00  O  
ATOM    991  CB  ARG 0  65     -16.586  -2.822 -20.231  1.00  0.00      R00  C  
ATOM    992  CG  ARG 0  65     -16.418  -3.902 -19.073  1.00  0.00      R00  C  
ATOM    993  CD  ARG 0  65     -17.621  -3.952 -18.064  1.00  0.00      R00  C  
ATOM    994  NE  ARG 0  65     -17.315  -4.788 -16.842  1.00  0.00      R00  N  
ATOM    995  CZ  ARG 0  65     -18.190  -4.997 -15.855  1.00  0.00      R00  C  
ATOM    996  NH1 ARG 0  65     -17.873  -5.704 -14.749  1.00  0.00      R00  N  
ATOM    997  NH2 ARG 0  65     -19.427  -4.571 -15.857  1.00  0.00      R00  N1+
ATOM    998  H   ARG 0  65     -14.305  -1.893 -19.608  1.00  0.00      R00  H  
ATOM    999  HE  ARG 0  65     -16.425  -5.250 -16.718  1.00  0.00      R00  H  
ATOM   1000 HH11 ARG 0  65     -18.542  -5.888 -14.015  1.00  0.00      R00  H  
ATOM   1001 HH12 ARG 0  65     -16.940  -6.075 -14.636  1.00  0.00      R00  H  
ATOM   1002 HH21 ARG 0  65     -20.020  -4.589 -15.040  1.00  0.00      R00  H  
ATOM   1003 HH22 ARG 0  65     -19.771  -3.975 -16.596  1.00  0.00      R00  H  
ATOM   1004  HA  ARG 0  65     -15.270  -3.880 -21.484  1.00  0.00           H  
ATOM   1005  HB3 ARG 0  65     -17.554  -3.069 -20.668  1.00  0.00           H  
ATOM   1006  HB2 ARG 0  65     -16.786  -1.846 -19.790  1.00  0.00           H  
ATOM   1007  HG3 ARG 0  65     -15.548  -3.700 -18.448  1.00  0.00           H  
ATOM   1008  HG2 ARG 0  65     -16.298  -4.860 -19.580  1.00  0.00           H  
ATOM   1009  HD3 ARG 0  65     -18.504  -4.409 -18.513  1.00  0.00           H  
ATOM   1010  HD2 ARG 0  65     -18.047  -3.037 -17.653  1.00  0.00           H  
ATOM   1011  N   TYR 0  66     -15.201  -0.830 -22.572  1.00  0.00      R00  N  
ATOM   1012  CA  TYR 0  66     -15.513   0.188 -23.551  1.00  0.00      R00  C  
ATOM   1013  C   TYR 0  66     -14.161   0.929 -23.884  1.00  0.00      R00  C  
ATOM   1014  O   TYR 0  66     -13.218   0.962 -23.100  1.00  0.00      R00  O  
ATOM   1015  CB  TYR 0  66     -16.564   1.201 -22.954  1.00  0.00      R00  C  
ATOM   1016  CG  TYR 0  66     -17.953   0.559 -22.757  1.00  0.00      R00  C  
ATOM   1017  CD1 TYR 0  66     -18.741   0.137 -23.904  1.00  0.00      R00  C  
ATOM   1018  CE1 TYR 0  66     -19.823  -0.702 -23.736  1.00  0.00      R00  C  
ATOM   1019  CD2 TYR 0  66     -18.368   0.171 -21.456  1.00  0.00      R00  C  
ATOM   1020  CE2 TYR 0  66     -19.547  -0.644 -21.334  1.00  0.00      R00  C  
ATOM   1021  CZ  TYR 0  66     -20.276  -1.018 -22.466  1.00  0.00      R00  C  
ATOM   1022  OH  TYR 0  66     -21.433  -1.623 -22.307  1.00  0.00      R00  O  
ATOM   1023  H   TYR 0  66     -14.776  -0.470 -21.729  1.00  0.00      R00  H  
ATOM   1024  HH  TYR 0  66     -21.641  -1.733 -21.376  1.00  0.00      R00  H  
ATOM   1025  HA  TYR 0  66     -15.922  -0.354 -24.404  1.00  0.00           H  
ATOM   1026  HB3 TYR 0  66     -16.619   2.193 -23.403  1.00  0.00           H  
ATOM   1027  HB2 TYR 0  66     -16.176   1.522 -21.987  1.00  0.00           H  
ATOM   1028  HD1 TYR 0  66     -18.373   0.396 -24.886  1.00  0.00           H  
ATOM   1029  HE1 TYR 0  66     -20.235  -1.154 -24.626  1.00  0.00           H  
ATOM   1030  HD2 TYR 0  66     -17.818   0.486 -20.582  1.00  0.00           H  
ATOM   1031  HE2 TYR 0  66     -19.861  -0.853 -20.322  1.00  0.00           H  
ATOM   1032  N   SER 0  67     -14.300   1.670 -25.009  1.00  0.00      R00  N  
ATOM   1033  CA  SER 0  67     -13.181   2.423 -25.681  1.00  0.00      R00  C  
ATOM   1034  C   SER 0  67     -12.237   1.472 -26.407  1.00  0.00      R00  C  
ATOM   1035  O   SER 0  67     -12.422   0.272 -26.298  1.00  0.00      R00  O  
ATOM   1036  CB  SER 0  67     -12.533   3.455 -24.772  1.00  0.00      R00  C  
ATOM   1037  OG  SER 0  67     -11.423   3.021 -24.086  1.00  0.00      R00  O  
ATOM   1038  H   SER 0  67     -15.096   1.593 -25.627  1.00  0.00      R00  H  
ATOM   1039  HG  SER 0  67     -11.741   2.541 -23.317  1.00  0.00      R00  H  
ATOM   1040  HA  SER 0  67     -13.699   2.953 -26.481  1.00  0.00           H  
ATOM   1041  HB3 SER 0  67     -13.235   3.972 -24.118  1.00  0.00           H  
ATOM   1042  HB2 SER 0  67     -12.130   4.299 -25.332  1.00  0.00           H  
ATOM   1043  N   LYS 0  68     -11.259   2.015 -27.211  1.00  0.00      R00  N  
ATOM   1044  CA  LYS 0  68     -10.256   1.136 -27.825  1.00  0.00      R00  C  
ATOM   1045  C   LYS 0  68      -8.992   1.184 -26.938  1.00  0.00      R00  C  
ATOM   1046  O   LYS 0  68      -8.033   0.472 -27.326  1.00  0.00      R00  O  
ATOM   1047  CB  LYS 0  68     -10.144   1.641 -29.317  1.00  0.00      R00  C  
ATOM   1048  CG  LYS 0  68      -9.460   3.017 -29.426  1.00  0.00      R00  C  
ATOM   1049  CD  LYS 0  68      -9.194   3.540 -30.895  1.00  0.00      R00  C  
ATOM   1050  CE  LYS 0  68     -10.462   3.999 -31.528  1.00  0.00      R00  C  
ATOM   1051  NZ  LYS 0  68     -10.287   4.402 -32.912  1.00  0.00      R00  N1+
ATOM   1052  H   LYS 0  68     -11.116   3.010 -27.305  1.00  0.00      R00  H  
ATOM   1053  HZ1 LYS 0  68      -9.946   3.618 -33.449  1.00  0.00      R00  H  
ATOM   1054  HZ2 LYS 0  68     -11.138   4.818 -33.263  1.00  0.00      R00  H  
ATOM   1055  HZ3 LYS 0  68      -9.597   5.140 -32.898  1.00  0.00      R00  H  
ATOM   1056  HA  LYS 0  68     -10.554   0.096 -27.956  1.00  0.00           H  
ATOM   1057  HB3 LYS 0  68     -11.132   1.655 -29.776  1.00  0.00           H  
ATOM   1058  HB2 LYS 0  68      -9.509   0.921 -29.832  1.00  0.00           H  
ATOM   1059  HG3 LYS 0  68      -8.463   2.984 -28.986  1.00  0.00           H  
ATOM   1060  HG2 LYS 0  68      -9.971   3.773 -28.830  1.00  0.00           H  
ATOM   1061  HD3 LYS 0  68      -8.895   2.658 -31.461  1.00  0.00           H  
ATOM   1062  HD2 LYS 0  68      -8.415   4.300 -30.954  1.00  0.00           H  
ATOM   1063  HE3 LYS 0  68     -10.844   4.914 -31.075  1.00  0.00           H  
ATOM   1064  HE2 LYS 0  68     -11.246   3.245 -31.590  1.00  0.00           H  
ATOM   1065  N   MET 0  69      -9.012   1.855 -25.765  1.00  0.00      R00  N  
ATOM   1066  CA  MET 0  69      -7.794   2.100 -24.989  1.00  0.00      R00  C  
ATOM   1067  C   MET 0  69      -7.696   1.003 -23.924  1.00  0.00      R00  C  
ATOM   1068  O   MET 0  69      -7.383   1.310 -22.741  1.00  0.00      R00  O  
ATOM   1069  CB  MET 0  69      -7.645   3.569 -24.554  1.00  0.00      R00  C  
ATOM   1070  CG  MET 0  69      -8.068   4.635 -25.582  1.00  0.00      R00  C  
ATOM   1071  SD  MET 0  69      -7.197   4.756 -27.147  1.00  0.00      R00  S  
ATOM   1072  CE  MET 0  69      -7.320   6.512 -27.400  1.00  0.00      R00  C  
ATOM   1073  H   MET 0  69      -9.921   2.101 -25.399  1.00  0.00      R00  H  
ATOM   1074  HA  MET 0  69      -7.044   1.963 -25.769  1.00  0.00           H  
ATOM   1075  HB3 MET 0  69      -6.598   3.737 -24.302  1.00  0.00           H  
ATOM   1076  HB2 MET 0  69      -8.181   3.811 -23.637  1.00  0.00           H  
ATOM   1077  HG3 MET 0  69      -7.754   5.622 -25.242  1.00  0.00           H  
ATOM   1078  HG2 MET 0  69      -9.138   4.454 -25.687  1.00  0.00           H  
ATOM   1079  HE1 MET 0  69      -8.303   6.912 -27.649  1.00  0.00           H  
ATOM   1080  HE2 MET 0  69      -7.004   7.080 -26.525  1.00  0.00           H  
ATOM   1081  HE3 MET 0  69      -6.715   6.846 -28.242  1.00  0.00           H  
ATOM   1082  N   GLN 0  70      -7.825  -0.199 -24.360  1.00  0.00      R00  N  
ATOM   1083  CA  GLN 0  70      -7.505  -1.419 -23.599  1.00  0.00      R00  C  
ATOM   1084  C   GLN 0  70      -6.037  -1.563 -23.487  1.00  0.00      R00  C  
ATOM   1085  O   GLN 0  70      -5.304  -1.478 -24.481  1.00  0.00      R00  O  
ATOM   1086  CB  GLN 0  70      -8.044  -2.759 -24.237  1.00  0.00      R00  C  
ATOM   1087  CG  GLN 0  70      -9.586  -3.061 -24.138  1.00  0.00      R00  C  
ATOM   1088  CD  GLN 0  70     -10.413  -2.137 -24.989  1.00  0.00      R00  C  
ATOM   1089  OE1 GLN 0  70     -10.413  -2.135 -26.190  1.00  0.00      R00  O  
ATOM   1090  NE2 GLN 0  70     -11.148  -1.237 -24.334  1.00  0.00      R00  N  
ATOM   1091  H   GLN 0  70      -8.092  -0.327 -25.326  1.00  0.00      R00  H  
ATOM   1092 HE21 GLN 0  70     -11.677  -0.636 -24.951  1.00  0.00      R00  H  
ATOM   1093 HE22 GLN 0  70     -11.134  -1.179 -23.326  1.00  0.00      R00  H  
ATOM   1094  HA  GLN 0  70      -7.897  -1.408 -22.582  1.00  0.00           H  
ATOM   1095  HB3 GLN 0  70      -7.531  -3.560 -23.703  1.00  0.00           H  
ATOM   1096  HB2 GLN 0  70      -7.727  -2.873 -25.273  1.00  0.00           H  
ATOM   1097  HG3 GLN 0  70     -10.039  -3.136 -23.149  1.00  0.00           H  
ATOM   1098  HG2 GLN 0  70      -9.734  -4.084 -24.486  1.00  0.00           H  
ATOM   1099  N   THR 0  71      -5.466  -1.825 -22.270  1.00  0.00      R00  N  
ATOM   1100  CA  THR 0  71      -4.054  -2.175 -22.128  1.00  0.00      R00  C  
ATOM   1101  C   THR 0  71      -3.833  -3.686 -22.245  1.00  0.00      R00  C  
ATOM   1102  O   THR 0  71      -4.791  -4.477 -22.005  1.00  0.00      R00  O  
ATOM   1103  CB  THR 0  71      -3.485  -1.731 -20.721  1.00  0.00      R00  C  
ATOM   1104  OG1 THR 0  71      -3.803  -2.528 -19.626  1.00  0.00      R00  O  
ATOM   1105  CG2 THR 0  71      -3.908  -0.318 -20.327  1.00  0.00      R00  C  
ATOM   1106  H   THR 0  71      -6.089  -2.322 -21.649  1.00  0.00      R00  H  
ATOM   1107  HG1 THR 0  71      -4.758  -2.591 -19.544  1.00  0.00      R00  H  
ATOM   1108  HA  THR 0  71      -3.540  -1.801 -23.014  1.00  0.00           H  
ATOM   1109  HB  THR 0  71      -2.399  -1.801 -20.671  1.00  0.00           H  
ATOM   1110 HG21 THR 0  71      -3.207   0.366 -20.806  1.00  0.00           H  
ATOM   1111 HG22 THR 0  71      -4.888  -0.027 -20.705  1.00  0.00           H  
ATOM   1112 HG23 THR 0  71      -3.767  -0.135 -19.261  1.00  0.00           H  
ATOM   1113  N   VAL 0  72      -2.573  -4.052 -22.446  1.00  0.00      R00  N  
ATOM   1114  CA  VAL 0  72      -2.012  -5.458 -22.418  1.00  0.00      R00  C  
ATOM   1115  C   VAL 0  72      -2.268  -6.039 -21.001  1.00  0.00      R00  C  
ATOM   1116  O   VAL 0  72      -2.354  -7.251 -20.886  1.00  0.00      R00  O  
ATOM   1117  CB  VAL 0  72      -0.447  -5.414 -22.752  1.00  0.00      R00  C  
ATOM   1118  CG1 VAL 0  72      -0.108  -5.228 -24.248  1.00  0.00      R00  C  
ATOM   1119  CG2 VAL 0  72       0.267  -4.309 -21.953  1.00  0.00      R00  C  
ATOM   1120  H   VAL 0  72      -1.976  -3.359 -22.874  1.00  0.00      R00  H  
ATOM   1121  HA  VAL 0  72      -2.516  -5.996 -23.221  1.00  0.00           H  
ATOM   1122  HB  VAL 0  72      -0.063  -6.348 -22.343  1.00  0.00           H  
ATOM   1123 HG11 VAL 0  72       0.917  -5.526 -24.467  1.00  0.00           H  
ATOM   1124 HG12 VAL 0  72      -0.785  -5.678 -24.973  1.00  0.00           H  
ATOM   1125 HG13 VAL 0  72       0.008  -4.150 -24.361  1.00  0.00           H  
ATOM   1126 HG21 VAL 0  72       0.012  -3.329 -22.356  1.00  0.00           H  
ATOM   1127 HG22 VAL 0  72       0.008  -4.280 -20.895  1.00  0.00           H  
ATOM   1128 HG23 VAL 0  72       1.323  -4.551 -22.076  1.00  0.00           H  
ATOM   1129  N   THR 0  73      -2.307  -5.168 -19.992  1.00  0.00      R00  N  
ATOM   1130  CA  THR 0  73      -2.380  -5.549 -18.627  1.00  0.00      R00  C  
ATOM   1131  C   THR 0  73      -3.790  -5.896 -18.081  1.00  0.00      R00  C  
ATOM   1132  O   THR 0  73      -3.903  -6.709 -17.144  1.00  0.00      R00  O  
ATOM   1133  CB  THR 0  73      -1.624  -4.503 -17.794  1.00  0.00      R00  C  
ATOM   1134  OG1 THR 0  73      -0.411  -4.287 -18.454  1.00  0.00      R00  O  
ATOM   1135  CG2 THR 0  73      -1.360  -4.894 -16.329  1.00  0.00      R00  C  
ATOM   1136  H   THR 0  73      -2.075  -4.185 -20.026  1.00  0.00      R00  H  
ATOM   1137  HG1 THR 0  73       0.114  -5.087 -18.367  1.00  0.00      R00  H  
ATOM   1138  HA  THR 0  73      -1.893  -6.511 -18.471  1.00  0.00           H  
ATOM   1139  HB  THR 0  73      -2.117  -3.530 -17.801  1.00  0.00           H  
ATOM   1140 HG21 THR 0  73      -2.208  -4.682 -15.678  1.00  0.00           H  
ATOM   1141 HG22 THR 0  73      -1.186  -5.967 -16.242  1.00  0.00           H  
ATOM   1142 HG23 THR 0  73      -0.535  -4.276 -15.976  1.00  0.00           H  
ATOM   1143  N   ASN 0  74      -4.847  -5.324 -18.721  1.00  0.00      R00  N  
ATOM   1144  CA  ASN 0  74      -6.261  -5.580 -18.487  1.00  0.00      R00  C  
ATOM   1145  C   ASN 0  74      -6.621  -6.998 -17.920  1.00  0.00      R00  C  
ATOM   1146  O   ASN 0  74      -7.393  -7.074 -17.018  1.00  0.00      R00  O  
ATOM   1147  CB  ASN 0  74      -7.045  -5.182 -19.755  1.00  0.00      R00  C  
ATOM   1148  CG  ASN 0  74      -7.193  -3.716 -19.988  1.00  0.00      R00  C  
ATOM   1149  OD1 ASN 0  74      -6.467  -2.866 -19.483  1.00  0.00      R00  O  
ATOM   1150  ND2 ASN 0  74      -8.142  -3.292 -20.775  1.00  0.00      R00  N  
ATOM   1151  H   ASN 0  74      -4.506  -4.732 -19.465  1.00  0.00      R00  H  
ATOM   1152 HD21 ASN 0  74      -8.416  -2.320 -20.776  1.00  0.00      R00  H  
ATOM   1153 HD22 ASN 0  74      -8.713  -3.950 -21.287  1.00  0.00      R00  H  
ATOM   1154  HA  ASN 0  74      -6.638  -4.897 -17.726  1.00  0.00           H  
ATOM   1155  HB3 ASN 0  74      -8.024  -5.645 -19.634  1.00  0.00           H  
ATOM   1156  HB2 ASN 0  74      -6.671  -5.587 -20.695  1.00  0.00           H  
ATOM   1157  N   MET 0  75      -6.120  -8.099 -18.497  1.00  0.00      R00  N  
ATOM   1158  CA  MET 0  75      -6.505  -9.480 -18.170  1.00  0.00      R00  C  
ATOM   1159  C   MET 0  75      -5.964  -9.974 -16.820  1.00  0.00      R00  C  
ATOM   1160  O   MET 0  75      -6.549 -10.919 -16.295  1.00  0.00      R00  O  
ATOM   1161  CB  MET 0  75      -6.043 -10.349 -19.282  1.00  0.00      R00  C  
ATOM   1162  CG  MET 0  75      -6.893 -10.243 -20.640  1.00  0.00      R00  C  
ATOM   1163  SD  MET 0  75      -8.540 -10.938 -20.556  1.00  0.00      R00  S  
ATOM   1164  CE  MET 0  75      -8.971 -10.701 -22.201  1.00  0.00      R00  C  
ATOM   1165  H   MET 0  75      -5.432  -7.920 -19.216  1.00  0.00      R00  H  
ATOM   1166  HA  MET 0  75      -7.590  -9.573 -18.209  1.00  0.00           H  
ATOM   1167  HB3 MET 0  75      -6.076 -11.369 -18.900  1.00  0.00           H  
ATOM   1168  HB2 MET 0  75      -4.976 -10.266 -19.490  1.00  0.00           H  
ATOM   1169  HG3 MET 0  75      -6.533 -10.757 -21.531  1.00  0.00           H  
ATOM   1170  HG2 MET 0  75      -7.108  -9.242 -21.014  1.00  0.00           H  
ATOM   1171  HE1 MET 0  75     -10.034 -10.763 -22.433  1.00  0.00           H  
ATOM   1172  HE2 MET 0  75      -8.840  -9.683 -22.567  1.00  0.00           H  
ATOM   1173  HE3 MET 0  75      -8.380 -11.357 -22.840  1.00  0.00           H  
ATOM   1174  N   TYR 0  76      -4.918  -9.350 -16.285  1.00  0.00      R00  N  
ATOM   1175  CA  TYR 0  76      -4.517  -9.728 -14.960  1.00  0.00      R00  C  
ATOM   1176  C   TYR 0  76      -5.359  -8.880 -13.971  1.00  0.00      R00  C  
ATOM   1177  O   TYR 0  76      -5.640  -9.409 -12.886  1.00  0.00      R00  O  
ATOM   1178  CB  TYR 0  76      -3.064  -9.501 -14.583  1.00  0.00      R00  C  
ATOM   1179  CG  TYR 0  76      -2.177 -10.193 -15.586  1.00  0.00      R00  C  
ATOM   1180  CD1 TYR 0  76      -1.941 -11.580 -15.524  1.00  0.00      R00  C  
ATOM   1181  CE1 TYR 0  76      -1.131 -12.257 -16.502  1.00  0.00      R00  C  
ATOM   1182  CD2 TYR 0  76      -1.595  -9.417 -16.598  1.00  0.00      R00  C  
ATOM   1183  CE2 TYR 0  76      -0.829 -10.118 -17.560  1.00  0.00      R00  C  
ATOM   1184  CZ  TYR 0  76      -0.572 -11.472 -17.516  1.00  0.00      R00  C  
ATOM   1185  OH  TYR 0  76       0.190 -12.114 -18.465  1.00  0.00      R00  O  
ATOM   1186  H   TYR 0  76      -4.487  -8.582 -16.779  1.00  0.00      R00  H  
ATOM   1187  HH  TYR 0  76       0.788 -11.485 -18.875  1.00  0.00      R00  H  
ATOM   1188  HA  TYR 0  76      -4.710 -10.775 -14.724  1.00  0.00           H  
ATOM   1189  HB3 TYR 0  76      -2.934  -9.880 -13.569  1.00  0.00           H  
ATOM   1190  HB2 TYR 0  76      -2.864  -8.430 -14.583  1.00  0.00           H  
ATOM   1191  HD1 TYR 0  76      -2.434 -12.151 -14.750  1.00  0.00           H  
ATOM   1192  HE1 TYR 0  76      -1.059 -13.322 -16.337  1.00  0.00           H  
ATOM   1193  HD2 TYR 0  76      -1.773  -8.356 -16.692  1.00  0.00           H  
ATOM   1194  HE2 TYR 0  76      -0.407  -9.562 -18.384  1.00  0.00           H  
ATOM   1195  N   ILE 0  77      -5.687  -7.570 -14.235  1.00  0.00      R00  N  
ATOM   1196  CA  ILE 0  77      -6.370  -6.666 -13.319  1.00  0.00      R00  C  
ATOM   1197  C   ILE 0  77      -7.781  -7.175 -12.992  1.00  0.00      R00  C  
ATOM   1198  O   ILE 0  77      -8.194  -7.125 -11.793  1.00  0.00      R00  O  
ATOM   1199  CB  ILE 0  77      -6.473  -5.163 -13.814  1.00  0.00      R00  C  
ATOM   1200  CG2 ILE 0  77      -7.193  -4.181 -12.835  1.00  0.00      R00  C  
ATOM   1201  CG1 ILE 0  77      -5.098  -4.562 -14.295  1.00  0.00      R00  C  
ATOM   1202  CD1 ILE 0  77      -5.178  -3.246 -15.118  1.00  0.00      R00  C  
ATOM   1203  H   ILE 0  77      -5.455  -7.129 -15.113  1.00  0.00      R00  H  
ATOM   1204  HA  ILE 0  77      -5.830  -6.674 -12.372  1.00  0.00           H  
ATOM   1205  HB  ILE 0  77      -7.152  -5.219 -14.665  1.00  0.00           H  
ATOM   1206 HG21 ILE 0  77      -6.506  -3.722 -12.124  1.00  0.00           H  
ATOM   1207 HG22 ILE 0  77      -7.775  -3.492 -13.447  1.00  0.00           H  
ATOM   1208 HG23 ILE 0  77      -7.880  -4.779 -12.236  1.00  0.00           H  
ATOM   1209 HG13 ILE 0  77      -4.413  -5.285 -14.737  1.00  0.00           H  
ATOM   1210 HG12 ILE 0  77      -4.563  -4.304 -13.381  1.00  0.00           H  
ATOM   1211 HD11 ILE 0  77      -5.227  -2.475 -14.348  1.00  0.00           H  
ATOM   1212 HD12 ILE 0  77      -4.292  -2.983 -15.696  1.00  0.00           H  
ATOM   1213 HD13 ILE 0  77      -6.093  -3.189 -15.708  1.00  0.00           H  
ATOM   1214  N   VAL 0  78      -8.501  -7.732 -13.952  1.00  0.00      R00  N  
ATOM   1215  CA  VAL 0  78      -9.931  -8.211 -13.785  1.00  0.00      R00  C  
ATOM   1216  C   VAL 0  78     -10.061  -9.551 -12.980  1.00  0.00      R00  C  
ATOM   1217  O   VAL 0  78     -11.198 -10.099 -13.014  1.00  0.00      R00  O  
ATOM   1218  CB  VAL 0  78     -10.565  -8.323 -15.200  1.00  0.00      R00  C  
ATOM   1219  CG1 VAL 0  78     -10.157  -9.524 -16.078  1.00  0.00      R00  C  
ATOM   1220  CG2 VAL 0  78     -12.165  -8.240 -15.305  1.00  0.00      R00  C  
ATOM   1221  H   VAL 0  78      -8.203  -7.731 -14.917  1.00  0.00      R00  H  
ATOM   1222  HA  VAL 0  78     -10.631  -7.446 -13.447  1.00  0.00           H  
ATOM   1223  HB  VAL 0  78     -10.233  -7.510 -15.846  1.00  0.00           H  
ATOM   1224 HG11 VAL 0  78     -10.780 -10.377 -15.807  1.00  0.00           H  
ATOM   1225 HG12 VAL 0  78     -10.541  -9.386 -17.089  1.00  0.00           H  
ATOM   1226 HG13 VAL 0  78      -9.108  -9.786 -16.213  1.00  0.00           H  
ATOM   1227 HG21 VAL 0  78     -12.605  -9.120 -14.834  1.00  0.00           H  
ATOM   1228 HG22 VAL 0  78     -12.532  -7.321 -14.850  1.00  0.00           H  
ATOM   1229 HG23 VAL 0  78     -12.588  -8.204 -16.309  1.00  0.00           H  
ATOM   1230  N   ASN 0  79      -9.121 -10.011 -12.279  1.00  0.00      R00  N  
ATOM   1231  CA  ASN 0  79      -9.213 -10.864 -11.148  1.00  0.00      R00  C  
ATOM   1232  C   ASN 0  79      -9.869 -10.177  -9.964  1.00  0.00      R00  C  
ATOM   1233  O   ASN 0  79      -9.812  -9.007  -9.811  1.00  0.00      R00  O  
ATOM   1234  CB  ASN 0  79      -7.738 -11.269 -10.821  1.00  0.00      R00  C  
ATOM   1235  CG  ASN 0  79      -7.290 -12.412 -11.718  1.00  0.00      R00  C  
ATOM   1236  OD1 ASN 0  79      -7.775 -13.566 -11.540  1.00  0.00      R00  O  
ATOM   1237  ND2 ASN 0  79      -6.341 -12.168 -12.578  1.00  0.00      R00  N  
ATOM   1238  H   ASN 0  79      -8.332  -9.397 -12.135  1.00  0.00      R00  H  
ATOM   1239 HD21 ASN 0  79      -6.000 -12.861 -13.228  1.00  0.00      R00  H  
ATOM   1240 HD22 ASN 0  79      -5.934 -11.249 -12.678  1.00  0.00      R00  H  
ATOM   1241  HA  ASN 0  79      -9.743 -11.766 -11.452  1.00  0.00           H  
ATOM   1242  HB3 ASN 0  79      -7.645 -11.616  -9.792  1.00  0.00           H  
ATOM   1243  HB2 ASN 0  79      -7.008 -10.465 -10.921  1.00  0.00           H  
ATOM   1244  N   LEU 0  80     -10.592 -10.973  -9.139  1.00  0.00      R00  N  
ATOM   1245  CA  LEU 0  80     -11.256 -10.628  -7.852  1.00  0.00      R00  C  
ATOM   1246  C   LEU 0  80     -10.487 -10.760  -6.630  1.00  0.00      R00  C  
ATOM   1247  O   LEU 0  80      -9.706 -11.721  -6.454  1.00  0.00      R00  O  
ATOM   1248  CB  LEU 0  80     -12.598 -11.447  -7.759  1.00  0.00      R00  C  
ATOM   1249  CG  LEU 0  80     -13.762 -10.945  -8.697  1.00  0.00      R00  C  
ATOM   1250  CD1 LEU 0  80     -14.505 -12.138  -9.219  1.00  0.00      R00  C  
ATOM   1251  CD2 LEU 0  80     -14.620  -9.987  -8.002  1.00  0.00      R00  C  
ATOM   1252  H   LEU 0  80     -10.337 -11.950  -9.155  1.00  0.00      R00  H  
ATOM   1253  HA  LEU 0  80     -11.505  -9.568  -7.906  1.00  0.00           H  
ATOM   1254  HB3 LEU 0  80     -12.937 -11.562  -6.730  1.00  0.00           H  
ATOM   1255  HB2 LEU 0  80     -12.212 -12.445  -7.967  1.00  0.00           H  
ATOM   1256  HG  LEU 0  80     -13.287 -10.412  -9.520  1.00  0.00           H  
ATOM   1257 HD11 LEU 0  80     -14.031 -12.418 -10.160  1.00  0.00           H  
ATOM   1258 HD12 LEU 0  80     -14.252 -13.067  -8.709  1.00  0.00           H  
ATOM   1259 HD13 LEU 0  80     -15.589 -12.071  -9.311  1.00  0.00           H  
ATOM   1260 HD21 LEU 0  80     -14.746  -9.105  -8.629  1.00  0.00           H  
ATOM   1261 HD22 LEU 0  80     -15.641 -10.260  -7.738  1.00  0.00           H  
ATOM   1262 HD23 LEU 0  80     -14.125  -9.678  -7.080  1.00  0.00           H  
ATOM   1263  N   ALA 0  81     -10.750  -9.750  -5.716  1.00  0.00      R00  N  
ATOM   1264  CA  ALA 0  81     -10.341  -9.889  -4.290  1.00  0.00      R00  C  
ATOM   1265  C   ALA 0  81      -8.835  -9.682  -4.073  1.00  0.00      R00  C  
ATOM   1266  O   ALA 0  81      -8.247 -10.475  -3.294  1.00  0.00      R00  O  
ATOM   1267  CB  ALA 0  81     -10.956 -11.132  -3.642  1.00  0.00      R00  C  
ATOM   1268  H   ALA 0  81     -11.488  -9.087  -5.902  1.00  0.00      R00  H  
ATOM   1269  HA  ALA 0  81     -10.917  -9.086  -3.831  1.00  0.00           H  
ATOM   1270  HB1 ALA 0  81     -11.073 -10.898  -2.584  1.00  0.00           H  
ATOM   1271  HB2 ALA 0  81     -11.953 -11.485  -3.907  1.00  0.00           H  
ATOM   1272  HB3 ALA 0  81     -10.340 -12.028  -3.705  1.00  0.00           H  
ATOM   1273  N   ILE 0  82      -8.136  -8.804  -4.787  1.00  0.00      R00  N  
ATOM   1274  CA  ILE 0  82      -6.706  -8.575  -4.805  1.00  0.00      R00  C  
ATOM   1275  C   ILE 0  82      -6.219  -7.757  -3.638  1.00  0.00      R00  C  
ATOM   1276  O   ILE 0  82      -5.216  -8.113  -3.022  1.00  0.00      R00  O  
ATOM   1277  CB  ILE 0  82      -6.303  -8.080  -6.224  1.00  0.00      R00  C  
ATOM   1278  CG2 ILE 0  82      -4.871  -7.450  -6.321  1.00  0.00      R00  C  
ATOM   1279  CG1 ILE 0  82      -6.351  -9.376  -7.094  1.00  0.00      R00  C  
ATOM   1280  CD1 ILE 0  82      -5.843  -9.204  -8.564  1.00  0.00      R00  C  
ATOM   1281  H   ILE 0  82      -8.691  -8.163  -5.336  1.00  0.00      R00  H  
ATOM   1282  HA  ILE 0  82      -6.294  -9.583  -4.812  1.00  0.00           H  
ATOM   1283  HB  ILE 0  82      -7.030  -7.416  -6.693  1.00  0.00           H  
ATOM   1284 HG21 ILE 0  82      -4.881  -6.577  -5.669  1.00  0.00           H  
ATOM   1285 HG22 ILE 0  82      -4.111  -8.163  -6.000  1.00  0.00           H  
ATOM   1286 HG23 ILE 0  82      -4.610  -7.178  -7.344  1.00  0.00           H  
ATOM   1287 HG13 ILE 0  82      -7.346  -9.819  -7.130  1.00  0.00           H  
ATOM   1288 HG12 ILE 0  82      -5.812 -10.256  -6.743  1.00  0.00           H  
ATOM   1289 HD11 ILE 0  82      -6.481  -8.660  -9.260  1.00  0.00           H  
ATOM   1290 HD12 ILE 0  82      -4.817  -8.836  -8.599  1.00  0.00           H  
ATOM   1291 HD13 ILE 0  82      -5.687 -10.217  -8.934  1.00  0.00           H  
ATOM   1292  N   ALA 0  83      -7.020  -6.652  -3.478  1.00  0.00      R00  N  
ATOM   1293  CA  ALA 0  83      -6.865  -5.611  -2.435  1.00  0.00      R00  C  
ATOM   1294  C   ALA 0  83      -8.120  -4.685  -2.381  1.00  0.00      R00  C  
ATOM   1295  O   ALA 0  83      -8.868  -4.771  -1.373  1.00  0.00      R00  O  
ATOM   1296  CB  ALA 0  83      -5.576  -4.733  -2.589  1.00  0.00      R00  C  
ATOM   1297  H   ALA 0  83      -7.774  -6.542  -4.141  1.00  0.00      R00  H  
ATOM   1298  HA  ALA 0  83      -6.788  -6.134  -1.482  1.00  0.00           H  
ATOM   1299  HB1 ALA 0  83      -4.923  -5.200  -1.851  1.00  0.00           H  
ATOM   1300  HB2 ALA 0  83      -5.202  -4.716  -3.612  1.00  0.00           H  
ATOM   1301  HB3 ALA 0  83      -5.842  -3.790  -2.111  1.00  0.00           H  
ATOM   1302  N   ASP 0  84      -8.382  -3.929  -3.448  1.00  0.00      R00  N  
ATOM   1303  CA  ASP 0  84      -9.169  -2.669  -3.511  1.00  0.00      R00  C  
ATOM   1304  C   ASP 0  84     -10.441  -2.612  -2.636  1.00  0.00      R00  C  
ATOM   1305  O   ASP 0  84     -10.426  -1.936  -1.585  1.00  0.00      R00  O  
ATOM   1306  CB  ASP 0  84      -9.526  -2.298  -4.987  1.00  0.00      R00  C  
ATOM   1307  CG  ASP 0  84      -8.339  -2.297  -6.060  1.00  0.00      R00  C  
ATOM   1308  OD1 ASP 0  84      -8.710  -1.787  -7.140  1.00  0.00      R00  O  
ATOM   1309  OD2 ASP 0  84      -7.202  -2.786  -5.768  1.00  0.00      R00  O1-
ATOM   1310  H   ASP 0  84      -7.765  -3.948  -4.247  1.00  0.00      R00  H  
ATOM   1311  HA  ASP 0  84      -8.549  -1.871  -3.103  1.00  0.00           H  
ATOM   1312  HB3 ASP 0  84     -10.022  -1.330  -4.907  1.00  0.00           H  
ATOM   1313  HB2 ASP 0  84     -10.204  -3.056  -5.380  1.00  0.00           H  
ATOM   1314  N   GLU 0  85     -11.518  -3.272  -3.063  1.00  0.00      R00  N  
ATOM   1315  CA  GLU 0  85     -12.839  -3.286  -2.449  1.00  0.00      R00  C  
ATOM   1316  C   GLU 0  85     -12.787  -3.650  -0.944  1.00  0.00      R00  C  
ATOM   1317  O   GLU 0  85     -13.279  -2.932  -0.112  1.00  0.00      R00  O  
ATOM   1318  CB  GLU 0  85     -13.807  -4.152  -3.260  1.00  0.00      R00  C  
ATOM   1319  CG  GLU 0  85     -13.883  -3.898  -4.802  1.00  0.00      R00  C  
ATOM   1320  CD  GLU 0  85     -12.676  -4.252  -5.666  1.00  0.00      R00  C  
ATOM   1321  OE1 GLU 0  85     -11.978  -5.207  -5.184  1.00  0.00      R00  O  
ATOM   1322  OE2 GLU 0  85     -12.587  -3.776  -6.799  1.00  0.00      R00  O1-
ATOM   1323  H   GLU 0  85     -11.433  -3.923  -3.831  1.00  0.00      R00  H  
ATOM   1324  HA  GLU 0  85     -13.219  -2.265  -2.418  1.00  0.00           H  
ATOM   1325  HB3 GLU 0  85     -14.829  -4.019  -2.906  1.00  0.00           H  
ATOM   1326  HB2 GLU 0  85     -13.619  -5.221  -3.164  1.00  0.00           H  
ATOM   1327  HG3 GLU 0  85     -14.052  -2.832  -4.952  1.00  0.00           H  
ATOM   1328  HG2 GLU 0  85     -14.693  -4.532  -5.163  1.00  0.00           H  
ATOM   1329  N   CYS 0  86     -12.125  -4.818  -0.658  1.00  0.00      R00  N  
ATOM   1330  CA  CYS 0  86     -11.915  -5.315   0.697  1.00  0.00      R00  C  
ATOM   1331  C   CYS 0  86     -11.119  -4.270   1.592  1.00  0.00      R00  C  
ATOM   1332  O   CYS 0  86     -11.552  -4.025   2.700  1.00  0.00      R00  O  
ATOM   1333  CB  CYS 0  86     -11.166  -6.654   0.663  1.00  0.00      R00  C  
ATOM   1334  SG  CYS 0  86     -12.064  -7.927  -0.189  1.00  0.00      R00  S  
ATOM   1335  H   CYS 0  86     -11.717  -5.313  -1.438  1.00  0.00      R00  H  
ATOM   1336  HA  CYS 0  86     -12.882  -5.428   1.186  1.00  0.00           H  
ATOM   1337  HB3 CYS 0  86     -11.015  -7.082   1.654  1.00  0.00           H  
ATOM   1338  HB2 CYS 0  86     -10.156  -6.724   0.258  1.00  0.00           H  
ATOM   1339  HG  CYS 0  86     -11.727  -7.514  -1.415  1.00  0.00           H  
ATOM   1340  N   PHE 0  87     -10.097  -3.573   1.056  1.00  0.00      R00  N  
ATOM   1341  CA  PHE 0  87      -9.458  -2.397   1.722  1.00  0.00      R00  C  
ATOM   1342  C   PHE 0  87     -10.400  -1.292   1.865  1.00  0.00      R00  C  
ATOM   1343  O   PHE 0  87     -10.288  -0.654   2.949  1.00  0.00      R00  O  
ATOM   1344  CB  PHE 0  87      -8.188  -1.941   1.019  1.00  0.00      R00  C  
ATOM   1345  CG  PHE 0  87      -6.955  -2.755   1.124  1.00  0.00      R00  C  
ATOM   1346  CD1 PHE 0  87      -6.726  -3.764   2.068  1.00  0.00      R00  C  
ATOM   1347  CD2 PHE 0  87      -5.816  -2.331   0.336  1.00  0.00      R00  C  
ATOM   1348  CE1 PHE 0  87      -5.550  -4.460   2.115  1.00  0.00      R00  C  
ATOM   1349  CE2 PHE 0  87      -4.704  -3.059   0.403  1.00  0.00      R00  C  
ATOM   1350  CZ  PHE 0  87      -4.591  -4.148   1.206  1.00  0.00      R00  C  
ATOM   1351  H   PHE 0  87      -9.750  -3.791   0.133  1.00  0.00      R00  H  
ATOM   1352  HA  PHE 0  87      -9.136  -2.713   2.715  1.00  0.00           H  
ATOM   1353  HB3 PHE 0  87      -7.901  -0.998   1.483  1.00  0.00           H  
ATOM   1354  HB2 PHE 0  87      -8.420  -1.786  -0.035  1.00  0.00           H  
ATOM   1355  HD1 PHE 0  87      -7.440  -4.033   2.833  1.00  0.00           H  
ATOM   1356  HD2 PHE 0  87      -5.745  -1.468  -0.309  1.00  0.00           H  
ATOM   1357  HE1 PHE 0  87      -5.379  -5.289   2.785  1.00  0.00           H  
ATOM   1358  HE2 PHE 0  87      -3.852  -2.805  -0.211  1.00  0.00           H  
ATOM   1359  HZ  PHE 0  87      -3.774  -4.853   1.258  1.00  0.00           H  
ATOM   1360  N   LEU 0  88     -11.237  -0.951   0.845  1.00  0.00      R00  N  
ATOM   1361  CA  LEU 0  88     -12.297   0.043   1.010  1.00  0.00      R00  C  
ATOM   1362  C   LEU 0  88     -13.335  -0.272   2.078  1.00  0.00      R00  C  
ATOM   1363  O   LEU 0  88     -13.922   0.659   2.677  1.00  0.00      R00  O  
ATOM   1364  CB  LEU 0  88     -12.847   0.448  -0.384  1.00  0.00      R00  C  
ATOM   1365  CG  LEU 0  88     -11.914   1.232  -1.348  1.00  0.00      R00  C  
ATOM   1366  CD1 LEU 0  88     -12.557   1.258  -2.715  1.00  0.00      R00  C  
ATOM   1367  CD2 LEU 0  88     -11.681   2.681  -0.824  1.00  0.00      R00  C  
ATOM   1368  H   LEU 0  88     -11.265  -1.552   0.034  1.00  0.00      R00  H  
ATOM   1369  HA  LEU 0  88     -11.766   0.911   1.402  1.00  0.00           H  
ATOM   1370  HB3 LEU 0  88     -13.772   1.009  -0.250  1.00  0.00           H  
ATOM   1371  HB2 LEU 0  88     -13.166  -0.500  -0.816  1.00  0.00           H  
ATOM   1372  HG  LEU 0  88     -10.940   0.766  -1.498  1.00  0.00           H  
ATOM   1373 HD11 LEU 0  88     -13.288   2.058  -2.826  1.00  0.00           H  
ATOM   1374 HD12 LEU 0  88     -11.806   1.560  -3.445  1.00  0.00           H  
ATOM   1375 HD13 LEU 0  88     -12.858   0.256  -3.021  1.00  0.00           H  
ATOM   1376 HD21 LEU 0  88     -12.417   2.847  -0.037  1.00  0.00           H  
ATOM   1377 HD22 LEU 0  88     -10.671   2.980  -0.544  1.00  0.00           H  
ATOM   1378 HD23 LEU 0  88     -12.017   3.312  -1.648  1.00  0.00           H  
ATOM   1379  N   ILE 0  89     -13.701  -1.565   2.254  1.00  0.00      R00  N  
ATOM   1380  CA  ILE 0  89     -14.506  -1.910   3.357  1.00  0.00      R00  C  
ATOM   1381  C   ILE 0  89     -13.635  -1.912   4.710  1.00  0.00      R00  C  
ATOM   1382  O   ILE 0  89     -14.226  -1.769   5.751  1.00  0.00      R00  O  
ATOM   1383  CB  ILE 0  89     -15.181  -3.305   3.216  1.00  0.00      R00  C  
ATOM   1384  CG2 ILE 0  89     -15.723  -3.970   4.555  1.00  0.00      R00  C  
ATOM   1385  CG1 ILE 0  89     -16.171  -3.388   1.998  1.00  0.00      R00  C  
ATOM   1386  CD1 ILE 0  89     -17.569  -2.603   2.325  1.00  0.00      R00  C  
ATOM   1387  H   ILE 0  89     -13.490  -2.357   1.663  1.00  0.00      R00  H  
ATOM   1388  HA  ILE 0  89     -15.250  -1.143   3.573  1.00  0.00           H  
ATOM   1389  HB  ILE 0  89     -14.277  -3.853   2.948  1.00  0.00           H  
ATOM   1390 HG21 ILE 0  89     -16.158  -4.897   4.184  1.00  0.00           H  
ATOM   1391 HG22 ILE 0  89     -14.930  -4.172   5.275  1.00  0.00           H  
ATOM   1392 HG23 ILE 0  89     -16.349  -3.275   5.115  1.00  0.00           H  
ATOM   1393 HG13 ILE 0  89     -16.357  -4.399   1.635  1.00  0.00           H  
ATOM   1394 HG12 ILE 0  89     -15.802  -2.915   1.088  1.00  0.00           H  
ATOM   1395 HD11 ILE 0  89     -18.237  -2.453   1.478  1.00  0.00           H  
ATOM   1396 HD12 ILE 0  89     -18.111  -3.342   2.916  1.00  0.00           H  
ATOM   1397 HD13 ILE 0  89     -17.489  -1.674   2.889  1.00  0.00           H  
ATOM   1398  N   GLY 0  90     -12.322  -1.943   4.692  1.00  0.00      R00  N  
ATOM   1399  CA  GLY 0  90     -11.431  -2.001   5.814  1.00  0.00      R00  C  
ATOM   1400  C   GLY 0  90     -11.275  -0.551   6.464  1.00  0.00      R00  C  
ATOM   1401  O   GLY 0  90     -11.264  -0.418   7.655  1.00  0.00      R00  O  
ATOM   1402  H   GLY 0  90     -11.945  -1.956   3.755  1.00  0.00      R00  H  
ATOM   1403  HA3 GLY 0  90     -10.395  -2.253   5.587  1.00  0.00           H  
ATOM   1404  HA2 GLY 0  90     -11.808  -2.819   6.428  1.00  0.00           H  
ATOM   1405  N   ILE 0  91     -11.032   0.526   5.708  1.00  0.00      R00  N  
ATOM   1406  CA  ILE 0  91     -10.838   1.839   6.145  1.00  0.00      R00  C  
ATOM   1407  C   ILE 0  91     -11.958   2.538   7.029  1.00  0.00      R00  C  
ATOM   1408  O   ILE 0  91     -11.697   3.180   8.035  1.00  0.00      R00  O  
ATOM   1409  CB  ILE 0  91     -10.199   2.773   5.058  1.00  0.00      R00  C  
ATOM   1410  CG2 ILE 0  91     -10.312   4.245   5.374  1.00  0.00      R00  C  
ATOM   1411  CG1 ILE 0  91      -8.710   2.401   4.814  1.00  0.00      R00  C  
ATOM   1412  CD1 ILE 0  91      -7.982   2.976   3.605  1.00  0.00      R00  C  
ATOM   1413  H   ILE 0  91     -11.025   0.365   4.711  1.00  0.00      R00  H  
ATOM   1414  HA  ILE 0  91     -10.158   1.657   6.978  1.00  0.00           H  
ATOM   1415  HB  ILE 0  91     -10.806   2.622   4.165  1.00  0.00           H  
ATOM   1416 HG21 ILE 0  91      -9.594   4.572   6.126  1.00  0.00           H  
ATOM   1417 HG22 ILE 0  91      -9.986   4.800   4.495  1.00  0.00           H  
ATOM   1418 HG23 ILE 0  91     -11.338   4.568   5.550  1.00  0.00           H  
ATOM   1419 HG13 ILE 0  91      -8.679   1.329   4.620  1.00  0.00           H  
ATOM   1420 HG12 ILE 0  91      -8.031   2.509   5.660  1.00  0.00           H  
ATOM   1421 HD11 ILE 0  91      -7.904   2.241   2.804  1.00  0.00           H  
ATOM   1422 HD12 ILE 0  91      -8.613   3.704   3.095  1.00  0.00           H  
ATOM   1423 HD13 ILE 0  91      -7.016   3.416   3.853  1.00  0.00           H  
ATOM   1424  N   PRO 0  92     -13.209   2.349   6.685  1.00  0.00      R00  N  
ATOM   1425  CA  PRO 0  92     -14.348   2.663   7.558  1.00  0.00      R00  C  
ATOM   1426  C   PRO 0  92     -14.329   2.111   8.967  1.00  0.00      R00  C  
ATOM   1427  O   PRO 0  92     -14.696   2.797   9.894  1.00  0.00      R00  O  
ATOM   1428  CD  PRO 0  92     -13.593   1.990   5.283  1.00  0.00      R00  C  
ATOM   1429  CB  PRO 0  92     -15.507   2.375   6.641  1.00  0.00      R00  C  
ATOM   1430  CG  PRO 0  92     -15.052   2.525   5.185  1.00  0.00      R00  C  
ATOM   1431  HD2 PRO 0  92     -13.619   0.903   5.201  1.00  0.00           H  
ATOM   1432  HD3 PRO 0  92     -13.065   2.592   4.543  1.00  0.00           H  
ATOM   1433  HA  PRO 0  92     -14.279   3.734   7.752  1.00  0.00           H  
ATOM   1434  HB3 PRO 0  92     -16.339   3.071   6.750  1.00  0.00           H  
ATOM   1435  HB2 PRO 0  92     -15.842   1.354   6.826  1.00  0.00           H  
ATOM   1436  HG2 PRO 0  92     -15.605   1.968   4.429  1.00  0.00           H  
ATOM   1437  HG3 PRO 0  92     -15.029   3.571   4.880  1.00  0.00           H  
ATOM   1438  N   PHE 0  93     -14.009   0.860   9.024  1.00  0.00      R00  N  
ATOM   1439  CA  PHE 0  93     -13.906   0.056  10.243  1.00  0.00      R00  C  
ATOM   1440  C   PHE 0  93     -12.762   0.649  11.214  1.00  0.00      R00  C  
ATOM   1441  O   PHE 0  93     -12.899   0.594  12.498  1.00  0.00      R00  O  
ATOM   1442  CB  PHE 0  93     -13.634  -1.400   9.858  1.00  0.00      R00  C  
ATOM   1443  CG  PHE 0  93     -12.979  -2.191  10.957  1.00  0.00      R00  C  
ATOM   1444  CD1 PHE 0  93     -11.620  -2.567  10.913  1.00  0.00      R00  C  
ATOM   1445  CD2 PHE 0  93     -13.688  -2.405  12.143  1.00  0.00      R00  C  
ATOM   1446  CE1 PHE 0  93     -11.119  -3.267  11.964  1.00  0.00      R00  C  
ATOM   1447  CE2 PHE 0  93     -13.022  -2.868  13.245  1.00  0.00      R00  C  
ATOM   1448  CZ  PHE 0  93     -11.780  -3.430  13.152  1.00  0.00      R00  C  
ATOM   1449  H   PHE 0  93     -13.492   0.571   8.206  1.00  0.00      R00  H  
ATOM   1450  HA  PHE 0  93     -14.844   0.249  10.762  1.00  0.00           H  
ATOM   1451  HB3 PHE 0  93     -13.007  -1.479   8.970  1.00  0.00           H  
ATOM   1452  HB2 PHE 0  93     -14.580  -1.900   9.650  1.00  0.00           H  
ATOM   1453  HD1 PHE 0  93     -11.027  -2.296  10.052  1.00  0.00           H  
ATOM   1454  HD2 PHE 0  93     -14.733  -2.133  12.150  1.00  0.00           H  
ATOM   1455  HE1 PHE 0  93     -10.081  -3.566  11.954  1.00  0.00           H  
ATOM   1456  HE2 PHE 0  93     -13.672  -2.977  14.100  1.00  0.00           H  
ATOM   1457  HZ  PHE 0  93     -11.214  -3.773  14.005  1.00  0.00           H  
ATOM   1458  N   LEU 0  94     -11.760   1.293  10.711  1.00  0.00      R00  N  
ATOM   1459  CA  LEU 0  94     -10.642   1.939  11.416  1.00  0.00      R00  C  
ATOM   1460  C   LEU 0  94     -11.186   3.256  11.965  1.00  0.00      R00  C  
ATOM   1461  O   LEU 0  94     -10.891   3.612  13.145  1.00  0.00      R00  O  
ATOM   1462  CB  LEU 0  94      -9.378   1.995  10.536  1.00  0.00      R00  C  
ATOM   1463  CG  LEU 0  94      -8.862   0.737   9.894  1.00  0.00      R00  C  
ATOM   1464  CD1 LEU 0  94      -7.933   1.034   8.688  1.00  0.00      R00  C  
ATOM   1465  CD2 LEU 0  94      -8.513  -0.339  10.871  1.00  0.00      R00  C  
ATOM   1466  H   LEU 0  94     -11.421   1.040   9.794  1.00  0.00      R00  H  
ATOM   1467  HA  LEU 0  94     -10.369   1.329  12.277  1.00  0.00           H  
ATOM   1468  HB3 LEU 0  94      -8.609   2.529  11.095  1.00  0.00           H  
ATOM   1469  HB2 LEU 0  94      -9.671   2.667   9.730  1.00  0.00           H  
ATOM   1470  HG  LEU 0  94      -9.734   0.239   9.472  1.00  0.00           H  
ATOM   1471 HD11 LEU 0  94      -7.993   2.012   8.210  1.00  0.00           H  
ATOM   1472 HD12 LEU 0  94      -6.885   0.824   8.902  1.00  0.00           H  
ATOM   1473 HD13 LEU 0  94      -8.250   0.258   7.991  1.00  0.00           H  
ATOM   1474 HD21 LEU 0  94      -8.391  -1.275  10.327  1.00  0.00           H  
ATOM   1475 HD22 LEU 0  94      -7.554  -0.004  11.264  1.00  0.00           H  
ATOM   1476 HD23 LEU 0  94      -9.252  -0.562  11.641  1.00  0.00           H  
ATOM   1477  N   ILE 0  95     -11.983   3.894  11.140  1.00  0.00      R00  N  
ATOM   1478  CA  ILE 0  95     -12.591   5.251  11.519  1.00  0.00      R00  C  
ATOM   1479  C   ILE 0  95     -13.719   5.097  12.587  1.00  0.00      R00  C  
ATOM   1480  O   ILE 0  95     -13.837   5.950  13.485  1.00  0.00      R00  O  
ATOM   1481  CB  ILE 0  95     -12.812   6.080  10.255  1.00  0.00      R00  C  
ATOM   1482  CG2 ILE 0  95     -13.425   7.389  10.652  1.00  0.00      R00  C  
ATOM   1483  CG1 ILE 0  95     -11.507   6.147   9.395  1.00  0.00      R00  C  
ATOM   1484  CD1 ILE 0  95     -11.816   6.573   7.941  1.00  0.00      R00  C  
ATOM   1485  H   ILE 0  95     -12.277   3.643  10.207  1.00  0.00      R00  H  
ATOM   1486  HA  ILE 0  95     -11.845   5.851  12.040  1.00  0.00           H  
ATOM   1487  HB  ILE 0  95     -13.483   5.513   9.611  1.00  0.00           H  
ATOM   1488 HG21 ILE 0  95     -12.794   7.990  11.307  1.00  0.00           H  
ATOM   1489 HG22 ILE 0  95     -13.741   8.033   9.831  1.00  0.00           H  
ATOM   1490 HG23 ILE 0  95     -14.382   7.224  11.147  1.00  0.00           H  
ATOM   1491 HG13 ILE 0  95     -11.027   5.169   9.353  1.00  0.00           H  
ATOM   1492 HG12 ILE 0  95     -10.737   6.781   9.834  1.00  0.00           H  
ATOM   1493 HD11 ILE 0  95     -12.255   5.721   7.423  1.00  0.00           H  
ATOM   1494 HD12 ILE 0  95     -12.526   7.400   7.910  1.00  0.00           H  
ATOM   1495 HD13 ILE 0  95     -10.929   6.989   7.461  1.00  0.00           H  
ATOM   1496  N   ILE 0  96     -14.424   3.957  12.509  1.00  0.00      R00  N  
ATOM   1497  CA  ILE 0  96     -15.469   3.480  13.482  1.00  0.00      R00  C  
ATOM   1498  C   ILE 0  96     -14.902   3.146  14.884  1.00  0.00      R00  C  
ATOM   1499  O   ILE 0  96     -15.455   3.586  15.929  1.00  0.00      R00  O  
ATOM   1500  CB  ILE 0  96     -16.320   2.329  12.860  1.00  0.00      R00  C  
ATOM   1501  CG2 ILE 0  96     -16.956   1.423  13.950  1.00  0.00      R00  C  
ATOM   1502  CG1 ILE 0  96     -17.486   2.966  12.022  1.00  0.00      R00  C  
ATOM   1503  CD1 ILE 0  96     -18.187   2.041  10.964  1.00  0.00      R00  C  
ATOM   1504  H   ILE 0  96     -14.283   3.463  11.639  1.00  0.00      R00  H  
ATOM   1505  HA  ILE 0  96     -16.037   4.372  13.742  1.00  0.00           H  
ATOM   1506  HB  ILE 0  96     -15.713   1.621  12.296  1.00  0.00           H  
ATOM   1507 HG21 ILE 0  96     -16.393   0.762  14.609  1.00  0.00           H  
ATOM   1508 HG22 ILE 0  96     -17.607   2.038  14.570  1.00  0.00           H  
ATOM   1509 HG23 ILE 0  96     -17.728   0.767  13.549  1.00  0.00           H  
ATOM   1510 HG13 ILE 0  96     -17.076   3.832  11.502  1.00  0.00           H  
ATOM   1511 HG12 ILE 0  96     -18.161   3.345  12.790  1.00  0.00           H  
ATOM   1512 HD11 ILE 0  96     -17.853   1.004  10.995  1.00  0.00           H  
ATOM   1513 HD12 ILE 0  96     -19.266   1.942  11.088  1.00  0.00           H  
ATOM   1514 HD13 ILE 0  96     -17.988   2.372   9.944  1.00  0.00           H  
ATOM   1515  N   THR 0  97     -13.748   2.444  14.942  1.00  0.00      R00  N  
ATOM   1516  CA  THR 0  97     -12.924   2.282  16.120  1.00  0.00      R00  C  
ATOM   1517  C   THR 0  97     -12.391   3.651  16.707  1.00  0.00      R00  C  
ATOM   1518  O   THR 0  97     -12.492   3.902  17.940  1.00  0.00      R00  O  
ATOM   1519  CB  THR 0  97     -11.799   1.378  15.770  1.00  0.00      R00  C  
ATOM   1520  OG1 THR 0  97     -12.229   0.160  15.150  1.00  0.00      R00  O  
ATOM   1521  CG2 THR 0  97     -10.765   0.783  16.714  1.00  0.00      R00  C  
ATOM   1522  H   THR 0  97     -13.366   2.099  14.073  1.00  0.00      R00  H  
ATOM   1523  HG1 THR 0  97     -12.208   0.263  14.196  1.00  0.00      R00  H  
ATOM   1524  HA  THR 0  97     -13.540   1.824  16.893  1.00  0.00           H  
ATOM   1525  HB  THR 0  97     -11.227   1.961  15.048  1.00  0.00           H  
ATOM   1526 HG21 THR 0  97     -10.002   0.171  16.232  1.00  0.00           H  
ATOM   1527 HG22 THR 0  97     -10.205   1.585  17.195  1.00  0.00           H  
ATOM   1528 HG23 THR 0  97     -11.267   0.328  17.568  1.00  0.00           H  
ATOM   1529  N   MET 0  98     -11.849   4.543  15.853  1.00  0.00      R00  N  
ATOM   1530  CA  MET 0  98     -11.432   5.871  16.329  1.00  0.00      R00  C  
ATOM   1531  C   MET 0  98     -12.588   6.875  16.873  1.00  0.00      R00  C  
ATOM   1532  O   MET 0  98     -12.500   7.238  18.062  1.00  0.00      R00  O  
ATOM   1533  CB  MET 0  98     -10.649   6.598  15.243  1.00  0.00      R00  C  
ATOM   1534  CG  MET 0  98      -9.260   5.974  14.863  1.00  0.00      R00  C  
ATOM   1535  SD  MET 0  98      -8.207   6.996  13.846  1.00  0.00      R00  S  
ATOM   1536  CE  MET 0  98      -8.548   6.202  12.302  1.00  0.00      R00  C  
ATOM   1537  H   MET 0  98     -11.828   4.247  14.887  1.00  0.00      R00  H  
ATOM   1538  HA  MET 0  98     -10.736   5.671  17.143  1.00  0.00           H  
ATOM   1539  HB3 MET 0  98     -10.372   7.604  15.558  1.00  0.00           H  
ATOM   1540  HB2 MET 0  98     -11.155   6.740  14.288  1.00  0.00           H  
ATOM   1541  HG3 MET 0  98      -9.414   5.056  14.296  1.00  0.00           H  
ATOM   1542  HG2 MET 0  98      -8.686   5.629  15.723  1.00  0.00           H  
ATOM   1543  HE1 MET 0  98      -7.970   6.756  11.562  1.00  0.00           H  
ATOM   1544  HE2 MET 0  98      -8.098   5.215  12.406  1.00  0.00           H  
ATOM   1545  HE3 MET 0  98      -9.596   6.253  12.008  1.00  0.00           H  
ATOM   1546  N   SER 0  99     -13.604   7.154  16.080  1.00  0.00      R00  N  
ATOM   1547  CA  SER 0  99     -14.749   7.948  16.397  1.00  0.00      R00  C  
ATOM   1548  C   SER 0  99     -15.728   7.307  17.403  1.00  0.00      R00  C  
ATOM   1549  O   SER 0  99     -15.703   7.640  18.581  1.00  0.00      R00  O  
ATOM   1550  CB  SER 0  99     -15.288   8.494  15.057  1.00  0.00      R00  C  
ATOM   1551  OG  SER 0  99     -15.994   7.444  14.319  1.00  0.00      R00  O  
ATOM   1552  H   SER 0  99     -13.615   6.725  15.165  1.00  0.00      R00  H  
ATOM   1553  HG  SER 0  99     -15.436   6.802  13.875  1.00  0.00      R00  H  
ATOM   1554  HA  SER 0  99     -14.371   8.839  16.899  1.00  0.00           H  
ATOM   1555  HB3 SER 0  99     -14.531   9.078  14.532  1.00  0.00           H  
ATOM   1556  HB2 SER 0  99     -15.957   9.309  15.332  1.00  0.00           H  
ATOM   1557  N   VAL 0 100     -16.710   6.485  16.968  1.00  0.00      R00  N  
ATOM   1558  CA  VAL 0 100     -17.982   6.163  17.604  1.00  0.00      R00  C  
ATOM   1559  C   VAL 0 100     -17.827   5.114  18.716  1.00  0.00      R00  C  
ATOM   1560  O   VAL 0 100     -18.658   5.037  19.643  1.00  0.00      R00  O  
ATOM   1561  CB  VAL 0 100     -19.152   5.713  16.671  1.00  0.00      R00  C  
ATOM   1562  CG1 VAL 0 100     -19.349   6.756  15.651  1.00  0.00      R00  C  
ATOM   1563  CG2 VAL 0 100     -18.938   4.333  15.987  1.00  0.00      R00  C  
ATOM   1564  H   VAL 0 100     -16.672   6.204  15.999  1.00  0.00      R00  H  
ATOM   1565  HA  VAL 0 100     -18.369   7.024  18.149  1.00  0.00           H  
ATOM   1566  HB  VAL 0 100     -20.003   5.579  17.338  1.00  0.00           H  
ATOM   1567 HG11 VAL 0 100     -18.566   6.750  14.893  1.00  0.00           H  
ATOM   1568 HG12 VAL 0 100     -20.292   6.611  15.123  1.00  0.00           H  
ATOM   1569 HG13 VAL 0 100     -19.197   7.752  16.067  1.00  0.00           H  
ATOM   1570 HG21 VAL 0 100     -19.736   4.102  15.282  1.00  0.00           H  
ATOM   1571 HG22 VAL 0 100     -17.980   4.223  15.478  1.00  0.00           H  
ATOM   1572 HG23 VAL 0 100     -18.922   3.588  16.782  1.00  0.00           H  
ATOM   1573  N   ARG 0 101     -16.799   4.259  18.620  1.00  0.00      R00  N  
ATOM   1574  CA  ARG 0 101     -16.382   3.228  19.530  1.00  0.00      R00  C  
ATOM   1575  C   ARG 0 101     -17.462   2.131  19.797  1.00  0.00      R00  C  
ATOM   1576  O   ARG 0 101     -17.612   1.790  20.998  1.00  0.00      R00  O  
ATOM   1577  CB  ARG 0 101     -15.720   3.719  20.871  1.00  0.00      R00  C  
ATOM   1578  CG  ARG 0 101     -14.817   4.904  20.862  1.00  0.00      R00  C  
ATOM   1579  CD  ARG 0 101     -14.363   5.353  22.230  1.00  0.00      R00  C  
ATOM   1580  NE  ARG 0 101     -15.423   5.918  23.070  1.00  0.00      R00  N  
ATOM   1581  CZ  ARG 0 101     -15.784   7.190  23.097  1.00  0.00      R00  C  
ATOM   1582  NH1 ARG 0 101     -16.693   7.568  24.009  1.00  0.00      R00  N  
ATOM   1583  NH2 ARG 0 101     -15.298   8.130  22.316  1.00  0.00      R00  N1+
ATOM   1584  H   ARG 0 101     -16.351   4.106  17.727  1.00  0.00      R00  H  
ATOM   1585  HE  ARG 0 101     -15.741   5.263  23.770  1.00  0.00      R00  H  
ATOM   1586 HH11 ARG 0 101     -16.974   8.538  24.001  1.00  0.00      R00  H  
ATOM   1587 HH12 ARG 0 101     -17.191   6.984  24.666  1.00  0.00      R00  H  
ATOM   1588 HH21 ARG 0 101     -15.734   9.013  22.092  1.00  0.00      R00  H  
ATOM   1589 HH22 ARG 0 101     -14.600   7.925  21.615  1.00  0.00      R00  H  
ATOM   1590  HA  ARG 0 101     -15.542   2.682  19.102  1.00  0.00           H  
ATOM   1591  HB3 ARG 0 101     -15.021   2.954  21.206  1.00  0.00           H  
ATOM   1592  HB2 ARG 0 101     -16.437   3.959  21.657  1.00  0.00           H  
ATOM   1593  HG3 ARG 0 101     -15.376   5.718  20.402  1.00  0.00           H  
ATOM   1594  HG2 ARG 0 101     -13.992   4.759  20.165  1.00  0.00           H  
ATOM   1595  HD3 ARG 0 101     -13.489   6.004  22.192  1.00  0.00           H  
ATOM   1596  HD2 ARG 0 101     -14.206   4.444  22.810  1.00  0.00           H  
ATOM   1597  N   SER 0 102     -18.242   1.801  18.728  1.00  0.00      R00  N  
ATOM   1598  CA  SER 0 102     -19.531   1.028  18.740  1.00  0.00      R00  C  
ATOM   1599  C   SER 0 102     -19.683   0.490  17.300  1.00  0.00      R00  C  
ATOM   1600  O   SER 0 102     -19.685   1.214  16.326  1.00  0.00      R00  O  
ATOM   1601  CB  SER 0 102     -20.619   2.059  19.168  1.00  0.00      R00  C  
ATOM   1602  OG  SER 0 102     -21.808   1.355  19.455  1.00  0.00      R00  O  
ATOM   1603  H   SER 0 102     -18.028   2.238  17.843  1.00  0.00      R00  H  
ATOM   1604  HG  SER 0 102     -22.527   1.990  19.414  1.00  0.00      R00  H  
ATOM   1605  HA  SER 0 102     -19.581   0.218  19.467  1.00  0.00           H  
ATOM   1606  HB3 SER 0 102     -20.830   2.766  18.366  1.00  0.00           H  
ATOM   1607  HB2 SER 0 102     -20.129   2.667  19.930  1.00  0.00           H  
ATOM   1608  N   TRP 0 103     -19.614  -0.917  17.226  1.00  0.00      R00  N  
ATOM   1609  CA  TRP 0 103     -19.294  -1.654  15.983  1.00  0.00      R00  C  
ATOM   1610  C   TRP 0 103     -20.542  -2.558  15.650  1.00  0.00      R00  C  
ATOM   1611  O   TRP 0 103     -20.654  -3.648  16.220  1.00  0.00      R00  O  
ATOM   1612  CB  TRP 0 103     -18.042  -2.498  16.204  1.00  0.00      R00  C  
ATOM   1613  CG  TRP 0 103     -16.724  -1.862  16.612  1.00  0.00      R00  C  
ATOM   1614  CD2 TRP 0 103     -16.222  -1.356  17.972  1.00  0.00      R00  C  
ATOM   1615  CE2 TRP 0 103     -14.923  -0.768  17.889  1.00  0.00      R00  C  
ATOM   1616  CE3 TRP 0 103     -16.891  -1.262  19.214  1.00  0.00      R00  C  
ATOM   1617  CD1 TRP 0 103     -15.638  -1.571  15.802  1.00  0.00      R00  C  
ATOM   1618  NE1 TRP 0 103     -14.652  -0.916  16.504  1.00  0.00      R00  N  
ATOM   1619  CZ2 TRP 0 103     -14.226  -0.219  18.975  1.00  0.00      R00  C  
ATOM   1620  CZ3 TRP 0 103     -16.205  -0.700  20.321  1.00  0.00      R00  C  
ATOM   1621  CH2 TRP 0 103     -14.830  -0.295  20.274  1.00  0.00      R00  C  
ATOM   1622  H   TRP 0 103     -19.767  -1.444  18.074  1.00  0.00      R00  H  
ATOM   1623  HE1 TRP 0 103     -13.824  -0.504  16.099  1.00  0.00      R00  H  
ATOM   1624  HA  TRP 0 103     -19.096  -0.957  15.169  1.00  0.00           H  
ATOM   1625  HB3 TRP 0 103     -17.878  -3.209  15.394  1.00  0.00           H  
ATOM   1626  HB2 TRP 0 103     -18.335  -3.081  17.077  1.00  0.00           H  
ATOM   1627  HE3 TRP 0 103     -17.929  -1.561  19.237  1.00  0.00           H  
ATOM   1628  HD1 TRP 0 103     -15.610  -1.777  14.743  1.00  0.00           H  
ATOM   1629  HZ2 TRP 0 103     -13.255   0.176  18.716  1.00  0.00           H  
ATOM   1630  HZ3 TRP 0 103     -16.788  -0.639  21.228  1.00  0.00           H  
ATOM   1631  HH2 TRP 0 103     -14.370   0.099  21.167  1.00  0.00           H  
ATOM   1632  N   PRO 0 104     -21.423  -2.118  14.767  1.00  0.00      R00  N  
ATOM   1633  CA  PRO 0 104     -22.708  -2.767  14.426  1.00  0.00      R00  C  
ATOM   1634  C   PRO 0 104     -22.534  -3.998  13.515  1.00  0.00      R00  C  
ATOM   1635  O   PRO 0 104     -23.382  -4.222  12.646  1.00  0.00      R00  O  
ATOM   1636  CD  PRO 0 104     -21.208  -0.888  14.020  1.00  0.00      R00  C  
ATOM   1637  CB  PRO 0 104     -23.440  -1.618  13.711  1.00  0.00      R00  C  
ATOM   1638  CG  PRO 0 104     -22.354  -0.786  13.047  1.00  0.00      R00  C  
ATOM   1639  HD2 PRO 0 104     -20.262  -0.850  13.479  1.00  0.00           H  
ATOM   1640  HD3 PRO 0 104     -21.371  -0.083  14.737  1.00  0.00           H  
ATOM   1641  HA  PRO 0 104     -23.309  -3.032  15.296  1.00  0.00           H  
ATOM   1642  HB3 PRO 0 104     -23.862  -1.007  14.508  1.00  0.00           H  
ATOM   1643  HB2 PRO 0 104     -24.220  -1.914  13.009  1.00  0.00           H  
ATOM   1644  HG2 PRO 0 104     -22.059  -1.284  12.123  1.00  0.00           H  
ATOM   1645  HG3 PRO 0 104     -22.650   0.217  12.741  1.00  0.00           H  
ATOM   1646  N   PHE 0 105     -21.561  -4.871  13.794  1.00  0.00      R00  N  
ATOM   1647  CA  PHE 0 105     -21.137  -6.073  13.060  1.00  0.00      R00  C  
ATOM   1648  C   PHE 0 105     -21.117  -7.185  14.068  1.00  0.00      R00  C  
ATOM   1649  O   PHE 0 105     -20.779  -6.924  15.229  1.00  0.00      R00  O  
ATOM   1650  CB  PHE 0 105     -19.726  -5.718  12.438  1.00  0.00      R00  C  
ATOM   1651  CG  PHE 0 105     -19.414  -4.256  11.988  1.00  0.00      R00  C  
ATOM   1652  CD1 PHE 0 105     -20.147  -3.637  10.967  1.00  0.00      R00  C  
ATOM   1653  CD2 PHE 0 105     -18.238  -3.599  12.469  1.00  0.00      R00  C  
ATOM   1654  CE1 PHE 0 105     -19.782  -2.421  10.503  1.00  0.00      R00  C  
ATOM   1655  CE2 PHE 0 105     -17.880  -2.417  11.969  1.00  0.00      R00  C  
ATOM   1656  CZ  PHE 0 105     -18.583  -1.831  10.956  1.00  0.00      R00  C  
ATOM   1657  H   PHE 0 105     -21.078  -4.752  14.673  1.00  0.00      R00  H  
ATOM   1658  HA  PHE 0 105     -21.902  -6.266  12.309  1.00  0.00           H  
ATOM   1659  HB3 PHE 0 105     -19.580  -6.421  11.617  1.00  0.00           H  
ATOM   1660  HB2 PHE 0 105     -19.000  -6.121  13.145  1.00  0.00           H  
ATOM   1661  HD1 PHE 0 105     -21.020  -4.108  10.540  1.00  0.00           H  
ATOM   1662  HD2 PHE 0 105     -17.609  -4.114  13.179  1.00  0.00           H  
ATOM   1663  HE1 PHE 0 105     -20.383  -1.927   9.755  1.00  0.00           H  
ATOM   1664  HE2 PHE 0 105     -17.109  -1.859  12.480  1.00  0.00           H  
ATOM   1665  HZ  PHE 0 105     -18.226  -0.865  10.631  1.00  0.00           H  
ATOM   1666  N   GLY 0 106     -21.258  -8.439  13.574  1.00  0.00      R00  N  
ATOM   1667  CA  GLY 0 106     -21.089  -9.562  14.402  1.00  0.00      R00  C  
ATOM   1668  C   GLY 0 106     -19.574 -10.006  14.318  1.00  0.00      R00  C  
ATOM   1669  O   GLY 0 106     -18.871  -9.542  13.419  1.00  0.00      R00  O  
ATOM   1670  H   GLY 0 106     -21.312  -8.559  12.573  1.00  0.00      R00  H  
ATOM   1671  HA3 GLY 0 106     -21.767 -10.387  14.183  1.00  0.00           H  
ATOM   1672  HA2 GLY 0 106     -21.319  -9.344  15.445  1.00  0.00           H  
ATOM   1673  N   SER 0 107     -19.202 -10.929  15.168  1.00  0.00      R00  N  
ATOM   1674  CA  SER 0 107     -17.914 -11.664  15.344  1.00  0.00      R00  C  
ATOM   1675  C   SER 0 107     -17.415 -12.257  14.031  1.00  0.00      R00  C  
ATOM   1676  O   SER 0 107     -16.215 -12.088  13.735  1.00  0.00      R00  O  
ATOM   1677  CB  SER 0 107     -18.151 -12.679  16.394  1.00  0.00      R00  C  
ATOM   1678  OG  SER 0 107     -17.051 -13.379  16.852  1.00  0.00      R00  O  
ATOM   1679  H   SER 0 107     -19.876 -11.074  15.906  1.00  0.00      R00  H  
ATOM   1680  HG  SER 0 107     -16.421 -12.730  17.175  1.00  0.00      R00  H  
ATOM   1681  HA  SER 0 107     -17.153 -10.959  15.677  1.00  0.00           H  
ATOM   1682  HB3 SER 0 107     -18.748 -13.474  15.947  1.00  0.00           H  
ATOM   1683  HB2 SER 0 107     -18.629 -12.216  17.257  1.00  0.00           H  
ATOM   1684  N   PHE 0 108     -18.315 -12.919  13.287  1.00  0.00      R00  N  
ATOM   1685  CA  PHE 0 108     -18.044 -13.471  11.969  1.00  0.00      R00  C  
ATOM   1686  C   PHE 0 108     -17.318 -12.433  11.079  1.00  0.00      R00  C  
ATOM   1687  O   PHE 0 108     -16.459 -12.751  10.267  1.00  0.00      R00  O  
ATOM   1688  CB  PHE 0 108     -19.322 -14.058  11.391  1.00  0.00      R00  C  
ATOM   1689  CG  PHE 0 108     -19.343 -14.242   9.825  1.00  0.00      R00  C  
ATOM   1690  CD1 PHE 0 108     -18.652 -15.360   9.282  1.00  0.00      R00  C  
ATOM   1691  CD2 PHE 0 108     -19.704 -13.076   9.034  1.00  0.00      R00  C  
ATOM   1692  CE1 PHE 0 108     -18.343 -15.305   7.916  1.00  0.00      R00  C  
ATOM   1693  CE2 PHE 0 108     -19.502 -13.174   7.629  1.00  0.00      R00  C  
ATOM   1694  CZ  PHE 0 108     -18.780 -14.236   7.125  1.00  0.00      R00  C  
ATOM   1695  H   PHE 0 108     -19.284 -12.775  13.532  1.00  0.00      R00  H  
ATOM   1696  HA  PHE 0 108     -17.280 -14.227  12.148  1.00  0.00           H  
ATOM   1697  HB3 PHE 0 108     -20.185 -13.447  11.655  1.00  0.00           H  
ATOM   1698  HB2 PHE 0 108     -19.427 -15.063  11.799  1.00  0.00           H  
ATOM   1699  HD1 PHE 0 108     -18.320 -16.200   9.875  1.00  0.00           H  
ATOM   1700  HD2 PHE 0 108     -20.196 -12.218   9.466  1.00  0.00           H  
ATOM   1701  HE1 PHE 0 108     -17.855 -16.091   7.358  1.00  0.00           H  
ATOM   1702  HE2 PHE 0 108     -19.643 -12.316   6.989  1.00  0.00           H  
ATOM   1703  HZ  PHE 0 108     -18.543 -14.155   6.075  1.00  0.00           H  
ATOM   1704  N   PHE 0 109     -17.680 -11.143  11.214  1.00  0.00      R00  N  
ATOM   1705  CA  PHE 0 109     -17.173 -10.119  10.309  1.00  0.00      R00  C  
ATOM   1706  C   PHE 0 109     -15.704  -9.740  10.533  1.00  0.00      R00  C  
ATOM   1707  O   PHE 0 109     -15.054  -9.270   9.610  1.00  0.00      R00  O  
ATOM   1708  CB  PHE 0 109     -17.976  -8.812  10.143  1.00  0.00      R00  C  
ATOM   1709  CG  PHE 0 109     -19.323  -9.084   9.473  1.00  0.00      R00  C  
ATOM   1710  CD1 PHE 0 109     -20.341  -9.667  10.254  1.00  0.00      R00  C  
ATOM   1711  CD2 PHE 0 109     -19.520  -8.930   8.095  1.00  0.00      R00  C  
ATOM   1712  CE1 PHE 0 109     -21.524 -10.072   9.664  1.00  0.00      R00  C  
ATOM   1713  CE2 PHE 0 109     -20.780  -9.177   7.559  1.00  0.00      R00  C  
ATOM   1714  CZ  PHE 0 109     -21.739  -9.836   8.331  1.00  0.00      R00  C  
ATOM   1715  H   PHE 0 109     -18.423 -10.799  11.806  1.00  0.00      R00  H  
ATOM   1716  HA  PHE 0 109     -17.096 -10.605   9.336  1.00  0.00           H  
ATOM   1717  HB3 PHE 0 109     -17.482  -7.971   9.655  1.00  0.00           H  
ATOM   1718  HB2 PHE 0 109     -18.152  -8.412  11.141  1.00  0.00           H  
ATOM   1719  HD1 PHE 0 109     -20.271  -9.868  11.312  1.00  0.00           H  
ATOM   1720  HD2 PHE 0 109     -18.723  -8.559   7.467  1.00  0.00           H  
ATOM   1721  HE1 PHE 0 109     -22.282 -10.558  10.261  1.00  0.00           H  
ATOM   1722  HE2 PHE 0 109     -20.955  -9.096   6.496  1.00  0.00           H  
ATOM   1723  HZ  PHE 0 109     -22.648  -9.905   7.751  1.00  0.00           H  
ATOM   1724  N   CYS 0 110     -15.134  -9.995  11.743  1.00  0.00      R00  N  
ATOM   1725  CA  CYS 0 110     -13.719  -9.918  12.022  1.00  0.00      R00  C  
ATOM   1726  C   CYS 0 110     -13.053 -11.067  11.303  1.00  0.00      R00  C  
ATOM   1727  O   CYS 0 110     -12.060 -10.862  10.654  1.00  0.00      R00  O  
ATOM   1728  CB  CYS 0 110     -13.413  -9.963  13.495  1.00  0.00      R00  C  
ATOM   1729  SG  CYS 0 110     -11.699  -9.867  14.020  1.00  0.00      R00  S  
ATOM   1730  H   CYS 0 110     -15.657 -10.288  12.556  1.00  0.00      R00  H  
ATOM   1731  HB2 CYS 0 110     -13.867  -9.089  13.961  1.00  0.00           H  
ATOM   1732  HB3 CYS 0 110     -13.838 -10.843  13.979  1.00  0.00           H  
ATOM   1733  HA  CYS 0 110     -13.258  -9.020  11.610  1.00  0.00           H  
ATOM   1734  N   LYS 0 111     -13.642 -12.273  11.321  1.00  0.00      R00  N  
ATOM   1735  CA  LYS 0 111     -13.257 -13.537  10.647  1.00  0.00      R00  C  
ATOM   1736  C   LYS 0 111     -13.079 -13.379   9.187  1.00  0.00      R00  C  
ATOM   1737  O   LYS 0 111     -11.990 -13.656   8.635  1.00  0.00      R00  O  
ATOM   1738  CB  LYS 0 111     -14.082 -14.776  11.049  1.00  0.00      R00  C  
ATOM   1739  CG  LYS 0 111     -14.432 -14.852  12.575  1.00  0.00      R00  C  
ATOM   1740  CD  LYS 0 111     -15.089 -16.163  13.058  1.00  0.00      R00  C  
ATOM   1741  CE  LYS 0 111     -15.909 -16.087  14.363  1.00  0.00      R00  C  
ATOM   1742  NZ  LYS 0 111     -16.692 -17.365  14.454  1.00  0.00      R00  N1+
ATOM   1743  H   LYS 0 111     -14.485 -12.448  11.848  1.00  0.00      R00  H  
ATOM   1744  HZ1 LYS 0 111     -16.199 -17.970  15.095  1.00  0.00      R00  H  
ATOM   1745  HZ2 LYS 0 111     -17.560 -17.164  14.931  1.00  0.00      R00  H  
ATOM   1746  HZ3 LYS 0 111     -16.847 -17.897  13.610  1.00  0.00      R00  H  
ATOM   1747  HA  LYS 0 111     -12.260 -13.801  10.999  1.00  0.00           H  
ATOM   1748  HB3 LYS 0 111     -13.584 -15.623  10.579  1.00  0.00           H  
ATOM   1749  HB2 LYS 0 111     -15.101 -14.770  10.661  1.00  0.00           H  
ATOM   1750  HG3 LYS 0 111     -15.132 -14.043  12.781  1.00  0.00           H  
ATOM   1751  HG2 LYS 0 111     -13.556 -14.793  13.221  1.00  0.00           H  
ATOM   1752  HD3 LYS 0 111     -14.341 -16.952  13.133  1.00  0.00           H  
ATOM   1753  HD2 LYS 0 111     -15.794 -16.388  12.258  1.00  0.00           H  
ATOM   1754  HE3 LYS 0 111     -16.617 -15.271  14.222  1.00  0.00           H  
ATOM   1755  HE2 LYS 0 111     -15.240 -15.877  15.197  1.00  0.00           H  
ATOM   1756  N   ALA 0 112     -14.085 -12.701   8.607  1.00  0.00      R00  N  
ATOM   1757  CA  ALA 0 112     -14.079 -12.271   7.220  1.00  0.00      R00  C  
ATOM   1758  C   ALA 0 112     -12.988 -11.294   6.945  1.00  0.00      R00  C  
ATOM   1759  O   ALA 0 112     -12.376 -11.564   5.943  1.00  0.00      R00  O  
ATOM   1760  CB  ALA 0 112     -15.450 -11.561   6.893  1.00  0.00      R00  C  
ATOM   1761  H   ALA 0 112     -14.900 -12.441   9.144  1.00  0.00      R00  H  
ATOM   1762  HA  ALA 0 112     -13.916 -13.138   6.580  1.00  0.00           H  
ATOM   1763  HB1 ALA 0 112     -15.431 -10.614   7.433  1.00  0.00           H  
ATOM   1764  HB2 ALA 0 112     -15.529 -11.375   5.821  1.00  0.00           H  
ATOM   1765  HB3 ALA 0 112     -16.208 -12.188   7.361  1.00  0.00           H  
ATOM   1766  N   TYR 0 113     -12.687 -10.345   7.793  1.00  0.00      R00  N  
ATOM   1767  CA  TYR 0 113     -11.780  -9.226   7.502  1.00  0.00      R00  C  
ATOM   1768  C   TYR 0 113     -10.303  -9.593   7.739  1.00  0.00      R00  C  
ATOM   1769  O   TYR 0 113      -9.476  -9.199   6.907  1.00  0.00      R00  O  
ATOM   1770  CB  TYR 0 113     -12.220  -7.920   8.319  1.00  0.00      R00  C  
ATOM   1771  CG  TYR 0 113     -11.150  -6.890   8.799  1.00  0.00      R00  C  
ATOM   1772  CD1 TYR 0 113     -10.751  -5.801   7.929  1.00  0.00      R00  C  
ATOM   1773  CE1 TYR 0 113      -9.650  -4.936   8.265  1.00  0.00      R00  C  
ATOM   1774  CD2 TYR 0 113     -10.471  -6.987  10.027  1.00  0.00      R00  C  
ATOM   1775  CE2 TYR 0 113      -9.399  -6.206  10.309  1.00  0.00      R00  C  
ATOM   1776  CZ  TYR 0 113      -9.060  -5.099   9.531  1.00  0.00      R00  C  
ATOM   1777  OH  TYR 0 113      -8.039  -4.231   9.920  1.00  0.00      R00  O  
ATOM   1778  H   TYR 0 113     -13.070 -10.368   8.727  1.00  0.00      R00  H  
ATOM   1779  HH  TYR 0 113      -7.801  -4.237  10.851  1.00  0.00      R00  H  
ATOM   1780  HA  TYR 0 113     -11.937  -8.875   6.482  1.00  0.00           H  
ATOM   1781  HB3 TYR 0 113     -12.694  -8.204   9.258  1.00  0.00           H  
ATOM   1782  HB2 TYR 0 113     -12.898  -7.333   7.699  1.00  0.00           H  
ATOM   1783  HD1 TYR 0 113     -11.124  -5.772   6.916  1.00  0.00           H  
ATOM   1784  HE1 TYR 0 113      -9.263  -4.236   7.539  1.00  0.00           H  
ATOM   1785  HD2 TYR 0 113     -10.824  -7.721  10.736  1.00  0.00           H  
ATOM   1786  HE2 TYR 0 113      -8.832  -6.351  11.217  1.00  0.00           H  
ATOM   1787  N   MET 0 114     -10.077 -10.428   8.728  1.00  0.00      R00  N  
ATOM   1788  CA  MET 0 114      -8.758 -10.974   9.002  1.00  0.00      R00  C  
ATOM   1789  C   MET 0 114      -8.317 -11.906   7.866  1.00  0.00      R00  C  
ATOM   1790  O   MET 0 114      -7.227 -11.648   7.269  1.00  0.00      R00  O  
ATOM   1791  CB  MET 0 114      -8.856 -11.760  10.378  1.00  0.00      R00  C  
ATOM   1792  CG  MET 0 114      -8.719 -10.920  11.638  1.00  0.00      R00  C  
ATOM   1793  SD  MET 0 114      -8.179 -11.872  13.056  1.00  0.00      R00  S  
ATOM   1794  CE  MET 0 114      -9.657 -12.814  13.289  1.00  0.00      R00  C  
ATOM   1795  H   MET 0 114     -10.843 -10.692   9.331  1.00  0.00      R00  H  
ATOM   1796  HA  MET 0 114      -7.934 -10.268   9.105  1.00  0.00           H  
ATOM   1797  HB3 MET 0 114      -8.060 -12.504  10.366  1.00  0.00           H  
ATOM   1798  HB2 MET 0 114      -9.781 -12.328  10.472  1.00  0.00           H  
ATOM   1799  HG3 MET 0 114      -9.706 -10.487  11.801  1.00  0.00           H  
ATOM   1800  HG2 MET 0 114      -8.050 -10.061  11.582  1.00  0.00           H  
ATOM   1801  HE1 MET 0 114      -9.577 -13.737  12.715  1.00  0.00           H  
ATOM   1802  HE2 MET 0 114      -9.964 -12.971  14.324  1.00  0.00           H  
ATOM   1803  HE3 MET 0 114     -10.451 -12.351  12.703  1.00  0.00           H  
ATOM   1804  N   ILE 0 115      -9.163 -12.910   7.493  1.00  0.00      R00  N  
ATOM   1805  CA  ILE 0 115      -8.796 -13.864   6.354  1.00  0.00      R00  C  
ATOM   1806  C   ILE 0 115      -8.598 -13.113   5.008  1.00  0.00      R00  C  
ATOM   1807  O   ILE 0 115      -7.692 -13.517   4.293  1.00  0.00      R00  O  
ATOM   1808  CB  ILE 0 115      -9.670 -15.138   6.304  1.00  0.00      R00  C  
ATOM   1809  CG2 ILE 0 115      -9.485 -16.103   5.069  1.00  0.00      R00  C  
ATOM   1810  CG1 ILE 0 115      -9.545 -15.894   7.656  1.00  0.00      R00  C  
ATOM   1811  CD1 ILE 0 115     -10.794 -16.769   7.923  1.00  0.00      R00  C  
ATOM   1812  H   ILE 0 115      -9.973 -13.176   8.034  1.00  0.00      R00  H  
ATOM   1813  HA  ILE 0 115      -7.810 -14.188   6.687  1.00  0.00           H  
ATOM   1814  HB  ILE 0 115     -10.697 -14.777   6.239  1.00  0.00           H  
ATOM   1815 HG21 ILE 0 115      -9.739 -15.726   4.079  1.00  0.00           H  
ATOM   1816 HG22 ILE 0 115      -8.433 -16.389   5.049  1.00  0.00           H  
ATOM   1817 HG23 ILE 0 115     -10.225 -16.903   5.076  1.00  0.00           H  
ATOM   1818 HG13 ILE 0 115      -9.266 -15.214   8.461  1.00  0.00           H  
ATOM   1819 HG12 ILE 0 115      -8.652 -16.513   7.570  1.00  0.00           H  
ATOM   1820 HD11 ILE 0 115     -11.465 -16.714   7.066  1.00  0.00           H  
ATOM   1821 HD12 ILE 0 115     -10.537 -17.828   7.971  1.00  0.00           H  
ATOM   1822 HD13 ILE 0 115     -11.316 -16.336   8.777  1.00  0.00           H  
ATOM   1823  N   SER 0 116      -9.428 -12.122   4.681  1.00  0.00      R00  N  
ATOM   1824  CA  SER 0 116      -9.250 -11.329   3.408  1.00  0.00      R00  C  
ATOM   1825  C   SER 0 116      -8.008 -10.385   3.487  1.00  0.00      R00  C  
ATOM   1826  O   SER 0 116      -7.123 -10.460   2.652  1.00  0.00      R00  O  
ATOM   1827  CB  SER 0 116     -10.459 -10.595   2.964  1.00  0.00      R00  C  
ATOM   1828  OG  SER 0 116     -11.059  -9.821   4.042  1.00  0.00      R00  O  
ATOM   1829  H   SER 0 116     -10.140 -11.811   5.326  1.00  0.00      R00  H  
ATOM   1830  HG  SER 0 116     -11.721 -10.407   4.415  1.00  0.00      R00  H  
ATOM   1831  HA  SER 0 116      -9.070 -12.109   2.668  1.00  0.00           H  
ATOM   1832  HB3 SER 0 116     -11.201 -11.311   2.610  1.00  0.00           H  
ATOM   1833  HB2 SER 0 116     -10.227 -10.047   2.051  1.00  0.00           H  
ATOM   1834  N   THR 0 117      -8.007  -9.378   4.392  1.00  0.00      R00  N  
ATOM   1835  CA  THR 0 117      -7.175  -8.184   4.253  1.00  0.00      R00  C  
ATOM   1836  C   THR 0 117      -5.706  -8.513   4.542  1.00  0.00      R00  C  
ATOM   1837  O   THR 0 117      -4.815  -7.995   3.866  1.00  0.00      R00  O  
ATOM   1838  CB  THR 0 117      -7.683  -7.095   5.223  1.00  0.00      R00  C  
ATOM   1839  OG1 THR 0 117      -7.558  -7.413   6.595  1.00  0.00      R00  O  
ATOM   1840  CG2 THR 0 117      -9.124  -6.673   4.849  1.00  0.00      R00  C  
ATOM   1841  H   THR 0 117      -8.840  -9.360   4.962  1.00  0.00      R00  H  
ATOM   1842  HG1 THR 0 117      -8.191  -8.125   6.719  1.00  0.00      R00  H  
ATOM   1843  HA  THR 0 117      -7.223  -7.932   3.193  1.00  0.00           H  
ATOM   1844  HB  THR 0 117      -7.100  -6.204   4.991  1.00  0.00           H  
ATOM   1845 HG21 THR 0 117      -9.235  -6.404   3.798  1.00  0.00           H  
ATOM   1846 HG22 THR 0 117      -9.981  -7.340   4.945  1.00  0.00           H  
ATOM   1847 HG23 THR 0 117      -9.484  -5.724   5.247  1.00  0.00           H  
ATOM   1848  N   GLY 0 118      -5.394  -9.465   5.477  1.00  0.00      R00  N  
ATOM   1849  CA  GLY 0 118      -4.058  -9.946   5.717  1.00  0.00      R00  C  
ATOM   1850  C   GLY 0 118      -3.491 -10.661   4.498  1.00  0.00      R00  C  
ATOM   1851  O   GLY 0 118      -2.380 -10.398   4.024  1.00  0.00      R00  O  
ATOM   1852  H   GLY 0 118      -6.129 -10.067   5.819  1.00  0.00      R00  H  
ATOM   1853  HA3 GLY 0 118      -4.022 -10.681   6.520  1.00  0.00           H  
ATOM   1854  HA2 GLY 0 118      -3.393  -9.184   6.122  1.00  0.00           H  
ATOM   1855  N   ILE 0 119      -4.372 -11.387   3.786  1.00  0.00      R00  N  
ATOM   1856  CA  ILE 0 119      -4.006 -12.005   2.492  1.00  0.00      R00  C  
ATOM   1857  C   ILE 0 119      -3.779 -11.022   1.404  1.00  0.00      R00  C  
ATOM   1858  O   ILE 0 119      -2.763 -11.133   0.644  1.00  0.00      R00  O  
ATOM   1859  CB  ILE 0 119      -5.013 -13.109   2.043  1.00  0.00      R00  C  
ATOM   1860  CG2 ILE 0 119      -5.300 -13.267   0.517  1.00  0.00      R00  C  
ATOM   1861  CG1 ILE 0 119      -4.653 -14.449   2.674  1.00  0.00      R00  C  
ATOM   1862  CD1 ILE 0 119      -5.599 -15.638   2.662  1.00  0.00      R00  C  
ATOM   1863  H   ILE 0 119      -5.348 -11.397   4.047  1.00  0.00      R00  H  
ATOM   1864  HA  ILE 0 119      -3.005 -12.428   2.569  1.00  0.00           H  
ATOM   1865  HB  ILE 0 119      -5.943 -12.775   2.502  1.00  0.00           H  
ATOM   1866 HG21 ILE 0 119      -4.490 -13.561  -0.150  1.00  0.00           H  
ATOM   1867 HG22 ILE 0 119      -5.837 -14.191   0.306  1.00  0.00           H  
ATOM   1868 HG23 ILE 0 119      -5.911 -12.484   0.069  1.00  0.00           H  
ATOM   1869 HG13 ILE 0 119      -4.463 -14.234   3.726  1.00  0.00           H  
ATOM   1870 HG12 ILE 0 119      -3.723 -14.889   2.313  1.00  0.00           H  
ATOM   1871 HD11 ILE 0 119      -5.957 -15.927   3.650  1.00  0.00           H  
ATOM   1872 HD12 ILE 0 119      -6.513 -15.424   2.108  1.00  0.00           H  
ATOM   1873 HD13 ILE 0 119      -5.189 -16.491   2.121  1.00  0.00           H  
ATOM   1874  N   ASN 0 120      -4.653 -10.019   1.306  1.00  0.00      R00  N  
ATOM   1875  CA  ASN 0 120      -4.626  -8.924   0.368  1.00  0.00      R00  C  
ATOM   1876  C   ASN 0 120      -3.286  -8.118   0.304  1.00  0.00      R00  C  
ATOM   1877  O   ASN 0 120      -2.930  -7.688  -0.784  1.00  0.00      R00  O  
ATOM   1878  CB  ASN 0 120      -5.875  -7.933   0.518  1.00  0.00      R00  C  
ATOM   1879  CG  ASN 0 120      -7.210  -8.514  -0.006  1.00  0.00      R00  C  
ATOM   1880  OD1 ASN 0 120      -8.201  -8.051   0.440  1.00  0.00      R00  O  
ATOM   1881  ND2 ASN 0 120      -7.224  -9.457  -0.864  1.00  0.00      R00  N  
ATOM   1882  H   ASN 0 120      -5.539 -10.158   1.771  1.00  0.00      R00  H  
ATOM   1883 HD21 ASN 0 120      -8.075  -9.824  -1.267  1.00  0.00      R00  H  
ATOM   1884 HD22 ASN 0 120      -6.407  -9.835  -1.321  1.00  0.00      R00  H  
ATOM   1885  HA  ASN 0 120      -4.723  -9.301  -0.650  1.00  0.00           H  
ATOM   1886  HB3 ASN 0 120      -5.607  -7.024  -0.021  1.00  0.00           H  
ATOM   1887  HB2 ASN 0 120      -5.879  -7.516   1.524  1.00  0.00           H  
ATOM   1888  N   GLN 0 121      -2.576  -7.845   1.425  1.00  0.00      R00  N  
ATOM   1889  CA  GLN 0 121      -1.339  -7.148   1.449  1.00  0.00      R00  C  
ATOM   1890  C   GLN 0 121      -0.184  -7.823   0.751  1.00  0.00      R00  C  
ATOM   1891  O   GLN 0 121       0.604  -7.136   0.089  1.00  0.00      R00  O  
ATOM   1892  CB  GLN 0 121      -1.077  -6.941   2.944  1.00  0.00      R00  C  
ATOM   1893  CG  GLN 0 121       0.244  -6.294   3.292  1.00  0.00      R00  C  
ATOM   1894  CD  GLN 0 121       0.463  -5.739   4.714  1.00  0.00      R00  C  
ATOM   1895  OE1 GLN 0 121      -0.112  -6.200   5.687  1.00  0.00      R00  O  
ATOM   1896  NE2 GLN 0 121       1.170  -4.639   4.796  1.00  0.00      R00  N  
ATOM   1897  H   GLN 0 121      -2.959  -8.180   2.297  1.00  0.00      R00  H  
ATOM   1898 HE21 GLN 0 121       1.195  -4.304   5.748  1.00  0.00      R00  H  
ATOM   1899 HE22 GLN 0 121       1.695  -4.177   4.067  1.00  0.00      R00  H  
ATOM   1900  HA  GLN 0 121      -1.571  -6.176   1.013  1.00  0.00           H  
ATOM   1901  HB3 GLN 0 121      -1.175  -7.908   3.438  1.00  0.00           H  
ATOM   1902  HB2 GLN 0 121      -1.936  -6.436   3.386  1.00  0.00           H  
ATOM   1903  HG3 GLN 0 121       0.399  -5.411   2.672  1.00  0.00           H  
ATOM   1904  HG2 GLN 0 121       1.011  -7.003   2.980  1.00  0.00           H  
ATOM   1905  N   PHE 0 122      -0.108  -9.133   0.866  1.00  0.00      R00  N  
ATOM   1906  CA  PHE 0 122       0.805 -10.007   0.196  1.00  0.00      R00  C  
ATOM   1907  C   PHE 0 122       0.373 -10.209  -1.257  1.00  0.00      R00  C  
ATOM   1908  O   PHE 0 122       1.098  -9.897  -2.169  1.00  0.00      R00  O  
ATOM   1909  CB  PHE 0 122       1.031 -11.284   1.007  1.00  0.00      R00  C  
ATOM   1910  CG  PHE 0 122       1.508 -11.024   2.420  1.00  0.00      R00  C  
ATOM   1911  CD1 PHE 0 122       2.870 -10.529   2.566  1.00  0.00      R00  C  
ATOM   1912  CD2 PHE 0 122       0.693 -11.197   3.532  1.00  0.00      R00  C  
ATOM   1913  CE1 PHE 0 122       3.327 -10.357   3.866  1.00  0.00      R00  C  
ATOM   1914  CE2 PHE 0 122       1.183 -10.922   4.793  1.00  0.00      R00  C  
ATOM   1915  CZ  PHE 0 122       2.477 -10.505   4.965  1.00  0.00      R00  C  
ATOM   1916  H   PHE 0 122      -0.771  -9.644   1.431  1.00  0.00      R00  H  
ATOM   1917  HA  PHE 0 122       1.735  -9.442   0.141  1.00  0.00           H  
ATOM   1918  HB3 PHE 0 122       1.733 -11.929   0.479  1.00  0.00           H  
ATOM   1919  HB2 PHE 0 122       0.081 -11.798   1.158  1.00  0.00           H  
ATOM   1920  HD1 PHE 0 122       3.526 -10.404   1.717  1.00  0.00           H  
ATOM   1921  HD2 PHE 0 122      -0.279 -11.631   3.349  1.00  0.00           H  
ATOM   1922  HE1 PHE 0 122       4.338 -10.053   4.093  1.00  0.00           H  
ATOM   1923  HE2 PHE 0 122       0.563 -11.119   5.655  1.00  0.00           H  
ATOM   1924  HZ  PHE 0 122       2.856 -10.296   5.954  1.00  0.00           H  
ATOM   1925  N   THR 0 123      -0.918 -10.565  -1.451  1.00  0.00      R00  N  
ATOM   1926  CA  THR 0 123      -1.463 -10.852  -2.764  1.00  0.00      R00  C  
ATOM   1927  C   THR 0 123      -1.340  -9.724  -3.737  1.00  0.00      R00  C  
ATOM   1928  O   THR 0 123      -0.921  -9.916  -4.871  1.00  0.00      R00  O  
ATOM   1929  CB  THR 0 123      -2.978 -11.215  -2.655  1.00  0.00      R00  C  
ATOM   1930  OG1 THR 0 123      -3.126 -12.438  -1.848  1.00  0.00      R00  O  
ATOM   1931  CG2 THR 0 123      -3.789 -11.400  -3.946  1.00  0.00      R00  C  
ATOM   1932  H   THR 0 123      -1.499 -10.709  -0.638  1.00  0.00      R00  H  
ATOM   1933  HG1 THR 0 123      -2.597 -12.380  -1.050  1.00  0.00      R00  H  
ATOM   1934  HA  THR 0 123      -0.824 -11.686  -3.053  1.00  0.00           H  
ATOM   1935  HB  THR 0 123      -3.467 -10.505  -1.986  1.00  0.00           H  
ATOM   1936 HG21 THR 0 123      -4.803 -11.760  -3.769  1.00  0.00           H  
ATOM   1937 HG22 THR 0 123      -3.931 -10.391  -4.334  1.00  0.00           H  
ATOM   1938 HG23 THR 0 123      -3.248 -12.026  -4.656  1.00  0.00           H  
ATOM   1939  N   SER 0 124      -1.744  -8.508  -3.351  1.00  0.00      R00  N  
ATOM   1940  CA  SER 0 124      -1.591  -7.330  -4.217  1.00  0.00      R00  C  
ATOM   1941  C   SER 0 124      -0.125  -6.965  -4.518  1.00  0.00      R00  C  
ATOM   1942  O   SER 0 124       0.129  -6.590  -5.656  1.00  0.00      R00  O  
ATOM   1943  CB  SER 0 124      -2.427  -6.146  -3.710  1.00  0.00      R00  C  
ATOM   1944  OG  SER 0 124      -2.081  -5.608  -2.465  1.00  0.00      R00  O  
ATOM   1945  H   SER 0 124      -1.976  -8.328  -2.385  1.00  0.00      R00  H  
ATOM   1946  HG  SER 0 124      -2.488  -6.243  -1.871  1.00  0.00      R00  H  
ATOM   1947  HA  SER 0 124      -1.994  -7.618  -5.187  1.00  0.00           H  
ATOM   1948  HB3 SER 0 124      -3.450  -6.501  -3.838  1.00  0.00           H  
ATOM   1949  HB2 SER 0 124      -2.280  -5.349  -4.438  1.00  0.00           H  
ATOM   1950  N   SER 0 125       0.771  -7.154  -3.545  1.00  0.00      R00  N  
ATOM   1951  CA  SER 0 125       2.199  -6.960  -3.724  1.00  0.00      R00  C  
ATOM   1952  C   SER 0 125       2.813  -8.140  -4.611  1.00  0.00      R00  C  
ATOM   1953  O   SER 0 125       3.609  -7.781  -5.496  1.00  0.00      R00  O  
ATOM   1954  CB  SER 0 125       2.951  -6.785  -2.397  1.00  0.00      R00  C  
ATOM   1955  OG  SER 0 125       4.263  -6.222  -2.409  1.00  0.00      R00  O  
ATOM   1956  H   SER 0 125       0.439  -7.499  -2.656  1.00  0.00      R00  H  
ATOM   1957  HG  SER 0 125       4.330  -5.970  -1.485  1.00  0.00      R00  H  
ATOM   1958  HA  SER 0 125       2.342  -6.049  -4.305  1.00  0.00           H  
ATOM   1959  HB3 SER 0 125       2.873  -7.749  -1.893  1.00  0.00           H  
ATOM   1960  HB2 SER 0 125       2.391  -6.030  -1.845  1.00  0.00           H  
ATOM   1961  N   ILE 0 126       2.318  -9.392  -4.587  1.00  0.00      R00  N  
ATOM   1962  CA  ILE 0 126       2.626 -10.350  -5.600  1.00  0.00      R00  C  
ATOM   1963  C   ILE 0 126       2.057  -9.843  -6.968  1.00  0.00      R00  C  
ATOM   1964  O   ILE 0 126       2.843  -9.828  -7.901  1.00  0.00      R00  O  
ATOM   1965  CB  ILE 0 126       2.029 -11.767  -5.155  1.00  0.00      R00  C  
ATOM   1966  CG2 ILE 0 126       1.867 -12.847  -6.327  1.00  0.00      R00  C  
ATOM   1967  CG1 ILE 0 126       2.824 -12.384  -3.985  1.00  0.00      R00  C  
ATOM   1968  CD1 ILE 0 126       1.925 -13.319  -3.156  1.00  0.00      R00  C  
ATOM   1969  H   ILE 0 126       1.794  -9.783  -3.817  1.00  0.00      R00  H  
ATOM   1970  HA  ILE 0 126       3.706 -10.317  -5.748  1.00  0.00           H  
ATOM   1971  HB  ILE 0 126       1.013 -11.609  -4.793  1.00  0.00           H  
ATOM   1972 HG21 ILE 0 126       1.688 -13.883  -6.039  1.00  0.00           H  
ATOM   1973 HG22 ILE 0 126       1.118 -12.426  -6.998  1.00  0.00           H  
ATOM   1974 HG23 ILE 0 126       2.832 -12.659  -6.798  1.00  0.00           H  
ATOM   1975 HG13 ILE 0 126       3.142 -11.579  -3.322  1.00  0.00           H  
ATOM   1976 HG12 ILE 0 126       3.618 -12.966  -4.455  1.00  0.00           H  
ATOM   1977 HD11 ILE 0 126       1.459 -12.751  -2.351  1.00  0.00           H  
ATOM   1978 HD12 ILE 0 126       1.041 -13.682  -3.679  1.00  0.00           H  
ATOM   1979 HD13 ILE 0 126       2.468 -14.173  -2.751  1.00  0.00           H  
ATOM   1980  N   PHE 0 127       0.816  -9.482  -7.063  1.00  0.00      R00  N  
ATOM   1981  CA  PHE 0 127       0.244  -8.907  -8.331  1.00  0.00      R00  C  
ATOM   1982  C   PHE 0 127       1.001  -7.706  -8.983  1.00  0.00      R00  C  
ATOM   1983  O   PHE 0 127       0.841  -7.572 -10.166  1.00  0.00      R00  O  
ATOM   1984  CB  PHE 0 127      -1.281  -8.589  -8.261  1.00  0.00      R00  C  
ATOM   1985  CG  PHE 0 127      -2.239  -9.735  -8.586  1.00  0.00      R00  C  
ATOM   1986  CD1 PHE 0 127      -2.714 -10.653  -7.598  1.00  0.00      R00  C  
ATOM   1987  CD2 PHE 0 127      -2.521  -9.931  -9.954  1.00  0.00      R00  C  
ATOM   1988  CE1 PHE 0 127      -3.338 -11.739  -8.044  1.00  0.00      R00  C  
ATOM   1989  CE2 PHE 0 127      -3.233 -10.986 -10.360  1.00  0.00      R00  C  
ATOM   1990  CZ  PHE 0 127      -3.619 -11.891  -9.409  1.00  0.00      R00  C  
ATOM   1991  H   PHE 0 127       0.370  -9.477  -6.156  1.00  0.00      R00  H  
ATOM   1992  HA  PHE 0 127       0.319  -9.730  -9.042  1.00  0.00           H  
ATOM   1993  HB3 PHE 0 127      -1.490  -7.649  -8.773  1.00  0.00           H  
ATOM   1994  HB2 PHE 0 127      -1.465  -8.371  -7.209  1.00  0.00           H  
ATOM   1995  HD1 PHE 0 127      -2.472 -10.423  -6.572  1.00  0.00           H  
ATOM   1996  HD2 PHE 0 127      -2.120  -9.378 -10.791  1.00  0.00           H  
ATOM   1997  HE1 PHE 0 127      -3.682 -12.548  -7.418  1.00  0.00           H  
ATOM   1998  HE2 PHE 0 127      -3.367 -11.174 -11.415  1.00  0.00           H  
ATOM   1999  HZ  PHE 0 127      -4.253 -12.676  -9.795  1.00  0.00           H  
ATOM   2000  N   LEU 0 128       1.744  -6.896  -8.222  1.00  0.00      R00  N  
ATOM   2001  CA  LEU 0 128       2.597  -5.793  -8.740  1.00  0.00      R00  C  
ATOM   2002  C   LEU 0 128       3.888  -6.336  -9.285  1.00  0.00      R00  C  
ATOM   2003  O   LEU 0 128       4.288  -5.742 -10.299  1.00  0.00      R00  O  
ATOM   2004  CB  LEU 0 128       2.801  -4.750  -7.636  1.00  0.00      R00  C  
ATOM   2005  CG  LEU 0 128       1.582  -3.810  -7.315  1.00  0.00      R00  C  
ATOM   2006  CD1 LEU 0 128       1.974  -3.053  -6.110  1.00  0.00      R00  C  
ATOM   2007  CD2 LEU 0 128       1.280  -2.895  -8.560  1.00  0.00      R00  C  
ATOM   2008  H   LEU 0 128       1.723  -6.912  -7.213  1.00  0.00      R00  H  
ATOM   2009  HA  LEU 0 128       2.050  -5.392  -9.594  1.00  0.00           H  
ATOM   2010  HB3 LEU 0 128       3.529  -4.031  -8.013  1.00  0.00           H  
ATOM   2011  HB2 LEU 0 128       3.221  -5.234  -6.754  1.00  0.00           H  
ATOM   2012  HG  LEU 0 128       0.645  -4.325  -7.102  1.00  0.00           H  
ATOM   2013 HD11 LEU 0 128       2.583  -2.157  -6.232  1.00  0.00           H  
ATOM   2014 HD12 LEU 0 128       1.070  -2.798  -5.555  1.00  0.00           H  
ATOM   2015 HD13 LEU 0 128       2.468  -3.715  -5.399  1.00  0.00           H  
ATOM   2016 HD21 LEU 0 128       1.402  -1.863  -8.229  1.00  0.00           H  
ATOM   2017 HD22 LEU 0 128       2.046  -2.994  -9.328  1.00  0.00           H  
ATOM   2018 HD23 LEU 0 128       0.312  -3.010  -9.047  1.00  0.00           H  
ATOM   2019  N   CYS 0 129       4.340  -7.523  -8.820  1.00  0.00      R00  N  
ATOM   2020  CA  CYS 0 129       5.277  -8.376  -9.485  1.00  0.00      R00  C  
ATOM   2021  C   CYS 0 129       4.828  -9.071 -10.745  1.00  0.00      R00  C  
ATOM   2022  O   CYS 0 129       5.460  -9.054 -11.747  1.00  0.00      R00  O  
ATOM   2023  CB  CYS 0 129       5.853  -9.432  -8.550  1.00  0.00      R00  C  
ATOM   2024  SG  CYS 0 129       7.367  -8.869  -7.683  1.00  0.00      R00  S  
ATOM   2025  H   CYS 0 129       4.130  -7.827  -7.880  1.00  0.00      R00  H  
ATOM   2026  HA  CYS 0 129       6.088  -7.702  -9.760  1.00  0.00           H  
ATOM   2027  HB3 CYS 0 129       6.090 -10.339  -9.107  1.00  0.00           H  
ATOM   2028  HB2 CYS 0 129       5.189  -9.603  -7.703  1.00  0.00           H  
ATOM   2029  HG  CYS 0 129       6.654  -8.101  -6.856  1.00  0.00           H  
ATOM   2030  N   ILE 0 130       3.632  -9.626 -10.683  1.00  0.00      R00  N  
ATOM   2031  CA  ILE 0 130       3.099 -10.270 -11.835  1.00  0.00      R00  C  
ATOM   2032  C   ILE 0 130       2.942  -9.296 -13.072  1.00  0.00      R00  C  
ATOM   2033  O   ILE 0 130       3.289  -9.672 -14.231  1.00  0.00      R00  O  
ATOM   2034  CB  ILE 0 130       1.614 -10.702 -11.613  1.00  0.00      R00  C  
ATOM   2035  CG2 ILE 0 130       0.844 -11.155 -12.919  1.00  0.00      R00  C  
ATOM   2036  CG1 ILE 0 130       1.537 -12.013 -10.735  1.00  0.00      R00  C  
ATOM   2037  CD1 ILE 0 130       2.067 -13.299 -11.494  1.00  0.00      R00  C  
ATOM   2038  H   ILE 0 130       3.319  -9.792  -9.737  1.00  0.00      R00  H  
ATOM   2039  HA  ILE 0 130       3.730 -11.104 -12.145  1.00  0.00           H  
ATOM   2040  HB  ILE 0 130       1.028  -9.932 -11.111  1.00  0.00           H  
ATOM   2041 HG21 ILE 0 130      -0.040 -11.760 -12.714  1.00  0.00           H  
ATOM   2042 HG22 ILE 0 130       0.567 -10.249 -13.457  1.00  0.00           H  
ATOM   2043 HG23 ILE 0 130       1.555 -11.670 -13.565  1.00  0.00           H  
ATOM   2044 HG13 ILE 0 130       0.585 -12.267 -10.269  1.00  0.00           H  
ATOM   2045 HG12 ILE 0 130       2.172 -11.800  -9.875  1.00  0.00           H  
ATOM   2046 HD11 ILE 0 130       1.853 -14.186 -10.897  1.00  0.00           H  
ATOM   2047 HD12 ILE 0 130       1.601 -13.561 -12.443  1.00  0.00           H  
ATOM   2048 HD13 ILE 0 130       3.107 -13.136 -11.778  1.00  0.00           H  
ATOM   2049  N   MET 0 131       2.614  -8.014 -12.727  1.00  0.00      R00  N  
ATOM   2050  CA  MET 0 131       2.423  -6.972 -13.714  1.00  0.00      R00  C  
ATOM   2051  C   MET 0 131       3.722  -6.570 -14.445  1.00  0.00      R00  C  
ATOM   2052  O   MET 0 131       3.691  -6.179 -15.605  1.00  0.00      R00  O  
ATOM   2053  CB  MET 0 131       1.548  -5.894 -13.061  1.00  0.00      R00  C  
ATOM   2054  CG  MET 0 131       0.035  -6.286 -13.038  1.00  0.00      R00  C  
ATOM   2055  SD  MET 0 131      -0.996  -4.873 -12.588  1.00  0.00      R00  S  
ATOM   2056  CE  MET 0 131      -1.405  -5.335 -10.854  1.00  0.00      R00  C  
ATOM   2057  H   MET 0 131       2.324  -7.838 -11.776  1.00  0.00      R00  H  
ATOM   2058  HA  MET 0 131       1.745  -7.289 -14.506  1.00  0.00           H  
ATOM   2059  HB3 MET 0 131       1.617  -4.987 -13.661  1.00  0.00           H  
ATOM   2060  HB2 MET 0 131       1.882  -5.541 -12.085  1.00  0.00           H  
ATOM   2061  HG3 MET 0 131      -0.194  -7.122 -12.377  1.00  0.00           H  
ATOM   2062  HG2 MET 0 131      -0.115  -6.653 -14.053  1.00  0.00           H  
ATOM   2063  HE1 MET 0 131      -0.451  -5.452 -10.341  1.00  0.00           H  
ATOM   2064  HE2 MET 0 131      -1.978  -4.530 -10.394  1.00  0.00           H  
ATOM   2065  HE3 MET 0 131      -2.000  -6.245 -10.774  1.00  0.00           H  
ATOM   2066  N   SER 0 132       4.870  -6.572 -13.784  1.00  0.00      R00  N  
ATOM   2067  CA  SER 0 132       6.179  -6.331 -14.377  1.00  0.00      R00  C  
ATOM   2068  C   SER 0 132       6.937  -7.568 -14.999  1.00  0.00      R00  C  
ATOM   2069  O   SER 0 132       7.725  -7.405 -15.980  1.00  0.00      R00  O  
ATOM   2070  CB  SER 0 132       6.944  -5.531 -13.327  1.00  0.00      R00  C  
ATOM   2071  OG  SER 0 132       6.881  -6.123 -12.012  1.00  0.00      R00  O  
ATOM   2072  H   SER 0 132       4.791  -6.832 -12.811  1.00  0.00      R00  H  
ATOM   2073  HG  SER 0 132       6.065  -5.798 -11.625  1.00  0.00      R00  H  
ATOM   2074  HA  SER 0 132       6.045  -5.722 -15.271  1.00  0.00           H  
ATOM   2075  HB3 SER 0 132       6.494  -4.539 -13.326  1.00  0.00           H  
ATOM   2076  HB2 SER 0 132       7.967  -5.408 -13.684  1.00  0.00           H  
ATOM   2077  N   ALA 0 133       6.723  -8.775 -14.410  1.00  0.00      R00  N  
ATOM   2078  CA  ALA 0 133       7.190 -10.008 -14.971  1.00  0.00      R00  C  
ATOM   2079  C   ALA 0 133       6.607 -10.341 -16.336  1.00  0.00      R00  C  
ATOM   2080  O   ALA 0 133       7.449 -10.742 -17.190  1.00  0.00      R00  O  
ATOM   2081  CB  ALA 0 133       7.050 -11.213 -14.099  1.00  0.00      R00  C  
ATOM   2082  H   ALA 0 133       6.037  -8.859 -13.673  1.00  0.00      R00  H  
ATOM   2083  HA  ALA 0 133       8.275  -9.936 -15.050  1.00  0.00           H  
ATOM   2084  HB1 ALA 0 133       7.678 -11.106 -13.215  1.00  0.00           H  
ATOM   2085  HB2 ALA 0 133       5.992 -11.288 -13.850  1.00  0.00           H  
ATOM   2086  HB3 ALA 0 133       7.397 -12.100 -14.630  1.00  0.00           H  
ATOM   2087  N   ASP 0 134       5.343  -9.985 -16.516  1.00  0.00      R00  N  
ATOM   2088  CA  ASP 0 134       4.586 -10.042 -17.787  1.00  0.00      R00  C  
ATOM   2089  C   ASP 0 134       5.431  -9.260 -18.868  1.00  0.00      R00  C  
ATOM   2090  O   ASP 0 134       5.626  -9.810 -19.956  1.00  0.00      R00  O  
ATOM   2091  CB  ASP 0 134       3.226  -9.410 -17.555  1.00  0.00      R00  C  
ATOM   2092  CG  ASP 0 134       2.371  -9.199 -18.740  1.00  0.00      R00  C  
ATOM   2093  OD1 ASP 0 134       1.845 -10.172 -19.308  1.00  0.00      R00  O  
ATOM   2094  OD2 ASP 0 134       2.314  -8.062 -19.167  1.00  0.00      R00  O1-
ATOM   2095  H   ASP 0 134       4.829  -9.502 -15.793  1.00  0.00      R00  H  
ATOM   2096  HA  ASP 0 134       4.482 -11.091 -18.064  1.00  0.00           H  
ATOM   2097  HB3 ASP 0 134       3.301  -8.462 -17.024  1.00  0.00           H  
ATOM   2098  HB2 ASP 0 134       2.670 -10.076 -16.895  1.00  0.00           H  
ATOM   2099  N   ARG 0 135       5.781  -7.995 -18.573  1.00  0.00      R00  N  
ATOM   2100  CA  ARG 0 135       6.453  -7.048 -19.478  1.00  0.00      R00  C  
ATOM   2101  C   ARG 0 135       7.928  -7.453 -19.744  1.00  0.00      R00  C  
ATOM   2102  O   ARG 0 135       8.418  -7.238 -20.839  1.00  0.00      R00  O  
ATOM   2103  CB  ARG 0 135       6.455  -5.599 -18.813  1.00  0.00      R00  C  
ATOM   2104  CG  ARG 0 135       5.096  -4.968 -18.382  1.00  0.00      R00  C  
ATOM   2105  CD  ARG 0 135       4.204  -4.666 -19.610  1.00  0.00      R00  C  
ATOM   2106  NE  ARG 0 135       2.924  -3.934 -19.241  1.00  0.00      R00  N  
ATOM   2107  CZ  ARG 0 135       2.518  -2.709 -19.454  1.00  0.00      R00  C  
ATOM   2108  NH1 ARG 0 135       3.346  -1.685 -19.710  1.00  0.00      R00  N  
ATOM   2109  NH2 ARG 0 135       1.178  -2.462 -19.328  1.00  0.00      R00  N1+
ATOM   2110  H   ARG 0 135       5.425  -7.695 -17.677  1.00  0.00      R00  H  
ATOM   2111  HE  ARG 0 135       2.336  -4.580 -18.735  1.00  0.00      R00  H  
ATOM   2112 HH11 ARG 0 135       3.100  -0.707 -19.649  1.00  0.00      R00  H  
ATOM   2113 HH12 ARG 0 135       4.344  -1.769 -19.839  1.00  0.00      R00  H  
ATOM   2114 HH21 ARG 0 135       0.824  -1.518 -19.386  1.00  0.00      R00  H  
ATOM   2115 HH22 ARG 0 135       0.537  -3.181 -19.024  1.00  0.00      R00  H  
ATOM   2116  HA  ARG 0 135       6.100  -7.113 -20.507  1.00  0.00           H  
ATOM   2117  HB3 ARG 0 135       7.049  -4.875 -19.371  1.00  0.00           H  
ATOM   2118  HB2 ARG 0 135       6.922  -5.667 -17.830  1.00  0.00           H  
ATOM   2119  HG3 ARG 0 135       5.243  -3.991 -17.921  1.00  0.00           H  
ATOM   2120  HG2 ARG 0 135       4.581  -5.510 -17.588  1.00  0.00           H  
ATOM   2121  HD3 ARG 0 135       3.930  -5.589 -20.121  1.00  0.00           H  
ATOM   2122  HD2 ARG 0 135       4.726  -3.963 -20.260  1.00  0.00           H  
ATOM   2123  N   TYR 0 136       8.636  -8.095 -18.782  1.00  0.00      R00  N  
ATOM   2124  CA  TYR 0 136      10.005  -8.640 -18.936  1.00  0.00      R00  C  
ATOM   2125  C   TYR 0 136       9.908  -9.888 -19.836  1.00  0.00      R00  C  
ATOM   2126  O   TYR 0 136      10.474  -9.944 -20.890  1.00  0.00      R00  O  
ATOM   2127  CB  TYR 0 136      10.636  -8.864 -17.574  1.00  0.00      R00  C  
ATOM   2128  CG  TYR 0 136      12.005  -9.520 -17.391  1.00  0.00      R00  C  
ATOM   2129  CD1 TYR 0 136      13.142  -9.239 -18.254  1.00  0.00      R00  C  
ATOM   2130  CE1 TYR 0 136      14.401  -9.835 -18.072  1.00  0.00      R00  C  
ATOM   2131  CD2 TYR 0 136      12.216 -10.394 -16.300  1.00  0.00      R00  C  
ATOM   2132  CE2 TYR 0 136      13.462 -10.882 -16.015  1.00  0.00      R00  C  
ATOM   2133  CZ  TYR 0 136      14.511 -10.717 -16.958  1.00  0.00      R00  C  
ATOM   2134  OH  TYR 0 136      15.624 -11.451 -16.880  1.00  0.00      R00  O  
ATOM   2135  H   TYR 0 136       8.146  -8.314 -17.926  1.00  0.00      R00  H  
ATOM   2136  HH  TYR 0 136      15.579 -12.264 -16.371  1.00  0.00      R00  H  
ATOM   2137  HA  TYR 0 136      10.602  -7.942 -19.523  1.00  0.00           H  
ATOM   2138  HB3 TYR 0 136       9.911  -9.482 -17.044  1.00  0.00           H  
ATOM   2139  HB2 TYR 0 136      10.607  -7.949 -16.982  1.00  0.00           H  
ATOM   2140  HD1 TYR 0 136      13.011  -8.440 -18.969  1.00  0.00           H  
ATOM   2141  HE1 TYR 0 136      15.250  -9.770 -18.736  1.00  0.00           H  
ATOM   2142  HD2 TYR 0 136      11.461 -10.635 -15.567  1.00  0.00           H  
ATOM   2143  HE2 TYR 0 136      13.549 -11.445 -15.098  1.00  0.00           H  
ATOM   2144  N   ILE 0 137       8.907 -10.752 -19.504  1.00  0.00      R00  N  
ATOM   2145  CA  ILE 0 137       8.521 -11.878 -20.403  1.00  0.00      R00  C  
ATOM   2146  C   ILE 0 137       8.143 -11.408 -21.824  1.00  0.00      R00  C  
ATOM   2147  O   ILE 0 137       8.505 -12.140 -22.793  1.00  0.00      R00  O  
ATOM   2148  CB  ILE 0 137       7.358 -12.790 -19.843  1.00  0.00      R00  C  
ATOM   2149  CG2 ILE 0 137       6.856 -13.832 -20.850  1.00  0.00      R00  C  
ATOM   2150  CG1 ILE 0 137       7.853 -13.481 -18.620  1.00  0.00      R00  C  
ATOM   2151  CD1 ILE 0 137       6.722 -13.966 -17.634  1.00  0.00      R00  C  
ATOM   2152  H   ILE 0 137       8.524 -10.703 -18.571  1.00  0.00      R00  H  
ATOM   2153  HA  ILE 0 137       9.405 -12.487 -20.592  1.00  0.00           H  
ATOM   2154  HB  ILE 0 137       6.484 -12.242 -19.490  1.00  0.00           H  
ATOM   2155 HG21 ILE 0 137       6.121 -13.447 -21.557  1.00  0.00           H  
ATOM   2156 HG22 ILE 0 137       7.714 -14.257 -21.372  1.00  0.00           H  
ATOM   2157 HG23 ILE 0 137       6.352 -14.725 -20.481  1.00  0.00           H  
ATOM   2158 HG13 ILE 0 137       8.387 -12.754 -18.009  1.00  0.00           H  
ATOM   2159 HG12 ILE 0 137       8.548 -14.269 -18.914  1.00  0.00           H  
ATOM   2160 HD11 ILE 0 137       6.453 -15.021 -17.582  1.00  0.00           H  
ATOM   2161 HD12 ILE 0 137       6.973 -13.759 -16.594  1.00  0.00           H  
ATOM   2162 HD13 ILE 0 137       5.788 -13.433 -17.812  1.00  0.00           H  
ATOM   2163  N   ALA 0 138       7.363 -10.367 -22.005  1.00  0.00      R00  N  
ATOM   2164  CA  ALA 0 138       6.896  -9.912 -23.288  1.00  0.00      R00  C  
ATOM   2165  C   ALA 0 138       7.875  -9.321 -24.332  1.00  0.00      R00  C  
ATOM   2166  O   ALA 0 138       7.704  -9.610 -25.551  1.00  0.00      R00  O  
ATOM   2167  CB  ALA 0 138       5.787  -8.858 -23.095  1.00  0.00      R00  C  
ATOM   2168  H   ALA 0 138       6.839  -9.942 -21.253  1.00  0.00      R00  H  
ATOM   2169  HA  ALA 0 138       6.413 -10.768 -23.759  1.00  0.00           H  
ATOM   2170  HB1 ALA 0 138       5.376  -8.426 -24.007  1.00  0.00           H  
ATOM   2171  HB2 ALA 0 138       5.034  -9.252 -22.413  1.00  0.00           H  
ATOM   2172  HB3 ALA 0 138       6.130  -7.981 -22.547  1.00  0.00           H  
ATOM   2173  N   VAL 0 139       8.948  -8.568 -23.911  1.00  0.00      R00  N  
ATOM   2174  CA  VAL 0 139      10.176  -8.386 -24.686  1.00  0.00      R00  C  
ATOM   2175  C   VAL 0 139      10.990  -9.631 -24.884  1.00  0.00      R00  C  
ATOM   2176  O   VAL 0 139      11.522  -9.852 -25.938  1.00  0.00      R00  O  
ATOM   2177  CB  VAL 0 139      11.098  -7.196 -23.988  1.00  0.00      R00  C  
ATOM   2178  CG1 VAL 0 139      10.579  -5.785 -24.366  1.00  0.00      R00  C  
ATOM   2179  CG2 VAL 0 139      11.402  -7.467 -22.533  1.00  0.00      R00  C  
ATOM   2180  H   VAL 0 139       9.013  -8.263 -22.950  1.00  0.00      R00  H  
ATOM   2181  HA  VAL 0 139       9.866  -7.987 -25.652  1.00  0.00           H  
ATOM   2182  HB  VAL 0 139      12.059  -7.241 -24.500  1.00  0.00           H  
ATOM   2183 HG11 VAL 0 139       9.556  -5.564 -24.061  1.00  0.00           H  
ATOM   2184 HG12 VAL 0 139      11.247  -5.006 -24.000  1.00  0.00           H  
ATOM   2185 HG13 VAL 0 139      10.477  -5.672 -25.445  1.00  0.00           H  
ATOM   2186 HG21 VAL 0 139      11.846  -8.453 -22.399  1.00  0.00           H  
ATOM   2187 HG22 VAL 0 139      11.937  -6.631 -22.082  1.00  0.00           H  
ATOM   2188 HG23 VAL 0 139      10.414  -7.471 -22.073  1.00  0.00           H  
ATOM   2189  N   CYS 0 140      11.129 -10.412 -23.859  1.00  0.00      R00  N  
ATOM   2190  CA  CYS 0 140      12.006 -11.555 -23.777  1.00  0.00      R00  C  
ATOM   2191  C   CYS 0 140      11.567 -12.710 -24.711  1.00  0.00      R00  C  
ATOM   2192  O   CYS 0 140      12.226 -12.944 -25.723  1.00  0.00      R00  O  
ATOM   2193  CB  CYS 0 140      12.283 -12.075 -22.355  1.00  0.00      R00  C  
ATOM   2194  SG  CYS 0 140      13.448 -10.932 -21.577  1.00  0.00      R00  S  
ATOM   2195  H   CYS 0 140      10.673 -10.154 -22.995  1.00  0.00      R00  H  
ATOM   2196  HA  CYS 0 140      12.951 -11.169 -24.161  1.00  0.00           H  
ATOM   2197  HB3 CYS 0 140      12.822 -13.005 -22.535  1.00  0.00           H  
ATOM   2198  HB2 CYS 0 140      11.300 -12.178 -21.897  1.00  0.00           H  
ATOM   2199  HG  CYS 0 140      12.529  -9.971 -21.444  1.00  0.00           H  
ATOM   2200  N   HIS 0 141      10.422 -13.363 -24.437  1.00  0.00      R00  N  
ATOM   2201  CA  HIS 0 141       9.692 -14.366 -25.229  1.00  0.00      R00  C  
ATOM   2202  C   HIS 0 141       8.303 -13.745 -25.543  1.00  0.00      R00  C  
ATOM   2203  O   HIS 0 141       7.276 -14.053 -24.931  1.00  0.00      R00  O  
ATOM   2204  CB  HIS 0 141       9.651 -15.724 -24.397  1.00  0.00      R00  C  
ATOM   2205  CG  HIS 0 141      11.039 -16.340 -24.267  1.00  0.00      R00  C  
ATOM   2206  ND1 HIS 0 141      11.737 -16.434 -23.110  1.00  0.00      R00  N  
ATOM   2207  CD2 HIS 0 141      11.648 -17.213 -25.132  1.00  0.00      R00  C  
ATOM   2208  NE2 HIS 0 141      12.840 -17.623 -24.636  1.00  0.00      R00  N  
ATOM   2209  CE1 HIS 0 141      12.765 -17.248 -23.354  1.00  0.00      R00  C  
ATOM   2210  H   HIS 0 141       9.749 -12.923 -23.826  1.00  0.00      R00  H  
ATOM   2211  HD1 HIS 0 141      11.605 -15.933 -22.243  1.00  0.00      R00  H  
ATOM   2212  HA  HIS 0 141      10.186 -14.734 -26.128  1.00  0.00           H  
ATOM   2213  HB3 HIS 0 141       8.995 -16.482 -24.825  1.00  0.00           H  
ATOM   2214  HB2 HIS 0 141       9.316 -15.418 -23.406  1.00  0.00           H  
ATOM   2215  HD2 HIS 0 141      11.209 -17.572 -26.051  1.00  0.00           H  
ATOM   2216  HE1 HIS 0 141      13.452 -17.447 -22.545  1.00  0.00           H  
ATOM   2217  N   PRO 0 142       8.207 -13.013 -26.675  1.00  0.00      R00  N  
ATOM   2218  CA  PRO 0 142       6.889 -12.744 -27.244  1.00  0.00      R00  C  
ATOM   2219  C   PRO 0 142       6.096 -13.920 -27.767  1.00  0.00      R00  C  
ATOM   2220  O   PRO 0 142       4.864 -13.782 -27.963  1.00  0.00      R00  O  
ATOM   2221  CD  PRO 0 142       9.338 -12.513 -27.538  1.00  0.00      R00  C  
ATOM   2222  CB  PRO 0 142       7.195 -11.677 -28.299  1.00  0.00      R00  C  
ATOM   2223  CG  PRO 0 142       8.615 -11.996 -28.750  1.00  0.00      R00  C  
ATOM   2224  HD2 PRO 0 142      10.053 -13.310 -27.742  1.00  0.00           H  
ATOM   2225  HD3 PRO 0 142       9.759 -11.704 -26.941  1.00  0.00           H  
ATOM   2226  HA  PRO 0 142       6.254 -12.310 -26.472  1.00  0.00           H  
ATOM   2227  HB3 PRO 0 142       7.122 -10.672 -27.884  1.00  0.00           H  
ATOM   2228  HB2 PRO 0 142       6.533 -11.700 -29.164  1.00  0.00           H  
ATOM   2229  HG2 PRO 0 142       8.648 -12.709 -29.574  1.00  0.00           H  
ATOM   2230  HG3 PRO 0 142       9.037 -11.058 -29.110  1.00  0.00           H  
ATOM   2231  N   ILE 0 143       6.675 -15.113 -27.912  1.00  0.00      R00  N  
ATOM   2232  CA  ILE 0 143       5.872 -16.338 -28.205  1.00  0.00      R00  C  
ATOM   2233  C   ILE 0 143       5.145 -16.861 -26.925  1.00  0.00      R00  C  
ATOM   2234  O   ILE 0 143       4.190 -17.634 -27.053  1.00  0.00      R00  O  
ATOM   2235  CB  ILE 0 143       6.837 -17.478 -28.819  1.00  0.00      R00  C  
ATOM   2236  CG2 ILE 0 143       7.807 -18.088 -27.888  1.00  0.00      R00  C  
ATOM   2237  CG1 ILE 0 143       6.036 -18.637 -29.536  1.00  0.00      R00  C  
ATOM   2238  CD1 ILE 0 143       6.852 -19.701 -30.278  1.00  0.00      R00  C  
ATOM   2239  H   ILE 0 143       7.672 -15.250 -27.994  1.00  0.00      R00  H  
ATOM   2240  HA  ILE 0 143       5.171 -16.146 -29.017  1.00  0.00           H  
ATOM   2241  HB  ILE 0 143       7.393 -16.831 -29.498  1.00  0.00           H  
ATOM   2242 HG21 ILE 0 143       8.631 -18.480 -28.484  1.00  0.00           H  
ATOM   2243 HG22 ILE 0 143       8.226 -17.285 -27.280  1.00  0.00           H  
ATOM   2244 HG23 ILE 0 143       7.453 -18.904 -27.259  1.00  0.00           H  
ATOM   2245 HG13 ILE 0 143       5.410 -18.194 -30.310  1.00  0.00           H  
ATOM   2246 HG12 ILE 0 143       5.242 -19.112 -28.960  1.00  0.00           H  
ATOM   2247 HD11 ILE 0 143       7.335 -20.416 -29.612  1.00  0.00           H  
ATOM   2248 HD12 ILE 0 143       6.231 -20.219 -31.009  1.00  0.00           H  
ATOM   2249 HD13 ILE 0 143       7.657 -19.184 -30.799  1.00  0.00           H  
ATOM   2250  N   ALA 0 144       5.505 -16.342 -25.758  1.00  0.00      R00  N  
ATOM   2251  CA  ALA 0 144       4.915 -16.629 -24.430  1.00  0.00      R00  C  
ATOM   2252  C   ALA 0 144       3.856 -15.639 -23.946  1.00  0.00      R00  C  
ATOM   2253  O   ALA 0 144       2.768 -16.071 -23.528  1.00  0.00      R00  O  
ATOM   2254  CB  ALA 0 144       6.054 -16.693 -23.373  1.00  0.00      R00  C  
ATOM   2255  H   ALA 0 144       6.224 -15.633 -25.785  1.00  0.00      R00  H  
ATOM   2256  HA  ALA 0 144       4.345 -17.553 -24.329  1.00  0.00           H  
ATOM   2257  HB1 ALA 0 144       6.642 -15.776 -23.410  1.00  0.00           H  
ATOM   2258  HB2 ALA 0 144       5.764 -16.757 -22.324  1.00  0.00           H  
ATOM   2259  HB3 ALA 0 144       6.639 -17.592 -23.566  1.00  0.00           H  
ATOM   2260  N   ALA 0 145       4.146 -14.352 -24.137  1.00  0.00      R00  N  
ATOM   2261  CA  ALA 0 145       3.314 -13.184 -23.740  1.00  0.00      R00  C  
ATOM   2262  C   ALA 0 145       1.776 -13.353 -24.044  1.00  0.00      R00  C  
ATOM   2263  O   ALA 0 145       0.990 -13.369 -23.077  1.00  0.00      R00  O  
ATOM   2264  CB  ALA 0 145       3.819 -11.837 -24.324  1.00  0.00      R00  C  
ATOM   2265  H   ALA 0 145       5.060 -14.015 -24.402  1.00  0.00      R00  H  
ATOM   2266  HA  ALA 0 145       3.307 -13.077 -22.656  1.00  0.00           H  
ATOM   2267  HB1 ALA 0 145       4.549 -11.925 -25.129  1.00  0.00           H  
ATOM   2268  HB2 ALA 0 145       2.988 -11.266 -24.741  1.00  0.00           H  
ATOM   2269  HB3 ALA 0 145       4.206 -11.232 -23.505  1.00  0.00           H  
ATOM   2270  N   PRO 0 146       1.386 -13.701 -25.250  1.00  0.00      R00  N  
ATOM   2271  CA  PRO 0 146      -0.042 -13.936 -25.526  1.00  0.00      R00  C  
ATOM   2272  C   PRO 0 146      -0.651 -15.208 -24.935  1.00  0.00      R00  C  
ATOM   2273  O   PRO 0 146      -1.858 -15.152 -24.692  1.00  0.00      R00  O  
ATOM   2274  CD  PRO 0 146       2.209 -13.774 -26.447  1.00  0.00      R00  C  
ATOM   2275  CB  PRO 0 146      -0.104 -13.851 -27.101  1.00  0.00      R00  C  
ATOM   2276  CG  PRO 0 146       1.285 -14.299 -27.546  1.00  0.00      R00  C  
ATOM   2277  HD2 PRO 0 146       3.134 -14.332 -26.298  1.00  0.00           H  
ATOM   2278  HD3 PRO 0 146       2.556 -12.772 -26.702  1.00  0.00           H  
ATOM   2279  HA  PRO 0 146      -0.628 -13.118 -25.108  1.00  0.00           H  
ATOM   2280  HB3 PRO 0 146      -0.204 -12.845 -27.507  1.00  0.00           H  
ATOM   2281  HB2 PRO 0 146      -0.774 -14.516 -27.646  1.00  0.00           H  
ATOM   2282  HG2 PRO 0 146       1.301 -15.389 -27.562  1.00  0.00           H  
ATOM   2283  HG3 PRO 0 146       1.526 -14.013 -28.570  1.00  0.00           H  
ATOM   2284  N   ARG 0 147       0.187 -16.239 -24.623  1.00  0.00      R00  N  
ATOM   2285  CA  ARG 0 147      -0.231 -17.475 -23.941  1.00  0.00      R00  C  
ATOM   2286  C   ARG 0 147      -0.438 -17.211 -22.421  1.00  0.00      R00  C  
ATOM   2287  O   ARG 0 147      -1.480 -17.637 -21.898  1.00  0.00      R00  O  
ATOM   2288  CB  ARG 0 147       0.914 -18.640 -24.178  1.00  0.00      R00  C  
ATOM   2289  CG  ARG 0 147       1.336 -18.975 -25.645  1.00  0.00      R00  C  
ATOM   2290  CD  ARG 0 147       2.340 -20.178 -25.776  1.00  0.00      R00  C  
ATOM   2291  NE  ARG 0 147       1.828 -21.422 -25.149  1.00  0.00      R00  N  
ATOM   2292  CZ  ARG 0 147       2.454 -22.616 -24.912  1.00  0.00      R00  C  
ATOM   2293  NH1 ARG 0 147       1.726 -23.613 -24.324  1.00  0.00      R00  N  
ATOM   2294  NH2 ARG 0 147       3.714 -22.853 -25.167  1.00  0.00      R00  N1+
ATOM   2295  H   ARG 0 147       1.196 -16.225 -24.658  1.00  0.00      R00  H  
ATOM   2296  HE  ARG 0 147       0.836 -21.330 -24.983  1.00  0.00      R00  H  
ATOM   2297 HH11 ARG 0 147       2.188 -24.467 -24.050  1.00  0.00      R00  H  
ATOM   2298 HH12 ARG 0 147       0.769 -23.528 -24.012  1.00  0.00      R00  H  
ATOM   2299 HH21 ARG 0 147       4.120 -23.777 -25.138  1.00  0.00      R00  H  
ATOM   2300 HH22 ARG 0 147       4.267 -22.176 -25.675  1.00  0.00      R00  H  
ATOM   2301  HA  ARG 0 147      -1.213 -17.794 -24.291  1.00  0.00           H  
ATOM   2302  HB3 ARG 0 147       0.634 -19.583 -23.708  1.00  0.00           H  
ATOM   2303  HB2 ARG 0 147       1.850 -18.369 -23.689  1.00  0.00           H  
ATOM   2304  HG3 ARG 0 147       1.878 -18.119 -26.049  1.00  0.00           H  
ATOM   2305  HG2 ARG 0 147       0.562 -19.210 -26.376  1.00  0.00           H  
ATOM   2306  HD3 ARG 0 147       3.239 -19.840 -25.261  1.00  0.00           H  
ATOM   2307  HD2 ARG 0 147       2.535 -20.389 -26.827  1.00  0.00           H  
ATOM   2308  N   LEU 0 148       0.328 -16.354 -21.744  1.00  0.00      R00  N  
ATOM   2309  CA  LEU 0 148       0.132 -15.975 -20.316  1.00  0.00      R00  C  
ATOM   2310  C   LEU 0 148      -1.135 -15.151 -20.080  1.00  0.00      R00  C  
ATOM   2311  O   LEU 0 148      -1.803 -15.256 -19.055  1.00  0.00      R00  O  
ATOM   2312  CB  LEU 0 148       1.334 -15.144 -19.833  1.00  0.00      R00  C  
ATOM   2313  CG  LEU 0 148       2.699 -15.852 -19.837  1.00  0.00      R00  C  
ATOM   2314  CD1 LEU 0 148       3.844 -14.794 -19.550  1.00  0.00      R00  C  
ATOM   2315  CD2 LEU 0 148       2.803 -17.055 -18.924  1.00  0.00      R00  C  
ATOM   2316  H   LEU 0 148       1.121 -15.893 -22.167  1.00  0.00      R00  H  
ATOM   2317  HA  LEU 0 148      -0.099 -16.911 -19.806  1.00  0.00           H  
ATOM   2318  HB3 LEU 0 148       1.218 -14.842 -18.792  1.00  0.00           H  
ATOM   2319  HB2 LEU 0 148       1.415 -14.263 -20.470  1.00  0.00           H  
ATOM   2320  HG  LEU 0 148       2.830 -16.146 -20.878  1.00  0.00           H  
ATOM   2321 HD11 LEU 0 148       4.211 -14.376 -20.488  1.00  0.00           H  
ATOM   2322 HD12 LEU 0 148       3.278 -13.938 -19.183  1.00  0.00           H  
ATOM   2323 HD13 LEU 0 148       4.583 -15.077 -18.800  1.00  0.00           H  
ATOM   2324 HD21 LEU 0 148       1.869 -17.496 -18.576  1.00  0.00           H  
ATOM   2325 HD22 LEU 0 148       3.318 -17.842 -19.475  1.00  0.00           H  
ATOM   2326 HD23 LEU 0 148       3.362 -16.918 -17.998  1.00  0.00           H  
ATOM   2327  N   ARG 0 149      -1.396 -14.258 -21.040  1.00  0.00      R00  N  
ATOM   2328  CA  ARG 0 149      -2.509 -13.287 -21.141  1.00  0.00      R00  C  
ATOM   2329  C   ARG 0 149      -3.721 -13.864 -21.804  1.00  0.00      R00  C  
ATOM   2330  O   ARG 0 149      -4.690 -13.141 -22.110  1.00  0.00      R00  O  
ATOM   2331  CB  ARG 0 149      -2.059 -12.143 -21.998  1.00  0.00      R00  C  
ATOM   2332  CG  ARG 0 149      -0.865 -11.350 -21.408  1.00  0.00      R00  C  
ATOM   2333  CD  ARG 0 149      -0.240 -10.355 -22.404  1.00  0.00      R00  C  
ATOM   2334  NE  ARG 0 149       0.823  -9.586 -21.832  1.00  0.00      R00  N  
ATOM   2335  CZ  ARG 0 149       1.390  -8.630 -22.446  1.00  0.00      R00  C  
ATOM   2336  NH1 ARG 0 149       2.265  -7.816 -21.774  1.00  0.00      R00  N  
ATOM   2337  NH2 ARG 0 149       1.378  -8.502 -23.750  1.00  0.00      R00  N1+
ATOM   2338  H   ARG 0 149      -0.759 -14.199 -21.821  1.00  0.00      R00  H  
ATOM   2339  HE  ARG 0 149       1.257  -9.866 -20.964  1.00  0.00      R00  H  
ATOM   2340 HH11 ARG 0 149       2.921  -7.161 -22.175  1.00  0.00      R00  H  
ATOM   2341 HH12 ARG 0 149       2.233  -7.834 -20.765  1.00  0.00      R00  H  
ATOM   2342 HH21 ARG 0 149       2.145  -7.981 -24.151  1.00  0.00      R00  H  
ATOM   2343 HH22 ARG 0 149       0.741  -9.054 -24.306  1.00  0.00      R00  H  
ATOM   2344  HA  ARG 0 149      -2.801 -12.780 -20.221  1.00  0.00           H  
ATOM   2345  HB3 ARG 0 149      -2.832 -11.377 -22.059  1.00  0.00           H  
ATOM   2346  HB2 ARG 0 149      -1.735 -12.518 -22.969  1.00  0.00           H  
ATOM   2347  HG3 ARG 0 149      -0.104 -12.069 -21.107  1.00  0.00           H  
ATOM   2348  HG2 ARG 0 149      -1.127 -10.799 -20.505  1.00  0.00           H  
ATOM   2349  HD3 ARG 0 149      -0.985  -9.690 -22.838  1.00  0.00           H  
ATOM   2350  HD2 ARG 0 149       0.295 -10.889 -23.190  1.00  0.00           H  
ATOM   2351  N   THR 0 150      -3.810 -15.202 -21.920  1.00  0.00      R00  N  
ATOM   2352  CA  THR 0 150      -5.079 -15.931 -22.053  1.00  0.00      R00  C  
ATOM   2353  C   THR 0 150      -5.832 -15.762 -20.698  1.00  0.00      R00  C  
ATOM   2354  O   THR 0 150      -5.179 -15.756 -19.635  1.00  0.00      R00  O  
ATOM   2355  CB  THR 0 150      -4.838 -17.538 -22.274  1.00  0.00      R00  C  
ATOM   2356  OG1 THR 0 150      -4.170 -18.115 -21.171  1.00  0.00      R00  O  
ATOM   2357  CG2 THR 0 150      -4.135 -17.788 -23.543  1.00  0.00      R00  C  
ATOM   2358  H   THR 0 150      -2.983 -15.764 -21.779  1.00  0.00      R00  H  
ATOM   2359  HG1 THR 0 150      -3.241 -17.882 -21.226  1.00  0.00      R00  H  
ATOM   2360  HA  THR 0 150      -5.565 -15.511 -22.933  1.00  0.00           H  
ATOM   2361  HB  THR 0 150      -5.786 -18.072 -22.196  1.00  0.00           H  
ATOM   2362 HG21 THR 0 150      -3.649 -18.758 -23.644  1.00  0.00           H  
ATOM   2363 HG22 THR 0 150      -4.834 -17.779 -24.379  1.00  0.00           H  
ATOM   2364 HG23 THR 0 150      -3.392 -17.010 -23.717  1.00  0.00           H  
ATOM   2365  N   PRO 0 151      -7.167 -15.547 -20.763  1.00  0.00      R00  N  
ATOM   2366  CA  PRO 0 151      -8.008 -15.548 -19.569  1.00  0.00      R00  C  
ATOM   2367  C   PRO 0 151      -7.722 -16.627 -18.475  1.00  0.00      R00  C  
ATOM   2368  O   PRO 0 151      -7.637 -16.238 -17.272  1.00  0.00      R00  O  
ATOM   2369  CD  PRO 0 151      -8.037 -15.484 -22.024  1.00  0.00      R00  C  
ATOM   2370  CB  PRO 0 151      -9.423 -15.676 -20.079  1.00  0.00      R00  C  
ATOM   2371  CG  PRO 0 151      -9.334 -14.941 -21.462  1.00  0.00      R00  C  
ATOM   2372  HD2 PRO 0 151      -8.011 -16.540 -22.293  1.00  0.00           H  
ATOM   2373  HD3 PRO 0 151      -7.651 -14.842 -22.816  1.00  0.00           H  
ATOM   2374  HA  PRO 0 151      -7.966 -14.579 -19.070  1.00  0.00           H  
ATOM   2375  HB3 PRO 0 151     -10.113 -15.199 -19.384  1.00  0.00           H  
ATOM   2376  HB2 PRO 0 151      -9.742 -16.718 -20.122  1.00  0.00           H  
ATOM   2377  HG2 PRO 0 151     -10.258 -15.129 -22.011  1.00  0.00           H  
ATOM   2378  HG3 PRO 0 151      -9.330 -13.854 -21.395  1.00  0.00           H  
ATOM   2379  N   PHE 0 152      -7.496 -17.882 -18.859  1.00  0.00      R00  N  
ATOM   2380  CA  PHE 0 152      -7.228 -18.927 -17.816  1.00  0.00      R00  C  
ATOM   2381  C   PHE 0 152      -5.857 -18.771 -17.115  1.00  0.00      R00  C  
ATOM   2382  O   PHE 0 152      -5.849 -18.834 -15.905  1.00  0.00      R00  O  
ATOM   2383  CB  PHE 0 152      -7.345 -20.278 -18.526  1.00  0.00      R00  C  
ATOM   2384  CG  PHE 0 152      -6.984 -21.436 -17.662  1.00  0.00      R00  C  
ATOM   2385  CD1 PHE 0 152      -5.782 -22.225 -17.735  1.00  0.00      R00  C  
ATOM   2386  CD2 PHE 0 152      -7.772 -21.700 -16.537  1.00  0.00      R00  C  
ATOM   2387  CE1 PHE 0 152      -5.512 -23.254 -16.887  1.00  0.00      R00  C  
ATOM   2388  CE2 PHE 0 152      -7.469 -22.663 -15.567  1.00  0.00      R00  C  
ATOM   2389  CZ  PHE 0 152      -6.355 -23.418 -15.801  1.00  0.00      R00  C  
ATOM   2390  H   PHE 0 152      -7.609 -18.184 -19.816  1.00  0.00      R00  H  
ATOM   2391  HA  PHE 0 152      -7.980 -18.869 -17.029  1.00  0.00           H  
ATOM   2392  HB3 PHE 0 152      -6.720 -20.179 -19.413  1.00  0.00           H  
ATOM   2393  HB2 PHE 0 152      -8.341 -20.542 -18.883  1.00  0.00           H  
ATOM   2394  HD1 PHE 0 152      -5.088 -22.011 -18.534  1.00  0.00           H  
ATOM   2395  HD2 PHE 0 152      -8.653 -21.079 -16.486  1.00  0.00           H  
ATOM   2396  HE1 PHE 0 152      -4.642 -23.831 -17.160  1.00  0.00           H  
ATOM   2397  HE2 PHE 0 152      -8.187 -22.838 -14.779  1.00  0.00           H  
ATOM   2398  HZ  PHE 0 152      -6.385 -24.273 -15.142  1.00  0.00           H  
ATOM   2399  N   VAL 0 153      -4.805 -18.450 -17.872  1.00  0.00      R00  N  
ATOM   2400  CA  VAL 0 153      -3.536 -18.374 -17.159  1.00  0.00      R00  C  
ATOM   2401  C   VAL 0 153      -3.375 -17.057 -16.384  1.00  0.00      R00  C  
ATOM   2402  O   VAL 0 153      -2.761 -17.022 -15.328  1.00  0.00      R00  O  
ATOM   2403  CB  VAL 0 153      -2.432 -18.561 -18.217  1.00  0.00      R00  C  
ATOM   2404  CG1 VAL 0 153      -1.063 -18.256 -17.583  1.00  0.00      R00  C  
ATOM   2405  CG2 VAL 0 153      -2.393 -20.041 -18.653  1.00  0.00      R00  C  
ATOM   2406  H   VAL 0 153      -4.812 -18.304 -18.872  1.00  0.00      R00  H  
ATOM   2407  HA  VAL 0 153      -3.475 -19.221 -16.476  1.00  0.00           H  
ATOM   2408  HB  VAL 0 153      -2.582 -17.819 -19.002  1.00  0.00           H  
ATOM   2409 HG11 VAL 0 153      -0.876 -17.184 -17.515  1.00  0.00           H  
ATOM   2410 HG12 VAL 0 153      -0.959 -18.489 -16.523  1.00  0.00           H  
ATOM   2411 HG13 VAL 0 153      -0.116 -18.631 -17.971  1.00  0.00           H  
ATOM   2412 HG21 VAL 0 153      -3.390 -20.452 -18.815  1.00  0.00           H  
ATOM   2413 HG22 VAL 0 153      -1.769 -20.106 -19.544  1.00  0.00           H  
ATOM   2414 HG23 VAL 0 153      -1.909 -20.750 -17.982  1.00  0.00           H  
ATOM   2415  N   SER 0 154      -3.886 -15.951 -16.975  1.00  0.00      R00  N  
ATOM   2416  CA  SER 0 154      -4.073 -14.677 -16.276  1.00  0.00      R00  C  
ATOM   2417  C   SER 0 154      -5.051 -14.650 -15.130  1.00  0.00      R00  C  
ATOM   2418  O   SER 0 154      -4.769 -13.908 -14.189  1.00  0.00      R00  O  
ATOM   2419  CB  SER 0 154      -4.373 -13.575 -17.245  1.00  0.00      R00  C  
ATOM   2420  OG  SER 0 154      -5.511 -13.727 -18.058  1.00  0.00      R00  O  
ATOM   2421  H   SER 0 154      -4.343 -15.969 -17.875  1.00  0.00      R00  H  
ATOM   2422  HG  SER 0 154      -5.332 -14.290 -18.815  1.00  0.00      R00  H  
ATOM   2423  HA  SER 0 154      -3.105 -14.504 -15.807  1.00  0.00           H  
ATOM   2424  HB3 SER 0 154      -3.632 -13.429 -18.031  1.00  0.00           H  
ATOM   2425  HB2 SER 0 154      -4.370 -12.650 -16.668  1.00  0.00           H  
ATOM   2426  N   ARG 0 155      -5.968 -15.681 -15.085  1.00  0.00      R00  N  
ATOM   2427  CA  ARG 0 155      -6.838 -16.000 -14.014  1.00  0.00      R00  C  
ATOM   2428  C   ARG 0 155      -6.080 -16.635 -12.849  1.00  0.00      R00  C  
ATOM   2429  O   ARG 0 155      -5.940 -16.029 -11.791  1.00  0.00      R00  O  
ATOM   2430  CB  ARG 0 155      -8.081 -16.796 -14.332  1.00  0.00      R00  C  
ATOM   2431  CG  ARG 0 155      -8.956 -17.211 -13.162  1.00  0.00      R00  C  
ATOM   2432  CD  ARG 0 155     -10.406 -17.604 -13.562  1.00  0.00      R00  C  
ATOM   2433  NE  ARG 0 155     -10.335 -18.761 -14.353  1.00  0.00      R00  N  
ATOM   2434  CZ  ARG 0 155     -10.322 -20.010 -13.841  1.00  0.00      R00  C  
ATOM   2435  NH1 ARG 0 155     -10.583 -21.050 -14.675  1.00  0.00      R00  N  
ATOM   2436  NH2 ARG 0 155     -10.047 -20.250 -12.553  1.00  0.00      R00  N1+
ATOM   2437  H   ARG 0 155      -6.186 -16.108 -15.974  1.00  0.00      R00  H  
ATOM   2438  HE  ARG 0 155     -10.339 -18.620 -15.353  1.00  0.00      R00  H  
ATOM   2439 HH11 ARG 0 155     -10.542 -22.015 -14.379  1.00  0.00      R00  H  
ATOM   2440 HH12 ARG 0 155     -10.813 -20.921 -15.650  1.00  0.00      R00  H  
ATOM   2441 HH21 ARG 0 155      -9.727 -21.140 -12.198  1.00  0.00      R00  H  
ATOM   2442 HH22 ARG 0 155      -9.992 -19.456 -11.931  1.00  0.00      R00  H  
ATOM   2443  HA  ARG 0 155      -7.173 -15.017 -13.682  1.00  0.00           H  
ATOM   2444  HB3 ARG 0 155      -7.889 -17.639 -14.996  1.00  0.00           H  
ATOM   2445  HB2 ARG 0 155      -8.606 -16.121 -15.008  1.00  0.00           H  
ATOM   2446  HG3 ARG 0 155      -8.966 -16.373 -12.464  1.00  0.00           H  
ATOM   2447  HG2 ARG 0 155      -8.501 -17.987 -12.547  1.00  0.00           H  
ATOM   2448  HD3 ARG 0 155     -10.883 -16.870 -14.212  1.00  0.00           H  
ATOM   2449  HD2 ARG 0 155     -10.985 -17.646 -12.639  1.00  0.00           H  
ATOM   2450  N   ILE 0 156      -5.729 -17.816 -12.981  1.00  0.00      R00  N  
ATOM   2451  CA  ILE 0 156      -5.298 -18.788 -11.952  1.00  0.00      R00  C  
ATOM   2452  C   ILE 0 156      -4.252 -18.307 -10.953  1.00  0.00      R00  C  
ATOM   2453  O   ILE 0 156      -4.205 -18.836  -9.835  1.00  0.00      R00  O  
ATOM   2454  CB  ILE 0 156      -4.615 -20.141 -12.613  1.00  0.00      R00  C  
ATOM   2455  CG2 ILE 0 156      -5.723 -21.002 -13.229  1.00  0.00      R00  C  
ATOM   2456  CG1 ILE 0 156      -3.550 -19.743 -13.610  1.00  0.00      R00  C  
ATOM   2457  CD1 ILE 0 156      -2.160 -20.201 -13.250  1.00  0.00      R00  C  
ATOM   2458  H   ILE 0 156      -5.821 -18.286 -13.870  1.00  0.00      R00  H  
ATOM   2459  HA  ILE 0 156      -6.224 -19.100 -11.469  1.00  0.00           H  
ATOM   2460  HB  ILE 0 156      -4.106 -20.741 -11.858  1.00  0.00           H  
ATOM   2461 HG21 ILE 0 156      -6.139 -20.528 -14.118  1.00  0.00           H  
ATOM   2462 HG22 ILE 0 156      -5.285 -21.971 -13.468  1.00  0.00           H  
ATOM   2463 HG23 ILE 0 156      -6.550 -21.155 -12.536  1.00  0.00           H  
ATOM   2464 HG13 ILE 0 156      -3.663 -18.683 -13.840  1.00  0.00           H  
ATOM   2465 HG12 ILE 0 156      -3.758 -20.179 -14.587  1.00  0.00           H  
ATOM   2466 HD11 ILE 0 156      -1.495 -19.637 -13.904  1.00  0.00           H  
ATOM   2467 HD12 ILE 0 156      -1.759 -19.874 -12.291  1.00  0.00           H  
ATOM   2468 HD13 ILE 0 156      -2.017 -21.270 -13.408  1.00  0.00           H  
ATOM   2469  N   VAL 0 157      -3.420 -17.247 -11.307  1.00  0.00      R00  N  
ATOM   2470  CA  VAL 0 157      -2.414 -16.836 -10.392  1.00  0.00      R00  C  
ATOM   2471  C   VAL 0 157      -3.054 -16.080  -9.186  1.00  0.00      R00  C  
ATOM   2472  O   VAL 0 157      -2.323 -15.903  -8.220  1.00  0.00      R00  O  
ATOM   2473  CB  VAL 0 157      -1.409 -15.833 -11.144  1.00  0.00      R00  C  
ATOM   2474  CG1 VAL 0 157      -0.596 -16.658 -12.177  1.00  0.00      R00  C  
ATOM   2475  CG2 VAL 0 157      -2.008 -14.597 -11.920  1.00  0.00      R00  C  
ATOM   2476  H   VAL 0 157      -3.246 -16.940 -12.254  1.00  0.00      R00  H  
ATOM   2477  HA  VAL 0 157      -1.936 -17.789 -10.166  1.00  0.00           H  
ATOM   2478  HB  VAL 0 157      -0.650 -15.458 -10.458  1.00  0.00           H  
ATOM   2479 HG11 VAL 0 157      -1.193 -17.134 -12.954  1.00  0.00           H  
ATOM   2480 HG12 VAL 0 157       0.188 -16.094 -12.682  1.00  0.00           H  
ATOM   2481 HG13 VAL 0 157      -0.004 -17.478 -11.768  1.00  0.00           H  
ATOM   2482 HG21 VAL 0 157      -1.281 -14.223 -12.641  1.00  0.00           H  
ATOM   2483 HG22 VAL 0 157      -2.882 -14.902 -12.495  1.00  0.00           H  
ATOM   2484 HG23 VAL 0 157      -2.380 -13.842 -11.226  1.00  0.00           H  
ATOM   2485  N   SER 0 158      -4.318 -15.719  -9.310  1.00  0.00      R00  N  
ATOM   2486  CA  SER 0 158      -5.210 -15.322  -8.172  1.00  0.00      R00  C  
ATOM   2487  C   SER 0 158      -5.337 -16.422  -7.117  1.00  0.00      R00  C  
ATOM   2488  O   SER 0 158      -5.283 -16.114  -5.946  1.00  0.00      R00  O  
ATOM   2489  CB  SER 0 158      -6.607 -14.812  -8.616  1.00  0.00      R00  C  
ATOM   2490  OG  SER 0 158      -7.176 -15.831  -9.468  1.00  0.00      R00  O  
ATOM   2491  H   SER 0 158      -4.827 -15.835 -10.175  1.00  0.00      R00  H  
ATOM   2492  HG  SER 0 158      -7.170 -15.501 -10.369  1.00  0.00      R00  H  
ATOM   2493  HA  SER 0 158      -4.525 -14.698  -7.597  1.00  0.00           H  
ATOM   2494  HB3 SER 0 158      -6.511 -13.914  -9.227  1.00  0.00           H  
ATOM   2495  HB2 SER 0 158      -7.277 -14.651  -7.771  1.00  0.00           H  
ATOM   2496  N   ALA 0 159      -5.409 -17.662  -7.543  1.00  0.00      R00  N  
ATOM   2497  CA  ALA 0 159      -5.449 -18.822  -6.699  1.00  0.00      R00  C  
ATOM   2498  C   ALA 0 159      -4.121 -18.945  -6.020  1.00  0.00      R00  C  
ATOM   2499  O   ALA 0 159      -4.158 -19.150  -4.840  1.00  0.00      R00  O  
ATOM   2500  CB  ALA 0 159      -5.872 -20.001  -7.647  1.00  0.00      R00  C  
ATOM   2501  H   ALA 0 159      -5.310 -17.819  -8.536  1.00  0.00      R00  H  
ATOM   2502  HA  ALA 0 159      -6.306 -18.744  -6.030  1.00  0.00           H  
ATOM   2503  HB1 ALA 0 159      -5.105 -20.474  -8.261  1.00  0.00           H  
ATOM   2504  HB2 ALA 0 159      -6.041 -20.915  -7.078  1.00  0.00           H  
ATOM   2505  HB3 ALA 0 159      -6.707 -19.820  -8.324  1.00  0.00           H  
ATOM   2506  N   ALA 0 160      -3.119 -19.137  -6.858  1.00  0.00      R00  N  
ATOM   2507  CA  ALA 0 160      -1.752 -19.174  -6.431  1.00  0.00      R00  C  
ATOM   2508  C   ALA 0 160      -1.245 -18.042  -5.533  1.00  0.00      R00  C  
ATOM   2509  O   ALA 0 160      -0.507 -18.338  -4.637  1.00  0.00      R00  O  
ATOM   2510  CB  ALA 0 160      -0.834 -19.421  -7.624  1.00  0.00      R00  C  
ATOM   2511  H   ALA 0 160      -3.294 -19.047  -7.849  1.00  0.00      R00  H  
ATOM   2512  HA  ALA 0 160      -1.809 -20.107  -5.869  1.00  0.00           H  
ATOM   2513  HB1 ALA 0 160      -1.427 -19.953  -8.367  1.00  0.00           H  
ATOM   2514  HB2 ALA 0 160      -0.557 -18.508  -8.149  1.00  0.00           H  
ATOM   2515  HB3 ALA 0 160       0.023 -19.977  -7.244  1.00  0.00           H  
ATOM   2516  N   ALA 0 161      -1.698 -16.825  -5.800  1.00  0.00      R00  N  
ATOM   2517  CA  ALA 0 161      -1.341 -15.662  -4.944  1.00  0.00      R00  C  
ATOM   2518  C   ALA 0 161      -2.122 -15.809  -3.624  1.00  0.00      R00  C  
ATOM   2519  O   ALA 0 161      -1.533 -15.603  -2.604  1.00  0.00      R00  O  
ATOM   2520  CB  ALA 0 161      -1.687 -14.291  -5.663  1.00  0.00      R00  C  
ATOM   2521  H   ALA 0 161      -2.121 -16.650  -6.700  1.00  0.00      R00  H  
ATOM   2522  HA  ALA 0 161      -0.283 -15.714  -4.687  1.00  0.00           H  
ATOM   2523  HB1 ALA 0 161      -2.724 -14.022  -5.462  1.00  0.00           H  
ATOM   2524  HB2 ALA 0 161      -1.083 -13.587  -5.091  1.00  0.00           H  
ATOM   2525  HB3 ALA 0 161      -1.411 -14.214  -6.714  1.00  0.00           H  
ATOM   2526  N   TRP 0 162      -3.373 -16.317  -3.586  1.00  0.00      R00  N  
ATOM   2527  CA  TRP 0 162      -4.115 -16.524  -2.384  1.00  0.00      R00  C  
ATOM   2528  C   TRP 0 162      -3.596 -17.712  -1.555  1.00  0.00      R00  C  
ATOM   2529  O   TRP 0 162      -3.588 -17.739  -0.314  1.00  0.00      R00  O  
ATOM   2530  CB  TRP 0 162      -5.648 -16.765  -2.655  1.00  0.00      R00  C  
ATOM   2531  CG  TRP 0 162      -6.562 -15.735  -3.183  1.00  0.00      R00  C  
ATOM   2532  CD2 TRP 0 162      -7.726 -15.993  -3.976  1.00  0.00      R00  C  
ATOM   2533  CE2 TRP 0 162      -8.477 -14.793  -4.110  1.00  0.00      R00  C  
ATOM   2534  CE3 TRP 0 162      -8.335 -17.128  -4.451  1.00  0.00      R00  C  
ATOM   2535  CD1 TRP 0 162      -6.480 -14.417  -3.008  1.00  0.00      R00  C  
ATOM   2536  NE1 TRP 0 162      -7.689 -13.819  -3.530  1.00  0.00      R00  N  
ATOM   2537  CZ2 TRP 0 162      -9.748 -14.785  -4.707  1.00  0.00      R00  C  
ATOM   2538  CZ3 TRP 0 162      -9.529 -17.144  -5.138  1.00  0.00      R00  C  
ATOM   2539  CH2 TRP 0 162     -10.292 -15.951  -5.236  1.00  0.00      R00  C  
ATOM   2540  H   TRP 0 162      -3.872 -16.465  -4.451  1.00  0.00      R00  H  
ATOM   2541  HE1 TRP 0 162      -7.833 -12.825  -3.415  1.00  0.00      R00  H  
ATOM   2542  HA  TRP 0 162      -3.928 -15.640  -1.775  1.00  0.00           H  
ATOM   2543  HB3 TRP 0 162      -6.139 -17.037  -1.720  1.00  0.00           H  
ATOM   2544  HB2 TRP 0 162      -5.904 -17.587  -3.323  1.00  0.00           H  
ATOM   2545  HE3 TRP 0 162      -7.807 -18.070  -4.406  1.00  0.00           H  
ATOM   2546  HD1 TRP 0 162      -5.724 -13.893  -2.441  1.00  0.00           H  
ATOM   2547  HZ2 TRP 0 162     -10.271 -13.843  -4.789  1.00  0.00           H  
ATOM   2548  HZ3 TRP 0 162      -9.957 -18.026  -5.591  1.00  0.00           H  
ATOM   2549  HH2 TRP 0 162     -11.296 -15.915  -5.631  1.00  0.00           H  
ATOM   2550  N   THR 0 163      -2.980 -18.648  -2.326  1.00  0.00      R00  N  
ATOM   2551  CA  THR 0 163      -2.377 -19.773  -1.711  1.00  0.00      R00  C  
ATOM   2552  C   THR 0 163      -0.955 -19.519  -1.248  1.00  0.00      R00  C  
ATOM   2553  O   THR 0 163      -0.537 -20.104  -0.242  1.00  0.00      R00  O  
ATOM   2554  CB  THR 0 163      -2.414 -20.941  -2.721  1.00  0.00      R00  C  
ATOM   2555  OG1 THR 0 163      -3.774 -21.194  -3.109  1.00  0.00      R00  O  
ATOM   2556  CG2 THR 0 163      -1.788 -22.225  -2.182  1.00  0.00      R00  C  
ATOM   2557  H   THR 0 163      -3.013 -18.460  -3.318  1.00  0.00      R00  H  
ATOM   2558  HG1 THR 0 163      -4.085 -20.513  -3.710  1.00  0.00      R00  H  
ATOM   2559  HA  THR 0 163      -2.968 -20.120  -0.864  1.00  0.00           H  
ATOM   2560  HB  THR 0 163      -1.791 -20.653  -3.567  1.00  0.00           H  
ATOM   2561 HG21 THR 0 163      -0.703 -22.220  -2.082  1.00  0.00           H  
ATOM   2562 HG22 THR 0 163      -2.209 -22.385  -1.189  1.00  0.00           H  
ATOM   2563 HG23 THR 0 163      -2.074 -22.954  -2.940  1.00  0.00           H  
ATOM   2564  N   ALA 0 164      -0.210 -18.676  -2.059  1.00  0.00      R00  N  
ATOM   2565  CA  ALA 0 164       1.088 -18.235  -1.672  1.00  0.00      R00  C  
ATOM   2566  C   ALA 0 164       0.965 -17.577  -0.315  1.00  0.00      R00  C  
ATOM   2567  O   ALA 0 164       1.764 -17.911   0.587  1.00  0.00      R00  O  
ATOM   2568  CB  ALA 0 164       1.661 -17.097  -2.643  1.00  0.00      R00  C  
ATOM   2569  H   ALA 0 164      -0.505 -18.429  -2.993  1.00  0.00      R00  H  
ATOM   2570  HA  ALA 0 164       1.752 -19.100  -1.683  1.00  0.00           H  
ATOM   2571  HB1 ALA 0 164       0.965 -16.737  -3.400  1.00  0.00           H  
ATOM   2572  HB2 ALA 0 164       2.106 -16.191  -2.232  1.00  0.00           H  
ATOM   2573  HB3 ALA 0 164       2.481 -17.555  -3.197  1.00  0.00           H  
ATOM   2574  N   SER 0 165       0.126 -16.539  -0.259  1.00  0.00      R00  N  
ATOM   2575  CA  SER 0 165      -0.228 -15.674   0.902  1.00  0.00      R00  C  
ATOM   2576  C   SER 0 165      -0.727 -16.474   2.121  1.00  0.00      R00  C  
ATOM   2577  O   SER 0 165      -0.413 -16.174   3.282  1.00  0.00      R00  O  
ATOM   2578  CB  SER 0 165      -1.127 -14.484   0.463  1.00  0.00      R00  C  
ATOM   2579  OG  SER 0 165      -0.583 -13.805  -0.672  1.00  0.00      R00  O  
ATOM   2580  H   SER 0 165      -0.410 -16.361  -1.096  1.00  0.00      R00  H  
ATOM   2581  HG  SER 0 165      -0.866 -14.367  -1.397  1.00  0.00      R00  H  
ATOM   2582  HA  SER 0 165       0.570 -15.069   1.334  1.00  0.00           H  
ATOM   2583  HB3 SER 0 165      -1.345 -13.925   1.373  1.00  0.00           H  
ATOM   2584  HB2 SER 0 165      -2.125 -14.900   0.323  1.00  0.00           H  
ATOM   2585  N   ALA 0 166      -1.505 -17.547   1.880  1.00  0.00      R00  N  
ATOM   2586  CA  ALA 0 166      -1.850 -18.511   2.944  1.00  0.00      R00  C  
ATOM   2587  C   ALA 0 166      -0.566 -19.122   3.559  1.00  0.00      R00  C  
ATOM   2588  O   ALA 0 166      -0.564 -19.337   4.800  1.00  0.00      R00  O  
ATOM   2589  CB  ALA 0 166      -2.785 -19.582   2.383  1.00  0.00      R00  C  
ATOM   2590  H   ALA 0 166      -1.841 -17.873   0.985  1.00  0.00      R00  H  
ATOM   2591  HA  ALA 0 166      -2.336 -17.982   3.764  1.00  0.00           H  
ATOM   2592  HB1 ALA 0 166      -2.264 -20.333   1.789  1.00  0.00           H  
ATOM   2593  HB2 ALA 0 166      -3.192 -20.008   3.300  1.00  0.00           H  
ATOM   2594  HB3 ALA 0 166      -3.622 -19.213   1.790  1.00  0.00           H  
ATOM   2595  N   LEU 0 167       0.485 -19.417   2.771  1.00  0.00      R00  N  
ATOM   2596  CA  LEU 0 167       1.768 -19.989   3.281  1.00  0.00      R00  C  
ATOM   2597  C   LEU 0 167       2.482 -18.861   4.109  1.00  0.00      R00  C  
ATOM   2598  O   LEU 0 167       2.857 -19.186   5.270  1.00  0.00      R00  O  
ATOM   2599  CB  LEU 0 167       2.646 -20.626   2.168  1.00  0.00      R00  C  
ATOM   2600  CG  LEU 0 167       1.785 -21.710   1.396  1.00  0.00      R00  C  
ATOM   2601  CD1 LEU 0 167       2.449 -22.065   0.077  1.00  0.00      R00  C  
ATOM   2602  CD2 LEU 0 167       1.623 -22.947   2.207  1.00  0.00      R00  C  
ATOM   2603  H   LEU 0 167       0.421 -19.187   1.790  1.00  0.00      R00  H  
ATOM   2604  HA  LEU 0 167       1.460 -20.704   4.044  1.00  0.00           H  
ATOM   2605  HB3 LEU 0 167       3.581 -21.023   2.563  1.00  0.00           H  
ATOM   2606  HB2 LEU 0 167       2.925 -19.815   1.495  1.00  0.00           H  
ATOM   2607  HG  LEU 0 167       0.771 -21.368   1.188  1.00  0.00           H  
ATOM   2608 HD11 LEU 0 167       1.688 -22.183  -0.694  1.00  0.00           H  
ATOM   2609 HD12 LEU 0 167       3.063 -21.238  -0.282  1.00  0.00           H  
ATOM   2610 HD13 LEU 0 167       3.025 -22.989   0.109  1.00  0.00           H  
ATOM   2611 HD21 LEU 0 167       0.826 -22.815   2.939  1.00  0.00           H  
ATOM   2612 HD22 LEU 0 167       1.242 -23.789   1.631  1.00  0.00           H  
ATOM   2613 HD23 LEU 0 167       2.573 -23.237   2.657  1.00  0.00           H  
ATOM   2614  N   VAL 0 168       2.590 -17.609   3.666  1.00  0.00      R00  N  
ATOM   2615  CA  VAL 0 168       3.002 -16.397   4.466  1.00  0.00      R00  C  
ATOM   2616  C   VAL 0 168       2.212 -16.175   5.788  1.00  0.00      R00  C  
ATOM   2617  O   VAL 0 168       2.821 -15.778   6.798  1.00  0.00      R00  O  
ATOM   2618  CB  VAL 0 168       2.970 -15.041   3.642  1.00  0.00      R00  C  
ATOM   2619  CG1 VAL 0 168       3.521 -13.843   4.494  1.00  0.00      R00  C  
ATOM   2620  CG2 VAL 0 168       3.862 -15.346   2.351  1.00  0.00      R00  C  
ATOM   2621  H   VAL 0 168       2.294 -17.388   2.726  1.00  0.00      R00  H  
ATOM   2622  HA  VAL 0 168       4.014 -16.695   4.740  1.00  0.00           H  
ATOM   2623  HB  VAL 0 168       1.949 -14.816   3.335  1.00  0.00           H  
ATOM   2624 HG11 VAL 0 168       2.776 -13.484   5.204  1.00  0.00           H  
ATOM   2625 HG12 VAL 0 168       4.388 -14.098   5.103  1.00  0.00           H  
ATOM   2626 HG13 VAL 0 168       3.722 -12.875   4.034  1.00  0.00           H  
ATOM   2627 HG21 VAL 0 168       4.495 -14.487   2.126  1.00  0.00           H  
ATOM   2628 HG22 VAL 0 168       4.693 -15.979   2.665  1.00  0.00           H  
ATOM   2629 HG23 VAL 0 168       3.397 -15.873   1.519  1.00  0.00           H  
ATOM   2630  N   MET 0 169       0.922 -16.359   5.885  1.00  0.00      R00  N  
ATOM   2631  CA  MET 0 169       0.061 -16.328   7.056  1.00  0.00      R00  C  
ATOM   2632  C   MET 0 169       0.046 -17.509   7.948  1.00  0.00      R00  C  
ATOM   2633  O   MET 0 169      -0.631 -17.440   8.979  1.00  0.00      R00  O  
ATOM   2634  CB  MET 0 169      -1.308 -15.939   6.625  1.00  0.00      R00  C  
ATOM   2635  CG  MET 0 169      -1.553 -14.495   6.141  1.00  0.00      R00  C  
ATOM   2636  SD  MET 0 169      -1.390 -13.138   7.349  1.00  0.00      R00  S  
ATOM   2637  CE  MET 0 169      -3.101 -13.183   7.882  1.00  0.00      R00  C  
ATOM   2638  H   MET 0 169       0.445 -16.496   5.005  1.00  0.00      R00  H  
ATOM   2639  HA  MET 0 169       0.391 -15.525   7.715  1.00  0.00           H  
ATOM   2640  HB3 MET 0 169      -2.087 -16.051   7.378  1.00  0.00           H  
ATOM   2641  HB2 MET 0 169      -1.609 -16.493   5.736  1.00  0.00           H  
ATOM   2642  HG3 MET 0 169      -2.581 -14.367   5.804  1.00  0.00           H  
ATOM   2643  HG2 MET 0 169      -0.951 -14.350   5.245  1.00  0.00           H  
ATOM   2644  HE1 MET 0 169      -3.672 -12.905   6.996  1.00  0.00           H  
ATOM   2645  HE2 MET 0 169      -3.421 -14.175   8.201  1.00  0.00           H  
ATOM   2646  HE3 MET 0 169      -3.178 -12.517   8.741  1.00  0.00           H  
ATOM   2647  N   THR 0 170       0.740 -18.606   7.521  1.00  0.00      R00  N  
ATOM   2648  CA  THR 0 170       0.833 -19.806   8.346  1.00  0.00      R00  C  
ATOM   2649  C   THR 0 170       1.226 -19.720   9.778  1.00  0.00      R00  C  
ATOM   2650  O   THR 0 170       0.372 -20.046  10.639  1.00  0.00      R00  O  
ATOM   2651  CB  THR 0 170       1.412 -20.991   7.642  1.00  0.00      R00  C  
ATOM   2652  OG1 THR 0 170       0.754 -21.238   6.428  1.00  0.00      R00  O  
ATOM   2653  CG2 THR 0 170       1.103 -22.184   8.528  1.00  0.00      R00  C  
ATOM   2654  H   THR 0 170       1.337 -18.658   6.707  1.00  0.00      R00  H  
ATOM   2655  HG1 THR 0 170       0.358 -20.449   6.053  1.00  0.00      R00  H  
ATOM   2656  HA  THR 0 170      -0.229 -20.050   8.392  1.00  0.00           H  
ATOM   2657  HB  THR 0 170       2.457 -20.889   7.350  1.00  0.00           H  
ATOM   2658 HG21 THR 0 170       0.070 -22.114   8.869  1.00  0.00           H  
ATOM   2659 HG22 THR 0 170       1.160 -23.026   7.839  1.00  0.00           H  
ATOM   2660 HG23 THR 0 170       1.849 -22.342   9.307  1.00  0.00           H  
ATOM   2661  N   PRO 0 171       2.318 -19.007  10.150  1.00  0.00      R00  N  
ATOM   2662  CA  PRO 0 171       2.620 -18.662  11.520  1.00  0.00      R00  C  
ATOM   2663  C   PRO 0 171       1.693 -17.665  12.261  1.00  0.00      R00  C  
ATOM   2664  O   PRO 0 171       1.764 -17.635  13.498  1.00  0.00      R00  O  
ATOM   2665  CD  PRO 0 171       3.449 -18.799   9.312  1.00  0.00      R00  C  
ATOM   2666  CB  PRO 0 171       4.048 -18.191  11.490  1.00  0.00      R00  C  
ATOM   2667  CG  PRO 0 171       4.384 -17.853  10.025  1.00  0.00      R00  C  
ATOM   2668  HD2 PRO 0 171       3.201 -18.375   8.339  1.00  0.00           H  
ATOM   2669  HD3 PRO 0 171       3.908 -19.773   9.140  1.00  0.00           H  
ATOM   2670  HA  PRO 0 171       2.484 -19.529  12.167  1.00  0.00           H  
ATOM   2671  HB3 PRO 0 171       4.681 -18.953  11.945  1.00  0.00           H  
ATOM   2672  HB2 PRO 0 171       4.138 -17.296  12.105  1.00  0.00           H  
ATOM   2673  HG2 PRO 0 171       4.148 -16.819   9.771  1.00  0.00           H  
ATOM   2674  HG3 PRO 0 171       5.445 -18.003   9.828  1.00  0.00           H  
ATOM   2675  N   ILE 0 172       0.825 -16.928  11.522  1.00  0.00      R00  N  
ATOM   2676  CA  ILE 0 172      -0.175 -16.070  12.101  1.00  0.00      R00  C  
ATOM   2677  C   ILE 0 172      -1.454 -16.877  12.446  1.00  0.00      R00  C  
ATOM   2678  O   ILE 0 172      -1.891 -16.783  13.631  1.00  0.00      R00  O  
ATOM   2679  CB  ILE 0 172      -0.402 -14.803  11.096  1.00  0.00      R00  C  
ATOM   2680  CG2 ILE 0 172      -1.590 -13.946  11.539  1.00  0.00      R00  C  
ATOM   2681  CG1 ILE 0 172       0.928 -14.005  10.867  1.00  0.00      R00  C  
ATOM   2682  CD1 ILE 0 172       1.999 -14.479   9.861  1.00  0.00      R00  C  
ATOM   2683  H   ILE 0 172       0.768 -16.943  10.514  1.00  0.00      R00  H  
ATOM   2684  HA  ILE 0 172       0.171 -15.606  13.025  1.00  0.00           H  
ATOM   2685  HB  ILE 0 172      -0.674 -15.255  10.142  1.00  0.00           H  
ATOM   2686 HG21 ILE 0 172      -1.704 -13.203  10.750  1.00  0.00           H  
ATOM   2687 HG22 ILE 0 172      -2.557 -14.395  11.765  1.00  0.00           H  
ATOM   2688 HG23 ILE 0 172      -1.504 -13.454  12.507  1.00  0.00           H  
ATOM   2689 HG13 ILE 0 172       1.327 -13.769  11.854  1.00  0.00           H  
ATOM   2690 HG12 ILE 0 172       0.605 -13.013  10.552  1.00  0.00           H  
ATOM   2691 HD11 ILE 0 172       1.773 -15.456   9.433  1.00  0.00           H  
ATOM   2692 HD12 ILE 0 172       1.954 -13.877   8.954  1.00  0.00           H  
ATOM   2693 HD13 ILE 0 172       3.029 -14.414  10.212  1.00  0.00           H  
ATOM   2694  N   PHE 0 173      -2.000 -17.581  11.441  1.00  0.00      R00  N  
ATOM   2695  CA  PHE 0 173      -3.069 -18.595  11.656  1.00  0.00      R00  C  
ATOM   2696  C   PHE 0 173      -2.756 -19.639  12.700  1.00  0.00      R00  C  
ATOM   2697  O   PHE 0 173      -3.572 -19.977  13.519  1.00  0.00      R00  O  
ATOM   2698  CB  PHE 0 173      -3.334 -19.264  10.250  1.00  0.00      R00  C  
ATOM   2699  CG  PHE 0 173      -3.864 -18.383   9.096  1.00  0.00      R00  C  
ATOM   2700  CD1 PHE 0 173      -3.745 -18.914   7.776  1.00  0.00      R00  C  
ATOM   2701  CD2 PHE 0 173      -4.601 -17.189   9.245  1.00  0.00      R00  C  
ATOM   2702  CE1 PHE 0 173      -4.227 -18.133   6.689  1.00  0.00      R00  C  
ATOM   2703  CE2 PHE 0 173      -4.977 -16.428   8.143  1.00  0.00      R00  C  
ATOM   2704  CZ  PHE 0 173      -4.726 -16.863   6.842  1.00  0.00      R00  C  
ATOM   2705  H   PHE 0 173      -1.444 -17.518  10.600  1.00  0.00      R00  H  
ATOM   2706  HA  PHE 0 173      -3.929 -18.058  12.056  1.00  0.00           H  
ATOM   2707  HB3 PHE 0 173      -4.212 -19.895  10.385  1.00  0.00           H  
ATOM   2708  HB2 PHE 0 173      -2.501 -19.906   9.962  1.00  0.00           H  
ATOM   2709  HD1 PHE 0 173      -3.459 -19.926   7.532  1.00  0.00           H  
ATOM   2710  HD2 PHE 0 173      -4.898 -16.786  10.203  1.00  0.00           H  
ATOM   2711  HE1 PHE 0 173      -4.105 -18.466   5.669  1.00  0.00           H  
ATOM   2712  HE2 PHE 0 173      -5.448 -15.471   8.313  1.00  0.00           H  
ATOM   2713  HZ  PHE 0 173      -5.232 -16.521   5.951  1.00  0.00           H  
ATOM   2714  N   MET 0 174      -1.490 -20.056  12.766  1.00  0.00      R00  N  
ATOM   2715  CA  MET 0 174      -1.106 -21.078  13.748  1.00  0.00      R00  C  
ATOM   2716  C   MET 0 174      -1.302 -20.748  15.265  1.00  0.00      R00  C  
ATOM   2717  O   MET 0 174      -1.414 -21.678  16.067  1.00  0.00      R00  O  
ATOM   2718  CB  MET 0 174       0.339 -21.448  13.403  1.00  0.00      R00  C  
ATOM   2719  CG  MET 0 174       1.086 -22.527  14.228  1.00  0.00      R00  C  
ATOM   2720  SD  MET 0 174       0.510 -24.224  13.937  1.00  0.00      R00  S  
ATOM   2721  CE  MET 0 174       1.377 -24.618  12.416  1.00  0.00      R00  C  
ATOM   2722  H   MET 0 174      -0.791 -19.863  12.062  1.00  0.00      R00  H  
ATOM   2723  HA  MET 0 174      -1.605 -22.004  13.461  1.00  0.00           H  
ATOM   2724  HB3 MET 0 174       0.948 -20.553  13.276  1.00  0.00           H  
ATOM   2725  HB2 MET 0 174       0.222 -21.935  12.435  1.00  0.00           H  
ATOM   2726  HG3 MET 0 174       1.006 -22.248  15.279  1.00  0.00           H  
ATOM   2727  HG2 MET 0 174       2.167 -22.606  14.117  1.00  0.00           H  
ATOM   2728  HE1 MET 0 174       1.689 -25.662  12.429  1.00  0.00           H  
ATOM   2729  HE2 MET 0 174       0.830 -24.407  11.497  1.00  0.00           H  
ATOM   2730  HE3 MET 0 174       2.259 -23.980  12.467  1.00  0.00           H  
ATOM   2731  N   TYR 0 175      -1.275 -19.458  15.591  1.00  0.00      R00  N  
ATOM   2732  CA  TYR 0 175      -1.426 -18.907  16.896  1.00  0.00      R00  C  
ATOM   2733  C   TYR 0 175      -2.583 -17.873  16.870  1.00  0.00      R00  C  
ATOM   2734  O   TYR 0 175      -2.413 -16.886  17.596  1.00  0.00      R00  O  
ATOM   2735  CB  TYR 0 175      -0.134 -18.306  17.343  1.00  0.00      R00  C  
ATOM   2736  CG  TYR 0 175       0.932 -19.401  17.622  1.00  0.00      R00  C  
ATOM   2737  CD1 TYR 0 175       1.051 -19.989  18.863  1.00  0.00      R00  C  
ATOM   2738  CE1 TYR 0 175       2.114 -20.857  19.127  1.00  0.00      R00  C  
ATOM   2739  CD2 TYR 0 175       1.822 -19.651  16.536  1.00  0.00      R00  C  
ATOM   2740  CE2 TYR 0 175       2.843 -20.608  16.780  1.00  0.00      R00  C  
ATOM   2741  CZ  TYR 0 175       3.021 -21.198  18.070  1.00  0.00      R00  C  
ATOM   2742  OH  TYR 0 175       4.133 -21.953  18.295  1.00  0.00      R00  O  
ATOM   2743  H   TYR 0 175      -1.036 -18.768  14.893  1.00  0.00      R00  H  
ATOM   2744  HH  TYR 0 175       4.647 -22.158  17.510  1.00  0.00      R00  H  
ATOM   2745  HA  TYR 0 175      -1.784 -19.681  17.575  1.00  0.00           H  
ATOM   2746  HB3 TYR 0 175      -0.198 -17.622  18.189  1.00  0.00           H  
ATOM   2747  HB2 TYR 0 175       0.201 -17.644  16.544  1.00  0.00           H  
ATOM   2748  HD1 TYR 0 175       0.367 -19.703  19.649  1.00  0.00           H  
ATOM   2749  HE1 TYR 0 175       2.303 -21.222  20.125  1.00  0.00           H  
ATOM   2750  HD2 TYR 0 175       1.699 -19.067  15.636  1.00  0.00           H  
ATOM   2751  HE2 TYR 0 175       3.534 -20.859  15.989  1.00  0.00           H  
ATOM   2752  N   THR 0 176      -3.640 -18.046  16.073  1.00  0.00      R00  N  
ATOM   2753  CA  THR 0 176      -4.818 -17.136  15.956  1.00  0.00      R00  C  
ATOM   2754  C   THR 0 176      -5.557 -16.756  17.236  1.00  0.00      R00  C  
ATOM   2755  O   THR 0 176      -5.523 -17.645  18.134  1.00  0.00      R00  O  
ATOM   2756  CB  THR 0 176      -5.822 -17.647  14.847  1.00  0.00      R00  C  
ATOM   2757  OG1 THR 0 176      -6.816 -16.760  14.700  1.00  0.00      R00  O  
ATOM   2758  CG2 THR 0 176      -6.404 -19.025  15.029  1.00  0.00      R00  C  
ATOM   2759  H   THR 0 176      -3.718 -18.981  15.700  1.00  0.00      R00  H  
ATOM   2760  HG1 THR 0 176      -6.333 -16.031  14.304  1.00  0.00      R00  H  
ATOM   2761  HA  THR 0 176      -4.361 -16.244  15.526  1.00  0.00           H  
ATOM   2762  HB  THR 0 176      -5.184 -17.764  13.972  1.00  0.00           H  
ATOM   2763 HG21 THR 0 176      -7.207 -19.105  15.762  1.00  0.00           H  
ATOM   2764 HG22 THR 0 176      -6.907 -19.317  14.106  1.00  0.00           H  
ATOM   2765 HG23 THR 0 176      -5.573 -19.713  15.182  1.00  0.00           H  
ATOM   2766  N   THR 0 177      -6.243 -15.615  17.361  1.00  0.00      R00  N  
ATOM   2767  CA  THR 0 177      -7.110 -15.301  18.499  1.00  0.00      R00  C  
ATOM   2768  C   THR 0 177      -8.431 -16.103  18.509  1.00  0.00      R00  C  
ATOM   2769  O   THR 0 177      -9.082 -16.055  19.560  1.00  0.00      R00  O  
ATOM   2770  CB  THR 0 177      -7.509 -13.825  18.422  1.00  0.00      R00  C  
ATOM   2771  OG1 THR 0 177      -8.054 -13.595  17.132  1.00  0.00      R00  O  
ATOM   2772  CG2 THR 0 177      -6.320 -12.885  18.576  1.00  0.00      R00  C  
ATOM   2773  H   THR 0 177      -6.376 -14.991  16.577  1.00  0.00      R00  H  
ATOM   2774  HG1 THR 0 177      -8.993 -13.761  17.241  1.00  0.00      R00  H  
ATOM   2775  HA  THR 0 177      -6.525 -15.469  19.404  1.00  0.00           H  
ATOM   2776  HB  THR 0 177      -8.281 -13.564  19.146  1.00  0.00           H  
ATOM   2777 HG21 THR 0 177      -5.616 -12.924  17.746  1.00  0.00           H  
ATOM   2778 HG22 THR 0 177      -6.776 -11.902  18.701  1.00  0.00           H  
ATOM   2779 HG23 THR 0 177      -5.771 -13.094  19.494  1.00  0.00           H  
ATOM   2780  N   LEU 0 178      -8.621 -16.776  17.326  1.00  0.00      R00  N  
ATOM   2781  CA  LEU 0 178      -9.841 -17.556  17.089  1.00  0.00      R00  C  
ATOM   2782  C   LEU 0 178      -9.877 -18.846  17.924  1.00  0.00      R00  C  
ATOM   2783  O   LEU 0 178     -10.875 -19.533  17.967  1.00  0.00      R00  O  
ATOM   2784  CB  LEU 0 178      -9.958 -17.951  15.638  1.00  0.00      R00  C  
ATOM   2785  CG  LEU 0 178     -10.135 -16.745  14.609  1.00  0.00      R00  C  
ATOM   2786  CD1 LEU 0 178      -9.912 -17.120  13.119  1.00  0.00      R00  C  
ATOM   2787  CD2 LEU 0 178     -11.448 -15.911  14.681  1.00  0.00      R00  C  
ATOM   2788  H   LEU 0 178      -7.907 -16.629  16.626  1.00  0.00      R00  H  
ATOM   2789  HA  LEU 0 178     -10.723 -16.972  17.349  1.00  0.00           H  
ATOM   2790  HB3 LEU 0 178     -10.650 -18.788  15.538  1.00  0.00           H  
ATOM   2791  HB2 LEU 0 178      -9.008 -18.393  15.337  1.00  0.00           H  
ATOM   2792  HG  LEU 0 178      -9.404 -15.966  14.825  1.00  0.00           H  
ATOM   2793 HD11 LEU 0 178      -8.837 -17.152  12.943  1.00  0.00           H  
ATOM   2794 HD12 LEU 0 178     -10.134 -18.135  12.788  1.00  0.00           H  
ATOM   2795 HD13 LEU 0 178     -10.311 -16.392  12.412  1.00  0.00           H  
ATOM   2796 HD21 LEU 0 178     -11.391 -14.973  15.233  1.00  0.00           H  
ATOM   2797 HD22 LEU 0 178     -11.891 -15.690  13.710  1.00  0.00           H  
ATOM   2798 HD23 LEU 0 178     -12.134 -16.598  15.176  1.00  0.00           H  
ATOM   2799  N   ILE 0 179      -8.751 -19.184  18.645  1.00  0.00      R00  N  
ATOM   2800  CA  ILE 0 179      -8.609 -20.349  19.631  1.00  0.00      R00  C  
ATOM   2801  C   ILE 0 179      -9.452 -20.204  20.929  1.00  0.00      R00  C  
ATOM   2802  O   ILE 0 179      -9.928 -21.253  21.467  1.00  0.00      R00  O  
ATOM   2803  CB  ILE 0 179      -7.117 -20.479  20.056  1.00  0.00      R00  C  
ATOM   2804  CG2 ILE 0 179      -6.754 -21.508  21.118  1.00  0.00      R00  C  
ATOM   2805  CG1 ILE 0 179      -6.360 -20.881  18.732  1.00  0.00      R00  C  
ATOM   2806  CD1 ILE 0 179      -4.862 -20.707  18.922  1.00  0.00      R00  C  
ATOM   2807  H   ILE 0 179      -8.015 -18.495  18.579  1.00  0.00      R00  H  
ATOM   2808  HA  ILE 0 179      -9.007 -21.188  19.061  1.00  0.00           H  
ATOM   2809  HB  ILE 0 179      -6.830 -19.468  20.346  1.00  0.00           H  
ATOM   2810 HG21 ILE 0 179      -7.288 -21.097  21.975  1.00  0.00           H  
ATOM   2811 HG22 ILE 0 179      -7.245 -22.471  20.977  1.00  0.00           H  
ATOM   2812 HG23 ILE 0 179      -5.687 -21.614  21.312  1.00  0.00           H  
ATOM   2813 HG13 ILE 0 179      -6.565 -20.109  17.990  1.00  0.00           H  
ATOM   2814 HG12 ILE 0 179      -6.529 -21.881  18.334  1.00  0.00           H  
ATOM   2815 HD11 ILE 0 179      -4.458 -20.187  18.053  1.00  0.00           H  
ATOM   2816 HD12 ILE 0 179      -4.777 -20.014  19.759  1.00  0.00           H  
ATOM   2817 HD13 ILE 0 179      -4.410 -21.670  19.160  1.00  0.00           H  
ATOM   2818  N   VAL 0 180      -9.659 -18.914  21.231  1.00  0.00      R00  N  
ATOM   2819  CA  VAL 0 180     -10.461 -18.371  22.336  1.00  0.00      R00  C  
ATOM   2820  C   VAL 0 180     -11.564 -17.515  21.709  1.00  0.00      R00  C  
ATOM   2821  O   VAL 0 180     -11.566 -17.094  20.548  1.00  0.00      R00  O  
ATOM   2822  CB  VAL 0 180      -9.658 -17.561  23.383  1.00  0.00      R00  C  
ATOM   2823  CG1 VAL 0 180      -8.577 -18.489  23.991  1.00  0.00      R00  C  
ATOM   2824  CG2 VAL 0 180      -8.998 -16.369  22.733  1.00  0.00      R00  C  
ATOM   2825  H   VAL 0 180      -9.360 -18.192  20.592  1.00  0.00      R00  H  
ATOM   2826  HA  VAL 0 180     -10.993 -19.182  22.834  1.00  0.00           H  
ATOM   2827  HB  VAL 0 180     -10.275 -17.312  24.247  1.00  0.00           H  
ATOM   2828 HG11 VAL 0 180      -9.009 -19.458  24.240  1.00  0.00           H  
ATOM   2829 HG12 VAL 0 180      -7.773 -18.638  23.270  1.00  0.00           H  
ATOM   2830 HG13 VAL 0 180      -8.052 -18.077  24.853  1.00  0.00           H  
ATOM   2831 HG21 VAL 0 180      -8.458 -15.804  23.493  1.00  0.00           H  
ATOM   2832 HG22 VAL 0 180      -8.328 -16.631  21.914  1.00  0.00           H  
ATOM   2833 HG23 VAL 0 180      -9.717 -15.729  22.221  1.00  0.00           H  
ATOM   2834  N   ASP 0 181     -12.578 -17.311  22.570  1.00  0.00      R00  N  
ATOM   2835  CA  ASP 0 181     -13.876 -16.799  22.212  1.00  0.00      R00  C  
ATOM   2836  C   ASP 0 181     -13.883 -15.331  22.443  1.00  0.00      R00  C  
ATOM   2837  O   ASP 0 181     -14.221 -14.587  21.549  1.00  0.00      R00  O  
ATOM   2838  CB  ASP 0 181     -15.079 -17.305  23.040  1.00  0.00      R00  C  
ATOM   2839  CG  ASP 0 181     -15.260 -18.757  23.268  1.00  0.00      R00  C  
ATOM   2840  OD1 ASP 0 181     -15.437 -19.474  22.240  1.00  0.00      R00  O  
ATOM   2841  OD2 ASP 0 181     -15.340 -19.188  24.467  1.00  0.00      R00  O1-
ATOM   2842  H   ASP 0 181     -12.491 -17.464  23.564  1.00  0.00      R00  H  
ATOM   2843  HA  ASP 0 181     -13.997 -17.139  21.183  1.00  0.00           H  
ATOM   2844  HB3 ASP 0 181     -16.026 -16.988  22.603  1.00  0.00           H  
ATOM   2845  HB2 ASP 0 181     -15.022 -16.988  24.081  1.00  0.00           H  
ATOM   2846  N   ASN 0 182     -13.658 -14.916  23.694  1.00  0.00      R00  N  
ATOM   2847  CA  ASN 0 182     -13.673 -13.491  24.168  1.00  0.00      R00  C  
ATOM   2848  C   ASN 0 182     -12.319 -12.833  23.916  1.00  0.00      R00  C  
ATOM   2849  O   ASN 0 182     -11.234 -13.421  24.103  1.00  0.00      R00  O  
ATOM   2850  CB  ASN 0 182     -14.005 -13.488  25.674  1.00  0.00      R00  C  
ATOM   2851  CG  ASN 0 182     -15.441 -13.879  26.001  1.00  0.00      R00  C  
ATOM   2852  OD1 ASN 0 182     -16.380 -13.364  25.395  1.00  0.00      R00  O  
ATOM   2853  ND2 ASN 0 182     -15.703 -14.589  27.127  1.00  0.00      R00  N  
ATOM   2854  H   ASN 0 182     -13.327 -15.646  24.310  1.00  0.00      R00  H  
ATOM   2855 HD21 ASN 0 182     -16.625 -14.667  27.532  1.00  0.00      R00  H  
ATOM   2856 HD22 ASN 0 182     -14.912 -14.996  27.606  1.00  0.00      R00  H  
ATOM   2857  HA  ASN 0 182     -14.488 -13.010  23.627  1.00  0.00           H  
ATOM   2858  HB3 ASN 0 182     -13.725 -12.527  26.104  1.00  0.00           H  
ATOM   2859  HB2 ASN 0 182     -13.314 -14.216  26.099  1.00  0.00           H  
ATOM   2860  N   ASN 0 183     -12.404 -11.632  23.279  1.00  0.00      R00  N  
ATOM   2861  CA  ASN 0 183     -11.263 -10.824  22.828  1.00  0.00      R00  C  
ATOM   2862  C   ASN 0 183     -11.677  -9.323  23.066  1.00  0.00      R00  C  
ATOM   2863  O   ASN 0 183     -12.741  -8.932  23.546  1.00  0.00      R00  O  
ATOM   2864  CB  ASN 0 183     -10.875 -11.140  21.326  1.00  0.00      R00  C  
ATOM   2865  CG  ASN 0 183     -10.127 -12.463  21.116  1.00  0.00      R00  C  
ATOM   2866  OD1 ASN 0 183      -8.872 -12.506  21.308  1.00  0.00      R00  O  
ATOM   2867  ND2 ASN 0 183     -10.656 -13.382  20.468  1.00  0.00      R00  N  
ATOM   2868  H   ASN 0 183     -13.303 -11.193  23.140  1.00  0.00      R00  H  
ATOM   2869 HD21 ASN 0 183     -10.013 -14.109  20.189  1.00  0.00      R00  H  
ATOM   2870 HD22 ASN 0 183     -11.654 -13.444  20.327  1.00  0.00      R00  H  
ATOM   2871  HA  ASN 0 183     -10.309 -10.995  23.328  1.00  0.00           H  
ATOM   2872  HB3 ASN 0 183     -10.284 -10.296  20.969  1.00  0.00           H  
ATOM   2873  HB2 ASN 0 183     -11.789 -11.130  20.732  1.00  0.00           H  
ATOM   2874  N   GLY 0 184     -10.761  -8.409  22.679  1.00  0.00      R00  N  
ATOM   2875  CA  GLY 0 184     -11.033  -6.970  22.518  1.00  0.00      R00  C  
ATOM   2876  C   GLY 0 184     -12.384  -6.598  21.767  1.00  0.00      R00  C  
ATOM   2877  O   GLY 0 184     -12.869  -7.425  21.016  1.00  0.00      R00  O  
ATOM   2878  H   GLY 0 184      -9.821  -8.625  22.379  1.00  0.00      R00  H  
ATOM   2879  HA3 GLY 0 184     -10.145  -6.543  22.053  1.00  0.00           H  
ATOM   2880  HA2 GLY 0 184     -11.199  -6.493  23.484  1.00  0.00           H  
ATOM   2881  N   PRO 0 185     -12.948  -5.365  21.971  1.00  0.00      R00  N  
ATOM   2882  CA  PRO 0 185     -14.227  -4.968  21.320  1.00  0.00      R00  C  
ATOM   2883  C   PRO 0 185     -14.070  -4.672  19.813  1.00  0.00      R00  C  
ATOM   2884  O   PRO 0 185     -15.032  -4.705  19.113  1.00  0.00      R00  O  
ATOM   2885  CD  PRO 0 185     -12.399  -4.309  22.846  1.00  0.00      R00  C  
ATOM   2886  CB  PRO 0 185     -14.561  -3.714  22.081  1.00  0.00      R00  C  
ATOM   2887  CG  PRO 0 185     -13.273  -3.138  22.486  1.00  0.00      R00  C  
ATOM   2888  HD2 PRO 0 185     -11.337  -4.135  22.669  1.00  0.00           H  
ATOM   2889  HD3 PRO 0 185     -12.427  -4.697  23.864  1.00  0.00           H  
ATOM   2890  HA  PRO 0 185     -15.090  -5.623  21.440  1.00  0.00           H  
ATOM   2891  HB3 PRO 0 185     -15.114  -3.910  22.999  1.00  0.00           H  
ATOM   2892  HB2 PRO 0 185     -15.153  -3.071  21.430  1.00  0.00           H  
ATOM   2893  HG2 PRO 0 185     -12.863  -2.479  21.720  1.00  0.00           H  
ATOM   2894  HG3 PRO 0 185     -13.370  -2.466  23.339  1.00  0.00           H  
ATOM   2895  N   SER 0 186     -12.824  -4.533  19.336  1.00  0.00      R00  N  
ATOM   2896  CA  SER 0 186     -12.694  -4.155  17.895  1.00  0.00      R00  C  
ATOM   2897  C   SER 0 186     -12.235  -5.457  17.121  1.00  0.00      R00  C  
ATOM   2898  O   SER 0 186     -12.804  -6.501  17.284  1.00  0.00      R00  O  
ATOM   2899  CB  SER 0 186     -11.783  -2.849  17.715  1.00  0.00      R00  C  
ATOM   2900  OG  SER 0 186     -10.531  -3.082  18.299  1.00  0.00      R00  O  
ATOM   2901  H   SER 0 186     -12.049  -4.417  19.974  1.00  0.00      R00  H  
ATOM   2902  HG  SER 0 186      -9.884  -2.822  17.639  1.00  0.00      R00  H  
ATOM   2903  HA  SER 0 186     -13.593  -3.834  17.368  1.00  0.00           H  
ATOM   2904  HB3 SER 0 186     -12.359  -2.059  18.199  1.00  0.00           H  
ATOM   2905  HB2 SER 0 186     -11.630  -2.528  16.684  1.00  0.00           H  
ATOM   2906  N   CYS 0 187     -11.289  -5.245  16.200  1.00  0.00      R00  N  
ATOM   2907  CA  CYS 0 187     -10.549  -6.357  15.511  1.00  0.00      R00  C  
ATOM   2908  C   CYS 0 187      -9.203  -5.738  15.016  1.00  0.00      R00  C  
ATOM   2909  O   CYS 0 187      -9.147  -4.522  14.835  1.00  0.00      R00  O  
ATOM   2910  SG  CYS 0 187     -10.902  -8.201  13.219  1.00  0.00      R00  S  
ATOM   2911  CB  CYS 0 187     -11.509  -6.864  14.349  1.00  0.00      R00  C  
ATOM   2912  H   CYS 0 187     -10.846  -4.338  16.171  1.00  0.00      R00  H  
ATOM   2913  HB2 CYS 0 187     -12.536  -7.003  14.689  1.00  0.00           H  
ATOM   2914  HB3 CYS 0 187     -11.643  -5.968  13.743  1.00  0.00           H  
ATOM   2915  HA  CYS 0 187     -10.436  -7.170  16.227  1.00  0.00           H  
ATOM   2916  N   ASN 0 188      -8.175  -6.628  14.843  1.00  0.00      R00  N  
ATOM   2917  CA  ASN 0 188      -6.989  -6.568  14.053  1.00  0.00      R00  C  
ATOM   2918  C   ASN 0 188      -6.326  -7.955  14.296  1.00  0.00      R00  C  
ATOM   2919  O   ASN 0 188      -6.438  -8.579  15.329  1.00  0.00      R00  O  
ATOM   2920  CB  ASN 0 188      -6.084  -5.373  14.294  1.00  0.00      R00  C  
ATOM   2921  CG  ASN 0 188      -6.424  -4.158  13.382  1.00  0.00      R00  C  
ATOM   2922  OD1 ASN 0 188      -7.029  -4.265  12.342  1.00  0.00      R00  O  
ATOM   2923  ND2 ASN 0 188      -5.993  -2.950  13.792  1.00  0.00      R00  N  
ATOM   2924  H   ASN 0 188      -8.305  -7.606  15.060  1.00  0.00      R00  H  
ATOM   2925 HD21 ASN 0 188      -6.109  -2.142  13.198  1.00  0.00      R00  H  
ATOM   2926 HD22 ASN 0 188      -5.741  -2.794  14.758  1.00  0.00      R00  H  
ATOM   2927  HA  ASN 0 188      -7.369  -6.532  13.032  1.00  0.00           H  
ATOM   2928  HB3 ASN 0 188      -5.069  -5.715  14.094  1.00  0.00           H  
ATOM   2929  HB2 ASN 0 188      -6.062  -5.073  15.342  1.00  0.00           H  
ATOM   2930  N   ILE 0 189      -5.533  -8.315  13.284  1.00  0.00      R00  N  
ATOM   2931  CA  ILE 0 189      -4.648  -9.455  13.336  1.00  0.00      R00  C  
ATOM   2932  C   ILE 0 189      -3.459  -9.244  14.308  1.00  0.00      R00  C  
ATOM   2933  O   ILE 0 189      -2.747  -8.300  14.065  1.00  0.00      R00  O  
ATOM   2934  CB  ILE 0 189      -4.097  -9.780  11.933  1.00  0.00      R00  C  
ATOM   2935  CG2 ILE 0 189      -3.117 -10.976  11.784  1.00  0.00      R00  C  
ATOM   2936  CG1 ILE 0 189      -5.329  -9.846  10.928  1.00  0.00      R00  C  
ATOM   2937  CD1 ILE 0 189      -5.052 -10.418   9.517  1.00  0.00      R00  C  
ATOM   2938  H   ILE 0 189      -5.498  -7.773  12.433  1.00  0.00      R00  H  
ATOM   2939  HA  ILE 0 189      -5.307 -10.255  13.672  1.00  0.00           H  
ATOM   2940  HB  ILE 0 189      -3.392  -8.985  11.689  1.00  0.00           H  
ATOM   2941 HG21 ILE 0 189      -2.232 -10.924  12.419  1.00  0.00           H  
ATOM   2942 HG22 ILE 0 189      -3.659 -11.912  11.920  1.00  0.00           H  
ATOM   2943 HG23 ILE 0 189      -2.787 -11.107  10.753  1.00  0.00           H  
ATOM   2944 HG13 ILE 0 189      -5.808  -8.873  10.814  1.00  0.00           H  
ATOM   2945 HG12 ILE 0 189      -5.988 -10.556  11.427  1.00  0.00           H  
ATOM   2946 HD11 ILE 0 189      -5.386 -11.434   9.308  1.00  0.00           H  
ATOM   2947 HD12 ILE 0 189      -5.484  -9.811   8.721  1.00  0.00           H  
ATOM   2948 HD13 ILE 0 189      -3.985 -10.338   9.307  1.00  0.00           H  
ATOM   2949  N   VAL 0 190      -3.314 -10.060  15.360  1.00  0.00      R00  N  
ATOM   2950  CA  VAL 0 190      -2.300  -9.880  16.328  1.00  0.00      R00  C  
ATOM   2951  C   VAL 0 190      -0.932 -10.391  15.922  1.00  0.00      R00  C  
ATOM   2952  O   VAL 0 190      -0.805 -11.296  15.092  1.00  0.00      R00  O  
ATOM   2953  CB  VAL 0 190      -2.700 -10.584  17.629  1.00  0.00      R00  C  
ATOM   2954  CG1 VAL 0 190      -3.995 -10.074  18.284  1.00  0.00      R00  C  
ATOM   2955  CG2 VAL 0 190      -2.717 -12.156  17.487  1.00  0.00      R00  C  
ATOM   2956  H   VAL 0 190      -4.093 -10.680  15.530  1.00  0.00      R00  H  
ATOM   2957  HA  VAL 0 190      -2.125  -8.849  16.636  1.00  0.00           H  
ATOM   2958  HB  VAL 0 190      -1.842 -10.426  18.282  1.00  0.00           H  
ATOM   2959 HG11 VAL 0 190      -4.068 -10.682  19.186  1.00  0.00           H  
ATOM   2960 HG12 VAL 0 190      -4.167  -9.000  18.363  1.00  0.00           H  
ATOM   2961 HG13 VAL 0 190      -4.760 -10.496  17.633  1.00  0.00           H  
ATOM   2962 HG21 VAL 0 190      -2.993 -12.425  16.467  1.00  0.00           H  
ATOM   2963 HG22 VAL 0 190      -1.728 -12.499  17.793  1.00  0.00           H  
ATOM   2964 HG23 VAL 0 190      -3.389 -12.763  18.093  1.00  0.00           H  
ATOM   2965  N   TRP 0 191       0.128  -9.825  16.510  1.00  0.00      R00  N  
ATOM   2966  CA  TRP 0 191       1.476 -10.350  16.516  1.00  0.00      R00  C  
ATOM   2967  C   TRP 0 191       1.484 -11.430  17.614  1.00  0.00      R00  C  
ATOM   2968  O   TRP 0 191       1.041 -11.171  18.700  1.00  0.00      R00  O  
ATOM   2969  CB  TRP 0 191       2.518  -9.255  16.693  1.00  0.00      R00  C  
ATOM   2970  CG  TRP 0 191       3.755  -9.716  17.336  1.00  0.00      R00  C  
ATOM   2971  CD2 TRP 0 191       4.177  -9.380  18.749  1.00  0.00      R00  C  
ATOM   2972  CE2 TRP 0 191       5.342 -10.085  19.103  1.00  0.00      R00  C  
ATOM   2973  CE3 TRP 0 191       3.730  -8.506  19.782  1.00  0.00      R00  C  
ATOM   2974  CD1 TRP 0 191       4.744 -10.551  16.875  1.00  0.00      R00  C  
ATOM   2975  NE1 TRP 0 191       5.638 -10.739  17.934  1.00  0.00      R00  N  
ATOM   2976  CZ2 TRP 0 191       5.981 -10.001  20.359  1.00  0.00      R00  C  
ATOM   2977  CZ3 TRP 0 191       4.275  -8.427  21.020  1.00  0.00      R00  C  
ATOM   2978  CH2 TRP 0 191       5.418  -9.184  21.342  1.00  0.00      R00  C  
ATOM   2979  H   TRP 0 191      -0.003  -9.104  17.204  1.00  0.00      R00  H  
ATOM   2980  HE1 TRP 0 191       6.370 -11.434  17.968  1.00  0.00      R00  H  
ATOM   2981  HA  TRP 0 191       1.723 -10.673  15.505  1.00  0.00           H  
ATOM   2982  HB3 TRP 0 191       2.097  -8.486  17.340  1.00  0.00           H  
ATOM   2983  HB2 TRP 0 191       2.762  -8.848  15.711  1.00  0.00           H  
ATOM   2984  HE3 TRP 0 191       2.934  -7.802  19.585  1.00  0.00           H  
ATOM   2985  HD1 TRP 0 191       4.581 -11.183  16.015  1.00  0.00           H  
ATOM   2986  HZ2 TRP 0 191       6.949 -10.460  20.497  1.00  0.00           H  
ATOM   2987  HZ3 TRP 0 191       3.948  -7.661  21.707  1.00  0.00           H  
ATOM   2988  HH2 TRP 0 191       5.836  -9.006  22.322  1.00  0.00           H  
ATOM   2989  N   PRO 0 192       1.915 -12.701  17.226  1.00  0.00      R00  N  
ATOM   2990  CA  PRO 0 192       1.906 -13.832  18.179  1.00  0.00      R00  C  
ATOM   2991  C   PRO 0 192       3.037 -13.643  19.247  1.00  0.00      R00  C  
ATOM   2992  O   PRO 0 192       4.181 -13.925  19.029  1.00  0.00      R00  O  
ATOM   2993  CD  PRO 0 192       2.102 -13.202  15.859  1.00  0.00      R00  C  
ATOM   2994  CB  PRO 0 192       2.255 -15.076  17.288  1.00  0.00      R00  C  
ATOM   2995  CG  PRO 0 192       1.793 -14.704  15.865  1.00  0.00      R00  C  
ATOM   2996  HD2 PRO 0 192       3.126 -12.993  15.549  1.00  0.00           H  
ATOM   2997  HD3 PRO 0 192       1.486 -12.792  15.059  1.00  0.00           H  
ATOM   2998  HA  PRO 0 192       0.893 -13.846  18.583  1.00  0.00           H  
ATOM   2999  HB3 PRO 0 192       1.795 -15.981  17.685  1.00  0.00           H  
ATOM   3000  HB2 PRO 0 192       3.303 -15.369  17.226  1.00  0.00           H  
ATOM   3001  HG2 PRO 0 192       2.355 -15.209  15.079  1.00  0.00           H  
ATOM   3002  HG3 PRO 0 192       0.715 -14.805  15.742  1.00  0.00           H  
ATOM   3003  N   GLU 0 193       2.745 -13.093  20.443  1.00  0.00      R00  N  
ATOM   3004  CA  GLU 0 193       3.528 -12.642  21.641  1.00  0.00      R00  C  
ATOM   3005  C   GLU 0 193       4.707 -13.405  22.186  1.00  0.00      R00  C  
ATOM   3006  O   GLU 0 193       5.292 -12.922  23.135  1.00  0.00      R00  O  
ATOM   3007  CB  GLU 0 193       2.618 -12.052  22.755  1.00  0.00      R00  C  
ATOM   3008  CG  GLU 0 193       1.586 -10.999  22.275  1.00  0.00      R00  C  
ATOM   3009  CD  GLU 0 193       0.533 -10.699  23.381  1.00  0.00      R00  C  
ATOM   3010  OE1 GLU 0 193       0.801 -10.523  24.590  1.00  0.00      R00  O  
ATOM   3011  OE2 GLU 0 193      -0.659 -10.630  22.993  1.00  0.00      R00  O1-
ATOM   3012  H   GLU 0 193       1.834 -12.658  20.471  1.00  0.00      R00  H  
ATOM   3013  HA  GLU 0 193       3.960 -11.710  21.277  1.00  0.00           H  
ATOM   3014  HB3 GLU 0 193       3.283 -11.602  23.492  1.00  0.00           H  
ATOM   3015  HB2 GLU 0 193       2.111 -12.822  23.336  1.00  0.00           H  
ATOM   3016  HG3 GLU 0 193       1.032 -11.420  21.436  1.00  0.00           H  
ATOM   3017  HG2 GLU 0 193       2.020 -10.037  22.005  1.00  0.00           H  
ATOM   3018  N   LYS 0 194       5.034 -14.566  21.621  1.00  0.00      R00  N  
ATOM   3019  CA  LYS 0 194       6.202 -15.438  21.946  1.00  0.00      R00  C  
ATOM   3020  C   LYS 0 194       7.499 -14.609  21.638  1.00  0.00      R00  C  
ATOM   3021  O   LYS 0 194       7.618 -14.267  20.449  1.00  0.00      R00  O  
ATOM   3022  CB  LYS 0 194       6.208 -16.747  21.126  1.00  0.00      R00  C  
ATOM   3023  CG  LYS 0 194       7.338 -17.763  21.536  1.00  0.00      R00  C  
ATOM   3024  CD  LYS 0 194       7.635 -19.042  20.779  1.00  0.00      R00  C  
ATOM   3025  CE  LYS 0 194       8.718 -19.907  21.489  1.00  0.00      R00  C  
ATOM   3026  NZ  LYS 0 194       8.839 -21.148  20.708  1.00  0.00      R00  N1+
ATOM   3027  H   LYS 0 194       4.481 -14.816  20.814  1.00  0.00      R00  H  
ATOM   3028  HZ1 LYS 0 194       8.050 -21.777  20.734  1.00  0.00      R00  H  
ATOM   3029  HZ2 LYS 0 194       8.913 -20.768  19.775  1.00  0.00      R00  H  
ATOM   3030  HZ3 LYS 0 194       9.690 -21.676  20.844  1.00  0.00      R00  H  
ATOM   3031  HA  LYS 0 194       6.147 -15.768  22.983  1.00  0.00           H  
ATOM   3032  HB3 LYS 0 194       6.272 -16.568  20.052  1.00  0.00           H  
ATOM   3033  HB2 LYS 0 194       5.240 -17.185  21.368  1.00  0.00           H  
ATOM   3034  HG3 LYS 0 194       7.195 -17.920  22.605  1.00  0.00           H  
ATOM   3035  HG2 LYS 0 194       8.271 -17.204  21.462  1.00  0.00           H  
ATOM   3036  HD3 LYS 0 194       8.065 -18.768  19.816  1.00  0.00           H  
ATOM   3037  HD2 LYS 0 194       6.725 -19.618  20.610  1.00  0.00           H  
ATOM   3038  HE3 LYS 0 194       8.314 -20.185  22.463  1.00  0.00           H  
ATOM   3039  HE2 LYS 0 194       9.704 -19.443  21.527  1.00  0.00           H  
ATOM   3040  N   ASP 0 195       8.525 -14.611  22.508  1.00  0.00      R00  N  
ATOM   3041  CA  ASP 0 195       9.869 -14.038  22.313  1.00  0.00      R00  C  
ATOM   3042  C   ASP 0 195       9.987 -12.557  22.174  1.00  0.00      R00  C  
ATOM   3043  O   ASP 0 195      11.019 -12.053  21.746  1.00  0.00      R00  O  
ATOM   3044  CB  ASP 0 195      10.699 -14.824  21.321  1.00  0.00      R00  C  
ATOM   3045  CG  ASP 0 195      10.896 -16.296  21.431  1.00  0.00      R00  C  
ATOM   3046  OD1 ASP 0 195      11.241 -16.808  22.542  1.00  0.00      R00  O  
ATOM   3047  OD2 ASP 0 195      10.444 -16.945  20.432  1.00  0.00      R00  O1-
ATOM   3048  H   ASP 0 195       8.473 -14.978  23.448  1.00  0.00      R00  H  
ATOM   3049  HA  ASP 0 195      10.411 -14.179  23.248  1.00  0.00           H  
ATOM   3050  HB3 ASP 0 195      11.699 -14.392  21.349  1.00  0.00           H  
ATOM   3051  HB2 ASP 0 195      10.359 -14.872  20.286  1.00  0.00           H  
ATOM   3052  N   LEU 0 196       8.896 -11.832  22.602  1.00  0.00      R00  N  
ATOM   3053  CA  LEU 0 196       8.800 -10.353  22.865  1.00  0.00      R00  C  
ATOM   3054  C   LEU 0 196       9.505  -9.573  21.688  1.00  0.00      R00  C  
ATOM   3055  O   LEU 0 196       9.165  -9.700  20.512  1.00  0.00      R00  O  
ATOM   3056  CB  LEU 0 196       9.412  -9.981  24.320  1.00  0.00      R00  C  
ATOM   3057  CG  LEU 0 196       8.372 -10.166  25.441  1.00  0.00      R00  C  
ATOM   3058  CD1 LEU 0 196       7.098  -9.346  25.315  1.00  0.00      R00  C  
ATOM   3059  CD2 LEU 0 196       8.071 -11.658  25.770  1.00  0.00      R00  C  
ATOM   3060  H   LEU 0 196       8.148 -12.388  22.992  1.00  0.00      R00  H  
ATOM   3061  HA  LEU 0 196       7.739 -10.128  22.967  1.00  0.00           H  
ATOM   3062  HB3 LEU 0 196       9.774  -8.957  24.420  1.00  0.00           H  
ATOM   3063  HB2 LEU 0 196      10.293 -10.558  24.600  1.00  0.00           H  
ATOM   3064  HG  LEU 0 196       8.858  -9.834  26.358  1.00  0.00           H  
ATOM   3065 HD11 LEU 0 196       7.280  -8.499  24.654  1.00  0.00           H  
ATOM   3066 HD12 LEU 0 196       6.255  -9.942  24.963  1.00  0.00           H  
ATOM   3067 HD13 LEU 0 196       6.888  -8.955  26.310  1.00  0.00           H  
ATOM   3068 HD21 LEU 0 196       7.381 -12.119  25.063  1.00  0.00           H  
ATOM   3069 HD22 LEU 0 196       8.977 -12.220  25.543  1.00  0.00           H  
ATOM   3070 HD23 LEU 0 196       7.696 -11.756  26.789  1.00  0.00           H  
ATOM   3071  N   ASN 0 197      10.569  -8.866  22.157  1.00  0.00      R00  N  
ATOM   3072  CA  ASN 0 197      11.188  -7.721  21.440  1.00  0.00      R00  C  
ATOM   3073  C   ASN 0 197      11.790  -8.336  20.153  1.00  0.00      R00  C  
ATOM   3074  O   ASN 0 197      11.467  -7.886  19.041  1.00  0.00      R00  O  
ATOM   3075  CB  ASN 0 197      12.289  -6.978  22.240  1.00  0.00      R00  C  
ATOM   3076  CG  ASN 0 197      11.720  -6.538  23.625  1.00  0.00      R00  C  
ATOM   3077  OD1 ASN 0 197      11.858  -7.267  24.674  1.00  0.00      R00  O  
ATOM   3078  ND2 ASN 0 197      11.138  -5.380  23.733  1.00  0.00      R00  N  
ATOM   3079  H   ASN 0 197      10.994  -9.124  23.036  1.00  0.00      R00  H  
ATOM   3080 HD21 ASN 0 197      10.809  -5.138  24.657  1.00  0.00      R00  H  
ATOM   3081 HD22 ASN 0 197      10.813  -4.961  22.874  1.00  0.00      R00  H  
ATOM   3082  HA  ASN 0 197      10.496  -6.942  21.121  1.00  0.00           H  
ATOM   3083  HB3 ASN 0 197      12.715  -6.099  21.757  1.00  0.00           H  
ATOM   3084  HB2 ASN 0 197      13.209  -7.545  22.381  1.00  0.00           H  
ATOM   3085  N   LYS 0 198      12.651  -9.397  20.244  1.00  0.00      R00  N  
ATOM   3086  CA  LYS 0 198      13.311 -10.167  19.164  1.00  0.00      R00  C  
ATOM   3087  C   LYS 0 198      12.275 -10.830  18.244  1.00  0.00      R00  C  
ATOM   3088  O   LYS 0 198      12.366 -10.802  16.998  1.00  0.00      R00  O  
ATOM   3089  CB  LYS 0 198      14.329 -11.056  19.813  1.00  0.00      R00  C  
ATOM   3090  CG  LYS 0 198      13.936 -12.485  20.122  1.00  0.00      R00  C  
ATOM   3091  CD  LYS 0 198      14.971 -13.154  21.029  1.00  0.00      R00  C  
ATOM   3092  CE  LYS 0 198      14.804 -14.667  21.228  1.00  0.00      R00  C  
ATOM   3093  NZ  LYS 0 198      15.794 -15.252  22.150  1.00  0.00      R00  N1+
ATOM   3094  H   LYS 0 198      12.847  -9.667  21.198  1.00  0.00      R00  H  
ATOM   3095  HZ1 LYS 0 198      16.631 -14.972  21.657  1.00  0.00      R00  H  
ATOM   3096  HZ2 LYS 0 198      15.888 -14.794  23.045  1.00  0.00      R00  H  
ATOM   3097  HZ3 LYS 0 198      15.729 -16.248  22.307  1.00  0.00      R00  H  
ATOM   3098  HA  LYS 0 198      13.890  -9.460  18.570  1.00  0.00           H  
ATOM   3099  HB3 LYS 0 198      14.762 -10.672  20.737  1.00  0.00           H  
ATOM   3100  HB2 LYS 0 198      15.198 -11.084  19.155  1.00  0.00           H  
ATOM   3101  HG3 LYS 0 198      13.900 -13.150  19.260  1.00  0.00           H  
ATOM   3102  HG2 LYS 0 198      12.946 -12.423  20.572  1.00  0.00           H  
ATOM   3103  HD3 LYS 0 198      14.923 -12.728  22.031  1.00  0.00           H  
ATOM   3104  HD2 LYS 0 198      16.015 -13.097  20.723  1.00  0.00           H  
ATOM   3105  HE3 LYS 0 198      14.899 -15.144  20.253  1.00  0.00           H  
ATOM   3106  HE2 LYS 0 198      13.869 -14.962  21.703  1.00  0.00           H  
ATOM   3107  N   GLY 0 199      11.153 -11.280  18.811  1.00  0.00      R00  N  
ATOM   3108  CA  GLY 0 199       9.990 -11.869  18.206  1.00  0.00      R00  C  
ATOM   3109  C   GLY 0 199       9.320 -10.862  17.290  1.00  0.00      R00  C  
ATOM   3110  O   GLY 0 199       9.177 -11.136  16.090  1.00  0.00      R00  O  
ATOM   3111  H   GLY 0 199      11.095 -11.251  19.818  1.00  0.00      R00  H  
ATOM   3112  HA3 GLY 0 199       9.265 -12.116  18.982  1.00  0.00           H  
ATOM   3113  HA2 GLY 0 199      10.280 -12.795  17.709  1.00  0.00           H  
ATOM   3114  N   GLN 0 200       8.991  -9.638  17.810  1.00  0.00      R00  N  
ATOM   3115  CA  GLN 0 200       8.453  -8.461  17.251  1.00  0.00      R00  C  
ATOM   3116  C   GLN 0 200       9.210  -7.933  16.004  1.00  0.00      R00  C  
ATOM   3117  O   GLN 0 200       8.636  -7.385  15.002  1.00  0.00      R00  O  
ATOM   3118  CB  GLN 0 200       8.217  -7.421  18.402  1.00  0.00      R00  C  
ATOM   3119  CG  GLN 0 200       7.589  -6.076  18.073  1.00  0.00      R00  C  
ATOM   3120  CD  GLN 0 200       7.168  -5.344  19.378  1.00  0.00      R00  C  
ATOM   3121  OE1 GLN 0 200       7.941  -5.335  20.342  1.00  0.00      R00  O  
ATOM   3122  NE2 GLN 0 200       5.955  -4.742  19.329  1.00  0.00      R00  N  
ATOM   3123  H   GLN 0 200       9.273  -9.566  18.777  1.00  0.00      R00  H  
ATOM   3124 HE21 GLN 0 200       5.540  -4.550  20.230  1.00  0.00      R00  H  
ATOM   3125 HE22 GLN 0 200       5.370  -4.540  18.530  1.00  0.00      R00  H  
ATOM   3126  HA  GLN 0 200       7.477  -8.715  16.836  1.00  0.00           H  
ATOM   3127  HB3 GLN 0 200       9.259  -7.324  18.707  1.00  0.00           H  
ATOM   3128  HB2 GLN 0 200       7.656  -7.884  19.215  1.00  0.00           H  
ATOM   3129  HG3 GLN 0 200       6.619  -6.259  17.611  1.00  0.00           H  
ATOM   3130  HG2 GLN 0 200       8.142  -5.575  17.278  1.00  0.00           H  
ATOM   3131  N   THR 0 201      10.528  -8.143  16.118  1.00  0.00      R00  N  
ATOM   3132  CA  THR 0 201      11.523  -7.687  15.218  1.00  0.00      R00  C  
ATOM   3133  C   THR 0 201      11.428  -8.620  14.044  1.00  0.00      R00  C  
ATOM   3134  O   THR 0 201      11.122  -8.159  12.939  1.00  0.00      R00  O  
ATOM   3135  CB  THR 0 201      12.991  -7.676  15.732  1.00  0.00      R00  C  
ATOM   3136  OG1 THR 0 201      13.120  -6.847  16.818  1.00  0.00      R00  O  
ATOM   3137  CG2 THR 0 201      14.025  -7.277  14.705  1.00  0.00      R00  C  
ATOM   3138  H   THR 0 201      10.821  -8.626  16.955  1.00  0.00      R00  H  
ATOM   3139  HG1 THR 0 201      12.480  -7.147  17.468  1.00  0.00      R00  H  
ATOM   3140  HA  THR 0 201      11.204  -6.700  14.885  1.00  0.00           H  
ATOM   3141  HB  THR 0 201      13.220  -8.634  16.198  1.00  0.00           H  
ATOM   3142 HG21 THR 0 201      14.091  -8.096  13.988  1.00  0.00           H  
ATOM   3143 HG22 THR 0 201      13.631  -6.464  14.095  1.00  0.00           H  
ATOM   3144 HG23 THR 0 201      15.040  -7.067  15.040  1.00  0.00           H  
ATOM   3145  N   THR 0 202      11.659  -9.916  14.238  1.00  0.00      R00  N  
ATOM   3146  CA  THR 0 202      11.655 -11.020  13.291  1.00  0.00      R00  C  
ATOM   3147  C   THR 0 202      10.285 -11.169  12.618  1.00  0.00      R00  C  
ATOM   3148  O   THR 0 202      10.069 -11.513  11.440  1.00  0.00      R00  O  
ATOM   3149  CB  THR 0 202      12.014 -12.406  13.921  1.00  0.00      R00  C  
ATOM   3150  OG1 THR 0 202      13.082 -12.244  14.821  1.00  0.00      R00  O  
ATOM   3151  CG2 THR 0 202      12.364 -13.417  12.842  1.00  0.00      R00  C  
ATOM   3152  H   THR 0 202      11.781 -10.168  15.208  1.00  0.00      R00  H  
ATOM   3153  HG1 THR 0 202      12.767 -12.060  15.709  1.00  0.00      R00  H  
ATOM   3154  HA  THR 0 202      12.357 -10.747  12.504  1.00  0.00           H  
ATOM   3155  HB  THR 0 202      11.122 -12.690  14.479  1.00  0.00           H  
ATOM   3156 HG21 THR 0 202      11.760 -13.571  11.948  1.00  0.00           H  
ATOM   3157 HG22 THR 0 202      13.407 -13.285  12.555  1.00  0.00           H  
ATOM   3158 HG23 THR 0 202      12.315 -14.392  13.327  1.00  0.00           H  
ATOM   3159  N   PHE 0 203       9.191 -10.825  13.384  1.00  0.00      R00  N  
ATOM   3160  CA  PHE 0 203       7.819 -10.785  12.928  1.00  0.00      R00  C  
ATOM   3161  C   PHE 0 203       7.543  -9.814  11.797  1.00  0.00      R00  C  
ATOM   3162  O   PHE 0 203       7.185 -10.270  10.707  1.00  0.00      R00  O  
ATOM   3163  CB  PHE 0 203       6.865 -10.613  14.130  1.00  0.00      R00  C  
ATOM   3164  CG  PHE 0 203       5.425 -10.756  13.738  1.00  0.00      R00  C  
ATOM   3165  CD1 PHE 0 203       4.934 -12.048  13.261  1.00  0.00      R00  C  
ATOM   3166  CD2 PHE 0 203       4.550  -9.639  13.666  1.00  0.00      R00  C  
ATOM   3167  CE1 PHE 0 203       3.619 -12.158  12.904  1.00  0.00      R00  C  
ATOM   3168  CE2 PHE 0 203       3.254  -9.811  13.235  1.00  0.00      R00  C  
ATOM   3169  CZ  PHE 0 203       2.824 -11.057  12.886  1.00  0.00      R00  C  
ATOM   3170  H   PHE 0 203       9.390 -10.713  14.368  1.00  0.00      R00  H  
ATOM   3171  HA  PHE 0 203       7.682 -11.772  12.485  1.00  0.00           H  
ATOM   3172  HB3 PHE 0 203       7.098  -9.764  14.772  1.00  0.00           H  
ATOM   3173  HB2 PHE 0 203       7.081 -11.478  14.756  1.00  0.00           H  
ATOM   3174  HD1 PHE 0 203       5.595 -12.900  13.205  1.00  0.00           H  
ATOM   3175  HD2 PHE 0 203       4.839  -8.656  14.009  1.00  0.00           H  
ATOM   3176  HE1 PHE 0 203       3.227 -13.109  12.573  1.00  0.00           H  
ATOM   3177  HE2 PHE 0 203       2.521  -9.021  13.306  1.00  0.00           H  
ATOM   3178  HZ  PHE 0 203       1.750 -11.157  12.949  1.00  0.00           H  
ATOM   3179  N   THR 0 204       7.887  -8.579  12.137  1.00  0.00      R00  N  
ATOM   3180  CA  THR 0 204       7.861  -7.374  11.260  1.00  0.00      R00  C  
ATOM   3181  C   THR 0 204       8.790  -7.472  10.099  1.00  0.00      R00  C  
ATOM   3182  O   THR 0 204       8.576  -6.897   9.050  1.00  0.00      R00  O  
ATOM   3183  CB  THR 0 204       8.090  -6.017  11.992  1.00  0.00      R00  C  
ATOM   3184  OG1 THR 0 204       7.094  -6.024  13.019  1.00  0.00      R00  O  
ATOM   3185  CG2 THR 0 204       7.822  -4.737  11.225  1.00  0.00      R00  C  
ATOM   3186  H   THR 0 204       8.290  -8.543  13.062  1.00  0.00      R00  H  
ATOM   3187  HG1 THR 0 204       7.543  -6.600  13.642  1.00  0.00      R00  H  
ATOM   3188  HA  THR 0 204       6.869  -7.154  10.867  1.00  0.00           H  
ATOM   3189  HB  THR 0 204       9.089  -6.083  12.423  1.00  0.00           H  
ATOM   3190 HG21 THR 0 204       8.213  -3.834  11.693  1.00  0.00           H  
ATOM   3191 HG22 THR 0 204       8.196  -4.755  10.201  1.00  0.00           H  
ATOM   3192 HG23 THR 0 204       6.771  -4.513  11.044  1.00  0.00           H  
ATOM   3193  N   LEU 0 205       9.934  -8.166  10.240  1.00  0.00      R00  N  
ATOM   3194  CA  LEU 0 205      10.933  -8.294   9.202  1.00  0.00      R00  C  
ATOM   3195  C   LEU 0 205      10.547  -9.329   8.158  1.00  0.00      R00  C  
ATOM   3196  O   LEU 0 205      10.910  -9.225   7.018  1.00  0.00      R00  O  
ATOM   3197  CB  LEU 0 205      12.320  -8.544   9.823  1.00  0.00      R00  C  
ATOM   3198  CG  LEU 0 205      13.523  -8.831   8.934  1.00  0.00      R00  C  
ATOM   3199  CD1 LEU 0 205      13.805  -7.886   7.759  1.00  0.00      R00  C  
ATOM   3200  CD2 LEU 0 205      14.735  -9.002   9.891  1.00  0.00      R00  C  
ATOM   3201  H   LEU 0 205      10.251  -8.391  11.172  1.00  0.00      R00  H  
ATOM   3202  HA  LEU 0 205      11.014  -7.289   8.788  1.00  0.00           H  
ATOM   3203  HB3 LEU 0 205      12.130  -9.351  10.531  1.00  0.00           H  
ATOM   3204  HB2 LEU 0 205      12.517  -7.688  10.468  1.00  0.00           H  
ATOM   3205  HG  LEU 0 205      13.376  -9.820   8.501  1.00  0.00           H  
ATOM   3206 HD11 LEU 0 205      13.440  -8.387   6.863  1.00  0.00           H  
ATOM   3207 HD12 LEU 0 205      13.243  -6.957   7.855  1.00  0.00           H  
ATOM   3208 HD13 LEU 0 205      14.842  -7.587   7.608  1.00  0.00           H  
ATOM   3209 HD21 LEU 0 205      14.452  -9.691  10.687  1.00  0.00           H  
ATOM   3210 HD22 LEU 0 205      15.723  -9.217   9.484  1.00  0.00           H  
ATOM   3211 HD23 LEU 0 205      14.989  -8.045  10.346  1.00  0.00           H  
ATOM   3212  N   TYR 0 206       9.922 -10.436   8.555  1.00  0.00      R00  N  
ATOM   3213  CA  TYR 0 206       9.344 -11.359   7.589  1.00  0.00      R00  C  
ATOM   3214  C   TYR 0 206       8.259 -10.751   6.670  1.00  0.00      R00  C  
ATOM   3215  O   TYR 0 206       8.438 -10.926   5.431  1.00  0.00      R00  O  
ATOM   3216  CB  TYR 0 206       8.828 -12.465   8.511  1.00  0.00      R00  C  
ATOM   3217  CG  TYR 0 206       7.899 -13.534   7.942  1.00  0.00      R00  C  
ATOM   3218  CD1 TYR 0 206       6.515 -13.286   7.974  1.00  0.00      R00  C  
ATOM   3219  CE1 TYR 0 206       5.597 -14.265   7.533  1.00  0.00      R00  C  
ATOM   3220  CD2 TYR 0 206       8.332 -14.823   7.545  1.00  0.00      R00  C  
ATOM   3221  CE2 TYR 0 206       7.435 -15.803   7.106  1.00  0.00      R00  C  
ATOM   3222  CZ  TYR 0 206       6.090 -15.490   7.074  1.00  0.00      R00  C  
ATOM   3223  OH  TYR 0 206       5.276 -16.495   6.688  1.00  0.00      R00  O  
ATOM   3224  H   TYR 0 206       9.804 -10.562   9.550  1.00  0.00      R00  H  
ATOM   3225  HH  TYR 0 206       4.375 -16.249   6.912  1.00  0.00      R00  H  
ATOM   3226  HA  TYR 0 206      10.136 -11.785   6.972  1.00  0.00           H  
ATOM   3227  HB3 TYR 0 206       8.280 -12.032   9.347  1.00  0.00           H  
ATOM   3228  HB2 TYR 0 206       9.673 -13.071   8.839  1.00  0.00           H  
ATOM   3229  HD1 TYR 0 206       6.198 -12.349   8.406  1.00  0.00           H  
ATOM   3230  HE1 TYR 0 206       4.550 -13.999   7.552  1.00  0.00           H  
ATOM   3231  HD2 TYR 0 206       9.359 -15.155   7.500  1.00  0.00           H  
ATOM   3232  HE2 TYR 0 206       7.744 -16.756   6.704  1.00  0.00           H  
ATOM   3233  N   SER 0 207       7.426  -9.972   7.262  1.00  0.00      R00  N  
ATOM   3234  CA  SER 0 207       6.364  -9.310   6.496  1.00  0.00      R00  C  
ATOM   3235  C   SER 0 207       6.801  -8.200   5.516  1.00  0.00      R00  C  
ATOM   3236  O   SER 0 207       6.447  -8.123   4.342  1.00  0.00      R00  O  
ATOM   3237  CB  SER 0 207       5.206  -8.833   7.437  1.00  0.00      R00  C  
ATOM   3238  OG  SER 0 207       5.645  -8.114   8.595  1.00  0.00      R00  O  
ATOM   3239  H   SER 0 207       7.365  -9.946   8.270  1.00  0.00      R00  H  
ATOM   3240  HG  SER 0 207       4.947  -8.179   9.251  1.00  0.00      R00  H  
ATOM   3241  HA  SER 0 207       5.923 -10.047   5.825  1.00  0.00           H  
ATOM   3242  HB3 SER 0 207       4.673  -9.674   7.880  1.00  0.00           H  
ATOM   3243  HB2 SER 0 207       4.519  -8.308   6.774  1.00  0.00           H  
ATOM   3244  N   PHE 0 208       7.731  -7.483   6.077  1.00  0.00      R00  N  
ATOM   3245  CA  PHE 0 208       8.611  -6.600   5.333  1.00  0.00      R00  C  
ATOM   3246  C   PHE 0 208       9.360  -7.304   4.133  1.00  0.00      R00  C  
ATOM   3247  O   PHE 0 208       9.372  -6.771   2.999  1.00  0.00      R00  O  
ATOM   3248  CB  PHE 0 208       9.619  -5.813   6.253  1.00  0.00      R00  C  
ATOM   3249  CG  PHE 0 208      10.583  -4.904   5.553  1.00  0.00      R00  C  
ATOM   3250  CD1 PHE 0 208      11.758  -5.356   4.912  1.00  0.00      R00  C  
ATOM   3251  CD2 PHE 0 208      10.183  -3.593   5.375  1.00  0.00      R00  C  
ATOM   3252  CE1 PHE 0 208      12.610  -4.412   4.287  1.00  0.00      R00  C  
ATOM   3253  CE2 PHE 0 208      10.976  -2.646   4.658  1.00  0.00      R00  C  
ATOM   3254  CZ  PHE 0 208      12.213  -3.081   4.180  1.00  0.00      R00  C  
ATOM   3255  H   PHE 0 208       8.005  -7.481   7.049  1.00  0.00      R00  H  
ATOM   3256  HA  PHE 0 208       7.915  -5.889   4.888  1.00  0.00           H  
ATOM   3257  HB3 PHE 0 208      10.288  -6.466   6.812  1.00  0.00           H  
ATOM   3258  HB2 PHE 0 208       9.183  -5.243   7.074  1.00  0.00           H  
ATOM   3259  HD1 PHE 0 208      11.900  -6.427   4.933  1.00  0.00           H  
ATOM   3260  HD2 PHE 0 208       9.287  -3.302   5.904  1.00  0.00           H  
ATOM   3261  HE1 PHE 0 208      13.557  -4.737   3.883  1.00  0.00           H  
ATOM   3262  HE2 PHE 0 208      10.704  -1.601   4.638  1.00  0.00           H  
ATOM   3263  HZ  PHE 0 208      12.824  -2.277   3.799  1.00  0.00           H  
ATOM   3264  N   ALA 0 209       9.869  -8.498   4.317  1.00  0.00      R00  N  
ATOM   3265  CA  ALA 0 209      10.717  -9.152   3.357  1.00  0.00      R00  C  
ATOM   3266  C   ALA 0 209       9.913  -9.650   2.146  1.00  0.00      R00  C  
ATOM   3267  O   ALA 0 209      10.300  -9.586   0.950  1.00  0.00      R00  O  
ATOM   3268  CB  ALA 0 209      11.481 -10.395   3.922  1.00  0.00      R00  C  
ATOM   3269  H   ALA 0 209       9.693  -9.006   5.172  1.00  0.00      R00  H  
ATOM   3270  HA  ALA 0 209      11.568  -8.523   3.097  1.00  0.00           H  
ATOM   3271  HB1 ALA 0 209      10.814 -11.185   4.267  1.00  0.00           H  
ATOM   3272  HB2 ALA 0 209      12.068 -11.028   3.256  1.00  0.00           H  
ATOM   3273  HB3 ALA 0 209      12.154  -9.997   4.682  1.00  0.00           H  
ATOM   3274  N   LEU 0 210       8.694 -10.112   2.469  1.00  0.00      R00  N  
ATOM   3275  CA  LEU 0 210       7.793 -10.798   1.557  1.00  0.00      R00  C  
ATOM   3276  C   LEU 0 210       6.749  -9.823   0.941  1.00  0.00      R00  C  
ATOM   3277  O   LEU 0 210       6.349 -10.054  -0.198  1.00  0.00      R00  O  
ATOM   3278  CB  LEU 0 210       7.023 -11.795   2.360  1.00  0.00      R00  C  
ATOM   3279  CG  LEU 0 210       7.819 -13.003   3.078  1.00  0.00      R00  C  
ATOM   3280  CD1 LEU 0 210       7.131 -13.665   4.289  1.00  0.00      R00  C  
ATOM   3281  CD2 LEU 0 210       8.478 -14.041   2.132  1.00  0.00      R00  C  
ATOM   3282  H   LEU 0 210       8.442 -10.140   3.447  1.00  0.00      R00  H  
ATOM   3283  HA  LEU 0 210       8.291 -11.183   0.667  1.00  0.00           H  
ATOM   3284  HB3 LEU 0 210       6.251 -12.187   1.698  1.00  0.00           H  
ATOM   3285  HB2 LEU 0 210       6.527 -11.238   3.155  1.00  0.00           H  
ATOM   3286  HG  LEU 0 210       8.733 -12.538   3.449  1.00  0.00           H  
ATOM   3287 HD11 LEU 0 210       7.798 -13.713   5.149  1.00  0.00           H  
ATOM   3288 HD12 LEU 0 210       6.392 -12.940   4.632  1.00  0.00           H  
ATOM   3289 HD13 LEU 0 210       6.634 -14.567   3.931  1.00  0.00           H  
ATOM   3290 HD21 LEU 0 210       9.071 -14.741   2.721  1.00  0.00           H  
ATOM   3291 HD22 LEU 0 210       7.844 -14.558   1.411  1.00  0.00           H  
ATOM   3292 HD23 LEU 0 210       9.204 -13.576   1.465  1.00  0.00           H  
ATOM   3293  N   GLY 0 211       6.257  -8.926   1.727  1.00  0.00      R00  N  
ATOM   3294  CA  GLY 0 211       5.162  -7.999   1.325  1.00  0.00      R00  C  
ATOM   3295  C   GLY 0 211       5.569  -6.647   0.744  1.00  0.00      R00  C  
ATOM   3296  O   GLY 0 211       4.624  -5.884   0.388  1.00  0.00      R00  O  
ATOM   3297  H   GLY 0 211       6.597  -8.752   2.662  1.00  0.00      R00  H  
ATOM   3298  HA3 GLY 0 211       4.544  -7.892   2.216  1.00  0.00           H  
ATOM   3299  HA2 GLY 0 211       4.531  -8.552   0.629  1.00  0.00           H  
ATOM   3300  N   PHE 0 212       6.836  -6.265   0.837  1.00  0.00      R00  N  
ATOM   3301  CA  PHE 0 212       7.370  -4.984   0.478  1.00  0.00      R00  C  
ATOM   3302  C   PHE 0 212       8.674  -5.207  -0.277  1.00  0.00      R00  C  
ATOM   3303  O   PHE 0 212       8.717  -4.844  -1.483  1.00  0.00      R00  O  
ATOM   3304  CB  PHE 0 212       7.534  -4.171   1.691  1.00  0.00      R00  C  
ATOM   3305  CG  PHE 0 212       8.113  -2.753   1.533  1.00  0.00      R00  C  
ATOM   3306  CD1 PHE 0 212       9.457  -2.445   1.485  1.00  0.00      R00  C  
ATOM   3307  CD2 PHE 0 212       7.176  -1.781   1.097  1.00  0.00      R00  C  
ATOM   3308  CE1 PHE 0 212       9.907  -1.194   1.186  1.00  0.00      R00  C  
ATOM   3309  CE2 PHE 0 212       7.568  -0.492   0.856  1.00  0.00      R00  C  
ATOM   3310  CZ  PHE 0 212       8.946  -0.232   0.915  1.00  0.00      R00  C  
ATOM   3311  H   PHE 0 212       7.520  -6.923   1.182  1.00  0.00      R00  H  
ATOM   3312  HA  PHE 0 212       6.644  -4.445  -0.131  1.00  0.00           H  
ATOM   3313  HB3 PHE 0 212       8.137  -4.645   2.466  1.00  0.00           H  
ATOM   3314  HB2 PHE 0 212       6.612  -4.127   2.271  1.00  0.00           H  
ATOM   3315  HD1 PHE 0 212      10.183  -3.222   1.674  1.00  0.00           H  
ATOM   3316  HD2 PHE 0 212       6.156  -2.135   1.091  1.00  0.00           H  
ATOM   3317  HE1 PHE 0 212      10.938  -0.913   1.345  1.00  0.00           H  
ATOM   3318  HE2 PHE 0 212       6.826   0.211   0.506  1.00  0.00           H  
ATOM   3319  HZ  PHE 0 212       9.350   0.722   0.612  1.00  0.00           H  
ATOM   3320  N   ALA 0 213       9.705  -5.756   0.397  1.00  0.00      R00  N  
ATOM   3321  CA  ALA 0 213      11.031  -5.780  -0.118  1.00  0.00      R00  C  
ATOM   3322  C   ALA 0 213      11.231  -6.661  -1.280  1.00  0.00      R00  C  
ATOM   3323  O   ALA 0 213      11.579  -6.163  -2.336  1.00  0.00      R00  O  
ATOM   3324  CB  ALA 0 213      11.897  -6.154   1.091  1.00  0.00      R00  C  
ATOM   3325  H   ALA 0 213       9.588  -6.073   1.349  1.00  0.00      R00  H  
ATOM   3326  HA  ALA 0 213      11.330  -4.799  -0.487  1.00  0.00           H  
ATOM   3327  HB1 ALA 0 213      12.890  -5.809   0.803  1.00  0.00           H  
ATOM   3328  HB2 ALA 0 213      11.714  -5.575   1.996  1.00  0.00           H  
ATOM   3329  HB3 ALA 0 213      11.940  -7.231   1.256  1.00  0.00           H  
ATOM   3330  N   ALA 0 214      11.091  -8.000  -1.258  1.00  0.00      R00  N  
ATOM   3331  CA  ALA 0 214      11.289  -8.847  -2.441  1.00  0.00      R00  C  
ATOM   3332  C   ALA 0 214      10.326  -8.645  -3.657  1.00  0.00      R00  C  
ATOM   3333  O   ALA 0 214      10.865  -8.793  -4.728  1.00  0.00      R00  O  
ATOM   3334  CB  ALA 0 214      11.350 -10.357  -2.029  1.00  0.00      R00  C  
ATOM   3335  H   ALA 0 214      10.743  -8.419  -0.408  1.00  0.00      R00  H  
ATOM   3336  HA  ALA 0 214      12.277  -8.636  -2.851  1.00  0.00           H  
ATOM   3337  HB1 ALA 0 214      12.226 -10.524  -1.403  1.00  0.00           H  
ATOM   3338  HB2 ALA 0 214      10.569 -10.693  -1.347  1.00  0.00           H  
ATOM   3339  HB3 ALA 0 214      11.369 -11.054  -2.867  1.00  0.00           H  
ATOM   3340  N   PRO 0 215       9.128  -8.099  -3.424  1.00  0.00      R00  N  
ATOM   3341  CA  PRO 0 215       8.387  -7.604  -4.523  1.00  0.00      R00  C  
ATOM   3342  C   PRO 0 215       9.058  -6.413  -5.229  1.00  0.00      R00  C  
ATOM   3343  O   PRO 0 215       9.235  -6.468  -6.498  1.00  0.00      R00  O  
ATOM   3344  CD  PRO 0 215       8.286  -8.420  -2.273  1.00  0.00      R00  C  
ATOM   3345  CB  PRO 0 215       7.007  -7.313  -3.832  1.00  0.00      R00  C  
ATOM   3346  CG  PRO 0 215       6.912  -8.399  -2.845  1.00  0.00      R00  C  
ATOM   3347  HD2 PRO 0 215       8.313  -7.648  -1.505  1.00  0.00           H  
ATOM   3348  HD3 PRO 0 215       8.397  -9.353  -1.721  1.00  0.00           H  
ATOM   3349  HA  PRO 0 215       8.385  -8.453  -5.206  1.00  0.00           H  
ATOM   3350  HB3 PRO 0 215       6.203  -7.207  -4.561  1.00  0.00           H  
ATOM   3351  HB2 PRO 0 215       7.075  -6.315  -3.401  1.00  0.00           H  
ATOM   3352  HG2 PRO 0 215       6.166  -8.257  -2.063  1.00  0.00           H  
ATOM   3353  HG3 PRO 0 215       6.686  -9.322  -3.379  1.00  0.00           H  
ATOM   3354  N   LEU 0 216       9.462  -5.336  -4.512  1.00  0.00      R00  N  
ATOM   3355  CA  LEU 0 216      10.047  -4.073  -5.006  1.00  0.00      R00  C  
ATOM   3356  C   LEU 0 216      11.283  -4.494  -5.712  1.00  0.00      R00  C  
ATOM   3357  O   LEU 0 216      11.619  -3.905  -6.749  1.00  0.00      R00  O  
ATOM   3358  CB  LEU 0 216      10.214  -3.058  -3.861  1.00  0.00      R00  C  
ATOM   3359  CG  LEU 0 216      10.917  -1.763  -4.316  1.00  0.00      R00  C  
ATOM   3360  CD1 LEU 0 216       9.986  -0.908  -5.209  1.00  0.00      R00  C  
ATOM   3361  CD2 LEU 0 216      11.545  -0.993  -3.192  1.00  0.00      R00  C  
ATOM   3362  H   LEU 0 216       9.419  -5.491  -3.515  1.00  0.00      R00  H  
ATOM   3363  HA  LEU 0 216       9.331  -3.721  -5.748  1.00  0.00           H  
ATOM   3364  HB3 LEU 0 216      10.815  -3.537  -3.089  1.00  0.00           H  
ATOM   3365  HB2 LEU 0 216       9.321  -2.724  -3.331  1.00  0.00           H  
ATOM   3366  HG  LEU 0 216      11.753  -2.123  -4.916  1.00  0.00           H  
ATOM   3367 HD11 LEU 0 216      10.298  -1.120  -6.231  1.00  0.00           H  
ATOM   3368 HD12 LEU 0 216       8.957  -1.267  -5.182  1.00  0.00           H  
ATOM   3369 HD13 LEU 0 216       9.969   0.143  -4.921  1.00  0.00           H  
ATOM   3370 HD21 LEU 0 216      12.583  -1.284  -3.030  1.00  0.00           H  
ATOM   3371 HD22 LEU 0 216      11.475   0.079  -3.374  1.00  0.00           H  
ATOM   3372 HD23 LEU 0 216      11.054  -1.093  -2.224  1.00  0.00           H  
ATOM   3373  N   THR 0 217      12.058  -5.490  -5.202  1.00  0.00      R00  N  
ATOM   3374  CA  THR 0 217      13.334  -5.938  -5.728  1.00  0.00      R00  C  
ATOM   3375  C   THR 0 217      13.215  -6.600  -7.065  1.00  0.00      R00  C  
ATOM   3376  O   THR 0 217      13.984  -6.238  -7.986  1.00  0.00      R00  O  
ATOM   3377  CB  THR 0 217      14.107  -6.831  -4.708  1.00  0.00      R00  C  
ATOM   3378  OG1 THR 0 217      14.154  -6.202  -3.444  1.00  0.00      R00  O  
ATOM   3379  CG2 THR 0 217      15.517  -7.307  -4.932  1.00  0.00      R00  C  
ATOM   3380  H   THR 0 217      11.807  -5.725  -4.253  1.00  0.00      R00  H  
ATOM   3381  HG1 THR 0 217      13.335  -6.119  -2.951  1.00  0.00      R00  H  
ATOM   3382  HA  THR 0 217      14.009  -5.103  -5.914  1.00  0.00           H  
ATOM   3383  HB  THR 0 217      13.457  -7.700  -4.606  1.00  0.00           H  
ATOM   3384 HG21 THR 0 217      16.159  -6.484  -5.247  1.00  0.00           H  
ATOM   3385 HG22 THR 0 217      15.972  -7.878  -4.123  1.00  0.00           H  
ATOM   3386 HG23 THR 0 217      15.573  -7.896  -5.848  1.00  0.00           H  
ATOM   3387  N   LEU 0 218      12.074  -7.235  -7.219  1.00  0.00      R00  N  
ATOM   3388  CA  LEU 0 218      11.790  -7.873  -8.418  1.00  0.00      R00  C  
ATOM   3389  C   LEU 0 218      11.346  -6.775  -9.468  1.00  0.00      R00  C  
ATOM   3390  O   LEU 0 218      11.869  -6.790 -10.590  1.00  0.00      R00  O  
ATOM   3391  CB  LEU 0 218      10.794  -9.076  -8.310  1.00  0.00      R00  C  
ATOM   3392  CG  LEU 0 218      11.317 -10.479  -8.031  1.00  0.00      R00  C  
ATOM   3393  CD1 LEU 0 218      12.277 -10.621  -6.773  1.00  0.00      R00  C  
ATOM   3394  CD2 LEU 0 218      10.180 -11.509  -8.041  1.00  0.00      R00  C  
ATOM   3395  H   LEU 0 218      11.539  -7.469  -6.395  1.00  0.00      R00  H  
ATOM   3396  HA  LEU 0 218      12.671  -8.327  -8.871  1.00  0.00           H  
ATOM   3397  HB3 LEU 0 218      10.271  -9.128  -9.265  1.00  0.00           H  
ATOM   3398  HB2 LEU 0 218      10.055  -8.736  -7.585  1.00  0.00           H  
ATOM   3399  HG  LEU 0 218      11.938 -10.801  -8.867  1.00  0.00           H  
ATOM   3400 HD11 LEU 0 218      12.534  -9.709  -6.234  1.00  0.00           H  
ATOM   3401 HD12 LEU 0 218      11.841 -11.282  -6.024  1.00  0.00           H  
ATOM   3402 HD13 LEU 0 218      13.153 -11.249  -6.936  1.00  0.00           H  
ATOM   3403 HD21 LEU 0 218      10.014 -11.925  -9.034  1.00  0.00           H  
ATOM   3404 HD22 LEU 0 218      10.283 -12.332  -7.334  1.00  0.00           H  
ATOM   3405 HD23 LEU 0 218       9.176 -11.165  -7.791  1.00  0.00           H  
ATOM   3406  N   ILE 0 219      10.491  -5.769  -9.059  1.00  0.00      R00  N  
ATOM   3407  CA  ILE 0 219      10.062  -4.644  -9.885  1.00  0.00      R00  C  
ATOM   3408  C   ILE 0 219      11.203  -3.775 -10.489  1.00  0.00      R00  C  
ATOM   3409  O   ILE 0 219      11.030  -3.236 -11.586  1.00  0.00      R00  O  
ATOM   3410  CB  ILE 0 219       8.913  -3.824  -9.154  1.00  0.00      R00  C  
ATOM   3411  CG2 ILE 0 219       8.662  -2.439  -9.725  1.00  0.00      R00  C  
ATOM   3412  CG1 ILE 0 219       7.600  -4.644  -9.122  1.00  0.00      R00  C  
ATOM   3413  CD1 ILE 0 219       6.821  -4.333  -7.884  1.00  0.00      R00  C  
ATOM   3414  H   ILE 0 219      10.171  -5.867  -8.106  1.00  0.00      R00  H  
ATOM   3415  HA  ILE 0 219       9.596  -5.135 -10.739  1.00  0.00           H  
ATOM   3416  HB  ILE 0 219       9.283  -3.557  -8.165  1.00  0.00           H  
ATOM   3417 HG21 ILE 0 219       8.389  -2.483 -10.779  1.00  0.00           H  
ATOM   3418 HG22 ILE 0 219       7.762  -2.084  -9.224  1.00  0.00           H  
ATOM   3419 HG23 ILE 0 219       9.462  -1.720  -9.548  1.00  0.00           H  
ATOM   3420 HG13 ILE 0 219       7.800  -5.715  -9.161  1.00  0.00           H  
ATOM   3421 HG12 ILE 0 219       7.013  -4.452 -10.020  1.00  0.00           H  
ATOM   3422 HD11 ILE 0 219       5.954  -4.985  -7.783  1.00  0.00           H  
ATOM   3423 HD12 ILE 0 219       7.399  -4.374  -6.961  1.00  0.00           H  
ATOM   3424 HD13 ILE 0 219       6.437  -3.313  -7.907  1.00  0.00           H  
ATOM   3425  N   PHE 0 220      12.347  -3.653  -9.766  1.00  0.00      R00  N  
ATOM   3426  CA  PHE 0 220      13.415  -2.866 -10.262  1.00  0.00      R00  C  
ATOM   3427  C   PHE 0 220      14.404  -3.654 -11.134  1.00  0.00      R00  C  
ATOM   3428  O   PHE 0 220      14.912  -3.145 -12.178  1.00  0.00      R00  O  
ATOM   3429  CB  PHE 0 220      14.210  -2.288  -9.026  1.00  0.00      R00  C  
ATOM   3430  CG  PHE 0 220      13.544  -1.057  -8.381  1.00  0.00      R00  C  
ATOM   3431  CD1 PHE 0 220      13.363  -1.098  -6.960  1.00  0.00      R00  C  
ATOM   3432  CD2 PHE 0 220      13.409   0.098  -9.125  1.00  0.00      R00  C  
ATOM   3433  CE1 PHE 0 220      13.173   0.122  -6.295  1.00  0.00      R00  C  
ATOM   3434  CE2 PHE 0 220      12.977   1.225  -8.451  1.00  0.00      R00  C  
ATOM   3435  CZ  PHE 0 220      12.904   1.256  -7.069  1.00  0.00      R00  C  
ATOM   3436  H   PHE 0 220      12.383  -4.148  -8.886  1.00  0.00      R00  H  
ATOM   3437  HA  PHE 0 220      13.085  -1.984 -10.811  1.00  0.00           H  
ATOM   3438  HB3 PHE 0 220      15.093  -1.772  -9.402  1.00  0.00           H  
ATOM   3439  HB2 PHE 0 220      14.601  -3.031  -8.331  1.00  0.00           H  
ATOM   3440  HD1 PHE 0 220      13.433  -2.015  -6.394  1.00  0.00           H  
ATOM   3441  HD2 PHE 0 220      13.599   0.258 -10.176  1.00  0.00           H  
ATOM   3442  HE1 PHE 0 220      13.090   0.294  -5.232  1.00  0.00           H  
ATOM   3443  HE2 PHE 0 220      12.750   2.112  -9.024  1.00  0.00           H  
ATOM   3444  HZ  PHE 0 220      12.645   2.218  -6.652  1.00  0.00           H  
ATOM   3445  N   VAL 0 221      14.582  -4.935 -10.704  1.00  0.00      R00  N  
ATOM   3446  CA  VAL 0 221      15.378  -5.904 -11.400  1.00  0.00      R00  C  
ATOM   3447  C   VAL 0 221      14.870  -6.214 -12.862  1.00  0.00      R00  C  
ATOM   3448  O   VAL 0 221      15.684  -6.228 -13.830  1.00  0.00      R00  O  
ATOM   3449  CB  VAL 0 221      15.636  -7.247 -10.581  1.00  0.00      R00  C  
ATOM   3450  CG1 VAL 0 221      15.741  -8.570 -11.375  1.00  0.00      R00  C  
ATOM   3451  CG2 VAL 0 221      16.920  -7.143  -9.688  1.00  0.00      R00  C  
ATOM   3452  H   VAL 0 221      14.127  -5.337  -9.896  1.00  0.00      R00  H  
ATOM   3453  HA  VAL 0 221      16.378  -5.474 -11.433  1.00  0.00           H  
ATOM   3454  HB  VAL 0 221      14.717  -7.313  -9.998  1.00  0.00           H  
ATOM   3455 HG11 VAL 0 221      15.950  -9.502 -10.850  1.00  0.00           H  
ATOM   3456 HG12 VAL 0 221      14.796  -8.765 -11.883  1.00  0.00           H  
ATOM   3457 HG13 VAL 0 221      16.505  -8.609 -12.152  1.00  0.00           H  
ATOM   3458 HG21 VAL 0 221      16.748  -7.894  -8.917  1.00  0.00           H  
ATOM   3459 HG22 VAL 0 221      17.882  -7.338 -10.163  1.00  0.00           H  
ATOM   3460 HG23 VAL 0 221      16.997  -6.219  -9.115  1.00  0.00           H  
ATOM   3461  N   PHE 0 222      13.534  -6.303 -12.984  1.00  0.00      R00  N  
ATOM   3462  CA  PHE 0 222      12.863  -6.543 -14.278  1.00  0.00      R00  C  
ATOM   3463  C   PHE 0 222      12.984  -5.355 -15.181  1.00  0.00      R00  C  
ATOM   3464  O   PHE 0 222      13.491  -5.487 -16.300  1.00  0.00      R00  O  
ATOM   3465  CB  PHE 0 222      11.345  -6.986 -14.052  1.00  0.00      R00  C  
ATOM   3466  CG  PHE 0 222      11.184  -8.276 -13.247  1.00  0.00      R00  C  
ATOM   3467  CD1 PHE 0 222      10.001  -8.560 -12.590  1.00  0.00      R00  C  
ATOM   3468  CD2 PHE 0 222      12.160  -9.320 -13.247  1.00  0.00      R00  C  
ATOM   3469  CE1 PHE 0 222       9.785  -9.809 -12.051  1.00  0.00      R00  C  
ATOM   3470  CE2 PHE 0 222      11.935 -10.555 -12.709  1.00  0.00      R00  C  
ATOM   3471  CZ  PHE 0 222      10.774 -10.715 -11.979  1.00  0.00      R00  C  
ATOM   3472  H   PHE 0 222      12.992  -6.284 -12.132  1.00  0.00      R00  H  
ATOM   3473  HA  PHE 0 222      13.302  -7.393 -14.800  1.00  0.00           H  
ATOM   3474  HB3 PHE 0 222      10.990  -7.060 -15.080  1.00  0.00           H  
ATOM   3475  HB2 PHE 0 222      10.689  -6.237 -13.609  1.00  0.00           H  
ATOM   3476  HD1 PHE 0 222       9.195  -7.859 -12.434  1.00  0.00           H  
ATOM   3477  HD2 PHE 0 222      12.983  -9.245 -13.943  1.00  0.00           H  
ATOM   3478  HE1 PHE 0 222       8.880 -10.057 -11.516  1.00  0.00           H  
ATOM   3479  HE2 PHE 0 222      12.673 -11.339 -12.624  1.00  0.00           H  
ATOM   3480  HZ  PHE 0 222      10.676 -11.628 -11.410  1.00  0.00           H  
ATOM   3481  N   TYR 0 223      12.533  -4.172 -14.651  1.00  0.00      R00  N  
ATOM   3482  CA  TYR 0 223      12.411  -3.009 -15.559  1.00  0.00      R00  C  
ATOM   3483  C   TYR 0 223      13.749  -2.431 -16.136  1.00  0.00      R00  C  
ATOM   3484  O   TYR 0 223      13.805  -2.025 -17.308  1.00  0.00      R00  O  
ATOM   3485  CB  TYR 0 223      11.446  -1.961 -14.991  1.00  0.00      R00  C  
ATOM   3486  CG  TYR 0 223       9.955  -2.410 -15.103  1.00  0.00      R00  C  
ATOM   3487  CD1 TYR 0 223       9.467  -2.993 -16.340  1.00  0.00      R00  C  
ATOM   3488  CE1 TYR 0 223       8.080  -3.160 -16.529  1.00  0.00      R00  C  
ATOM   3489  CD2 TYR 0 223       9.034  -2.095 -14.068  1.00  0.00      R00  C  
ATOM   3490  CE2 TYR 0 223       7.634  -2.270 -14.330  1.00  0.00      R00  C  
ATOM   3491  CZ  TYR 0 223       7.146  -2.656 -15.564  1.00  0.00      R00  C  
ATOM   3492  OH  TYR 0 223       5.896  -2.607 -15.976  1.00  0.00      R00  O  
ATOM   3493  H   TYR 0 223      12.269  -4.141 -13.677  1.00  0.00      R00  H  
ATOM   3494  HH  TYR 0 223       5.186  -2.547 -15.334  1.00  0.00      R00  H  
ATOM   3495  HA  TYR 0 223      11.886  -3.424 -16.419  1.00  0.00           H  
ATOM   3496  HB3 TYR 0 223      11.431  -1.000 -15.505  1.00  0.00           H  
ATOM   3497  HB2 TYR 0 223      11.632  -1.879 -13.920  1.00  0.00           H  
ATOM   3498  HD1 TYR 0 223      10.093  -3.332 -17.152  1.00  0.00           H  
ATOM   3499  HE1 TYR 0 223       7.675  -3.579 -17.439  1.00  0.00           H  
ATOM   3500  HD2 TYR 0 223       9.407  -1.630 -13.167  1.00  0.00           H  
ATOM   3501  HE2 TYR 0 223       6.946  -1.884 -13.593  1.00  0.00           H  
ATOM   3502  N   CYS 0 224      14.711  -2.228 -15.232  1.00  0.00      R00  N  
ATOM   3503  CA  CYS 0 224      15.991  -1.687 -15.493  1.00  0.00      R00  C  
ATOM   3504  C   CYS 0 224      16.836  -2.495 -16.521  1.00  0.00      R00  C  
ATOM   3505  O   CYS 0 224      17.599  -1.836 -17.263  1.00  0.00      R00  O  
ATOM   3506  CB  CYS 0 224      16.754  -1.320 -14.205  1.00  0.00      R00  C  
ATOM   3507  SG  CYS 0 224      15.733  -0.232 -13.210  1.00  0.00      R00  S  
ATOM   3508  H   CYS 0 224      14.564  -2.688 -14.345  1.00  0.00      R00  H  
ATOM   3509  HA  CYS 0 224      15.775  -0.708 -15.920  1.00  0.00           H  
ATOM   3510  HB3 CYS 0 224      17.739  -0.915 -14.438  1.00  0.00           H  
ATOM   3511  HB2 CYS 0 224      16.997  -2.270 -13.728  1.00  0.00           H  
ATOM   3512  HG  CYS 0 224      15.016  -1.068 -12.453  1.00  0.00           H  
ATOM   3513  N   LEU 0 225      16.581  -3.810 -16.523  1.00  0.00      R00  N  
ATOM   3514  CA  LEU 0 225      17.021  -4.762 -17.460  1.00  0.00      R00  C  
ATOM   3515  C   LEU 0 225      16.290  -4.634 -18.826  1.00  0.00      R00  C  
ATOM   3516  O   LEU 0 225      17.039  -4.615 -19.825  1.00  0.00      R00  O  
ATOM   3517  CB  LEU 0 225      16.994  -6.140 -16.897  1.00  0.00      R00  C  
ATOM   3518  CG  LEU 0 225      17.969  -6.633 -15.802  1.00  0.00      R00  C  
ATOM   3519  CD1 LEU 0 225      17.655  -8.139 -15.316  1.00  0.00      R00  C  
ATOM   3520  CD2 LEU 0 225      19.354  -6.542 -16.290  1.00  0.00      R00  C  
ATOM   3521  H   LEU 0 225      15.814  -4.080 -15.924  1.00  0.00      R00  H  
ATOM   3522  HA  LEU 0 225      18.039  -4.443 -17.682  1.00  0.00           H  
ATOM   3523  HB3 LEU 0 225      17.255  -6.821 -17.707  1.00  0.00           H  
ATOM   3524  HB2 LEU 0 225      15.997  -6.403 -16.545  1.00  0.00           H  
ATOM   3525  HG  LEU 0 225      17.794  -5.999 -14.933  1.00  0.00           H  
ATOM   3526 HD11 LEU 0 225      18.130  -8.752 -16.082  1.00  0.00           H  
ATOM   3527 HD12 LEU 0 225      18.169  -8.298 -14.368  1.00  0.00           H  
ATOM   3528 HD13 LEU 0 225      16.584  -8.340 -15.336  1.00  0.00           H  
ATOM   3529 HD21 LEU 0 225      19.482  -6.975 -17.282  1.00  0.00           H  
ATOM   3530 HD22 LEU 0 225      19.781  -5.541 -16.339  1.00  0.00           H  
ATOM   3531 HD23 LEU 0 225      20.035  -7.127 -15.670  1.00  0.00           H  
ATOM   3532  N   VAL 0 226      14.887  -4.582 -18.849  1.00  0.00      R00  N  
ATOM   3533  CA  VAL 0 226      14.096  -4.175 -20.019  1.00  0.00      R00  C  
ATOM   3534  C   VAL 0 226      14.609  -2.871 -20.675  1.00  0.00      R00  C  
ATOM   3535  O   VAL 0 226      14.983  -2.999 -21.831  1.00  0.00      R00  O  
ATOM   3536  CB  VAL 0 226      12.533  -4.067 -19.746  1.00  0.00      R00  C  
ATOM   3537  CG1 VAL 0 226      11.761  -3.624 -21.027  1.00  0.00      R00  C  
ATOM   3538  CG2 VAL 0 226      11.848  -5.355 -19.261  1.00  0.00      R00  C  
ATOM   3539  H   VAL 0 226      14.429  -4.894 -18.005  1.00  0.00      R00  H  
ATOM   3540  HA  VAL 0 226      14.187  -4.944 -20.786  1.00  0.00           H  
ATOM   3541  HB  VAL 0 226      12.238  -3.384 -18.949  1.00  0.00           H  
ATOM   3542 HG11 VAL 0 226      10.687  -3.637 -20.843  1.00  0.00           H  
ATOM   3543 HG12 VAL 0 226      11.807  -2.604 -21.407  1.00  0.00           H  
ATOM   3544 HG13 VAL 0 226      11.991  -4.306 -21.845  1.00  0.00           H  
ATOM   3545 HG21 VAL 0 226      12.506  -5.964 -18.641  1.00  0.00           H  
ATOM   3546 HG22 VAL 0 226      10.893  -5.247 -18.747  1.00  0.00           H  
ATOM   3547 HG23 VAL 0 226      11.598  -5.993 -20.108  1.00  0.00           H  
ATOM   3548  N   ILE 0 227      14.736  -1.752 -19.941  1.00  0.00      R00  N  
ATOM   3549  CA  ILE 0 227      15.313  -0.557 -20.319  1.00  0.00      R00  C  
ATOM   3550  C   ILE 0 227      16.631  -0.659 -21.094  1.00  0.00      R00  C  
ATOM   3551  O   ILE 0 227      16.856  -0.030 -22.164  1.00  0.00      R00  O  
ATOM   3552  CB  ILE 0 227      15.371   0.443 -19.117  1.00  0.00      R00  C  
ATOM   3553  CG2 ILE 0 227      16.196   1.702 -19.300  1.00  0.00      R00  C  
ATOM   3554  CG1 ILE 0 227      13.975   0.892 -18.632  1.00  0.00      R00  C  
ATOM   3555  CD1 ILE 0 227      14.127   1.334 -17.172  1.00  0.00      R00  C  
ATOM   3556  H   ILE 0 227      14.446  -1.698 -18.975  1.00  0.00      R00  H  
ATOM   3557  HA  ILE 0 227      14.603  -0.145 -21.035  1.00  0.00           H  
ATOM   3558  HB  ILE 0 227      15.828  -0.119 -18.303  1.00  0.00           H  
ATOM   3559 HG21 ILE 0 227      17.272   1.531 -19.296  1.00  0.00           H  
ATOM   3560 HG22 ILE 0 227      15.959   2.199 -20.241  1.00  0.00           H  
ATOM   3561 HG23 ILE 0 227      16.035   2.401 -18.479  1.00  0.00           H  
ATOM   3562 HG13 ILE 0 227      13.275   0.063 -18.742  1.00  0.00           H  
ATOM   3563 HG12 ILE 0 227      13.559   1.773 -19.120  1.00  0.00           H  
ATOM   3564 HD11 ILE 0 227      13.666   2.279 -16.886  1.00  0.00           H  
ATOM   3565 HD12 ILE 0 227      13.515   0.620 -16.619  1.00  0.00           H  
ATOM   3566 HD13 ILE 0 227      15.101   1.217 -16.696  1.00  0.00           H  
ATOM   3567  N   ARG 0 228      17.521  -1.508 -20.622  1.00  0.00      R00  N  
ATOM   3568  CA  ARG 0 228      18.924  -1.781 -21.073  1.00  0.00      R00  C  
ATOM   3569  C   ARG 0 228      18.922  -2.471 -22.396  1.00  0.00      R00  C  
ATOM   3570  O   ARG 0 228      19.770  -2.094 -23.214  1.00  0.00      R00  O  
ATOM   3571  CB  ARG 0 228      19.783  -2.590 -20.005  1.00  0.00      R00  C  
ATOM   3572  CG  ARG 0 228      20.964  -3.438 -20.474  1.00  0.00      R00  C  
ATOM   3573  CD  ARG 0 228      21.682  -4.166 -19.237  1.00  0.00      R00  C  
ATOM   3574  NE  ARG 0 228      22.881  -4.928 -19.667  1.00  0.00      R00  N  
ATOM   3575  CZ  ARG 0 228      23.022  -6.176 -20.205  1.00  0.00      R00  C  
ATOM   3576  NH1 ARG 0 228      24.257  -6.637 -20.380  1.00  0.00      R00  N  
ATOM   3577  NH2 ARG 0 228      22.072  -6.983 -20.574  1.00  0.00      R00  N1+
ATOM   3578  H   ARG 0 228      17.413  -1.848 -19.677  1.00  0.00      R00  H  
ATOM   3579  HE  ARG 0 228      23.777  -4.498 -19.488  1.00  0.00      R00  H  
ATOM   3580 HH11 ARG 0 228      24.415  -7.560 -20.758  1.00  0.00      R00  H  
ATOM   3581 HH12 ARG 0 228      25.090  -6.131 -20.114  1.00  0.00      R00  H  
ATOM   3582 HH21 ARG 0 228      22.209  -7.874 -21.030  1.00  0.00      R00  H  
ATOM   3583 HH22 ARG 0 228      21.114  -6.742 -20.364  1.00  0.00      R00  H  
ATOM   3584  HA  ARG 0 228      19.420  -0.823 -21.226  1.00  0.00           H  
ATOM   3585  HB3 ARG 0 228      19.104  -3.253 -19.469  1.00  0.00           H  
ATOM   3586  HB2 ARG 0 228      20.123  -1.855 -19.276  1.00  0.00           H  
ATOM   3587  HG3 ARG 0 228      21.609  -2.784 -21.060  1.00  0.00           H  
ATOM   3588  HG2 ARG 0 228      20.735  -4.229 -21.189  1.00  0.00           H  
ATOM   3589  HD3 ARG 0 228      21.019  -4.733 -18.584  1.00  0.00           H  
ATOM   3590  HD2 ARG 0 228      22.126  -3.389 -18.616  1.00  0.00           H  
ATOM   3591  N   LYS 0 229      18.047  -3.415 -22.615  1.00  0.00      R00  N  
ATOM   3592  CA  LYS 0 229      17.937  -4.174 -23.849  1.00  0.00      R00  C  
ATOM   3593  C   LYS 0 229      17.216  -3.359 -24.966  1.00  0.00      R00  C  
ATOM   3594  O   LYS 0 229      17.372  -3.666 -26.135  1.00  0.00      R00  O  
ATOM   3595  CB  LYS 0 229      17.464  -5.654 -23.551  1.00  0.00      R00  C  
ATOM   3596  CG  LYS 0 229      15.965  -5.713 -23.045  1.00  0.00      R00  C  
ATOM   3597  CD  LYS 0 229      15.382  -7.095 -23.335  1.00  0.00      R00  C  
ATOM   3598  CE  LYS 0 229      16.109  -8.268 -22.747  1.00  0.00      R00  C  
ATOM   3599  NZ  LYS 0 229      17.263  -8.702 -23.526  1.00  0.00      R00  N1+
ATOM   3600  H   LYS 0 229      17.320  -3.587 -21.936  1.00  0.00      R00  H  
ATOM   3601  HZ1 LYS 0 229      18.066  -8.130 -23.307  1.00  0.00      R00  H  
ATOM   3602  HZ2 LYS 0 229      17.574  -9.613 -23.220  1.00  0.00      R00  H  
ATOM   3603  HZ3 LYS 0 229      17.197  -8.658 -24.533  1.00  0.00      R00  H  
ATOM   3604  HA  LYS 0 229      18.963  -4.180 -24.216  1.00  0.00           H  
ATOM   3605  HB3 LYS 0 229      18.187  -6.150 -22.904  1.00  0.00           H  
ATOM   3606  HB2 LYS 0 229      17.530  -6.145 -24.522  1.00  0.00           H  
ATOM   3607  HG3 LYS 0 229      15.426  -4.984 -23.650  1.00  0.00           H  
ATOM   3608  HG2 LYS 0 229      15.928  -5.514 -21.974  1.00  0.00           H  
ATOM   3609  HD3 LYS 0 229      15.133  -7.206 -24.390  1.00  0.00           H  
ATOM   3610  HD2 LYS 0 229      14.386  -7.081 -22.892  1.00  0.00           H  
ATOM   3611  HE3 LYS 0 229      15.304  -9.003 -22.749  1.00  0.00           H  
ATOM   3612  HE2 LYS 0 229      16.413  -8.152 -21.706  1.00  0.00           H  
ATOM   3613  N   LEU 0 230      16.544  -2.268 -24.604  1.00  0.00      R00  N  
ATOM   3614  CA  LEU 0 230      15.942  -1.302 -25.460  1.00  0.00      R00  C  
ATOM   3615  C   LEU 0 230      16.909  -0.182 -25.789  1.00  0.00      R00  C  
ATOM   3616  O   LEU 0 230      16.607   0.486 -26.707  1.00  0.00      R00  O  
ATOM   3617  CB  LEU 0 230      14.675  -0.516 -24.820  1.00  0.00      R00  C  
ATOM   3618  CG  LEU 0 230      13.314  -1.377 -24.712  1.00  0.00      R00  C  
ATOM   3619  CD1 LEU 0 230      12.339  -0.710 -23.724  1.00  0.00      R00  C  
ATOM   3620  CD2 LEU 0 230      12.641  -1.617 -26.083  1.00  0.00      R00  C  
ATOM   3621  H   LEU 0 230      16.548  -1.977 -23.637  1.00  0.00      R00  H  
ATOM   3622  HA  LEU 0 230      15.631  -1.704 -26.424  1.00  0.00           H  
ATOM   3623  HB3 LEU 0 230      14.439   0.395 -25.369  1.00  0.00           H  
ATOM   3624  HB2 LEU 0 230      15.018  -0.155 -23.850  1.00  0.00           H  
ATOM   3625  HG  LEU 0 230      13.604  -2.299 -24.208  1.00  0.00           H  
ATOM   3626 HD11 LEU 0 230      11.894  -1.526 -23.155  1.00  0.00           H  
ATOM   3627 HD12 LEU 0 230      12.931  -0.056 -23.084  1.00  0.00           H  
ATOM   3628 HD13 LEU 0 230      11.396  -0.278 -24.059  1.00  0.00           H  
ATOM   3629 HD21 LEU 0 230      12.596  -2.669 -26.364  1.00  0.00           H  
ATOM   3630 HD22 LEU 0 230      11.584  -1.390 -25.943  1.00  0.00           H  
ATOM   3631 HD23 LEU 0 230      13.083  -1.033 -26.890  1.00  0.00           H  
ATOM   3632  N   LYS 0 231      17.983  -0.069 -24.956  1.00  0.00      R00  N  
ATOM   3633  CA  LYS 0 231      19.220   0.830 -25.175  1.00  0.00      R00  C  
ATOM   3634  C   LYS 0 231      20.332   0.100 -25.932  1.00  0.00      R00  C  
ATOM   3635  O   LYS 0 231      21.138   0.783 -26.576  1.00  0.00      R00  O  
ATOM   3636  CB  LYS 0 231      19.633   1.326 -23.769  1.00  0.00      R00  C  
ATOM   3637  CG  LYS 0 231      18.889   2.491 -23.082  1.00  0.00      R00  C  
ATOM   3638  CD  LYS 0 231      19.707   3.411 -22.184  1.00  0.00      R00  C  
ATOM   3639  CE  LYS 0 231      19.025   4.393 -21.222  1.00  0.00      R00  C  
ATOM   3640  NZ  LYS 0 231      19.952   4.917 -20.214  1.00  0.00      R00  N1+
ATOM   3641  H   LYS 0 231      17.960  -0.708 -24.174  1.00  0.00      R00  H  
ATOM   3642  HZ1 LYS 0 231      20.501   4.180 -19.795  1.00  0.00      R00  H  
ATOM   3643  HZ2 LYS 0 231      20.630   5.513 -20.666  1.00  0.00      R00  H  
ATOM   3644  HZ3 LYS 0 231      19.418   5.343 -19.470  1.00  0.00      R00  H  
ATOM   3645  HA  LYS 0 231      18.989   1.692 -25.801  1.00  0.00           H  
ATOM   3646  HB3 LYS 0 231      20.528   1.828 -24.137  1.00  0.00           H  
ATOM   3647  HB2 LYS 0 231      19.968   0.586 -23.042  1.00  0.00           H  
ATOM   3648  HG3 LYS 0 231      18.002   2.161 -22.542  1.00  0.00           H  
ATOM   3649  HG2 LYS 0 231      18.423   3.127 -23.835  1.00  0.00           H  
ATOM   3650  HD3 LYS 0 231      20.289   3.969 -22.917  1.00  0.00           H  
ATOM   3651  HD2 LYS 0 231      20.380   2.723 -21.673  1.00  0.00           H  
ATOM   3652  HE3 LYS 0 231      18.169   3.889 -20.772  1.00  0.00           H  
ATOM   3653  HE2 LYS 0 231      18.720   5.348 -21.650  1.00  0.00           H  
ATOM   3654  N   THR 0 232      20.411  -1.246 -25.870  1.00  0.00      R00  N  
ATOM   3655  CA  THR 0 232      21.457  -1.990 -26.504  1.00  0.00      R00  C  
ATOM   3656  C   THR 0 232      20.778  -2.498 -27.843  1.00  0.00      R00  C  
ATOM   3657  O   THR 0 232      20.247  -3.606 -28.019  1.00  0.00      R00  O  
ATOM   3658  CB  THR 0 232      22.049  -3.166 -25.650  1.00  0.00      R00  C  
ATOM   3659  OG1 THR 0 232      22.376  -2.610 -24.412  1.00  0.00      R00  O  
ATOM   3660  CG2 THR 0 232      23.299  -3.862 -26.140  1.00  0.00      R00  C  
ATOM   3661  H   THR 0 232      19.646  -1.746 -25.439  1.00  0.00      R00  H  
ATOM   3662  HG1 THR 0 232      21.536  -2.351 -24.027  1.00  0.00      R00  H  
ATOM   3663  HA  THR 0 232      22.267  -1.362 -26.873  1.00  0.00           H  
ATOM   3664  HB  THR 0 232      21.369  -3.960 -25.343  1.00  0.00           H  
ATOM   3665 HG21 THR 0 232      24.165  -3.204 -26.202  1.00  0.00           H  
ATOM   3666 HG22 THR 0 232      23.780  -4.474 -25.377  1.00  0.00           H  
ATOM   3667 HG23 THR 0 232      23.070  -4.483 -27.006  1.00  0.00           H  
ATOM   3668  N   VAL 0 233      20.618  -1.487 -28.688  1.00  0.00      R00  N  
ATOM   3669  CA  VAL 0 233      20.068  -1.594 -30.057  1.00  0.00      R00  C  
ATOM   3670  C   VAL 0 233      21.169  -1.075 -30.973  1.00  0.00      R00  C  
ATOM   3671  O   VAL 0 233      21.971  -0.213 -30.585  1.00  0.00      R00  O  
ATOM   3672  CB  VAL 0 233      18.808  -0.699 -30.152  1.00  0.00      R00  C  
ATOM   3673  CG1 VAL 0 233      17.574  -1.355 -29.616  1.00  0.00      R00  C  
ATOM   3674  CG2 VAL 0 233      18.933   0.713 -29.699  1.00  0.00      R00  C  
ATOM   3675  H   VAL 0 233      20.692  -0.546 -28.328  1.00  0.00      R00  H  
ATOM   3676  HA  VAL 0 233      19.864  -2.621 -30.362  1.00  0.00           H  
ATOM   3677  HB  VAL 0 233      18.573  -0.678 -31.217  1.00  0.00           H  
ATOM   3678 HG11 VAL 0 233      16.724  -0.750 -29.932  1.00  0.00           H  
ATOM   3679 HG12 VAL 0 233      17.342  -2.356 -29.978  1.00  0.00           H  
ATOM   3680 HG13 VAL 0 233      17.527  -1.273 -28.530  1.00  0.00           H  
ATOM   3681 HG21 VAL 0 233      17.972   1.225 -29.743  1.00  0.00           H  
ATOM   3682 HG22 VAL 0 233      19.375   0.888 -28.718  1.00  0.00           H  
ATOM   3683 HG23 VAL 0 233      19.652   1.301 -30.271  1.00  0.00           H  
ATOM   3684  N   GLY 0 234      21.139  -1.581 -32.205  1.00  0.00      R00  N  
ATOM   3685  CA  GLY 0 234      21.933  -1.138 -33.339  1.00  0.00      R00  C  
ATOM   3686  C   GLY 0 234      21.452   0.261 -33.727  1.00  0.00      R00  C  
ATOM   3687  O   GLY 0 234      20.241   0.296 -33.932  1.00  0.00      R00  O  
ATOM   3688  H   GLY 0 234      20.371  -2.206 -32.403  1.00  0.00      R00  H  
ATOM   3689  HA3 GLY 0 234      21.784  -1.765 -34.218  1.00  0.00           H  
ATOM   3690  HA2 GLY 0 234      22.983  -1.186 -33.048  1.00  0.00           H  
ATOM   3691  N   PRO 0 235      22.304   1.327 -33.933  1.00  0.00      R00  N  
ATOM   3692  CA  PRO 0 235      21.956   2.645 -34.494  1.00  0.00      R00  C  
ATOM   3693  C   PRO 0 235      20.919   2.691 -35.681  1.00  0.00      R00  C  
ATOM   3694  O   PRO 0 235      20.132   3.646 -35.767  1.00  0.00      R00  O  
ATOM   3695  CD  PRO 0 235      23.722   1.091 -34.056  1.00  0.00      R00  C  
ATOM   3696  CB  PRO 0 235      23.366   3.182 -34.980  1.00  0.00      R00  C  
ATOM   3697  CG  PRO 0 235      24.421   2.405 -34.304  1.00  0.00      R00  C  
ATOM   3698  HD2 PRO 0 235      23.941   0.322 -34.796  1.00  0.00           H  
ATOM   3699  HD3 PRO 0 235      24.183   0.619 -33.189  1.00  0.00           H  
ATOM   3700  HA  PRO 0 235      21.664   3.349 -33.715  1.00  0.00           H  
ATOM   3701  HB3 PRO 0 235      23.531   4.255 -34.879  1.00  0.00           H  
ATOM   3702  HB2 PRO 0 235      23.483   3.205 -36.063  1.00  0.00           H  
ATOM   3703  HG2 PRO 0 235      25.370   2.532 -34.825  1.00  0.00           H  
ATOM   3704  HG3 PRO 0 235      24.517   2.871 -33.324  1.00  0.00           H  
ATOM   3705  N   LYS 0 236      20.966   1.698 -36.638  1.00  0.00      R00  N  
ATOM   3706  CA  LYS 0 236      20.069   1.413 -37.729  1.00  0.00      R00  C  
ATOM   3707  C   LYS 0 236      18.660   1.120 -37.227  1.00  0.00      R00  C  
ATOM   3708  O   LYS 0 236      17.610   1.577 -37.752  1.00  0.00      R00  O  
ATOM   3709  CB  LYS 0 236      20.594   0.214 -38.544  1.00  0.00      R00  C  
ATOM   3710  CG  LYS 0 236      19.844  -0.126 -39.882  1.00  0.00      R00  C  
ATOM   3711  CD  LYS 0 236      19.986   1.003 -40.955  1.00  0.00      R00  C  
ATOM   3712  CE  LYS 0 236      19.919   0.540 -42.372  1.00  0.00      R00  C  
ATOM   3713  NZ  LYS 0 236      18.866  -0.487 -42.632  1.00  0.00      R00  N1+
ATOM   3714  H   LYS 0 236      21.857   1.225 -36.596  1.00  0.00      R00  H  
ATOM   3715  HZ1 LYS 0 236      18.042  -0.432 -42.050  1.00  0.00      R00  H  
ATOM   3716  HZ2 LYS 0 236      18.576  -0.319 -43.585  1.00  0.00      R00  H  
ATOM   3717  HZ3 LYS 0 236      19.253  -1.412 -42.515  1.00  0.00      R00  H  
ATOM   3718  HA  LYS 0 236      20.042   2.277 -38.394  1.00  0.00           H  
ATOM   3719  HB3 LYS 0 236      20.810  -0.701 -37.992  1.00  0.00           H  
ATOM   3720  HB2 LYS 0 236      21.553   0.508 -38.972  1.00  0.00           H  
ATOM   3721  HG3 LYS 0 236      18.801  -0.291 -39.612  1.00  0.00           H  
ATOM   3722  HG2 LYS 0 236      20.069  -1.113 -40.286  1.00  0.00           H  
ATOM   3723  HD3 LYS 0 236      20.906   1.568 -40.806  1.00  0.00           H  
ATOM   3724  HD2 LYS 0 236      19.233   1.759 -40.735  1.00  0.00           H  
ATOM   3725  HE3 LYS 0 236      20.840   0.099 -42.753  1.00  0.00           H  
ATOM   3726  HE2 LYS 0 236      19.671   1.426 -42.957  1.00  0.00           H  
ATOM   3727  N   ASN 0 237      18.545   0.413 -36.056  1.00  0.00      R00  N  
ATOM   3728  CA  ASN 0 237      17.348  -0.160 -35.477  1.00  0.00      R00  C  
ATOM   3729  C   ASN 0 237      16.895   0.723 -34.269  1.00  0.00      R00  C  
ATOM   3730  O   ASN 0 237      16.157   0.145 -33.424  1.00  0.00      R00  O  
ATOM   3731  CB  ASN 0 237      17.526  -1.645 -35.015  1.00  0.00      R00  C  
ATOM   3732  CG  ASN 0 237      17.742  -2.656 -36.110  1.00  0.00      R00  C  
ATOM   3733  OD1 ASN 0 237      17.298  -2.453 -37.207  1.00  0.00      R00  O  
ATOM   3734  ND2 ASN 0 237      18.377  -3.797 -35.809  1.00  0.00      R00  N  
ATOM   3735  H   ASN 0 237      19.403   0.209 -35.563  1.00  0.00      R00  H  
ATOM   3736 HD21 ASN 0 237      18.726  -4.451 -36.494  1.00  0.00      R00  H  
ATOM   3737 HD22 ASN 0 237      18.516  -4.069 -34.846  1.00  0.00      R00  H  
ATOM   3738  HA  ASN 0 237      16.529  -0.116 -36.196  1.00  0.00           H  
ATOM   3739  HB3 ASN 0 237      16.718  -1.975 -34.362  1.00  0.00           H  
ATOM   3740  HB2 ASN 0 237      18.258  -1.660 -34.208  1.00  0.00           H  
ATOM   3741  N   LYS 0 238      17.449   1.969 -34.099  1.00  0.00      R00  N  
ATOM   3742  CA  LYS 0 238      17.321   2.841 -32.918  1.00  0.00      R00  C  
ATOM   3743  C   LYS 0 238      16.211   3.808 -33.213  1.00  0.00      R00  C  
ATOM   3744  O   LYS 0 238      16.515   4.995 -33.417  1.00  0.00      R00  O  
ATOM   3745  CB  LYS 0 238      18.706   3.402 -32.618  1.00  0.00      R00  C  
ATOM   3746  CG  LYS 0 238      18.869   4.131 -31.342  1.00  0.00      R00  C  
ATOM   3747  CD  LYS 0 238      20.342   4.339 -31.046  1.00  0.00      R00  C  
ATOM   3748  CE  LYS 0 238      20.431   5.225 -29.788  1.00  0.00      R00  C  
ATOM   3749  NZ  LYS 0 238      21.834   5.408 -29.343  1.00  0.00      R00  N1+
ATOM   3750  H   LYS 0 238      18.123   2.379 -34.730  1.00  0.00      R00  H  
ATOM   3751  HZ1 LYS 0 238      22.306   4.564 -29.050  1.00  0.00      R00  H  
ATOM   3752  HZ2 LYS 0 238      22.389   5.744 -30.117  1.00  0.00      R00  H  
ATOM   3753  HZ3 LYS 0 238      21.899   6.089 -28.600  1.00  0.00      R00  H  
ATOM   3754  HA  LYS 0 238      16.863   2.208 -32.159  1.00  0.00           H  
ATOM   3755  HB3 LYS 0 238      19.127   3.963 -33.453  1.00  0.00           H  
ATOM   3756  HB2 LYS 0 238      19.450   2.611 -32.528  1.00  0.00           H  
ATOM   3757  HG3 LYS 0 238      18.469   3.476 -30.568  1.00  0.00           H  
ATOM   3758  HG2 LYS 0 238      18.296   5.057 -31.383  1.00  0.00           H  
ATOM   3759  HD3 LYS 0 238      20.893   4.927 -31.780  1.00  0.00           H  
ATOM   3760  HD2 LYS 0 238      20.688   3.327 -30.834  1.00  0.00           H  
ATOM   3761  HE3 LYS 0 238      19.755   4.884 -29.004  1.00  0.00           H  
ATOM   3762  HE2 LYS 0 238      20.153   6.246 -30.049  1.00  0.00           H  
ATOM   3763  N   SER 0 239      14.900   3.407 -33.262  1.00  0.00      R00  N  
ATOM   3764  CA  SER 0 239      13.792   4.256 -33.756  1.00  0.00      R00  C  
ATOM   3765  C   SER 0 239      13.374   5.370 -32.663  1.00  0.00      R00  C  
ATOM   3766  O   SER 0 239      13.743   5.250 -31.491  1.00  0.00      R00  O  
ATOM   3767  CB  SER 0 239      12.639   3.326 -34.234  1.00  0.00      R00  C  
ATOM   3768  OG  SER 0 239      11.905   2.756 -33.212  1.00  0.00      R00  O  
ATOM   3769  H   SER 0 239      14.673   2.428 -33.167  1.00  0.00      R00  H  
ATOM   3770  HG  SER 0 239      11.151   2.380 -33.672  1.00  0.00      R00  H  
ATOM   3771  HA  SER 0 239      14.132   4.822 -34.623  1.00  0.00           H  
ATOM   3772  HB3 SER 0 239      12.945   2.497 -34.871  1.00  0.00           H  
ATOM   3773  HB2 SER 0 239      11.978   3.927 -34.859  1.00  0.00           H  
ATOM   3774  N   LYS 0 240      12.566   6.342 -33.077  1.00  0.00      R00  N  
ATOM   3775  CA  LYS 0 240      11.855   7.170 -32.106  1.00  0.00      R00  C  
ATOM   3776  C   LYS 0 240      10.937   6.315 -31.168  1.00  0.00      R00  C  
ATOM   3777  O   LYS 0 240      10.977   6.668 -29.978  1.00  0.00      R00  O  
ATOM   3778  CB  LYS 0 240      11.276   8.434 -32.751  1.00  0.00      R00  C  
ATOM   3779  CG  LYS 0 240      12.312   9.325 -33.402  1.00  0.00      R00  C  
ATOM   3780  CD  LYS 0 240      11.699  10.449 -34.230  1.00  0.00      R00  C  
ATOM   3781  CE  LYS 0 240      12.763  10.970 -35.126  1.00  0.00      R00  C  
ATOM   3782  NZ  LYS 0 240      12.178  11.705 -36.282  1.00  0.00      R00  N1+
ATOM   3783  H   LYS 0 240      12.275   6.345 -34.044  1.00  0.00      R00  H  
ATOM   3784  HZ1 LYS 0 240      12.947  12.208 -36.700  1.00  0.00      R00  H  
ATOM   3785  HZ2 LYS 0 240      11.741  11.119 -36.979  1.00  0.00      R00  H  
ATOM   3786  HZ3 LYS 0 240      11.577  12.408 -35.876  1.00  0.00      R00  H  
ATOM   3787  HA  LYS 0 240      12.633   7.598 -31.475  1.00  0.00           H  
ATOM   3788  HB3 LYS 0 240      10.577   8.975 -32.115  1.00  0.00           H  
ATOM   3789  HB2 LYS 0 240      10.638   8.096 -33.568  1.00  0.00           H  
ATOM   3790  HG3 LYS 0 240      13.033   8.716 -33.948  1.00  0.00           H  
ATOM   3791  HG2 LYS 0 240      12.784   9.782 -32.532  1.00  0.00           H  
ATOM   3792  HD3 LYS 0 240      11.355  11.217 -33.537  1.00  0.00           H  
ATOM   3793  HD2 LYS 0 240      10.821  10.127 -34.790  1.00  0.00           H  
ATOM   3794  HE3 LYS 0 240      13.463  10.188 -35.420  1.00  0.00           H  
ATOM   3795  HE2 LYS 0 240      13.387  11.806 -34.811  1.00  0.00           H  
ATOM   3796  N   GLU 0 241      10.310   5.239 -31.672  1.00  0.00      R00  N  
ATOM   3797  CA  GLU 0 241       9.365   4.468 -30.852  1.00  0.00      R00  C  
ATOM   3798  C   GLU 0 241      10.045   3.552 -29.935  1.00  0.00      R00  C  
ATOM   3799  O   GLU 0 241       9.669   3.448 -28.744  1.00  0.00      R00  O  
ATOM   3800  CB  GLU 0 241       8.375   3.630 -31.767  1.00  0.00      R00  C  
ATOM   3801  CG  GLU 0 241       8.147   4.048 -33.236  1.00  0.00      R00  C  
ATOM   3802  CD  GLU 0 241       7.365   5.342 -33.385  1.00  0.00      R00  C  
ATOM   3803  OE1 GLU 0 241       8.105   6.345 -33.384  1.00  0.00      R00  O  
ATOM   3804  OE2 GLU 0 241       6.133   5.344 -33.442  1.00  0.00      R00  O1-
ATOM   3805  H   GLU 0 241      10.435   5.141 -32.670  1.00  0.00      R00  H  
ATOM   3806  HA  GLU 0 241       8.741   5.129 -30.250  1.00  0.00           H  
ATOM   3807  HB3 GLU 0 241       7.393   3.713 -31.301  1.00  0.00           H  
ATOM   3808  HB2 GLU 0 241       8.573   2.571 -31.603  1.00  0.00           H  
ATOM   3809  HG3 GLU 0 241       7.573   3.286 -33.764  1.00  0.00           H  
ATOM   3810  HG2 GLU 0 241       9.106   4.155 -33.742  1.00  0.00           H  
ATOM   3811  N   LYS 0 242      11.221   2.998 -30.381  1.00  0.00      R00  N  
ATOM   3812  CA  LYS 0 242      12.127   2.357 -29.481  1.00  0.00      R00  C  
ATOM   3813  C   LYS 0 242      12.745   3.187 -28.332  1.00  0.00      R00  C  
ATOM   3814  O   LYS 0 242      12.747   2.785 -27.183  1.00  0.00      R00  O  
ATOM   3815  CB  LYS 0 242      13.136   1.485 -30.303  1.00  0.00      R00  C  
ATOM   3816  CG  LYS 0 242      12.573   0.144 -30.719  1.00  0.00      R00  C  
ATOM   3817  CD  LYS 0 242      13.528  -0.702 -31.602  1.00  0.00      R00  C  
ATOM   3818  CE  LYS 0 242      12.795  -1.993 -31.992  1.00  0.00      R00  C  
ATOM   3819  NZ  LYS 0 242      13.370  -2.661 -33.173  1.00  0.00      R00  N1+
ATOM   3820  H   LYS 0 242      11.463   3.035 -31.361  1.00  0.00      R00  H  
ATOM   3821  HZ1 LYS 0 242      14.228  -3.044 -32.802  1.00  0.00      R00  H  
ATOM   3822  HZ2 LYS 0 242      12.759  -3.402 -33.483  1.00  0.00      R00  H  
ATOM   3823  HZ3 LYS 0 242      13.647  -2.101 -33.966  1.00  0.00      R00  H  
ATOM   3824  HA  LYS 0 242      11.553   1.569 -28.994  1.00  0.00           H  
ATOM   3825  HB3 LYS 0 242      13.974   1.249 -29.648  1.00  0.00           H  
ATOM   3826  HB2 LYS 0 242      13.554   2.092 -31.106  1.00  0.00           H  
ATOM   3827  HG3 LYS 0 242      11.689   0.180 -31.355  1.00  0.00           H  
ATOM   3828  HG2 LYS 0 242      12.234  -0.395 -29.834  1.00  0.00           H  
ATOM   3829  HD3 LYS 0 242      14.573  -0.811 -31.313  1.00  0.00           H  
ATOM   3830  HD2 LYS 0 242      13.669  -0.147 -32.529  1.00  0.00           H  
ATOM   3831  HE3 LYS 0 242      11.745  -1.743 -32.144  1.00  0.00           H  
ATOM   3832  HE2 LYS 0 242      12.798  -2.631 -31.108  1.00  0.00           H  
ATOM   3833  N   LYS 0 243      12.996   4.469 -28.639  1.00  0.00      R00  N  
ATOM   3834  CA  LYS 0 243      13.443   5.442 -27.620  1.00  0.00      R00  C  
ATOM   3835  C   LYS 0 243      12.336   5.856 -26.634  1.00  0.00      R00  C  
ATOM   3836  O   LYS 0 243      12.552   5.939 -25.402  1.00  0.00      R00  O  
ATOM   3837  CB  LYS 0 243      14.158   6.654 -28.346  1.00  0.00      R00  C  
ATOM   3838  CG  LYS 0 243      15.507   6.217 -28.802  1.00  0.00      R00  C  
ATOM   3839  CD  LYS 0 243      16.371   7.277 -29.466  1.00  0.00      R00  C  
ATOM   3840  CE  LYS 0 243      16.029   7.415 -30.980  1.00  0.00      R00  C  
ATOM   3841  NZ  LYS 0 243      16.735   8.522 -31.587  1.00  0.00      R00  N1+
ATOM   3842  H   LYS 0 243      13.112   4.739 -29.605  1.00  0.00      R00  H  
ATOM   3843  HZ1 LYS 0 243      16.650   8.574 -32.592  1.00  0.00      R00  H  
ATOM   3844  HZ2 LYS 0 243      16.694   9.442 -31.174  1.00  0.00      R00  H  
ATOM   3845  HZ3 LYS 0 243      17.682   8.188 -31.473  1.00  0.00      R00  H  
ATOM   3846  HA  LYS 0 243      14.161   5.006 -26.926  1.00  0.00           H  
ATOM   3847  HB3 LYS 0 243      14.357   7.386 -27.563  1.00  0.00           H  
ATOM   3848  HB2 LYS 0 243      13.656   7.034 -29.236  1.00  0.00           H  
ATOM   3849  HG3 LYS 0 243      15.571   5.287 -29.366  1.00  0.00           H  
ATOM   3850  HG2 LYS 0 243      16.086   6.046 -27.894  1.00  0.00           H  
ATOM   3851  HD3 LYS 0 243      17.450   7.170 -29.352  1.00  0.00           H  
ATOM   3852  HD2 LYS 0 243      16.302   8.184 -28.866  1.00  0.00           H  
ATOM   3853  HE3 LYS 0 243      14.992   7.691 -31.173  1.00  0.00           H  
ATOM   3854  HE2 LYS 0 243      16.159   6.433 -31.434  1.00  0.00           H  
ATOM   3855  N   ARG 0 244      11.128   5.969 -27.230  1.00  0.00      R00  N  
ATOM   3856  CA  ARG 0 244       9.926   6.391 -26.578  1.00  0.00      R00  C  
ATOM   3857  C   ARG 0 244       9.519   5.249 -25.661  1.00  0.00      R00  C  
ATOM   3858  O   ARG 0 244       9.118   5.485 -24.510  1.00  0.00      R00  O  
ATOM   3859  CB  ARG 0 244       8.857   6.750 -27.620  1.00  0.00      R00  C  
ATOM   3860  CG  ARG 0 244       7.691   7.374 -26.890  1.00  0.00      R00  C  
ATOM   3861  CD  ARG 0 244       6.655   7.871 -27.927  1.00  0.00      R00  C  
ATOM   3862  NE  ARG 0 244       6.087   6.821 -28.863  1.00  0.00      R00  N  
ATOM   3863  CZ  ARG 0 244       6.261   6.670 -30.139  1.00  0.00      R00  C  
ATOM   3864  NH1 ARG 0 244       5.599   5.697 -30.843  1.00  0.00      R00  N  
ATOM   3865  NH2 ARG 0 244       7.227   7.343 -30.761  1.00  0.00      R00  N1+
ATOM   3866  H   ARG 0 244      11.056   5.856 -28.231  1.00  0.00      R00  H  
ATOM   3867  HE  ARG 0 244       5.711   6.105 -28.260  1.00  0.00      R00  H  
ATOM   3868 HH11 ARG 0 244       5.828   5.523 -31.812  1.00  0.00      R00  H  
ATOM   3869 HH12 ARG 0 244       4.822   5.206 -30.425  1.00  0.00      R00  H  
ATOM   3870 HH21 ARG 0 244       7.241   7.315 -31.770  1.00  0.00      R00  H  
ATOM   3871 HH22 ARG 0 244       7.741   8.117 -30.365  1.00  0.00      R00  H  
ATOM   3872  HA  ARG 0 244      10.109   7.284 -25.980  1.00  0.00           H  
ATOM   3873  HB3 ARG 0 244       8.505   5.930 -28.246  1.00  0.00           H  
ATOM   3874  HB2 ARG 0 244       9.276   7.384 -28.401  1.00  0.00           H  
ATOM   3875  HG3 ARG 0 244       8.016   8.172 -26.222  1.00  0.00           H  
ATOM   3876  HG2 ARG 0 244       7.288   6.736 -26.103  1.00  0.00           H  
ATOM   3877  HD3 ARG 0 244       6.873   8.865 -28.317  1.00  0.00           H  
ATOM   3878  HD2 ARG 0 244       5.743   8.006 -27.347  1.00  0.00           H  
ATOM   3879  N   SER 0 245       9.662   3.974 -26.076  1.00  0.00      R00  N  
ATOM   3880  CA  SER 0 245       9.610   2.771 -25.192  1.00  0.00      R00  C  
ATOM   3881  C   SER 0 245      10.403   2.823 -23.862  1.00  0.00      R00  C  
ATOM   3882  O   SER 0 245       9.780   2.774 -22.789  1.00  0.00      R00  O  
ATOM   3883  CB  SER 0 245       9.889   1.530 -26.078  1.00  0.00      R00  C  
ATOM   3884  OG  SER 0 245       9.247   0.342 -25.618  1.00  0.00      R00  O  
ATOM   3885  H   SER 0 245      10.002   3.774 -27.006  1.00  0.00      R00  H  
ATOM   3886  HG  SER 0 245       8.316   0.568 -25.561  1.00  0.00      R00  H  
ATOM   3887  HA  SER 0 245       8.565   2.750 -24.884  1.00  0.00           H  
ATOM   3888  HB3 SER 0 245      10.918   1.200 -26.221  1.00  0.00           H  
ATOM   3889  HB2 SER 0 245       9.454   1.749 -27.053  1.00  0.00           H  
ATOM   3890  N   HIS 0 246      11.735   2.987 -23.915  1.00  0.00      R00  N  
ATOM   3891  CA  HIS 0 246      12.485   3.112 -22.694  1.00  0.00      R00  C  
ATOM   3892  C   HIS 0 246      12.229   4.258 -21.719  1.00  0.00      R00  C  
ATOM   3893  O   HIS 0 246      12.107   4.069 -20.514  1.00  0.00      R00  O  
ATOM   3894  CB  HIS 0 246      14.006   2.796 -22.840  1.00  0.00      R00  C  
ATOM   3895  CG  HIS 0 246      14.944   3.827 -23.602  1.00  0.00      R00  C  
ATOM   3896  ND1 HIS 0 246      15.490   5.056 -23.136  1.00  0.00      R00  N  
ATOM   3897  CD2 HIS 0 246      15.506   3.696 -24.891  1.00  0.00      R00  C  
ATOM   3898  NE2 HIS 0 246      16.413   4.756 -25.130  1.00  0.00      R00  N  
ATOM   3899  CE1 HIS 0 246      16.293   5.597 -24.077  1.00  0.00      R00  C  
ATOM   3900  H   HIS 0 246      12.237   2.954 -24.791  1.00  0.00      R00  H  
ATOM   3901  HD1 HIS 0 246      15.209   5.521 -22.284  1.00  0.00      R00  H  
ATOM   3902  HA  HIS 0 246      12.085   2.298 -22.090  1.00  0.00           H  
ATOM   3903  HB3 HIS 0 246      14.117   1.962 -23.533  1.00  0.00           H  
ATOM   3904  HB2 HIS 0 246      14.535   2.573 -21.913  1.00  0.00           H  
ATOM   3905  HD2 HIS 0 246      15.239   2.907 -25.578  1.00  0.00           H  
ATOM   3906  HE1 HIS 0 246      16.775   6.556 -23.953  1.00  0.00           H  
ATOM   3907  N   ARG 0 247      11.889   5.370 -22.337  1.00  0.00      R00  N  
ATOM   3908  CA  ARG 0 247      11.357   6.560 -21.754  1.00  0.00      R00  C  
ATOM   3909  C   ARG 0 247      10.032   6.328 -21.052  1.00  0.00      R00  C  
ATOM   3910  O   ARG 0 247       9.860   6.655 -19.888  1.00  0.00      R00  O  
ATOM   3911  CB  ARG 0 247      11.077   7.654 -22.765  1.00  0.00      R00  C  
ATOM   3912  CG  ARG 0 247      10.545   9.056 -22.306  1.00  0.00      R00  C  
ATOM   3913  CD  ARG 0 247      10.134   9.839 -23.549  1.00  0.00      R00  C  
ATOM   3914  NE  ARG 0 247      11.160   9.885 -24.616  1.00  0.00      R00  N  
ATOM   3915  CZ  ARG 0 247      10.841  10.145 -25.895  1.00  0.00      R00  C  
ATOM   3916  NH1 ARG 0 247       9.573  10.516 -26.288  1.00  0.00      R00  N  
ATOM   3917  NH2 ARG 0 247      11.775  10.091 -26.837  1.00  0.00      R00  N1+
ATOM   3918  H   ARG 0 247      12.181   5.463 -23.299  1.00  0.00      R00  H  
ATOM   3919  HE  ARG 0 247      12.151   9.760 -24.465  1.00  0.00      R00  H  
ATOM   3920 HH11 ARG 0 247       9.347  10.814 -27.226  1.00  0.00      R00  H  
ATOM   3921 HH12 ARG 0 247       8.838  10.598 -25.601  1.00  0.00      R00  H  
ATOM   3922 HH21 ARG 0 247      11.596  10.082 -27.831  1.00  0.00      R00  H  
ATOM   3923 HH22 ARG 0 247      12.758  10.074 -26.607  1.00  0.00      R00  H  
ATOM   3924  HA  ARG 0 247      12.106   6.934 -21.056  1.00  0.00           H  
ATOM   3925  HB3 ARG 0 247      10.330   7.203 -23.418  1.00  0.00           H  
ATOM   3926  HB2 ARG 0 247      11.976   7.904 -23.328  1.00  0.00           H  
ATOM   3927  HG3 ARG 0 247      11.319   9.635 -21.803  1.00  0.00           H  
ATOM   3928  HG2 ARG 0 247       9.696   9.072 -21.622  1.00  0.00           H  
ATOM   3929  HD3 ARG 0 247       9.781  10.854 -23.365  1.00  0.00           H  
ATOM   3930  HD2 ARG 0 247       9.212   9.359 -23.878  1.00  0.00           H  
ATOM   3931  N   LYS 0 248       9.107   5.604 -21.685  1.00  0.00      R00  N  
ATOM   3932  CA  LYS 0 248       7.748   5.427 -21.120  1.00  0.00      R00  C  
ATOM   3933  C   LYS 0 248       7.756   4.362 -20.030  1.00  0.00      R00  C  
ATOM   3934  O   LYS 0 248       6.847   4.454 -19.215  1.00  0.00      R00  O  
ATOM   3935  CB  LYS 0 248       6.789   4.992 -22.258  1.00  0.00      R00  C  
ATOM   3936  CG  LYS 0 248       6.237   6.195 -23.052  1.00  0.00      R00  C  
ATOM   3937  CD  LYS 0 248       4.975   6.799 -22.398  1.00  0.00      R00  C  
ATOM   3938  CE  LYS 0 248       4.960   8.260 -22.703  1.00  0.00      R00  C  
ATOM   3939  NZ  LYS 0 248       3.773   8.975 -22.268  1.00  0.00      R00  N1+
ATOM   3940  H   LYS 0 248       9.191   5.358 -22.661  1.00  0.00      R00  H  
ATOM   3941  HZ1 LYS 0 248       3.618   9.039 -21.272  1.00  0.00      R00  H  
ATOM   3942  HZ2 LYS 0 248       3.819   9.944 -22.551  1.00  0.00      R00  H  
ATOM   3943  HZ3 LYS 0 248       3.004   8.537 -22.754  1.00  0.00      R00  H  
ATOM   3944  HA  LYS 0 248       7.424   6.387 -20.719  1.00  0.00           H  
ATOM   3945  HB3 LYS 0 248       5.897   4.492 -21.879  1.00  0.00           H  
ATOM   3946  HB2 LYS 0 248       7.321   4.291 -22.902  1.00  0.00           H  
ATOM   3947  HG3 LYS 0 248       5.908   6.012 -24.075  1.00  0.00           H  
ATOM   3948  HG2 LYS 0 248       6.988   6.954 -23.270  1.00  0.00           H  
ATOM   3949  HD3 LYS 0 248       4.878   6.765 -21.313  1.00  0.00           H  
ATOM   3950  HD2 LYS 0 248       4.100   6.344 -22.863  1.00  0.00           H  
ATOM   3951  HE3 LYS 0 248       4.983   8.355 -23.789  1.00  0.00           H  
ATOM   3952  HE2 LYS 0 248       5.874   8.737 -22.350  1.00  0.00           H  
ATOM   3953  N   VAL 0 249       8.748   3.409 -20.074  1.00  0.00      R00  N  
ATOM   3954  CA  VAL 0 249       8.968   2.408 -19.038  1.00  0.00      R00  C  
ATOM   3955  C   VAL 0 249       9.471   3.118 -17.696  1.00  0.00      R00  C  
ATOM   3956  O   VAL 0 249       9.138   2.820 -16.529  1.00  0.00      R00  O  
ATOM   3957  CB  VAL 0 249       9.906   1.270 -19.560  1.00  0.00      R00  C  
ATOM   3958  CG1 VAL 0 249      10.641   0.496 -18.400  1.00  0.00      R00  C  
ATOM   3959  CG2 VAL 0 249       9.181   0.316 -20.527  1.00  0.00      R00  C  
ATOM   3960  H   VAL 0 249       9.322   3.556 -20.892  1.00  0.00      R00  H  
ATOM   3961  HA  VAL 0 249       7.967   2.040 -18.814  1.00  0.00           H  
ATOM   3962  HB  VAL 0 249      10.713   1.655 -20.183  1.00  0.00           H  
ATOM   3963 HG11 VAL 0 249      11.220  -0.284 -18.894  1.00  0.00           H  
ATOM   3964 HG12 VAL 0 249      11.394   1.117 -17.914  1.00  0.00           H  
ATOM   3965 HG13 VAL 0 249       9.976   0.135 -17.616  1.00  0.00           H  
ATOM   3966 HG21 VAL 0 249       8.368  -0.204 -20.018  1.00  0.00           H  
ATOM   3967 HG22 VAL 0 249       8.932   0.952 -21.376  1.00  0.00           H  
ATOM   3968 HG23 VAL 0 249       9.849  -0.406 -20.996  1.00  0.00           H  
ATOM   3969  N   THR 0 250      10.287   4.204 -17.890  1.00  0.00      R00  N  
ATOM   3970  CA  THR 0 250      11.055   4.912 -16.810  1.00  0.00      R00  C  
ATOM   3971  C   THR 0 250      10.070   5.852 -16.022  1.00  0.00      R00  C  
ATOM   3972  O   THR 0 250      10.103   5.919 -14.809  1.00  0.00      R00  O  
ATOM   3973  CB  THR 0 250      12.116   5.735 -17.496  1.00  0.00      R00  C  
ATOM   3974  OG1 THR 0 250      13.008   4.930 -18.124  1.00  0.00      R00  O  
ATOM   3975  CG2 THR 0 250      13.070   6.377 -16.408  1.00  0.00      R00  C  
ATOM   3976  H   THR 0 250      10.274   4.651 -18.796  1.00  0.00      R00  H  
ATOM   3977  HG1 THR 0 250      12.499   4.489 -18.808  1.00  0.00      R00  H  
ATOM   3978  HA  THR 0 250      11.436   4.153 -16.127  1.00  0.00           H  
ATOM   3979  HB  THR 0 250      11.684   6.513 -18.126  1.00  0.00           H  
ATOM   3980 HG21 THR 0 250      13.817   6.908 -16.998  1.00  0.00           H  
ATOM   3981 HG22 THR 0 250      12.702   7.217 -15.820  1.00  0.00           H  
ATOM   3982 HG23 THR 0 250      13.611   5.644 -15.808  1.00  0.00           H  
ATOM   3983  N   LYS 0 251       9.106   6.401 -16.818  1.00  0.00      R00  N  
ATOM   3984  CA  LYS 0 251       8.021   7.266 -16.308  1.00  0.00      R00  C  
ATOM   3985  C   LYS 0 251       6.939   6.335 -15.605  1.00  0.00      R00  C  
ATOM   3986  O   LYS 0 251       6.480   6.597 -14.479  1.00  0.00      R00  O  
ATOM   3987  CB  LYS 0 251       7.445   8.212 -17.370  1.00  0.00      R00  C  
ATOM   3988  CG  LYS 0 251       8.398   9.282 -17.880  1.00  0.00      R00  C  
ATOM   3989  CD  LYS 0 251       7.880  10.531 -18.539  1.00  0.00      R00  C  
ATOM   3990  CE  LYS 0 251       9.041  11.499 -18.846  1.00  0.00      R00  C  
ATOM   3991  NZ  LYS 0 251       8.643  12.711 -19.614  1.00  0.00      R00  N1+
ATOM   3992  H   LYS 0 251       9.157   6.284 -17.820  1.00  0.00      R00  H  
ATOM   3993  HZ1 LYS 0 251       9.403  13.324 -19.873  1.00  0.00      R00  H  
ATOM   3994  HZ2 LYS 0 251       8.119  12.401 -20.420  1.00  0.00      R00  H  
ATOM   3995  HZ3 LYS 0 251       8.018  13.294 -19.075  1.00  0.00      R00  H  
ATOM   3996  HA  LYS 0 251       8.496   7.893 -15.554  1.00  0.00           H  
ATOM   3997  HB3 LYS 0 251       6.569   8.736 -16.987  1.00  0.00           H  
ATOM   3998  HB2 LYS 0 251       7.119   7.663 -18.254  1.00  0.00           H  
ATOM   3999  HG3 LYS 0 251       9.105   8.867 -18.598  1.00  0.00           H  
ATOM   4000  HG2 LYS 0 251       8.991   9.528 -17.000  1.00  0.00           H  
ATOM   4001  HD3 LYS 0 251       7.193  11.071 -17.887  1.00  0.00           H  
ATOM   4002  HD2 LYS 0 251       7.328  10.397 -19.469  1.00  0.00           H  
ATOM   4003  HE3 LYS 0 251       9.690  10.910 -19.496  1.00  0.00           H  
ATOM   4004  HE2 LYS 0 251       9.586  11.729 -17.931  1.00  0.00           H  
ATOM   4005  N   LEU 0 252       6.650   5.186 -16.179  1.00  0.00      R00  N  
ATOM   4006  CA  LEU 0 252       5.882   4.094 -15.538  1.00  0.00      R00  C  
ATOM   4007  C   LEU 0 252       6.458   3.520 -14.191  1.00  0.00      R00  C  
ATOM   4008  O   LEU 0 252       5.738   3.398 -13.252  1.00  0.00      R00  O  
ATOM   4009  CB  LEU 0 252       5.543   2.909 -16.563  1.00  0.00      R00  C  
ATOM   4010  CG  LEU 0 252       4.751   1.597 -16.054  1.00  0.00      R00  C  
ATOM   4011  CD1 LEU 0 252       3.269   1.851 -15.861  1.00  0.00      R00  C  
ATOM   4012  CD2 LEU 0 252       4.934   0.505 -17.146  1.00  0.00      R00  C  
ATOM   4013  H   LEU 0 252       7.199   4.960 -16.996  1.00  0.00      R00  H  
ATOM   4014  HA  LEU 0 252       4.936   4.599 -15.345  1.00  0.00           H  
ATOM   4015  HB3 LEU 0 252       6.531   2.582 -16.888  1.00  0.00           H  
ATOM   4016  HB2 LEU 0 252       5.032   3.264 -17.457  1.00  0.00           H  
ATOM   4017  HG  LEU 0 252       5.195   1.169 -15.155  1.00  0.00           H  
ATOM   4018 HD11 LEU 0 252       2.815   0.967 -15.414  1.00  0.00           H  
ATOM   4019 HD12 LEU 0 252       3.042   2.666 -15.174  1.00  0.00           H  
ATOM   4020 HD13 LEU 0 252       2.722   1.989 -16.794  1.00  0.00           H  
ATOM   4021 HD21 LEU 0 252       5.592   0.901 -17.919  1.00  0.00           H  
ATOM   4022 HD22 LEU 0 252       5.608  -0.278 -16.798  1.00  0.00           H  
ATOM   4023 HD23 LEU 0 252       4.036   0.076 -17.589  1.00  0.00           H  
ATOM   4024  N   VAL 0 253       7.789   3.292 -14.138  1.00  0.00      R00  N  
ATOM   4025  CA  VAL 0 253       8.536   2.763 -13.041  1.00  0.00      R00  C  
ATOM   4026  C   VAL 0 253       8.271   3.654 -11.720  1.00  0.00      R00  C  
ATOM   4027  O   VAL 0 253       7.904   3.179 -10.625  1.00  0.00      R00  O  
ATOM   4028  CB  VAL 0 253      10.152   2.576 -13.300  1.00  0.00      R00  C  
ATOM   4029  CG1 VAL 0 253      11.084   2.787 -12.122  1.00  0.00      R00  C  
ATOM   4030  CG2 VAL 0 253      10.390   1.292 -14.068  1.00  0.00      R00  C  
ATOM   4031  H   VAL 0 253       8.239   3.256 -15.042  1.00  0.00      R00  H  
ATOM   4032  HA  VAL 0 253       8.092   1.793 -12.816  1.00  0.00           H  
ATOM   4033  HB  VAL 0 253      10.342   3.391 -13.998  1.00  0.00           H  
ATOM   4034 HG11 VAL 0 253      12.108   2.800 -12.496  1.00  0.00           H  
ATOM   4035 HG12 VAL 0 253      10.965   3.799 -11.735  1.00  0.00           H  
ATOM   4036 HG13 VAL 0 253      10.966   2.063 -11.316  1.00  0.00           H  
ATOM   4037 HG21 VAL 0 253       9.759   1.066 -14.928  1.00  0.00           H  
ATOM   4038 HG22 VAL 0 253      11.445   1.319 -14.340  1.00  0.00           H  
ATOM   4039 HG23 VAL 0 253      10.355   0.419 -13.416  1.00  0.00           H  
ATOM   4040  N   LEU 0 254       8.328   4.961 -11.981  1.00  0.00      R00  N  
ATOM   4041  CA  LEU 0 254       8.097   6.045 -11.004  1.00  0.00      R00  C  
ATOM   4042  C   LEU 0 254       6.564   6.361 -10.770  1.00  0.00      R00  C  
ATOM   4043  O   LEU 0 254       6.269   6.971  -9.743  1.00  0.00      R00  O  
ATOM   4044  CB  LEU 0 254       8.856   7.252 -11.511  1.00  0.00      R00  C  
ATOM   4045  CG  LEU 0 254      10.415   7.095 -11.526  1.00  0.00      R00  C  
ATOM   4046  CD1 LEU 0 254      11.103   8.146 -12.350  1.00  0.00      R00  C  
ATOM   4047  CD2 LEU 0 254      11.155   6.866 -10.198  1.00  0.00      R00  C  
ATOM   4048  H   LEU 0 254       8.625   5.186 -12.920  1.00  0.00      R00  H  
ATOM   4049  HA  LEU 0 254       8.422   5.846  -9.983  1.00  0.00           H  
ATOM   4050  HB3 LEU 0 254       8.654   8.080 -10.831  1.00  0.00           H  
ATOM   4051  HB2 LEU 0 254       8.458   7.495 -12.496  1.00  0.00           H  
ATOM   4052  HG  LEU 0 254      10.570   6.170 -12.081  1.00  0.00           H  
ATOM   4053 HD11 LEU 0 254      11.949   8.598 -11.833  1.00  0.00           H  
ATOM   4054 HD12 LEU 0 254      11.586   7.747 -13.242  1.00  0.00           H  
ATOM   4055 HD13 LEU 0 254      10.467   8.924 -12.771  1.00  0.00           H  
ATOM   4056 HD21 LEU 0 254      10.411   6.848  -9.401  1.00  0.00           H  
ATOM   4057 HD22 LEU 0 254      11.736   5.957 -10.047  1.00  0.00           H  
ATOM   4058 HD23 LEU 0 254      11.842   7.667  -9.926  1.00  0.00           H  
ATOM   4059  N   THR 0 255       5.639   5.922 -11.679  1.00  0.00      R00  N  
ATOM   4060  CA  THR 0 255       4.207   5.753 -11.454  1.00  0.00      R00  C  
ATOM   4061  C   THR 0 255       3.848   4.570 -10.504  1.00  0.00      R00  C  
ATOM   4062  O   THR 0 255       2.969   4.709  -9.608  1.00  0.00      R00  O  
ATOM   4063  CB  THR 0 255       3.380   5.665 -12.728  1.00  0.00      R00  C  
ATOM   4064  OG1 THR 0 255       3.688   6.725 -13.589  1.00  0.00      R00  O  
ATOM   4065  CG2 THR 0 255       1.914   5.573 -12.542  1.00  0.00      R00  C  
ATOM   4066  H   THR 0 255       6.066   5.412 -12.439  1.00  0.00      R00  H  
ATOM   4067  HG1 THR 0 255       4.607   6.632 -13.851  1.00  0.00      R00  H  
ATOM   4068  HA  THR 0 255       3.923   6.669 -10.936  1.00  0.00           H  
ATOM   4069  HB  THR 0 255       3.651   4.728 -13.214  1.00  0.00           H  
ATOM   4070 HG21 THR 0 255       1.354   5.923 -13.410  1.00  0.00           H  
ATOM   4071 HG22 THR 0 255       1.564   4.606 -12.181  1.00  0.00           H  
ATOM   4072 HG23 THR 0 255       1.654   6.228 -11.711  1.00  0.00           H  
ATOM   4073  N   VAL 0 256       4.521   3.428 -10.809  1.00  0.00      R00  N  
ATOM   4074  CA  VAL 0 256       4.110   2.221 -10.115  1.00  0.00      R00  C  
ATOM   4075  C   VAL 0 256       4.570   2.103  -8.692  1.00  0.00      R00  C  
ATOM   4076  O   VAL 0 256       3.822   1.567  -7.867  1.00  0.00      R00  O  
ATOM   4077  CB  VAL 0 256       4.288   0.895 -10.891  1.00  0.00      R00  C  
ATOM   4078  CG1 VAL 0 256       3.497   0.895 -12.264  1.00  0.00      R00  C  
ATOM   4079  CG2 VAL 0 256       5.767   0.459 -11.040  1.00  0.00      R00  C  
ATOM   4080  H   VAL 0 256       5.096   3.335 -11.634  1.00  0.00      R00  H  
ATOM   4081  HA  VAL 0 256       3.036   2.249  -9.927  1.00  0.00           H  
ATOM   4082  HB  VAL 0 256       3.894   0.045 -10.333  1.00  0.00           H  
ATOM   4083 HG11 VAL 0 256       2.440   0.980 -12.012  1.00  0.00           H  
ATOM   4084 HG12 VAL 0 256       3.747   1.776 -12.856  1.00  0.00           H  
ATOM   4085 HG13 VAL 0 256       3.706   0.008 -12.863  1.00  0.00           H  
ATOM   4086 HG21 VAL 0 256       6.355   0.982 -11.794  1.00  0.00           H  
ATOM   4087 HG22 VAL 0 256       6.333   0.316 -10.119  1.00  0.00           H  
ATOM   4088 HG23 VAL 0 256       5.689  -0.527 -11.497  1.00  0.00           H  
ATOM   4089  N   ILE 0 257       5.854   2.581  -8.393  1.00  0.00      R00  N  
ATOM   4090  CA  ILE 0 257       6.332   2.460  -7.035  1.00  0.00      R00  C  
ATOM   4091  C   ILE 0 257       5.787   3.546  -6.107  1.00  0.00      R00  C  
ATOM   4092  O   ILE 0 257       5.990   3.338  -4.910  1.00  0.00      R00  O  
ATOM   4093  CB  ILE 0 257       7.884   2.437  -6.945  1.00  0.00      R00  C  
ATOM   4094  CG2 ILE 0 257       8.311   1.179  -7.806  1.00  0.00      R00  C  
ATOM   4095  CG1 ILE 0 257       8.550   3.760  -7.377  1.00  0.00      R00  C  
ATOM   4096  CD1 ILE 0 257      10.018   3.698  -7.726  1.00  0.00      R00  C  
ATOM   4097  H   ILE 0 257       6.529   2.891  -9.078  1.00  0.00      R00  H  
ATOM   4098  HA  ILE 0 257       5.996   1.528  -6.581  1.00  0.00           H  
ATOM   4099  HB  ILE 0 257       8.006   2.104  -5.914  1.00  0.00           H  
ATOM   4100 HG21 ILE 0 257       7.826   0.349  -7.292  1.00  0.00           H  
ATOM   4101 HG22 ILE 0 257       7.960   1.180  -8.838  1.00  0.00           H  
ATOM   4102 HG23 ILE 0 257       9.395   1.079  -7.748  1.00  0.00           H  
ATOM   4103 HG13 ILE 0 257       8.564   4.355  -6.464  1.00  0.00           H  
ATOM   4104 HG12 ILE 0 257       7.985   4.352  -8.097  1.00  0.00           H  
ATOM   4105 HD11 ILE 0 257      10.210   3.737  -8.798  1.00  0.00           H  
ATOM   4106 HD12 ILE 0 257      10.496   4.607  -7.361  1.00  0.00           H  
ATOM   4107 HD13 ILE 0 257      10.489   2.805  -7.315  1.00  0.00           H  
ATOM   4108  N   ALA 0 258       4.908   4.427  -6.560  1.00  0.00      R00  N  
ATOM   4109  CA  ALA 0 258       4.170   5.445  -5.743  1.00  0.00      R00  C  
ATOM   4110  C   ALA 0 258       3.318   4.822  -4.711  1.00  0.00      R00  C  
ATOM   4111  O   ALA 0 258       3.173   5.522  -3.706  1.00  0.00      R00  O  
ATOM   4112  CB  ALA 0 258       3.291   6.365  -6.734  1.00  0.00      R00  C  
ATOM   4113  H   ALA 0 258       4.601   4.367  -7.520  1.00  0.00      R00  H  
ATOM   4114  HA  ALA 0 258       4.959   5.989  -5.225  1.00  0.00           H  
ATOM   4115  HB1 ALA 0 258       2.413   5.826  -7.090  1.00  0.00           H  
ATOM   4116  HB2 ALA 0 258       3.071   7.333  -6.284  1.00  0.00           H  
ATOM   4117  HB3 ALA 0 258       4.015   6.586  -7.519  1.00  0.00           H  
ATOM   4118  N   VAL 0 259       2.840   3.552  -4.850  1.00  0.00      R00  N  
ATOM   4119  CA  VAL 0 259       2.106   2.738  -3.841  1.00  0.00      R00  C  
ATOM   4120  C   VAL 0 259       3.043   2.207  -2.721  1.00  0.00      R00  C  
ATOM   4121  O   VAL 0 259       2.725   2.400  -1.494  1.00  0.00      R00  O  
ATOM   4122  CB  VAL 0 259       1.299   1.560  -4.502  1.00  0.00      R00  C  
ATOM   4123  CG1 VAL 0 259       0.247   2.288  -5.482  1.00  0.00      R00  C  
ATOM   4124  CG2 VAL 0 259       2.222   0.443  -5.150  1.00  0.00      R00  C  
ATOM   4125  H   VAL 0 259       2.858   3.080  -5.743  1.00  0.00      R00  H  
ATOM   4126  HA  VAL 0 259       1.382   3.374  -3.331  1.00  0.00           H  
ATOM   4127  HB  VAL 0 259       0.744   1.245  -3.619  1.00  0.00           H  
ATOM   4128 HG11 VAL 0 259       0.755   2.574  -6.402  1.00  0.00           H  
ATOM   4129 HG12 VAL 0 259      -0.644   1.703  -5.710  1.00  0.00           H  
ATOM   4130 HG13 VAL 0 259       0.004   3.295  -5.142  1.00  0.00           H  
ATOM   4131 HG21 VAL 0 259       1.693  -0.212  -5.842  1.00  0.00           H  
ATOM   4132 HG22 VAL 0 259       2.901   0.992  -5.803  1.00  0.00           H  
ATOM   4133 HG23 VAL 0 259       2.837  -0.219  -4.540  1.00  0.00           H  
ATOM   4134  N   TYR 0 260       4.292   1.848  -3.150  1.00  0.00      R00  N  
ATOM   4135  CA  TYR 0 260       5.307   1.381  -2.213  1.00  0.00      R00  C  
ATOM   4136  C   TYR 0 260       5.888   2.513  -1.283  1.00  0.00      R00  C  
ATOM   4137  O   TYR 0 260       5.900   2.328  -0.071  1.00  0.00      R00  O  
ATOM   4138  CB  TYR 0 260       6.412   0.626  -2.851  1.00  0.00      R00  C  
ATOM   4139  CG  TYR 0 260       6.173  -0.780  -3.406  1.00  0.00      R00  C  
ATOM   4140  CD1 TYR 0 260       5.525  -0.953  -4.654  1.00  0.00      R00  C  
ATOM   4141  CE1 TYR 0 260       5.249  -2.268  -5.128  1.00  0.00      R00  C  
ATOM   4142  CD2 TYR 0 260       6.512  -1.920  -2.591  1.00  0.00      R00  C  
ATOM   4143  CE2 TYR 0 260       6.234  -3.215  -3.137  1.00  0.00      R00  C  
ATOM   4144  CZ  TYR 0 260       5.555  -3.418  -4.368  1.00  0.00      R00  C  
ATOM   4145  OH  TYR 0 260       5.148  -4.646  -4.739  1.00  0.00      R00  O  
ATOM   4146  H   TYR 0 260       4.527   1.831  -4.133  1.00  0.00      R00  H  
ATOM   4147  HH  TYR 0 260       4.996  -5.236  -3.997  1.00  0.00      R00  H  
ATOM   4148  HA  TYR 0 260       4.707   0.658  -1.660  1.00  0.00           H  
ATOM   4149  HB3 TYR 0 260       7.218   0.595  -2.118  1.00  0.00           H  
ATOM   4150  HB2 TYR 0 260       6.954   1.167  -3.627  1.00  0.00           H  
ATOM   4151  HD1 TYR 0 260       4.958  -0.177  -5.147  1.00  0.00           H  
ATOM   4152  HE1 TYR 0 260       4.564  -2.285  -5.962  1.00  0.00           H  
ATOM   4153  HD2 TYR 0 260       7.034  -1.775  -1.657  1.00  0.00           H  
ATOM   4154  HE2 TYR 0 260       6.506  -4.042  -2.498  1.00  0.00           H  
ATOM   4155  N   VAL 0 261       6.120   3.670  -1.817  1.00  0.00      R00  N  
ATOM   4156  CA  VAL 0 261       6.589   4.861  -1.114  1.00  0.00      R00  C  
ATOM   4157  C   VAL 0 261       5.466   5.618  -0.244  1.00  0.00      R00  C  
ATOM   4158  O   VAL 0 261       5.824   6.069   0.838  1.00  0.00      R00  O  
ATOM   4159  CB  VAL 0 261       7.235   5.884  -2.181  1.00  0.00      R00  C  
ATOM   4160  CG1 VAL 0 261       7.447   7.280  -1.792  1.00  0.00      R00  C  
ATOM   4161  CG2 VAL 0 261       8.536   5.266  -2.750  1.00  0.00      R00  C  
ATOM   4162  H   VAL 0 261       5.998   3.875  -2.798  1.00  0.00      R00  H  
ATOM   4163  HA  VAL 0 261       7.402   4.553  -0.456  1.00  0.00           H  
ATOM   4164  HB  VAL 0 261       6.636   5.968  -3.087  1.00  0.00           H  
ATOM   4165 HG11 VAL 0 261       7.772   7.919  -2.613  1.00  0.00           H  
ATOM   4166 HG12 VAL 0 261       6.624   7.845  -1.354  1.00  0.00           H  
ATOM   4167 HG13 VAL 0 261       8.276   7.323  -1.085  1.00  0.00           H  
ATOM   4168 HG21 VAL 0 261       9.084   5.907  -3.441  1.00  0.00           H  
ATOM   4169 HG22 VAL 0 261       9.207   4.735  -2.074  1.00  0.00           H  
ATOM   4170 HG23 VAL 0 261       8.333   4.412  -3.396  1.00  0.00           H  
ATOM   4171  N   LEU 0 262       4.276   5.879  -0.751  1.00  0.00      R00  N  
ATOM   4172  CA  LEU 0 262       3.221   6.604  -0.075  1.00  0.00      R00  C  
ATOM   4173  C   LEU 0 262       2.247   5.836   0.782  1.00  0.00      R00  C  
ATOM   4174  O   LEU 0 262       1.632   6.388   1.690  1.00  0.00      R00  O  
ATOM   4175  CB  LEU 0 262       2.372   7.430  -1.045  1.00  0.00      R00  C  
ATOM   4176  CG  LEU 0 262       3.133   8.375  -2.003  1.00  0.00      R00  C  
ATOM   4177  CD1 LEU 0 262       2.162   8.968  -3.095  1.00  0.00      R00  C  
ATOM   4178  CD2 LEU 0 262       3.905   9.505  -1.334  1.00  0.00      R00  C  
ATOM   4179  H   LEU 0 262       3.984   5.445  -1.615  1.00  0.00      R00  H  
ATOM   4180  HA  LEU 0 262       3.618   7.320   0.646  1.00  0.00           H  
ATOM   4181  HB3 LEU 0 262       1.689   8.043  -0.457  1.00  0.00           H  
ATOM   4182  HB2 LEU 0 262       1.781   6.699  -1.596  1.00  0.00           H  
ATOM   4183  HG  LEU 0 262       3.854   7.734  -2.510  1.00  0.00           H  
ATOM   4184 HD11 LEU 0 262       1.216   8.440  -2.982  1.00  0.00           H  
ATOM   4185 HD12 LEU 0 262       2.156  10.039  -3.301  1.00  0.00           H  
ATOM   4186 HD13 LEU 0 262       2.524   8.579  -4.047  1.00  0.00           H  
ATOM   4187 HD21 LEU 0 262       3.947   9.448  -0.246  1.00  0.00           H  
ATOM   4188 HD22 LEU 0 262       4.922   9.594  -1.716  1.00  0.00           H  
ATOM   4189 HD23 LEU 0 262       3.430  10.485  -1.375  1.00  0.00           H  
ATOM   4190  N   CYS 0 263       2.023   4.525   0.523  1.00  0.00      R00  N  
ATOM   4191  CA  CYS 0 263       1.071   3.721   1.258  1.00  0.00      R00  C  
ATOM   4192  C   CYS 0 263       1.756   2.529   2.103  1.00  0.00      R00  C  
ATOM   4193  O   CYS 0 263       1.355   2.391   3.220  1.00  0.00      R00  O  
ATOM   4194  CB  CYS 0 263      -0.082   3.233   0.307  1.00  0.00      R00  C  
ATOM   4195  SG  CYS 0 263      -0.894   4.720  -0.376  1.00  0.00      R00  S  
ATOM   4196  H   CYS 0 263       2.385   4.006  -0.265  1.00  0.00      R00  H  
ATOM   4197  HA  CYS 0 263       0.580   4.292   2.046  1.00  0.00           H  
ATOM   4198  HB3 CYS 0 263      -0.805   2.683   0.910  1.00  0.00           H  
ATOM   4199  HB2 CYS 0 263       0.191   2.533  -0.483  1.00  0.00           H  
ATOM   4200  HG  CYS 0 263       0.132   5.124  -1.131  1.00  0.00           H  
ATOM   4201  N   TRP 0 264       2.765   1.836   1.582  1.00  0.00      R00  N  
ATOM   4202  CA  TRP 0 264       3.323   0.774   2.417  1.00  0.00      R00  C  
ATOM   4203  C   TRP 0 264       4.459   1.349   3.298  1.00  0.00      R00  C  
ATOM   4204  O   TRP 0 264       4.430   1.081   4.510  1.00  0.00      R00  O  
ATOM   4205  CB  TRP 0 264       3.797  -0.332   1.448  1.00  0.00      R00  C  
ATOM   4206  CG  TRP 0 264       2.776  -1.347   1.018  1.00  0.00      R00  C  
ATOM   4207  CD2 TRP 0 264       2.591  -2.008  -0.263  1.00  0.00      R00  C  
ATOM   4208  CE2 TRP 0 264       1.391  -2.731  -0.277  1.00  0.00      R00  C  
ATOM   4209  CE3 TRP 0 264       3.253  -1.948  -1.521  1.00  0.00      R00  C  
ATOM   4210  CD1 TRP 0 264       1.708  -1.734   1.770  1.00  0.00      R00  C  
ATOM   4211  NE1 TRP 0 264       0.931  -2.676   1.057  1.00  0.00      R00  N  
ATOM   4212  CZ2 TRP 0 264       0.893  -3.505  -1.328  1.00  0.00      R00  C  
ATOM   4213  CZ3 TRP 0 264       2.713  -2.535  -2.644  1.00  0.00      R00  C  
ATOM   4214  CH2 TRP 0 264       1.594  -3.401  -2.551  1.00  0.00      R00  C  
ATOM   4215  H   TRP 0 264       2.847   1.797   0.576  1.00  0.00      R00  H  
ATOM   4216  HE1 TRP 0 264       0.173  -3.150   1.529  1.00  0.00      R00  H  
ATOM   4217  HA  TRP 0 264       2.658   0.323   3.153  1.00  0.00           H  
ATOM   4218  HB3 TRP 0 264       4.390  -0.977   2.097  1.00  0.00           H  
ATOM   4219  HB2 TRP 0 264       4.425   0.184   0.722  1.00  0.00           H  
ATOM   4220  HE3 TRP 0 264       4.178  -1.393  -1.575  1.00  0.00           H  
ATOM   4221  HD1 TRP 0 264       1.503  -1.512   2.806  1.00  0.00           H  
ATOM   4222  HZ2 TRP 0 264       0.019  -4.134  -1.239  1.00  0.00           H  
ATOM   4223  HZ3 TRP 0 264       3.143  -2.262  -3.596  1.00  0.00           H  
ATOM   4224  HH2 TRP 0 264       1.261  -3.951  -3.419  1.00  0.00           H  
ATOM   4225  N   LEU 0 265       5.383   2.049   2.695  1.00  0.00      R00  N  
ATOM   4226  CA  LEU 0 265       6.533   2.582   3.458  1.00  0.00      R00  C  
ATOM   4227  C   LEU 0 265       6.324   3.431   4.722  1.00  0.00      R00  C  
ATOM   4228  O   LEU 0 265       7.064   3.254   5.688  1.00  0.00      R00  O  
ATOM   4229  CB  LEU 0 265       7.523   3.237   2.501  1.00  0.00      R00  C  
ATOM   4230  CG  LEU 0 265       8.997   3.351   2.943  1.00  0.00      R00  C  
ATOM   4231  CD1 LEU 0 265       9.646   1.953   3.441  1.00  0.00      R00  C  
ATOM   4232  CD2 LEU 0 265       9.686   3.955   1.704  1.00  0.00      R00  C  
ATOM   4233  H   LEU 0 265       5.403   2.310   1.719  1.00  0.00      R00  H  
ATOM   4234  HA  LEU 0 265       7.017   1.654   3.763  1.00  0.00           H  
ATOM   4235  HB3 LEU 0 265       7.192   4.258   2.311  1.00  0.00           H  
ATOM   4236  HB2 LEU 0 265       7.520   2.612   1.608  1.00  0.00           H  
ATOM   4237  HG  LEU 0 265       9.129   4.025   3.790  1.00  0.00           H  
ATOM   4238 HD11 LEU 0 265       9.146   1.043   3.108  1.00  0.00           H  
ATOM   4239 HD12 LEU 0 265      10.687   1.908   3.119  1.00  0.00           H  
ATOM   4240 HD13 LEU 0 265       9.735   1.908   4.526  1.00  0.00           H  
ATOM   4241 HD21 LEU 0 265       9.947   3.061   1.138  1.00  0.00           H  
ATOM   4242 HD22 LEU 0 265       9.007   4.627   1.179  1.00  0.00           H  
ATOM   4243 HD23 LEU 0 265      10.539   4.535   2.055  1.00  0.00           H  
ATOM   4244  N   PRO 0 266       5.242   4.271   4.681  1.00  0.00      R00  N  
ATOM   4245  CA  PRO 0 266       4.849   5.013   5.942  1.00  0.00      R00  C  
ATOM   4246  C   PRO 0 266       4.210   4.151   7.045  1.00  0.00      R00  C  
ATOM   4247  O   PRO 0 266       4.336   4.483   8.245  1.00  0.00      R00  O  
ATOM   4248  CD  PRO 0 266       4.482   4.799   3.580  1.00  0.00      R00  C  
ATOM   4249  CB  PRO 0 266       3.859   6.088   5.464  1.00  0.00      R00  C  
ATOM   4250  CG  PRO 0 266       4.255   6.228   3.973  1.00  0.00      R00  C  
ATOM   4251  HD2 PRO 0 266       3.475   4.386   3.640  1.00  0.00           H  
ATOM   4252  HD3 PRO 0 266       4.881   4.659   2.576  1.00  0.00           H  
ATOM   4253  HA  PRO 0 266       5.762   5.436   6.360  1.00  0.00           H  
ATOM   4254  HB3 PRO 0 266       3.914   7.057   5.961  1.00  0.00           H  
ATOM   4255  HB2 PRO 0 266       2.838   5.712   5.407  1.00  0.00           H  
ATOM   4256  HG2 PRO 0 266       3.391   6.553   3.393  1.00  0.00           H  
ATOM   4257  HG3 PRO 0 266       5.065   6.919   3.736  1.00  0.00           H  
ATOM   4258  N   TYR 0 267       3.528   3.098   6.600  1.00  0.00      R00  N  
ATOM   4259  CA  TYR 0 267       2.905   2.028   7.456  1.00  0.00      R00  C  
ATOM   4260  C   TYR 0 267       4.044   1.133   8.110  1.00  0.00      R00  C  
ATOM   4261  O   TYR 0 267       3.844   0.726   9.259  1.00  0.00      R00  O  
ATOM   4262  CB  TYR 0 267       1.805   1.291   6.580  1.00  0.00      R00  C  
ATOM   4263  CG  TYR 0 267       1.682  -0.177   6.839  1.00  0.00      R00  C  
ATOM   4264  CD1 TYR 0 267       2.486  -1.120   6.091  1.00  0.00      R00  C  
ATOM   4265  CE1 TYR 0 267       2.376  -2.465   6.427  1.00  0.00      R00  C  
ATOM   4266  CD2 TYR 0 267       0.876  -0.670   7.900  1.00  0.00      R00  C  
ATOM   4267  CE2 TYR 0 267       0.701  -2.007   8.126  1.00  0.00      R00  C  
ATOM   4268  CZ  TYR 0 267       1.484  -2.896   7.418  1.00  0.00      R00  C  
ATOM   4269  OH  TYR 0 267       1.469  -4.167   7.697  1.00  0.00      R00  O  
ATOM   4270  H   TYR 0 267       3.531   2.961   5.599  1.00  0.00      R00  H  
ATOM   4271  HH  TYR 0 267       1.084  -4.368   8.553  1.00  0.00      R00  H  
ATOM   4272  HA  TYR 0 267       2.428   2.631   8.229  1.00  0.00           H  
ATOM   4273  HB3 TYR 0 267       2.101   1.419   5.539  1.00  0.00           H  
ATOM   4274  HB2 TYR 0 267       0.778   1.657   6.595  1.00  0.00           H  
ATOM   4275  HD1 TYR 0 267       3.168  -0.812   5.311  1.00  0.00           H  
ATOM   4276  HE1 TYR 0 267       3.091  -3.094   5.919  1.00  0.00           H  
ATOM   4277  HD2 TYR 0 267       0.405   0.098   8.495  1.00  0.00           H  
ATOM   4278  HE2 TYR 0 267       0.111  -2.319   8.974  1.00  0.00           H  
ATOM   4279  N   TRP 0 268       5.124   0.786   7.373  1.00  0.00      R00  N  
ATOM   4280  CA  TRP 0 268       6.267  -0.023   7.864  1.00  0.00      R00  C  
ATOM   4281  C   TRP 0 268       7.177   0.797   8.744  1.00  0.00      R00  C  
ATOM   4282  O   TRP 0 268       7.764   0.250   9.708  1.00  0.00      R00  O  
ATOM   4283  CB  TRP 0 268       7.125  -0.466   6.687  1.00  0.00      R00  C  
ATOM   4284  CG  TRP 0 268       6.561  -1.631   5.993  1.00  0.00      R00  C  
ATOM   4285  CD2 TRP 0 268       6.235  -2.984   6.493  1.00  0.00      R00  C  
ATOM   4286  CE2 TRP 0 268       5.485  -3.657   5.512  1.00  0.00      R00  C  
ATOM   4287  CE3 TRP 0 268       6.590  -3.689   7.744  1.00  0.00      R00  C  
ATOM   4288  CD1 TRP 0 268       5.995  -1.568   4.759  1.00  0.00      R00  C  
ATOM   4289  NE1 TRP 0 268       5.502  -2.782   4.369  1.00  0.00      R00  N  
ATOM   4290  CZ2 TRP 0 268       4.915  -4.922   5.829  1.00  0.00      R00  C  
ATOM   4291  CZ3 TRP 0 268       5.875  -4.852   8.075  1.00  0.00      R00  C  
ATOM   4292  CH2 TRP 0 268       5.025  -5.450   7.119  1.00  0.00      R00  C  
ATOM   4293  H   TRP 0 268       5.123   1.012   6.389  1.00  0.00      R00  H  
ATOM   4294  HE1 TRP 0 268       4.960  -3.040   3.557  1.00  0.00      R00  H  
ATOM   4295  HA  TRP 0 268       5.928  -0.819   8.527  1.00  0.00           H  
ATOM   4296  HB3 TRP 0 268       8.119  -0.792   6.991  1.00  0.00           H  
ATOM   4297  HB2 TRP 0 268       7.407   0.316   5.982  1.00  0.00           H  
ATOM   4298  HE3 TRP 0 268       7.307  -3.292   8.447  1.00  0.00           H  
ATOM   4299  HD1 TRP 0 268       6.022  -0.713   4.099  1.00  0.00           H  
ATOM   4300  HZ2 TRP 0 268       4.239  -5.346   5.101  1.00  0.00           H  
ATOM   4301  HZ3 TRP 0 268       6.042  -5.510   8.915  1.00  0.00           H  
ATOM   4302  HH2 TRP 0 268       4.317  -6.240   7.323  1.00  0.00           H  
ATOM   4303  N   ALA 0 269       7.324   2.089   8.417  1.00  0.00      R00  N  
ATOM   4304  CA  ALA 0 269       7.911   3.122   9.264  1.00  0.00      R00  C  
ATOM   4305  C   ALA 0 269       7.125   3.364  10.550  1.00  0.00      R00  C  
ATOM   4306  O   ALA 0 269       7.692   3.251  11.664  1.00  0.00      R00  O  
ATOM   4307  CB  ALA 0 269       8.063   4.410   8.465  1.00  0.00      R00  C  
ATOM   4308  H   ALA 0 269       6.887   2.427   7.572  1.00  0.00      R00  H  
ATOM   4309  HA  ALA 0 269       8.936   2.789   9.420  1.00  0.00           H  
ATOM   4310  HB1 ALA 0 269       7.068   4.805   8.264  1.00  0.00           H  
ATOM   4311  HB2 ALA 0 269       8.724   5.069   9.028  1.00  0.00           H  
ATOM   4312  HB3 ALA 0 269       8.500   4.144   7.502  1.00  0.00           H  
ATOM   4313  N   CYS 0 270       5.817   3.510  10.453  1.00  0.00      R00  N  
ATOM   4314  CA  CYS 0 270       4.949   3.535  11.669  1.00  0.00      R00  C  
ATOM   4315  C   CYS 0 270       4.991   2.147  12.436  1.00  0.00      R00  C  
ATOM   4316  O   CYS 0 270       4.601   2.267  13.590  1.00  0.00      R00  O  
ATOM   4317  CB  CYS 0 270       3.484   3.842  11.286  1.00  0.00      R00  C  
ATOM   4318  SG  CYS 0 270       3.260   5.565  10.837  1.00  0.00      R00  S  
ATOM   4319  H   CYS 0 270       5.360   3.725   9.578  1.00  0.00      R00  H  
ATOM   4320  HA  CYS 0 270       5.294   4.322  12.339  1.00  0.00           H  
ATOM   4321  HB3 CYS 0 270       2.782   3.441  12.017  1.00  0.00           H  
ATOM   4322  HB2 CYS 0 270       3.318   3.223  10.404  1.00  0.00           H  
ATOM   4323  HG  CYS 0 270       3.788   5.415   9.619  1.00  0.00           H  
ATOM   4324  N   GLN 0 271       5.578   1.070  11.872  1.00  0.00      R00  N  
ATOM   4325  CA  GLN 0 271       5.716  -0.111  12.707  1.00  0.00      R00  C  
ATOM   4326  C   GLN 0 271       6.968  -0.048  13.578  1.00  0.00      R00  C  
ATOM   4327  O   GLN 0 271       6.890  -0.218  14.800  1.00  0.00      R00  O  
ATOM   4328  CB  GLN 0 271       5.941  -1.415  11.897  1.00  0.00      R00  C  
ATOM   4329  CG  GLN 0 271       4.762  -1.926  11.008  1.00  0.00      R00  C  
ATOM   4330  CD  GLN 0 271       3.450  -1.966  11.796  1.00  0.00      R00  C  
ATOM   4331  OE1 GLN 0 271       3.394  -2.591  12.878  1.00  0.00      R00  O  
ATOM   4332  NE2 GLN 0 271       2.391  -1.306  11.316  1.00  0.00      R00  N  
ATOM   4333  H   GLN 0 271       6.043   1.142  10.978  1.00  0.00      R00  H  
ATOM   4334 HE21 GLN 0 271       1.450  -1.494  11.632  1.00  0.00      R00  H  
ATOM   4335 HE22 GLN 0 271       2.654  -0.728  10.531  1.00  0.00      R00  H  
ATOM   4336  HA  GLN 0 271       4.884  -0.202  13.406  1.00  0.00           H  
ATOM   4337  HB3 GLN 0 271       6.080  -2.175  12.667  1.00  0.00           H  
ATOM   4338  HB2 GLN 0 271       6.810  -1.430  11.239  1.00  0.00           H  
ATOM   4339  HG3 GLN 0 271       4.996  -2.938  10.676  1.00  0.00           H  
ATOM   4340  HG2 GLN 0 271       4.610  -1.263  10.156  1.00  0.00           H  
ATOM   4341  N   VAL 0 272       8.131   0.212  12.953  1.00  0.00      R00  N  
ATOM   4342  CA  VAL 0 272       9.423   0.271  13.716  1.00  0.00      R00  C  
ATOM   4343  C   VAL 0 272       9.528   1.476  14.706  1.00  0.00      R00  C  
ATOM   4344  O   VAL 0 272       9.995   1.216  15.866  1.00  0.00      R00  O  
ATOM   4345  CB  VAL 0 272      10.680   0.259  12.767  1.00  0.00      R00  C  
ATOM   4346  CG1 VAL 0 272      10.769   1.566  11.953  1.00  0.00      R00  C  
ATOM   4347  CG2 VAL 0 272      12.017   0.060  13.532  1.00  0.00      R00  C  
ATOM   4348  H   VAL 0 272       8.068   0.498  11.987  1.00  0.00      R00  H  
ATOM   4349  HA  VAL 0 272       9.416  -0.692  14.226  1.00  0.00           H  
ATOM   4350  HB  VAL 0 272      10.677  -0.563  12.050  1.00  0.00           H  
ATOM   4351 HG11 VAL 0 272      10.460   2.560  12.275  1.00  0.00           H  
ATOM   4352 HG12 VAL 0 272      11.796   1.546  11.588  1.00  0.00           H  
ATOM   4353 HG13 VAL 0 272      10.082   1.499  11.109  1.00  0.00           H  
ATOM   4354 HG21 VAL 0 272      11.928  -0.810  14.181  1.00  0.00           H  
ATOM   4355 HG22 VAL 0 272      12.805  -0.117  12.799  1.00  0.00           H  
ATOM   4356 HG23 VAL 0 272      12.258   0.868  14.223  1.00  0.00           H  
ATOM   4357  N   ALA 0 273       8.924   2.626  14.402  1.00  0.00      R00  N  
ATOM   4358  CA  ALA 0 273       8.901   3.776  15.269  1.00  0.00      R00  C  
ATOM   4359  C   ALA 0 273       8.127   3.543  16.622  1.00  0.00      R00  C  
ATOM   4360  O   ALA 0 273       8.543   4.037  17.643  1.00  0.00      R00  O  
ATOM   4361  CB  ALA 0 273       8.289   4.931  14.547  1.00  0.00      R00  C  
ATOM   4362  H   ALA 0 273       8.573   2.741  13.462  1.00  0.00      R00  H  
ATOM   4363  HA  ALA 0 273       9.943   4.018  15.478  1.00  0.00           H  
ATOM   4364  HB1 ALA 0 273       7.265   4.748  14.221  1.00  0.00           H  
ATOM   4365  HB2 ALA 0 273       8.295   5.875  15.092  1.00  0.00           H  
ATOM   4366  HB3 ALA 0 273       8.698   5.035  13.542  1.00  0.00           H  
ATOM   4367  N   LEU 0 274       6.921   2.912  16.538  1.00  0.00      R00  N  
ATOM   4368  CA  LEU 0 274       6.220   2.239  17.606  1.00  0.00      R00  C  
ATOM   4369  C   LEU 0 274       6.930   1.106  18.290  1.00  0.00      R00  C  
ATOM   4370  O   LEU 0 274       7.035   1.159  19.545  1.00  0.00      R00  O  
ATOM   4371  CB  LEU 0 274       4.800   1.729  17.116  1.00  0.00      R00  C  
ATOM   4372  CG  LEU 0 274       3.796   2.715  16.533  1.00  0.00      R00  C  
ATOM   4373  CD1 LEU 0 274       2.607   1.956  15.900  1.00  0.00      R00  C  
ATOM   4374  CD2 LEU 0 274       3.289   3.823  17.541  1.00  0.00      R00  C  
ATOM   4375  H   LEU 0 274       6.712   2.412  15.685  1.00  0.00      R00  H  
ATOM   4376  HA  LEU 0 274       5.916   3.037  18.284  1.00  0.00           H  
ATOM   4377  HB3 LEU 0 274       4.244   1.287  17.942  1.00  0.00           H  
ATOM   4378  HB2 LEU 0 274       4.952   0.992  16.327  1.00  0.00           H  
ATOM   4379  HG  LEU 0 274       4.260   3.237  15.696  1.00  0.00           H  
ATOM   4380 HD11 LEU 0 274       2.627   0.883  15.710  1.00  0.00           H  
ATOM   4381 HD12 LEU 0 274       1.668   2.030  16.447  1.00  0.00           H  
ATOM   4382 HD13 LEU 0 274       2.238   2.410  14.980  1.00  0.00           H  
ATOM   4383 HD21 LEU 0 274       2.291   3.488  17.823  1.00  0.00           H  
ATOM   4384 HD22 LEU 0 274       3.865   3.871  18.465  1.00  0.00           H  
ATOM   4385 HD23 LEU 0 274       3.359   4.799  17.061  1.00  0.00           H  
ATOM   4386  N   ILE 0 275       7.463   0.075  17.558  1.00  0.00      R00  N  
ATOM   4387  CA  ILE 0 275       8.312  -1.043  18.133  1.00  0.00      R00  C  
ATOM   4388  C   ILE 0 275       9.474  -0.481  19.031  1.00  0.00      R00  C  
ATOM   4389  O   ILE 0 275       9.607  -0.958  20.127  1.00  0.00      R00  O  
ATOM   4390  CB  ILE 0 275       8.954  -2.029  17.139  1.00  0.00      R00  C  
ATOM   4391  CG2 ILE 0 275       9.904  -3.119  17.850  1.00  0.00      R00  C  
ATOM   4392  CG1 ILE 0 275       8.003  -2.911  16.319  1.00  0.00      R00  C  
ATOM   4393  CD1 ILE 0 275       8.551  -3.524  15.005  1.00  0.00      R00  C  
ATOM   4394  H   ILE 0 275       7.385   0.096  16.551  1.00  0.00      R00  H  
ATOM   4395  HA  ILE 0 275       7.649  -1.658  18.742  1.00  0.00           H  
ATOM   4396  HB  ILE 0 275       9.566  -1.435  16.460  1.00  0.00           H  
ATOM   4397 HG21 ILE 0 275      10.127  -3.920  17.145  1.00  0.00           H  
ATOM   4398 HG22 ILE 0 275      10.850  -2.688  18.179  1.00  0.00           H  
ATOM   4399 HG23 ILE 0 275       9.484  -3.463  18.795  1.00  0.00           H  
ATOM   4400 HG13 ILE 0 275       7.095  -2.382  16.031  1.00  0.00           H  
ATOM   4401 HG12 ILE 0 275       7.542  -3.660  16.963  1.00  0.00           H  
ATOM   4402 HD11 ILE 0 275       9.604  -3.260  14.909  1.00  0.00           H  
ATOM   4403 HD12 ILE 0 275       8.497  -4.605  15.132  1.00  0.00           H  
ATOM   4404 HD13 ILE 0 275       8.046  -3.230  14.085  1.00  0.00           H  
ATOM   4405  N   TYR 0 276      10.259   0.537  18.609  1.00  0.00      R00  N  
ATOM   4406  CA  TYR 0 276      11.318   1.141  19.399  1.00  0.00      R00  C  
ATOM   4407  C   TYR 0 276      10.864   2.358  20.185  1.00  0.00      R00  C  
ATOM   4408  O   TYR 0 276      11.600   3.352  20.123  1.00  0.00      R00  O  
ATOM   4409  CB  TYR 0 276      12.591   1.383  18.485  1.00  0.00      R00  C  
ATOM   4410  CG  TYR 0 276      13.269   0.077  18.131  1.00  0.00      R00  C  
ATOM   4411  CD1 TYR 0 276      14.371  -0.433  18.820  1.00  0.00      R00  C  
ATOM   4412  CE1 TYR 0 276      15.009  -1.633  18.436  1.00  0.00      R00  C  
ATOM   4413  CD2 TYR 0 276      12.764  -0.613  16.999  1.00  0.00      R00  C  
ATOM   4414  CE2 TYR 0 276      13.253  -1.856  16.729  1.00  0.00      R00  C  
ATOM   4415  CZ  TYR 0 276      14.347  -2.368  17.468  1.00  0.00      R00  C  
ATOM   4416  OH  TYR 0 276      14.744  -3.628  17.126  1.00  0.00      R00  O  
ATOM   4417  H   TYR 0 276      10.123   1.001  17.722  1.00  0.00      R00  H  
ATOM   4418  HH  TYR 0 276      15.414  -3.935  17.740  1.00  0.00      R00  H  
ATOM   4419  HA  TYR 0 276      11.619   0.334  20.067  1.00  0.00           H  
ATOM   4420  HB3 TYR 0 276      13.370   1.998  18.936  1.00  0.00           H  
ATOM   4421  HB2 TYR 0 276      12.316   1.998  17.628  1.00  0.00           H  
ATOM   4422  HD1 TYR 0 276      14.715   0.164  19.651  1.00  0.00           H  
ATOM   4423  HE1 TYR 0 276      15.869  -2.037  18.948  1.00  0.00           H  
ATOM   4424  HD2 TYR 0 276      11.929  -0.339  16.371  1.00  0.00           H  
ATOM   4425  HE2 TYR 0 276      12.825  -2.401  15.901  1.00  0.00           H  
ATOM   4426  N   SER 0 277       9.683   2.337  20.829  1.00  0.00      R00  N  
ATOM   4427  CA  SER 0 277       9.092   3.339  21.707  1.00  0.00      R00  C  
ATOM   4428  C   SER 0 277       8.620   2.486  22.948  1.00  0.00      R00  C  
ATOM   4429  O   SER 0 277       8.007   1.404  22.829  1.00  0.00      R00  O  
ATOM   4430  CB  SER 0 277       7.929   4.019  20.986  1.00  0.00      R00  C  
ATOM   4431  OG  SER 0 277       7.461   5.068  21.810  1.00  0.00      R00  O  
ATOM   4432  H   SER 0 277       9.147   1.511  20.605  1.00  0.00      R00  H  
ATOM   4433  HG  SER 0 277       8.170   5.419  22.354  1.00  0.00      R00  H  
ATOM   4434  HA  SER 0 277       9.851   4.051  22.032  1.00  0.00           H  
ATOM   4435  HB3 SER 0 277       7.126   3.341  20.696  1.00  0.00           H  
ATOM   4436  HB2 SER 0 277       8.365   4.423  20.072  1.00  0.00           H  
ATOM   4437  N   GLN 0 278       8.899   3.088  24.144  1.00  0.00      R00  N  
ATOM   4438  CA  GLN 0 278       8.351   2.593  25.415  1.00  0.00      R00  C  
ATOM   4439  C   GLN 0 278       6.868   2.965  25.559  1.00  0.00      R00  C  
ATOM   4440  O   GLN 0 278       6.124   2.223  26.170  1.00  0.00      R00  O  
ATOM   4441  CB  GLN 0 278       9.145   3.050  26.581  1.00  0.00      R00  C  
ATOM   4442  CG  GLN 0 278       8.601   2.569  27.993  1.00  0.00      R00  C  
ATOM   4443  CD  GLN 0 278       9.665   2.762  29.004  1.00  0.00      R00  C  
ATOM   4444  OE1 GLN 0 278      10.473   3.708  28.939  1.00  0.00      R00  O  
ATOM   4445  NE2 GLN 0 278       9.617   1.786  29.972  1.00  0.00      R00  N  
ATOM   4446  H   GLN 0 278       9.317   4.007  24.145  1.00  0.00      R00  H  
ATOM   4447 HE21 GLN 0 278      10.223   1.942  30.765  1.00  0.00      R00  H  
ATOM   4448 HE22 GLN 0 278       8.864   1.113  29.975  1.00  0.00      R00  H  
ATOM   4449  HA  GLN 0 278       8.408   1.505  25.388  1.00  0.00           H  
ATOM   4450  HB3 GLN 0 278       9.107   4.136  26.498  1.00  0.00           H  
ATOM   4451  HB2 GLN 0 278      10.218   2.920  26.442  1.00  0.00           H  
ATOM   4452  HG3 GLN 0 278       8.220   1.549  27.965  1.00  0.00           H  
ATOM   4453  HG2 GLN 0 278       7.719   3.182  28.179  1.00  0.00           H  
ATOM   4454  N   ALA 0 279       6.526   4.174  24.938  1.00  0.00      R00  N  
ATOM   4455  CA  ALA 0 279       5.216   4.666  24.790  1.00  0.00      R00  C  
ATOM   4456  C   ALA 0 279       4.150   3.619  24.253  1.00  0.00      R00  C  
ATOM   4457  O   ALA 0 279       3.063   3.579  24.780  1.00  0.00      R00  O  
ATOM   4458  CB  ALA 0 279       5.223   6.022  24.038  1.00  0.00      R00  C  
ATOM   4459  H   ALA 0 279       7.207   4.661  24.374  1.00  0.00      R00  H  
ATOM   4460  HA  ALA 0 279       5.024   5.048  25.793  1.00  0.00           H  
ATOM   4461  HB1 ALA 0 279       4.299   6.549  24.277  1.00  0.00           H  
ATOM   4462  HB2 ALA 0 279       6.108   6.599  24.307  1.00  0.00           H  
ATOM   4463  HB3 ALA 0 279       5.236   5.701  22.996  1.00  0.00           H  
ATOM   4464  N   THR 0 280       4.592   2.746  23.309  1.00  0.00      R00  N  
ATOM   4465  CA  THR 0 280       3.724   1.643  22.903  1.00  0.00      R00  C  
ATOM   4466  C   THR 0 280       3.553   0.535  23.925  1.00  0.00      R00  C  
ATOM   4467  O   THR 0 280       2.372   0.147  24.224  1.00  0.00      R00  O  
ATOM   4468  CB  THR 0 280       4.294   0.985  21.602  1.00  0.00      R00  C  
ATOM   4469  OG1 THR 0 280       4.679   2.118  20.756  1.00  0.00      R00  O  
ATOM   4470  CG2 THR 0 280       3.354  -0.012  20.829  1.00  0.00      R00  C  
ATOM   4471  H   THR 0 280       5.471   2.901  22.838  1.00  0.00      R00  H  
ATOM   4472  HG1 THR 0 280       5.388   1.709  20.253  1.00  0.00      R00  H  
ATOM   4473  HA  THR 0 280       2.761   2.091  22.659  1.00  0.00           H  
ATOM   4474  HB  THR 0 280       5.185   0.378  21.760  1.00  0.00           H  
ATOM   4475 HG21 THR 0 280       3.921  -0.463  20.015  1.00  0.00           H  
ATOM   4476 HG22 THR 0 280       2.936  -0.784  21.475  1.00  0.00           H  
ATOM   4477 HG23 THR 0 280       2.573   0.585  20.358  1.00  0.00           H  
ATOM   4478  N   GLU 0 281       4.681   0.158  24.660  1.00  0.00      R00  N  
ATOM   4479  CA  GLU 0 281       4.508  -0.674  25.886  1.00  0.00      R00  C  
ATOM   4480  C   GLU 0 281       3.631  -0.092  27.019  1.00  0.00      R00  C  
ATOM   4481  O   GLU 0 281       3.125  -0.910  27.800  1.00  0.00      R00  O  
ATOM   4482  CB  GLU 0 281       5.855  -1.131  26.459  1.00  0.00      R00  C  
ATOM   4483  CG  GLU 0 281       6.960  -1.449  25.436  1.00  0.00      R00  C  
ATOM   4484  CD  GLU 0 281       6.711  -2.598  24.479  1.00  0.00      R00  C  
ATOM   4485  OE1 GLU 0 281       5.554  -3.007  24.279  1.00  0.00      R00  O  
ATOM   4486  OE2 GLU 0 281       7.716  -3.158  23.996  1.00  0.00      R00  O1-
ATOM   4487  H   GLU 0 281       5.583   0.547  24.426  1.00  0.00      R00  H  
ATOM   4488  HA  GLU 0 281       4.099  -1.553  25.388  1.00  0.00           H  
ATOM   4489  HB3 GLU 0 281       5.697  -1.936  27.177  1.00  0.00           H  
ATOM   4490  HB2 GLU 0 281       6.330  -0.344  27.045  1.00  0.00           H  
ATOM   4491  HG3 GLU 0 281       7.925  -1.694  25.879  1.00  0.00           H  
ATOM   4492  HG2 GLU 0 281       7.364  -0.551  24.969  1.00  0.00           H  
ATOM   4493  N   CYS 0 282       3.473   1.259  27.016  1.00  0.00      R00  N  
ATOM   4494  CA  CYS 0 282       2.653   1.947  27.987  1.00  0.00      R00  C  
ATOM   4495  C   CYS 0 282       1.152   1.889  27.664  1.00  0.00      R00  C  
ATOM   4496  O   CYS 0 282       0.374   2.207  28.583  1.00  0.00      R00  O  
ATOM   4497  CB  CYS 0 282       3.159   3.338  28.306  1.00  0.00      R00  C  
ATOM   4498  SG  CYS 0 282       4.696   3.365  29.175  1.00  0.00      R00  S  
ATOM   4499  H   CYS 0 282       3.856   1.901  26.337  1.00  0.00      R00  H  
ATOM   4500  HA  CYS 0 282       2.746   1.528  28.989  1.00  0.00           H  
ATOM   4501  HB3 CYS 0 282       2.545   3.851  29.047  1.00  0.00           H  
ATOM   4502  HB2 CYS 0 282       3.055   3.923  27.392  1.00  0.00           H  
ATOM   4503  HG  CYS 0 282       5.403   2.750  28.223  1.00  0.00           H  
ATOM   4504  N   ALA 0 283       0.800   1.521  26.449  1.00  0.00      R00  N  
ATOM   4505  CA  ALA 0 283      -0.548   1.363  25.887  1.00  0.00      R00  C  
ATOM   4506  C   ALA 0 283      -1.281   2.785  25.917  1.00  0.00      R00  C  
ATOM   4507  O   ALA 0 283      -2.450   2.957  26.378  1.00  0.00      R00  O  
ATOM   4508  CB  ALA 0 283      -1.419   0.332  26.572  1.00  0.00      R00  C  
ATOM   4509  H   ALA 0 283       1.563   1.259  25.842  1.00  0.00      R00  H  
ATOM   4510  HA  ALA 0 283      -0.697   1.162  24.826  1.00  0.00           H  
ATOM   4511  HB1 ALA 0 283      -1.224  -0.710  26.315  1.00  0.00           H  
ATOM   4512  HB2 ALA 0 283      -1.404   0.523  27.645  1.00  0.00           H  
ATOM   4513  HB3 ALA 0 283      -2.415   0.377  26.134  1.00  0.00           H  
ATOM   4514  N   SER 0 284      -0.439   3.843  25.576  1.00  0.00      R00  N  
ATOM   4515  CA  SER 0 284      -0.965   5.224  25.339  1.00  0.00      R00  C  
ATOM   4516  C   SER 0 284      -1.955   5.210  24.211  1.00  0.00      R00  C  
ATOM   4517  O   SER 0 284      -1.662   4.583  23.182  1.00  0.00      R00  O  
ATOM   4518  CB  SER 0 284       0.134   6.348  25.234  1.00  0.00      R00  C  
ATOM   4519  OG  SER 0 284       0.978   6.276  24.086  1.00  0.00      R00  O  
ATOM   4520  H   SER 0 284       0.489   3.753  25.188  1.00  0.00      R00  H  
ATOM   4521  HG  SER 0 284       1.623   6.976  24.210  1.00  0.00      R00  H  
ATOM   4522  HA  SER 0 284      -1.476   5.286  26.300  1.00  0.00           H  
ATOM   4523  HB3 SER 0 284       0.841   6.332  26.063  1.00  0.00           H  
ATOM   4524  HB2 SER 0 284      -0.442   7.274  25.210  1.00  0.00           H  
ATOM   4525  N   HIS 0 285      -2.999   6.008  24.343  1.00  0.00      R00  N  
ATOM   4526  CA  HIS 0 285      -3.985   6.057  23.334  1.00  0.00      R00  C  
ATOM   4527  C   HIS 0 285      -3.508   6.723  21.995  1.00  0.00      R00  C  
ATOM   4528  O   HIS 0 285      -4.019   6.384  20.917  1.00  0.00      R00  O  
ATOM   4529  CB  HIS 0 285      -5.441   6.498  23.769  1.00  0.00      R00  C  
ATOM   4530  CG  HIS 0 285      -5.409   7.749  24.537  1.00  0.00      R00  C  
ATOM   4531  ND1 HIS 0 285      -5.269   8.947  23.900  1.00  0.00      R00  N  
ATOM   4532  CD2 HIS 0 285      -5.560   7.990  25.873  1.00  0.00      R00  C  
ATOM   4533  NE2 HIS 0 285      -5.743   9.368  26.049  1.00  0.00      R00  N  
ATOM   4534  CE1 HIS 0 285      -5.551   9.875  24.824  1.00  0.00      R00  C  
ATOM   4535  H   HIS 0 285      -3.320   6.523  25.150  1.00  0.00      R00  H  
ATOM   4536  HD1 HIS 0 285      -5.146   9.155  22.919  1.00  0.00      R00  H  
ATOM   4537  HA  HIS 0 285      -4.119   5.061  22.913  1.00  0.00           H  
ATOM   4538  HB3 HIS 0 285      -5.817   5.754  24.472  1.00  0.00           H  
ATOM   4539  HB2 HIS 0 285      -6.166   6.603  22.962  1.00  0.00           H  
ATOM   4540  HD2 HIS 0 285      -5.777   7.281  26.659  1.00  0.00           H  
ATOM   4541  HE1 HIS 0 285      -5.768  10.915  24.624  1.00  0.00           H  
ATOM   4542  N   VAL 0 286      -2.450   7.554  22.117  1.00  0.00      R00  N  
ATOM   4543  CA  VAL 0 286      -1.695   8.117  20.999  1.00  0.00      R00  C  
ATOM   4544  C   VAL 0 286      -1.072   7.079  20.025  1.00  0.00      R00  C  
ATOM   4545  O   VAL 0 286      -1.280   7.167  18.815  1.00  0.00      R00  O  
ATOM   4546  CB  VAL 0 286      -0.506   9.025  21.529  1.00  0.00      R00  C  
ATOM   4547  CG1 VAL 0 286       0.063   9.999  20.487  1.00  0.00      R00  C  
ATOM   4548  CG2 VAL 0 286      -0.872   9.796  22.852  1.00  0.00      R00  C  
ATOM   4549  H   VAL 0 286      -2.253   7.853  23.061  1.00  0.00      R00  H  
ATOM   4550  HA  VAL 0 286      -2.455   8.586  20.374  1.00  0.00           H  
ATOM   4551  HB  VAL 0 286       0.334   8.381  21.791  1.00  0.00           H  
ATOM   4552 HG11 VAL 0 286       0.427  10.929  20.922  1.00  0.00           H  
ATOM   4553 HG12 VAL 0 286       0.798   9.448  19.901  1.00  0.00           H  
ATOM   4554 HG13 VAL 0 286      -0.692  10.293  19.757  1.00  0.00           H  
ATOM   4555 HG21 VAL 0 286       0.027  10.338  23.143  1.00  0.00           H  
ATOM   4556 HG22 VAL 0 286      -1.551  10.630  22.671  1.00  0.00           H  
ATOM   4557 HG23 VAL 0 286      -1.150   9.160  23.692  1.00  0.00           H  
ATOM   4558  N   THR 0 287      -0.345   6.053  20.563  1.00  0.00      R00  N  
ATOM   4559  CA  THR 0 287       0.376   4.955  19.870  1.00  0.00      R00  C  
ATOM   4560  C   THR 0 287      -0.590   3.826  19.411  1.00  0.00      R00  C  
ATOM   4561  O   THR 0 287      -0.235   3.203  18.390  1.00  0.00      R00  O  
ATOM   4562  CB  THR 0 287       1.476   4.316  20.756  1.00  0.00      R00  C  
ATOM   4563  OG1 THR 0 287       0.792   3.956  22.012  1.00  0.00      R00  O  
ATOM   4564  CG2 THR 0 287       2.657   5.239  21.017  1.00  0.00      R00  C  
ATOM   4565  H   THR 0 287      -0.166   5.953  21.552  1.00  0.00      R00  H  
ATOM   4566  HG1 THR 0 287       0.665   4.641  22.673  1.00  0.00      R00  H  
ATOM   4567  HA  THR 0 287       0.916   5.414  19.042  1.00  0.00           H  
ATOM   4568  HB  THR 0 287       1.871   3.449  20.227  1.00  0.00           H  
ATOM   4569 HG21 THR 0 287       3.422   4.623  21.490  1.00  0.00           H  
ATOM   4570 HG22 THR 0 287       3.079   5.513  20.050  1.00  0.00           H  
ATOM   4571 HG23 THR 0 287       2.476   6.133  21.614  1.00  0.00           H  
ATOM   4572  N   ILE 0 288      -1.798   3.776  20.021  1.00  0.00      R00  N  
ATOM   4573  CA  ILE 0 288      -2.988   3.001  19.590  1.00  0.00      R00  C  
ATOM   4574  C   ILE 0 288      -3.655   3.589  18.252  1.00  0.00      R00  C  
ATOM   4575  O   ILE 0 288      -3.841   2.838  17.300  1.00  0.00      R00  O  
ATOM   4576  CB  ILE 0 288      -4.010   2.841  20.757  1.00  0.00      R00  C  
ATOM   4577  CG2 ILE 0 288      -5.384   2.303  20.225  1.00  0.00      R00  C  
ATOM   4578  CG1 ILE 0 288      -3.425   2.016  21.927  1.00  0.00      R00  C  
ATOM   4579  CD1 ILE 0 288      -4.333   1.948  23.073  1.00  0.00      R00  C  
ATOM   4580  H   ILE 0 288      -1.944   4.289  20.879  1.00  0.00      R00  H  
ATOM   4581  HA  ILE 0 288      -2.637   1.978  19.451  1.00  0.00           H  
ATOM   4582  HB  ILE 0 288      -4.008   3.904  20.997  1.00  0.00           H  
ATOM   4583 HG21 ILE 0 288      -6.077   2.006  21.013  1.00  0.00           H  
ATOM   4584 HG22 ILE 0 288      -5.885   3.003  19.557  1.00  0.00           H  
ATOM   4585 HG23 ILE 0 288      -5.250   1.363  19.690  1.00  0.00           H  
ATOM   4586 HG13 ILE 0 288      -2.437   2.318  22.272  1.00  0.00           H  
ATOM   4587 HG12 ILE 0 288      -3.221   1.012  21.554  1.00  0.00           H  
ATOM   4588 HD11 ILE 0 288      -5.009   1.094  23.043  1.00  0.00           H  
ATOM   4589 HD12 ILE 0 288      -3.744   2.063  23.983  1.00  0.00           H  
ATOM   4590 HD13 ILE 0 288      -5.016   2.792  23.170  1.00  0.00           H  
ATOM   4591  N   THR 0 289      -3.877   4.910  18.336  1.00  0.00      R00  N  
ATOM   4592  CA  THR 0 289      -4.202   5.848  17.225  1.00  0.00      R00  C  
ATOM   4593  C   THR 0 289      -3.094   5.838  16.100  1.00  0.00      R00  C  
ATOM   4594  O   THR 0 289      -3.468   5.882  14.939  1.00  0.00      R00  O  
ATOM   4595  CB  THR 0 289      -4.367   7.337  17.724  1.00  0.00      R00  C  
ATOM   4596  OG1 THR 0 289      -5.369   7.419  18.729  1.00  0.00      R00  O  
ATOM   4597  CG2 THR 0 289      -4.925   8.212  16.615  1.00  0.00      R00  C  
ATOM   4598  H   THR 0 289      -3.753   5.374  19.224  1.00  0.00      R00  H  
ATOM   4599  HG1 THR 0 289      -5.037   7.031  19.542  1.00  0.00      R00  H  
ATOM   4600  HA  THR 0 289      -5.123   5.429  16.820  1.00  0.00           H  
ATOM   4601  HB  THR 0 289      -3.439   7.804  18.053  1.00  0.00           H  
ATOM   4602 HG21 THR 0 289      -5.845   7.811  16.191  1.00  0.00           H  
ATOM   4603 HG22 THR 0 289      -5.079   9.178  17.097  1.00  0.00           H  
ATOM   4604 HG23 THR 0 289      -4.254   8.331  15.764  1.00  0.00           H  
ATOM   4605  N   VAL 0 290      -1.833   5.763  16.424  1.00  0.00      R00  N  
ATOM   4606  CA  VAL 0 290      -0.748   5.599  15.446  1.00  0.00      R00  C  
ATOM   4607  C   VAL 0 290      -0.823   4.272  14.671  1.00  0.00      R00  C  
ATOM   4608  O   VAL 0 290      -0.720   4.224  13.434  1.00  0.00      R00  O  
ATOM   4609  CB  VAL 0 290       0.726   5.823  16.017  1.00  0.00      R00  C  
ATOM   4610  CG1 VAL 0 290       1.867   5.665  14.876  1.00  0.00      R00  C  
ATOM   4611  CG2 VAL 0 290       0.964   7.249  16.488  1.00  0.00      R00  C  
ATOM   4612  H   VAL 0 290      -1.640   6.160  17.332  1.00  0.00      R00  H  
ATOM   4613  HA  VAL 0 290      -0.834   6.409  14.722  1.00  0.00           H  
ATOM   4614  HB  VAL 0 290       0.963   5.083  16.782  1.00  0.00           H  
ATOM   4615 HG11 VAL 0 290       1.585   6.322  14.053  1.00  0.00           H  
ATOM   4616 HG12 VAL 0 290       2.806   6.111  15.204  1.00  0.00           H  
ATOM   4617 HG13 VAL 0 290       2.088   4.659  14.522  1.00  0.00           H  
ATOM   4618 HG21 VAL 0 290       1.349   7.974  15.771  1.00  0.00           H  
ATOM   4619 HG22 VAL 0 290       0.102   7.740  16.939  1.00  0.00           H  
ATOM   4620 HG23 VAL 0 290       1.655   7.223  17.331  1.00  0.00           H  
ATOM   4621  N   PHE 0 291      -0.978   3.163  15.396  1.00  0.00      R00  N  
ATOM   4622  CA  PHE 0 291      -1.190   1.801  14.830  1.00  0.00      R00  C  
ATOM   4623  C   PHE 0 291      -2.429   1.626  13.956  1.00  0.00      R00  C  
ATOM   4624  O   PHE 0 291      -2.357   0.901  13.002  1.00  0.00      R00  O  
ATOM   4625  CB  PHE 0 291      -1.126   0.697  15.934  1.00  0.00      R00  C  
ATOM   4626  CG  PHE 0 291      -0.969  -0.732  15.578  1.00  0.00      R00  C  
ATOM   4627  CD1 PHE 0 291      -2.087  -1.523  15.322  1.00  0.00      R00  C  
ATOM   4628  CD2 PHE 0 291       0.358  -1.339  15.316  1.00  0.00      R00  C  
ATOM   4629  CE1 PHE 0 291      -1.950  -2.749  14.763  1.00  0.00      R00  C  
ATOM   4630  CE2 PHE 0 291       0.452  -2.646  14.897  1.00  0.00      R00  C  
ATOM   4631  CZ  PHE 0 291      -0.725  -3.360  14.593  1.00  0.00      R00  C  
ATOM   4632  H   PHE 0 291      -0.990   3.271  16.400  1.00  0.00      R00  H  
ATOM   4633  HA  PHE 0 291      -0.351   1.624  14.157  1.00  0.00           H  
ATOM   4634  HB3 PHE 0 291      -1.970   0.929  16.584  1.00  0.00           H  
ATOM   4635  HB2 PHE 0 291      -0.213   0.951  16.472  1.00  0.00           H  
ATOM   4636  HD1 PHE 0 291      -3.112  -1.184  15.343  1.00  0.00           H  
ATOM   4637  HD2 PHE 0 291       1.166  -0.684  15.607  1.00  0.00           H  
ATOM   4638  HE1 PHE 0 291      -2.822  -3.237  14.355  1.00  0.00           H  
ATOM   4639  HE2 PHE 0 291       1.380  -3.177  14.743  1.00  0.00           H  
ATOM   4640  HZ  PHE 0 291      -0.713  -4.299  14.059  1.00  0.00           H  
ATOM   4641  N   LEU 0 292      -3.506   2.400  14.294  1.00  0.00      R00  N  
ATOM   4642  CA  LEU 0 292      -4.721   2.578  13.414  1.00  0.00      R00  C  
ATOM   4643  C   LEU 0 292      -4.411   3.278  12.122  1.00  0.00      R00  C  
ATOM   4644  O   LEU 0 292      -4.785   2.874  11.013  1.00  0.00      R00  O  
ATOM   4645  CB  LEU 0 292      -5.870   3.240  14.238  1.00  0.00      R00  C  
ATOM   4646  CG  LEU 0 292      -6.585   2.317  15.207  1.00  0.00      R00  C  
ATOM   4647  CD1 LEU 0 292      -7.243   3.022  16.383  1.00  0.00      R00  C  
ATOM   4648  CD2 LEU 0 292      -7.584   1.499  14.368  1.00  0.00      R00  C  
ATOM   4649  H   LEU 0 292      -3.457   3.063  15.054  1.00  0.00      R00  H  
ATOM   4650  HA  LEU 0 292      -5.013   1.542  13.241  1.00  0.00           H  
ATOM   4651  HB3 LEU 0 292      -6.672   3.733  13.689  1.00  0.00           H  
ATOM   4652  HB2 LEU 0 292      -5.410   4.114  14.698  1.00  0.00           H  
ATOM   4653  HG  LEU 0 292      -5.797   1.694  15.632  1.00  0.00           H  
ATOM   4654 HD11 LEU 0 292      -7.034   2.448  17.286  1.00  0.00           H  
ATOM   4655 HD12 LEU 0 292      -6.904   4.050  16.510  1.00  0.00           H  
ATOM   4656 HD13 LEU 0 292      -8.330   3.043  16.306  1.00  0.00           H  
ATOM   4657 HD21 LEU 0 292      -7.514   0.421  14.520  1.00  0.00           H  
ATOM   4658 HD22 LEU 0 292      -8.594   1.793  14.655  1.00  0.00           H  
ATOM   4659 HD23 LEU 0 292      -7.495   1.728  13.306  1.00  0.00           H  
ATOM   4660  N   VAL 0 293      -3.694   4.337  12.305  1.00  0.00      R00  N  
ATOM   4661  CA  VAL 0 293      -3.210   5.260  11.265  1.00  0.00      R00  C  
ATOM   4662  C   VAL 0 293      -2.288   4.542  10.289  1.00  0.00      R00  C  
ATOM   4663  O   VAL 0 293      -2.535   4.726   9.097  1.00  0.00      R00  O  
ATOM   4664  CB  VAL 0 293      -2.562   6.615  11.855  1.00  0.00      R00  C  
ATOM   4665  CG1 VAL 0 293      -1.338   7.168  11.148  1.00  0.00      R00  C  
ATOM   4666  CG2 VAL 0 293      -3.609   7.714  11.990  1.00  0.00      R00  C  
ATOM   4667  H   VAL 0 293      -3.553   4.519  13.288  1.00  0.00      R00  H  
ATOM   4668  HA  VAL 0 293      -4.066   5.573  10.668  1.00  0.00           H  
ATOM   4669  HB  VAL 0 293      -2.304   6.466  12.903  1.00  0.00           H  
ATOM   4670 HG11 VAL 0 293      -1.492   7.352  10.085  1.00  0.00           H  
ATOM   4671 HG12 VAL 0 293      -0.957   8.072  11.623  1.00  0.00           H  
ATOM   4672 HG13 VAL 0 293      -0.549   6.417  11.139  1.00  0.00           H  
ATOM   4673 HG21 VAL 0 293      -3.276   8.521  12.644  1.00  0.00           H  
ATOM   4674 HG22 VAL 0 293      -4.013   8.043  11.033  1.00  0.00           H  
ATOM   4675 HG23 VAL 0 293      -4.534   7.388  12.463  1.00  0.00           H  
ATOM   4676  N   ALA 0 294      -1.394   3.616  10.722  1.00  0.00      R00  N  
ATOM   4677  CA  ALA 0 294      -0.590   2.658   9.926  1.00  0.00      R00  C  
ATOM   4678  C   ALA 0 294      -1.540   1.730   9.188  1.00  0.00      R00  C  
ATOM   4679  O   ALA 0 294      -1.365   1.717   7.999  1.00  0.00      R00  O  
ATOM   4680  CB  ALA 0 294       0.338   1.918  10.914  1.00  0.00      R00  C  
ATOM   4681  H   ALA 0 294      -1.382   3.268  11.670  1.00  0.00      R00  H  
ATOM   4682  HA  ALA 0 294       0.093   3.251   9.319  1.00  0.00           H  
ATOM   4683  HB1 ALA 0 294       0.663   0.971  10.483  1.00  0.00           H  
ATOM   4684  HB2 ALA 0 294       1.255   2.492  11.053  1.00  0.00           H  
ATOM   4685  HB3 ALA 0 294      -0.025   1.759  11.929  1.00  0.00           H  
ATOM   4686  N   ALA 0 295      -2.609   1.170   9.783  1.00  0.00      R00  N  
ATOM   4687  CA  ALA 0 295      -3.669   0.433   9.143  1.00  0.00      R00  C  
ATOM   4688  C   ALA 0 295      -4.303   1.178   7.955  1.00  0.00      R00  C  
ATOM   4689  O   ALA 0 295      -4.503   0.547   6.872  1.00  0.00      R00  O  
ATOM   4690  CB  ALA 0 295      -4.599  -0.064  10.337  1.00  0.00      R00  C  
ATOM   4691  H   ALA 0 295      -2.668   1.041  10.783  1.00  0.00      R00  H  
ATOM   4692  HA  ALA 0 295      -3.362  -0.518   8.708  1.00  0.00           H  
ATOM   4693  HB1 ALA 0 295      -5.333   0.662  10.685  1.00  0.00           H  
ATOM   4694  HB2 ALA 0 295      -5.198  -0.912  10.006  1.00  0.00           H  
ATOM   4695  HB3 ALA 0 295      -4.047  -0.400  11.214  1.00  0.00           H  
ATOM   4696  N   CYS 0 296      -4.613   2.481   8.126  1.00  0.00      R00  N  
ATOM   4697  CA  CYS 0 296      -5.173   3.410   7.134  1.00  0.00      R00  C  
ATOM   4698  C   CYS 0 296      -4.160   3.668   5.990  1.00  0.00      R00  C  
ATOM   4699  O   CYS 0 296      -4.626   3.548   4.825  1.00  0.00      R00  O  
ATOM   4700  CB  CYS 0 296      -5.758   4.636   7.805  1.00  0.00      R00  C  
ATOM   4701  SG  CYS 0 296      -7.357   4.561   8.629  1.00  0.00      R00  S  
ATOM   4702  H   CYS 0 296      -4.467   2.895   9.036  1.00  0.00      R00  H  
ATOM   4703  HA  CYS 0 296      -5.978   2.972   6.544  1.00  0.00           H  
ATOM   4704  HB3 CYS 0 296      -5.916   5.476   7.129  1.00  0.00           H  
ATOM   4705  HB2 CYS 0 296      -5.035   4.997   8.537  1.00  0.00           H  
ATOM   4706  HG  CYS 0 296      -7.718   5.814   8.340  1.00  0.00           H  
ATOM   4707  N   PHE 0 297      -2.859   3.875   6.280  1.00  0.00      R00  N  
ATOM   4708  CA  PHE 0 297      -1.833   3.892   5.278  1.00  0.00      R00  C  
ATOM   4709  C   PHE 0 297      -1.638   2.591   4.507  1.00  0.00      R00  C  
ATOM   4710  O   PHE 0 297      -1.516   2.651   3.314  1.00  0.00      R00  O  
ATOM   4711  CB  PHE 0 297      -0.445   4.330   5.952  1.00  0.00      R00  C  
ATOM   4712  CG  PHE 0 297      -0.140   5.768   6.306  1.00  0.00      R00  C  
ATOM   4713  CD1 PHE 0 297      -0.187   6.756   5.335  1.00  0.00      R00  C  
ATOM   4714  CD2 PHE 0 297       0.310   6.041   7.623  1.00  0.00      R00  C  
ATOM   4715  CE1 PHE 0 297      -0.009   8.056   5.704  1.00  0.00      R00  C  
ATOM   4716  CE2 PHE 0 297       0.676   7.366   7.968  1.00  0.00      R00  C  
ATOM   4717  CZ  PHE 0 297       0.475   8.357   7.018  1.00  0.00      R00  C  
ATOM   4718  H   PHE 0 297      -2.599   3.941   7.254  1.00  0.00      R00  H  
ATOM   4719  HA  PHE 0 297      -2.157   4.713   4.637  1.00  0.00           H  
ATOM   4720  HB3 PHE 0 297       0.345   4.016   5.270  1.00  0.00           H  
ATOM   4721  HB2 PHE 0 297      -0.208   3.690   6.802  1.00  0.00           H  
ATOM   4722  HD1 PHE 0 297      -0.547   6.463   4.360  1.00  0.00           H  
ATOM   4723  HD2 PHE 0 297       0.262   5.315   8.422  1.00  0.00           H  
ATOM   4724  HE1 PHE 0 297      -0.198   8.870   5.019  1.00  0.00           H  
ATOM   4725  HE2 PHE 0 297       0.879   7.400   9.028  1.00  0.00           H  
ATOM   4726  HZ  PHE 0 297       0.524   9.411   7.247  1.00  0.00           H  
ATOM   4727  N   SER 0 298      -1.740   1.403   5.205  1.00  0.00      R00  N  
ATOM   4728  CA  SER 0 298      -1.701   0.037   4.628  1.00  0.00      R00  C  
ATOM   4729  C   SER 0 298      -2.716  -0.188   3.470  1.00  0.00      R00  C  
ATOM   4730  O   SER 0 298      -2.381  -0.674   2.412  1.00  0.00      R00  O  
ATOM   4731  CB  SER 0 298      -1.838  -1.016   5.727  1.00  0.00      R00  C  
ATOM   4732  OG  SER 0 298      -1.252  -2.190   5.254  1.00  0.00      R00  O  
ATOM   4733  H   SER 0 298      -1.800   1.424   6.213  1.00  0.00      R00  H  
ATOM   4734  HG  SER 0 298      -1.052  -2.710   6.036  1.00  0.00      R00  H  
ATOM   4735  HA  SER 0 298      -0.737  -0.153   4.157  1.00  0.00           H  
ATOM   4736  HB3 SER 0 298      -2.903  -1.187   5.882  1.00  0.00           H  
ATOM   4737  HB2 SER 0 298      -1.343  -0.755   6.663  1.00  0.00           H  
ATOM   4738  N   TYR 0 299      -3.903   0.268   3.739  1.00  0.00      R00  N  
ATOM   4739  CA  TYR 0 299      -5.132  -0.011   2.917  1.00  0.00      R00  C  
ATOM   4740  C   TYR 0 299      -5.440   1.101   1.885  1.00  0.00      R00  C  
ATOM   4741  O   TYR 0 299      -6.085   0.817   0.894  1.00  0.00      R00  O  
ATOM   4742  CB  TYR 0 299      -6.356  -0.162   3.880  1.00  0.00      R00  C  
ATOM   4743  CG  TYR 0 299      -6.441  -1.427   4.808  1.00  0.00      R00  C  
ATOM   4744  CD1 TYR 0 299      -5.450  -2.463   4.819  1.00  0.00      R00  C  
ATOM   4745  CE1 TYR 0 299      -5.323  -3.384   5.866  1.00  0.00      R00  C  
ATOM   4746  CD2 TYR 0 299      -7.422  -1.487   5.816  1.00  0.00      R00  C  
ATOM   4747  CE2 TYR 0 299      -7.331  -2.364   6.945  1.00  0.00      R00  C  
ATOM   4748  CZ  TYR 0 299      -6.207  -3.283   6.931  1.00  0.00      R00  C  
ATOM   4749  OH  TYR 0 299      -6.051  -4.138   7.980  1.00  0.00      R00  O  
ATOM   4750  H   TYR 0 299      -4.073   0.559   4.691  1.00  0.00      R00  H  
ATOM   4751  HH  TYR 0 299      -6.787  -4.208   8.591  1.00  0.00      R00  H  
ATOM   4752  HA  TYR 0 299      -4.980  -0.935   2.359  1.00  0.00           H  
ATOM   4753  HB3 TYR 0 299      -7.213  -0.088   3.211  1.00  0.00           H  
ATOM   4754  HB2 TYR 0 299      -6.340   0.776   4.435  1.00  0.00           H  
ATOM   4755  HD1 TYR 0 299      -4.662  -2.662   4.107  1.00  0.00           H  
ATOM   4756  HE1 TYR 0 299      -4.592  -4.178   5.832  1.00  0.00           H  
ATOM   4757  HD2 TYR 0 299      -8.250  -0.793   5.842  1.00  0.00           H  
ATOM   4758  HE2 TYR 0 299      -7.881  -2.275   7.870  1.00  0.00           H  
ATOM   4759  N   SER 0 300      -5.006   2.366   2.126  1.00  0.00      R00  N  
ATOM   4760  CA  SER 0 300      -5.081   3.593   1.193  1.00  0.00      R00  C  
ATOM   4761  C   SER 0 300      -4.569   3.358  -0.182  1.00  0.00      R00  C  
ATOM   4762  O   SER 0 300      -5.065   3.964  -1.134  1.00  0.00      R00  O  
ATOM   4763  CB  SER 0 300      -4.286   4.745   1.859  1.00  0.00      R00  C  
ATOM   4764  OG  SER 0 300      -5.164   5.299   2.884  1.00  0.00      R00  O  
ATOM   4765  H   SER 0 300      -4.524   2.506   3.003  1.00  0.00      R00  H  
ATOM   4766  HG  SER 0 300      -4.969   4.842   3.706  1.00  0.00      R00  H  
ATOM   4767  HA  SER 0 300      -6.090   4.003   1.180  1.00  0.00           H  
ATOM   4768  HB3 SER 0 300      -4.242   5.569   1.147  1.00  0.00           H  
ATOM   4769  HB2 SER 0 300      -3.257   4.504   2.127  1.00  0.00           H  
ATOM   4770  N   ASN 0 301      -3.783   2.286  -0.397  1.00  0.00      R00  N  
ATOM   4771  CA  ASN 0 301      -3.332   1.623  -1.643  1.00  0.00      R00  C  
ATOM   4772  C   ASN 0 301      -4.503   1.516  -2.663  1.00  0.00      R00  C  
ATOM   4773  O   ASN 0 301      -4.413   1.841  -3.824  1.00  0.00      R00  O  
ATOM   4774  CB  ASN 0 301      -2.932   0.192  -1.338  1.00  0.00      R00  C  
ATOM   4775  CG  ASN 0 301      -1.429  -0.012  -1.032  1.00  0.00      R00  C  
ATOM   4776  OD1 ASN 0 301      -0.604   0.250  -1.956  1.00  0.00      R00  O  
ATOM   4777  ND2 ASN 0 301      -0.976  -0.382   0.171  1.00  0.00      R00  N  
ATOM   4778  H   ASN 0 301      -3.451   1.757   0.397  1.00  0.00      R00  H  
ATOM   4779 HD21 ASN 0 301      -0.062  -0.745   0.402  1.00  0.00      R00  H  
ATOM   4780 HD22 ASN 0 301      -1.560  -0.385   0.995  1.00  0.00      R00  H  
ATOM   4781  HA  ASN 0 301      -2.496   2.233  -1.984  1.00  0.00           H  
ATOM   4782  HB3 ASN 0 301      -3.032  -0.469  -2.199  1.00  0.00           H  
ATOM   4783  HB2 ASN 0 301      -3.602  -0.383  -0.699  1.00  0.00           H  
ATOM   4784  N   SER 0 302      -5.704   1.173  -2.173  1.00  0.00      R00  N  
ATOM   4785  CA  SER 0 302      -6.955   0.965  -2.866  1.00  0.00      R00  C  
ATOM   4786  C   SER 0 302      -7.396   2.134  -3.764  1.00  0.00      R00  C  
ATOM   4787  O   SER 0 302      -7.875   1.888  -4.864  1.00  0.00      R00  O  
ATOM   4788  CB  SER 0 302      -7.983   0.598  -1.786  1.00  0.00      R00  C  
ATOM   4789  OG  SER 0 302      -7.915   1.581  -0.727  1.00  0.00      R00  O  
ATOM   4790  H   SER 0 302      -5.817   1.085  -1.174  1.00  0.00      R00  H  
ATOM   4791  HG  SER 0 302      -7.290   1.196  -0.108  1.00  0.00      R00  H  
ATOM   4792  HA  SER 0 302      -6.771   0.080  -3.476  1.00  0.00           H  
ATOM   4793  HB3 SER 0 302      -7.815  -0.438  -1.491  1.00  0.00           H  
ATOM   4794  HB2 SER 0 302      -8.955   0.639  -2.277  1.00  0.00           H  
ATOM   4795  N   ALA 0 303      -7.141   3.424  -3.339  1.00  0.00      R00  N  
ATOM   4796  CA  ALA 0 303      -7.606   4.506  -4.161  1.00  0.00      R00  C  
ATOM   4797  C   ALA 0 303      -6.579   4.755  -5.319  1.00  0.00      R00  C  
ATOM   4798  O   ALA 0 303      -6.924   5.246  -6.403  1.00  0.00      R00  O  
ATOM   4799  CB  ALA 0 303      -7.688   5.815  -3.350  1.00  0.00      R00  C  
ATOM   4800  H   ALA 0 303      -6.754   3.520  -2.411  1.00  0.00      R00  H  
ATOM   4801  HA  ALA 0 303      -8.538   4.336  -4.701  1.00  0.00           H  
ATOM   4802  HB1 ALA 0 303      -7.909   6.764  -3.840  1.00  0.00           H  
ATOM   4803  HB2 ALA 0 303      -8.481   5.733  -2.607  1.00  0.00           H  
ATOM   4804  HB3 ALA 0 303      -6.751   5.875  -2.797  1.00  0.00           H  
ATOM   4805  N   MET 0 304      -5.260   4.447  -5.020  1.00  0.00      R00  N  
ATOM   4806  CA  MET 0 304      -4.214   4.642  -6.039  1.00  0.00      R00  C  
ATOM   4807  C   MET 0 304      -4.211   3.480  -7.083  1.00  0.00      R00  C  
ATOM   4808  O   MET 0 304      -3.677   3.592  -8.187  1.00  0.00      R00  O  
ATOM   4809  CB  MET 0 304      -2.782   4.914  -5.467  1.00  0.00      R00  C  
ATOM   4810  CG  MET 0 304      -1.866   5.520  -6.592  1.00  0.00      R00  C  
ATOM   4811  SD  MET 0 304      -0.225   6.124  -6.144  1.00  0.00      R00  S  
ATOM   4812  CE  MET 0 304      -0.652   7.654  -5.354  1.00  0.00      R00  C  
ATOM   4813  H   MET 0 304      -5.089   3.873  -4.207  1.00  0.00      R00  H  
ATOM   4814  HA  MET 0 304      -4.440   5.501  -6.672  1.00  0.00           H  
ATOM   4815  HB3 MET 0 304      -2.344   3.940  -5.253  1.00  0.00           H  
ATOM   4816  HB2 MET 0 304      -2.770   5.503  -4.550  1.00  0.00           H  
ATOM   4817  HG3 MET 0 304      -2.335   6.331  -7.150  1.00  0.00           H  
ATOM   4818  HG2 MET 0 304      -1.673   4.698  -7.281  1.00  0.00           H  
ATOM   4819  HE1 MET 0 304      -0.327   7.505  -4.324  1.00  0.00           H  
ATOM   4820  HE2 MET 0 304       0.000   8.389  -5.826  1.00  0.00           H  
ATOM   4821  HE3 MET 0 304      -1.714   7.837  -5.517  1.00  0.00           H  
ATOM   4822  N   ASN 0 305      -4.581   2.291  -6.600  1.00  0.00      R00  N  
ATOM   4823  CA  ASN 0 305      -4.506   1.014  -7.307  1.00  0.00      R00  C  
ATOM   4824  C   ASN 0 305      -4.925   1.026  -8.783  1.00  0.00      R00  C  
ATOM   4825  O   ASN 0 305      -4.239   0.335  -9.552  1.00  0.00      R00  O  
ATOM   4826  CB  ASN 0 305      -5.140  -0.154  -6.574  1.00  0.00      R00  C  
ATOM   4827  CG  ASN 0 305      -4.271  -0.847  -5.593  1.00  0.00      R00  C  
ATOM   4828  OD1 ASN 0 305      -3.044  -0.747  -5.546  1.00  0.00      R00  O  
ATOM   4829  ND2 ASN 0 305      -4.858  -1.653  -4.758  1.00  0.00      R00  N  
ATOM   4830  H   ASN 0 305      -4.867   2.338  -5.633  1.00  0.00      R00  H  
ATOM   4831 HD21 ASN 0 305      -4.366  -2.161  -4.038  1.00  0.00      R00  H  
ATOM   4832 HD22 ASN 0 305      -5.789  -1.927  -5.038  1.00  0.00      R00  H  
ATOM   4833  HA  ASN 0 305      -3.433   0.845  -7.405  1.00  0.00           H  
ATOM   4834  HB3 ASN 0 305      -5.343  -0.967  -7.271  1.00  0.00           H  
ATOM   4835  HB2 ASN 0 305      -6.131   0.137  -6.224  1.00  0.00           H  
ATOM   4836  N   PRO 0 306      -6.010   1.684  -9.180  1.00  0.00      R00  N  
ATOM   4837  CA  PRO 0 306      -6.456   1.614 -10.533  1.00  0.00      R00  C  
ATOM   4838  C   PRO 0 306      -5.757   2.561 -11.510  1.00  0.00      R00  C  
ATOM   4839  O   PRO 0 306      -5.823   2.310 -12.719  1.00  0.00      R00  O  
ATOM   4840  CD  PRO 0 306      -6.800   2.564  -8.385  1.00  0.00      R00  C  
ATOM   4841  CB  PRO 0 306      -7.947   2.002 -10.418  1.00  0.00      R00  C  
ATOM   4842  CG  PRO 0 306      -8.141   2.872  -9.180  1.00  0.00      R00  C  
ATOM   4843  HD2 PRO 0 306      -6.553   3.624  -8.335  1.00  0.00           H  
ATOM   4844  HD3 PRO 0 306      -6.964   2.108  -7.408  1.00  0.00           H  
ATOM   4845  HA  PRO 0 306      -6.458   0.610 -10.958  1.00  0.00           H  
ATOM   4846  HB3 PRO 0 306      -8.521   1.076 -10.381  1.00  0.00           H  
ATOM   4847  HB2 PRO 0 306      -8.234   2.568 -11.304  1.00  0.00           H  
ATOM   4848  HG2 PRO 0 306      -8.327   3.929  -9.369  1.00  0.00           H  
ATOM   4849  HG3 PRO 0 306      -8.974   2.501  -8.583  1.00  0.00           H  
ATOM   4850  N   ILE 0 307      -4.886   3.538 -11.101  1.00  0.00      R00  N  
ATOM   4851  CA  ILE 0 307      -4.185   4.371 -12.050  1.00  0.00      R00  C  
ATOM   4852  C   ILE 0 307      -2.989   3.608 -12.727  1.00  0.00      R00  C  
ATOM   4853  O   ILE 0 307      -3.008   3.624 -13.978  1.00  0.00      R00  O  
ATOM   4854  CB  ILE 0 307      -3.623   5.593 -11.310  1.00  0.00      R00  C  
ATOM   4855  CG2 ILE 0 307      -2.719   6.489 -12.182  1.00  0.00      R00  C  
ATOM   4856  CG1 ILE 0 307      -4.727   6.518 -10.629  1.00  0.00      R00  C  
ATOM   4857  CD1 ILE 0 307      -4.232   7.355  -9.455  1.00  0.00      R00  C  
ATOM   4858  H   ILE 0 307      -4.780   3.624 -10.100  1.00  0.00      R00  H  
ATOM   4859  HA  ILE 0 307      -4.875   4.871 -12.730  1.00  0.00           H  
ATOM   4860  HB  ILE 0 307      -2.894   5.394 -10.524  1.00  0.00           H  
ATOM   4861 HG21 ILE 0 307      -2.702   7.509 -11.799  1.00  0.00           H  
ATOM   4862 HG22 ILE 0 307      -1.676   6.178 -12.138  1.00  0.00           H  
ATOM   4863 HG23 ILE 0 307      -3.072   6.433 -13.212  1.00  0.00           H  
ATOM   4864 HG13 ILE 0 307      -5.555   5.853 -10.383  1.00  0.00           H  
ATOM   4865 HG12 ILE 0 307      -5.119   7.162 -11.416  1.00  0.00           H  
ATOM   4866 HD11 ILE 0 307      -4.099   6.595  -8.686  1.00  0.00           H  
ATOM   4867 HD12 ILE 0 307      -3.218   7.753  -9.485  1.00  0.00           H  
ATOM   4868 HD13 ILE 0 307      -4.891   8.177  -9.171  1.00  0.00           H  
ATOM   4869  N   LEU 0 308      -2.135   3.015 -11.929  1.00  0.00      R00  N  
ATOM   4870  CA  LEU 0 308      -0.758   2.485 -12.045  1.00  0.00      R00  C  
ATOM   4871  C   LEU 0 308      -0.406   1.893 -13.442  1.00  0.00      R00  C  
ATOM   4872  O   LEU 0 308       0.682   2.179 -13.915  1.00  0.00      R00  O  
ATOM   4873  CB  LEU 0 308      -0.515   1.386 -11.034  1.00  0.00      R00  C  
ATOM   4874  CG  LEU 0 308      -0.791   1.722  -9.554  1.00  0.00      R00  C  
ATOM   4875  CD1 LEU 0 308      -0.163   0.552  -8.704  1.00  0.00      R00  C  
ATOM   4876  CD2 LEU 0 308      -0.313   3.010  -9.108  1.00  0.00      R00  C  
ATOM   4877  H   LEU 0 308      -2.413   3.026 -10.958  1.00  0.00      R00  H  
ATOM   4878  HA  LEU 0 308      -0.138   3.336 -11.763  1.00  0.00           H  
ATOM   4879  HB3 LEU 0 308       0.548   1.195 -11.180  1.00  0.00           H  
ATOM   4880  HB2 LEU 0 308      -1.065   0.540 -11.448  1.00  0.00           H  
ATOM   4881  HG  LEU 0 308      -1.855   1.649  -9.330  1.00  0.00           H  
ATOM   4882 HD11 LEU 0 308       0.871   0.649  -8.372  1.00  0.00           H  
ATOM   4883 HD12 LEU 0 308      -0.716   0.234  -7.820  1.00  0.00           H  
ATOM   4884 HD13 LEU 0 308      -0.066  -0.374  -9.272  1.00  0.00           H  
ATOM   4885 HD21 LEU 0 308       0.739   3.235  -9.284  1.00  0.00           H  
ATOM   4886 HD22 LEU 0 308      -0.844   3.792  -9.651  1.00  0.00           H  
ATOM   4887 HD23 LEU 0 308      -0.537   3.233  -8.065  1.00  0.00           H  
ATOM   4888  N   TYR 0 309      -1.271   1.061 -14.040  1.00  0.00      R00  N  
ATOM   4889  CA  TYR 0 309      -1.033   0.541 -15.405  1.00  0.00      R00  C  
ATOM   4890  C   TYR 0 309      -2.252   0.945 -16.281  1.00  0.00      R00  C  
ATOM   4891  O   TYR 0 309      -2.028   1.162 -17.483  1.00  0.00      R00  O  
ATOM   4892  CB  TYR 0 309      -1.051  -0.966 -15.337  1.00  0.00      R00  C  
ATOM   4893  CG  TYR 0 309       0.285  -1.517 -14.939  1.00  0.00      R00  C  
ATOM   4894  CD1 TYR 0 309       1.199  -1.756 -15.925  1.00  0.00      R00  C  
ATOM   4895  CE1 TYR 0 309       2.528  -2.150 -15.629  1.00  0.00      R00  C  
ATOM   4896  CD2 TYR 0 309       0.584  -1.805 -13.560  1.00  0.00      R00  C  
ATOM   4897  CE2 TYR 0 309       1.871  -2.302 -13.236  1.00  0.00      R00  C  
ATOM   4898  CZ  TYR 0 309       2.870  -2.412 -14.259  1.00  0.00      R00  C  
ATOM   4899  OH  TYR 0 309       4.157  -2.782 -14.023  1.00  0.00      R00  O  
ATOM   4900  H   TYR 0 309      -2.169   0.799 -13.660  1.00  0.00      R00  H  
ATOM   4901  HH  TYR 0 309       4.392  -2.844 -13.094  1.00  0.00      R00  H  
ATOM   4902  HA  TYR 0 309      -0.118   0.933 -15.849  1.00  0.00           H  
ATOM   4903  HB3 TYR 0 309      -1.292  -1.261 -16.359  1.00  0.00           H  
ATOM   4904  HB2 TYR 0 309      -1.866  -1.484 -14.831  1.00  0.00           H  
ATOM   4905  HD1 TYR 0 309       0.899  -1.472 -16.923  1.00  0.00           H  
ATOM   4906  HE1 TYR 0 309       3.285  -2.189 -16.398  1.00  0.00           H  
ATOM   4907  HD2 TYR 0 309      -0.177  -1.622 -12.815  1.00  0.00           H  
ATOM   4908  HE2 TYR 0 309       2.118  -2.613 -12.232  1.00  0.00           H  
ATOM   4909  N   ALA 0 310      -3.482   0.932 -15.769  1.00  0.00      R00  N  
ATOM   4910  CA  ALA 0 310      -4.619   0.906 -16.656  1.00  0.00      R00  C  
ATOM   4911  C   ALA 0 310      -4.755   2.182 -17.433  1.00  0.00      R00  C  
ATOM   4912  O   ALA 0 310      -5.201   2.194 -18.575  1.00  0.00      R00  O  
ATOM   4913  CB  ALA 0 310      -5.911   0.612 -15.821  1.00  0.00      R00  C  
ATOM   4914  H   ALA 0 310      -3.636   0.742 -14.789  1.00  0.00      R00  H  
ATOM   4915  HA  ALA 0 310      -4.598   0.020 -17.291  1.00  0.00           H  
ATOM   4916  HB1 ALA 0 310      -5.899  -0.410 -15.444  1.00  0.00           H  
ATOM   4917  HB2 ALA 0 310      -5.976   1.308 -14.985  1.00  0.00           H  
ATOM   4918  HB3 ALA 0 310      -6.710   0.706 -16.556  1.00  0.00           H  
ATOM   4919  N   PHE 0 311      -4.456   3.330 -16.771  1.00  0.00      R00  N  
ATOM   4920  CA  PHE 0 311      -4.367   4.670 -17.319  1.00  0.00      R00  C  
ATOM   4921  C   PHE 0 311      -3.160   4.922 -18.260  1.00  0.00      R00  C  
ATOM   4922  O   PHE 0 311      -3.087   6.020 -18.942  1.00  0.00      R00  O  
ATOM   4923  CB  PHE 0 311      -4.468   5.785 -16.268  1.00  0.00      R00  C  
ATOM   4924  CG  PHE 0 311      -5.809   6.209 -15.654  1.00  0.00      R00  C  
ATOM   4925  CD1 PHE 0 311      -5.746   7.093 -14.558  1.00  0.00      R00  C  
ATOM   4926  CD2 PHE 0 311      -7.012   5.563 -16.050  1.00  0.00      R00  C  
ATOM   4927  CE1 PHE 0 311      -6.923   7.358 -13.776  1.00  0.00      R00  C  
ATOM   4928  CE2 PHE 0 311      -8.099   5.835 -15.305  1.00  0.00      R00  C  
ATOM   4929  CZ  PHE 0 311      -8.085   6.675 -14.193  1.00  0.00      R00  C  
ATOM   4930  H   PHE 0 311      -4.156   3.259 -15.809  1.00  0.00      R00  H  
ATOM   4931  HA  PHE 0 311      -5.219   4.768 -17.992  1.00  0.00           H  
ATOM   4932  HB3 PHE 0 311      -3.968   6.713 -16.547  1.00  0.00           H  
ATOM   4933  HB2 PHE 0 311      -3.881   5.439 -15.417  1.00  0.00           H  
ATOM   4934  HD1 PHE 0 311      -4.845   7.610 -14.263  1.00  0.00           H  
ATOM   4935  HD2 PHE 0 311      -7.047   4.750 -16.760  1.00  0.00           H  
ATOM   4936  HE1 PHE 0 311      -6.840   7.901 -12.846  1.00  0.00           H
[truncated: 18,307 more chars]
