# Supplementary material for: Discovering allatostatin type-C receptor specific agonists
Source: Nat Commun. 2024 May 10;15:3965. doi: 10.1038/s41467-024-48156-w (PMC11087482; doi:10.1038/s41467-024-48156-w)
Supplement: Supplementary file 5 — Source Data [file 41467_2024_48156_MOESM5_ESM.zip › source-data/Source_Data/md_structures/V023-0518_0.pdb]

REMARK   4      COMPLIES WITH FORMAT V. 3.0, 1-DEC-2006
REMARK 888
REMARK 888 WRITTEN BY MAESTRO (A PRODUCT OF SCHRODINGER, LLC)
TITLE     V023-0518_0
MODEL        1
ATOM      1  N   MET 0   1       7.488  29.248  22.139  1.00  0.00      R00  N1+
ATOM      2  CA  MET 0   1       8.580  30.349  22.096  1.00  0.00      R00  C  
ATOM      3  C   MET 0   1       8.500  31.208  23.393  1.00  0.00      R00  C  
ATOM      4  O   MET 0   1       7.498  31.178  24.095  1.00  0.00      R00  O  
ATOM      5  CB  MET 0   1       8.639  31.094  20.694  1.00  0.00      R00  C  
ATOM      6  CG  MET 0   1       9.292  30.311  19.470  1.00  0.00      R00  C  
ATOM      7  SD  MET 0   1       9.525  31.317  17.974  1.00  0.00      R00  S  
ATOM      8  CE  MET 0   1       7.817  31.657  17.454  1.00  0.00      R00  C  
ATOM      9  H   MET 0   1       6.563  29.640  22.243  1.00  0.00      R00  H  
ATOM     10  H1  MET 0   1       7.540  28.761  21.256  1.00  0.00           H  
ATOM     11  H2  MET 0   1       7.629  28.606  22.905  1.00  0.00           H  
ATOM     12  HA  MET 0   1       9.489  29.751  22.151  1.00  0.00           H  
ATOM     13  HB3 MET 0   1       9.126  32.044  20.916  1.00  0.00           H  
ATOM     14  HB2 MET 0   1       7.579  31.305  20.554  1.00  0.00           H  
ATOM     15  HG3 MET 0   1       8.613  29.485  19.254  1.00  0.00           H  
ATOM     16  HG2 MET 0   1      10.294  29.934  19.674  1.00  0.00           H  
ATOM     17  HE1 MET 0   1       7.778  32.230  16.527  1.00  0.00           H  
ATOM     18  HE2 MET 0   1       7.253  30.747  17.250  1.00  0.00           H  
ATOM     19  HE3 MET 0   1       7.298  32.164  18.267  1.00  0.00           H  
ATOM     20  N   GLU 0   2       9.557  32.032  23.658  1.00  0.00      R00  N  
ATOM     21  CA  GLU 0   2       9.720  32.957  24.779  1.00  0.00      R00  C  
ATOM     22  C   GLU 0   2       8.932  34.277  24.470  1.00  0.00      R00  C  
ATOM     23  O   GLU 0   2       9.122  34.935  23.445  1.00  0.00      R00  O  
ATOM     24  CB  GLU 0   2      11.184  33.208  25.137  1.00  0.00      R00  C  
ATOM     25  CG  GLU 0   2      11.481  33.782  26.511  1.00  0.00      R00  C  
ATOM     26  CD  GLU 0   2      11.363  32.820  27.660  1.00  0.00      R00  C  
ATOM     27  OE1 GLU 0   2      11.426  31.582  27.420  1.00  0.00      R00  O  
ATOM     28  OE2 GLU 0   2      11.040  33.269  28.742  1.00  0.00      R00  O1-
ATOM     29  H   GLU 0   2      10.382  31.841  23.108  1.00  0.00      R00  H  
ATOM     30  HA  GLU 0   2       9.310  32.476  25.668  1.00  0.00           H  
ATOM     31  HB3 GLU 0   2      11.598  33.837  24.348  1.00  0.00           H  
ATOM     32  HB2 GLU 0   2      11.851  32.379  24.900  1.00  0.00           H  
ATOM     33  HG3 GLU 0   2      10.795  34.603  26.719  1.00  0.00           H  
ATOM     34  HG2 GLU 0   2      12.511  34.114  26.379  1.00  0.00           H  
ATOM     35  N   LEU 0   3       8.324  34.798  25.526  1.00  0.00      R00  N  
ATOM     36  CA  LEU 0   3       7.550  36.050  25.396  1.00  0.00      R00  C  
ATOM     37  C   LEU 0   3       8.547  37.261  25.530  1.00  0.00      R00  C  
ATOM     38  O   LEU 0   3       9.228  37.362  26.497  1.00  0.00      R00  O  
ATOM     39  CB  LEU 0   3       6.339  36.026  26.379  1.00  0.00      R00  C  
ATOM     40  CG  LEU 0   3       5.102  35.257  25.860  1.00  0.00      R00  C  
ATOM     41  CD1 LEU 0   3       5.411  33.746  25.737  1.00  0.00      R00  C  
ATOM     42  CD2 LEU 0   3       3.936  35.659  26.702  1.00  0.00      R00  C  
ATOM     43  H   LEU 0   3       8.325  34.391  26.450  1.00  0.00      R00  H  
ATOM     44  HA  LEU 0   3       7.065  36.194  24.430  1.00  0.00           H  
ATOM     45  HB3 LEU 0   3       6.082  37.084  26.416  1.00  0.00           H  
ATOM     46  HB2 LEU 0   3       6.703  35.734  27.364  1.00  0.00           H  
ATOM     47  HG  LEU 0   3       4.983  35.613  24.837  1.00  0.00           H  
ATOM     48 HD11 LEU 0   3       6.241  33.298  26.282  1.00  0.00           H  
ATOM     49 HD12 LEU 0   3       4.478  33.311  26.096  1.00  0.00           H  
ATOM     50 HD13 LEU 0   3       5.534  33.415  24.706  1.00  0.00           H  
ATOM     51 HD21 LEU 0   3       4.256  36.458  27.371  1.00  0.00           H  
ATOM     52 HD22 LEU 0   3       3.195  36.069  26.015  1.00  0.00           H  
ATOM     53 HD23 LEU 0   3       3.441  34.907  27.317  1.00  0.00           H  
ATOM     54  N   GLU 0   4       8.512  38.151  24.503  1.00  0.00      R00  N  
ATOM     55  CA  GLU 0   4       9.333  39.334  24.351  1.00  0.00      R00  C  
ATOM     56  C   GLU 0   4       8.398  40.596  24.181  1.00  0.00      R00  C  
ATOM     57  O   GLU 0   4       7.231  40.547  23.738  1.00  0.00      R00  O  
ATOM     58  CB  GLU 0   4      10.267  39.040  23.211  1.00  0.00      R00  C  
ATOM     59  CG  GLU 0   4      11.245  40.114  22.814  1.00  0.00      R00  C  
ATOM     60  CD  GLU 0   4      12.180  40.662  23.947  1.00  0.00      R00  C  
ATOM     61  OE1 GLU 0   4      11.804  41.013  25.074  1.00  0.00      R00  O  
ATOM     62  OE2 GLU 0   4      13.403  40.791  23.753  1.00  0.00      R00  O1-
ATOM     63  H   GLU 0   4       7.883  38.027  23.723  1.00  0.00      R00  H  
ATOM     64  HA  GLU 0   4       9.918  39.400  25.268  1.00  0.00           H  
ATOM     65  HB3 GLU 0   4       9.739  38.788  22.292  1.00  0.00           H  
ATOM     66  HB2 GLU 0   4      10.967  38.222  23.379  1.00  0.00           H  
ATOM     67  HG3 GLU 0   4      10.591  40.957  22.590  1.00  0.00           H  
ATOM     68  HG2 GLU 0   4      11.788  39.943  21.884  1.00  0.00           H  
ATOM     69  N   ASP 0   5       8.964  41.768  24.558  1.00  0.00      R00  N  
ATOM     70  CA  ASP 0   5       8.396  43.094  24.653  1.00  0.00      R00  C  
ATOM     71  C   ASP 0   5       9.117  44.034  23.635  1.00  0.00      R00  C  
ATOM     72  O   ASP 0   5      10.229  43.632  23.247  1.00  0.00      R00  O  
ATOM     73  CB  ASP 0   5       8.346  43.818  26.089  1.00  0.00      R00  C  
ATOM     74  CG  ASP 0   5       8.139  42.858  27.242  1.00  0.00      R00  C  
ATOM     75  OD1 ASP 0   5       7.201  42.013  27.287  1.00  0.00      R00  O  
ATOM     76  OD2 ASP 0   5       8.971  42.895  28.158  1.00  0.00      R00  O1-
ATOM     77  H   ASP 0   5       9.962  41.738  24.712  1.00  0.00      R00  H  
ATOM     78  HA  ASP 0   5       7.342  43.125  24.380  1.00  0.00           H  
ATOM     79  HB3 ASP 0   5       7.465  44.459  26.067  1.00  0.00           H  
ATOM     80  HB2 ASP 0   5       9.282  44.348  26.264  1.00  0.00           H  
ATOM     81  N   VAL 0   6       8.475  45.130  23.276  1.00  0.00      R00  N  
ATOM     82  CA  VAL 0   6       9.035  46.265  22.512  1.00  0.00      R00  C  
ATOM     83  C   VAL 0   6       8.756  47.661  23.216  1.00  0.00      R00  C  
ATOM     84  O   VAL 0   6       8.746  48.720  22.569  1.00  0.00      R00  O  
ATOM     85  CB  VAL 0   6       8.639  46.307  21.037  1.00  0.00      R00  C  
ATOM     86  CG1 VAL 0   6       9.224  45.035  20.360  1.00  0.00      R00  C  
ATOM     87  CG2 VAL 0   6       7.125  46.412  20.790  1.00  0.00      R00  C  
ATOM     88  H   VAL 0   6       7.593  45.403  23.684  1.00  0.00      R00  H  
ATOM     89  HA  VAL 0   6      10.119  46.185  22.587  1.00  0.00           H  
ATOM     90  HB  VAL 0   6       9.110  47.180  20.586  1.00  0.00           H  
ATOM     91 HG11 VAL 0   6      10.287  44.895  20.556  1.00  0.00           H  
ATOM     92 HG12 VAL 0   6       8.686  44.141  20.677  1.00  0.00           H  
ATOM     93 HG13 VAL 0   6       9.193  45.169  19.279  1.00  0.00           H  
ATOM     94 HG21 VAL 0   6       6.925  46.315  19.723  1.00  0.00           H  
ATOM     95 HG22 VAL 0   6       6.540  45.612  21.242  1.00  0.00           H  
ATOM     96 HG23 VAL 0   6       6.593  47.336  21.017  1.00  0.00           H  
ATOM     97  N   GLU 0   7       8.466  47.521  24.521  1.00  0.00      R00  N  
ATOM     98  CA  GLU 0   7       8.273  48.491  25.446  1.00  0.00      R00  C  
ATOM     99  C   GLU 0   7       6.883  49.136  25.460  1.00  0.00      R00  C  
ATOM    100  O   GLU 0   7       6.208  49.108  26.521  1.00  0.00      R00  O  
ATOM    101  CB  GLU 0   7       9.451  49.535  25.660  1.00  0.00      R00  C  
ATOM    102  CG  GLU 0   7       9.929  49.909  27.085  1.00  0.00      R00  C  
ATOM    103  CD  GLU 0   7      10.199  48.687  27.912  1.00  0.00      R00  C  
ATOM    104  OE1 GLU 0   7       9.372  48.490  28.762  1.00  0.00      R00  O  
ATOM    105  OE2 GLU 0   7      11.078  47.882  27.562  1.00  0.00      R00  O1-
ATOM    106  H   GLU 0   7       8.454  46.578  24.882  1.00  0.00      R00  H  
ATOM    107  HA  GLU 0   7       8.352  47.858  26.329  1.00  0.00           H  
ATOM    108  HB3 GLU 0   7       9.240  50.411  25.047  1.00  0.00           H  
ATOM    109  HB2 GLU 0   7      10.321  49.093  25.174  1.00  0.00           H  
ATOM    110  HG3 GLU 0   7       9.187  50.564  27.544  1.00  0.00           H  
ATOM    111  HG2 GLU 0   7      10.827  50.525  27.031  1.00  0.00           H  
ATOM    112  N   MET 0   8       6.480  49.526  24.306  1.00  0.00      R00  N  
ATOM    113  CA  MET 0   8       5.107  50.038  23.855  1.00  0.00      R00  C  
ATOM    114  C   MET 0   8       4.081  48.944  23.836  1.00  0.00      R00  C  
ATOM    115  O   MET 0   8       2.878  49.131  23.809  1.00  0.00      R00  O  
ATOM    116  CB  MET 0   8       5.174  50.587  22.411  1.00  0.00      R00  C  
ATOM    117  CG  MET 0   8       5.939  51.986  22.210  1.00  0.00      R00  C  
ATOM    118  SD  MET 0   8       7.786  51.876  22.299  1.00  0.00      R00  S  
ATOM    119  CE  MET 0   8       8.292  53.529  21.749  1.00  0.00      R00  C  
ATOM    120  H   MET 0   8       7.164  49.383  23.576  1.00  0.00      R00  H  
ATOM    121  HA  MET 0   8       4.682  50.788  24.522  1.00  0.00           H  
ATOM    122  HB3 MET 0   8       4.165  50.702  22.017  1.00  0.00           H  
ATOM    123  HB2 MET 0   8       5.611  49.799  21.797  1.00  0.00           H  
ATOM    124  HG3 MET 0   8       5.578  52.654  22.992  1.00  0.00           H  
ATOM    125  HG2 MET 0   8       5.656  52.299  21.205  1.00  0.00           H  
ATOM    126  HE1 MET 0   8       7.860  53.682  20.759  1.00  0.00           H  
ATOM    127  HE2 MET 0   8       8.139  54.372  22.423  1.00  0.00           H  
ATOM    128  HE3 MET 0   8       9.373  53.441  21.645  1.00  0.00           H  
ATOM    129  N   PHE 0   9       4.583  47.704  23.777  1.00  0.00      R00  N  
ATOM    130  CA  PHE 0   9       3.766  46.508  23.845  1.00  0.00      R00  C  
ATOM    131  C   PHE 0   9       4.696  45.287  23.983  1.00  0.00      R00  C  
ATOM    132  O   PHE 0   9       5.941  45.436  24.003  1.00  0.00      R00  O  
ATOM    133  CB  PHE 0   9       2.699  46.409  22.676  1.00  0.00      R00  C  
ATOM    134  CG  PHE 0   9       3.204  46.335  21.241  1.00  0.00      R00  C  
ATOM    135  CD1 PHE 0   9       3.698  47.512  20.652  1.00  0.00      R00  C  
ATOM    136  CD2 PHE 0   9       3.245  45.065  20.614  1.00  0.00      R00  C  
ATOM    137  CE1 PHE 0   9       4.310  47.328  19.386  1.00  0.00      R00  C  
ATOM    138  CE2 PHE 0   9       3.857  44.971  19.393  1.00  0.00      R00  C  
ATOM    139  CZ  PHE 0   9       4.358  46.062  18.790  1.00  0.00      R00  C  
ATOM    140  H   PHE 0   9       5.530  47.457  23.525  1.00  0.00      R00  H  
ATOM    141  HA  PHE 0   9       3.289  46.513  24.825  1.00  0.00           H  
ATOM    142  HB3 PHE 0   9       1.955  47.206  22.665  1.00  0.00           H  
ATOM    143  HB2 PHE 0   9       2.092  45.521  22.853  1.00  0.00           H  
ATOM    144  HD1 PHE 0   9       3.635  48.458  21.167  1.00  0.00           H  
ATOM    145  HD2 PHE 0   9       2.902  44.133  21.040  1.00  0.00           H  
ATOM    146  HE1 PHE 0   9       4.768  48.191  18.925  1.00  0.00           H  
ATOM    147  HE2 PHE 0   9       3.967  43.992  18.950  1.00  0.00           H  
ATOM    148  HZ  PHE 0   9       4.796  46.081  17.804  1.00  0.00           H  
ATOM    149  N   GLY 0  10       4.158  44.084  24.178  1.00  0.00      R00  N  
ATOM    150  CA  GLY 0  10       4.750  42.769  24.242  1.00  0.00      R00  C  
ATOM    151  C   GLY 0  10       3.898  41.753  23.575  1.00  0.00      R00  C  
ATOM    152  O   GLY 0  10       3.208  42.099  22.673  1.00  0.00      R00  O  
ATOM    153  H   GLY 0  10       3.154  44.114  24.292  1.00  0.00      R00  H  
ATOM    154  HA3 GLY 0  10       5.031  42.600  25.282  1.00  0.00           H  
ATOM    155  HA2 GLY 0  10       5.602  42.819  23.565  1.00  0.00           H  
ATOM    156  N   SER 0  11       4.001  40.484  23.992  1.00  0.00      R00  N  
ATOM    157  CA  SER 0  11       3.268  39.376  23.420  1.00  0.00      R00  C  
ATOM    158  C   SER 0  11       2.496  38.712  24.573  1.00  0.00      R00  C  
ATOM    159  O   SER 0  11       2.055  37.614  24.414  1.00  0.00      R00  O  
ATOM    160  CB  SER 0  11       4.268  38.470  22.739  1.00  0.00      R00  C  
ATOM    161  OG  SER 0  11       5.399  38.365  23.526  1.00  0.00      R00  O  
ATOM    162  H   SER 0  11       4.382  40.312  24.911  1.00  0.00      R00  H  
ATOM    163  HG  SER 0  11       6.042  39.047  23.315  1.00  0.00      R00  H  
ATOM    164  HA  SER 0  11       2.542  39.851  22.761  1.00  0.00           H  
ATOM    165  HB3 SER 0  11       4.644  38.857  21.792  1.00  0.00           H  
ATOM    166  HB2 SER 0  11       3.747  37.551  22.469  1.00  0.00           H  
ATOM    167  N   ASP 0  12       2.388  39.355  25.726  1.00  0.00      R00  N  
ATOM    168  CA  ASP 0  12       1.780  39.013  27.015  1.00  0.00      R00  C  
ATOM    169  C   ASP 0  12       0.505  38.218  27.053  1.00  0.00      R00  C  
ATOM    170  O   ASP 0  12       0.384  37.356  27.957  1.00  0.00      R00  O  
ATOM    171  CB  ASP 0  12       1.849  40.187  28.031  1.00  0.00      R00  C  
ATOM    172  CG  ASP 0  12       1.604  41.659  27.611  1.00  0.00      R00  C  
ATOM    173  OD1 ASP 0  12       1.954  42.554  28.428  1.00  0.00      R00  O  
ATOM    174  OD2 ASP 0  12       1.033  41.978  26.487  1.00  0.00      R00  O1-
ATOM    175  H   ASP 0  12       2.871  40.241  25.767  1.00  0.00      R00  H  
ATOM    176  HA  ASP 0  12       2.530  38.290  27.335  1.00  0.00           H  
ATOM    177  HB3 ASP 0  12       2.850  40.143  28.461  1.00  0.00           H  
ATOM    178  HB2 ASP 0  12       1.262  39.929  28.913  1.00  0.00           H  
ATOM    179  N   ASN 0  13      -0.424  38.511  26.073  1.00  0.00      R00  N  
ATOM    180  CA  ASN 0  13      -1.624  37.792  25.895  1.00  0.00      R00  C  
ATOM    181  C   ASN 0  13      -1.620  36.745  24.718  1.00  0.00      R00  C  
ATOM    182  O   ASN 0  13      -2.363  35.807  24.753  1.00  0.00      R00  O  
ATOM    183  CB  ASN 0  13      -2.898  38.667  25.981  1.00  0.00      R00  C  
ATOM    184  CG  ASN 0  13      -3.611  39.136  24.729  1.00  0.00      R00  C  
ATOM    185  OD1 ASN 0  13      -4.647  38.617  24.346  1.00  0.00      R00  O  
ATOM    186  ND2 ASN 0  13      -2.957  40.124  24.121  1.00  0.00      R00  N  
ATOM    187  H   ASN 0  13      -0.289  39.333  25.501  1.00  0.00      R00  H  
ATOM    188 HD21 ASN 0  13      -3.380  40.554  23.311  1.00  0.00      R00  H  
ATOM    189 HD22 ASN 0  13      -2.080  40.519  24.430  1.00  0.00      R00  H  
ATOM    190  HA  ASN 0  13      -1.683  37.052  26.693  1.00  0.00           H  
ATOM    191  HB3 ASN 0  13      -2.680  39.456  26.701  1.00  0.00           H  
ATOM    192  HB2 ASN 0  13      -3.715  38.055  26.363  1.00  0.00           H  
ATOM    193  N   ILE 0  14      -0.681  36.876  23.787  1.00  0.00      R00  N  
ATOM    194  CA  ILE 0  14      -0.559  36.064  22.600  1.00  0.00      R00  C  
ATOM    195  C   ILE 0  14      -0.282  34.612  22.815  1.00  0.00      R00  C  
ATOM    196  O   ILE 0  14      -0.672  33.799  21.992  1.00  0.00      R00  O  
ATOM    197  CB  ILE 0  14       0.357  36.648  21.528  1.00  0.00      R00  C  
ATOM    198  CG2 ILE 0  14       0.841  35.742  20.443  1.00  0.00      R00  C  
ATOM    199  CG1 ILE 0  14      -0.323  37.799  20.746  1.00  0.00      R00  C  
ATOM    200  CD1 ILE 0  14      -0.741  39.065  21.402  1.00  0.00      R00  C  
ATOM    201  H   ILE 0  14      -0.006  37.614  23.930  1.00  0.00      R00  H  
ATOM    202  HA  ILE 0  14      -1.596  35.980  22.275  1.00  0.00           H  
ATOM    203  HB  ILE 0  14       1.203  37.108  22.039  1.00  0.00           H  
ATOM    204 HG21 ILE 0  14       0.002  35.277  19.926  1.00  0.00           H  
ATOM    205 HG22 ILE 0  14       1.439  36.294  19.718  1.00  0.00           H  
ATOM    206 HG23 ILE 0  14       1.327  34.828  20.785  1.00  0.00           H  
ATOM    207 HG13 ILE 0  14      -1.228  37.396  20.292  1.00  0.00           H  
ATOM    208 HG12 ILE 0  14       0.307  38.000  19.880  1.00  0.00           H  
ATOM    209 HD11 ILE 0  14      -1.645  39.010  22.008  1.00  0.00           H  
ATOM    210 HD12 ILE 0  14       0.063  39.365  22.074  1.00  0.00           H  
ATOM    211 HD13 ILE 0  14      -0.831  39.909  20.719  1.00  0.00           H  
ATOM    212  N   SER 0  15       0.401  34.327  23.909  1.00  0.00      R00  N  
ATOM    213  CA  SER 0  15       0.785  32.995  24.390  1.00  0.00      R00  C  
ATOM    214  C   SER 0  15       0.755  32.985  25.903  1.00  0.00      R00  C  
ATOM    215  O   SER 0  15       0.873  34.027  26.508  1.00  0.00      R00  O  
ATOM    216  CB  SER 0  15       2.067  32.497  23.675  1.00  0.00      R00  C  
ATOM    217  OG  SER 0  15       2.639  31.370  24.196  1.00  0.00      R00  O  
ATOM    218  H   SER 0  15       0.772  35.075  24.477  1.00  0.00      R00  H  
ATOM    219  HG  SER 0  15       3.554  31.608  24.364  1.00  0.00      R00  H  
ATOM    220  HA  SER 0  15       0.037  32.276  24.055  1.00  0.00           H  
ATOM    221  HB3 SER 0  15       2.852  33.252  23.716  1.00  0.00           H  
ATOM    222  HB2 SER 0  15       1.816  32.242  22.646  1.00  0.00           H  
ATOM    223  N   TYR 0  16       0.598  31.810  26.477  1.00  0.00      R00  N  
ATOM    224  CA  TYR 0  16       0.961  31.645  27.822  1.00  0.00      R00  C  
ATOM    225  C   TYR 0  16       2.529  31.749  28.014  1.00  0.00      R00  C  
ATOM    226  O   TYR 0  16       3.332  31.396  27.130  1.00  0.00      R00  O  
ATOM    227  CB  TYR 0  16       0.525  30.245  28.155  1.00  0.00      R00  C  
ATOM    228  CG  TYR 0  16      -0.948  30.153  28.607  1.00  0.00      R00  C  
ATOM    229  CD1 TYR 0  16      -1.821  29.341  27.868  1.00  0.00      R00  C  
ATOM    230  CE1 TYR 0  16      -3.149  29.272  28.116  1.00  0.00      R00  C  
ATOM    231  CD2 TYR 0  16      -1.496  30.837  29.730  1.00  0.00      R00  C  
ATOM    232  CE2 TYR 0  16      -2.882  30.752  30.049  1.00  0.00      R00  C  
ATOM    233  CZ  TYR 0  16      -3.698  29.929  29.189  1.00  0.00      R00  C  
ATOM    234  OH  TYR 0  16      -5.103  29.883  29.379  1.00  0.00      R00  O  
ATOM    235  H   TYR 0  16       0.312  31.033  25.899  1.00  0.00      R00  H  
ATOM    236  HH  TYR 0  16      -5.566  29.512  28.623  1.00  0.00      R00  H  
ATOM    237  HA  TYR 0  16       0.552  32.395  28.499  1.00  0.00           H  
ATOM    238  HB3 TYR 0  16       1.112  29.925  29.016  1.00  0.00           H  
ATOM    239  HB2 TYR 0  16       0.681  29.384  27.504  1.00  0.00           H  
ATOM    240  HD1 TYR 0  16      -1.527  28.737  27.022  1.00  0.00           H  
ATOM    241  HE1 TYR 0  16      -3.822  28.648  27.547  1.00  0.00           H  
ATOM    242  HD2 TYR 0  16      -0.819  31.453  30.302  1.00  0.00           H  
ATOM    243  HE2 TYR 0  16      -3.226  31.234  30.952  1.00  0.00           H  
ATOM    244  N   ASP 0  17       3.021  32.273  29.107  1.00  0.00      R00  N  
ATOM    245  CA  ASP 0  17       4.471  32.386  29.447  1.00  0.00      R00  C  
ATOM    246  C   ASP 0  17       5.132  30.961  29.542  1.00  0.00      R00  C  
ATOM    247  O   ASP 0  17       6.244  30.702  29.163  1.00  0.00      R00  O  
ATOM    248  CB  ASP 0  17       4.782  33.151  30.792  1.00  0.00      R00  C  
ATOM    249  CG  ASP 0  17       3.695  33.589  31.725  1.00  0.00      R00  C  
ATOM    250  OD1 ASP 0  17       3.909  34.541  32.547  1.00  0.00      R00  O  
ATOM    251  OD2 ASP 0  17       2.626  32.934  31.690  1.00  0.00      R00  O1-
ATOM    252  H   ASP 0  17       2.404  32.518  29.868  1.00  0.00      R00  H  
ATOM    253  HA  ASP 0  17       5.034  32.966  28.716  1.00  0.00           H  
ATOM    254  HB3 ASP 0  17       5.050  34.159  30.477  1.00  0.00           H  
ATOM    255  HB2 ASP 0  17       5.649  32.793  31.347  1.00  0.00           H  
ATOM    256  N   TYR 0  18       4.456  30.051  30.279  1.00  0.00      R00  N  
ATOM    257  CA  TYR 0  18       4.787  28.601  30.430  1.00  0.00      R00  C  
ATOM    258  C   TYR 0  18       4.142  27.758  29.298  1.00  0.00      R00  C  
ATOM    259  O   TYR 0  18       3.604  26.670  29.518  1.00  0.00      R00  O  
ATOM    260  CB  TYR 0  18       4.185  28.222  31.820  1.00  0.00      R00  C  
ATOM    261  CG  TYR 0  18       4.850  28.933  32.984  1.00  0.00      R00  C  
ATOM    262  CD1 TYR 0  18       4.145  29.865  33.705  1.00  0.00      R00  C  
ATOM    263  CE1 TYR 0  18       4.825  30.659  34.694  1.00  0.00      R00  C  
ATOM    264  CD2 TYR 0  18       6.248  28.793  33.219  1.00  0.00      R00  C  
ATOM    265  CE2 TYR 0  18       6.914  29.601  34.118  1.00  0.00      R00  C  
ATOM    266  CZ  TYR 0  18       6.191  30.504  34.895  1.00  0.00      R00  C  
ATOM    267  OH  TYR 0  18       6.830  31.140  35.876  1.00  0.00      R00  O  
ATOM    268  H   TYR 0  18       3.555  30.317  30.650  1.00  0.00      R00  H  
ATOM    269  HH  TYR 0  18       7.779  31.056  35.994  1.00  0.00      R00  H  
ATOM    270  HA  TYR 0  18       5.859  28.403  30.462  1.00  0.00           H  
ATOM    271  HB3 TYR 0  18       4.428  27.168  31.950  1.00  0.00           H  
ATOM    272  HB2 TYR 0  18       3.103  28.316  31.919  1.00  0.00           H  
ATOM    273  HD1 TYR 0  18       3.088  29.956  33.502  1.00  0.00           H  
ATOM    274  HE1 TYR 0  18       4.302  31.347  35.341  1.00  0.00           H  
ATOM    275  HD2 TYR 0  18       6.841  28.128  32.608  1.00  0.00           H  
ATOM    276  HE2 TYR 0  18       7.982  29.574  33.961  1.00  0.00           H  
ATOM    277  N   ASN 0  19       4.332  28.251  28.048  1.00  0.00      R00  N  
ATOM    278  CA  ASN 0  19       3.874  27.459  26.907  1.00  0.00      R00  C  
ATOM    279  C   ASN 0  19       4.865  26.251  26.613  1.00  0.00      R00  C  
ATOM    280  O   ASN 0  19       4.441  25.353  25.864  1.00  0.00      R00  O  
ATOM    281  CB  ASN 0  19       3.605  28.490  25.746  1.00  0.00      R00  C  
ATOM    282  CG  ASN 0  19       4.819  29.066  24.991  1.00  0.00      R00  C  
ATOM    283  OD1 ASN 0  19       5.375  28.443  24.105  1.00  0.00      R00  O  
ATOM    284  ND2 ASN 0  19       5.197  30.288  25.404  1.00  0.00      R00  N  
ATOM    285  H   ASN 0  19       4.609  29.213  27.910  1.00  0.00      R00  H  
ATOM    286 HD21 ASN 0  19       5.966  30.835  25.046  1.00  0.00      R00  H  
ATOM    287 HD22 ASN 0  19       4.581  30.737  26.066  1.00  0.00      R00  H  
ATOM    288  HA  ASN 0  19       2.917  26.946  27.007  1.00  0.00           H  
ATOM    289  HB3 ASN 0  19       2.979  29.291  26.141  1.00  0.00           H  
ATOM    290  HB2 ASN 0  19       2.954  28.042  24.994  1.00  0.00           H  
ATOM    291  N   GLY 0  20       6.184  26.288  26.903  1.00  0.00      R00  N  
ATOM    292  CA  GLY 0  20       7.174  25.176  26.495  1.00  0.00      R00  C  
ATOM    293  C   GLY 0  20       6.889  23.805  27.091  1.00  0.00      R00  C  
ATOM    294  O   GLY 0  20       7.502  22.835  26.639  1.00  0.00      R00  O  
ATOM    295  H   GLY 0  20       6.477  27.067  27.476  1.00  0.00      R00  H  
ATOM    296  HA3 GLY 0  20       8.176  25.485  26.793  1.00  0.00           H  
ATOM    297  HA2 GLY 0  20       7.246  25.230  25.408  1.00  0.00           H  
ATOM    298  N   THR 0  21       6.120  23.649  28.206  1.00  0.00      R00  N  
ATOM    299  CA  THR 0  21       5.755  22.368  28.864  1.00  0.00      R00  C  
ATOM    300  C   THR 0  21       4.458  21.745  28.302  1.00  0.00      R00  C  
ATOM    301  O   THR 0  21       4.030  20.670  28.722  1.00  0.00      R00  O  
ATOM    302  CB  THR 0  21       5.454  22.702  30.361  1.00  0.00      R00  C  
ATOM    303  OG1 THR 0  21       4.702  23.865  30.473  1.00  0.00      R00  O  
ATOM    304  CG2 THR 0  21       6.821  23.084  30.941  1.00  0.00      R00  C  
ATOM    305  H   THR 0  21       5.690  24.498  28.545  1.00  0.00      R00  H  
ATOM    306  HG1 THR 0  21       3.807  23.636  30.211  1.00  0.00      R00  H  
ATOM    307  HA  THR 0  21       6.613  21.715  28.704  1.00  0.00           H  
ATOM    308  HB  THR 0  21       4.882  21.870  30.773  1.00  0.00           H  
ATOM    309 HG21 THR 0  21       7.616  22.426  30.590  1.00  0.00           H  
ATOM    310 HG22 THR 0  21       7.011  24.128  30.693  1.00  0.00           H  
ATOM    311 HG23 THR 0  21       6.879  22.908  32.015  1.00  0.00           H  
ATOM    312  N   VAL 0  22       3.916  22.383  27.282  1.00  0.00      R00  N  
ATOM    313  CA  VAL 0  22       2.728  21.976  26.586  1.00  0.00      R00  C  
ATOM    314  C   VAL 0  22       3.095  21.491  25.226  1.00  0.00      R00  C  
ATOM    315  O   VAL 0  22       3.889  22.170  24.521  1.00  0.00      R00  O  
ATOM    316  CB  VAL 0  22       1.870  23.274  26.499  1.00  0.00      R00  C  
ATOM    317  CG1 VAL 0  22       0.580  22.964  25.710  1.00  0.00      R00  C  
ATOM    318  CG2 VAL 0  22       1.496  23.838  27.885  1.00  0.00      R00  C  
ATOM    319  H   VAL 0  22       4.390  23.200  26.923  1.00  0.00      R00  H  
ATOM    320  HA  VAL 0  22       2.268  21.175  27.164  1.00  0.00           H  
ATOM    321  HB  VAL 0  22       2.336  24.093  25.952  1.00  0.00           H  
ATOM    322 HG11 VAL 0  22       0.660  22.887  24.626  1.00  0.00           H  
ATOM    323 HG12 VAL 0  22       0.179  22.045  26.138  1.00  0.00           H  
ATOM    324 HG13 VAL 0  22      -0.137  23.775  25.834  1.00  0.00           H  
ATOM    325 HG21 VAL 0  22       2.341  24.159  28.495  1.00  0.00           H  
ATOM    326 HG22 VAL 0  22       0.804  24.667  27.735  1.00  0.00           H  
ATOM    327 HG23 VAL 0  22       1.090  22.989  28.434  1.00  0.00           H  
ATOM    328  N   ASN 0  23       2.517  20.325  24.829  1.00  0.00      R00  N  
ATOM    329  CA  ASN 0  23       3.059  19.371  23.805  1.00  0.00      R00  C  
ATOM    330  C   ASN 0  23       2.950  19.974  22.406  1.00  0.00      R00  C  
ATOM    331  O   ASN 0  23       1.993  19.824  21.739  1.00  0.00      R00  O  
ATOM    332  CB  ASN 0  23       2.385  17.992  23.819  1.00  0.00      R00  C  
ATOM    333  CG  ASN 0  23       2.801  17.043  24.996  1.00  0.00      R00  C  
ATOM    334  OD1 ASN 0  23       3.793  17.408  25.635  1.00  0.00      R00  O  
ATOM    335  ND2 ASN 0  23       2.163  15.897  25.242  1.00  0.00      R00  N  
ATOM    336  H   ASN 0  23       1.761  19.937  25.375  1.00  0.00      R00  H  
ATOM    337 HD21 ASN 0  23       2.399  15.331  26.044  1.00  0.00      R00  H  
ATOM    338 HD22 ASN 0  23       1.406  15.591  24.647  1.00  0.00      R00  H  
ATOM    339  HA  ASN 0  23       4.127  19.296  24.009  1.00  0.00           H  
ATOM    340  HB3 ASN 0  23       2.632  17.422  22.924  1.00  0.00           H  
ATOM    341  HB2 ASN 0  23       1.307  18.100  23.707  1.00  0.00           H  
ATOM    342  N   GLY 0  24       3.878  20.839  22.009  1.00  0.00      R00  N  
ATOM    343  CA  GLY 0  24       3.852  21.561  20.750  1.00  0.00      R00  C  
ATOM    344  C   GLY 0  24       3.306  22.985  20.946  1.00  0.00      R00  C  
ATOM    345  O   GLY 0  24       3.135  23.694  19.954  1.00  0.00      R00  O  
ATOM    346  H   GLY 0  24       4.704  21.077  22.539  1.00  0.00      R00  H  
ATOM    347  HA3 GLY 0  24       3.256  21.094  19.965  1.00  0.00           H  
ATOM    348  HA2 GLY 0  24       4.859  21.737  20.370  1.00  0.00           H  
ATOM    349  N   THR 0  25       3.074  23.426  22.189  1.00  0.00      R00  N  
ATOM    350  CA  THR 0  25       2.804  24.777  22.722  1.00  0.00      R00  C  
ATOM    351  C   THR 0  25       1.329  25.372  22.522  1.00  0.00      R00  C  
ATOM    352  O   THR 0  25       0.942  26.280  23.262  1.00  0.00      R00  O  
ATOM    353  CB  THR 0  25       3.806  25.797  22.348  1.00  0.00      R00  C  
ATOM    354  OG1 THR 0  25       3.688  26.315  21.022  1.00  0.00      R00  O  
ATOM    355  CG2 THR 0  25       5.237  25.397  22.643  1.00  0.00      R00  C  
ATOM    356  H   THR 0  25       3.270  22.784  22.944  1.00  0.00      R00  H  
ATOM    357  HG1 THR 0  25       3.511  25.553  20.465  1.00  0.00      R00  H  
ATOM    358  HA  THR 0  25       2.970  24.532  23.771  1.00  0.00           H  
ATOM    359  HB  THR 0  25       3.754  26.663  23.008  1.00  0.00           H  
ATOM    360 HG21 THR 0  25       5.835  26.308  22.631  1.00  0.00           H  
ATOM    361 HG22 THR 0  25       5.421  24.860  23.573  1.00  0.00           H  
ATOM    362 HG23 THR 0  25       5.644  24.587  22.037  1.00  0.00           H  
ATOM    363  N   TYR 0  26       0.520  24.820  21.619  1.00  0.00      R00  N  
ATOM    364  CA  TYR 0  26      -0.786  25.329  21.417  1.00  0.00      R00  C  
ATOM    365  C   TYR 0  26      -1.774  24.584  22.330  1.00  0.00      R00  C  
ATOM    366  O   TYR 0  26      -1.440  23.576  22.973  1.00  0.00      R00  O  
ATOM    367  CB  TYR 0  26      -1.054  25.095  19.936  1.00  0.00      R00  C  
ATOM    368  CG  TYR 0  26      -1.185  23.623  19.537  1.00  0.00      R00  C  
ATOM    369  CD1 TYR 0  26      -0.046  22.858  19.196  1.00  0.00      R00  C  
ATOM    370  CE1 TYR 0  26      -0.178  21.490  18.935  1.00  0.00      R00  C  
ATOM    371  CD2 TYR 0  26      -2.439  22.956  19.541  1.00  0.00      R00  C  
ATOM    372  CE2 TYR 0  26      -2.541  21.651  19.182  1.00  0.00      R00  C  
ATOM    373  CZ  TYR 0  26      -1.427  20.856  18.950  1.00  0.00      R00  C  
ATOM    374  OH  TYR 0  26      -1.628  19.520  18.797  1.00  0.00      R00  O  
ATOM    375  H   TYR 0  26       0.830  23.967  21.175  1.00  0.00      R00  H  
ATOM    376  HH  TYR 0  26      -0.801  19.034  18.836  1.00  0.00      R00  H  
ATOM    377  HA  TYR 0  26      -0.698  26.416  21.447  1.00  0.00           H  
ATOM    378  HB3 TYR 0  26      -0.328  25.596  19.296  1.00  0.00           H  
ATOM    379  HB2 TYR 0  26      -1.952  25.667  19.701  1.00  0.00           H  
ATOM    380  HD1 TYR 0  26       0.920  23.338  19.235  1.00  0.00           H  
ATOM    381  HE1 TYR 0  26       0.681  20.870  18.724  1.00  0.00           H  
ATOM    382  HD2 TYR 0  26      -3.326  23.504  19.823  1.00  0.00           H  
ATOM    383  HE2 TYR 0  26      -3.512  21.189  19.078  1.00  0.00           H  
ATOM    384  N   GLU 0  27      -2.913  25.168  22.638  1.00  0.00      R00  N  
ATOM    385  CA  GLU 0  27      -3.809  24.725  23.652  1.00  0.00      R00  C  
ATOM    386  C   GLU 0  27      -4.679  23.530  23.147  1.00  0.00      R00  C  
ATOM    387  O   GLU 0  27      -5.082  23.514  21.988  1.00  0.00      R00  O  
ATOM    388  CB  GLU 0  27      -4.680  25.954  23.955  1.00  0.00      R00  C  
ATOM    389  CG  GLU 0  27      -5.834  25.901  24.908  1.00  0.00      R00  C  
ATOM    390  CD  GLU 0  27      -5.496  25.561  26.333  1.00  0.00      R00  C  
ATOM    391  OE1 GLU 0  27      -6.452  25.646  27.187  1.00  0.00      R00  O  
ATOM    392  OE2 GLU 0  27      -4.371  24.977  26.643  1.00  0.00      R00  O1-
ATOM    393  H   GLU 0  27      -3.292  25.927  22.089  1.00  0.00      R00  H  
ATOM    394  HA  GLU 0  27      -3.169  24.433  24.485  1.00  0.00           H  
ATOM    395  HB3 GLU 0  27      -5.136  26.314  23.033  1.00  0.00           H  
ATOM    396  HB2 GLU 0  27      -4.082  26.795  24.307  1.00  0.00           H  
ATOM    397  HG3 GLU 0  27      -6.494  25.148  24.477  1.00  0.00           H  
ATOM    398  HG2 GLU 0  27      -6.411  26.816  24.775  1.00  0.00           H  
ATOM    399  N   ARG 0  28      -4.977  22.561  23.983  1.00  0.00      R00  N  
ATOM    400  CA  ARG 0  28      -5.859  21.306  23.772  1.00  0.00      R00  C  
ATOM    401  C   ARG 0  28      -5.286  20.382  22.715  1.00  0.00      R00  C  
ATOM    402  O   ARG 0  28      -5.993  19.924  21.809  1.00  0.00      R00  O  
ATOM    403  CB  ARG 0  28      -7.343  21.771  23.630  1.00  0.00      R00  C  
ATOM    404  CG  ARG 0  28      -7.991  22.562  24.828  1.00  0.00      R00  C  
ATOM    405  CD  ARG 0  28      -9.265  23.304  24.338  1.00  0.00      R00  C  
ATOM    406  NE  ARG 0  28     -10.087  23.655  25.504  1.00  0.00      R00  N  
ATOM    407  CZ  ARG 0  28     -10.939  24.684  25.583  1.00  0.00      R00  C  
ATOM    408  NH1 ARG 0  28     -11.421  25.237  24.451  1.00  0.00      R00  N  
ATOM    409  NH2 ARG 0  28     -11.451  25.091  26.769  1.00  0.00      R00  N1+
ATOM    410  H   ARG 0  28      -4.596  22.686  24.910  1.00  0.00      R00  H  
ATOM    411  HE  ARG 0  28      -9.860  23.202  26.378  1.00  0.00      R00  H  
ATOM    412 HH11 ARG 0  28     -12.263  25.764  24.631  1.00  0.00      R00  H  
ATOM    413 HH12 ARG 0  28     -11.038  25.179  23.518  1.00  0.00      R00  H  
ATOM    414 HH21 ARG 0  28     -11.942  25.970  26.854  1.00  0.00      R00  H  
ATOM    415 HH22 ARG 0  28     -10.960  24.782  27.596  1.00  0.00      R00  H  
ATOM    416  HA  ARG 0  28      -5.753  20.718  24.685  1.00  0.00           H  
ATOM    417  HB3 ARG 0  28      -7.943  20.897  23.374  1.00  0.00           H  
ATOM    418  HB2 ARG 0  28      -7.509  22.365  22.731  1.00  0.00           H  
ATOM    419  HG3 ARG 0  28      -7.236  23.277  25.156  1.00  0.00           H  
ATOM    420  HG2 ARG 0  28      -8.245  21.855  25.617  1.00  0.00           H  
ATOM    421  HD3 ARG 0  28      -9.802  22.778  23.548  1.00  0.00           H  
ATOM    422  HD2 ARG 0  28      -8.796  24.221  23.984  1.00  0.00           H  
ATOM    423  N   CYS 0  29      -3.999  20.008  22.854  1.00  0.00      R00  N  
ATOM    424  CA  CYS 0  29      -3.288  19.190  21.915  1.00  0.00      R00  C  
ATOM    425  C   CYS 0  29      -3.747  17.776  21.452  1.00  0.00      R00  C  
ATOM    426  O   CYS 0  29      -3.455  17.414  20.287  1.00  0.00      R00  O  
ATOM    427  CB  CYS 0  29      -1.761  19.013  22.266  1.00  0.00      R00  C  
ATOM    428  SG  CYS 0  29      -0.999  20.695  22.488  1.00  0.00      R00  S  
ATOM    429  H   CYS 0  29      -3.490  20.337  23.662  1.00  0.00      R00  H  
ATOM    430  HA  CYS 0  29      -3.377  19.773  20.998  1.00  0.00           H  
ATOM    431  HB3 CYS 0  29      -1.214  18.566  21.436  1.00  0.00           H  
ATOM    432  HB2 CYS 0  29      -1.595  18.506  23.217  1.00  0.00           H  
ATOM    433  HG  CYS 0  29       0.278  20.356  22.684  1.00  0.00           H  
ATOM    434  N   PRO 0  30      -4.515  17.031  22.276  1.00  0.00      R00  N  
ATOM    435  CA  PRO 0  30      -5.135  15.811  21.826  1.00  0.00      R00  C  
ATOM    436  C   PRO 0  30      -6.191  15.990  20.674  1.00  0.00      R00  C  
ATOM    437  O   PRO 0  30      -6.264  15.188  19.769  1.00  0.00      R00  O  
ATOM    438  CD  PRO 0  30      -4.690  17.133  23.725  1.00  0.00      R00  C  
ATOM    439  CB  PRO 0  30      -5.812  15.185  23.077  1.00  0.00      R00  C  
ATOM    440  CG  PRO 0  30      -4.963  15.709  24.177  1.00  0.00      R00  C  
ATOM    441  HD2 PRO 0  30      -5.570  17.738  23.944  1.00  0.00           H  
ATOM    442  HD3 PRO 0  30      -3.920  17.537  24.382  1.00  0.00           H  
ATOM    443  HA  PRO 0  30      -4.416  15.153  21.338  1.00  0.00           H  
ATOM    444  HB3 PRO 0  30      -5.984  14.110  23.034  1.00  0.00           H  
ATOM    445  HB2 PRO 0  30      -6.758  15.721  23.153  1.00  0.00           H  
ATOM    446  HG2 PRO 0  30      -5.437  15.631  25.155  1.00  0.00           H  
ATOM    447  HG3 PRO 0  30      -4.042  15.127  24.139  1.00  0.00           H  
ATOM    448  N   ASN 0  31      -6.824  17.186  20.709  1.00  0.00      R00  N  
ATOM    449  CA  ASN 0  31      -7.826  17.690  19.795  1.00  0.00      R00  C  
ATOM    450  C   ASN 0  31      -7.337  18.129  18.398  1.00  0.00      R00  C  
ATOM    451  O   ASN 0  31      -8.158  18.432  17.554  1.00  0.00      R00  O  
ATOM    452  CB  ASN 0  31      -8.622  18.821  20.518  1.00  0.00      R00  C  
ATOM    453  CG  ASN 0  31      -9.215  18.535  21.856  1.00  0.00      R00  C  
ATOM    454  OD1 ASN 0  31      -8.496  17.909  22.674  1.00  0.00      R00  O  
ATOM    455  ND2 ASN 0  31     -10.450  18.914  22.064  1.00  0.00      R00  N  
ATOM    456  H   ASN 0  31      -6.680  17.664  21.587  1.00  0.00      R00  H  
ATOM    457 HD21 ASN 0  31     -10.773  18.740  23.005  1.00  0.00      R00  H  
ATOM    458 HD22 ASN 0  31     -11.031  19.459  21.443  1.00  0.00      R00  H  
ATOM    459  HA  ASN 0  31      -8.600  16.942  19.622  1.00  0.00           H  
ATOM    460  HB3 ASN 0  31      -9.339  19.264  19.828  1.00  0.00           H  
ATOM    461  HB2 ASN 0  31      -7.878  19.617  20.549  1.00  0.00           H  
ATOM    462  N   VAL 0  32      -5.995  18.205  18.109  1.00  0.00      R00  N  
ATOM    463  CA  VAL 0  32      -5.479  18.407  16.764  1.00  0.00      R00  C  
ATOM    464  C   VAL 0  32      -4.524  17.217  16.487  1.00  0.00      R00  C  
ATOM    465  O   VAL 0  32      -4.568  16.614  15.379  1.00  0.00      R00  O  
ATOM    466  CB  VAL 0  32      -4.686  19.798  16.603  1.00  0.00      R00  C  
ATOM    467  CG1 VAL 0  32      -4.137  19.963  15.165  1.00  0.00      R00  C  
ATOM    468  CG2 VAL 0  32      -5.531  20.998  17.049  1.00  0.00      R00  C  
ATOM    469  H   VAL 0  32      -5.389  17.724  18.758  1.00  0.00      R00  H  
ATOM    470  HA  VAL 0  32      -6.252  18.406  15.996  1.00  0.00           H  
ATOM    471  HB  VAL 0  32      -3.821  19.771  17.265  1.00  0.00           H  
ATOM    472 HG11 VAL 0  32      -3.274  19.297  15.161  1.00  0.00           H  
ATOM    473 HG12 VAL 0  32      -4.864  19.662  14.410  1.00  0.00           H  
ATOM    474 HG13 VAL 0  32      -3.813  20.988  14.987  1.00  0.00           H  
ATOM    475 HG21 VAL 0  32      -5.866  20.917  18.083  1.00  0.00           H  
ATOM    476 HG22 VAL 0  32      -5.052  21.975  17.125  1.00  0.00           H  
ATOM    477 HG23 VAL 0  32      -6.481  21.032  16.516  1.00  0.00           H  
ATOM    478  N   ASN 0  33      -3.680  16.872  17.496  1.00  0.00      R00  N  
ATOM    479  CA  ASN 0  33      -2.674  15.776  17.451  1.00  0.00      R00  C  
ATOM    480  C   ASN 0  33      -1.427  16.057  16.459  1.00  0.00      R00  C  
ATOM    481  O   ASN 0  33      -1.309  15.256  15.510  1.00  0.00      R00  O  
ATOM    482  CB  ASN 0  33      -3.280  14.283  17.226  1.00  0.00      R00  C  
ATOM    483  CG  ASN 0  33      -2.338  13.225  17.722  1.00  0.00      R00  C  
ATOM    484  OD1 ASN 0  33      -2.250  12.865  18.893  1.00  0.00      R00  O  
ATOM    485  ND2 ASN 0  33      -1.718  12.511  16.740  1.00  0.00      R00  N  
ATOM    486  H   ASN 0  33      -3.647  17.436  18.333  1.00  0.00      R00  H  
ATOM    487 HD21 ASN 0  33      -1.088  11.723  16.768  1.00  0.00      R00  H  
ATOM    488 HD22 ASN 0  33      -2.081  12.674  15.811  1.00  0.00      R00  H  
ATOM    489  HA  ASN 0  33      -2.206  15.800  18.435  1.00  0.00           H  
ATOM    490  HB3 ASN 0  33      -3.658  14.135  16.215  1.00  0.00           H  
ATOM    491  HB2 ASN 0  33      -4.158  14.262  17.872  1.00  0.00           H  
ATOM    492  N   LEU 0  34      -0.588  17.044  16.648  1.00  0.00      R00  N  
ATOM    493  CA  LEU 0  34       0.582  17.203  15.747  1.00  0.00      R00  C  
ATOM    494  C   LEU 0  34       1.746  16.194  15.976  1.00  0.00      R00  C  
ATOM    495  O   LEU 0  34       1.932  15.660  17.040  1.00  0.00      R00  O  
ATOM    496  CB  LEU 0  34       1.301  18.580  15.876  1.00  0.00      R00  C  
ATOM    497  CG  LEU 0  34       0.567  19.891  15.598  1.00  0.00      R00  C  
ATOM    498  CD1 LEU 0  34       1.536  21.002  16.108  1.00  0.00      R00  C  
ATOM    499  CD2 LEU 0  34       0.100  20.002  14.182  1.00  0.00      R00  C  
ATOM    500  H   LEU 0  34      -0.746  17.803  17.295  1.00  0.00      R00  H  
ATOM    501  HA  LEU 0  34       0.153  17.089  14.751  1.00  0.00           H  
ATOM    502  HB3 LEU 0  34       2.183  18.762  15.262  1.00  0.00           H  
ATOM    503  HB2 LEU 0  34       1.626  18.591  16.916  1.00  0.00           H  
ATOM    504  HG  LEU 0  34      -0.429  19.961  16.035  1.00  0.00           H  
ATOM    505 HD11 LEU 0  34       2.389  20.669  16.699  1.00  0.00           H  
ATOM    506 HD12 LEU 0  34       1.918  21.669  15.336  1.00  0.00           H  
ATOM    507 HD13 LEU 0  34       0.945  21.674  16.729  1.00  0.00           H  
ATOM    508 HD21 LEU 0  34       0.525  20.919  13.773  1.00  0.00           H  
ATOM    509 HD22 LEU 0  34       0.480  19.124  13.660  1.00  0.00           H  
ATOM    510 HD23 LEU 0  34      -0.986  19.997  14.087  1.00  0.00           H  
ATOM    511  N   PRO 0  35       2.498  15.940  14.910  1.00  0.00      R00  N  
ATOM    512  CA  PRO 0  35       2.297  16.138  13.455  1.00  0.00      R00  C  
ATOM    513  C   PRO 0  35       1.170  15.299  12.746  1.00  0.00      R00  C  
ATOM    514  O   PRO 0  35       0.601  15.777  11.788  1.00  0.00      R00  O  
ATOM    515  CD  PRO 0  35       3.713  15.120  15.126  1.00  0.00      R00  C  
ATOM    516  CB  PRO 0  35       3.726  15.983  12.885  1.00  0.00      R00  C  
ATOM    517  CG  PRO 0  35       4.355  14.921  13.768  1.00  0.00      R00  C  
ATOM    518  HD2 PRO 0  35       3.727  14.210  15.725  1.00  0.00           H  
ATOM    519  HD3 PRO 0  35       4.244  15.822  15.769  1.00  0.00           H  
ATOM    520  HA  PRO 0  35       2.032  17.191  13.363  1.00  0.00           H  
ATOM    521  HB3 PRO 0  35       4.275  16.897  13.110  1.00  0.00           H  
ATOM    522  HB2 PRO 0  35       3.660  15.714  11.831  1.00  0.00           H  
ATOM    523  HG2 PRO 0  35       3.994  13.940  13.458  1.00  0.00           H  
ATOM    524  HG3 PRO 0  35       5.436  14.813  13.679  1.00  0.00           H  
ATOM    525  N   VAL 0  36       0.956  14.042  13.206  1.00  0.00      R00  N  
ATOM    526  CA  VAL 0  36       0.010  13.093  12.593  1.00  0.00      R00  C  
ATOM    527  C   VAL 0  36      -1.531  13.282  12.955  1.00  0.00      R00  C  
ATOM    528  O   VAL 0  36      -2.118  12.421  13.632  1.00  0.00      R00  O  
ATOM    529  CB  VAL 0  36       0.432  11.643  12.932  1.00  0.00      R00  C  
ATOM    530  CG1 VAL 0  36       1.573  11.187  12.019  1.00  0.00      R00  C  
ATOM    531  CG2 VAL 0  36       0.697  11.438  14.469  1.00  0.00      R00  C  
ATOM    532  H   VAL 0  36       1.687  13.672  13.797  1.00  0.00      R00  H  
ATOM    533  HA  VAL 0  36       0.062  13.141  11.506  1.00  0.00           H  
ATOM    534  HB  VAL 0  36      -0.426  11.016  12.690  1.00  0.00           H  
ATOM    535 HG11 VAL 0  36       2.308  10.576  12.544  1.00  0.00           H  
ATOM    536 HG12 VAL 0  36       1.191  10.531  11.236  1.00  0.00           H  
ATOM    537 HG13 VAL 0  36       2.204  11.984  11.625  1.00  0.00           H  
ATOM    538 HG21 VAL 0  36       1.029  10.405  14.571  1.00  0.00           H  
ATOM    539 HG22 VAL 0  36       1.387  12.143  14.933  1.00  0.00           H  
ATOM    540 HG23 VAL 0  36      -0.148  11.312  15.146  1.00  0.00           H  
ATOM    541  N   VAL 0  37      -1.978  14.553  12.693  1.00  0.00      R00  N  
ATOM    542  CA  VAL 0  37      -3.231  15.220  13.001  1.00  0.00      R00  C  
ATOM    543  C   VAL 0  37      -4.549  14.493  12.577  1.00  0.00      R00  C  
ATOM    544  O   VAL 0  37      -5.452  15.095  11.992  1.00  0.00      R00  O  
ATOM    545  CB  VAL 0  37      -3.186  16.651  12.470  1.00  0.00      R00  C  
ATOM    546  CG1 VAL 0  37      -2.067  17.492  13.089  1.00  0.00      R00  C  
ATOM    547  CG2 VAL 0  37      -3.174  16.882  10.959  1.00  0.00      R00  C  
ATOM    548  H   VAL 0  37      -1.440  15.164  12.095  1.00  0.00      R00  H  
ATOM    549  HA  VAL 0  37      -3.248  15.127  14.087  1.00  0.00           H  
ATOM    550  HB  VAL 0  37      -4.076  17.184  12.804  1.00  0.00           H  
ATOM    551 HG11 VAL 0  37      -1.939  18.505  12.707  1.00  0.00           H  
ATOM    552 HG12 VAL 0  37      -2.238  17.587  14.161  1.00  0.00           H  
ATOM    553 HG13 VAL 0  37      -1.056  17.147  12.872  1.00  0.00           H  
ATOM    554 HG21 VAL 0  37      -2.285  16.397  10.556  1.00  0.00           H  
ATOM    555 HG22 VAL 0  37      -3.982  16.321  10.490  1.00  0.00           H  
ATOM    556 HG23 VAL 0  37      -3.118  17.947  10.731  1.00  0.00           H  
ATOM    557  N   TYR 0  38      -4.589  13.173  12.717  1.00  0.00      R00  N  
ATOM    558  CA  TYR 0  38      -5.695  12.307  12.253  1.00  0.00      R00  C  
ATOM    559  C   TYR 0  38      -7.093  12.773  12.698  1.00  0.00      R00  C  
ATOM    560  O   TYR 0  38      -8.014  12.646  11.867  1.00  0.00      R00  O  
ATOM    561  CB  TYR 0  38      -5.331  10.894  12.784  1.00  0.00      R00  C  
ATOM    562  CG  TYR 0  38      -5.679  10.659  14.278  1.00  0.00      R00  C  
ATOM    563  CD1 TYR 0  38      -6.739   9.763  14.542  1.00  0.00      R00  C  
ATOM    564  CE1 TYR 0  38      -7.143   9.648  15.919  1.00  0.00      R00  C  
ATOM    565  CD2 TYR 0  38      -5.016  11.275  15.359  1.00  0.00      R00  C  
ATOM    566  CE2 TYR 0  38      -5.376  11.084  16.689  1.00  0.00      R00  C  
ATOM    567  CZ  TYR 0  38      -6.480  10.374  16.981  1.00  0.00      R00  C  
ATOM    568  OH  TYR 0  38      -6.801  10.203  18.295  1.00  0.00      R00  O  
ATOM    569  H   TYR 0  38      -3.897  12.711  13.289  1.00  0.00      R00  H  
ATOM    570  HH  TYR 0  38      -6.688  10.954  18.883  1.00  0.00      R00  H  
ATOM    571  HA  TYR 0  38      -5.716  12.220  11.166  1.00  0.00           H  
ATOM    572  HB3 TYR 0  38      -4.284  10.721  12.534  1.00  0.00           H  
ATOM    573  HB2 TYR 0  38      -5.813  10.169  12.127  1.00  0.00           H  
ATOM    574  HD1 TYR 0  38      -7.127   9.123  13.764  1.00  0.00           H  
ATOM    575  HE1 TYR 0  38      -8.000   9.042  16.175  1.00  0.00           H  
ATOM    576  HD2 TYR 0  38      -4.152  11.886  15.141  1.00  0.00           H  
ATOM    577  HE2 TYR 0  38      -4.748  11.513  17.455  1.00  0.00           H  
ATOM    578  N   VAL 0  39      -7.293  13.336  13.888  1.00  0.00      R00  N  
ATOM    579  CA  VAL 0  39      -8.590  13.798  14.378  1.00  0.00      R00  C  
ATOM    580  C   VAL 0  39      -9.259  14.879  13.500  1.00  0.00      R00  C  
ATOM    581  O   VAL 0  39     -10.525  14.816  13.258  1.00  0.00      R00  O  
ATOM    582  CB  VAL 0  39      -8.477  14.367  15.869  1.00  0.00      R00  C  
ATOM    583  CG1 VAL 0  39      -8.578  13.315  16.851  1.00  0.00      R00  C  
ATOM    584  CG2 VAL 0  39      -7.211  15.199  16.065  1.00  0.00      R00  C  
ATOM    585  H   VAL 0  39      -6.442  13.557  14.384  1.00  0.00      R00  H  
ATOM    586  HA  VAL 0  39      -9.257  12.940  14.297  1.00  0.00           H  
ATOM    587  HB  VAL 0  39      -9.310  15.025  16.119  1.00  0.00           H  
ATOM    588 HG11 VAL 0  39      -7.654  12.767  16.668  1.00  0.00           H  
ATOM    589 HG12 VAL 0  39      -8.636  13.526  17.919  1.00  0.00           H  
ATOM    590 HG13 VAL 0  39      -9.397  12.599  16.789  1.00  0.00           H  
ATOM    591 HG21 VAL 0  39      -6.314  14.583  16.011  1.00  0.00           H  
ATOM    592 HG22 VAL 0  39      -7.068  15.993  15.332  1.00  0.00           H  
ATOM    593 HG23 VAL 0  39      -7.239  15.685  17.040  1.00  0.00           H  
ATOM    594  N   VAL 0  40      -8.570  15.843  12.867  1.00  0.00      R00  N  
ATOM    595  CA  VAL 0  40      -9.047  16.897  11.927  1.00  0.00      R00  C  
ATOM    596  C   VAL 0  40      -8.960  16.382  10.474  1.00  0.00      R00  C  
ATOM    597  O   VAL 0  40      -9.526  16.974   9.539  1.00  0.00      R00  O  
ATOM    598  CB  VAL 0  40      -8.203  18.223  12.136  1.00  0.00      R00  C  
ATOM    599  CG1 VAL 0  40      -8.512  18.772  13.578  1.00  0.00      R00  C  
ATOM    600  CG2 VAL 0  40      -6.774  18.166  11.850  1.00  0.00      R00  C  
ATOM    601  H   VAL 0  40      -7.581  15.691  12.731  1.00  0.00      R00  H  
ATOM    602  HA  VAL 0  40     -10.127  17.016  12.020  1.00  0.00           H  
ATOM    603  HB  VAL 0  40      -8.658  18.729  11.285  1.00  0.00           H  
ATOM    604 HG11 VAL 0  40      -8.182  18.070  14.343  1.00  0.00           H  
ATOM    605 HG12 VAL 0  40      -8.063  19.736  13.817  1.00  0.00           H  
ATOM    606 HG13 VAL 0  40      -9.584  18.887  13.738  1.00  0.00           H  
ATOM    607 HG21 VAL 0  40      -6.226  17.521  12.536  1.00  0.00           H  
ATOM    608 HG22 VAL 0  40      -6.781  17.767  10.836  1.00  0.00           H  
ATOM    609 HG23 VAL 0  40      -6.263  19.129  11.831  1.00  0.00           H  
ATOM    610  N   ALA 0  41      -8.178  15.298  10.282  1.00  0.00      R00  N  
ATOM    611  CA  ALA 0  41      -7.943  14.808   8.947  1.00  0.00      R00  C  
ATOM    612  C   ALA 0  41      -9.046  13.857   8.509  1.00  0.00      R00  C  
ATOM    613  O   ALA 0  41      -9.089  13.479   7.388  1.00  0.00      R00  O  
ATOM    614  CB  ALA 0  41      -6.490  14.296   8.808  1.00  0.00      R00  C  
ATOM    615  H   ALA 0  41      -7.890  14.688  11.034  1.00  0.00      R00  H  
ATOM    616  HA  ALA 0  41      -8.069  15.678   8.302  1.00  0.00           H  
ATOM    617  HB1 ALA 0  41      -5.683  15.018   8.933  1.00  0.00           H  
ATOM    618  HB2 ALA 0  41      -6.105  13.380   9.257  1.00  0.00           H  
ATOM    619  HB3 ALA 0  41      -6.445  13.969   7.770  1.00  0.00           H  
ATOM    620  N   GLN 0  42     -10.063  13.495   9.356  1.00  0.00      R00  N  
ATOM    621  CA  GLN 0  42     -11.257  12.680   9.051  1.00  0.00      R00  C  
ATOM    622  C   GLN 0  42     -12.001  13.194   7.784  1.00  0.00      R00  C  
ATOM    623  O   GLN 0  42     -12.410  12.329   6.989  1.00  0.00      R00  O  
ATOM    624  CB  GLN 0  42     -12.250  12.603  10.163  1.00  0.00      R00  C  
ATOM    625  CG  GLN 0  42     -11.595  11.803  11.332  1.00  0.00      R00  C  
ATOM    626  CD  GLN 0  42     -12.500  11.851  12.607  1.00  0.00      R00  C  
ATOM    627  OE1 GLN 0  42     -13.278  10.928  12.909  1.00  0.00      R00  O  
ATOM    628  NE2 GLN 0  42     -12.520  13.028  13.222  1.00  0.00      R00  N  
ATOM    629  H   GLN 0  42      -9.960  13.716  10.336  1.00  0.00      R00  H  
ATOM    630 HE21 GLN 0  42     -13.167  13.174  13.984  1.00  0.00      R00  H  
ATOM    631 HE22 GLN 0  42     -11.699  13.611  13.148  1.00  0.00      R00  H  
ATOM    632  HA  GLN 0  42     -10.910  11.687   8.764  1.00  0.00           H  
ATOM    633  HB3 GLN 0  42     -13.064  11.975   9.801  1.00  0.00           H  
ATOM    634  HB2 GLN 0  42     -12.540  13.584  10.541  1.00  0.00           H  
ATOM    635  HG3 GLN 0  42     -10.656  12.201  11.716  1.00  0.00           H  
ATOM    636  HG2 GLN 0  42     -11.411  10.767  11.046  1.00  0.00           H  
ATOM    637  N   VAL 0  43     -12.075  14.451   7.445  1.00  0.00      R00  N  
ATOM    638  CA  VAL 0  43     -12.731  15.000   6.231  1.00  0.00      R00  C  
ATOM    639  C   VAL 0  43     -11.943  14.609   4.984  1.00  0.00      R00  C  
ATOM    640  O   VAL 0  43     -12.605  14.518   3.945  1.00  0.00      R00  O  
ATOM    641  CB  VAL 0  43     -12.857  16.475   6.267  1.00  0.00      R00  C  
ATOM    642  CG1 VAL 0  43     -13.771  16.797   7.384  1.00  0.00      R00  C  
ATOM    643  CG2 VAL 0  43     -11.584  17.416   6.309  1.00  0.00      R00  C  
ATOM    644  H   VAL 0  43     -11.627  15.154   8.016  1.00  0.00      R00  H  
ATOM    645  HA  VAL 0  43     -13.748  14.627   6.110  1.00  0.00           H  
ATOM    646  HB  VAL 0  43     -13.406  16.713   5.356  1.00  0.00           H  
ATOM    647 HG11 VAL 0  43     -13.899  17.879   7.394  1.00  0.00           H  
ATOM    648 HG12 VAL 0  43     -14.747  16.390   7.122  1.00  0.00           H  
ATOM    649 HG13 VAL 0  43     -13.457  16.516   8.389  1.00  0.00           H  
ATOM    650 HG21 VAL 0  43     -11.846  18.370   6.766  1.00  0.00           H  
ATOM    651 HG22 VAL 0  43     -10.752  16.840   6.715  1.00  0.00           H  
ATOM    652 HG23 VAL 0  43     -11.306  17.530   5.261  1.00  0.00           H  
ATOM    653  N   LEU 0  44     -10.640  14.488   5.189  1.00  0.00      R00  N  
ATOM    654  CA  LEU 0  44      -9.672  14.177   4.183  1.00  0.00      R00  C  
ATOM    655  C   LEU 0  44      -9.724  12.649   3.865  1.00  0.00      R00  C  
ATOM    656  O   LEU 0  44      -9.697  12.256   2.695  1.00  0.00      R00  O  
ATOM    657  CB  LEU 0  44      -8.286  14.576   4.624  1.00  0.00      R00  C  
ATOM    658  CG  LEU 0  44      -8.186  16.087   4.942  1.00  0.00      R00  C  
ATOM    659  CD1 LEU 0  44      -6.788  16.516   5.533  1.00  0.00      R00  C  
ATOM    660  CD2 LEU 0  44      -8.490  16.954   3.649  1.00  0.00      R00  C  
ATOM    661  H   LEU 0  44     -10.366  14.478   6.161  1.00  0.00      R00  H  
ATOM    662  HA  LEU 0  44      -9.833  14.490   3.152  1.00  0.00           H  
ATOM    663  HB3 LEU 0  44      -7.591  14.276   3.840  1.00  0.00           H  
ATOM    664  HB2 LEU 0  44      -7.927  13.863   5.366  1.00  0.00           H  
ATOM    665  HG  LEU 0  44      -8.704  16.220   5.892  1.00  0.00           H  
ATOM    666 HD11 LEU 0  44      -6.264  15.583   5.742  1.00  0.00           H  
ATOM    667 HD12 LEU 0  44      -6.109  16.988   4.823  1.00  0.00           H  
ATOM    668 HD13 LEU 0  44      -6.910  17.165   6.400  1.00  0.00           H  
ATOM    669 HD21 LEU 0  44      -9.407  17.528   3.782  1.00  0.00           H  
ATOM    670 HD22 LEU 0  44      -7.710  17.712   3.564  1.00  0.00           H  
ATOM    671 HD23 LEU 0  44      -8.487  16.546   2.639  1.00  0.00           H  
ATOM    672  N   TYR 0  45      -9.914  11.811   4.893  1.00  0.00      R00  N  
ATOM    673  CA  TYR 0  45     -10.043  10.322   4.699  1.00  0.00      R00  C  
ATOM    674  C   TYR 0  45     -11.389   9.926   4.039  1.00  0.00      R00  C  
ATOM    675  O   TYR 0  45     -11.586   8.731   3.808  1.00  0.00      R00  O  
ATOM    676  CB  TYR 0  45      -9.565   9.451   5.900  1.00  0.00      R00  C  
ATOM    677  CG  TYR 0  45      -8.196  10.039   6.415  1.00  0.00      R00  C  
ATOM    678  CD1 TYR 0  45      -7.969  10.241   7.764  1.00  0.00      R00  C  
ATOM    679  CE1 TYR 0  45      -6.705  10.663   8.191  1.00  0.00      R00  C  
ATOM    680  CD2 TYR 0  45      -7.100  10.217   5.500  1.00  0.00      R00  C  
ATOM    681  CE2 TYR 0  45      -5.797  10.526   5.960  1.00  0.00      R00  C  
ATOM    682  CZ  TYR 0  45      -5.562  10.804   7.323  1.00  0.00      R00  C  
ATOM    683  OH  TYR 0  45      -4.369  11.262   7.735  1.00  0.00      R00  O  
ATOM    684  H   TYR 0  45      -9.863  12.115   5.855  1.00  0.00      R00  H  
ATOM    685  HH  TYR 0  45      -3.627  11.394   7.140  1.00  0.00      R00  H  
ATOM    686  HA  TYR 0  45      -9.303  10.192   3.909  1.00  0.00           H  
ATOM    687  HB3 TYR 0  45      -9.338   8.451   5.531  1.00  0.00           H  
ATOM    688  HB2 TYR 0  45     -10.379   9.486   6.624  1.00  0.00           H  
ATOM    689  HD1 TYR 0  45      -8.823  10.125   8.414  1.00  0.00           H  
ATOM    690  HE1 TYR 0  45      -6.588  10.907   9.237  1.00  0.00           H  
ATOM    691  HD2 TYR 0  45      -7.112  10.162   4.421  1.00  0.00           H  
ATOM    692  HE2 TYR 0  45      -5.045  10.746   5.217  1.00  0.00           H  
ATOM    693  N   ALA 0  46     -12.244  10.872   3.751  1.00  0.00      R00  N  
ATOM    694  CA  ALA 0  46     -13.548  10.737   3.041  1.00  0.00      R00  C  
ATOM    695  C   ALA 0  46     -13.169  10.779   1.564  1.00  0.00      R00  C  
ATOM    696  O   ALA 0  46     -13.374   9.785   0.884  1.00  0.00      R00  O  
ATOM    697  CB  ALA 0  46     -14.682  11.738   3.412  1.00  0.00      R00  C  
ATOM    698  H   ALA 0  46     -11.935  11.771   4.092  1.00  0.00      R00  H  
ATOM    699  HA  ALA 0  46     -13.819   9.692   3.191  1.00  0.00           H  
ATOM    700  HB1 ALA 0  46     -14.329  12.567   4.025  1.00  0.00           H  
ATOM    701  HB2 ALA 0  46     -15.054  12.208   2.502  1.00  0.00           H  
ATOM    702  HB3 ALA 0  46     -15.509  11.246   3.924  1.00  0.00           H  
ATOM    703  N   ILE 0  47     -12.541  11.917   1.163  1.00  0.00      R00  N  
ATOM    704  CA  ILE 0  47     -12.226  12.256  -0.218  1.00  0.00      R00  C  
ATOM    705  C   ILE 0  47     -11.387  11.111  -0.836  1.00  0.00      R00  C  
ATOM    706  O   ILE 0  47     -11.686  10.776  -1.992  1.00  0.00      R00  O  
ATOM    707  CB  ILE 0  47     -11.343  13.597  -0.271  1.00  0.00      R00  C  
ATOM    708  CG2 ILE 0  47     -10.940  14.003  -1.657  1.00  0.00      R00  C  
ATOM    709  CG1 ILE 0  47     -12.046  14.685   0.498  1.00  0.00      R00  C  
ATOM    710  CD1 ILE 0  47     -11.278  16.086   0.585  1.00  0.00      R00  C  
ATOM    711  H   ILE 0  47     -12.307  12.571   1.896  1.00  0.00      R00  H  
ATOM    712  HA  ILE 0  47     -13.129  12.344  -0.822  1.00  0.00           H  
ATOM    713  HB  ILE 0  47     -10.476  13.318   0.328  1.00  0.00           H  
ATOM    714 HG21 ILE 0  47     -10.317  14.898  -1.638  1.00  0.00           H  
ATOM    715 HG22 ILE 0  47     -10.360  13.300  -2.254  1.00  0.00           H  
ATOM    716 HG23 ILE 0  47     -11.821  14.103  -2.291  1.00  0.00           H  
ATOM    717 HG13 ILE 0  47     -12.247  14.445   1.542  1.00  0.00           H  
ATOM    718 HG12 ILE 0  47     -13.011  14.832   0.011  1.00  0.00           H  
ATOM    719 HD11 ILE 0  47     -10.271  16.119   0.168  1.00  0.00           H  
ATOM    720 HD12 ILE 0  47     -11.785  16.903   0.072  1.00  0.00           H  
ATOM    721 HD13 ILE 0  47     -11.165  16.461   1.602  1.00  0.00           H  
ATOM    722  N   VAL 0  48     -10.419  10.457  -0.115  1.00  0.00      R00  N  
ATOM    723  CA  VAL 0  48      -9.598   9.334  -0.667  1.00  0.00      R00  C  
ATOM    724  C   VAL 0  48     -10.387   8.098  -1.136  1.00  0.00      R00  C  
ATOM    725  O   VAL 0  48      -9.990   7.398  -2.095  1.00  0.00      R00  O  
ATOM    726  CB  VAL 0  48      -8.587   8.811   0.316  1.00  0.00      R00  C  
ATOM    727  CG1 VAL 0  48      -7.662  10.011   0.716  1.00  0.00      R00  C  
ATOM    728  CG2 VAL 0  48      -9.206   8.219   1.589  1.00  0.00      R00  C  
ATOM    729  H   VAL 0  48     -10.294  10.838   0.812  1.00  0.00      R00  H  
ATOM    730  HA  VAL 0  48      -8.993   9.761  -1.467  1.00  0.00           H  
ATOM    731  HB  VAL 0  48      -7.878   8.102  -0.113  1.00  0.00           H  
ATOM    732 HG11 VAL 0  48      -8.307  10.802   1.100  1.00  0.00           H  
ATOM    733 HG12 VAL 0  48      -7.004   9.590   1.476  1.00  0.00           H  
ATOM    734 HG13 VAL 0  48      -7.029  10.321  -0.116  1.00  0.00           H  
ATOM    735 HG21 VAL 0  48      -9.693   7.256   1.439  1.00  0.00           H  
ATOM    736 HG22 VAL 0  48      -8.386   8.103   2.298  1.00  0.00           H  
ATOM    737 HG23 VAL 0  48      -9.947   8.859   2.067  1.00  0.00           H  
ATOM    738  N   CYS 0  49     -11.488   7.788  -0.411  1.00  0.00      R00  N  
ATOM    739  CA  CYS 0  49     -12.358   6.588  -0.577  1.00  0.00      R00  C  
ATOM    740  C   CYS 0  49     -13.300   6.906  -1.772  1.00  0.00      R00  C  
ATOM    741  O   CYS 0  49     -13.612   5.978  -2.501  1.00  0.00      R00  O  
ATOM    742  CB  CYS 0  49     -13.145   6.352   0.741  1.00  0.00      R00  C  
ATOM    743  SG  CYS 0  49     -13.657   4.612   0.968  1.00  0.00      R00  S  
ATOM    744  H   CYS 0  49     -11.887   8.484   0.203  1.00  0.00      R00  H  
ATOM    745  HA  CYS 0  49     -11.722   5.750  -0.864  1.00  0.00           H  
ATOM    746  HB3 CYS 0  49     -14.070   6.922   0.832  1.00  0.00           H  
ATOM    747  HB2 CYS 0  49     -12.496   6.600   1.581  1.00  0.00           H  
ATOM    748  HG  CYS 0  49     -14.373   4.560  -0.159  1.00  0.00           H  
ATOM    749  N   VAL 0  50     -13.806   8.160  -1.917  1.00  0.00      R00  N  
ATOM    750  CA  VAL 0  50     -14.804   8.459  -2.960  1.00  0.00      R00  C  
ATOM    751  C   VAL 0  50     -14.067   8.371  -4.384  1.00  0.00      R00  C  
ATOM    752  O   VAL 0  50     -14.666   7.877  -5.352  1.00  0.00      R00  O  
ATOM    753  CB  VAL 0  50     -15.391   9.864  -2.829  1.00  0.00      R00  C  
ATOM    754  CG1 VAL 0  50     -16.496  10.248  -3.845  1.00  0.00      R00  C  
ATOM    755  CG2 VAL 0  50     -15.888  10.174  -1.413  1.00  0.00      R00  C  
ATOM    756  H   VAL 0  50     -13.550   8.997  -1.414  1.00  0.00      R00  H  
ATOM    757  HA  VAL 0  50     -15.562   7.676  -2.971  1.00  0.00           H  
ATOM    758  HB  VAL 0  50     -14.550  10.523  -3.044  1.00  0.00           H  
ATOM    759 HG11 VAL 0  50     -17.151  11.093  -3.635  1.00  0.00           H  
ATOM    760 HG12 VAL 0  50     -15.977  10.447  -4.783  1.00  0.00           H  
ATOM    761 HG13 VAL 0  50     -17.280   9.490  -3.882  1.00  0.00           H  
ATOM    762 HG21 VAL 0  50     -16.631  10.968  -1.328  1.00  0.00           H  
ATOM    763 HG22 VAL 0  50     -16.410   9.288  -1.053  1.00  0.00           H  
ATOM    764 HG23 VAL 0  50     -15.074  10.481  -0.757  1.00  0.00           H  
ATOM    765  N   VAL 0  51     -12.742   8.794  -4.502  1.00  0.00      R00  N  
ATOM    766  CA  VAL 0  51     -12.009   8.937  -5.770  1.00  0.00      R00  C  
ATOM    767  C   VAL 0  51     -11.352   7.508  -5.960  1.00  0.00      R00  C  
ATOM    768  O   VAL 0  51     -10.939   7.143  -7.054  1.00  0.00      R00  O  
ATOM    769  CB  VAL 0  51     -10.906   9.995  -5.639  1.00  0.00      R00  C  
ATOM    770  CG1 VAL 0  51     -11.519  11.375  -5.415  1.00  0.00      R00  C  
ATOM    771  CG2 VAL 0  51      -9.734   9.781  -4.656  1.00  0.00      R00  C  
ATOM    772  H   VAL 0  51     -12.286   9.183  -3.689  1.00  0.00      R00  H  
ATOM    773  HA  VAL 0  51     -12.727   9.249  -6.528  1.00  0.00           H  
ATOM    774  HB  VAL 0  51     -10.461   9.885  -6.628  1.00  0.00           H  
ATOM    775 HG11 VAL 0  51     -12.440  11.440  -5.995  1.00  0.00           H  
ATOM    776 HG12 VAL 0  51     -11.708  11.603  -4.366  1.00  0.00           H  
ATOM    777 HG13 VAL 0  51     -10.876  12.200  -5.720  1.00  0.00           H  
ATOM    778 HG21 VAL 0  51      -8.784  10.314  -4.685  1.00  0.00           H  
ATOM    779 HG22 VAL 0  51     -10.051  10.099  -3.663  1.00  0.00           H  
ATOM    780 HG23 VAL 0  51      -9.454   8.735  -4.534  1.00  0.00           H  
ATOM    781  N   GLY 0  52     -11.201   6.712  -4.895  1.00  0.00      R00  N  
ATOM    782  CA  GLY 0  52     -10.647   5.337  -5.040  1.00  0.00      R00  C  
ATOM    783  C   GLY 0  52     -11.643   4.365  -5.591  1.00  0.00      R00  C  
ATOM    784  O   GLY 0  52     -11.142   3.555  -6.395  1.00  0.00      R00  O  
ATOM    785  H   GLY 0  52     -11.622   6.911  -3.998  1.00  0.00      R00  H  
ATOM    786  HA3 GLY 0  52     -10.480   5.096  -3.991  1.00  0.00           H  
ATOM    787  HA2 GLY 0  52      -9.722   5.386  -5.615  1.00  0.00           H  
ATOM    788  N   LEU 0  53     -12.975   4.486  -5.289  1.00  0.00      R00  N  
ATOM    789  CA  LEU 0  53     -13.914   3.766  -6.055  1.00  0.00      R00  C  
ATOM    790  C   LEU 0  53     -13.881   4.144  -7.559  1.00  0.00      R00  C  
ATOM    791  O   LEU 0  53     -14.000   3.240  -8.429  1.00  0.00      R00  O  
ATOM    792  CB  LEU 0  53     -15.324   4.092  -5.513  1.00  0.00      R00  C  
ATOM    793  CG  LEU 0  53     -15.594   3.603  -4.048  1.00  0.00      R00  C  
ATOM    794  CD1 LEU 0  53     -16.693   4.412  -3.447  1.00  0.00      R00  C  
ATOM    795  CD2 LEU 0  53     -15.823   2.097  -3.977  1.00  0.00      R00  C  
ATOM    796  H   LEU 0  53     -13.360   5.191  -4.677  1.00  0.00      R00  H  
ATOM    797  HA  LEU 0  53     -13.750   2.688  -6.058  1.00  0.00           H  
ATOM    798  HB3 LEU 0  53     -16.089   3.668  -6.162  1.00  0.00           H  
ATOM    799  HB2 LEU 0  53     -15.396   5.173  -5.638  1.00  0.00           H  
ATOM    800  HG  LEU 0  53     -14.703   3.864  -3.477  1.00  0.00           H  
ATOM    801 HD11 LEU 0  53     -16.648   5.463  -3.733  1.00  0.00           H  
ATOM    802 HD12 LEU 0  53     -17.653   4.103  -3.860  1.00  0.00           H  
ATOM    803 HD13 LEU 0  53     -16.676   4.304  -2.363  1.00  0.00           H  
ATOM    804 HD21 LEU 0  53     -16.703   1.782  -3.417  1.00  0.00           H  
ATOM    805 HD22 LEU 0  53     -15.846   1.580  -4.936  1.00  0.00           H  
ATOM    806 HD23 LEU 0  53     -14.973   1.622  -3.488  1.00  0.00           H  
ATOM    807  N   LEU 0  54     -13.769   5.428  -7.881  1.00  0.00      R00  N  
ATOM    808  CA  LEU 0  54     -13.678   5.892  -9.258  1.00  0.00      R00  C  
ATOM    809  C   LEU 0  54     -12.476   5.297 -10.026  1.00  0.00      R00  C  
ATOM    810  O   LEU 0  54     -12.674   4.792 -11.114  1.00  0.00      R00  O  
ATOM    811  CB  LEU 0  54     -13.828   7.401  -9.374  1.00  0.00      R00  C  
ATOM    812  CG  LEU 0  54     -15.086   7.967  -8.846  1.00  0.00      R00  C  
ATOM    813  CD1 LEU 0  54     -14.968   9.472  -8.547  1.00  0.00      R00  C  
ATOM    814  CD2 LEU 0  54     -16.352   7.598  -9.608  1.00  0.00      R00  C  
ATOM    815  H   LEU 0  54     -13.777   6.108  -7.134  1.00  0.00      R00  H  
ATOM    816  HA  LEU 0  54     -14.559   5.526  -9.785  1.00  0.00           H  
ATOM    817  HB3 LEU 0  54     -13.894   7.553 -10.451  1.00  0.00           H  
ATOM    818  HB2 LEU 0  54     -12.970   7.880  -8.902  1.00  0.00           H  
ATOM    819  HG  LEU 0  54     -15.185   7.553  -7.842  1.00  0.00           H  
ATOM    820 HD11 LEU 0  54     -14.609   9.527  -7.520  1.00  0.00           H  
ATOM    821 HD12 LEU 0  54     -14.187   9.831  -9.218  1.00  0.00           H  
ATOM    822 HD13 LEU 0  54     -15.853  10.071  -8.763  1.00  0.00           H  
ATOM    823 HD21 LEU 0  54     -17.251   7.536  -8.995  1.00  0.00           H  
ATOM    824 HD22 LEU 0  54     -16.508   8.427 -10.298  1.00  0.00           H  
ATOM    825 HD23 LEU 0  54     -16.287   6.675 -10.185  1.00  0.00           H  
ATOM    826  N   GLY 0  55     -11.329   5.239  -9.270  1.00  0.00      R00  N  
ATOM    827  CA  GLY 0  55     -10.092   4.586  -9.680  1.00  0.00      R00  C  
ATOM    828  C   GLY 0  55     -10.293   3.063  -9.925  1.00  0.00      R00  C  
ATOM    829  O   GLY 0  55     -10.022   2.655 -11.037  1.00  0.00      R00  O  
ATOM    830  H   GLY 0  55     -11.245   5.803  -8.436  1.00  0.00      R00  H  
ATOM    831  HA3 GLY 0  55      -9.322   4.813  -8.943  1.00  0.00           H  
ATOM    832  HA2 GLY 0  55      -9.572   5.149 -10.456  1.00  0.00           H  
ATOM    833  N   ASN 0  56     -10.873   2.343  -8.947  1.00  0.00      R00  N  
ATOM    834  CA  ASN 0  56     -11.018   0.890  -8.903  1.00  0.00      R00  C  
ATOM    835  C   ASN 0  56     -11.864   0.344 -10.046  1.00  0.00      R00  C  
ATOM    836  O   ASN 0  56     -11.646  -0.733 -10.568  1.00  0.00      R00  O  
ATOM    837  CB  ASN 0  56     -11.613   0.451  -7.527  1.00  0.00      R00  C  
ATOM    838  CG  ASN 0  56     -11.944  -1.045  -7.296  1.00  0.00      R00  C  
ATOM    839  OD1 ASN 0  56     -13.074  -1.415  -7.580  1.00  0.00      R00  O  
ATOM    840  ND2 ASN 0  56     -10.989  -1.871  -6.832  1.00  0.00      R00  N  
ATOM    841  H   ASN 0  56     -11.197   2.907  -8.174  1.00  0.00      R00  H  
ATOM    842 HD21 ASN 0  56     -11.129  -2.871  -6.819  1.00  0.00      R00  H  
ATOM    843 HD22 ASN 0  56     -10.035  -1.540  -6.792  1.00  0.00      R00  H  
ATOM    844  HA  ASN 0  56     -10.039   0.417  -8.982  1.00  0.00           H  
ATOM    845  HB3 ASN 0  56     -12.495   1.077  -7.387  1.00  0.00           H  
ATOM    846  HB2 ASN 0  56     -10.851   0.737  -6.802  1.00  0.00           H  
ATOM    847  N   THR 0  57     -12.762   1.210 -10.593  1.00  0.00      R00  N  
ATOM    848  CA  THR 0  57     -13.778   1.027 -11.627  1.00  0.00      R00  C  
ATOM    849  C   THR 0  57     -13.568   1.575 -13.085  1.00  0.00      R00  C  
ATOM    850  O   THR 0  57     -14.204   1.032 -13.992  1.00  0.00      R00  O  
ATOM    851  CB  THR 0  57     -15.206   1.382 -11.180  1.00  0.00      R00  C  
ATOM    852  OG1 THR 0  57     -15.169   2.799 -10.904  1.00  0.00      R00  O  
ATOM    853  CG2 THR 0  57     -15.745   0.530 -10.020  1.00  0.00      R00  C  
ATOM    854  H   THR 0  57     -12.734   2.096 -10.108  1.00  0.00      R00  H  
ATOM    855  HG1 THR 0  57     -14.724   2.959 -10.069  1.00  0.00      R00  H  
ATOM    856  HA  THR 0  57     -13.780  -0.051 -11.787  1.00  0.00           H  
ATOM    857  HB  THR 0  57     -15.876   1.092 -11.990  1.00  0.00           H  
ATOM    858 HG21 THR 0  57     -16.826   0.523 -10.160  1.00  0.00           H  
ATOM    859 HG22 THR 0  57     -15.495  -0.531 -10.035  1.00  0.00           H  
ATOM    860 HG23 THR 0  57     -15.520   0.933  -9.033  1.00  0.00           H  
ATOM    861  N   LEU 0  58     -12.756   2.637 -13.311  1.00  0.00      R00  N  
ATOM    862  CA  LEU 0  58     -12.390   3.362 -14.480  1.00  0.00      R00  C  
ATOM    863  C   LEU 0  58     -11.665   2.396 -15.408  1.00  0.00      R00  C  
ATOM    864  O   LEU 0  58     -12.098   2.232 -16.559  1.00  0.00      R00  O  
ATOM    865  CB  LEU 0  58     -11.544   4.564 -14.012  1.00  0.00      R00  C  
ATOM    866  CG  LEU 0  58     -10.888   5.363 -15.196  1.00  0.00      R00  C  
ATOM    867  CD1 LEU 0  58     -12.002   6.004 -16.119  1.00  0.00      R00  C  
ATOM    868  CD2 LEU 0  58      -9.856   6.404 -14.662  1.00  0.00      R00  C  
ATOM    869  H   LEU 0  58     -12.340   3.002 -12.466  1.00  0.00      R00  H  
ATOM    870  HA  LEU 0  58     -13.265   3.715 -15.025  1.00  0.00           H  
ATOM    871  HB3 LEU 0  58     -10.788   4.215 -13.309  1.00  0.00           H  
ATOM    872  HB2 LEU 0  58     -12.210   5.298 -13.558  1.00  0.00           H  
ATOM    873  HG  LEU 0  58     -10.347   4.688 -15.859  1.00  0.00           H  
ATOM    874 HD11 LEU 0  58     -11.855   5.673 -17.147  1.00  0.00           H  
ATOM    875 HD12 LEU 0  58     -12.976   5.610 -15.830  1.00  0.00           H  
ATOM    876 HD13 LEU 0  58     -12.093   7.091 -16.117  1.00  0.00           H  
ATOM    877 HD21 LEU 0  58      -9.872   7.310 -15.267  1.00  0.00           H  
ATOM    878 HD22 LEU 0  58     -10.123   6.558 -13.616  1.00  0.00           H  
ATOM    879 HD23 LEU 0  58      -8.823   6.058 -14.654  1.00  0.00           H  
ATOM    880  N   VAL 0  59     -10.673   1.696 -14.874  1.00  0.00      R00  N  
ATOM    881  CA  VAL 0  59      -9.770   0.820 -15.601  1.00  0.00      R00  C  
ATOM    882  C   VAL 0  59     -10.455  -0.496 -16.034  1.00  0.00      R00  C  
ATOM    883  O   VAL 0  59      -9.988  -1.202 -16.951  1.00  0.00      R00  O  
ATOM    884  CB  VAL 0  59      -8.550   0.535 -14.762  1.00  0.00      R00  C  
ATOM    885  CG1 VAL 0  59      -7.597   1.779 -14.863  1.00  0.00      R00  C  
ATOM    886  CG2 VAL 0  59      -8.832   0.103 -13.314  1.00  0.00      R00  C  
ATOM    887  H   VAL 0  59     -10.363   1.764 -13.916  1.00  0.00      R00  H  
ATOM    888  HA  VAL 0  59      -9.371   1.237 -16.526  1.00  0.00           H  
ATOM    889  HB  VAL 0  59      -7.943  -0.260 -15.195  1.00  0.00           H  
ATOM    890 HG11 VAL 0  59      -7.179   1.845 -15.867  1.00  0.00           H  
ATOM    891 HG12 VAL 0  59      -8.163   2.695 -14.692  1.00  0.00           H  
ATOM    892 HG13 VAL 0  59      -6.818   1.733 -14.103  1.00  0.00           H  
ATOM    893 HG21 VAL 0  59      -9.264  -0.897 -13.351  1.00  0.00           H  
ATOM    894 HG22 VAL 0  59      -7.874  -0.021 -12.808  1.00  0.00           H  
ATOM    895 HG23 VAL 0  59      -9.569   0.666 -12.741  1.00  0.00           H  
ATOM    896  N   ILE 0  60     -11.565  -0.791 -15.438  1.00  0.00      R00  N  
ATOM    897  CA  ILE 0  60     -12.409  -1.917 -15.769  1.00  0.00      R00  C  
ATOM    898  C   ILE 0  60     -13.328  -1.591 -16.957  1.00  0.00      R00  C  
ATOM    899  O   ILE 0  60     -13.598  -2.444 -17.780  1.00  0.00      R00  O  
ATOM    900  CB  ILE 0  60     -13.375  -2.341 -14.563  1.00  0.00      R00  C  
ATOM    901  CG2 ILE 0  60     -14.364  -3.557 -14.919  1.00  0.00      R00  C  
ATOM    902  CG1 ILE 0  60     -12.605  -2.707 -13.253  1.00  0.00      R00  C  
ATOM    903  CD1 ILE 0  60     -13.471  -2.999 -12.029  1.00  0.00      R00  C  
ATOM    904  H   ILE 0  60     -11.847  -0.150 -14.710  1.00  0.00      R00  H  
ATOM    905  HA  ILE 0  60     -11.881  -2.812 -16.100  1.00  0.00           H  
ATOM    906  HB  ILE 0  60     -14.037  -1.537 -14.241  1.00  0.00           H  
ATOM    907 HG21 ILE 0  60     -13.856  -4.409 -15.371  1.00  0.00           H  
ATOM    908 HG22 ILE 0  60     -14.791  -4.089 -14.069  1.00  0.00           H  
ATOM    909 HG23 ILE 0  60     -15.137  -3.197 -15.598  1.00  0.00           H  
ATOM    910 HG13 ILE 0  60     -12.014  -1.851 -12.928  1.00  0.00           H  
ATOM    911 HG12 ILE 0  60     -11.925  -3.536 -13.454  1.00  0.00           H  
ATOM    912 HD11 ILE 0  60     -13.692  -4.060 -11.908  1.00  0.00           H  
ATOM    913 HD12 ILE 0  60     -12.983  -2.670 -11.112  1.00  0.00           H  
ATOM    914 HD13 ILE 0  60     -14.355  -2.365 -11.977  1.00  0.00           H  
ATOM    915  N   TYR 0  61     -13.898  -0.391 -17.045  1.00  0.00      R00  N  
ATOM    916  CA  TYR 0  61     -14.753  -0.042 -18.173  1.00  0.00      R00  C  
ATOM    917  C   TYR 0  61     -14.075   0.641 -19.378  1.00  0.00      R00  C  
ATOM    918  O   TYR 0  61     -14.639   0.635 -20.451  1.00  0.00      R00  O  
ATOM    919  CB  TYR 0  61     -15.897   0.895 -17.764  1.00  0.00      R00  C  
ATOM    920  CG  TYR 0  61     -16.768   0.375 -16.668  1.00  0.00      R00  C  
ATOM    921  CD1 TYR 0  61     -16.801   0.990 -15.387  1.00  0.00      R00  C  
ATOM    922  CE1 TYR 0  61     -17.617   0.408 -14.408  1.00  0.00      R00  C  
ATOM    923  CD2 TYR 0  61     -17.534  -0.738 -16.934  1.00  0.00      R00  C  
ATOM    924  CE2 TYR 0  61     -18.427  -1.233 -15.974  1.00  0.00      R00  C  
ATOM    925  CZ  TYR 0  61     -18.461  -0.684 -14.709  1.00  0.00      R00  C  
ATOM    926  OH  TYR 0  61     -19.327  -1.169 -13.748  1.00  0.00      R00  O  
ATOM    927  H   TYR 0  61     -13.685   0.334 -16.375  1.00  0.00      R00  H  
ATOM    928  HH  TYR 0  61     -19.763  -1.994 -13.974  1.00  0.00      R00  H  
ATOM    929  HA  TYR 0  61     -15.051  -0.959 -18.681  1.00  0.00           H  
ATOM    930  HB3 TYR 0  61     -16.664   1.006 -18.531  1.00  0.00           H  
ATOM    931  HB2 TYR 0  61     -15.593   1.897 -17.462  1.00  0.00           H  
ATOM    932  HD1 TYR 0  61     -16.239   1.887 -15.177  1.00  0.00           H  
ATOM    933  HE1 TYR 0  61     -17.608   0.910 -13.452  1.00  0.00           H  
ATOM    934  HD2 TYR 0  61     -17.351  -1.193 -17.897  1.00  0.00           H  
ATOM    935  HE2 TYR 0  61     -18.967  -2.164 -16.063  1.00  0.00           H  
ATOM    936  N   VAL 0  62     -12.829   1.224 -19.217  1.00  0.00      R00  N  
ATOM    937  CA  VAL 0  62     -12.041   1.842 -20.282  1.00  0.00      R00  C  
ATOM    938  C   VAL 0  62     -11.788   0.908 -21.533  1.00  0.00      R00  C  
ATOM    939  O   VAL 0  62     -11.471   1.443 -22.552  1.00  0.00      R00  O  
ATOM    940  CB  VAL 0  62     -10.663   2.335 -19.808  1.00  0.00      R00  C  
ATOM    941  CG1 VAL 0  62      -9.730   1.198 -19.536  1.00  0.00      R00  C  
ATOM    942  CG2 VAL 0  62      -9.891   3.313 -20.639  1.00  0.00      R00  C  
ATOM    943  H   VAL 0  62     -12.597   1.552 -18.290  1.00  0.00      R00  H  
ATOM    944  HA  VAL 0  62     -12.645   2.724 -20.496  1.00  0.00           H  
ATOM    945  HB  VAL 0  62     -10.784   2.725 -18.798  1.00  0.00           H  
ATOM    946 HG11 VAL 0  62      -9.440   0.662 -20.440  1.00  0.00           H  
ATOM    947 HG12 VAL 0  62      -8.829   1.484 -18.995  1.00  0.00           H  
ATOM    948 HG13 VAL 0  62     -10.113   0.480 -18.811  1.00  0.00           H  
ATOM    949 HG21 VAL 0  62      -8.919   3.575 -20.222  1.00  0.00           H  
ATOM    950 HG22 VAL 0  62      -9.749   2.955 -21.659  1.00  0.00           H  
ATOM    951 HG23 VAL 0  62     -10.489   4.225 -20.646  1.00  0.00           H  
ATOM    952  N   VAL 0  63     -11.971  -0.428 -21.448  1.00  0.00      R00  N  
ATOM    953  CA  VAL 0  63     -11.929  -1.451 -22.531  1.00  0.00      R00  C  
ATOM    954  C   VAL 0  63     -13.213  -1.367 -23.371  1.00  0.00      R00  C  
ATOM    955  O   VAL 0  63     -13.215  -1.866 -24.488  1.00  0.00      R00  O  
ATOM    956  CB  VAL 0  63     -11.932  -2.858 -21.859  1.00  0.00      R00  C  
ATOM    957  CG1 VAL 0  63     -10.780  -3.163 -20.839  1.00  0.00      R00  C  
ATOM    958  CG2 VAL 0  63     -13.285  -3.399 -21.403  1.00  0.00      R00  C  
ATOM    959  H   VAL 0  63     -12.412  -0.758 -20.601  1.00  0.00      R00  H  
ATOM    960  HA  VAL 0  63     -11.031  -1.383 -23.145  1.00  0.00           H  
ATOM    961  HB  VAL 0  63     -11.632  -3.602 -22.598  1.00  0.00           H  
ATOM    962 HG11 VAL 0  63      -9.814  -2.975 -21.308  1.00  0.00           H  
ATOM    963 HG12 VAL 0  63     -10.851  -2.338 -20.129  1.00  0.00           H  
ATOM    964 HG13 VAL 0  63     -10.841  -4.148 -20.378  1.00  0.00           H  
ATOM    965 HG21 VAL 0  63     -13.861  -3.734 -22.266  1.00  0.00           H  
ATOM    966 HG22 VAL 0  63     -13.172  -4.351 -20.883  1.00  0.00           H  
ATOM    967 HG23 VAL 0  63     -13.865  -2.620 -20.908  1.00  0.00           H  
ATOM    968  N   LEU 0  64     -14.234  -0.699 -22.813  1.00  0.00      R00  N  
ATOM    969  CA  LEU 0  64     -15.577  -0.682 -23.447  1.00  0.00      R00  C  
ATOM    970  C   LEU 0  64     -15.946   0.743 -23.849  1.00  0.00      R00  C  
ATOM    971  O   LEU 0  64     -16.883   0.916 -24.600  1.00  0.00      R00  O  
ATOM    972  CB  LEU 0  64     -16.526  -1.250 -22.371  1.00  0.00      R00  C  
ATOM    973  CG  LEU 0  64     -18.075  -1.167 -22.486  1.00  0.00      R00  C  
ATOM    974  CD1 LEU 0  64     -18.687  -1.569 -23.834  1.00  0.00      R00  C  
ATOM    975  CD2 LEU 0  64     -18.634  -1.888 -21.235  1.00  0.00      R00  C  
ATOM    976  H   LEU 0  64     -14.364  -0.330 -21.882  1.00  0.00      R00  H  
ATOM    977  HA  LEU 0  64     -15.649  -1.346 -24.309  1.00  0.00           H  
ATOM    978  HB3 LEU 0  64     -16.484  -0.574 -21.516  1.00  0.00           H  
ATOM    979  HB2 LEU 0  64     -16.246  -2.273 -22.122  1.00  0.00           H  
ATOM    980  HG  LEU 0  64     -18.265  -0.098 -22.389  1.00  0.00           H  
ATOM    981 HD11 LEU 0  64     -18.846  -2.646 -23.894  1.00  0.00           H  
ATOM    982 HD12 LEU 0  64     -19.651  -1.086 -23.991  1.00  0.00           H  
ATOM    983 HD13 LEU 0  64     -17.934  -1.384 -24.600  1.00  0.00           H  
ATOM    984 HD21 LEU 0  64     -19.475  -2.489 -21.583  1.00  0.00           H  
ATOM    985 HD22 LEU 0  64     -17.873  -2.530 -20.792  1.00  0.00           H  
ATOM    986 HD23 LEU 0  64     -19.031  -1.225 -20.466  1.00  0.00           H  
ATOM    987  N   ARG 0  65     -15.073   1.687 -23.535  1.00  0.00      R00  N  
ATOM    988  CA  ARG 0  65     -15.177   3.045 -23.943  1.00  0.00      R00  C  
ATOM    989  C   ARG 0  65     -14.057   3.431 -24.908  1.00  0.00      R00  C  
ATOM    990  O   ARG 0  65     -14.027   2.848 -26.029  1.00  0.00      R00  O  
ATOM    991  CB  ARG 0  65     -15.171   4.026 -22.658  1.00  0.00      R00  C  
ATOM    992  CG  ARG 0  65     -16.124   3.562 -21.511  1.00  0.00      R00  C  
ATOM    993  CD  ARG 0  65     -16.122   4.415 -20.241  1.00  0.00      R00  C  
ATOM    994  NE  ARG 0  65     -17.121   3.924 -19.203  1.00  0.00      R00  N  
ATOM    995  CZ  ARG 0  65     -17.206   4.276 -17.877  1.00  0.00      R00  C  
ATOM    996  NH1 ARG 0  65     -18.012   3.665 -16.986  1.00  0.00      R00  N  
ATOM    997  NH2 ARG 0  65     -16.403   5.229 -17.440  1.00  0.00      R00  N1+
ATOM    998  H   ARG 0  65     -14.188   1.374 -23.160  1.00  0.00      R00  H  
ATOM    999  HE  ARG 0  65     -17.665   3.162 -19.582  1.00  0.00      R00  H  
ATOM   1000 HH11 ARG 0  65     -17.866   3.770 -15.993  1.00  0.00      R00  H  
ATOM   1001 HH12 ARG 0  65     -18.744   3.047 -17.307  1.00  0.00      R00  H  
ATOM   1002 HH21 ARG 0  65     -16.450   5.524 -16.475  1.00  0.00      R00  H  
ATOM   1003 HH22 ARG 0  65     -15.693   5.637 -18.031  1.00  0.00      R00  H  
ATOM   1004  HA  ARG 0  65     -16.121   3.226 -24.456  1.00  0.00           H  
ATOM   1005  HB3 ARG 0  65     -15.450   5.057 -22.880  1.00  0.00           H  
ATOM   1006  HB2 ARG 0  65     -14.135   4.147 -22.342  1.00  0.00           H  
ATOM   1007  HG3 ARG 0  65     -15.876   2.576 -21.117  1.00  0.00           H  
ATOM   1008  HG2 ARG 0  65     -17.158   3.457 -21.839  1.00  0.00           H  
ATOM   1009  HD3 ARG 0  65     -16.029   5.465 -20.517  1.00  0.00           H  
ATOM   1010  HD2 ARG 0  65     -15.129   4.250 -19.824  1.00  0.00           H  
ATOM   1011  N   TYR 0  66     -13.218   4.506 -24.755  1.00  0.00      R00  N  
ATOM   1012  CA  TYR 0  66     -12.296   5.039 -25.775  1.00  0.00      R00  C  
ATOM   1013  C   TYR 0  66     -11.019   4.238 -25.882  1.00  0.00      R00  C  
ATOM   1014  O   TYR 0  66      -9.914   4.741 -25.709  1.00  0.00      R00  O  
ATOM   1015  CB  TYR 0  66     -12.058   6.593 -25.628  1.00  0.00      R00  C  
ATOM   1016  CG  TYR 0  66     -11.431   7.248 -24.401  1.00  0.00      R00  C  
ATOM   1017  CD1 TYR 0  66     -11.175   6.561 -23.231  1.00  0.00      R00  C  
ATOM   1018  CE1 TYR 0  66     -10.651   7.134 -22.096  1.00  0.00      R00  C  
ATOM   1019  CD2 TYR 0  66     -11.201   8.647 -24.386  1.00  0.00      R00  C  
ATOM   1020  CE2 TYR 0  66     -10.608   9.255 -23.264  1.00  0.00      R00  C  
ATOM   1021  CZ  TYR 0  66     -10.335   8.487 -22.099  1.00  0.00      R00  C  
ATOM   1022  OH  TYR 0  66      -9.770   9.102 -21.083  1.00  0.00      R00  O  
ATOM   1023  H   TYR 0  66     -13.228   4.926 -23.836  1.00  0.00      R00  H  
ATOM   1024  HH  TYR 0  66      -9.521  10.007 -21.286  1.00  0.00      R00  H  
ATOM   1025  HA  TYR 0  66     -12.807   4.959 -26.735  1.00  0.00           H  
ATOM   1026  HB3 TYR 0  66     -12.992   7.138 -25.766  1.00  0.00           H  
ATOM   1027  HB2 TYR 0  66     -11.291   6.766 -26.382  1.00  0.00           H  
ATOM   1028  HD1 TYR 0  66     -11.482   5.526 -23.253  1.00  0.00           H  
ATOM   1029  HE1 TYR 0  66     -10.544   6.533 -21.205  1.00  0.00           H  
ATOM   1030  HD2 TYR 0  66     -11.357   9.094 -25.357  1.00  0.00           H  
ATOM   1031  HE2 TYR 0  66     -10.256  10.276 -23.277  1.00  0.00           H  
ATOM   1032  N   SER 0  67     -11.207   3.020 -26.271  1.00  0.00      R00  N  
ATOM   1033  CA  SER 0  67     -10.102   2.181 -26.705  1.00  0.00      R00  C  
ATOM   1034  C   SER 0  67     -10.393   1.476 -28.065  1.00  0.00      R00  C  
ATOM   1035  O   SER 0  67     -11.559   1.244 -28.276  1.00  0.00      R00  O  
ATOM   1036  CB  SER 0  67      -9.680   1.226 -25.545  1.00  0.00      R00  C  
ATOM   1037  OG  SER 0  67     -10.792   0.455 -25.098  1.00  0.00      R00  O  
ATOM   1038  H   SER 0  67     -12.124   2.650 -26.476  1.00  0.00      R00  H  
ATOM   1039  HG  SER 0  67     -11.073   0.898 -24.294  1.00  0.00      R00  H  
ATOM   1040  HA  SER 0  67      -9.268   2.859 -26.890  1.00  0.00           H  
ATOM   1041  HB3 SER 0  67      -9.270   1.892 -24.786  1.00  0.00           H  
ATOM   1042  HB2 SER 0  67      -8.834   0.574 -25.763  1.00  0.00           H  
ATOM   1043  N   LYS 0  68      -9.307   1.021 -28.757  1.00  0.00      R00  N  
ATOM   1044  CA  LYS 0  68      -9.486  -0.055 -29.748  1.00  0.00      R00  C  
ATOM   1045  C   LYS 0  68      -9.981  -1.457 -29.227  1.00  0.00      R00  C  
ATOM   1046  O   LYS 0  68      -9.472  -2.450 -29.833  1.00  0.00      R00  O  
ATOM   1047  CB  LYS 0  68      -8.153  -0.154 -30.504  1.00  0.00      R00  C  
ATOM   1048  CG  LYS 0  68      -6.948  -0.640 -29.671  1.00  0.00      R00  C  
ATOM   1049  CD  LYS 0  68      -5.750  -1.110 -30.536  1.00  0.00      R00  C  
ATOM   1050  CE  LYS 0  68      -5.981  -2.375 -31.378  1.00  0.00      R00  C  
ATOM   1051  NZ  LYS 0  68      -4.808  -2.929 -32.051  1.00  0.00      R00  N1+
ATOM   1052  H   LYS 0  68      -8.378   1.383 -28.591  1.00  0.00      R00  H  
ATOM   1053  HZ1 LYS 0  68      -4.412  -2.190 -32.615  1.00  0.00      R00  H  
ATOM   1054  HZ2 LYS 0  68      -4.097  -3.208 -31.390  1.00  0.00      R00  H  
ATOM   1055  HZ3 LYS 0  68      -5.082  -3.724 -32.612  1.00  0.00      R00  H  
ATOM   1056  HA  LYS 0  68     -10.273   0.170 -30.468  1.00  0.00           H  
ATOM   1057  HB3 LYS 0  68      -7.915   0.773 -31.026  1.00  0.00           H  
ATOM   1058  HB2 LYS 0  68      -8.320  -0.818 -31.352  1.00  0.00           H  
ATOM   1059  HG3 LYS 0  68      -7.205  -1.475 -29.020  1.00  0.00           H  
ATOM   1060  HG2 LYS 0  68      -6.580   0.130 -28.992  1.00  0.00           H  
ATOM   1061  HD3 LYS 0  68      -4.915  -1.213 -29.842  1.00  0.00           H  
ATOM   1062  HD2 LYS 0  68      -5.442  -0.321 -31.222  1.00  0.00           H  
ATOM   1063  HE3 LYS 0  68      -6.717  -2.156 -32.151  1.00  0.00           H  
ATOM   1064  HE2 LYS 0  68      -6.326  -3.213 -30.773  1.00  0.00           H  
ATOM   1065  N   MET 0  69     -10.704  -1.453 -28.138  1.00  0.00      R00  N  
ATOM   1066  CA  MET 0  69     -11.068  -2.541 -27.297  1.00  0.00      R00  C  
ATOM   1067  C   MET 0  69      -9.922  -3.032 -26.386  1.00  0.00      R00  C  
ATOM   1068  O   MET 0  69     -10.242  -3.413 -25.331  1.00  0.00      R00  O  
ATOM   1069  CB  MET 0  69     -11.718  -3.742 -28.089  1.00  0.00      R00  C  
ATOM   1070  CG  MET 0  69     -12.172  -4.934 -27.243  1.00  0.00      R00  C  
ATOM   1071  SD  MET 0  69     -12.710  -6.310 -28.174  1.00  0.00      R00  S  
ATOM   1072  CE  MET 0  69     -14.059  -5.569 -29.170  1.00  0.00      R00  C  
ATOM   1073  H   MET 0  69     -10.864  -0.540 -27.736  1.00  0.00      R00  H  
ATOM   1074  HA  MET 0  69     -11.813  -2.046 -26.674  1.00  0.00           H  
ATOM   1075  HB3 MET 0  69     -10.961  -4.132 -28.769  1.00  0.00           H  
ATOM   1076  HB2 MET 0  69     -12.542  -3.245 -28.602  1.00  0.00           H  
ATOM   1077  HG3 MET 0  69     -12.826  -4.682 -26.408  1.00  0.00           H  
ATOM   1078  HG2 MET 0  69     -11.260  -5.436 -26.918  1.00  0.00           H  
ATOM   1079  HE1 MET 0  69     -14.280  -6.383 -29.861  1.00  0.00           H  
ATOM   1080  HE2 MET 0  69     -14.976  -5.353 -28.623  1.00  0.00           H  
ATOM   1081  HE3 MET 0  69     -13.624  -4.739 -29.727  1.00  0.00           H  
ATOM   1082  N   GLN 0  70      -8.720  -3.115 -26.884  1.00  0.00      R00  N  
ATOM   1083  CA  GLN 0  70      -7.504  -3.777 -26.359  1.00  0.00      R00  C  
ATOM   1084  C   GLN 0  70      -6.770  -2.645 -25.605  1.00  0.00      R00  C  
ATOM   1085  O   GLN 0  70      -6.588  -1.612 -26.227  1.00  0.00      R00  O  
ATOM   1086  CB  GLN 0  70      -6.693  -4.417 -27.539  1.00  0.00      R00  C  
ATOM   1087  CG  GLN 0  70      -7.535  -5.324 -28.438  1.00  0.00      R00  C  
ATOM   1088  CD  GLN 0  70      -7.802  -6.659 -27.809  1.00  0.00      R00  C  
ATOM   1089  OE1 GLN 0  70      -8.178  -6.775 -26.671  1.00  0.00      R00  O  
ATOM   1090  NE2 GLN 0  70      -7.597  -7.741 -28.564  1.00  0.00      R00  N  
ATOM   1091  H   GLN 0  70      -8.574  -2.576 -27.725  1.00  0.00      R00  H  
ATOM   1092 HE21 GLN 0  70      -7.902  -8.611 -28.151  1.00  0.00      R00  H  
ATOM   1093 HE22 GLN 0  70      -7.437  -7.635 -29.555  1.00  0.00      R00  H  
ATOM   1094  HA  GLN 0  70      -7.797  -4.542 -25.640  1.00  0.00           H  
ATOM   1095  HB3 GLN 0  70      -5.861  -5.048 -27.226  1.00  0.00           H  
ATOM   1096  HB2 GLN 0  70      -6.096  -3.629 -27.997  1.00  0.00           H  
ATOM   1097  HG3 GLN 0  70      -7.112  -5.442 -29.436  1.00  0.00           H  
ATOM   1098  HG2 GLN 0  70      -8.530  -4.881 -28.476  1.00  0.00           H  
ATOM   1099  N   THR 0  71      -6.352  -2.870 -24.356  1.00  0.00      R00  N  
ATOM   1100  CA  THR 0  71      -5.480  -2.098 -23.632  1.00  0.00      R00  C  
ATOM   1101  C   THR 0  71      -4.762  -3.069 -22.716  1.00  0.00      R00  C  
ATOM   1102  O   THR 0  71      -4.903  -4.328 -22.838  1.00  0.00      R00  O  
ATOM   1103  CB  THR 0  71      -6.227  -1.081 -22.812  1.00  0.00      R00  C  
ATOM   1104  OG1 THR 0  71      -5.440  -0.154 -22.075  1.00  0.00      R00  O  
ATOM   1105  CG2 THR 0  71      -7.364  -1.576 -21.910  1.00  0.00      R00  C  
ATOM   1106  H   THR 0  71      -6.741  -3.675 -23.886  1.00  0.00      R00  H  
ATOM   1107  HG1 THR 0  71      -4.960   0.492 -22.597  1.00  0.00      R00  H  
ATOM   1108  HA  THR 0  71      -4.771  -1.528 -24.232  1.00  0.00           H  
ATOM   1109  HB  THR 0  71      -6.674  -0.413 -23.548  1.00  0.00           H  
ATOM   1110 HG21 THR 0  71      -8.163  -2.007 -22.513  1.00  0.00           H  
ATOM   1111 HG22 THR 0  71      -7.166  -2.311 -21.129  1.00  0.00           H  
ATOM   1112 HG23 THR 0  71      -7.964  -0.851 -21.360  1.00  0.00           H  
ATOM   1113  N   VAL 0  72      -3.945  -2.521 -21.784  1.00  0.00      R00  N  
ATOM   1114  CA  VAL 0  72      -3.027  -3.178 -20.755  1.00  0.00      R00  C  
ATOM   1115  C   VAL 0  72      -3.840  -3.966 -19.690  1.00  0.00      R00  C  
ATOM   1116  O   VAL 0  72      -3.344  -4.963 -19.146  1.00  0.00      R00  O  
ATOM   1117  CB  VAL 0  72      -2.188  -2.117 -20.025  1.00  0.00      R00  C  
ATOM   1118  CG1 VAL 0  72      -1.063  -1.650 -20.875  1.00  0.00      R00  C  
ATOM   1119  CG2 VAL 0  72      -3.109  -1.009 -19.392  1.00  0.00      R00  C  
ATOM   1120  H   VAL 0  72      -4.264  -1.568 -21.688  1.00  0.00      R00  H  
ATOM   1121  HA  VAL 0  72      -2.321  -3.909 -21.149  1.00  0.00           H  
ATOM   1122  HB  VAL 0  72      -1.717  -2.650 -19.199  1.00  0.00           H  
ATOM   1123 HG11 VAL 0  72      -0.422  -0.928 -20.368  1.00  0.00           H  
ATOM   1124 HG12 VAL 0  72      -0.394  -2.450 -21.192  1.00  0.00           H  
ATOM   1125 HG13 VAL 0  72      -1.335  -1.132 -21.794  1.00  0.00           H  
ATOM   1126 HG21 VAL 0  72      -3.588  -0.348 -20.115  1.00  0.00           H  
ATOM   1127 HG22 VAL 0  72      -3.885  -1.446 -18.764  1.00  0.00           H  
ATOM   1128 HG23 VAL 0  72      -2.533  -0.380 -18.713  1.00  0.00           H  
ATOM   1129  N   THR 0  73      -5.160  -3.658 -19.512  1.00  0.00      R00  N  
ATOM   1130  CA  THR 0  73      -6.030  -4.148 -18.454  1.00  0.00      R00  C  
ATOM   1131  C   THR 0  73      -6.873  -5.378 -18.880  1.00  0.00      R00  C  
ATOM   1132  O   THR 0  73      -7.345  -6.074 -17.963  1.00  0.00      R00  O  
ATOM   1133  CB  THR 0  73      -7.070  -3.049 -17.937  1.00  0.00      R00  C  
ATOM   1134  OG1 THR 0  73      -8.297  -3.030 -18.602  1.00  0.00      R00  O  
ATOM   1135  CG2 THR 0  73      -6.624  -1.589 -17.926  1.00  0.00      R00  C  
ATOM   1136  H   THR 0  73      -5.552  -2.851 -19.977  1.00  0.00      R00  H  
ATOM   1137  HG1 THR 0  73      -8.782  -2.328 -18.161  1.00  0.00      R00  H  
ATOM   1138  HA  THR 0  73      -5.375  -4.497 -17.656  1.00  0.00           H  
ATOM   1139  HB  THR 0  73      -7.291  -3.288 -16.897  1.00  0.00           H  
ATOM   1140 HG21 THR 0  73      -6.447  -1.186 -18.923  1.00  0.00           H  
ATOM   1141 HG22 THR 0  73      -7.230  -0.902 -17.335  1.00  0.00           H  
ATOM   1142 HG23 THR 0  73      -5.678  -1.594 -17.385  1.00  0.00           H  
ATOM   1143  N   ASN 0  74      -6.940  -5.840 -20.158  1.00  0.00      R00  N  
ATOM   1144  CA  ASN 0  74      -8.108  -6.574 -20.647  1.00  0.00      R00  C  
ATOM   1145  C   ASN 0  74      -8.221  -7.947 -20.040  1.00  0.00      R00  C  
ATOM   1146  O   ASN 0  74      -9.349  -8.545 -20.011  1.00  0.00      R00  O  
ATOM   1147  CB  ASN 0  74      -8.094  -6.729 -22.113  1.00  0.00      R00  C  
ATOM   1148  CG  ASN 0  74      -8.533  -5.536 -22.910  1.00  0.00      R00  C  
ATOM   1149  OD1 ASN 0  74      -7.881  -4.477 -22.891  1.00  0.00      R00  O  
ATOM   1150  ND2 ASN 0  74      -9.601  -5.680 -23.734  1.00  0.00      R00  N  
ATOM   1151  H   ASN 0  74      -6.351  -5.358 -20.822  1.00  0.00      R00  H  
ATOM   1152 HD21 ASN 0  74      -9.988  -4.891 -24.231  1.00  0.00      R00  H  
ATOM   1153 HD22 ASN 0  74      -9.951  -6.600 -23.962  1.00  0.00      R00  H  
ATOM   1154  HA  ASN 0  74      -8.973  -5.970 -20.372  1.00  0.00           H  
ATOM   1155  HB3 ASN 0  74      -8.647  -7.621 -22.408  1.00  0.00           H  
ATOM   1156  HB2 ASN 0  74      -7.115  -7.029 -22.486  1.00  0.00           H  
ATOM   1157  N   MET 0  75      -7.136  -8.615 -19.751  1.00  0.00      R00  N  
ATOM   1158  CA  MET 0  75      -6.978  -9.879 -19.025  1.00  0.00      R00  C  
ATOM   1159  C   MET 0  75      -6.832  -9.772 -17.568  1.00  0.00      R00  C  
ATOM   1160  O   MET 0  75      -6.878 -10.836 -16.993  1.00  0.00      R00  O  
ATOM   1161  CB  MET 0  75      -5.889 -10.815 -19.725  1.00  0.00      R00  C  
ATOM   1162  CG  MET 0  75      -5.932 -10.724 -21.272  1.00  0.00      R00  C  
ATOM   1163  SD  MET 0  75      -5.042 -11.942 -22.208  1.00  0.00      R00  S  
ATOM   1164  CE  MET 0  75      -3.352 -11.130 -22.242  1.00  0.00      R00  C  
ATOM   1165  H   MET 0  75      -6.340  -8.015 -19.916  1.00  0.00      R00  H  
ATOM   1166  HA  MET 0  75      -7.899 -10.376 -19.329  1.00  0.00           H  
ATOM   1167  HB3 MET 0  75      -5.933 -11.839 -19.356  1.00  0.00           H  
ATOM   1168  HB2 MET 0  75      -4.944 -10.406 -19.366  1.00  0.00           H  
ATOM   1169  HG3 MET 0  75      -5.658  -9.737 -21.646  1.00  0.00           H  
ATOM   1170  HG2 MET 0  75      -6.932 -10.825 -21.695  1.00  0.00           H  
ATOM   1171  HE1 MET 0  75      -3.404 -10.049 -22.377  1.00  0.00           H  
ATOM   1172  HE2 MET 0  75      -2.856 -11.506 -21.348  1.00  0.00           H  
ATOM   1173  HE3 MET 0  75      -2.834 -11.587 -23.085  1.00  0.00           H  
ATOM   1174  N   TYR 0  76      -6.693  -8.597 -16.982  1.00  0.00      R00  N  
ATOM   1175  CA  TYR 0  76      -6.612  -8.388 -15.520  1.00  0.00      R00  C  
ATOM   1176  C   TYR 0  76      -7.964  -7.897 -14.931  1.00  0.00      R00  C  
ATOM   1177  O   TYR 0  76      -8.218  -8.123 -13.751  1.00  0.00      R00  O  
ATOM   1178  CB  TYR 0  76      -5.385  -7.522 -15.181  1.00  0.00      R00  C  
ATOM   1179  CG  TYR 0  76      -4.091  -8.286 -15.368  1.00  0.00      R00  C  
ATOM   1180  CD1 TYR 0  76      -3.390  -8.381 -16.640  1.00  0.00      R00  C  
ATOM   1181  CE1 TYR 0  76      -2.257  -9.273 -16.691  1.00  0.00      R00  C  
ATOM   1182  CD2 TYR 0  76      -3.541  -8.959 -14.193  1.00  0.00      R00  C  
ATOM   1183  CE2 TYR 0  76      -2.443  -9.846 -14.324  1.00  0.00      R00  C  
ATOM   1184  CZ  TYR 0  76      -1.873 -10.029 -15.600  1.00  0.00      R00  C  
ATOM   1185  OH  TYR 0  76      -0.880 -10.873 -15.723  1.00  0.00      R00  O  
ATOM   1186  H   TYR 0  76      -6.716  -7.720 -17.482  1.00  0.00      R00  H  
ATOM   1187  HH  TYR 0  76      -0.455 -10.605 -16.542  1.00  0.00      R00  H  
ATOM   1188  HA  TYR 0  76      -6.560  -9.316 -14.950  1.00  0.00           H  
ATOM   1189  HB3 TYR 0  76      -5.386  -7.236 -14.129  1.00  0.00           H  
ATOM   1190  HB2 TYR 0  76      -5.426  -6.578 -15.725  1.00  0.00           H  
ATOM   1191  HD1 TYR 0  76      -3.750  -7.870 -17.521  1.00  0.00           H  
ATOM   1192  HE1 TYR 0  76      -1.704  -9.496 -17.591  1.00  0.00           H  
ATOM   1193  HD2 TYR 0  76      -4.044  -8.780 -13.254  1.00  0.00           H  
ATOM   1194  HE2 TYR 0  76      -2.076 -10.200 -13.372  1.00  0.00           H  
ATOM   1195  N   ILE 0  77      -8.852  -7.201 -15.700  1.00  0.00      R00  N  
ATOM   1196  CA  ILE 0  77     -10.216  -6.703 -15.287  1.00  0.00      R00  C  
ATOM   1197  C   ILE 0  77     -11.211  -7.794 -14.913  1.00  0.00      R00  C  
ATOM   1198  O   ILE 0  77     -12.235  -7.524 -14.244  1.00  0.00      R00  O  
ATOM   1199  CB  ILE 0  77     -11.003  -5.886 -16.406  1.00  0.00      R00  C  
ATOM   1200  CG2 ILE 0  77     -10.287  -4.602 -16.653  1.00  0.00      R00  C  
ATOM   1201  CG1 ILE 0  77     -11.203  -6.684 -17.791  1.00  0.00      R00  C  
ATOM   1202  CD1 ILE 0  77     -12.599  -6.458 -18.379  1.00  0.00      R00  C  
ATOM   1203  H   ILE 0  77      -8.463  -6.906 -16.584  1.00  0.00      R00  H  
ATOM   1204  HA  ILE 0  77     -10.108  -6.103 -14.383  1.00  0.00           H  
ATOM   1205  HB  ILE 0  77     -11.975  -5.621 -15.989  1.00  0.00           H  
ATOM   1206 HG21 ILE 0  77      -9.215  -4.757 -16.779  1.00  0.00           H  
ATOM   1207 HG22 ILE 0  77     -10.745  -4.224 -17.567  1.00  0.00           H  
ATOM   1208 HG23 ILE 0  77     -10.175  -3.901 -15.826  1.00  0.00           H  
ATOM   1209 HG13 ILE 0  77     -11.029  -7.748 -17.629  1.00  0.00           H  
ATOM   1210 HG12 ILE 0  77     -10.422  -6.281 -18.435  1.00  0.00           H  
ATOM   1211 HD11 ILE 0  77     -13.283  -5.843 -17.796  1.00  0.00           H  
ATOM   1212 HD12 ILE 0  77     -12.415  -5.911 -19.304  1.00  0.00           H  
ATOM   1213 HD13 ILE 0  77     -13.092  -7.396 -18.636  1.00  0.00           H  
ATOM   1214  N   VAL 0  78     -10.990  -9.025 -15.350  1.00  0.00      R00  N  
ATOM   1215  CA  VAL 0  78     -11.868 -10.169 -15.272  1.00  0.00      R00  C  
ATOM   1216  C   VAL 0  78     -11.993 -10.783 -13.822  1.00  0.00      R00  C  
ATOM   1217  O   VAL 0  78     -12.824 -11.689 -13.530  1.00  0.00      R00  O  
ATOM   1218  CB  VAL 0  78     -11.204 -11.322 -16.142  1.00  0.00      R00  C  
ATOM   1219  CG1 VAL 0  78     -11.273 -11.148 -17.661  1.00  0.00      R00  C  
ATOM   1220  CG2 VAL 0  78      -9.780 -11.802 -15.806  1.00  0.00      R00  C  
ATOM   1221  H   VAL 0  78     -10.097  -9.147 -15.806  1.00  0.00      R00  H  
ATOM   1222  HA  VAL 0  78     -12.807  -9.871 -15.739  1.00  0.00           H  
ATOM   1223  HB  VAL 0  78     -11.902 -12.146 -15.993  1.00  0.00           H  
ATOM   1224 HG11 VAL 0  78     -12.322 -11.095 -17.951  1.00  0.00           H  
ATOM   1225 HG12 VAL 0  78     -10.808 -10.245 -18.055  1.00  0.00           H  
ATOM   1226 HG13 VAL 0  78     -10.829 -11.997 -18.181  1.00  0.00           H  
ATOM   1227 HG21 VAL 0  78      -9.731 -12.447 -14.929  1.00  0.00           H  
ATOM   1228 HG22 VAL 0  78      -9.328 -12.344 -16.636  1.00  0.00           H  
ATOM   1229 HG23 VAL 0  78      -9.191 -10.909 -15.596  1.00  0.00           H  
ATOM   1230  N   ASN 0  79     -11.117 -10.331 -12.933  1.00  0.00      R00  N  
ATOM   1231  CA  ASN 0  79     -11.042 -10.581 -11.487  1.00  0.00      R00  C  
ATOM   1232  C   ASN 0  79     -12.069  -9.818 -10.659  1.00  0.00      R00  C  
ATOM   1233  O   ASN 0  79     -12.503  -8.787 -11.113  1.00  0.00      R00  O  
ATOM   1234  CB  ASN 0  79      -9.638 -10.246 -10.963  1.00  0.00      R00  C  
ATOM   1235  CG  ASN 0  79      -9.336 -10.504  -9.458  1.00  0.00      R00  C  
ATOM   1236  OD1 ASN 0  79      -9.465 -11.652  -8.977  1.00  0.00      R00  O  
ATOM   1237  ND2 ASN 0  79      -9.152  -9.576  -8.622  1.00  0.00      R00  N  
ATOM   1238  H   ASN 0  79     -10.679  -9.451 -13.166  1.00  0.00      R00  H  
ATOM   1239 HD21 ASN 0  79      -8.998  -9.676  -7.629  1.00  0.00      R00  H  
ATOM   1240 HD22 ASN 0  79      -9.192  -8.608  -8.909  1.00  0.00      R00  H  
ATOM   1241  HA  ASN 0  79     -11.223 -11.652 -11.406  1.00  0.00           H  
ATOM   1242  HB3 ASN 0  79      -9.500  -9.185 -11.176  1.00  0.00           H  
ATOM   1243  HB2 ASN 0  79      -8.793 -10.771 -11.409  1.00  0.00           H  
ATOM   1244  N   LEU 0  80     -12.562 -10.343  -9.503  1.00  0.00      R00  N  
ATOM   1245  CA  LEU 0  80     -13.549  -9.759  -8.629  1.00  0.00      R00  C  
ATOM   1246  C   LEU 0  80     -13.108  -9.914  -7.185  1.00  0.00      R00  C  
ATOM   1247  O   LEU 0  80     -12.840 -11.039  -6.757  1.00  0.00      R00  O  
ATOM   1248  CB  LEU 0  80     -14.966 -10.393  -8.998  1.00  0.00      R00  C  
ATOM   1249  CG  LEU 0  80     -16.155  -9.979  -8.117  1.00  0.00      R00  C  
ATOM   1250  CD1 LEU 0  80     -16.556  -8.473  -8.394  1.00  0.00      R00  C  
ATOM   1251  CD2 LEU 0  80     -17.469 -10.914  -8.210  1.00  0.00      R00  C  
ATOM   1252  H   LEU 0  80     -12.072 -11.141  -9.124  1.00  0.00      R00  H  
ATOM   1253  HA  LEU 0  80     -13.464  -8.686  -8.797  1.00  0.00           H  
ATOM   1254  HB3 LEU 0  80     -14.823 -11.452  -8.780  1.00  0.00           H  
ATOM   1255  HB2 LEU 0  80     -15.104 -10.410 -10.079  1.00  0.00           H  
ATOM   1256  HG  LEU 0  80     -15.795  -9.978  -7.088  1.00  0.00           H  
ATOM   1257 HD11 LEU 0  80     -17.352  -8.334  -9.125  1.00  0.00           H  
ATOM   1258 HD12 LEU 0  80     -16.873  -7.941  -7.497  1.00  0.00           H  
ATOM   1259 HD13 LEU 0  80     -15.735  -7.918  -8.847  1.00  0.00           H  
ATOM   1260 HD21 LEU 0  80     -17.218 -11.974  -8.167  1.00  0.00           H  
ATOM   1261 HD22 LEU 0  80     -17.909 -10.703  -7.236  1.00  0.00           H  
ATOM   1262 HD23 LEU 0  80     -18.126 -10.660  -9.042  1.00  0.00           H  
ATOM   1263  N   ALA 0  81     -13.251  -8.874  -6.314  1.00  0.00      R00  N  
ATOM   1264  CA  ALA 0  81     -13.190  -8.888  -4.905  1.00  0.00      R00  C  
ATOM   1265  C   ALA 0  81     -11.826  -9.150  -4.243  1.00  0.00      R00  C  
ATOM   1266  O   ALA 0  81     -11.521  -8.322  -3.308  1.00  0.00      R00  O  
ATOM   1267  CB  ALA 0  81     -14.199  -9.814  -4.164  1.00  0.00      R00  C  
ATOM   1268  H   ALA 0  81     -13.403  -7.958  -6.712  1.00  0.00      R00  H  
ATOM   1269  HA  ALA 0  81     -13.441  -7.881  -4.570  1.00  0.00           H  
ATOM   1270  HB1 ALA 0  81     -15.024 -10.016  -4.847  1.00  0.00           H  
ATOM   1271  HB2 ALA 0  81     -13.763 -10.755  -3.827  1.00  0.00           H  
ATOM   1272  HB3 ALA 0  81     -14.594  -9.356  -3.257  1.00  0.00           H  
ATOM   1273  N   ILE 0  82     -11.069 -10.118  -4.781  1.00  0.00      R00  N  
ATOM   1274  CA  ILE 0  82      -9.721 -10.478  -4.391  1.00  0.00      R00  C  
ATOM   1275  C   ILE 0  82      -8.664  -9.550  -5.043  1.00  0.00      R00  C  
ATOM   1276  O   ILE 0  82      -7.986  -9.949  -5.992  1.00  0.00      R00  O  
ATOM   1277  CB  ILE 0  82      -9.411 -11.992  -4.687  1.00  0.00      R00  C  
ATOM   1278  CG2 ILE 0  82      -8.124 -12.482  -3.958  1.00  0.00      R00  C  
ATOM   1279  CG1 ILE 0  82     -10.569 -12.943  -4.301  1.00  0.00      R00  C  
ATOM   1280  CD1 ILE 0  82     -11.156 -12.876  -2.857  1.00  0.00      R00  C  
ATOM   1281  H   ILE 0  82     -11.387 -10.558  -5.632  1.00  0.00      R00  H  
ATOM   1282  HA  ILE 0  82      -9.499 -10.375  -3.329  1.00  0.00           H  
ATOM   1283  HB  ILE 0  82      -9.266 -12.168  -5.753  1.00  0.00           H  
ATOM   1284 HG21 ILE 0  82      -7.255 -11.925  -4.310  1.00  0.00           H  
ATOM   1285 HG22 ILE 0  82      -8.086 -12.354  -2.876  1.00  0.00           H  
ATOM   1286 HG23 ILE 0  82      -7.882 -13.530  -4.134  1.00  0.00           H  
ATOM   1287 HG13 ILE 0  82     -10.154 -13.934  -4.489  1.00  0.00           H  
ATOM   1288 HG12 ILE 0  82     -11.345 -12.743  -5.040  1.00  0.00           H  
ATOM   1289 HD11 ILE 0  82     -10.743 -13.506  -2.069  1.00  0.00           H  
ATOM   1290 HD12 ILE 0  82     -10.934 -11.852  -2.556  1.00  0.00           H  
ATOM   1291 HD13 ILE 0  82     -12.229 -13.069  -2.835  1.00  0.00           H  
ATOM   1292  N   ALA 0  83      -8.583  -8.334  -4.490  1.00  0.00      R00  N  
ATOM   1293  CA  ALA 0  83      -7.771  -7.184  -5.030  1.00  0.00      R00  C  
ATOM   1294  C   ALA 0  83      -7.861  -6.030  -4.039  1.00  0.00      R00  C  
ATOM   1295  O   ALA 0  83      -8.150  -6.235  -2.867  1.00  0.00      R00  O  
ATOM   1296  CB  ALA 0  83      -8.297  -6.727  -6.416  1.00  0.00      R00  C  
ATOM   1297  H   ALA 0  83      -9.152  -8.067  -3.700  1.00  0.00      R00  H  
ATOM   1298  HA  ALA 0  83      -6.732  -7.499  -4.939  1.00  0.00           H  
ATOM   1299  HB1 ALA 0  83      -9.345  -6.456  -6.543  1.00  0.00           H  
ATOM   1300  HB2 ALA 0  83      -7.717  -5.943  -6.902  1.00  0.00           H  
ATOM   1301  HB3 ALA 0  83      -8.273  -7.650  -6.997  1.00  0.00           H  
ATOM   1302  N   ASP 0  84      -7.911  -4.811  -4.515  1.00  0.00      R00  N  
ATOM   1303  CA  ASP 0  84      -8.128  -3.498  -3.867  1.00  0.00      R00  C  
ATOM   1304  C   ASP 0  84      -9.629  -3.283  -3.296  1.00  0.00      R00  C  
ATOM   1305  O   ASP 0  84      -9.710  -2.602  -2.255  1.00  0.00      R00  O  
ATOM   1306  CB  ASP 0  84      -7.525  -2.240  -4.533  1.00  0.00      R00  C  
ATOM   1307  CG  ASP 0  84      -7.688  -2.222  -6.025  1.00  0.00      R00  C  
ATOM   1308  OD1 ASP 0  84      -8.300  -1.214  -6.424  1.00  0.00      R00  O  
ATOM   1309  OD2 ASP 0  84      -7.085  -3.067  -6.693  1.00  0.00      R00  O1-
ATOM   1310  H   ASP 0  84      -7.718  -4.624  -5.488  1.00  0.00      R00  H  
ATOM   1311  HA  ASP 0  84      -7.547  -3.544  -2.946  1.00  0.00           H  
ATOM   1312  HB3 ASP 0  84      -6.438  -2.277  -4.462  1.00  0.00           H  
ATOM   1313  HB2 ASP 0  84      -7.825  -1.328  -4.017  1.00  0.00           H  
ATOM   1314  N   GLU 0  85     -10.563  -4.045  -3.929  1.00  0.00      R00  N  
ATOM   1315  CA  GLU 0  85     -11.945  -4.224  -3.427  1.00  0.00      R00  C  
ATOM   1316  C   GLU 0  85     -12.066  -4.489  -1.875  1.00  0.00      R00  C  
ATOM   1317  O   GLU 0  85     -12.739  -3.659  -1.283  1.00  0.00      R00  O  
ATOM   1318  CB  GLU 0  85     -12.807  -5.313  -4.215  1.00  0.00      R00  C  
ATOM   1319  CG  GLU 0  85     -13.063  -5.005  -5.733  1.00  0.00      R00  C  
ATOM   1320  CD  GLU 0  85     -11.931  -5.344  -6.690  1.00  0.00      R00  C  
ATOM   1321  OE1 GLU 0  85     -10.949  -4.549  -6.746  1.00  0.00      R00  O  
ATOM   1322  OE2 GLU 0  85     -12.001  -6.434  -7.315  1.00  0.00      R00  O1-
ATOM   1323  H   GLU 0  85     -10.249  -4.586  -4.721  1.00  0.00      R00  H  
ATOM   1324  HA  GLU 0  85     -12.386  -3.243  -3.599  1.00  0.00           H  
ATOM   1325  HB3 GLU 0  85     -13.759  -5.490  -3.715  1.00  0.00           H  
ATOM   1326  HB2 GLU 0  85     -12.247  -6.245  -4.284  1.00  0.00           H  
ATOM   1327  HG3 GLU 0  85     -13.198  -3.930  -5.854  1.00  0.00           H  
ATOM   1328  HG2 GLU 0  85     -13.877  -5.655  -6.054  1.00  0.00           H  
ATOM   1329  N   CYS 0  86     -11.281  -5.451  -1.351  1.00  0.00      R00  N  
ATOM   1330  CA  CYS 0  86     -11.382  -5.826   0.071  1.00  0.00      R00  C  
ATOM   1331  C   CYS 0  86     -10.886  -4.736   1.102  1.00  0.00      R00  C  
ATOM   1332  O   CYS 0  86     -11.383  -4.729   2.240  1.00  0.00      R00  O  
ATOM   1333  CB  CYS 0  86     -10.831  -7.199   0.356  1.00  0.00      R00  C  
ATOM   1334  SG  CYS 0  86     -12.040  -8.350  -0.386  1.00  0.00      R00  S  
ATOM   1335  H   CYS 0  86     -10.846  -6.123  -1.967  1.00  0.00      R00  H  
ATOM   1336  HA  CYS 0  86     -12.437  -5.813   0.347  1.00  0.00           H  
ATOM   1337  HB3 CYS 0  86     -10.869  -7.380   1.430  1.00  0.00           H  
ATOM   1338  HB2 CYS 0  86      -9.882  -7.534  -0.064  1.00  0.00           H  
ATOM   1339  HG  CYS 0  86     -11.519  -8.525  -1.604  1.00  0.00           H  
ATOM   1340  N   PHE 0  87      -9.981  -3.803   0.648  1.00  0.00      R00  N  
ATOM   1341  CA  PHE 0  87      -9.522  -2.547   1.368  1.00  0.00      R00  C  
ATOM   1342  C   PHE 0  87     -10.524  -1.401   1.361  1.00  0.00      R00  C  
ATOM   1343  O   PHE 0  87     -10.512  -0.609   2.284  1.00  0.00      R00  O  
ATOM   1344  CB  PHE 0  87      -8.295  -2.090   0.648  1.00  0.00      R00  C  
ATOM   1345  CG  PHE 0  87      -6.954  -2.859   0.705  1.00  0.00      R00  C  
ATOM   1346  CD1 PHE 0  87      -6.456  -3.388   1.883  1.00  0.00      R00  C  
ATOM   1347  CD2 PHE 0  87      -6.044  -2.687  -0.397  1.00  0.00      R00  C  
ATOM   1348  CE1 PHE 0  87      -5.164  -3.758   2.035  1.00  0.00      R00  C  
ATOM   1349  CE2 PHE 0  87      -4.753  -3.200  -0.332  1.00  0.00      R00  C  
ATOM   1350  CZ  PHE 0  87      -4.320  -3.701   0.924  1.00  0.00      R00  C  
ATOM   1351  H   PHE 0  87      -9.730  -3.771  -0.330  1.00  0.00      R00  H  
ATOM   1352  HA  PHE 0  87      -9.182  -2.828   2.365  1.00  0.00           H  
ATOM   1353  HB3 PHE 0  87      -7.925  -1.109   0.946  1.00  0.00           H  
ATOM   1354  HB2 PHE 0  87      -8.525  -1.706  -0.346  1.00  0.00           H  
ATOM   1355  HD1 PHE 0  87      -7.075  -3.252   2.758  1.00  0.00           H  
ATOM   1356  HD2 PHE 0  87      -6.366  -2.245  -1.328  1.00  0.00           H  
ATOM   1357  HE1 PHE 0  87      -4.860  -4.155   2.992  1.00  0.00           H  
ATOM   1358  HE2 PHE 0  87      -4.058  -3.250  -1.157  1.00  0.00           H  
ATOM   1359  HZ  PHE 0  87      -3.277  -3.969   1.003  1.00  0.00           H  
ATOM   1360  N   LEU 0  88     -11.362  -1.220   0.341  1.00  0.00      R00  N  
ATOM   1361  CA  LEU 0  88     -12.250  -0.092   0.145  1.00  0.00      R00  C  
ATOM   1362  C   LEU 0  88     -13.226  -0.048   1.325  1.00  0.00      R00  C  
ATOM   1363  O   LEU 0  88     -13.529   1.047   1.791  1.00  0.00      R00  O  
ATOM   1364  CB  LEU 0  88     -12.943  -0.206  -1.227  1.00  0.00      R00  C  
ATOM   1365  CG  LEU 0  88     -11.953   0.334  -2.340  1.00  0.00      R00  C  
ATOM   1366  CD1 LEU 0  88     -12.159  -0.309  -3.736  1.00  0.00      R00  C  
ATOM   1367  CD2 LEU 0  88     -11.995   1.909  -2.340  1.00  0.00      R00  C  
ATOM   1368  H   LEU 0  88     -11.374  -1.820  -0.471  1.00  0.00      R00  H  
ATOM   1369  HA  LEU 0  88     -11.632   0.773   0.385  1.00  0.00           H  
ATOM   1370  HB3 LEU 0  88     -13.924   0.268  -1.190  1.00  0.00           H  
ATOM   1371  HB2 LEU 0  88     -13.131  -1.260  -1.432  1.00  0.00           H  
ATOM   1372  HG  LEU 0  88     -10.945   0.003  -2.092  1.00  0.00           H  
ATOM   1373 HD11 LEU 0  88     -11.479  -1.144  -3.908  1.00  0.00           H  
ATOM   1374 HD12 LEU 0  88     -13.126  -0.799  -3.846  1.00  0.00           H  
ATOM   1375 HD13 LEU 0  88     -12.054   0.481  -4.479  1.00  0.00           H  
ATOM   1376 HD21 LEU 0  88     -12.562   2.391  -1.543  1.00  0.00           H  
ATOM   1377 HD22 LEU 0  88     -10.929   2.044  -2.153  1.00  0.00           H  
ATOM   1378 HD23 LEU 0  88     -12.242   2.345  -3.308  1.00  0.00           H  
ATOM   1379  N   ILE 0  89     -13.730  -1.240   1.730  1.00  0.00      R00  N  
ATOM   1380  CA  ILE 0  89     -14.541  -1.508   2.936  1.00  0.00      R00  C  
ATOM   1381  C   ILE 0  89     -13.879  -0.968   4.215  1.00  0.00      R00  C  
ATOM   1382  O   ILE 0  89     -14.570  -0.721   5.205  1.00  0.00      R00  O  
ATOM   1383  CB  ILE 0  89     -14.890  -3.025   3.057  1.00  0.00      R00  C  
ATOM   1384  CG2 ILE 0  89     -15.889  -3.328   4.283  1.00  0.00      R00  C  
ATOM   1385  CG1 ILE 0  89     -15.450  -3.581   1.732  1.00  0.00      R00  C  
ATOM   1386  CD1 ILE 0  89     -16.916  -3.050   1.372  1.00  0.00      R00  C  
ATOM   1387  H   ILE 0  89     -13.644  -2.041   1.121  1.00  0.00      R00  H  
ATOM   1388  HA  ILE 0  89     -15.527  -1.106   2.705  1.00  0.00           H  
ATOM   1389  HB  ILE 0  89     -13.953  -3.577   3.136  1.00  0.00           H  
ATOM   1390 HG21 ILE 0  89     -15.354  -3.487   5.219  1.00  0.00           H  
ATOM   1391 HG22 ILE 0  89     -16.712  -2.625   4.413  1.00  0.00           H  
ATOM   1392 HG23 ILE 0  89     -16.308  -4.323   4.127  1.00  0.00           H  
ATOM   1393 HG13 ILE 0  89     -15.517  -4.664   1.834  1.00  0.00           H  
ATOM   1394 HG12 ILE 0  89     -14.940  -3.263   0.822  1.00  0.00           H  
ATOM   1395 HD11 ILE 0  89     -17.268  -3.459   0.425  1.00  0.00           H  
ATOM   1396 HD12 ILE 0  89     -17.717  -3.239   2.087  1.00  0.00           H  
ATOM   1397 HD13 ILE 0  89     -16.801  -1.969   1.294  1.00  0.00           H  
ATOM   1398  N   GLY 0  90     -12.534  -0.956   4.172  1.00  0.00      R00  N  
ATOM   1399  CA  GLY 0  90     -11.712  -0.630   5.360  1.00  0.00      R00  C  
ATOM   1400  C   GLY 0  90     -11.571   0.866   5.706  1.00  0.00      R00  C  
ATOM   1401  O   GLY 0  90     -11.310   1.243   6.793  1.00  0.00      R00  O  
ATOM   1402  H   GLY 0  90     -12.039  -0.922   3.293  1.00  0.00      R00  H  
ATOM   1403  HA3 GLY 0  90     -10.711  -0.914   5.038  1.00  0.00           H  
ATOM   1404  HA2 GLY 0  90     -11.991  -1.214   6.236  1.00  0.00           H  
ATOM   1405  N   ILE 0  91     -11.746   1.710   4.797  1.00  0.00      R00  N  
ATOM   1406  CA  ILE 0  91     -11.620   3.131   5.178  1.00  0.00      R00  C  
ATOM   1407  C   ILE 0  91     -12.788   3.746   6.027  1.00  0.00      R00  C  
ATOM   1408  O   ILE 0  91     -12.559   4.398   7.071  1.00  0.00      R00  O  
ATOM   1409  CB  ILE 0  91     -11.227   4.066   3.933  1.00  0.00      R00  C  
ATOM   1410  CG2 ILE 0  91     -11.428   5.607   4.223  1.00  0.00      R00  C  
ATOM   1411  CG1 ILE 0  91      -9.722   3.841   3.566  1.00  0.00      R00  C  
ATOM   1412  CD1 ILE 0  91      -9.314   4.247   2.124  1.00  0.00      R00  C  
ATOM   1413  H   ILE 0  91     -11.946   1.413   3.852  1.00  0.00      R00  H  
ATOM   1414  HA  ILE 0  91     -10.763   3.275   5.837  1.00  0.00           H  
ATOM   1415  HB  ILE 0  91     -11.866   3.731   3.116  1.00  0.00           H  
ATOM   1416 HG21 ILE 0  91     -11.008   5.898   5.186  1.00  0.00           H  
ATOM   1417 HG22 ILE 0  91     -11.004   6.211   3.420  1.00  0.00           H  
ATOM   1418 HG23 ILE 0  91     -12.479   5.895   4.244  1.00  0.00           H  
ATOM   1419 HG13 ILE 0  91      -9.341   2.825   3.671  1.00  0.00           H  
ATOM   1420 HG12 ILE 0  91      -9.012   4.245   4.287  1.00  0.00           H  
ATOM   1421 HD11 ILE 0  91      -9.955   4.894   1.525  1.00  0.00           H  
ATOM   1422 HD12 ILE 0  91      -8.329   4.707   2.199  1.00  0.00           H  
ATOM   1423 HD13 ILE 0  91      -9.024   3.413   1.485  1.00  0.00           H  
ATOM   1424  N   PRO 0  92     -14.019   3.250   5.773  1.00  0.00      R00  N  
ATOM   1425  CA  PRO 0  92     -15.147   3.377   6.724  1.00  0.00      R00  C  
ATOM   1426  C   PRO 0  92     -14.895   2.841   8.153  1.00  0.00      R00  C  
ATOM   1427  O   PRO 0  92     -15.235   3.536   9.105  1.00  0.00      R00  O  
ATOM   1428  CD  PRO 0  92     -14.497   2.828   4.452  1.00  0.00      R00  C  
ATOM   1429  CB  PRO 0  92     -16.294   2.628   6.009  1.00  0.00      R00  C  
ATOM   1430  CG  PRO 0  92     -16.027   2.857   4.507  1.00  0.00      R00  C  
ATOM   1431  HD2 PRO 0  92     -14.354   1.748   4.430  1.00  0.00           H  
ATOM   1432  HD3 PRO 0  92     -14.017   3.280   3.584  1.00  0.00           H  
ATOM   1433  HA  PRO 0  92     -15.392   4.433   6.841  1.00  0.00           H  
ATOM   1434  HB3 PRO 0  92     -17.242   3.139   6.180  1.00  0.00           H  
ATOM   1435  HB2 PRO 0  92     -16.425   1.592   6.323  1.00  0.00           H  
ATOM   1436  HG2 PRO 0  92     -16.475   2.102   3.861  1.00  0.00           H  
ATOM   1437  HG3 PRO 0  92     -16.334   3.853   4.187  1.00  0.00           H  
ATOM   1438  N   PHE 0  93     -14.443   1.541   8.236  1.00  0.00      R00  N  
ATOM   1439  CA  PHE 0  93     -13.960   0.893   9.413  1.00  0.00      R00  C  
ATOM   1440  C   PHE 0  93     -12.979   1.800  10.197  1.00  0.00      R00  C  
ATOM   1441  O   PHE 0  93     -13.194   1.943  11.418  1.00  0.00      R00  O  
ATOM   1442  CB  PHE 0  93     -13.416  -0.444   8.953  1.00  0.00      R00  C  
ATOM   1443  CG  PHE 0  93     -14.358  -1.694   9.042  1.00  0.00      R00  C  
ATOM   1444  CD1 PHE 0  93     -15.395  -1.839   8.164  1.00  0.00      R00  C  
ATOM   1445  CD2 PHE 0  93     -14.181  -2.691  10.028  1.00  0.00      R00  C  
ATOM   1446  CE1 PHE 0  93     -16.142  -3.006   8.058  1.00  0.00      R00  C  
ATOM   1447  CE2 PHE 0  93     -14.982  -3.856  10.033  1.00  0.00      R00  C  
ATOM   1448  CZ  PHE 0  93     -15.957  -3.997   9.055  1.00  0.00      R00  C  
ATOM   1449  H   PHE 0  93     -14.448   0.964   7.407  1.00  0.00      R00  H  
ATOM   1450  HA  PHE 0  93     -14.721   0.646  10.153  1.00  0.00           H  
ATOM   1451  HB3 PHE 0  93     -12.521  -0.681   9.529  1.00  0.00           H  
ATOM   1452  HB2 PHE 0  93     -13.099  -0.371   7.913  1.00  0.00           H  
ATOM   1453  HD1 PHE 0  93     -15.484  -1.189   7.306  1.00  0.00           H  
ATOM   1454  HD2 PHE 0  93     -13.415  -2.541  10.775  1.00  0.00           H  
ATOM   1455  HE1 PHE 0  93     -16.805  -3.170   7.221  1.00  0.00           H  
ATOM   1456  HE2 PHE 0  93     -15.026  -4.442  10.939  1.00  0.00           H  
ATOM   1457  HZ  PHE 0  93     -16.543  -4.902   8.988  1.00  0.00           H  
ATOM   1458  N   LEU 0  94     -11.969   2.350   9.497  1.00  0.00      R00  N  
ATOM   1459  CA  LEU 0  94     -10.972   3.184  10.070  1.00  0.00      R00  C  
ATOM   1460  C   LEU 0  94     -11.532   4.542  10.561  1.00  0.00      R00  C  
ATOM   1461  O   LEU 0  94     -11.137   4.902  11.689  1.00  0.00      R00  O  
ATOM   1462  CB  LEU 0  94      -9.750   3.449   9.258  1.00  0.00      R00  C  
ATOM   1463  CG  LEU 0  94      -8.956   2.209   8.964  1.00  0.00      R00  C  
ATOM   1464  CD1 LEU 0  94      -8.056   2.634   7.787  1.00  0.00      R00  C  
ATOM   1465  CD2 LEU 0  94      -8.246   1.601  10.183  1.00  0.00      R00  C  
ATOM   1466  H   LEU 0  94     -11.878   2.260   8.496  1.00  0.00      R00  H  
ATOM   1467  HA  LEU 0  94     -10.535   2.671  10.927  1.00  0.00           H  
ATOM   1468  HB3 LEU 0  94      -9.112   4.181   9.753  1.00  0.00           H  
ATOM   1469  HB2 LEU 0  94     -10.060   3.937   8.334  1.00  0.00           H  
ATOM   1470  HG  LEU 0  94      -9.718   1.465   8.728  1.00  0.00           H  
ATOM   1471 HD11 LEU 0  94      -7.657   1.739   7.308  1.00  0.00           H  
ATOM   1472 HD12 LEU 0  94      -8.443   3.211   6.948  1.00  0.00           H  
ATOM   1473 HD13 LEU 0  94      -7.233   3.259   8.134  1.00  0.00           H  
ATOM   1474 HD21 LEU 0  94      -8.237   2.226  11.076  1.00  0.00           H  
ATOM   1475 HD22 LEU 0  94      -8.546   0.596  10.480  1.00  0.00           H  
ATOM   1476 HD23 LEU 0  94      -7.172   1.721  10.041  1.00  0.00           H  
ATOM   1477  N   ILE 0  95     -12.495   5.227   9.936  1.00  0.00      R00  N  
ATOM   1478  CA  ILE 0  95     -13.140   6.462  10.453  1.00  0.00      R00  C  
ATOM   1479  C   ILE 0  95     -14.018   6.222  11.728  1.00  0.00      R00  C  
ATOM   1480  O   ILE 0  95     -13.839   6.971  12.682  1.00  0.00      R00  O  
ATOM   1481  CB  ILE 0  95     -13.974   7.108   9.295  1.00  0.00      R00  C  
ATOM   1482  CG2 ILE 0  95     -14.965   8.279   9.764  1.00  0.00      R00  C  
ATOM   1483  CG1 ILE 0  95     -13.121   7.693   8.105  1.00  0.00      R00  C  
ATOM   1484  CD1 ILE 0  95     -13.870   7.939   6.818  1.00  0.00      R00  C  
ATOM   1485  H   ILE 0  95     -12.635   5.112   8.942  1.00  0.00      R00  H  
ATOM   1486  HA  ILE 0  95     -12.291   7.107  10.683  1.00  0.00           H  
ATOM   1487  HB  ILE 0  95     -14.536   6.291   8.843  1.00  0.00           H  
ATOM   1488 HG21 ILE 0  95     -15.525   8.727   8.943  1.00  0.00           H  
ATOM   1489 HG22 ILE 0  95     -15.724   7.940  10.469  1.00  0.00           H  
ATOM   1490 HG23 ILE 0  95     -14.447   9.109  10.243  1.00  0.00           H  
ATOM   1491 HG13 ILE 0  95     -12.274   7.044   7.882  1.00  0.00           H  
ATOM   1492 HG12 ILE 0  95     -12.557   8.577   8.401  1.00  0.00           H  
ATOM   1493 HD11 ILE 0  95     -14.949   8.002   6.954  1.00  0.00           H  
ATOM   1494 HD12 ILE 0  95     -13.571   8.845   6.290  1.00  0.00           H  
ATOM   1495 HD13 ILE 0  95     -13.639   7.251   6.005  1.00  0.00           H  
ATOM   1496  N   ILE 0  96     -14.853   5.187  11.717  1.00  0.00      R00  N  
ATOM   1497  CA  ILE 0  96     -15.594   4.763  12.954  1.00  0.00      R00  C  
ATOM   1498  C   ILE 0  96     -14.700   4.535  14.174  1.00  0.00      R00  C  
ATOM   1499  O   ILE 0  96     -15.177   4.936  15.256  1.00  0.00      R00  O  
ATOM   1500  CB  ILE 0  96     -16.494   3.500  12.702  1.00  0.00      R00  C  
ATOM   1501  CG2 ILE 0  96     -17.008   2.695  13.910  1.00  0.00      R00  C  
ATOM   1502  CG1 ILE 0  96     -17.656   3.852  11.717  1.00  0.00      R00  C  
ATOM   1503  CD1 ILE 0  96     -18.263   2.756  10.938  1.00  0.00      R00  C  
ATOM   1504  H   ILE 0  96     -15.117   4.678  10.885  1.00  0.00      R00  H  
ATOM   1505  HA  ILE 0  96     -16.273   5.595  13.142  1.00  0.00           H  
ATOM   1506  HB  ILE 0  96     -15.839   2.751  12.256  1.00  0.00           H  
ATOM   1507 HG21 ILE 0  96     -17.560   1.844  13.509  1.00  0.00           H  
ATOM   1508 HG22 ILE 0  96     -16.267   2.416  14.659  1.00  0.00           H  
ATOM   1509 HG23 ILE 0  96     -17.621   3.437  14.421  1.00  0.00           H  
ATOM   1510 HG13 ILE 0  96     -17.189   4.492  10.968  1.00  0.00           H  
ATOM   1511 HG12 ILE 0  96     -18.369   4.488  12.240  1.00  0.00           H  
ATOM   1512 HD11 ILE 0  96     -18.885   2.204  11.643  1.00  0.00           H  
ATOM   1513 HD12 ILE 0  96     -18.784   3.082  10.038  1.00  0.00           H  
ATOM   1514 HD13 ILE 0  96     -17.566   2.038  10.505  1.00  0.00           H  
ATOM   1515  N   THR 0  97     -13.542   3.941  13.918  1.00  0.00      R00  N  
ATOM   1516  CA  THR 0  97     -12.563   3.552  14.894  1.00  0.00      R00  C  
ATOM   1517  C   THR 0  97     -11.836   4.890  15.378  1.00  0.00      R00  C  
ATOM   1518  O   THR 0  97     -11.641   5.145  16.569  1.00  0.00      R00  O  
ATOM   1519  CB  THR 0  97     -11.523   2.634  14.153  1.00  0.00      R00  C  
ATOM   1520  OG1 THR 0  97     -12.171   1.449  13.825  1.00  0.00      R00  O  
ATOM   1521  CG2 THR 0  97     -10.214   2.345  14.833  1.00  0.00      R00  C  
ATOM   1522  H   THR 0  97     -13.442   3.702  12.941  1.00  0.00      R00  H  
ATOM   1523  HG1 THR 0  97     -12.605   1.506  12.970  1.00  0.00      R00  H  
ATOM   1524  HA  THR 0  97     -12.924   2.963  15.737  1.00  0.00           H  
ATOM   1525  HB  THR 0  97     -11.333   3.006  13.146  1.00  0.00           H  
ATOM   1526 HG21 THR 0  97      -9.583   1.580  14.381  1.00  0.00           H  
ATOM   1527 HG22 THR 0  97      -9.667   3.270  15.016  1.00  0.00           H  
ATOM   1528 HG23 THR 0  97     -10.533   1.953  15.799  1.00  0.00           H  
ATOM   1529  N   MET 0  98     -11.621   5.857  14.409  1.00  0.00      R00  N  
ATOM   1530  CA  MET 0  98     -10.945   7.134  14.515  1.00  0.00      R00  C  
ATOM   1531  C   MET 0  98     -11.711   8.276  15.301  1.00  0.00      R00  C  
ATOM   1532  O   MET 0  98     -11.066   8.996  16.040  1.00  0.00      R00  O  
ATOM   1533  CB  MET 0  98     -10.536   7.583  13.137  1.00  0.00      R00  C  
ATOM   1534  CG  MET 0  98      -9.924   8.960  12.933  1.00  0.00      R00  C  
ATOM   1535  SD  MET 0  98      -8.615   9.001  11.682  1.00  0.00      R00  S  
ATOM   1536  CE  MET 0  98      -9.550   8.247  10.329  1.00  0.00      R00  C  
ATOM   1537  H   MET 0  98     -11.819   5.512  13.480  1.00  0.00      R00  H  
ATOM   1538  HA  MET 0  98     -10.015   6.964  15.057  1.00  0.00           H  
ATOM   1539  HB3 MET 0  98     -11.403   7.544  12.477  1.00  0.00           H  
ATOM   1540  HB2 MET 0  98      -9.805   6.835  12.828  1.00  0.00           H  
ATOM   1541  HG3 MET 0  98      -9.560   9.351  13.883  1.00  0.00           H  
ATOM   1542  HG2 MET 0  98     -10.778   9.590  12.683  1.00  0.00           H  
ATOM   1543  HE1 MET 0  98     -10.326   8.966  10.066  1.00  0.00           H  
ATOM   1544  HE2 MET 0  98      -8.980   8.014   9.430  1.00  0.00           H  
ATOM   1545  HE3 MET 0  98     -10.116   7.409  10.738  1.00  0.00           H  
ATOM   1546  N   SER 0  99     -13.010   8.366  15.150  1.00  0.00      R00  N  
ATOM   1547  CA  SER 0  99     -13.877   9.170  16.010  1.00  0.00      R00  C  
ATOM   1548  C   SER 0  99     -13.766   8.704  17.505  1.00  0.00      R00  C  
ATOM   1549  O   SER 0  99     -14.084   9.490  18.424  1.00  0.00      R00  O  
ATOM   1550  CB  SER 0  99     -15.307   9.159  15.522  1.00  0.00      R00  C  
ATOM   1551  OG  SER 0  99     -15.440  10.082  14.518  1.00  0.00      R00  O  
ATOM   1552  H   SER 0  99     -13.499   7.713  14.554  1.00  0.00      R00  H  
ATOM   1553  HG  SER 0  99     -14.644  10.274  14.018  1.00  0.00      R00  H  
ATOM   1554  HA  SER 0  99     -13.533  10.204  16.047  1.00  0.00           H  
ATOM   1555  HB3 SER 0  99     -15.871   9.564  16.362  1.00  0.00           H  
ATOM   1556  HB2 SER 0  99     -15.677   8.157  15.302  1.00  0.00           H  
ATOM   1557  N   VAL 0 100     -13.529   7.453  17.696  1.00  0.00      R00  N  
ATOM   1558  CA  VAL 0 100     -13.467   6.870  19.092  1.00  0.00      R00  C  
ATOM   1559  C   VAL 0 100     -11.986   6.845  19.495  1.00  0.00      R00  C  
ATOM   1560  O   VAL 0 100     -11.739   6.977  20.733  1.00  0.00      R00  O  
ATOM   1561  CB  VAL 0 100     -13.953   5.385  19.038  1.00  0.00      R00  C  
ATOM   1562  CG1 VAL 0 100     -13.738   4.634  20.403  1.00  0.00      R00  C  
ATOM   1563  CG2 VAL 0 100     -15.424   5.252  18.591  1.00  0.00      R00  C  
ATOM   1564  H   VAL 0 100     -13.598   6.752  16.972  1.00  0.00      R00  H  
ATOM   1565  HA  VAL 0 100     -14.107   7.279  19.875  1.00  0.00           H  
ATOM   1566  HB  VAL 0 100     -13.247   4.834  18.417  1.00  0.00           H  
ATOM   1567 HG11 VAL 0 100     -13.788   5.166  21.353  1.00  0.00           H  
ATOM   1568 HG12 VAL 0 100     -14.495   3.861  20.536  1.00  0.00           H  
ATOM   1569 HG13 VAL 0 100     -12.802   4.075  20.394  1.00  0.00           H  
ATOM   1570 HG21 VAL 0 100     -15.632   5.796  17.670  1.00  0.00           H  
ATOM   1571 HG22 VAL 0 100     -15.758   4.235  18.386  1.00  0.00           H  
ATOM   1572 HG23 VAL 0 100     -16.002   5.690  19.405  1.00  0.00           H  
ATOM   1573  N   ARG 0 101     -11.014   6.671  18.585  1.00  0.00      R00  N  
ATOM   1574  CA  ARG 0 101      -9.577   6.403  18.769  1.00  0.00      R00  C  
ATOM   1575  C   ARG 0 101      -9.271   4.957  18.979  1.00  0.00      R00  C  
ATOM   1576  O   ARG 0 101      -8.411   4.429  18.301  1.00  0.00      R00  O  
ATOM   1577  CB  ARG 0 101      -8.908   7.169  19.918  1.00  0.00      R00  C  
ATOM   1578  CG  ARG 0 101      -7.387   7.200  19.760  1.00  0.00      R00  C  
ATOM   1579  CD  ARG 0 101      -6.607   8.157  20.677  1.00  0.00      R00  C  
ATOM   1580  NE  ARG 0 101      -6.777   7.690  22.072  1.00  0.00      R00  N  
ATOM   1581  CZ  ARG 0 101      -6.215   8.157  23.227  1.00  0.00      R00  C  
ATOM   1582  NH1 ARG 0 101      -6.435   7.559  24.358  1.00  0.00      R00  N  
ATOM   1583  NH2 ARG 0 101      -5.443   9.280  23.115  1.00  0.00      R00  N1+
ATOM   1584  H   ARG 0 101     -11.282   6.048  17.836  1.00  0.00      R00  H  
ATOM   1585  HE  ARG 0 101      -7.194   6.771  22.105  1.00  0.00      R00  H  
ATOM   1586 HH11 ARG 0 101      -5.917   7.713  25.211  1.00  0.00      R00  H  
ATOM   1587 HH12 ARG 0 101      -7.177   6.877  24.429  1.00  0.00      R00  H  
ATOM   1588 HH21 ARG 0 101      -5.011   9.662  23.944  1.00  0.00      R00  H  
ATOM   1589 HH22 ARG 0 101      -5.122   9.742  22.276  1.00  0.00      R00  H  
ATOM   1590  HA  ARG 0 101      -9.125   6.701  17.823  1.00  0.00           H  
ATOM   1591  HB3 ARG 0 101      -9.197   6.721  20.869  1.00  0.00           H  
ATOM   1592  HB2 ARG 0 101      -9.202   8.217  19.973  1.00  0.00           H  
ATOM   1593  HG3 ARG 0 101      -7.245   7.474  18.714  1.00  0.00           H  
ATOM   1594  HG2 ARG 0 101      -7.033   6.200  20.012  1.00  0.00           H  
ATOM   1595  HD3 ARG 0 101      -7.084   9.137  20.654  1.00  0.00           H  
ATOM   1596  HD2 ARG 0 101      -5.572   8.351  20.394  1.00  0.00           H  
ATOM   1597  N   SER 0 102     -10.110   4.327  19.851  1.00  0.00      R00  N  
ATOM   1598  CA  SER 0 102      -9.979   2.846  19.948  1.00  0.00      R00  C  
ATOM   1599  C   SER 0 102     -10.866   2.101  18.918  1.00  0.00      R00  C  
ATOM   1600  O   SER 0 102     -11.875   2.681  18.436  1.00  0.00      R00  O  
ATOM   1601  CB  SER 0 102     -10.351   2.400  21.306  1.00  0.00      R00  C  
ATOM   1602  OG  SER 0 102      -9.530   2.783  22.463  1.00  0.00      R00  O  
ATOM   1603  H   SER 0 102     -10.668   4.974  20.389  1.00  0.00      R00  H  
ATOM   1604  HG  SER 0 102     -10.019   3.459  22.937  1.00  0.00      R00  H  
ATOM   1605  HA  SER 0 102      -8.916   2.678  19.772  1.00  0.00           H  
ATOM   1606  HB3 SER 0 102     -10.461   1.317  21.345  1.00  0.00           H  
ATOM   1607  HB2 SER 0 102     -11.351   2.785  21.505  1.00  0.00           H  
ATOM   1608  N   TRP 0 103     -10.514   0.866  18.581  1.00  0.00      R00  N  
ATOM   1609  CA  TRP 0 103     -11.315  -0.033  17.769  1.00  0.00      R00  C  
ATOM   1610  C   TRP 0 103     -12.492  -0.569  18.594  1.00  0.00      R00  C  
ATOM   1611  O   TRP 0 103     -12.307  -1.235  19.614  1.00  0.00      R00  O  
ATOM   1612  CB  TRP 0 103     -10.364  -1.131  17.432  1.00  0.00      R00  C  
ATOM   1613  CG  TRP 0 103      -9.413  -1.036  16.209  1.00  0.00      R00  C  
ATOM   1614  CD2 TRP 0 103      -8.163  -0.287  15.974  1.00  0.00      R00  C  
ATOM   1615  CE2 TRP 0 103      -7.768  -0.526  14.592  1.00  0.00      R00  C  
ATOM   1616  CE3 TRP 0 103      -7.398   0.710  16.731  1.00  0.00      R00  C  
ATOM   1617  CD1 TRP 0 103      -9.716  -1.647  15.051  1.00  0.00      R00  C  
ATOM   1618  NE1 TRP 0 103      -8.692  -1.427  14.146  1.00  0.00      R00  N  
ATOM   1619  CZ2 TRP 0 103      -6.565  -0.079  14.043  1.00  0.00      R00  C  
ATOM   1620  CZ3 TRP 0 103      -6.128   1.126  16.159  1.00  0.00      R00  C  
ATOM   1621  CH2 TRP 0 103      -5.708   0.753  14.852  1.00  0.00      R00  C  
ATOM   1622  H   TRP 0 103      -9.758   0.436  19.094  1.00  0.00      R00  H  
ATOM   1623  HE1 TRP 0 103      -8.740  -1.726  13.182  1.00  0.00      R00  H  
ATOM   1624  HA  TRP 0 103     -11.680   0.363  16.821  1.00  0.00           H  
ATOM   1625  HB3 TRP 0 103     -11.051  -1.974  17.350  1.00  0.00           H  
ATOM   1626  HB2 TRP 0 103      -9.761  -1.447  18.284  1.00  0.00           H  
ATOM   1627  HE3 TRP 0 103      -7.779   1.027  17.690  1.00  0.00           H  
ATOM   1628  HD1 TRP 0 103     -10.667  -2.130  14.884  1.00  0.00           H  
ATOM   1629  HZ2 TRP 0 103      -6.378  -0.186  12.984  1.00  0.00           H  
ATOM   1630  HZ3 TRP 0 103      -5.561   1.911  16.637  1.00  0.00           H  
ATOM   1631  HH2 TRP 0 103      -4.809   1.090  14.359  1.00  0.00           H  
ATOM   1632  N   PRO 0 104     -13.704  -0.209  18.231  1.00  0.00      R00  N  
ATOM   1633  CA  PRO 0 104     -14.760  -0.248  19.234  1.00  0.00      R00  C  
ATOM   1634  C   PRO 0 104     -15.781  -1.327  19.390  1.00  0.00      R00  C  
ATOM   1635  O   PRO 0 104     -16.441  -1.340  20.413  1.00  0.00      R00  O  
ATOM   1636  CD  PRO 0 104     -14.147   0.626  17.203  1.00  0.00      R00  C  
ATOM   1637  CB  PRO 0 104     -15.474   1.060  19.106  1.00  0.00      R00  C  
ATOM   1638  CG  PRO 0 104     -15.415   1.353  17.650  1.00  0.00      R00  C  
ATOM   1639  HD2 PRO 0 104     -13.969   0.234  16.202  1.00  0.00           H  
ATOM   1640  HD3 PRO 0 104     -13.502   1.505  17.196  1.00  0.00           H  
ATOM   1641  HA  PRO 0 104     -14.290  -0.259  20.217  1.00  0.00           H  
ATOM   1642  HB3 PRO 0 104     -15.046   1.874  19.690  1.00  0.00           H  
ATOM   1643  HB2 PRO 0 104     -16.520   0.950  19.393  1.00  0.00           H  
ATOM   1644  HG2 PRO 0 104     -16.314   1.094  17.090  1.00  0.00           H  
ATOM   1645  HG3 PRO 0 104     -15.284   2.435  17.653  1.00  0.00           H  
ATOM   1646  N   PHE 0 105     -15.978  -2.230  18.419  1.00  0.00      R00  N  
ATOM   1647  CA  PHE 0 105     -17.087  -3.183  18.446  1.00  0.00      R00  C  
ATOM   1648  C   PHE 0 105     -16.633  -4.561  19.083  1.00  0.00      R00  C  
ATOM   1649  O   PHE 0 105     -15.530  -4.676  19.641  1.00  0.00      R00  O  
ATOM   1650  CB  PHE 0 105     -17.589  -3.334  16.982  1.00  0.00      R00  C  
ATOM   1651  CG  PHE 0 105     -18.552  -2.270  16.550  1.00  0.00      R00  C  
ATOM   1652  CD1 PHE 0 105     -19.895  -2.500  16.832  1.00  0.00      R00  C  
ATOM   1653  CD2 PHE 0 105     -18.155  -0.958  16.090  1.00  0.00      R00  C  
ATOM   1654  CE1 PHE 0 105     -20.795  -1.469  16.621  1.00  0.00      R00  C  
ATOM   1655  CE2 PHE 0 105     -19.047   0.086  15.900  1.00  0.00      R00  C  
ATOM   1656  CZ  PHE 0 105     -20.406  -0.222  16.064  1.00  0.00      R00  C  
ATOM   1657  H   PHE 0 105     -15.370  -2.278  17.614  1.00  0.00      R00  H  
ATOM   1658  HA  PHE 0 105     -17.816  -2.852  19.186  1.00  0.00           H  
ATOM   1659  HB3 PHE 0 105     -18.119  -4.274  16.826  1.00  0.00           H  
ATOM   1660  HB2 PHE 0 105     -16.686  -3.491  16.392  1.00  0.00           H  
ATOM   1661  HD1 PHE 0 105     -20.170  -3.403  17.357  1.00  0.00           H  
ATOM   1662  HD2 PHE 0 105     -17.123  -0.755  15.842  1.00  0.00           H  
ATOM   1663  HE1 PHE 0 105     -21.847  -1.574  16.840  1.00  0.00           H  
ATOM   1664  HE2 PHE 0 105     -18.702   1.023  15.489  1.00  0.00           H  
ATOM   1665  HZ  PHE 0 105     -21.076   0.583  15.802  1.00  0.00           H  
ATOM   1666  N   GLY 0 106     -17.549  -5.563  19.044  1.00  0.00      R00  N  
ATOM   1667  CA  GLY 0 106     -17.317  -6.972  19.326  1.00  0.00      R00  C  
ATOM   1668  C   GLY 0 106     -16.089  -7.559  18.661  1.00  0.00      R00  C  
ATOM   1669  O   GLY 0 106     -15.759  -7.176  17.531  1.00  0.00      R00  O  
ATOM   1670  H   GLY 0 106     -18.482  -5.356  18.719  1.00  0.00      R00  H  
ATOM   1671  HA3 GLY 0 106     -18.144  -7.534  18.894  1.00  0.00           H  
ATOM   1672  HA2 GLY 0 106     -17.309  -7.169  20.398  1.00  0.00           H  
ATOM   1673  N   SER 0 107     -15.557  -8.662  19.266  1.00  0.00      R00  N  
ATOM   1674  CA  SER 0 107     -14.247  -9.266  18.927  1.00  0.00      R00  C  
ATOM   1675  C   SER 0 107     -14.235  -9.877  17.609  1.00  0.00      R00  C  
ATOM   1676  O   SER 0 107     -13.213  -9.817  16.861  1.00  0.00      R00  O  
ATOM   1677  CB  SER 0 107     -13.859 -10.224  20.019  1.00  0.00      R00  C  
ATOM   1678  OG  SER 0 107     -14.859 -11.218  20.228  1.00  0.00      R00  O  
ATOM   1679  H   SER 0 107     -15.979  -9.115  20.064  1.00  0.00      R00  H  
ATOM   1680  HG  SER 0 107     -15.132 -11.178  21.147  1.00  0.00      R00  H  
ATOM   1681  HA  SER 0 107     -13.497  -8.476  18.944  1.00  0.00           H  
ATOM   1682  HB3 SER 0 107     -13.771  -9.630  20.929  1.00  0.00           H  
ATOM   1683  HB2 SER 0 107     -12.907 -10.727  19.846  1.00  0.00           H  
ATOM   1684  N   PHE 0 108     -15.360 -10.511  17.093  1.00  0.00      R00  N  
ATOM   1685  CA  PHE 0 108     -15.492 -11.091  15.779  1.00  0.00      R00  C  
ATOM   1686  C   PHE 0 108     -15.442  -9.999  14.715  1.00  0.00      R00  C  
ATOM   1687  O   PHE 0 108     -15.002 -10.444  13.642  1.00  0.00      R00  O  
ATOM   1688  CB  PHE 0 108     -16.777 -11.995  15.745  1.00  0.00      R00  C  
ATOM   1689  CG  PHE 0 108     -16.573 -13.361  16.466  1.00  0.00      R00  C  
ATOM   1690  CD1 PHE 0 108     -16.991 -13.502  17.773  1.00  0.00      R00  C  
ATOM   1691  CD2 PHE 0 108     -15.866 -14.360  15.785  1.00  0.00      R00  C  
ATOM   1692  CE1 PHE 0 108     -16.824 -14.773  18.353  1.00  0.00      R00  C  
ATOM   1693  CE2 PHE 0 108     -15.694 -15.590  16.428  1.00  0.00      R00  C  
ATOM   1694  CZ  PHE 0 108     -16.218 -15.761  17.664  1.00  0.00      R00  C  
ATOM   1695  H   PHE 0 108     -16.281 -10.437  17.502  1.00  0.00      R00  H  
ATOM   1696  HA  PHE 0 108     -14.716 -11.838  15.608  1.00  0.00           H  
ATOM   1697  HB3 PHE 0 108     -16.919 -12.253  14.696  1.00  0.00           H  
ATOM   1698  HB2 PHE 0 108     -17.663 -11.522  16.168  1.00  0.00           H  
ATOM   1699  HD1 PHE 0 108     -17.500 -12.734  18.337  1.00  0.00           H  
ATOM   1700  HD2 PHE 0 108     -15.370 -14.279  14.829  1.00  0.00           H  
ATOM   1701  HE1 PHE 0 108     -17.346 -15.031  19.262  1.00  0.00           H  
ATOM   1702  HE2 PHE 0 108     -15.240 -16.397  15.872  1.00  0.00           H  
ATOM   1703  HZ  PHE 0 108     -16.179 -16.771  18.045  1.00  0.00           H  
ATOM   1704  N   PHE 0 109     -15.570  -8.701  15.109  1.00  0.00      R00  N  
ATOM   1705  CA  PHE 0 109     -15.360  -7.571  14.153  1.00  0.00      R00  C  
ATOM   1706  C   PHE 0 109     -13.862  -7.327  13.838  1.00  0.00      R00  C  
ATOM   1707  O   PHE 0 109     -13.466  -7.005  12.712  1.00  0.00      R00  O  
ATOM   1708  CB  PHE 0 109     -16.146  -6.238  14.577  1.00  0.00      R00  C  
ATOM   1709  CG  PHE 0 109     -17.640  -6.461  14.425  1.00  0.00      R00  C  
ATOM   1710  CD1 PHE 0 109     -18.318  -7.414  15.159  1.00  0.00      R00  C  
ATOM   1711  CD2 PHE 0 109     -18.395  -5.472  13.881  1.00  0.00      R00  C  
ATOM   1712  CE1 PHE 0 109     -19.719  -7.343  15.300  1.00  0.00      R00  C  
ATOM   1713  CE2 PHE 0 109     -19.763  -5.387  14.048  1.00  0.00      R00  C  
ATOM   1714  CZ  PHE 0 109     -20.431  -6.397  14.652  1.00  0.00      R00  C  
ATOM   1715  H   PHE 0 109     -15.839  -8.499  16.061  1.00  0.00      R00  H  
ATOM   1716  HA  PHE 0 109     -15.858  -7.854  13.225  1.00  0.00           H  
ATOM   1717  HB3 PHE 0 109     -15.751  -5.534  13.845  1.00  0.00           H  
ATOM   1718  HB2 PHE 0 109     -15.989  -5.831  15.576  1.00  0.00           H  
ATOM   1719  HD1 PHE 0 109     -17.764  -8.196  15.657  1.00  0.00           H  
ATOM   1720  HD2 PHE 0 109     -17.909  -4.664  13.355  1.00  0.00           H  
ATOM   1721  HE1 PHE 0 109     -20.240  -8.126  15.830  1.00  0.00           H  
ATOM   1722  HE2 PHE 0 109     -20.253  -4.569  13.541  1.00  0.00           H  
ATOM   1723  HZ  PHE 0 109     -21.503  -6.273  14.698  1.00  0.00           H  
ATOM   1724  N   CYS 0 110     -12.948  -7.505  14.849  1.00  0.00      R00  N  
ATOM   1725  CA  CYS 0 110     -11.542  -7.583  14.677  1.00  0.00      R00  C  
ATOM   1726  C   CYS 0 110     -11.087  -8.711  13.718  1.00  0.00      R00  C  
ATOM   1727  O   CYS 0 110     -10.370  -8.490  12.760  1.00  0.00      R00  O  
ATOM   1728  CB  CYS 0 110     -10.755  -7.461  15.996  1.00  0.00      R00  C  
ATOM   1729  SG  CYS 0 110      -8.982  -7.578  16.105  1.00  0.00      R00  S  
ATOM   1730  H   CYS 0 110     -13.313  -7.871  15.717  1.00  0.00      R00  H  
ATOM   1731  HB2 CYS 0 110     -10.965  -6.571  16.590  1.00  0.00           H  
ATOM   1732  HB3 CYS 0 110     -10.985  -8.296  16.658  1.00  0.00           H  
ATOM   1733  HA  CYS 0 110     -11.285  -6.665  14.149  1.00  0.00           H  
ATOM   1734  N   LYS 0 111     -11.425  -9.955  13.916  1.00  0.00      R00  N  
ATOM   1735  CA  LYS 0 111     -11.211 -11.101  13.036  1.00  0.00      R00  C  
ATOM   1736  C   LYS 0 111     -11.711 -10.825  11.615  1.00  0.00      R00  C  
ATOM   1737  O   LYS 0 111     -10.923 -10.992  10.705  1.00  0.00      R00  O  
ATOM   1738  CB  LYS 0 111     -11.980 -12.286  13.605  1.00  0.00      R00  C  
ATOM   1739  CG  LYS 0 111     -11.345 -12.794  14.878  1.00  0.00      R00  C  
ATOM   1740  CD  LYS 0 111     -11.991 -14.109  15.457  1.00  0.00      R00  C  
ATOM   1741  CE  LYS 0 111     -11.587 -14.618  16.948  1.00  0.00      R00  C  
ATOM   1742  NZ  LYS 0 111     -10.198 -14.951  16.952  1.00  0.00      R00  N1+
ATOM   1743  H   LYS 0 111     -12.045 -10.117  14.697  1.00  0.00      R00  H  
ATOM   1744  HZ1 LYS 0 111     -10.005 -15.368  17.851  1.00  0.00      R00  H  
ATOM   1745  HZ2 LYS 0 111     -10.049 -15.659  16.248  1.00  0.00      R00  H  
ATOM   1746  HZ3 LYS 0 111      -9.609 -14.146  16.795  1.00  0.00      R00  H  
ATOM   1747  HA  LYS 0 111     -10.193 -11.442  12.846  1.00  0.00           H  
ATOM   1748  HB3 LYS 0 111     -12.032 -13.096  12.877  1.00  0.00           H  
ATOM   1749  HB2 LYS 0 111     -13.033 -12.043  13.747  1.00  0.00           H  
ATOM   1750  HG3 LYS 0 111     -11.337 -11.997  15.621  1.00  0.00           H  
ATOM   1751  HG2 LYS 0 111     -10.280 -12.975  14.732  1.00  0.00           H  
ATOM   1752  HD3 LYS 0 111     -11.810 -14.926  14.759  1.00  0.00           H  
ATOM   1753  HD2 LYS 0 111     -13.050 -13.906  15.617  1.00  0.00           H  
ATOM   1754  HE3 LYS 0 111     -12.045 -15.566  17.231  1.00  0.00           H  
ATOM   1755  HE2 LYS 0 111     -11.877 -13.896  17.711  1.00  0.00           H  
ATOM   1756  N   ALA 0 112     -12.930 -10.271  11.397  1.00  0.00      R00  N  
ATOM   1757  CA  ALA 0 112     -13.595 -10.129  10.079  1.00  0.00      R00  C  
ATOM   1758  C   ALA 0 112     -12.922  -8.966   9.356  1.00  0.00      R00  C  
ATOM   1759  O   ALA 0 112     -12.776  -9.065   8.146  1.00  0.00      R00  O  
ATOM   1760  CB  ALA 0 112     -15.077 -10.038  10.163  1.00  0.00      R00  C  
ATOM   1761  H   ALA 0 112     -13.520  -9.957  12.155  1.00  0.00      R00  H  
ATOM   1762  HA  ALA 0 112     -13.392 -11.000   9.456  1.00  0.00           H  
ATOM   1763  HB1 ALA 0 112     -15.499 -10.999  10.456  1.00  0.00           H  
ATOM   1764  HB2 ALA 0 112     -15.482  -9.229  10.771  1.00  0.00           H  
ATOM   1765  HB3 ALA 0 112     -15.426  -9.912   9.138  1.00  0.00           H  
ATOM   1766  N   TYR 0 113     -12.316  -7.986  10.119  1.00  0.00      R00  N  
ATOM   1767  CA  TYR 0 113     -11.493  -6.920   9.562  1.00  0.00      R00  C  
ATOM   1768  C   TYR 0 113      -9.993  -7.252   9.245  1.00  0.00      R00  C  
ATOM   1769  O   TYR 0 113      -9.442  -6.675   8.353  1.00  0.00      R00  O  
ATOM   1770  CB  TYR 0 113     -11.560  -5.776  10.631  1.00  0.00      R00  C  
ATOM   1771  CG  TYR 0 113     -10.438  -4.736  10.628  1.00  0.00      R00  C  
ATOM   1772  CD1 TYR 0 113     -10.428  -3.662   9.718  1.00  0.00      R00  C  
ATOM   1773  CE1 TYR 0 113      -9.349  -2.744   9.739  1.00  0.00      R00  C  
ATOM   1774  CD2 TYR 0 113      -9.269  -4.945  11.485  1.00  0.00      R00  C  
ATOM   1775  CE2 TYR 0 113      -8.199  -4.024  11.418  1.00  0.00      R00  C  
ATOM   1776  CZ  TYR 0 113      -8.305  -2.933  10.618  1.00  0.00      R00  C  
ATOM   1777  OH  TYR 0 113      -7.270  -2.002  10.496  1.00  0.00      R00  O  
ATOM   1778  H   TYR 0 113     -12.293  -8.053  11.127  1.00  0.00      R00  H  
ATOM   1779  HH  TYR 0 113      -7.141  -1.711   9.590  1.00  0.00      R00  H  
ATOM   1780  HA  TYR 0 113     -11.903  -6.613   8.600  1.00  0.00           H  
ATOM   1781  HB3 TYR 0 113     -11.532  -6.269  11.603  1.00  0.00           H  
ATOM   1782  HB2 TYR 0 113     -12.516  -5.272  10.484  1.00  0.00           H  
ATOM   1783  HD1 TYR 0 113     -11.248  -3.586   9.020  1.00  0.00           H  
ATOM   1784  HE1 TYR 0 113      -9.164  -2.043   8.939  1.00  0.00           H  
ATOM   1785  HD2 TYR 0 113      -9.182  -5.845  12.076  1.00  0.00           H  
ATOM   1786  HE2 TYR 0 113      -7.291  -4.088  11.999  1.00  0.00           H  
ATOM   1787  N   MET 0 114      -9.463  -8.208  10.048  1.00  0.00      R00  N  
ATOM   1788  CA  MET 0 114      -8.060  -8.635   9.818  1.00  0.00      R00  C  
ATOM   1789  C   MET 0 114      -8.036  -9.804   8.805  1.00  0.00      R00  C  
ATOM   1790  O   MET 0 114      -7.070  -9.739   8.037  1.00  0.00      R00  O  
ATOM   1791  CB  MET 0 114      -7.484  -8.847  11.238  1.00  0.00      R00  C  
ATOM   1792  CG  MET 0 114      -7.281 -10.273  11.707  1.00  0.00      R00  C  
ATOM   1793  SD  MET 0 114      -7.309 -10.583  13.543  1.00  0.00      R00  S  
ATOM   1794  CE  MET 0 114      -5.780  -9.632  13.893  1.00  0.00      R00  C  
ATOM   1795  H   MET 0 114      -9.985  -8.749  10.722  1.00  0.00      R00  H  
ATOM   1796  HA  MET 0 114      -7.498  -7.925   9.212  1.00  0.00           H  
ATOM   1797  HB3 MET 0 114      -8.016  -8.273  11.996  1.00  0.00           H  
ATOM   1798  HB2 MET 0 114      -6.538  -8.332  11.074  1.00  0.00           H  
ATOM   1799  HG3 MET 0 114      -6.311 -10.604  11.336  1.00  0.00           H  
ATOM   1800  HG2 MET 0 114      -8.069 -10.893  11.280  1.00  0.00           H  
ATOM   1801  HE1 MET 0 114      -5.053  -9.620  13.081  1.00  0.00           H  
ATOM   1802  HE2 MET 0 114      -6.007  -8.607  14.186  1.00  0.00           H  
ATOM   1803  HE3 MET 0 114      -5.290 -10.101  14.746  1.00  0.00           H  
ATOM   1804  N   ILE 0 115      -9.126 -10.592   8.569  1.00  0.00      R00  N  
ATOM   1805  CA  ILE 0 115      -9.332 -11.422   7.402  1.00  0.00      R00  C  
ATOM   1806  C   ILE 0 115      -9.355 -10.601   6.091  1.00  0.00      R00  C  
ATOM   1807  O   ILE 0 115      -8.651 -10.900   5.136  1.00  0.00      R00  O  
ATOM   1808  CB  ILE 0 115     -10.635 -12.312   7.465  1.00  0.00      R00  C  
ATOM   1809  CG2 ILE 0 115     -10.952 -12.971   6.058  1.00  0.00      R00  C  
ATOM   1810  CG1 ILE 0 115     -10.325 -13.379   8.507  1.00  0.00      R00  C  
ATOM   1811  CD1 ILE 0 115     -11.656 -14.065   8.984  1.00  0.00      R00  C  
ATOM   1812  H   ILE 0 115      -9.831 -10.540   9.290  1.00  0.00      R00  H  
ATOM   1813  HA  ILE 0 115      -8.404 -11.992   7.457  1.00  0.00           H  
ATOM   1814  HB  ILE 0 115     -11.494 -11.696   7.732  1.00  0.00           H  
ATOM   1815 HG21 ILE 0 115     -11.284 -12.294   5.271  1.00  0.00           H  
ATOM   1816 HG22 ILE 0 115     -10.062 -13.513   5.737  1.00  0.00           H  
ATOM   1817 HG23 ILE 0 115     -11.858 -13.551   6.234  1.00  0.00           H  
ATOM   1818 HG13 ILE 0 115      -9.752 -13.040   9.371  1.00  0.00           H  
ATOM   1819 HG12 ILE 0 115      -9.643 -14.065   8.004  1.00  0.00           H  
ATOM   1820 HD11 ILE 0 115     -12.203 -14.519   8.158  1.00  0.00           H  
ATOM   1821 HD12 ILE 0 115     -11.463 -14.811   9.755  1.00  0.00           H  
ATOM   1822 HD13 ILE 0 115     -12.341 -13.261   9.252  1.00  0.00           H  
ATOM   1823  N   SER 0 116     -10.184  -9.569   6.111  1.00  0.00      R00  N  
ATOM   1824  CA  SER 0 116     -10.559  -8.819   4.924  1.00  0.00      R00  C  
ATOM   1825  C   SER 0 116      -9.516  -7.802   4.537  1.00  0.00      R00  C  
ATOM   1826  O   SER 0 116      -9.357  -7.651   3.322  1.00  0.00      R00  O  
ATOM   1827  CB  SER 0 116     -11.965  -8.115   5.057  1.00  0.00      R00  C  
ATOM   1828  OG  SER 0 116     -12.162  -7.319   6.198  1.00  0.00      R00  O  
ATOM   1829  H   SER 0 116     -10.691  -9.257   6.927  1.00  0.00      R00  H  
ATOM   1830  HG  SER 0 116     -12.624  -7.781   6.901  1.00  0.00      R00  H  
ATOM   1831  HA  SER 0 116     -10.718  -9.546   4.127  1.00  0.00           H  
ATOM   1832  HB3 SER 0 116     -12.663  -8.949   5.131  1.00  0.00           H  
ATOM   1833  HB2 SER 0 116     -12.160  -7.492   4.184  1.00  0.00           H  
ATOM   1834  N   THR 0 117      -8.916  -7.048   5.480  1.00  0.00      R00  N  
ATOM   1835  CA  THR 0 117      -7.947  -6.057   5.079  1.00  0.00      R00  C  
ATOM   1836  C   THR 0 117      -6.487  -6.596   5.149  1.00  0.00      R00  C  
ATOM   1837  O   THR 0 117      -5.603  -6.113   4.494  1.00  0.00      R00  O  
ATOM   1838  CB  THR 0 117      -8.041  -4.856   6.091  1.00  0.00      R00  C  
ATOM   1839  OG1 THR 0 117      -7.468  -5.026   7.420  1.00  0.00      R00  O  
ATOM   1840  CG2 THR 0 117      -9.478  -4.254   6.252  1.00  0.00      R00  C  
ATOM   1841  H   THR 0 117      -9.291  -7.095   6.417  1.00  0.00      R00  H  
ATOM   1842  HG1 THR 0 117      -8.087  -5.416   8.042  1.00  0.00      R00  H  
ATOM   1843  HA  THR 0 117      -8.003  -5.702   4.050  1.00  0.00           H  
ATOM   1844  HB  THR 0 117      -7.487  -4.129   5.498  1.00  0.00           H  
ATOM   1845 HG21 THR 0 117      -9.926  -3.968   5.301  1.00  0.00           H  
ATOM   1846 HG22 THR 0 117     -10.219  -4.917   6.699  1.00  0.00           H  
ATOM   1847 HG23 THR 0 117      -9.465  -3.314   6.802  1.00  0.00           H  
ATOM   1848  N   GLY 0 118      -6.172  -7.531   6.042  1.00  0.00      R00  N  
ATOM   1849  CA  GLY 0 118      -4.798  -7.969   6.454  1.00  0.00      R00  C  
ATOM   1850  C   GLY 0 118      -4.099  -8.776   5.385  1.00  0.00      R00  C  
ATOM   1851  O   GLY 0 118      -3.111  -8.348   4.920  1.00  0.00      R00  O  
ATOM   1852  H   GLY 0 118      -6.944  -7.822   6.625  1.00  0.00      R00  H  
ATOM   1853  HA3 GLY 0 118      -4.984  -8.598   7.325  1.00  0.00           H  
ATOM   1854  HA2 GLY 0 118      -4.219  -7.093   6.745  1.00  0.00           H  
ATOM   1855  N   ILE 0 119      -4.590  -9.951   4.987  1.00  0.00      R00  N  
ATOM   1856  CA  ILE 0 119      -4.190 -10.867   3.930  1.00  0.00      R00  C  
ATOM   1857  C   ILE 0 119      -4.075 -10.210   2.603  1.00  0.00      R00  C  
ATOM   1858  O   ILE 0 119      -3.216 -10.499   1.811  1.00  0.00      R00  O  
ATOM   1859  CB  ILE 0 119      -5.255 -12.031   3.690  1.00  0.00      R00  C  
ATOM   1860  CG2 ILE 0 119      -4.659 -13.161   2.692  1.00  0.00      R00  C  
ATOM   1861  CG1 ILE 0 119      -5.646 -12.749   5.003  1.00  0.00      R00  C  
ATOM   1862  CD1 ILE 0 119      -6.788 -13.714   4.862  1.00  0.00      R00  C  
ATOM   1863  H   ILE 0 119      -5.406 -10.259   5.497  1.00  0.00      R00  H  
ATOM   1864  HA  ILE 0 119      -3.270 -11.284   4.339  1.00  0.00           H  
ATOM   1865  HB  ILE 0 119      -6.159 -11.560   3.302  1.00  0.00           H  
ATOM   1866 HG21 ILE 0 119      -4.433 -12.722   1.720  1.00  0.00           H  
ATOM   1867 HG22 ILE 0 119      -3.691 -13.478   3.079  1.00  0.00           H  
ATOM   1868 HG23 ILE 0 119      -5.193 -14.107   2.603  1.00  0.00           H  
ATOM   1869 HG13 ILE 0 119      -6.067 -11.986   5.657  1.00  0.00           H  
ATOM   1870 HG12 ILE 0 119      -4.726 -13.208   5.368  1.00  0.00           H  
ATOM   1871 HD11 ILE 0 119      -6.518 -14.710   5.214  1.00  0.00           H  
ATOM   1872 HD12 ILE 0 119      -7.594 -13.401   5.526  1.00  0.00           H  
ATOM   1873 HD13 ILE 0 119      -7.352 -13.720   3.929  1.00  0.00           H  
ATOM   1874  N   ASN 0 120      -5.017  -9.240   2.431  1.00  0.00      R00  N  
ATOM   1875  CA  ASN 0 120      -5.036  -8.462   1.170  1.00  0.00      R00  C  
ATOM   1876  C   ASN 0 120      -3.671  -7.580   0.996  1.00  0.00      R00  C  
ATOM   1877  O   ASN 0 120      -3.361  -7.347  -0.114  1.00  0.00      R00  O  
ATOM   1878  CB  ASN 0 120      -6.252  -7.527   1.133  1.00  0.00      R00  C  
ATOM   1879  CG  ASN 0 120      -6.484  -7.220  -0.365  1.00  0.00      R00  C  
ATOM   1880  OD1 ASN 0 120      -6.438  -8.152  -1.272  1.00  0.00      R00  O  
ATOM   1881  ND2 ASN 0 120      -6.956  -6.002  -0.543  1.00  0.00      R00  N  
ATOM   1882  H   ASN 0 120      -5.673  -8.941   3.139  1.00  0.00      R00  H  
ATOM   1883 HD21 ASN 0 120      -7.442  -5.862  -1.418  1.00  0.00      R00  H  
ATOM   1884 HD22 ASN 0 120      -6.851  -5.279   0.154  1.00  0.00      R00  H  
ATOM   1885  HA  ASN 0 120      -5.083  -9.216   0.384  1.00  0.00           H  
ATOM   1886  HB3 ASN 0 120      -5.968  -6.665   1.736  1.00  0.00           H  
ATOM   1887  HB2 ASN 0 120      -7.147  -8.000   1.538  1.00  0.00           H  
ATOM   1888  N   GLN 0 121      -2.948  -7.187   2.084  1.00  0.00      R00  N  
ATOM   1889  CA  GLN 0 121      -1.608  -6.603   2.083  1.00  0.00      R00  C  
ATOM   1890  C   GLN 0 121      -0.637  -7.356   1.171  1.00  0.00      R00  C  
ATOM   1891  O   GLN 0 121      -0.099  -6.841   0.191  1.00  0.00      R00  O  
ATOM   1892  CB  GLN 0 121      -1.117  -6.416   3.480  1.00  0.00      R00  C  
ATOM   1893  CG  GLN 0 121      -1.922  -5.408   4.321  1.00  0.00      R00  C  
ATOM   1894  CD  GLN 0 121      -1.559  -5.360   5.754  1.00  0.00      R00  C  
ATOM   1895  OE1 GLN 0 121      -0.597  -5.970   6.152  1.00  0.00      R00  O  
ATOM   1896  NE2 GLN 0 121      -2.391  -4.709   6.551  1.00  0.00      R00  N  
ATOM   1897  H   GLN 0 121      -3.207  -7.612   2.963  1.00  0.00      R00  H  
ATOM   1898 HE21 GLN 0 121      -2.213  -4.487   7.520  1.00  0.00      R00  H  
ATOM   1899 HE22 GLN 0 121      -3.172  -4.270   6.085  1.00  0.00      R00  H  
ATOM   1900  HA  GLN 0 121      -1.688  -5.643   1.574  1.00  0.00           H  
ATOM   1901  HB3 GLN 0 121      -0.108  -6.021   3.362  1.00  0.00           H  
ATOM   1902  HB2 GLN 0 121      -1.038  -7.356   4.025  1.00  0.00           H  
ATOM   1903  HG3 GLN 0 121      -2.949  -5.772   4.358  1.00  0.00           H  
ATOM   1904  HG2 GLN 0 121      -1.914  -4.483   3.745  1.00  0.00           H  
ATOM   1905  N   PHE 0 122      -0.474  -8.673   1.513  1.00  0.00      R00  N  
ATOM   1906  CA  PHE 0 122       0.346  -9.528   0.678  1.00  0.00      R00  C  
ATOM   1907  C   PHE 0 122      -0.337  -9.785  -0.668  1.00  0.00      R00  C  
ATOM   1908  O   PHE 0 122       0.337  -9.611  -1.647  1.00  0.00      R00  O  
ATOM   1909  CB  PHE 0 122       0.638 -10.857   1.457  1.00  0.00      R00  C  
ATOM   1910  CG  PHE 0 122       1.000 -10.877   2.890  1.00  0.00      R00  C  
ATOM   1911  CD1 PHE 0 122       0.835 -12.043   3.670  1.00  0.00      R00  C  
ATOM   1912  CD2 PHE 0 122       1.623  -9.736   3.463  1.00  0.00      R00  C  
ATOM   1913  CE1 PHE 0 122       1.400 -12.082   4.917  1.00  0.00      R00  C  
ATOM   1914  CE2 PHE 0 122       2.012  -9.762   4.761  1.00  0.00      R00  C  
ATOM   1915  CZ  PHE 0 122       1.904 -10.905   5.500  1.00  0.00      R00  C  
ATOM   1916  H   PHE 0 122      -1.081  -9.032   2.236  1.00  0.00      R00  H  
ATOM   1917  HA  PHE 0 122       1.285  -9.036   0.422  1.00  0.00           H  
ATOM   1918  HB3 PHE 0 122       1.381 -11.503   0.990  1.00  0.00           H  
ATOM   1919  HB2 PHE 0 122      -0.300 -11.412   1.429  1.00  0.00           H  
ATOM   1920  HD1 PHE 0 122       0.358 -12.862   3.153  1.00  0.00           H  
ATOM   1921  HD2 PHE 0 122       1.799  -8.782   2.989  1.00  0.00           H  
ATOM   1922  HE1 PHE 0 122       1.268 -12.968   5.519  1.00  0.00           H  
ATOM   1923  HE2 PHE 0 122       2.453  -8.949   5.318  1.00  0.00           H  
ATOM   1924  HZ  PHE 0 122       2.294 -10.910   6.508  1.00  0.00           H  
ATOM   1925  N   THR 0 123      -1.600 -10.249  -0.692  1.00  0.00      R00  N  
ATOM   1926  CA  THR 0 123      -2.364 -10.536  -1.953  1.00  0.00      R00  C  
ATOM   1927  C   THR 0 123      -2.255  -9.558  -3.034  1.00  0.00      R00  C  
ATOM   1928  O   THR 0 123      -1.876  -9.874  -4.157  1.00  0.00      R00  O  
ATOM   1929  CB  THR 0 123      -3.861 -10.797  -1.790  1.00  0.00      R00  C  
ATOM   1930  OG1 THR 0 123      -4.051 -11.804  -0.749  1.00  0.00      R00  O  
ATOM   1931  CG2 THR 0 123      -4.584 -11.366  -3.068  1.00  0.00      R00  C  
ATOM   1932  H   THR 0 123      -2.122 -10.400   0.159  1.00  0.00      R00  H  
ATOM   1933  HG1 THR 0 123      -3.518 -11.534   0.002  1.00  0.00      R00  H  
ATOM   1934  HA  THR 0 123      -1.968 -11.415  -2.462  1.00  0.00           H  
ATOM   1935  HB  THR 0 123      -4.343  -9.869  -1.482  1.00  0.00           H  
ATOM   1936 HG21 THR 0 123      -4.623 -10.602  -3.844  1.00  0.00           H  
ATOM   1937 HG22 THR 0 123      -3.901 -12.067  -3.546  1.00  0.00           H  
ATOM   1938 HG23 THR 0 123      -5.598 -11.750  -2.953  1.00  0.00           H  
ATOM   1939  N   SER 0 124      -2.447  -8.250  -2.729  1.00  0.00      R00  N  
ATOM   1940  CA  SER 0 124      -2.426  -7.141  -3.564  1.00  0.00      R00  C  
ATOM   1941  C   SER 0 124      -1.018  -6.827  -4.183  1.00  0.00      R00  C  
ATOM   1942  O   SER 0 124      -0.902  -6.644  -5.359  1.00  0.00      R00  O  
ATOM   1943  CB  SER 0 124      -3.058  -5.897  -2.889  1.00  0.00      R00  C  
ATOM   1944  OG  SER 0 124      -3.365  -4.800  -3.717  1.00  0.00      R00  O  
ATOM   1945  H   SER 0 124      -2.661  -8.005  -1.773  1.00  0.00      R00  H  
ATOM   1946  HG  SER 0 124      -4.063  -5.117  -4.295  1.00  0.00      R00  H  
ATOM   1947  HA  SER 0 124      -3.009  -7.405  -4.447  1.00  0.00           H  
ATOM   1948  HB3 SER 0 124      -2.505  -5.586  -2.003  1.00  0.00           H  
ATOM   1949  HB2 SER 0 124      -4.078  -6.070  -2.545  1.00  0.00           H  
ATOM   1950  N   SER 0 125      -0.069  -6.916  -3.280  1.00  0.00      R00  N  
ATOM   1951  CA  SER 0 125       1.355  -6.607  -3.586  1.00  0.00      R00  C  
ATOM   1952  C   SER 0 125       1.966  -7.711  -4.385  1.00  0.00      R00  C  
ATOM   1953  O   SER 0 125       2.753  -7.432  -5.308  1.00  0.00      R00  O  
ATOM   1954  CB  SER 0 125       1.992  -6.367  -2.181  1.00  0.00      R00  C  
ATOM   1955  OG  SER 0 125       3.311  -5.899  -2.231  1.00  0.00      R00  O  
ATOM   1956  H   SER 0 125      -0.193  -7.025  -2.284  1.00  0.00      R00  H  
ATOM   1957  HG  SER 0 125       3.573  -5.619  -1.351  1.00  0.00      R00  H  
ATOM   1958  HA  SER 0 125       1.440  -5.687  -4.163  1.00  0.00           H  
ATOM   1959  HB3 SER 0 125       1.880  -7.281  -1.598  1.00  0.00           H  
ATOM   1960  HB2 SER 0 125       1.466  -5.574  -1.649  1.00  0.00           H  
ATOM   1961  N   ILE 0 126       1.646  -9.015  -4.143  1.00  0.00      R00  N  
ATOM   1962  CA  ILE 0 126       2.067 -10.147  -4.929  1.00  0.00      R00  C  
ATOM   1963  C   ILE 0 126       1.434 -10.031  -6.273  1.00  0.00      R00  C  
ATOM   1964  O   ILE 0 126       2.152 -10.100  -7.271  1.00  0.00      R00  O  
ATOM   1965  CB  ILE 0 126       1.639 -11.520  -4.257  1.00  0.00      R00  C  
ATOM   1966  CG2 ILE 0 126       1.830 -12.754  -5.147  1.00  0.00      R00  C  
ATOM   1967  CG1 ILE 0 126       2.373 -11.662  -2.836  1.00  0.00      R00  C  
ATOM   1968  CD1 ILE 0 126       1.748 -12.734  -1.877  1.00  0.00      R00  C  
ATOM   1969  H   ILE 0 126       1.197  -9.221  -3.262  1.00  0.00      R00  H  
ATOM   1970  HA  ILE 0 126       3.137 -10.061  -5.118  1.00  0.00           H  
ATOM   1971  HB  ILE 0 126       0.580 -11.524  -4.001  1.00  0.00           H  
ATOM   1972 HG21 ILE 0 126       1.002 -12.910  -5.838  1.00  0.00           H  
ATOM   1973 HG22 ILE 0 126       2.679 -12.684  -5.828  1.00  0.00           H  
ATOM   1974 HG23 ILE 0 126       2.030 -13.655  -4.567  1.00  0.00           H  
ATOM   1975 HG13 ILE 0 126       2.402 -10.694  -2.334  1.00  0.00           H  
ATOM   1976 HG12 ILE 0 126       3.433 -11.841  -3.016  1.00  0.00           H  
ATOM   1977 HD11 ILE 0 126       2.443 -13.374  -1.334  1.00  0.00           H  
ATOM   1978 HD12 ILE 0 126       1.068 -12.250  -1.176  1.00  0.00           H  
ATOM   1979 HD13 ILE 0 126       1.172 -13.548  -2.318  1.00  0.00           H  
ATOM   1980  N   PHE 0 127       0.072  -9.855  -6.342  1.00  0.00      R00  N  
ATOM   1981  CA  PHE 0 127      -0.734  -9.691  -7.563  1.00  0.00      R00  C  
ATOM   1982  C   PHE 0 127      -0.284  -8.619  -8.431  1.00  0.00      R00  C  
ATOM   1983  O   PHE 0 127      -0.201  -8.844  -9.628  1.00  0.00      R00  O  
ATOM   1984  CB  PHE 0 127      -2.254  -9.739  -7.305  1.00  0.00      R00  C  
ATOM   1985  CG  PHE 0 127      -3.238  -9.621  -8.496  1.00  0.00      R00  C  
ATOM   1986  CD1 PHE 0 127      -4.239  -8.591  -8.509  1.00  0.00      R00  C  
ATOM   1987  CD2 PHE 0 127      -3.067 -10.504  -9.562  1.00  0.00      R00  C  
ATOM   1988  CE1 PHE 0 127      -5.172  -8.567  -9.542  1.00  0.00      R00  C  
ATOM   1989  CE2 PHE 0 127      -3.861 -10.355 -10.697  1.00  0.00      R00  C  
ATOM   1990  CZ  PHE 0 127      -4.908  -9.399 -10.646  1.00  0.00      R00  C  
ATOM   1991  H   PHE 0 127      -0.363  -9.782  -5.433  1.00  0.00      R00  H  
ATOM   1992  HA  PHE 0 127      -0.521 -10.583  -8.152  1.00  0.00           H  
ATOM   1993  HB3 PHE 0 127      -2.489  -9.011  -6.528  1.00  0.00           H  
ATOM   1994  HB2 PHE 0 127      -2.488 -10.716  -6.883  1.00  0.00           H  
ATOM   1995  HD1 PHE 0 127      -4.344  -7.793  -7.788  1.00  0.00           H  
ATOM   1996  HD2 PHE 0 127      -2.219 -11.167  -9.650  1.00  0.00           H  
ATOM   1997  HE1 PHE 0 127      -5.917  -7.785  -9.533  1.00  0.00           H  
ATOM   1998  HE2 PHE 0 127      -3.572 -10.928 -11.566  1.00  0.00           H  
ATOM   1999  HZ  PHE 0 127      -5.617  -9.282 -11.451  1.00  0.00           H  
ATOM   2000  N   LEU 0 128      -0.040  -7.429  -7.937  1.00  0.00      R00  N  
ATOM   2001  CA  LEU 0 128       0.633  -6.357  -8.644  1.00  0.00      R00  C  
ATOM   2002  C   LEU 0 128       1.996  -6.599  -9.156  1.00  0.00      R00  C  
ATOM   2003  O   LEU 0 128       2.329  -6.145 -10.305  1.00  0.00      R00  O  
ATOM   2004  CB  LEU 0 128       0.563  -5.149  -7.740  1.00  0.00      R00  C  
ATOM   2005  CG  LEU 0 128      -0.768  -4.472  -7.799  1.00  0.00      R00  C  
ATOM   2006  CD1 LEU 0 128      -0.927  -3.378  -6.693  1.00  0.00      R00  C  
ATOM   2007  CD2 LEU 0 128      -0.974  -3.835  -9.210  1.00  0.00      R00  C  
ATOM   2008  H   LEU 0 128      -0.435  -7.153  -7.049  1.00  0.00      R00  H  
ATOM   2009  HA  LEU 0 128       0.000  -6.295  -9.529  1.00  0.00           H  
ATOM   2010  HB3 LEU 0 128       1.191  -4.324  -8.078  1.00  0.00           H  
ATOM   2011  HB2 LEU 0 128       0.824  -5.371  -6.706  1.00  0.00           H  
ATOM   2012  HG  LEU 0 128      -1.626  -5.094  -7.544  1.00  0.00           H  
ATOM   2013 HD11 LEU 0 128      -0.003  -3.150  -6.162  1.00  0.00           H  
ATOM   2014 HD12 LEU 0 128      -1.206  -2.403  -7.095  1.00  0.00           H  
ATOM   2015 HD13 LEU 0 128      -1.676  -3.711  -5.975  1.00  0.00           H  
ATOM   2016 HD21 LEU 0 128      -0.293  -4.255  -9.950  1.00  0.00           H  
ATOM   2017 HD22 LEU 0 128      -1.922  -4.105  -9.675  1.00  0.00           H  
ATOM   2018 HD23 LEU 0 128      -0.982  -2.749  -9.118  1.00  0.00           H  
ATOM   2019  N   CYS 0 129       2.771  -7.452  -8.461  1.00  0.00      R00  N  
ATOM   2020  CA  CYS 0 129       4.137  -7.949  -8.894  1.00  0.00      R00  C  
ATOM   2021  C   CYS 0 129       3.910  -8.881 -10.097  1.00  0.00      R00  C  
ATOM   2022  O   CYS 0 129       4.655  -8.902 -11.049  1.00  0.00      R00  O  
ATOM   2023  CB  CYS 0 129       4.941  -8.517  -7.693  1.00  0.00      R00  C  
ATOM   2024  SG  CYS 0 129       6.592  -9.302  -8.044  1.00  0.00      R00  S  
ATOM   2025  H   CYS 0 129       2.449  -7.899  -7.615  1.00  0.00      R00  H  
ATOM   2026  HA  CYS 0 129       4.658  -7.074  -9.282  1.00  0.00           H  
ATOM   2027  HB3 CYS 0 129       4.273  -9.193  -7.159  1.00  0.00           H  
ATOM   2028  HB2 CYS 0 129       5.052  -7.659  -7.031  1.00  0.00           H  
ATOM   2029  HG  CYS 0 129       6.086  -9.933  -9.107  1.00  0.00           H  
ATOM   2030  N   ILE 0 130       2.885  -9.821  -9.991  1.00  0.00      R00  N  
ATOM   2031  CA  ILE 0 130       2.614 -10.742 -11.103  1.00  0.00      R00  C  
ATOM   2032  C   ILE 0 130       2.037 -10.056 -12.357  1.00  0.00      R00  C  
ATOM   2033  O   ILE 0 130       2.373 -10.427 -13.532  1.00  0.00      R00  O  
ATOM   2034  CB  ILE 0 130       1.534 -11.818 -10.560  1.00  0.00      R00  C  
ATOM   2035  CG2 ILE 0 130       0.794 -12.491 -11.752  1.00  0.00      R00  C  
ATOM   2036  CG1 ILE 0 130       2.164 -12.879  -9.699  1.00  0.00      R00  C  
ATOM   2037  CD1 ILE 0 130       1.239 -13.415  -8.680  1.00  0.00      R00  C  
ATOM   2038  H   ILE 0 130       2.226  -9.871  -9.227  1.00  0.00      R00  H  
ATOM   2039  HA  ILE 0 130       3.485 -11.297 -11.452  1.00  0.00           H  
ATOM   2040  HB  ILE 0 130       0.820 -11.227  -9.987  1.00  0.00           H  
ATOM   2041 HG21 ILE 0 130       0.025 -11.850 -12.184  1.00  0.00           H  
ATOM   2042 HG22 ILE 0 130       1.579 -12.837 -12.424  1.00  0.00           H  
ATOM   2043 HG23 ILE 0 130       0.295 -13.409 -11.441  1.00  0.00           H  
ATOM   2044 HG13 ILE 0 130       2.991 -12.389  -9.186  1.00  0.00           H  
ATOM   2045 HG12 ILE 0 130       2.562 -13.623 -10.389  1.00  0.00           H  
ATOM   2046 HD11 ILE 0 130       1.645 -12.964  -7.774  1.00  0.00           H  
ATOM   2047 HD12 ILE 0 130       0.292 -12.875  -8.701  1.00  0.00           H  
ATOM   2048 HD13 ILE 0 130       1.045 -14.483  -8.581  1.00  0.00           H  
ATOM   2049  N   MET 0 131       1.392  -8.908 -12.187  1.00  0.00      R00  N  
ATOM   2050  CA  MET 0 131       0.737  -8.074 -13.190  1.00  0.00      R00  C  
ATOM   2051  C   MET 0 131       1.878  -7.161 -13.879  1.00  0.00      R00  C  
ATOM   2052  O   MET 0 131       1.622  -6.419 -14.862  1.00  0.00      R00  O  
ATOM   2053  CB  MET 0 131      -0.407  -7.267 -12.572  1.00  0.00      R00  C  
ATOM   2054  CG  MET 0 131      -1.204  -6.284 -13.468  1.00  0.00      R00  C  
ATOM   2055  SD  MET 0 131      -2.334  -5.103 -12.665  1.00  0.00      R00  S  
ATOM   2056  CE  MET 0 131      -3.235  -6.137 -11.430  1.00  0.00      R00  C  
ATOM   2057  H   MET 0 131       1.110  -8.750 -11.230  1.00  0.00      R00  H  
ATOM   2058  HA  MET 0 131       0.362  -8.660 -14.028  1.00  0.00           H  
ATOM   2059  HB3 MET 0 131       0.087  -6.644 -11.826  1.00  0.00           H  
ATOM   2060  HB2 MET 0 131      -0.989  -7.947 -11.951  1.00  0.00           H  
ATOM   2061  HG3 MET 0 131      -1.863  -6.815 -14.155  1.00  0.00           H  
ATOM   2062  HG2 MET 0 131      -0.482  -5.702 -14.042  1.00  0.00           H  
ATOM   2063  HE1 MET 0 131      -2.591  -6.382 -10.586  1.00  0.00           H  
ATOM   2064  HE2 MET 0 131      -3.944  -5.473 -10.936  1.00  0.00           H  
ATOM   2065  HE3 MET 0 131      -3.762  -7.047 -11.718  1.00  0.00           H  
ATOM   2066  N   SER 0 132       3.118  -7.335 -13.367  1.00  0.00      R00  N  
ATOM   2067  CA  SER 0 132       4.310  -6.676 -13.836  1.00  0.00      R00  C  
ATOM   2068  C   SER 0 132       5.311  -7.617 -14.487  1.00  0.00      R00  C  
ATOM   2069  O   SER 0 132       5.825  -7.352 -15.547  1.00  0.00      R00  O  
ATOM   2070  CB  SER 0 132       4.975  -5.856 -12.628  1.00  0.00      R00  C  
ATOM   2071  OG  SER 0 132       4.164  -4.724 -12.306  1.00  0.00      R00  O  
ATOM   2072  H   SER 0 132       3.161  -7.883 -12.520  1.00  0.00      R00  H  
ATOM   2073  HG  SER 0 132       3.617  -5.152 -11.643  1.00  0.00      R00  H  
ATOM   2074  HA  SER 0 132       4.011  -5.965 -14.607  1.00  0.00           H  
ATOM   2075  HB3 SER 0 132       5.981  -5.438 -12.678  1.00  0.00           H  
ATOM   2076  HB2 SER 0 132       5.073  -6.535 -11.781  1.00  0.00           H  
ATOM   2077  N   ALA 0 133       5.386  -8.814 -13.961  1.00  0.00      R00  N  
ATOM   2078  CA  ALA 0 133       6.001 -10.061 -14.548  1.00  0.00      R00  C  
ATOM   2079  C   ALA 0 133       5.490 -10.505 -15.885  1.00  0.00      R00  C  
ATOM   2080  O   ALA 0 133       6.136 -11.296 -16.545  1.00  0.00      R00  O  
ATOM   2081  CB  ALA 0 133       5.763 -11.228 -13.580  1.00  0.00      R00  C  
ATOM   2082  H   ALA 0 133       4.963  -8.965 -13.056  1.00  0.00      R00  H  
ATOM   2083  HA  ALA 0 133       7.057  -9.800 -14.617  1.00  0.00           H  
ATOM   2084  HB1 ALA 0 133       6.453 -12.059 -13.727  1.00  0.00           H  
ATOM   2085  HB2 ALA 0 133       5.809 -10.952 -12.527  1.00  0.00           H  
ATOM   2086  HB3 ALA 0 133       4.751 -11.631 -13.570  1.00  0.00           H  
ATOM   2087  N   ASP 0 134       4.269  -9.931 -16.194  1.00  0.00      R00  N  
ATOM   2088  CA  ASP 0 134       3.522 -10.155 -17.392  1.00  0.00      R00  C  
ATOM   2089  C   ASP 0 134       4.272  -9.732 -18.693  1.00  0.00      R00  C  
ATOM   2090  O   ASP 0 134       4.153 -10.427 -19.708  1.00  0.00      R00  O  
ATOM   2091  CB  ASP 0 134       2.221  -9.399 -17.404  1.00  0.00      R00  C  
ATOM   2092  CG  ASP 0 134       1.297  -9.557 -18.535  1.00  0.00      R00  C  
ATOM   2093  OD1 ASP 0 134       1.284  -8.659 -19.374  1.00  0.00      R00  O  
ATOM   2094  OD2 ASP 0 134       0.559 -10.510 -18.490  1.00  0.00      R00  O1-
ATOM   2095  H   ASP 0 134       3.816  -9.391 -15.470  1.00  0.00      R00  H  
ATOM   2096  HA  ASP 0 134       3.213 -11.195 -17.501  1.00  0.00           H  
ATOM   2097  HB3 ASP 0 134       2.367  -8.345 -17.168  1.00  0.00           H  
ATOM   2098  HB2 ASP 0 134       1.680  -9.633 -16.487  1.00  0.00           H  
ATOM   2099  N   ARG 0 135       5.042  -8.626 -18.602  1.00  0.00      R00  N  
ATOM   2100  CA  ARG 0 135       5.948  -8.237 -19.640  1.00  0.00      R00  C  
ATOM   2101  C   ARG 0 135       7.140  -9.184 -19.891  1.00  0.00      R00  C  
ATOM   2102  O   ARG 0 135       7.753  -9.030 -20.939  1.00  0.00      R00  O  
ATOM   2103  CB  ARG 0 135       6.584  -6.813 -19.280  1.00  0.00      R00  C  
ATOM   2104  CG  ARG 0 135       5.554  -5.677 -18.900  1.00  0.00      R00  C  
ATOM   2105  CD  ARG 0 135       4.404  -5.221 -19.940  1.00  0.00      R00  C  
ATOM   2106  NE  ARG 0 135       3.448  -6.268 -20.280  1.00  0.00      R00  N  
ATOM   2107  CZ  ARG 0 135       3.407  -6.921 -21.467  1.00  0.00      R00  C  
ATOM   2108  NH1 ARG 0 135       4.219  -6.608 -22.493  1.00  0.00      R00  N  
ATOM   2109  NH2 ARG 0 135       2.518  -7.883 -21.626  1.00  0.00      R00  N1+
ATOM   2110  H   ARG 0 135       5.139  -8.160 -17.711  1.00  0.00      R00  H  
ATOM   2111  HE  ARG 0 135       2.740  -6.340 -19.563  1.00  0.00      R00  H  
ATOM   2112 HH11 ARG 0 135       4.145  -7.013 -23.416  1.00  0.00      R00  H  
ATOM   2113 HH12 ARG 0 135       4.856  -5.824 -22.479  1.00  0.00      R00  H  
ATOM   2114 HH21 ARG 0 135       2.215  -8.191 -22.539  1.00  0.00      R00  H  
ATOM   2115 HH22 ARG 0 135       1.949  -8.269 -20.886  1.00  0.00      R00  H  
ATOM   2116  HA  ARG 0 135       5.421  -8.229 -20.594  1.00  0.00           H  
ATOM   2117  HB3 ARG 0 135       7.217  -6.616 -20.144  1.00  0.00           H  
ATOM   2118  HB2 ARG 0 135       7.232  -7.034 -18.432  1.00  0.00           H  
ATOM   2119  HG3 ARG 0 135       6.218  -4.814 -18.852  1.00  0.00           H  
ATOM   2120  HG2 ARG 0 135       5.192  -5.960 -17.912  1.00  0.00           H  
ATOM   2121  HD3 ARG 0 135       4.822  -4.473 -20.613  1.00  0.00           H  
ATOM   2122  HD2 ARG 0 135       3.751  -4.646 -19.283  1.00  0.00           H  
ATOM   2123  N   TYR 0 136       7.566  -9.896 -18.843  1.00  0.00      R00  N  
ATOM   2124  CA  TYR 0 136       8.766 -10.772 -18.981  1.00  0.00      R00  C  
ATOM   2125  C   TYR 0 136       8.366 -12.184 -19.379  1.00  0.00      R00  C  
ATOM   2126  O   TYR 0 136       9.209 -12.884 -19.934  1.00  0.00      R00  O  
ATOM   2127  CB  TYR 0 136       9.319 -10.836 -17.579  1.00  0.00      R00  C  
ATOM   2128  CG  TYR 0 136      10.561 -11.739 -17.311  1.00  0.00      R00  C  
ATOM   2129  CD1 TYR 0 136      11.803 -11.434 -17.908  1.00  0.00      R00  C  
ATOM   2130  CE1 TYR 0 136      12.883 -12.365 -17.930  1.00  0.00      R00  C  
ATOM   2131  CD2 TYR 0 136      10.420 -12.947 -16.680  1.00  0.00      R00  C  
ATOM   2132  CE2 TYR 0 136      11.537 -13.818 -16.505  1.00  0.00      R00  C  
ATOM   2133  CZ  TYR 0 136      12.735 -13.579 -17.162  1.00  0.00      R00  C  
ATOM   2134  OH  TYR 0 136      13.798 -14.362 -16.886  1.00  0.00      R00  O  
ATOM   2135  H   TYR 0 136       7.055  -9.902 -17.972  1.00  0.00      R00  H  
ATOM   2136  HH  TYR 0 136      13.734 -14.787 -16.028  1.00  0.00      R00  H  
ATOM   2137  HA  TYR 0 136       9.474 -10.390 -19.716  1.00  0.00           H  
ATOM   2138  HB3 TYR 0 136       8.547 -11.280 -16.950  1.00  0.00           H  
ATOM   2139  HB2 TYR 0 136       9.521  -9.839 -17.188  1.00  0.00           H  
ATOM   2140  HD1 TYR 0 136      12.010 -10.582 -18.538  1.00  0.00           H  
ATOM   2141  HE1 TYR 0 136      13.736 -12.256 -18.583  1.00  0.00           H  
ATOM   2142  HD2 TYR 0 136       9.584 -13.304 -16.097  1.00  0.00           H  
ATOM   2143  HE2 TYR 0 136      11.380 -14.698 -15.899  1.00  0.00           H  
ATOM   2144  N   ILE 0 137       7.106 -12.558 -19.343  1.00  0.00      R00  N  
ATOM   2145  CA  ILE 0 137       6.623 -13.782 -20.000  1.00  0.00      R00  C  
ATOM   2146  C   ILE 0 137       7.246 -14.185 -21.369  1.00  0.00      R00  C  
ATOM   2147  O   ILE 0 137       7.889 -15.252 -21.437  1.00  0.00      R00  O  
ATOM   2148  CB  ILE 0 137       5.070 -13.908 -20.058  1.00  0.00      R00  C  
ATOM   2149  CG2 ILE 0 137       4.430 -14.924 -20.964  1.00  0.00      R00  C  
ATOM   2150  CG1 ILE 0 137       4.585 -14.113 -18.529  1.00  0.00      R00  C  
ATOM   2151  CD1 ILE 0 137       3.078 -13.941 -18.286  1.00  0.00      R00  C  
ATOM   2152  H   ILE 0 137       6.404 -11.875 -19.098  1.00  0.00      R00  H  
ATOM   2153  HA  ILE 0 137       6.906 -14.567 -19.298  1.00  0.00           H  
ATOM   2154  HB  ILE 0 137       4.678 -12.935 -20.355  1.00  0.00           H  
ATOM   2155 HG21 ILE 0 137       4.496 -14.513 -21.971  1.00  0.00           H  
ATOM   2156 HG22 ILE 0 137       4.962 -15.862 -21.120  1.00  0.00           H  
ATOM   2157 HG23 ILE 0 137       3.395 -15.081 -20.661  1.00  0.00           H  
ATOM   2158 HG13 ILE 0 137       5.063 -13.423 -17.833  1.00  0.00           H  
ATOM   2159 HG12 ILE 0 137       4.968 -15.069 -18.172  1.00  0.00           H  
ATOM   2160 HD11 ILE 0 137       2.904 -13.594 -17.267  1.00  0.00           H  
ATOM   2161 HD12 ILE 0 137       2.626 -13.290 -19.035  1.00  0.00           H  
ATOM   2162 HD13 ILE 0 137       2.545 -14.891 -18.326  1.00  0.00           H  
ATOM   2163  N   ALA 0 138       7.173 -13.279 -22.322  1.00  0.00      R00  N  
ATOM   2164  CA  ALA 0 138       7.803 -13.453 -23.579  1.00  0.00      R00  C  
ATOM   2165  C   ALA 0 138       9.301 -13.229 -23.633  1.00  0.00      R00  C  
ATOM   2166  O   ALA 0 138       9.834 -13.398 -24.708  1.00  0.00      R00  O  
ATOM   2167  CB  ALA 0 138       7.051 -12.651 -24.701  1.00  0.00      R00  C  
ATOM   2168  H   ALA 0 138       6.581 -12.462 -22.275  1.00  0.00      R00  H  
ATOM   2169  HA  ALA 0 138       7.577 -14.508 -23.731  1.00  0.00           H  
ATOM   2170  HB1 ALA 0 138       6.119 -13.063 -25.088  1.00  0.00           H  
ATOM   2171  HB2 ALA 0 138       6.662 -11.720 -24.290  1.00  0.00           H  
ATOM   2172  HB3 ALA 0 138       7.605 -12.477 -25.624  1.00  0.00           H  
ATOM   2173  N   VAL 0 139       9.971 -12.743 -22.548  1.00  0.00      R00  N  
ATOM   2174  CA  VAL 0 139      11.445 -12.672 -22.622  1.00  0.00      R00  C  
ATOM   2175  C   VAL 0 139      12.006 -14.063 -22.200  1.00  0.00      R00  C  
ATOM   2176  O   VAL 0 139      13.114 -14.323 -22.628  1.00  0.00      R00  O  
ATOM   2177  CB  VAL 0 139      12.075 -11.754 -21.537  1.00  0.00      R00  C  
ATOM   2178  CG1 VAL 0 139      13.586 -11.520 -21.446  1.00  0.00      R00  C  
ATOM   2179  CG2 VAL 0 139      11.439 -10.341 -21.609  1.00  0.00      R00  C  
ATOM   2180  H   VAL 0 139       9.634 -12.688 -21.598  1.00  0.00      R00  H  
ATOM   2181  HA  VAL 0 139      11.894 -12.376 -23.570  1.00  0.00           H  
ATOM   2182  HB  VAL 0 139      11.714 -12.196 -20.608  1.00  0.00           H  
ATOM   2183 HG11 VAL 0 139      13.992 -12.310 -20.814  1.00  0.00           H  
ATOM   2184 HG12 VAL 0 139      14.010 -11.485 -22.450  1.00  0.00           H  
ATOM   2185 HG13 VAL 0 139      13.858 -10.548 -21.036  1.00  0.00           H  
ATOM   2186 HG21 VAL 0 139      11.364  -9.837 -20.646  1.00  0.00           H  
ATOM   2187 HG22 VAL 0 139      12.030  -9.769 -22.324  1.00  0.00           H  
ATOM   2188 HG23 VAL 0 139      10.418 -10.302 -21.988  1.00  0.00           H  
ATOM   2189  N   CYS 0 140      11.244 -14.937 -21.482  1.00  0.00      R00  N  
ATOM   2190  CA  CYS 0 140      11.741 -16.275 -21.033  1.00  0.00      R00  C  
ATOM   2191  C   CYS 0 140      10.994 -17.404 -21.792  1.00  0.00      R00  C  
ATOM   2192  O   CYS 0 140      11.466 -18.520 -21.752  1.00  0.00      R00  O  
ATOM   2193  CB  CYS 0 140      11.598 -16.361 -19.451  1.00  0.00      R00  C  
ATOM   2194  SG  CYS 0 140       9.896 -15.969 -19.022  1.00  0.00      R00  S  
ATOM   2195  H   CYS 0 140      10.333 -14.673 -21.135  1.00  0.00      R00  H  
ATOM   2196  HA  CYS 0 140      12.812 -16.451 -21.125  1.00  0.00           H  
ATOM   2197  HB3 CYS 0 140      12.263 -15.583 -19.077  1.00  0.00           H  
ATOM   2198  HB2 CYS 0 140      11.763 -17.292 -18.909  1.00  0.00           H  
ATOM   2199  HG  CYS 0 140       9.855 -14.633 -19.021  1.00  0.00           H  
ATOM   2200  N   HIS 0 141       9.746 -17.072 -22.277  1.00  0.00      R00  N  
ATOM   2201  CA  HIS 0 141       8.812 -18.052 -22.851  1.00  0.00      R00  C  
ATOM   2202  C   HIS 0 141       8.306 -17.674 -24.287  1.00  0.00      R00  C  
ATOM   2203  O   HIS 0 141       7.130 -17.304 -24.438  1.00  0.00      R00  O  
ATOM   2204  CB  HIS 0 141       7.652 -18.332 -21.915  1.00  0.00      R00  C  
ATOM   2205  CG  HIS 0 141       7.951 -18.759 -20.535  1.00  0.00      R00  C  
ATOM   2206  ND1 HIS 0 141       8.875 -19.677 -20.065  1.00  0.00      R00  N  
ATOM   2207  CD2 HIS 0 141       7.275 -18.370 -19.402  1.00  0.00      R00  C  
ATOM   2208  NE2 HIS 0 141       7.785 -18.967 -18.289  1.00  0.00      R00  N  
ATOM   2209  CE1 HIS 0 141       8.711 -19.756 -18.751  1.00  0.00      R00  C  
ATOM   2210  H   HIS 0 141       9.223 -16.344 -21.813  1.00  0.00      R00  H  
ATOM   2211  HD1 HIS 0 141       9.372 -20.347 -20.635  1.00  0.00      R00  H  
ATOM   2212  HA  HIS 0 141       9.389 -18.974 -22.914  1.00  0.00           H  
ATOM   2213  HB3 HIS 0 141       6.995 -19.144 -22.230  1.00  0.00           H  
ATOM   2214  HB2 HIS 0 141       6.959 -17.492 -21.964  1.00  0.00           H  
ATOM   2215  HD2 HIS 0 141       6.523 -17.595 -19.362  1.00  0.00           H  
ATOM   2216  HE1 HIS 0 141       9.149 -20.665 -18.365  1.00  0.00           H  
ATOM   2217  N   PRO 0 142       9.241 -17.736 -25.204  1.00  0.00      R00  N  
ATOM   2218  CA  PRO 0 142       9.030 -17.075 -26.517  1.00  0.00      R00  C  
ATOM   2219  C   PRO 0 142       7.869 -17.605 -27.375  1.00  0.00      R00  C  
ATOM   2220  O   PRO 0 142       6.992 -16.773 -27.693  1.00  0.00      R00  O  
ATOM   2221  CD  PRO 0 142      10.636 -18.130 -25.120  1.00  0.00      R00  C  
ATOM   2222  CB  PRO 0 142      10.350 -16.964 -27.199  1.00  0.00      R00  C  
ATOM   2223  CG  PRO 0 142      11.166 -18.110 -26.596  1.00  0.00      R00  C  
ATOM   2224  HD2 PRO 0 142      10.811 -19.142 -24.754  1.00  0.00           H  
ATOM   2225  HD3 PRO 0 142      11.139 -17.377 -24.513  1.00  0.00           H  
ATOM   2226  HA  PRO 0 142       8.655 -16.077 -26.287  1.00  0.00           H  
ATOM   2227  HB3 PRO 0 142      10.837 -15.989 -27.170  1.00  0.00           H  
ATOM   2228  HB2 PRO 0 142      10.186 -17.179 -28.255  1.00  0.00           H  
ATOM   2229  HG2 PRO 0 142      10.983 -19.067 -27.085  1.00  0.00           H  
ATOM   2230  HG3 PRO 0 142      12.191 -17.742 -26.652  1.00  0.00           H  
ATOM   2231  N   ILE 0 143       7.766 -18.895 -27.633  1.00  0.00      R00  N  
ATOM   2232  CA  ILE 0 143       6.689 -19.429 -28.427  1.00  0.00      R00  C  
ATOM   2233  C   ILE 0 143       5.363 -19.476 -27.605  1.00  0.00      R00  C  
ATOM   2234  O   ILE 0 143       4.257 -19.325 -28.096  1.00  0.00      R00  O  
ATOM   2235  CB  ILE 0 143       7.062 -20.720 -29.151  1.00  0.00      R00  C  
ATOM   2236  CG2 ILE 0 143       5.888 -21.307 -30.018  1.00  0.00      R00  C  
ATOM   2237  CG1 ILE 0 143       8.217 -20.566 -30.030  1.00  0.00      R00  C  
ATOM   2238  CD1 ILE 0 143       8.985 -21.844 -30.419  1.00  0.00      R00  C  
ATOM   2239  H   ILE 0 143       8.566 -19.474 -27.419  1.00  0.00      R00  H  
ATOM   2240  HA  ILE 0 143       6.622 -18.795 -29.311  1.00  0.00           H  
ATOM   2241  HB  ILE 0 143       7.186 -21.493 -28.392  1.00  0.00           H  
ATOM   2242 HG21 ILE 0 143       6.086 -22.251 -30.526  1.00  0.00           H  
ATOM   2243 HG22 ILE 0 143       4.967 -21.518 -29.475  1.00  0.00           H  
ATOM   2244 HG23 ILE 0 143       5.514 -20.626 -30.783  1.00  0.00           H  
ATOM   2245 HG13 ILE 0 143       9.005 -20.058 -29.473  1.00  0.00           H  
ATOM   2246 HG12 ILE 0 143       8.055 -20.003 -30.949  1.00  0.00           H  
ATOM   2247 HD11 ILE 0 143       8.869 -22.598 -29.640  1.00  0.00           H  
ATOM   2248 HD12 ILE 0 143       8.633 -22.244 -31.369  1.00  0.00           H  
ATOM   2249 HD13 ILE 0 143      10.064 -21.708 -30.352  1.00  0.00           H  
ATOM   2250  N   ALA 0 144       5.447 -19.657 -26.297  1.00  0.00      R00  N  
ATOM   2251  CA  ALA 0 144       4.328 -19.940 -25.312  1.00  0.00      R00  C  
ATOM   2252  C   ALA 0 144       3.584 -18.764 -24.725  1.00  0.00      R00  C  
ATOM   2253  O   ALA 0 144       2.452 -18.971 -24.304  1.00  0.00      R00  O  
ATOM   2254  CB  ALA 0 144       5.032 -20.738 -24.071  1.00  0.00      R00  C  
ATOM   2255  H   ALA 0 144       6.369 -19.666 -25.885  1.00  0.00      R00  H  
ATOM   2256  HA  ALA 0 144       3.596 -20.536 -25.857  1.00  0.00           H  
ATOM   2257  HB1 ALA 0 144       4.151 -20.936 -23.460  1.00  0.00           H  
ATOM   2258  HB2 ALA 0 144       5.519 -21.687 -24.295  1.00  0.00           H  
ATOM   2259  HB3 ALA 0 144       5.809 -20.232 -23.498  1.00  0.00           H  
ATOM   2260  N   ALA 0 145       4.175 -17.566 -24.637  1.00  0.00      R00  N  
ATOM   2261  CA  ALA 0 145       3.532 -16.328 -24.147  1.00  0.00      R00  C  
ATOM   2262  C   ALA 0 145       2.082 -16.171 -24.553  1.00  0.00      R00  C  
ATOM   2263  O   ALA 0 145       1.218 -16.197 -23.674  1.00  0.00      R00  O  
ATOM   2264  CB  ALA 0 145       4.366 -15.090 -24.486  1.00  0.00      R00  C  
ATOM   2265  H   ALA 0 145       5.155 -17.541 -24.878  1.00  0.00      R00  H  
ATOM   2266  HA  ALA 0 145       3.561 -16.278 -23.058  1.00  0.00           H  
ATOM   2267  HB1 ALA 0 145       5.374 -15.169 -24.078  1.00  0.00           H  
ATOM   2268  HB2 ALA 0 145       4.554 -14.834 -25.529  1.00  0.00           H  
ATOM   2269  HB3 ALA 0 145       3.958 -14.224 -23.965  1.00  0.00           H  
ATOM   2270  N   PRO 0 146       1.740 -16.148 -25.847  1.00  0.00      R00  N  
ATOM   2271  CA  PRO 0 146       0.363 -16.096 -26.288  1.00  0.00      R00  C  
ATOM   2272  C   PRO 0 146      -0.541 -17.257 -25.904  1.00  0.00      R00  C  
ATOM   2273  O   PRO 0 146      -1.755 -17.105 -25.929  1.00  0.00      R00  O  
ATOM   2274  CD  PRO 0 146       2.583 -16.279 -27.033  1.00  0.00      R00  C  
ATOM   2275  CB  PRO 0 146       0.479 -16.066 -27.808  1.00  0.00      R00  C  
ATOM   2276  CG  PRO 0 146       1.764 -16.838 -28.209  1.00  0.00      R00  C  
ATOM   2277  HD2 PRO 0 146       3.436 -16.956 -27.083  1.00  0.00           H  
ATOM   2278  HD3 PRO 0 146       3.056 -15.309 -27.189  1.00  0.00           H  
ATOM   2279  HA  PRO 0 146      -0.150 -15.184 -25.985  1.00  0.00           H  
ATOM   2280  HB3 PRO 0 146       0.650 -15.036 -28.120  1.00  0.00           H  
ATOM   2281  HB2 PRO 0 146      -0.338 -16.424 -28.434  1.00  0.00           H  
ATOM   2282  HG2 PRO 0 146       1.564 -17.878 -27.951  1.00  0.00           H  
ATOM   2283  HG3 PRO 0 146       2.179 -16.850 -29.217  1.00  0.00           H  
ATOM   2284  N   ARG 0 147      -0.016 -18.423 -25.453  1.00  0.00      R00  N  
ATOM   2285  CA  ARG 0 147      -0.887 -19.455 -24.961  1.00  0.00      R00  C  
ATOM   2286  C   ARG 0 147      -1.094 -19.414 -23.449  1.00  0.00      R00  C  
ATOM   2287  O   ARG 0 147      -2.119 -19.901 -22.957  1.00  0.00      R00  O  
ATOM   2288  CB  ARG 0 147      -0.388 -20.892 -25.353  1.00  0.00      R00  C  
ATOM   2289  CG  ARG 0 147      -0.032 -21.096 -26.837  1.00  0.00      R00  C  
ATOM   2290  CD  ARG 0 147       0.136 -22.578 -27.278  1.00  0.00      R00  C  
ATOM   2291  NE  ARG 0 147       0.635 -22.700 -28.733  1.00  0.00      R00  N  
ATOM   2292  CZ  ARG 0 147       0.574 -23.794 -29.526  1.00  0.00      R00  C  
ATOM   2293  NH1 ARG 0 147       1.329 -23.964 -30.619  1.00  0.00      R00  N  
ATOM   2294  NH2 ARG 0 147      -0.232 -24.823 -29.032  1.00  0.00      R00  N1+
ATOM   2295  H   ARG 0 147       0.984 -18.484 -25.579  1.00  0.00      R00  H  
ATOM   2296  HE  ARG 0 147       1.302 -21.987 -28.990  1.00  0.00      R00  H  
ATOM   2297 HH11 ARG 0 147       1.312 -24.851 -31.102  1.00  0.00      R00  H  
ATOM   2298 HH12 ARG 0 147       1.968 -23.297 -31.027  1.00  0.00      R00  H  
ATOM   2299 HH21 ARG 0 147      -0.466 -25.713 -29.446  1.00  0.00      R00  H  
ATOM   2300 HH22 ARG 0 147      -0.759 -24.672 -28.184  1.00  0.00      R00  H  
ATOM   2301  HA  ARG 0 147      -1.842 -19.359 -25.478  1.00  0.00           H  
ATOM   2302  HB3 ARG 0 147      -1.084 -21.674 -25.051  1.00  0.00           H  
ATOM   2303  HB2 ARG 0 147       0.559 -21.066 -24.841  1.00  0.00           H  
ATOM   2304  HG3 ARG 0 147       0.878 -20.560 -27.109  1.00  0.00           H  
ATOM   2305  HG2 ARG 0 147      -0.840 -20.547 -27.321  1.00  0.00           H  
ATOM   2306  HD3 ARG 0 147      -0.803 -23.119 -27.164  1.00  0.00           H  
ATOM   2307  HD2 ARG 0 147       0.755 -23.195 -26.626  1.00  0.00           H  
ATOM   2308  N   LEU 0 148      -0.019 -18.927 -22.786  1.00  0.00      R00  N  
ATOM   2309  CA  LEU 0 148       0.017 -18.736 -21.317  1.00  0.00      R00  C  
ATOM   2310  C   LEU 0 148      -0.720 -17.415 -20.831  1.00  0.00      R00  C  
ATOM   2311  O   LEU 0 148      -1.271 -17.329 -19.743  1.00  0.00      R00  O  
ATOM   2312  CB  LEU 0 148       1.494 -18.522 -20.868  1.00  0.00      R00  C  
ATOM   2313  CG  LEU 0 148       2.386 -19.791 -20.893  1.00  0.00      R00  C  
ATOM   2314  CD1 LEU 0 148       3.912 -19.503 -20.908  1.00  0.00      R00  C  
ATOM   2315  CD2 LEU 0 148       1.914 -21.016 -19.948  1.00  0.00      R00  C  
ATOM   2316  H   LEU 0 148       0.761 -18.551 -23.307  1.00  0.00      R00  H  
ATOM   2317  HA  LEU 0 148      -0.365 -19.582 -20.745  1.00  0.00           H  
ATOM   2318  HB3 LEU 0 148       1.488 -18.210 -19.824  1.00  0.00           H  
ATOM   2319  HB2 LEU 0 148       2.073 -17.828 -21.478  1.00  0.00           H  
ATOM   2320  HG  LEU 0 148       2.324 -20.089 -21.939  1.00  0.00           H  
ATOM   2321 HD11 LEU 0 148       3.988 -18.709 -21.651  1.00  0.00           H  
ATOM   2322 HD12 LEU 0 148       4.167 -19.219 -19.887  1.00  0.00           H  
ATOM   2323 HD13 LEU 0 148       4.573 -20.293 -21.266  1.00  0.00           H  
ATOM   2324 HD21 LEU 0 148       1.210 -20.580 -19.240  1.00  0.00           H  
ATOM   2325 HD22 LEU 0 148       1.472 -21.742 -20.630  1.00  0.00           H  
ATOM   2326 HD23 LEU 0 148       2.737 -21.356 -19.319  1.00  0.00           H  
ATOM   2327  N   ARG 0 149      -0.627 -16.422 -21.715  1.00  0.00      R00  N  
ATOM   2328  CA  ARG 0 149      -1.231 -15.129 -21.575  1.00  0.00      R00  C  
ATOM   2329  C   ARG 0 149      -2.624 -15.262 -22.168  1.00  0.00      R00  C  
ATOM   2330  O   ARG 0 149      -2.848 -15.011 -23.369  1.00  0.00      R00  O  
ATOM   2331  CB  ARG 0 149      -0.315 -13.979 -22.080  1.00  0.00      R00  C  
ATOM   2332  CG  ARG 0 149       1.025 -13.906 -21.338  1.00  0.00      R00  C  
ATOM   2333  CD  ARG 0 149       1.787 -12.638 -21.737  1.00  0.00      R00  C  
ATOM   2334  NE  ARG 0 149       1.042 -11.472 -21.216  1.00  0.00      R00  N  
ATOM   2335  CZ  ARG 0 149       0.358 -10.726 -21.994  1.00  0.00      R00  C  
ATOM   2336  NH1 ARG 0 149      -0.206  -9.596 -21.467  1.00  0.00      R00  N  
ATOM   2337  NH2 ARG 0 149       0.182 -10.908 -23.353  1.00  0.00      R00  N1+
ATOM   2338  H   ARG 0 149      -0.222 -16.550 -22.632  1.00  0.00      R00  H  
ATOM   2339  HE  ARG 0 149       0.978 -11.407 -20.210  1.00  0.00      R00  H  
ATOM   2340 HH11 ARG 0 149      -0.829  -9.010 -22.004  1.00  0.00      R00  H  
ATOM   2341 HH12 ARG 0 149       0.157  -9.419 -20.541  1.00  0.00      R00  H  
ATOM   2342 HH21 ARG 0 149      -0.448 -10.338 -23.898  1.00  0.00      R00  H  
ATOM   2343 HH22 ARG 0 149       0.482 -11.766 -23.794  1.00  0.00      R00  H  
ATOM   2344  HA  ARG 0 149      -1.335 -14.935 -20.508  1.00  0.00           H  
ATOM   2345  HB3 ARG 0 149      -0.859 -13.053 -21.897  1.00  0.00           H  
ATOM   2346  HB2 ARG 0 149      -0.328 -14.016 -23.169  1.00  0.00           H  
ATOM   2347  HG3 ARG 0 149       1.462 -14.834 -21.707  1.00  0.00           H  
ATOM   2348  HG2 ARG 0 149       1.006 -14.056 -20.259  1.00  0.00           H  
ATOM   2349  HD3 ARG 0 149       2.186 -12.591 -22.751  1.00  0.00           H  
ATOM   2350  HD2 ARG 0 149       2.687 -12.635 -21.122  1.00  0.00           H  
ATOM   2351  N   THR 0 150      -3.627 -15.636 -21.358  1.00  0.00      R00  N  
ATOM   2352  CA  THR 0 150      -5.066 -15.869 -21.679  1.00  0.00      R00  C  
ATOM   2353  C   THR 0 150      -5.871 -15.671 -20.361  1.00  0.00      R00  C  
ATOM   2354  O   THR 0 150      -5.295 -15.975 -19.349  1.00  0.00      R00  O  
ATOM   2355  CB  THR 0 150      -5.094 -17.356 -22.226  1.00  0.00      R00  C  
ATOM   2356  OG1 THR 0 150      -6.336 -17.880 -22.668  1.00  0.00      R00  O  
ATOM   2357  CG2 THR 0 150      -4.370 -18.331 -21.320  1.00  0.00      R00  C  
ATOM   2358  H   THR 0 150      -3.462 -15.803 -20.375  1.00  0.00      R00  H  
ATOM   2359  HG1 THR 0 150      -6.475 -17.515 -23.545  1.00  0.00      R00  H  
ATOM   2360  HA  THR 0 150      -5.292 -15.156 -22.472  1.00  0.00           H  
ATOM   2361  HB  THR 0 150      -4.505 -17.322 -23.142  1.00  0.00           H  
ATOM   2362 HG21 THR 0 150      -4.719 -18.520 -20.305  1.00  0.00           H  
ATOM   2363 HG22 THR 0 150      -4.412 -19.344 -21.718  1.00  0.00           H  
ATOM   2364 HG23 THR 0 150      -3.304 -18.122 -21.223  1.00  0.00           H  
ATOM   2365  N   PRO 0 151      -7.060 -14.934 -20.393  1.00  0.00      R00  N  
ATOM   2366  CA  PRO 0 151      -7.610 -14.356 -19.098  1.00  0.00      R00  C  
ATOM   2367  C   PRO 0 151      -7.925 -15.269 -17.909  1.00  0.00      R00  C  
ATOM   2368  O   PRO 0 151      -8.217 -14.635 -16.898  1.00  0.00      R00  O  
ATOM   2369  CD  PRO 0 151      -7.900 -14.779 -21.539  1.00  0.00      R00  C  
ATOM   2370  CB  PRO 0 151      -8.900 -13.674 -19.597  1.00  0.00      R00  C  
ATOM   2371  CG  PRO 0 151      -9.290 -14.471 -20.866  1.00  0.00      R00  C  
ATOM   2372  HD2 PRO 0 151      -7.937 -15.641 -22.205  1.00  0.00           H  
ATOM   2373  HD3 PRO 0 151      -7.606 -13.848 -22.025  1.00  0.00           H  
ATOM   2374  HA  PRO 0 151      -6.856 -13.708 -18.651  1.00  0.00           H  
ATOM   2375  HB3 PRO 0 151      -8.747 -12.656 -19.956  1.00  0.00           H  
ATOM   2376  HB2 PRO 0 151      -9.699 -13.652 -18.855  1.00  0.00           H  
ATOM   2377  HG2 PRO 0 151      -9.790 -15.389 -20.560  1.00  0.00           H  
ATOM   2378  HG3 PRO 0 151      -9.900 -13.913 -21.577  1.00  0.00           H  
ATOM   2379  N   PHE 0 152      -8.015 -16.653 -18.050  1.00  0.00      R00  N  
ATOM   2380  CA  PHE 0 152      -8.143 -17.546 -16.889  1.00  0.00      R00  C  
ATOM   2381  C   PHE 0 152      -7.093 -17.299 -15.737  1.00  0.00      R00  C  
ATOM   2382  O   PHE 0 152      -7.491 -17.207 -14.573  1.00  0.00      R00  O  
ATOM   2383  CB  PHE 0 152      -8.394 -18.994 -17.373  1.00  0.00      R00  C  
ATOM   2384  CG  PHE 0 152      -7.336 -20.064 -17.525  1.00  0.00      R00  C  
ATOM   2385  CD1 PHE 0 152      -6.849 -20.393 -18.828  1.00  0.00      R00  C  
ATOM   2386  CD2 PHE 0 152      -6.686 -20.622 -16.396  1.00  0.00      R00  C  
ATOM   2387  CE1 PHE 0 152      -5.857 -21.293 -18.979  1.00  0.00      R00  C  
ATOM   2388  CE2 PHE 0 152      -5.768 -21.624 -16.574  1.00  0.00      R00  C  
ATOM   2389  CZ  PHE 0 152      -5.322 -21.958 -17.869  1.00  0.00      R00  C  
ATOM   2390  H   PHE 0 152      -8.063 -17.136 -18.936  1.00  0.00      R00  H  
ATOM   2391  HA  PHE 0 152      -9.104 -17.266 -16.457  1.00  0.00           H  
ATOM   2392  HB3 PHE 0 152      -9.079 -19.102 -18.214  1.00  0.00           H  
ATOM   2393  HB2 PHE 0 152      -9.114 -19.361 -16.642  1.00  0.00           H  
ATOM   2394  HD1 PHE 0 152      -7.306 -19.863 -19.651  1.00  0.00           H  
ATOM   2395  HD2 PHE 0 152      -7.077 -20.396 -15.414  1.00  0.00           H  
ATOM   2396  HE1 PHE 0 152      -5.492 -21.580 -19.954  1.00  0.00           H  
ATOM   2397  HE2 PHE 0 152      -5.361 -22.101 -15.695  1.00  0.00           H  
ATOM   2398  HZ  PHE 0 152      -4.583 -22.732 -18.013  1.00  0.00           H  
ATOM   2399  N   VAL 0 153      -5.831 -17.264 -16.180  1.00  0.00      R00  N  
ATOM   2400  CA  VAL 0 153      -4.719 -17.199 -15.316  1.00  0.00      R00  C  
ATOM   2401  C   VAL 0 153      -4.819 -16.086 -14.211  1.00  0.00      R00  C  
ATOM   2402  O   VAL 0 153      -4.354 -16.327 -13.135  1.00  0.00      R00  O  
ATOM   2403  CB  VAL 0 153      -3.338 -16.945 -16.074  1.00  0.00      R00  C  
ATOM   2404  CG1 VAL 0 153      -2.026 -16.784 -15.235  1.00  0.00      R00  C  
ATOM   2405  CG2 VAL 0 153      -3.165 -18.170 -16.968  1.00  0.00      R00  C  
ATOM   2406  H   VAL 0 153      -5.673 -17.579 -17.127  1.00  0.00      R00  H  
ATOM   2407  HA  VAL 0 153      -4.684 -18.194 -14.872  1.00  0.00           H  
ATOM   2408  HB  VAL 0 153      -3.496 -16.045 -16.668  1.00  0.00           H  
ATOM   2409 HG11 VAL 0 153      -2.033 -17.464 -14.383  1.00  0.00           H  
ATOM   2410 HG12 VAL 0 153      -1.118 -16.989 -15.801  1.00  0.00           H  
ATOM   2411 HG13 VAL 0 153      -2.100 -15.815 -14.740  1.00  0.00           H  
ATOM   2412 HG21 VAL 0 153      -2.994 -19.092 -16.413  1.00  0.00           H  
ATOM   2413 HG22 VAL 0 153      -4.118 -18.389 -17.449  1.00  0.00           H  
ATOM   2414 HG23 VAL 0 153      -2.293 -18.034 -17.609  1.00  0.00           H  
ATOM   2415  N   SER 0 154      -5.453 -14.997 -14.556  1.00  0.00      R00  N  
ATOM   2416  CA  SER 0 154      -5.708 -13.844 -13.753  1.00  0.00      R00  C  
ATOM   2417  C   SER 0 154      -6.737 -14.128 -12.573  1.00  0.00      R00  C  
ATOM   2418  O   SER 0 154      -6.837 -13.328 -11.618  1.00  0.00      R00  O  
ATOM   2419  CB  SER 0 154      -6.237 -12.827 -14.702  1.00  0.00      R00  C  
ATOM   2420  OG  SER 0 154      -5.191 -12.528 -15.576  1.00  0.00      R00  O  
ATOM   2421  H   SER 0 154      -5.747 -14.970 -15.522  1.00  0.00      R00  H  
ATOM   2422  HG  SER 0 154      -5.589 -11.914 -16.197  1.00  0.00      R00  H  
ATOM   2423  HA  SER 0 154      -4.791 -13.510 -13.267  1.00  0.00           H  
ATOM   2424  HB3 SER 0 154      -6.408 -11.856 -14.237  1.00  0.00           H  
ATOM   2425  HB2 SER 0 154      -7.130 -13.242 -15.169  1.00  0.00           H  
ATOM   2426  N   ARG 0 155      -7.539 -15.198 -12.671  1.00  0.00      R00  N  
ATOM   2427  CA  ARG 0 155      -8.445 -15.610 -11.612  1.00  0.00      R00  C  
ATOM   2428  C   ARG 0 155      -7.883 -16.697 -10.721  1.00  0.00      R00  C  
ATOM   2429  O   ARG 0 155      -8.340 -16.892  -9.566  1.00  0.00      R00  O  
ATOM   2430  CB  ARG 0 155      -9.838 -15.913 -12.087  1.00  0.00      R00  C  
ATOM   2431  CG  ARG 0 155     -10.431 -14.907 -13.113  1.00  0.00      R00  C  
ATOM   2432  CD  ARG 0 155     -11.512 -15.430 -13.978  1.00  0.00      R00  C  
ATOM   2433  NE  ARG 0 155     -12.738 -15.762 -13.234  1.00  0.00      R00  N  
ATOM   2434  CZ  ARG 0 155     -13.771 -16.386 -13.881  1.00  0.00      R00  C  
ATOM   2435  NH1 ARG 0 155     -14.912 -16.626 -13.315  1.00  0.00      R00  N  
ATOM   2436  NH2 ARG 0 155     -13.661 -16.677 -15.168  1.00  0.00      R00  N1+
ATOM   2437  H   ARG 0 155      -7.475 -15.852 -13.438  1.00  0.00      R00  H  
ATOM   2438  HE  ARG 0 155     -12.891 -15.284 -12.357  1.00  0.00      R00  H  
ATOM   2439 HH11 ARG 0 155     -15.688 -17.114 -13.740  1.00  0.00      R00  H  
ATOM   2440 HH12 ARG 0 155     -15.069 -16.463 -12.331  1.00  0.00      R00  H  
ATOM   2441 HH21 ARG 0 155     -14.342 -17.305 -15.569  1.00  0.00      R00  H  
ATOM   2442 HH22 ARG 0 155     -12.872 -16.466 -15.763  1.00  0.00      R00  H  
ATOM   2443  HA  ARG 0 155      -8.508 -14.744 -10.952  1.00  0.00           H  
ATOM   2444  HB3 ARG 0 155     -10.592 -15.949 -11.301  1.00  0.00           H  
ATOM   2445  HB2 ARG 0 155      -9.879 -16.877 -12.595  1.00  0.00           H  
ATOM   2446  HG3 ARG 0 155      -9.636 -14.636 -13.808  1.00  0.00           H  
ATOM   2447  HG2 ARG 0 155     -10.781 -13.965 -12.691  1.00  0.00           H  
ATOM   2448  HD3 ARG 0 155     -11.099 -16.337 -14.419  1.00  0.00           H  
ATOM   2449  HD2 ARG 0 155     -11.704 -14.716 -14.779  1.00  0.00           H  
ATOM   2450  N   ILE 0 156      -6.906 -17.395 -11.283  1.00  0.00      R00  N  
ATOM   2451  CA  ILE 0 156      -6.170 -18.449 -10.608  1.00  0.00      R00  C  
ATOM   2452  C   ILE 0 156      -5.127 -17.761  -9.669  1.00  0.00      R00  C  
ATOM   2453  O   ILE 0 156      -5.079 -18.109  -8.478  1.00  0.00      R00  O  
ATOM   2454  CB  ILE 0 156      -5.264 -19.347 -11.593  1.00  0.00      R00  C  
ATOM   2455  CG2 ILE 0 156      -4.712 -20.511 -10.776  1.00  0.00      R00  C  
ATOM   2456  CG1 ILE 0 156      -6.077 -19.898 -12.819  1.00  0.00      R00  C  
ATOM   2457  CD1 ILE 0 156      -7.228 -20.857 -12.525  1.00  0.00      R00  C  
ATOM   2458  H   ILE 0 156      -6.683 -17.294 -12.263  1.00  0.00      R00  H  
ATOM   2459  HA  ILE 0 156      -6.815 -19.136 -10.059  1.00  0.00           H  
ATOM   2460  HB  ILE 0 156      -4.453 -18.689 -11.907  1.00  0.00           H  
ATOM   2461 HG21 ILE 0 156      -4.076 -20.111  -9.986  1.00  0.00           H  
ATOM   2462 HG22 ILE 0 156      -5.524 -21.019 -10.255  1.00  0.00           H  
ATOM   2463 HG23 ILE 0 156      -4.196 -21.282 -11.348  1.00  0.00           H  
ATOM   2464 HG13 ILE 0 156      -5.404 -20.392 -13.520  1.00  0.00           H  
ATOM   2465 HG12 ILE 0 156      -6.557 -19.017 -13.245  1.00  0.00           H  
ATOM   2466 HD11 ILE 0 156      -6.788 -21.843 -12.378  1.00  0.00           H  
ATOM   2467 HD12 ILE 0 156      -7.575 -20.736 -11.499  1.00  0.00           H  
ATOM   2468 HD13 ILE 0 156      -8.019 -20.938 -13.270  1.00  0.00           H  
ATOM   2469  N   VAL 0 157      -4.361 -16.814 -10.148  1.00  0.00      R00  N  
ATOM   2470  CA  VAL 0 157      -3.126 -16.343  -9.485  1.00  0.00      R00  C  
ATOM   2471  C   VAL 0 157      -3.416 -15.454  -8.206  1.00  0.00      R00  C  
ATOM   2472  O   VAL 0 157      -2.652 -15.378  -7.303  1.00  0.00      R00  O  
ATOM   2473  CB  VAL 0 157      -2.133 -15.430 -10.353  1.00  0.00      R00  C  
ATOM   2474  CG1 VAL 0 157      -1.600 -16.288 -11.547  1.00  0.00      R00  C  
ATOM   2475  CG2 VAL 0 157      -2.782 -14.125 -10.798  1.00  0.00      R00  C  
ATOM   2476  H   VAL 0 157      -4.438 -16.545 -11.118  1.00  0.00      R00  H  
ATOM   2477  HA  VAL 0 157      -2.610 -17.260  -9.202  1.00  0.00           H  
ATOM   2478  HB  VAL 0 157      -1.219 -15.226  -9.795  1.00  0.00           H  
ATOM   2479 HG11 VAL 0 157      -0.954 -15.654 -12.155  1.00  0.00           H  
ATOM   2480 HG12 VAL 0 157      -0.999 -17.057 -11.063  1.00  0.00           H  
ATOM   2481 HG13 VAL 0 157      -2.353 -16.758 -12.179  1.00  0.00           H  
ATOM   2482 HG21 VAL 0 157      -2.164 -13.560 -11.495  1.00  0.00           H  
ATOM   2483 HG22 VAL 0 157      -3.599 -14.563 -11.371  1.00  0.00           H  
ATOM   2484 HG23 VAL 0 157      -2.994 -13.400 -10.012  1.00  0.00           H  
ATOM   2485  N   SER 0 158      -4.551 -14.846  -8.279  1.00  0.00      R00  N  
ATOM   2486  CA  SER 0 158      -4.972 -13.957  -7.230  1.00  0.00      R00  C  
ATOM   2487  C   SER 0 158      -5.529 -14.773  -6.072  1.00  0.00      R00  C  
ATOM   2488  O   SER 0 158      -5.314 -14.472  -4.911  1.00  0.00      R00  O  
ATOM   2489  CB  SER 0 158      -5.982 -12.968  -7.768  1.00  0.00      R00  C  
ATOM   2490  OG  SER 0 158      -7.035 -13.651  -8.444  1.00  0.00      R00  O  
ATOM   2491  H   SER 0 158      -5.259 -14.853  -9.000  1.00  0.00      R00  H  
ATOM   2492  HG  SER 0 158      -7.574 -12.992  -8.888  1.00  0.00      R00  H  
ATOM   2493  HA  SER 0 158      -4.075 -13.485  -6.829  1.00  0.00           H  
ATOM   2494  HB3 SER 0 158      -5.501 -12.316  -8.497  1.00  0.00           H  
ATOM   2495  HB2 SER 0 158      -6.408 -12.329  -6.995  1.00  0.00           H  
ATOM   2496  N   ALA 0 159      -6.131 -15.949  -6.349  1.00  0.00      R00  N  
ATOM   2497  CA  ALA 0 159      -6.657 -16.869  -5.406  1.00  0.00      R00  C  
ATOM   2498  C   ALA 0 159      -5.532 -17.734  -4.759  1.00  0.00      R00  C  
ATOM   2499  O   ALA 0 159      -5.478 -17.931  -3.553  1.00  0.00      R00  O  
ATOM   2500  CB  ALA 0 159      -7.749 -17.956  -5.947  1.00  0.00      R00  C  
ATOM   2501  H   ALA 0 159      -6.030 -16.246  -7.309  1.00  0.00      R00  H  
ATOM   2502  HA  ALA 0 159      -7.090 -16.385  -4.531  1.00  0.00           H  
ATOM   2503  HB1 ALA 0 159      -7.295 -18.941  -6.060  1.00  0.00           H  
ATOM   2504  HB2 ALA 0 159      -8.554 -17.988  -5.212  1.00  0.00           H  
ATOM   2505  HB3 ALA 0 159      -8.107 -17.535  -6.886  1.00  0.00           H  
ATOM   2506  N   ALA 0 160      -4.673 -18.271  -5.656  1.00  0.00      R00  N  
ATOM   2507  CA  ALA 0 160      -3.395 -18.889  -5.399  1.00  0.00      R00  C  
ATOM   2508  C   ALA 0 160      -2.535 -18.090  -4.433  1.00  0.00      R00  C  
ATOM   2509  O   ALA 0 160      -1.829 -18.663  -3.628  1.00  0.00      R00  O  
ATOM   2510  CB  ALA 0 160      -2.644 -19.242  -6.656  1.00  0.00      R00  C  
ATOM   2511  H   ALA 0 160      -4.912 -18.293  -6.637  1.00  0.00      R00  H  
ATOM   2512  HA  ALA 0 160      -3.597 -19.723  -4.726  1.00  0.00           H  
ATOM   2513  HB1 ALA 0 160      -3.348 -19.449  -7.463  1.00  0.00           H  
ATOM   2514  HB2 ALA 0 160      -2.102 -18.360  -6.998  1.00  0.00           H  
ATOM   2515  HB3 ALA 0 160      -1.880 -20.013  -6.556  1.00  0.00           H  
ATOM   2516  N   ALA 0 161      -2.506 -16.765  -4.609  1.00  0.00      R00  N  
ATOM   2517  CA  ALA 0 161      -1.723 -15.860  -3.775  1.00  0.00      R00  C  
ATOM   2518  C   ALA 0 161      -2.502 -15.547  -2.459  1.00  0.00      R00  C  
ATOM   2519  O   ALA 0 161      -1.957 -15.733  -1.406  1.00  0.00      R00  O  
ATOM   2520  CB  ALA 0 161      -1.458 -14.602  -4.590  1.00  0.00      R00  C  
ATOM   2521  H   ALA 0 161      -2.826 -16.353  -5.475  1.00  0.00      R00  H  
ATOM   2522  HA  ALA 0 161      -0.790 -16.377  -3.553  1.00  0.00           H  
ATOM   2523  HB1 ALA 0 161      -0.724 -13.903  -4.189  1.00  0.00           H  
ATOM   2524  HB2 ALA 0 161      -1.009 -14.908  -5.536  1.00  0.00           H  
ATOM   2525  HB3 ALA 0 161      -2.348 -14.020  -4.829  1.00  0.00           H  
ATOM   2526  N   TRP 0 162      -3.837 -15.282  -2.585  1.00  0.00      R00  N  
ATOM   2527  CA  TRP 0 162      -4.722 -15.070  -1.483  1.00  0.00      R00  C  
ATOM   2528  C   TRP 0 162      -4.674 -16.174  -0.474  1.00  0.00      R00  C  
ATOM   2529  O   TRP 0 162      -4.560 -15.896   0.736  1.00  0.00      R00  O  
ATOM   2530  CB  TRP 0 162      -6.199 -14.792  -2.058  1.00  0.00      R00  C  
ATOM   2531  CG  TRP 0 162      -7.336 -14.661  -1.152  1.00  0.00      R00  C  
ATOM   2532  CD2 TRP 0 162      -7.741 -13.621  -0.206  1.00  0.00      R00  C  
ATOM   2533  CE2 TRP 0 162      -8.797 -14.234   0.594  1.00  0.00      R00  C  
ATOM   2534  CE3 TRP 0 162      -7.495 -12.273   0.009  1.00  0.00      R00  C  
ATOM   2535  CD1 TRP 0 162      -8.102 -15.733  -0.970  1.00  0.00      R00  C  
ATOM   2536  NE1 TRP 0 162      -8.947 -15.484   0.059  1.00  0.00      R00  N  
ATOM   2537  CZ2 TRP 0 162      -9.431 -13.580   1.645  1.00  0.00      R00  C  
ATOM   2538  CZ3 TRP 0 162      -8.201 -11.586   0.948  1.00  0.00      R00  C  
ATOM   2539  CH2 TRP 0 162      -9.158 -12.227   1.769  1.00  0.00      R00  C  
ATOM   2540  H   TRP 0 162      -4.302 -15.288  -3.482  1.00  0.00      R00  H  
ATOM   2541  HE1 TRP 0 162      -9.664 -16.107   0.404  1.00  0.00      R00  H  
ATOM   2542  HA  TRP 0 162      -4.523 -14.152  -0.930  1.00  0.00           H  
ATOM   2543  HB3 TRP 0 162      -6.492 -15.477  -2.854  1.00  0.00           H  
ATOM   2544  HB2 TRP 0 162      -6.218 -13.819  -2.548  1.00  0.00           H  
ATOM   2545  HE3 TRP 0 162      -6.860 -11.626  -0.578  1.00  0.00           H  
ATOM   2546  HD1 TRP 0 162      -8.072 -16.678  -1.493  1.00  0.00           H  
ATOM   2547  HZ2 TRP 0 162     -10.147 -14.069   2.288  1.00  0.00           H  
ATOM   2548  HZ3 TRP 0 162      -7.874 -10.563   1.066  1.00  0.00           H  
ATOM   2549  HH2 TRP 0 162      -9.658 -11.612   2.502  1.00  0.00           H  
ATOM   2550  N   THR 0 163      -4.787 -17.362  -0.986  1.00  0.00      R00  N  
ATOM   2551  CA  THR 0 163      -4.865 -18.600  -0.151  1.00  0.00      R00  C  
ATOM   2552  C   THR 0 163      -3.444 -18.866   0.496  1.00  0.00      R00  C  
ATOM   2553  O   THR 0 163      -3.466 -19.250   1.671  1.00  0.00      R00  O  
ATOM   2554  CB  THR 0 163      -5.356 -19.860  -0.901  1.00  0.00      R00  C  
ATOM   2555  OG1 THR 0 163      -4.576 -20.131  -2.016  1.00  0.00      R00  O  
ATOM   2556  CG2 THR 0 163      -6.752 -19.755  -1.452  1.00  0.00      R00  C  
ATOM   2557  H   THR 0 163      -4.802 -17.515  -1.985  1.00  0.00      R00  H  
ATOM   2558  HG1 THR 0 163      -4.927 -19.653  -2.771  1.00  0.00      R00  H  
ATOM   2559  HA  THR 0 163      -5.618 -18.443   0.621  1.00  0.00           H  
ATOM   2560  HB  THR 0 163      -5.386 -20.728  -0.243  1.00  0.00           H  
ATOM   2561 HG21 THR 0 163      -7.533 -19.544  -0.722  1.00  0.00           H  
ATOM   2562 HG22 THR 0 163      -6.884 -19.016  -2.242  1.00  0.00           H  
ATOM   2563 HG23 THR 0 163      -7.032 -20.676  -1.964  1.00  0.00           H  
ATOM   2564  N   ALA 0 164      -2.293 -18.557  -0.159  1.00  0.00      R00  N  
ATOM   2565  CA  ALA 0 164      -0.906 -18.786   0.274  1.00  0.00      R00  C  
ATOM   2566  C   ALA 0 164      -0.625 -17.820   1.450  1.00  0.00      R00  C  
ATOM   2567  O   ALA 0 164      -0.036 -18.149   2.455  1.00  0.00      R00  O  
ATOM   2568  CB  ALA 0 164       0.087 -18.595  -0.939  1.00  0.00      R00  C  
ATOM   2569  H   ALA 0 164      -2.459 -18.209  -1.092  1.00  0.00      R00  H  
ATOM   2570  HA  ALA 0 164      -0.889 -19.792   0.694  1.00  0.00           H  
ATOM   2571  HB1 ALA 0 164      -0.161 -17.689  -1.492  1.00  0.00           H  
ATOM   2572  HB2 ALA 0 164       1.121 -18.471  -0.615  1.00  0.00           H  
ATOM   2573  HB3 ALA 0 164       0.154 -19.349  -1.724  1.00  0.00           H  
ATOM   2574  N   SER 0 165      -1.245 -16.631   1.319  1.00  0.00      R00  N  
ATOM   2575  CA  SER 0 165      -1.282 -15.466   2.187  1.00  0.00      R00  C  
ATOM   2576  C   SER 0 165      -2.163 -15.582   3.447  1.00  0.00      R00  C  
ATOM   2577  O   SER 0 165      -1.960 -14.932   4.474  1.00  0.00      R00  O  
ATOM   2578  CB  SER 0 165      -1.608 -14.290   1.328  1.00  0.00      R00  C  
ATOM   2579  OG  SER 0 165      -0.613 -14.067   0.344  1.00  0.00      R00  O  
ATOM   2580  H   SER 0 165      -1.726 -16.476   0.444  1.00  0.00      R00  H  
ATOM   2581  HG  SER 0 165      -0.866 -14.562  -0.439  1.00  0.00      R00  H  
ATOM   2582  HA  SER 0 165      -0.266 -15.363   2.568  1.00  0.00           H  
ATOM   2583  HB3 SER 0 165      -1.872 -13.377   1.862  1.00  0.00           H  
ATOM   2584  HB2 SER 0 165      -2.518 -14.473   0.756  1.00  0.00           H  
ATOM   2585  N   ALA 0 166      -3.308 -16.307   3.345  1.00  0.00      R00  N  
ATOM   2586  CA  ALA 0 166      -4.152 -16.593   4.506  1.00  0.00      R00  C  
ATOM   2587  C   ALA 0 166      -3.750 -17.688   5.496  1.00  0.00      R00  C  
ATOM   2588  O   ALA 0 166      -3.993 -17.539   6.698  1.00  0.00      R00  O  
ATOM   2589  CB  ALA 0 166      -5.494 -16.971   3.984  1.00  0.00      R00  C  
ATOM   2590  H   ALA 0 166      -3.558 -16.697   2.447  1.00  0.00      R00  H  
ATOM   2591  HA  ALA 0 166      -4.215 -15.675   5.091  1.00  0.00           H  
ATOM   2592  HB1 ALA 0 166      -5.481 -17.887   3.392  1.00  0.00           H  
ATOM   2593  HB2 ALA 0 166      -6.282 -17.176   4.709  1.00  0.00           H  
ATOM   2594  HB3 ALA 0 166      -5.956 -16.249   3.312  1.00  0.00           H  
ATOM   2595  N   LEU 0 167      -3.091 -18.772   4.958  1.00  0.00      R00  N  
ATOM   2596  CA  LEU 0 167      -2.524 -19.936   5.700  1.00  0.00      R00  C  
ATOM   2597  C   LEU 0 167      -1.609 -19.666   6.827  1.00  0.00      R00  C  
ATOM   2598  O   LEU 0 167      -1.735 -20.142   7.948  1.00  0.00      R00  O  
ATOM   2599  CB  LEU 0 167      -2.000 -21.010   4.644  1.00  0.00      R00  C  
ATOM   2600  CG  LEU 0 167      -2.991 -21.897   3.853  1.00  0.00      R00  C  
ATOM   2601  CD1 LEU 0 167      -2.249 -22.868   2.905  1.00  0.00      R00  C  
ATOM   2602  CD2 LEU 0 167      -4.005 -22.670   4.738  1.00  0.00      R00  C  
ATOM   2603  H   LEU 0 167      -3.012 -18.914   3.961  1.00  0.00      R00  H  
ATOM   2604  HA  LEU 0 167      -3.478 -20.298   6.083  1.00  0.00           H  
ATOM   2605  HB3 LEU 0 167      -1.493 -21.740   5.275  1.00  0.00           H  
ATOM   2606  HB2 LEU 0 167      -1.289 -20.411   4.075  1.00  0.00           H  
ATOM   2607  HG  LEU 0 167      -3.512 -21.281   3.120  1.00  0.00           H  
ATOM   2608 HD11 LEU 0 167      -1.339 -23.284   3.338  1.00  0.00           H  
ATOM   2609 HD12 LEU 0 167      -2.870 -23.674   2.514  1.00  0.00           H  
ATOM   2610 HD13 LEU 0 167      -1.950 -22.283   2.035  1.00  0.00           H  
ATOM   2611 HD21 LEU 0 167      -4.935 -22.118   4.874  1.00  0.00           H  
ATOM   2612 HD22 LEU 0 167      -4.238 -23.675   4.386  1.00  0.00           H  
ATOM   2613 HD23 LEU 0 167      -3.738 -22.891   5.771  1.00  0.00           H  
ATOM   2614  N   VAL 0 168      -0.759 -18.653   6.559  1.00  0.00      R00  N  
ATOM   2615  CA  VAL 0 168       0.220 -18.079   7.556  1.00  0.00      R00  C  
ATOM   2616  C   VAL 0 168      -0.323 -17.149   8.653  1.00  0.00      R00  C  
ATOM   2617  O   VAL 0 168       0.296 -16.957   9.727  1.00  0.00      R00  O  
ATOM   2618  CB  VAL 0 168       1.397 -17.318   6.807  1.00  0.00      R00  C  
ATOM   2619  CG1 VAL 0 168       2.040 -18.236   5.656  1.00  0.00      R00  C  
ATOM   2620  CG2 VAL 0 168       1.010 -15.985   6.199  1.00  0.00      R00  C  
ATOM   2621  H   VAL 0 168      -0.719 -18.115   5.705  1.00  0.00      R00  H  
ATOM   2622  HA  VAL 0 168       0.692 -18.911   8.079  1.00  0.00           H  
ATOM   2623  HB  VAL 0 168       2.221 -17.065   7.475  1.00  0.00           H  
ATOM   2624 HG11 VAL 0 168       2.808 -17.701   5.098  1.00  0.00           H  
ATOM   2625 HG12 VAL 0 168       2.454 -19.189   5.986  1.00  0.00           H  
ATOM   2626 HG13 VAL 0 168       1.230 -18.492   4.974  1.00  0.00           H  
ATOM   2627 HG21 VAL 0 168       1.817 -15.503   5.647  1.00  0.00           H  
ATOM   2628 HG22 VAL 0 168       0.142 -16.065   5.545  1.00  0.00           H  
ATOM   2629 HG23 VAL 0 168       0.815 -15.358   7.069  1.00  0.00           H  
ATOM   2630  N   MET 0 169      -1.518 -16.665   8.404  1.00  0.00      R00  N  
ATOM   2631  CA  MET 0 169      -2.310 -15.846   9.368  1.00  0.00      R00  C  
ATOM   2632  C   MET 0 169      -3.229 -16.668  10.276  1.00  0.00      R00  C  
ATOM   2633  O   MET 0 169      -3.648 -16.080  11.259  1.00  0.00      R00  O  
ATOM   2634  CB  MET 0 169      -3.061 -14.675   8.653  1.00  0.00      R00  C  
ATOM   2635  CG  MET 0 169      -2.202 -13.852   7.725  1.00  0.00      R00  C  
ATOM   2636  SD  MET 0 169      -2.694 -12.150   7.948  1.00  0.00      R00  S  
ATOM   2637  CE  MET 0 169      -1.455 -11.403   6.961  1.00  0.00      R00  C  
ATOM   2638  H   MET 0 169      -1.946 -17.054   7.576  1.00  0.00      R00  H  
ATOM   2639  HA  MET 0 169      -1.539 -15.467  10.039  1.00  0.00           H  
ATOM   2640  HB3 MET 0 169      -3.670 -14.017   9.272  1.00  0.00           H  
ATOM   2641  HB2 MET 0 169      -3.739 -15.230   8.004  1.00  0.00           H  
ATOM   2642  HG3 MET 0 169      -2.449 -14.195   6.720  1.00  0.00           H  
ATOM   2643  HG2 MET 0 169      -1.134 -13.964   7.907  1.00  0.00           H  
ATOM   2644  HE1 MET 0 169      -0.456 -11.416   7.397  1.00  0.00           H  
ATOM   2645  HE2 MET 0 169      -1.288 -11.943   6.029  1.00  0.00           H  
ATOM   2646  HE3 MET 0 169      -1.649 -10.364   6.694  1.00  0.00           H  
ATOM   2647  N   THR 0 170      -3.414 -17.946  10.063  1.00  0.00      R00  N  
ATOM   2648  CA  THR 0 170      -4.449 -18.682  10.866  1.00  0.00      R00  C  
ATOM   2649  C   THR 0 170      -4.185 -18.834  12.432  1.00  0.00      R00  C  
ATOM   2650  O   THR 0 170      -5.159 -18.818  13.167  1.00  0.00      R00  O  
ATOM   2651  CB  THR 0 170      -4.762 -20.088  10.114  1.00  0.00      R00  C  
ATOM   2652  OG1 THR 0 170      -3.616 -20.912  10.026  1.00  0.00      R00  O  
ATOM   2653  CG2 THR 0 170      -5.294 -20.088   8.658  1.00  0.00      R00  C  
ATOM   2654  H   THR 0 170      -3.058 -18.453   9.266  1.00  0.00      R00  H  
ATOM   2655  HG1 THR 0 170      -2.954 -20.489   9.474  1.00  0.00      R00  H  
ATOM   2656  HA  THR 0 170      -5.323 -18.031  10.847  1.00  0.00           H  
ATOM   2657  HB  THR 0 170      -5.465 -20.591  10.777  1.00  0.00           H  
ATOM   2658 HG21 THR 0 170      -4.912 -19.233   8.102  1.00  0.00           H  
ATOM   2659 HG22 THR 0 170      -5.020 -20.978   8.091  1.00  0.00           H  
ATOM   2660 HG23 THR 0 170      -6.380 -19.994   8.641  1.00  0.00           H  
ATOM   2661  N   PRO 0 171      -2.869 -18.711  12.888  1.00  0.00      R00  N  
ATOM   2662  CA  PRO 0 171      -2.642 -18.565  14.277  1.00  0.00      R00  C  
ATOM   2663  C   PRO 0 171      -3.135 -17.316  14.951  1.00  0.00      R00  C  
ATOM   2664  O   PRO 0 171      -3.706 -17.399  16.002  1.00  0.00      R00  O  
ATOM   2665  CD  PRO 0 171      -1.617 -19.031  12.189  1.00  0.00      R00  C  
ATOM   2666  CB  PRO 0 171      -1.163 -18.631  14.424  1.00  0.00      R00  C  
ATOM   2667  CG  PRO 0 171      -0.719 -19.573  13.325  1.00  0.00      R00  C  
ATOM   2668  HD2 PRO 0 171      -1.146 -18.157  11.739  1.00  0.00           H  
ATOM   2669  HD3 PRO 0 171      -1.747 -19.839  11.470  1.00  0.00           H  
ATOM   2670  HA  PRO 0 171      -3.115 -19.433  14.737  1.00  0.00           H  
ATOM   2671  HB3 PRO 0 171      -0.868 -19.016  15.401  1.00  0.00           H  
ATOM   2672  HB2 PRO 0 171      -0.662 -17.666  14.349  1.00  0.00           H  
ATOM   2673  HG2 PRO 0 171       0.323 -19.619  13.008  1.00  0.00           H  
ATOM   2674  HG3 PRO 0 171      -1.053 -20.591  13.524  1.00  0.00           H  
ATOM   2675  N   ILE 0 172      -2.998 -16.176  14.304  1.00  0.00      R00  N  
ATOM   2676  CA  ILE 0 172      -3.562 -14.838  14.623  1.00  0.00      R00  C  
ATOM   2677  C   ILE 0 172      -5.106 -14.900  14.579  1.00  0.00      R00  C  
ATOM   2678  O   ILE 0 172      -5.741 -14.202  15.380  1.00  0.00      R00  O  
ATOM   2679  CB  ILE 0 172      -2.985 -13.802  13.640  1.00  0.00      R00  C  
ATOM   2680  CG2 ILE 0 172      -3.426 -12.362  14.044  1.00  0.00      R00  C  
ATOM   2681  CG1 ILE 0 172      -1.416 -13.901  13.615  1.00  0.00      R00  C  
ATOM   2682  CD1 ILE 0 172      -0.742 -13.254  12.484  1.00  0.00      R00  C  
ATOM   2683  H   ILE 0 172      -2.817 -16.190  13.311  1.00  0.00      R00  H  
ATOM   2684  HA  ILE 0 172      -3.181 -14.643  15.626  1.00  0.00           H  
ATOM   2685  HB  ILE 0 172      -3.426 -13.904  12.649  1.00  0.00           H  
ATOM   2686 HG21 ILE 0 172      -3.074 -12.054  15.028  1.00  0.00           H  
ATOM   2687 HG22 ILE 0 172      -2.815 -11.738  13.392  1.00  0.00           H  
ATOM   2688 HG23 ILE 0 172      -4.472 -12.141  13.832  1.00  0.00           H  
ATOM   2689 HG13 ILE 0 172      -1.054 -14.924  13.517  1.00  0.00           H  
ATOM   2690 HG12 ILE 0 172      -1.018 -13.519  14.555  1.00  0.00           H  
ATOM   2691 HD11 ILE 0 172      -1.464 -12.575  12.031  1.00  0.00           H  
ATOM   2692 HD12 ILE 0 172       0.125 -12.637  12.721  1.00  0.00           H  
ATOM   2693 HD13 ILE 0 172      -0.401 -14.054  11.826  1.00  0.00           H  
ATOM   2694  N   PHE 0 173      -5.747 -15.624  13.646  1.00  0.00      R00  N  
ATOM   2695  CA  PHE 0 173      -7.184 -15.785  13.574  1.00  0.00      R00  C  
ATOM   2696  C   PHE 0 173      -7.749 -16.582  14.721  1.00  0.00      R00  C  
ATOM   2697  O   PHE 0 173      -8.952 -16.536  15.035  1.00  0.00      R00  O  
ATOM   2698  CB  PHE 0 173      -7.642 -16.291  12.248  1.00  0.00      R00  C  
ATOM   2699  CG  PHE 0 173      -6.996 -15.580  10.999  1.00  0.00      R00  C  
ATOM   2700  CD1 PHE 0 173      -7.109 -16.146   9.700  1.00  0.00      R00  C  
ATOM   2701  CD2 PHE 0 173      -6.652 -14.189  11.029  1.00  0.00      R00  C  
ATOM   2702  CE1 PHE 0 173      -6.944 -15.320   8.578  1.00  0.00      R00  C  
ATOM   2703  CE2 PHE 0 173      -6.193 -13.498   9.911  1.00  0.00      R00  C  
ATOM   2704  CZ  PHE 0 173      -6.409 -14.090   8.656  1.00  0.00      R00  C  
ATOM   2705  H   PHE 0 173      -5.316 -15.943  12.790  1.00  0.00      R00  H  
ATOM   2706  HA  PHE 0 173      -7.764 -14.892  13.808  1.00  0.00           H  
ATOM   2707  HB3 PHE 0 173      -8.726 -16.321  12.140  1.00  0.00           H  
ATOM   2708  HB2 PHE 0 173      -7.283 -17.300  12.048  1.00  0.00           H  
ATOM   2709  HD1 PHE 0 173      -7.504 -17.124   9.470  1.00  0.00           H  
ATOM   2710  HD2 PHE 0 173      -6.662 -13.805  12.039  1.00  0.00           H  
ATOM   2711  HE1 PHE 0 173      -7.088 -15.720   7.585  1.00  0.00           H  
ATOM   2712  HE2 PHE 0 173      -5.687 -12.556  10.068  1.00  0.00           H  
ATOM   2713  HZ  PHE 0 173      -6.148 -13.673   7.694  1.00  0.00           H  
ATOM   2714  N   MET 0 174      -6.882 -17.472  15.295  1.00  0.00      R00  N  
ATOM   2715  CA  MET 0 174      -7.261 -18.374  16.355  1.00  0.00      R00  C  
ATOM   2716  C   MET 0 174      -6.960 -17.611  17.642  1.00  0.00      R00  C  
ATOM   2717  O   MET 0 174      -7.824 -17.579  18.517  1.00  0.00      R00  O  
ATOM   2718  CB  MET 0 174      -6.372 -19.608  16.322  1.00  0.00      R00  C  
ATOM   2719  CG  MET 0 174      -6.727 -20.479  17.556  1.00  0.00      R00  C  
ATOM   2720  SD  MET 0 174      -6.329 -22.147  17.184  1.00  0.00      R00  S  
ATOM   2721  CE  MET 0 174      -5.599 -22.892  18.666  1.00  0.00      R00  C  
ATOM   2722  H   MET 0 174      -5.935 -17.374  14.958  1.00  0.00      R00  H  
ATOM   2723  HA  MET 0 174      -8.327 -18.604  16.384  1.00  0.00           H  
ATOM   2724  HB3 MET 0 174      -5.299 -19.475  16.188  1.00  0.00           H  
ATOM   2725  HB2 MET 0 174      -6.710 -20.274  15.528  1.00  0.00           H  
ATOM   2726  HG3 MET 0 174      -7.711 -20.437  18.024  1.00  0.00           H  
ATOM   2727  HG2 MET 0 174      -6.122 -20.179  18.412  1.00  0.00           H  
ATOM   2728  HE1 MET 0 174      -4.529 -22.689  18.715  1.00  0.00           H  
ATOM   2729  HE2 MET 0 174      -5.981 -22.349  19.531  1.00  0.00           H  
ATOM   2730  HE3 MET 0 174      -5.843 -23.953  18.716  1.00  0.00           H  
ATOM   2731  N   TYR 0 175      -5.803 -17.003  17.756  1.00  0.00      R00  N  
ATOM   2732  CA  TYR 0 175      -5.349 -16.273  19.021  1.00  0.00      R00  C  
ATOM   2733  C   TYR 0 175      -4.103 -15.346  18.892  1.00  0.00      R00  C  
ATOM   2734  O   TYR 0 175      -3.253 -15.684  18.088  1.00  0.00      R00  O  
ATOM   2735  CB  TYR 0 175      -5.320 -17.085  20.258  1.00  0.00      R00  C  
ATOM   2736  CG  TYR 0 175      -4.383 -18.298  20.407  1.00  0.00      R00  C  
ATOM   2737  CD1 TYR 0 175      -3.581 -18.716  19.383  1.00  0.00      R00  C  
ATOM   2738  CE1 TYR 0 175      -2.727 -19.789  19.439  1.00  0.00      R00  C  
ATOM   2739  CD2 TYR 0 175      -4.503 -19.163  21.542  1.00  0.00      R00  C  
ATOM   2740  CE2 TYR 0 175      -3.761 -20.326  21.551  1.00  0.00      R00  C  
ATOM   2741  CZ  TYR 0 175      -2.861 -20.631  20.525  1.00  0.00      R00  C  
ATOM   2742  OH  TYR 0 175      -1.990 -21.647  20.727  1.00  0.00      R00  O  
ATOM   2743  H   TYR 0 175      -5.181 -17.148  16.974  1.00  0.00      R00  H  
ATOM   2744  HH  TYR 0 175      -1.343 -21.643  20.018  1.00  0.00      R00  H  
ATOM   2745  HA  TYR 0 175      -6.171 -15.600  19.266  1.00  0.00           H  
ATOM   2746  HB3 TYR 0 175      -6.349 -17.356  20.493  1.00  0.00           H  
ATOM   2747  HB2 TYR 0 175      -5.080 -16.357  21.032  1.00  0.00           H  
ATOM   2748  HD1 TYR 0 175      -3.534 -18.127  18.479  1.00  0.00           H  
ATOM   2749  HE1 TYR 0 175      -2.078 -20.008  18.604  1.00  0.00           H  
ATOM   2750  HD2 TYR 0 175      -5.205 -19.089  22.359  1.00  0.00           H  
ATOM   2751  HE2 TYR 0 175      -3.843 -21.059  22.339  1.00  0.00           H  
ATOM   2752  N   THR 0 176      -3.986 -14.374  19.771  1.00  0.00      R00  N  
ATOM   2753  CA  THR 0 176      -3.165 -13.185  19.498  1.00  0.00      R00  C  
ATOM   2754  C   THR 0 176      -3.138 -12.219  20.739  1.00  0.00      R00  C  
ATOM   2755  O   THR 0 176      -4.041 -12.119  21.542  1.00  0.00      R00  O  
ATOM   2756  CB  THR 0 176      -3.381 -12.480  18.142  1.00  0.00      R00  C  
ATOM   2757  OG1 THR 0 176      -2.673 -11.266  17.943  1.00  0.00      R00  O  
ATOM   2758  CG2 THR 0 176      -4.852 -11.949  18.030  1.00  0.00      R00  C  
ATOM   2759  H   THR 0 176      -4.714 -14.412  20.471  1.00  0.00      R00  H  
ATOM   2760  HG1 THR 0 176      -1.825 -11.443  17.531  1.00  0.00      R00  H  
ATOM   2761  HA  THR 0 176      -2.150 -13.580  19.471  1.00  0.00           H  
ATOM   2762  HB  THR 0 176      -3.271 -13.109  17.259  1.00  0.00           H  
ATOM   2763 HG21 THR 0 176      -5.453 -12.858  18.017  1.00  0.00           H  
ATOM   2764 HG22 THR 0 176      -5.079 -11.263  18.846  1.00  0.00           H  
ATOM   2765 HG23 THR 0 176      -5.022 -11.374  17.120  1.00  0.00           H  
ATOM   2766  N   THR 0 177      -2.042 -11.520  20.823  1.00  0.00      R00  N  
ATOM   2767  CA  THR 0 177      -1.490 -10.636  21.802  1.00  0.00      R00  C  
ATOM   2768  C   THR 0 177      -2.291  -9.288  21.750  1.00  0.00      R00  C  
ATOM   2769  O   THR 0 177      -2.174  -8.420  22.626  1.00  0.00      R00  O  
ATOM   2770  CB  THR 0 177       0.018 -10.407  21.521  1.00  0.00      R00  C  
ATOM   2771  OG1 THR 0 177       0.295  -9.658  20.285  1.00  0.00      R00  O  
ATOM   2772  CG2 THR 0 177       0.895 -11.668  21.620  1.00  0.00      R00  C  
ATOM   2773  H   THR 0 177      -1.432 -11.611  20.023  1.00  0.00      R00  H  
ATOM   2774  HG1 THR 0 177       1.225  -9.490  20.118  1.00  0.00      R00  H  
ATOM   2775  HA  THR 0 177      -1.636 -11.180  22.735  1.00  0.00           H  
ATOM   2776  HB  THR 0 177       0.449  -9.818  22.331  1.00  0.00           H  
ATOM   2777 HG21 THR 0 177       0.592 -12.271  22.475  1.00  0.00           H  
ATOM   2778 HG22 THR 0 177       0.725 -12.333  20.773  1.00  0.00           H  
ATOM   2779 HG23 THR 0 177       1.940 -11.381  21.735  1.00  0.00           H  
ATOM   2780  N   LEU 0 178      -3.109  -9.038  20.687  1.00  0.00      R00  N  
ATOM   2781  CA  LEU 0 178      -4.132  -7.958  20.550  1.00  0.00      R00  C  
ATOM   2782  C   LEU 0 178      -5.100  -7.752  21.694  1.00  0.00      R00  C  
ATOM   2783  O   LEU 0 178      -5.474  -6.599  21.838  1.00  0.00      R00  O  
ATOM   2784  CB  LEU 0 178      -4.971  -7.978  19.248  1.00  0.00      R00  C  
ATOM   2785  CG  LEU 0 178      -4.087  -7.611  17.999  1.00  0.00      R00  C  
ATOM   2786  CD1 LEU 0 178      -4.854  -8.095  16.741  1.00  0.00      R00  C  
ATOM   2787  CD2 LEU 0 178      -3.796  -6.125  18.029  1.00  0.00      R00  C  
ATOM   2788  H   LEU 0 178      -2.906  -9.635  19.898  1.00  0.00      R00  H  
ATOM   2789  HA  LEU 0 178      -3.478  -7.088  20.627  1.00  0.00           H  
ATOM   2790  HB3 LEU 0 178      -5.801  -7.278  19.152  1.00  0.00           H  
ATOM   2791  HB2 LEU 0 178      -5.309  -9.012  19.175  1.00  0.00           H  
ATOM   2792  HG  LEU 0 178      -3.225  -8.276  18.054  1.00  0.00           H  
ATOM   2793 HD11 LEU 0 178      -5.373  -7.280  16.236  1.00  0.00           H  
ATOM   2794 HD12 LEU 0 178      -4.026  -8.342  16.076  1.00  0.00           H  
ATOM   2795 HD13 LEU 0 178      -5.461  -8.992  16.866  1.00  0.00           H  
ATOM   2796 HD21 LEU 0 178      -4.212  -5.532  17.214  1.00  0.00           H  
ATOM   2797 HD22 LEU 0 178      -4.018  -5.616  18.967  1.00  0.00           H  
ATOM   2798 HD23 LEU 0 178      -2.715  -6.057  17.907  1.00  0.00           H  
ATOM   2799  N   ILE 0 179      -5.383  -8.800  22.465  1.00  0.00      R00  N  
ATOM   2800  CA  ILE 0 179      -6.060  -8.753  23.710  1.00  0.00      R00  C  
ATOM   2801  C   ILE 0 179      -5.585  -7.789  24.869  1.00  0.00      R00  C  
ATOM   2802  O   ILE 0 179      -6.357  -7.435  25.713  1.00  0.00      R00  O  
ATOM   2803  CB  ILE 0 179      -5.966 -10.171  24.328  1.00  0.00      R00  C  
ATOM   2804  CG2 ILE 0 179      -6.826 -11.153  23.508  1.00  0.00      R00  C  
ATOM   2805  CG1 ILE 0 179      -4.521 -10.785  24.463  1.00  0.00      R00  C  
ATOM   2806  CD1 ILE 0 179      -4.376 -12.152  25.301  1.00  0.00      R00  C  
ATOM   2807  H   ILE 0 179      -5.180  -9.716  22.092  1.00  0.00      R00  H  
ATOM   2808  HA  ILE 0 179      -7.053  -8.401  23.429  1.00  0.00           H  
ATOM   2809  HB  ILE 0 179      -6.403 -10.075  25.321  1.00  0.00           H  
ATOM   2810 HG21 ILE 0 179      -7.695 -10.600  23.151  1.00  0.00           H  
ATOM   2811 HG22 ILE 0 179      -6.258 -11.444  22.625  1.00  0.00           H  
ATOM   2812 HG23 ILE 0 179      -7.235 -11.989  24.075  1.00  0.00           H  
ATOM   2813 HG13 ILE 0 179      -3.852 -10.070  24.941  1.00  0.00           H  
ATOM   2814 HG12 ILE 0 179      -4.066 -10.971  23.490  1.00  0.00           H  
ATOM   2815 HD11 ILE 0 179      -5.332 -12.614  25.549  1.00  0.00           H  
ATOM   2816 HD12 ILE 0 179      -3.865 -12.910  24.708  1.00  0.00           H  
ATOM   2817 HD13 ILE 0 179      -3.792 -12.016  26.210  1.00  0.00           H  
ATOM   2818  N   VAL 0 180      -4.307  -7.317  24.859  1.00  0.00      R00  N  
ATOM   2819  CA  VAL 0 180      -3.805  -6.177  25.691  1.00  0.00      R00  C  
ATOM   2820  C   VAL 0 180      -4.592  -4.863  25.367  1.00  0.00      R00  C  
ATOM   2821  O   VAL 0 180      -4.637  -4.471  24.206  1.00  0.00      R00  O  
ATOM   2822  CB  VAL 0 180      -2.219  -5.996  25.490  1.00  0.00      R00  C  
ATOM   2823  CG1 VAL 0 180      -1.444  -7.220  25.822  1.00  0.00      R00  C  
ATOM   2824  CG2 VAL 0 180      -1.821  -5.636  24.038  1.00  0.00      R00  C  
ATOM   2825  H   VAL 0 180      -3.634  -7.675  24.196  1.00  0.00      R00  H  
ATOM   2826  HA  VAL 0 180      -4.001  -6.435  26.732  1.00  0.00           H  
ATOM   2827  HB  VAL 0 180      -1.839  -5.089  25.962  1.00  0.00           H  
ATOM   2828 HG11 VAL 0 180      -0.358  -7.191  25.910  1.00  0.00           H  
ATOM   2829 HG12 VAL 0 180      -1.772  -7.659  26.764  1.00  0.00           H  
ATOM   2830 HG13 VAL 0 180      -1.705  -7.984  25.090  1.00  0.00           H  
ATOM   2831 HG21 VAL 0 180      -1.945  -4.566  23.870  1.00  0.00           H  
ATOM   2832 HG22 VAL 0 180      -0.786  -5.946  23.890  1.00  0.00           H  
ATOM   2833 HG23 VAL 0 180      -2.444  -6.166  23.317  1.00  0.00           H  
ATOM   2834  N   ASP 0 181      -5.089  -4.124  26.388  1.00  0.00      R00  N  
ATOM   2835  CA  ASP 0 181      -6.045  -3.052  26.226  1.00  0.00      R00  C  
ATOM   2836  C   ASP 0 181      -5.631  -1.903  27.160  1.00  0.00      R00  C  
ATOM   2837  O   ASP 0 181      -6.486  -1.147  27.661  1.00  0.00      R00  O  
ATOM   2838  CB  ASP 0 181      -7.506  -3.486  26.282  1.00  0.00      R00  C  
ATOM   2839  CG  ASP 0 181      -7.938  -4.407  27.445  1.00  0.00      R00  C  
ATOM   2840  OD1 ASP 0 181      -8.953  -5.081  27.336  1.00  0.00      R00  O  
ATOM   2841  OD2 ASP 0 181      -7.392  -4.207  28.557  1.00  0.00      R00  O1-
ATOM   2842  H   ASP 0 181      -4.692  -4.345  27.290  1.00  0.00      R00  H  
ATOM   2843  HA  ASP 0 181      -6.015  -2.627  25.223  1.00  0.00           H  
ATOM   2844  HB3 ASP 0 181      -7.610  -4.059  25.361  1.00  0.00           H  
ATOM   2845  HB2 ASP 0 181      -8.243  -2.693  26.155  1.00  0.00           H  
ATOM   2846  N   ASN 0 182      -4.334  -1.731  27.303  1.00  0.00      R00  N  
ATOM   2847  CA  ASN 0 182      -3.596  -0.660  27.998  1.00  0.00      R00  C  
ATOM   2848  C   ASN 0 182      -4.243   0.801  27.951  1.00  0.00      R00  C  
ATOM   2849  O   ASN 0 182      -4.102   1.495  28.971  1.00  0.00      R00  O  
ATOM   2850  CB  ASN 0 182      -2.095  -0.545  27.622  1.00  0.00      R00  C  
ATOM   2851  CG  ASN 0 182      -1.813  -0.156  26.118  1.00  0.00      R00  C  
ATOM   2852  OD1 ASN 0 182      -2.291   0.860  25.625  1.00  0.00      R00  O  
ATOM   2853  ND2 ASN 0 182      -1.013  -0.846  25.311  1.00  0.00      R00  N  
ATOM   2854  H   ASN 0 182      -3.730  -2.349  26.780  1.00  0.00      R00  H  
ATOM   2855 HD21 ASN 0 182      -0.809  -0.501  24.384  1.00  0.00      R00  H  
ATOM   2856 HD22 ASN 0 182      -0.428  -1.567  25.708  1.00  0.00      R00  H  
ATOM   2857  HA  ASN 0 182      -3.597  -1.029  29.023  1.00  0.00           H  
ATOM   2858  HB3 ASN 0 182      -1.564  -1.416  28.008  1.00  0.00           H  
ATOM   2859  HB2 ASN 0 182      -1.715   0.319  28.168  1.00  0.00           H  
ATOM   2860  N   ASN 0 183      -4.936   1.195  26.837  1.00  0.00      R00  N  
ATOM   2861  CA  ASN 0 183      -5.477   2.489  26.587  1.00  0.00      R00  C  
ATOM   2862  C   ASN 0 183      -6.661   2.102  25.577  1.00  0.00      R00  C  
ATOM   2863  O   ASN 0 183      -6.660   2.555  24.433  1.00  0.00      R00  O  
ATOM   2864  CB  ASN 0 183      -4.563   3.582  25.965  1.00  0.00      R00  C  
ATOM   2865  CG  ASN 0 183      -3.478   4.024  26.917  1.00  0.00      R00  C  
ATOM   2866  OD1 ASN 0 183      -3.569   5.047  27.579  1.00  0.00      R00  O  
ATOM   2867  ND2 ASN 0 183      -2.307   3.380  26.898  1.00  0.00      R00  N  
ATOM   2868  H   ASN 0 183      -4.947   0.620  26.007  1.00  0.00      R00  H  
ATOM   2869 HD21 ASN 0 183      -1.559   3.509  27.564  1.00  0.00      R00  H  
ATOM   2870 HD22 ASN 0 183      -2.124   2.732  26.145  1.00  0.00      R00  H  
ATOM   2871  HA  ASN 0 183      -6.061   2.844  27.436  1.00  0.00           H  
ATOM   2872  HB3 ASN 0 183      -5.044   4.519  25.685  1.00  0.00           H  
ATOM   2873  HB2 ASN 0 183      -4.165   3.215  25.019  1.00  0.00           H  
ATOM   2874  N   GLY 0 184      -7.537   1.141  25.974  1.00  0.00      R00  N  
ATOM   2875  CA  GLY 0 184      -8.626   0.711  25.132  1.00  0.00      R00  C  
ATOM   2876  C   GLY 0 184      -8.164  -0.294  24.069  1.00  0.00      R00  C  
ATOM   2877  O   GLY 0 184      -6.913  -0.460  23.795  1.00  0.00      R00  O  
ATOM   2878  H   GLY 0 184      -7.469   0.762  26.908  1.00  0.00      R00  H  
ATOM   2879  HA3 GLY 0 184      -9.108   1.583  24.690  1.00  0.00           H  
ATOM   2880  HA2 GLY 0 184      -9.369   0.242  25.776  1.00  0.00           H  
ATOM   2881  N   PRO 0 185      -9.103  -0.995  23.366  1.00  0.00      R00  N  
ATOM   2882  CA  PRO 0 185      -8.857  -2.060  22.373  1.00  0.00      R00  C  
ATOM   2883  C   PRO 0 185      -8.237  -1.572  21.069  1.00  0.00      R00  C  
ATOM   2884  O   PRO 0 185      -8.723  -0.545  20.565  1.00  0.00      R00  O  
ATOM   2885  CD  PRO 0 185     -10.550  -0.776  23.530  1.00  0.00      R00  C  
ATOM   2886  CB  PRO 0 185     -10.376  -2.407  22.068  1.00  0.00      R00  C  
ATOM   2887  CG  PRO 0 185     -11.219  -1.218  22.320  1.00  0.00      R00  C  
ATOM   2888  HD2 PRO 0 185     -10.756   0.286  23.663  1.00  0.00           H  
ATOM   2889  HD3 PRO 0 185     -10.864  -1.270  24.449  1.00  0.00           H  
ATOM   2890  HA  PRO 0 185      -8.313  -2.969  22.634  1.00  0.00           H  
ATOM   2891  HB3 PRO 0 185     -10.734  -3.314  22.554  1.00  0.00           H  
ATOM   2892  HB2 PRO 0 185     -10.689  -2.682  21.061  1.00  0.00           H  
ATOM   2893  HG2 PRO 0 185     -11.039  -0.576  21.458  1.00  0.00           H  
ATOM   2894  HG3 PRO 0 185     -12.256  -1.458  22.556  1.00  0.00           H  
ATOM   2895  N   SER 0 186      -7.213  -2.245  20.521  1.00  0.00      R00  N  
ATOM   2896  CA  SER 0 186      -6.751  -1.933  19.124  1.00  0.00      R00  C  
ATOM   2897  C   SER 0 186      -6.821  -3.297  18.366  1.00  0.00      R00  C  
ATOM   2898  O   SER 0 186      -6.912  -4.389  19.009  1.00  0.00      R00  O  
ATOM   2899  CB  SER 0 186      -5.344  -1.454  19.142  1.00  0.00      R00  C  
ATOM   2900  OG  SER 0 186      -4.288  -2.349  19.465  1.00  0.00      R00  O  
ATOM   2901  H   SER 0 186      -6.837  -3.086  20.934  1.00  0.00      R00  H  
ATOM   2902  HG  SER 0 186      -4.594  -2.944  20.153  1.00  0.00      R00  H  
ATOM   2903  HA  SER 0 186      -7.270  -1.206  18.500  1.00  0.00           H  
ATOM   2904  HB3 SER 0 186      -5.411  -0.553  19.752  1.00  0.00           H  
ATOM   2905  HB2 SER 0 186      -4.941  -1.100  18.194  1.00  0.00           H  
ATOM   2906  N   CYS 0 187      -7.058  -3.291  17.038  1.00  0.00      R00  N  
ATOM   2907  CA  CYS 0 187      -6.762  -4.406  16.079  1.00  0.00      R00  C  
ATOM   2908  C   CYS 0 187      -5.595  -4.105  15.129  1.00  0.00      R00  C  
ATOM   2909  O   CYS 0 187      -5.346  -2.926  14.761  1.00  0.00      R00  O  
ATOM   2910  SG  CYS 0 187      -8.254  -6.448  14.550  1.00  0.00      R00  S  
ATOM   2911  CB  CYS 0 187      -8.006  -4.712  15.189  1.00  0.00      R00  C  
ATOM   2912  H   CYS 0 187      -7.218  -2.428  16.539  1.00  0.00      R00  H  
ATOM   2913  HB2 CYS 0 187      -8.873  -4.507  15.817  1.00  0.00           H  
ATOM   2914  HB3 CYS 0 187      -8.167  -3.956  14.419  1.00  0.00           H  
ATOM   2915  HA  CYS 0 187      -6.482  -5.297  16.640  1.00  0.00           H  
ATOM   2916  N   ASN 0 188      -4.760  -5.090  14.679  1.00  0.00      R00  N  
ATOM   2917  CA  ASN 0 188      -3.639  -4.845  13.795  1.00  0.00      R00  C  
ATOM   2918  C   ASN 0 188      -3.055  -6.248  13.528  1.00  0.00      R00  C  
ATOM   2919  O   ASN 0 188      -3.352  -7.271  14.163  1.00  0.00      R00  O  
ATOM   2920  CB  ASN 0 188      -2.547  -3.952  14.480  1.00  0.00      R00  C  
ATOM   2921  CG  ASN 0 188      -1.662  -3.189  13.525  1.00  0.00      R00  C  
ATOM   2922  OD1 ASN 0 188      -1.623  -3.370  12.312  1.00  0.00      R00  O  
ATOM   2923  ND2 ASN 0 188      -0.932  -2.245  14.090  1.00  0.00      R00  N  
ATOM   2924  H   ASN 0 188      -4.698  -6.003  15.108  1.00  0.00      R00  H  
ATOM   2925 HD21 ASN 0 188      -0.186  -1.838  13.545  1.00  0.00      R00  H  
ATOM   2926 HD22 ASN 0 188      -0.906  -2.038  15.078  1.00  0.00      R00  H  
ATOM   2927  HA  ASN 0 188      -3.863  -4.493  12.788  1.00  0.00           H  
ATOM   2928  HB3 ASN 0 188      -1.937  -4.448  15.235  1.00  0.00           H  
ATOM   2929  HB2 ASN 0 188      -3.068  -3.187  15.056  1.00  0.00           H  
ATOM   2930  N   ILE 0 189      -2.204  -6.286  12.519  1.00  0.00      R00  N  
ATOM   2931  CA  ILE 0 189      -1.522  -7.515  12.061  1.00  0.00      R00  C  
ATOM   2932  C   ILE 0 189      -0.228  -7.725  12.816  1.00  0.00      R00  C  
ATOM   2933  O   ILE 0 189       0.731  -6.977  12.616  1.00  0.00      R00  O  
ATOM   2934  CB  ILE 0 189      -1.305  -7.549  10.569  1.00  0.00      R00  C  
ATOM   2935  CG2 ILE 0 189      -0.406  -8.618   9.996  1.00  0.00      R00  C  
ATOM   2936  CG1 ILE 0 189      -2.760  -7.555   9.836  1.00  0.00      R00  C  
ATOM   2937  CD1 ILE 0 189      -3.588  -6.244   9.832  1.00  0.00      R00  C  
ATOM   2938  H   ILE 0 189      -1.893  -5.439  12.065  1.00  0.00      R00  H  
ATOM   2939  HA  ILE 0 189      -2.150  -8.387  12.242  1.00  0.00           H  
ATOM   2940  HB  ILE 0 189      -0.848  -6.583  10.352  1.00  0.00           H  
ATOM   2941 HG21 ILE 0 189      -0.485  -8.623   8.909  1.00  0.00           H  
ATOM   2942 HG22 ILE 0 189       0.629  -8.398  10.255  1.00  0.00           H  
ATOM   2943 HG23 ILE 0 189      -0.626  -9.645  10.287  1.00  0.00           H  
ATOM   2944 HG13 ILE 0 189      -3.389  -8.266  10.372  1.00  0.00           H  
ATOM   2945 HG12 ILE 0 189      -2.693  -7.986   8.837  1.00  0.00           H  
ATOM   2946 HD11 ILE 0 189      -4.371  -6.312   9.076  1.00  0.00           H  
ATOM   2947 HD12 ILE 0 189      -4.016  -6.215  10.834  1.00  0.00           H  
ATOM   2948 HD13 ILE 0 189      -2.942  -5.369   9.758  1.00  0.00           H  
ATOM   2949  N   VAL 0 190      -0.099  -8.746  13.745  1.00  0.00      R00  N  
ATOM   2950  CA  VAL 0 190       0.923  -8.903  14.743  1.00  0.00      R00  C  
ATOM   2951  C   VAL 0 190       0.879 -10.357  15.285  1.00  0.00      R00  C  
ATOM   2952  O   VAL 0 190      -0.124 -11.044  15.065  1.00  0.00      R00  O  
ATOM   2953  CB  VAL 0 190       0.881  -7.919  15.930  1.00  0.00      R00  C  
ATOM   2954  CG1 VAL 0 190       1.209  -6.407  15.640  1.00  0.00      R00  C  
ATOM   2955  CG2 VAL 0 190      -0.364  -8.020  16.837  1.00  0.00      R00  C  
ATOM   2956  H   VAL 0 190      -0.820  -9.401  14.011  1.00  0.00      R00  H  
ATOM   2957  HA  VAL 0 190       1.861  -8.751  14.211  1.00  0.00           H  
ATOM   2958  HB  VAL 0 190       1.606  -8.343  16.625  1.00  0.00           H  
ATOM   2959 HG11 VAL 0 190       0.287  -5.901  15.351  1.00  0.00           H  
ATOM   2960 HG12 VAL 0 190       1.588  -6.025  16.587  1.00  0.00           H  
ATOM   2961 HG13 VAL 0 190       1.933  -6.308  14.831  1.00  0.00           H  
ATOM   2962 HG21 VAL 0 190      -0.311  -7.284  17.640  1.00  0.00           H  
ATOM   2963 HG22 VAL 0 190      -1.264  -7.671  16.331  1.00  0.00           H  
ATOM   2964 HG23 VAL 0 190      -0.534  -8.999  17.287  1.00  0.00           H  
ATOM   2965  N   TRP 0 191       1.942 -10.894  15.867  1.00  0.00      R00  N  
ATOM   2966  CA  TRP 0 191       2.299 -12.291  16.153  1.00  0.00      R00  C  
ATOM   2967  C   TRP 0 191       1.327 -12.972  17.177  1.00  0.00      R00  C  
ATOM   2968  O   TRP 0 191       0.851 -12.291  18.064  1.00  0.00      R00  O  
ATOM   2969  CB  TRP 0 191       3.807 -12.498  16.505  1.00  0.00      R00  C  
ATOM   2970  CG  TRP 0 191       4.204 -12.339  17.962  1.00  0.00      R00  C  
ATOM   2971  CD2 TRP 0 191       3.946 -11.253  18.956  1.00  0.00      R00  C  
ATOM   2972  CE2 TRP 0 191       4.827 -11.484  20.061  1.00  0.00      R00  C  
ATOM   2973  CE3 TRP 0 191       3.131 -10.096  18.958  1.00  0.00      R00  C  
ATOM   2974  CD1 TRP 0 191       4.989 -13.186  18.579  1.00  0.00      R00  C  
ATOM   2975  NE1 TRP 0 191       5.404 -12.683  19.797  1.00  0.00      R00  N  
ATOM   2976  CZ2 TRP 0 191       4.774 -10.644  21.165  1.00  0.00      R00  C  
ATOM   2977  CZ3 TRP 0 191       3.322  -9.141  20.005  1.00  0.00      R00  C  
ATOM   2978  CH2 TRP 0 191       4.069  -9.468  21.096  1.00  0.00      R00  C  
ATOM   2979  H   TRP 0 191       2.677 -10.216  16.011  1.00  0.00      R00  H  
ATOM   2980  HE1 TRP 0 191       6.038 -13.201  20.388  1.00  0.00      R00  H  
ATOM   2981  HA  TRP 0 191       2.136 -12.808  15.207  1.00  0.00           H  
ATOM   2982  HB3 TRP 0 191       4.430 -11.903  15.837  1.00  0.00           H  
ATOM   2983  HB2 TRP 0 191       3.930 -13.451  15.990  1.00  0.00           H  
ATOM   2984  HE3 TRP 0 191       2.458  -9.853  18.149  1.00  0.00           H  
ATOM   2985  HD1 TRP 0 191       5.359 -14.124  18.191  1.00  0.00           H  
ATOM   2986  HZ2 TRP 0 191       5.423 -10.794  22.015  1.00  0.00           H  
ATOM   2987  HZ3 TRP 0 191       2.816  -8.188  19.962  1.00  0.00           H  
ATOM   2988  HH2 TRP 0 191       4.080  -8.793  21.938  1.00  0.00           H  
ATOM   2989  N   PRO 0 192       1.191 -14.278  17.188  1.00  0.00      R00  N  
ATOM   2990  CA  PRO 0 192       0.264 -14.992  18.087  1.00  0.00      R00  C  
ATOM   2991  C   PRO 0 192       0.976 -15.302  19.474  1.00  0.00      R00  C  
ATOM   2992  O   PRO 0 192       1.981 -14.741  19.931  1.00  0.00      R00  O  
ATOM   2993  CD  PRO 0 192       1.822 -15.270  16.258  1.00  0.00      R00  C  
ATOM   2994  CB  PRO 0 192      -0.055 -16.188  17.191  1.00  0.00      R00  C  
ATOM   2995  CG  PRO 0 192       1.230 -16.557  16.535  1.00  0.00      R00  C  
ATOM   2996  HD2 PRO 0 192       2.910 -15.245  16.316  1.00  0.00           H  
ATOM   2997  HD3 PRO 0 192       1.547 -14.986  15.242  1.00  0.00           H  
ATOM   2998  HA  PRO 0 192      -0.664 -14.425  18.163  1.00  0.00           H  
ATOM   2999  HB3 PRO 0 192      -0.808 -15.841  16.484  1.00  0.00           H  
ATOM   3000  HB2 PRO 0 192      -0.415 -17.014  17.804  1.00  0.00           H  
ATOM   3001  HG2 PRO 0 192       1.774 -17.221  17.207  1.00  0.00           H  
ATOM   3002  HG3 PRO 0 192       1.023 -17.177  15.663  1.00  0.00           H  
ATOM   3003  N   GLU 0 193       0.403 -16.240  20.235  1.00  0.00      R00  N  
ATOM   3004  CA  GLU 0 193       0.963 -16.880  21.455  1.00  0.00      R00  C  
ATOM   3005  C   GLU 0 193       2.316 -17.550  21.106  1.00  0.00      R00  C  
ATOM   3006  O   GLU 0 193       2.297 -18.703  20.672  1.00  0.00      R00  O  
ATOM   3007  CB  GLU 0 193       0.012 -17.951  21.962  1.00  0.00      R00  C  
ATOM   3008  CG  GLU 0 193      -1.433 -17.429  22.356  1.00  0.00      R00  C  
ATOM   3009  CD  GLU 0 193      -1.424 -16.785  23.742  1.00  0.00      R00  C  
ATOM   3010  OE1 GLU 0 193      -0.518 -16.004  24.075  1.00  0.00      R00  O  
ATOM   3011  OE2 GLU 0 193      -2.279 -17.069  24.642  1.00  0.00      R00  O1-
ATOM   3012  H   GLU 0 193      -0.433 -16.749  19.984  1.00  0.00      R00  H  
ATOM   3013  HA  GLU 0 193       1.077 -16.120  22.228  1.00  0.00           H  
ATOM   3014  HB3 GLU 0 193       0.425 -18.626  22.711  1.00  0.00           H  
ATOM   3015  HB2 GLU 0 193      -0.241 -18.588  21.114  1.00  0.00           H  
ATOM   3016  HG3 GLU 0 193      -2.111 -18.264  22.179  1.00  0.00           H  
ATOM   3017  HG2 GLU 0 193      -1.861 -16.652  21.723  1.00  0.00           H  
ATOM   3018  N   LYS 0 194       3.453 -16.838  21.223  1.00  0.00      R00  N  
ATOM   3019  CA  LYS 0 194       4.701 -17.169  20.611  1.00  0.00      R00  C  
ATOM   3020  C   LYS 0 194       5.592 -16.119  21.142  1.00  0.00      R00  C  
ATOM   3021  O   LYS 0 194       5.161 -15.086  21.625  1.00  0.00      R00  O  
ATOM   3022  CB  LYS 0 194       4.528 -17.347  19.052  1.00  0.00      R00  C  
ATOM   3023  CG  LYS 0 194       5.828 -17.613  18.182  1.00  0.00      R00  C  
ATOM   3024  CD  LYS 0 194       6.272 -19.070  18.342  1.00  0.00      R00  C  
ATOM   3025  CE  LYS 0 194       7.297 -19.502  17.415  1.00  0.00      R00  C  
ATOM   3026  NZ  LYS 0 194       8.588 -18.843  17.516  1.00  0.00      R00  N1+
ATOM   3027  H   LYS 0 194       3.282 -15.869  21.449  1.00  0.00      R00  H  
ATOM   3028  HZ1 LYS 0 194       8.509 -17.965  17.022  1.00  0.00      R00  H  
ATOM   3029  HZ2 LYS 0 194       8.983 -18.610  18.416  1.00  0.00      R00  H  
ATOM   3030  HZ3 LYS 0 194       9.183 -19.482  17.008  1.00  0.00      R00  H  
ATOM   3031  HA  LYS 0 194       5.078 -18.098  21.040  1.00  0.00           H  
ATOM   3032  HB3 LYS 0 194       4.116 -16.383  18.755  1.00  0.00           H  
ATOM   3033  HB2 LYS 0 194       3.870 -18.157  18.736  1.00  0.00           H  
ATOM   3034  HG3 LYS 0 194       6.639 -16.908  18.366  1.00  0.00           H  
ATOM   3035  HG2 LYS 0 194       5.503 -17.504  17.147  1.00  0.00           H  
ATOM   3036  HD3 LYS 0 194       5.444 -19.735  18.096  1.00  0.00           H  
ATOM   3037  HD2 LYS 0 194       6.508 -19.264  19.388  1.00  0.00           H  
ATOM   3038  HE3 LYS 0 194       6.880 -19.584  16.412  1.00  0.00           H  
ATOM   3039  HE2 LYS 0 194       7.401 -20.545  17.713  1.00  0.00           H  
ATOM   3040  N   ASP 0 195       6.893 -16.477  21.088  1.00  0.00      R00  N  
ATOM   3041  CA  ASP 0 195       8.051 -15.681  21.621  1.00  0.00      R00  C  
ATOM   3042  C   ASP 0 195       7.857 -14.187  22.156  1.00  0.00      R00  C  
ATOM   3043  O   ASP 0 195       7.939 -13.345  21.260  1.00  0.00      R00  O  
ATOM   3044  CB  ASP 0 195       9.343 -15.804  20.780  1.00  0.00      R00  C  
ATOM   3045  CG  ASP 0 195       9.698 -17.065  20.088  1.00  0.00      R00  C  
ATOM   3046  OD1 ASP 0 195      10.758 -17.065  19.418  1.00  0.00      R00  O  
ATOM   3047  OD2 ASP 0 195       8.921 -17.986  20.069  1.00  0.00      R00  O1-
ATOM   3048  H   ASP 0 195       7.329 -17.253  20.609  1.00  0.00      R00  H  
ATOM   3049  HA  ASP 0 195       8.299 -16.274  22.502  1.00  0.00           H  
ATOM   3050  HB3 ASP 0 195      10.215 -15.483  21.349  1.00  0.00           H  
ATOM   3051  HB2 ASP 0 195       9.243 -15.077  19.974  1.00  0.00           H  
ATOM   3052  N   LEU 0 196       7.740 -14.031  23.499  1.00  0.00      R00  N  
ATOM   3053  CA  LEU 0 196       7.529 -12.700  24.076  1.00  0.00      R00  C  
ATOM   3054  C   LEU 0 196       8.637 -11.681  23.799  1.00  0.00      R00  C  
ATOM   3055  O   LEU 0 196       8.280 -10.467  23.740  1.00  0.00      R00  O  
ATOM   3056  CB  LEU 0 196       7.298 -12.819  25.581  1.00  0.00      R00  C  
ATOM   3057  CG  LEU 0 196       6.097 -13.768  26.053  1.00  0.00      R00  C  
ATOM   3058  CD1 LEU 0 196       6.146 -14.068  27.556  1.00  0.00      R00  C  
ATOM   3059  CD2 LEU 0 196       4.663 -13.246  25.551  1.00  0.00      R00  C  
ATOM   3060  H   LEU 0 196       7.491 -14.818  24.081  1.00  0.00      R00  H  
ATOM   3061  HA  LEU 0 196       6.619 -12.269  23.659  1.00  0.00           H  
ATOM   3062  HB3 LEU 0 196       6.927 -11.846  25.902  1.00  0.00           H  
ATOM   3063  HB2 LEU 0 196       8.228 -13.102  26.074  1.00  0.00           H  
ATOM   3064  HG  LEU 0 196       6.189 -14.758  25.609  1.00  0.00           H  
ATOM   3065 HD11 LEU 0 196       7.147 -13.979  27.977  1.00  0.00           H  
ATOM   3066 HD12 LEU 0 196       5.454 -13.492  28.171  1.00  0.00           H  
ATOM   3067 HD13 LEU 0 196       5.865 -15.090  27.813  1.00  0.00           H  
ATOM   3068 HD21 LEU 0 196       4.672 -12.247  25.116  1.00  0.00           H  
ATOM   3069 HD22 LEU 0 196       4.308 -14.013  24.863  1.00  0.00           H  
ATOM   3070 HD23 LEU 0 196       3.869 -13.146  26.291  1.00  0.00           H  
ATOM   3071  N   ASN 0 197       9.847 -12.180  23.574  1.00  0.00      R00  N  
ATOM   3072  CA  ASN 0 197      11.046 -11.345  23.235  1.00  0.00      R00  C  
ATOM   3073  C   ASN 0 197      10.943 -10.893  21.794  1.00  0.00      R00  C  
ATOM   3074  O   ASN 0 197      10.419  -9.805  21.531  1.00  0.00      R00  O  
ATOM   3075  CB  ASN 0 197      12.352 -12.135  23.607  1.00  0.00      R00  C  
ATOM   3076  CG  ASN 0 197      12.687 -12.188  25.093  1.00  0.00      R00  C  
ATOM   3077  OD1 ASN 0 197      11.903 -11.776  25.951  1.00  0.00      R00  O  
ATOM   3078  ND2 ASN 0 197      13.908 -12.655  25.451  1.00  0.00      R00  N  
ATOM   3079  H   ASN 0 197       9.876 -13.190  23.567  1.00  0.00      R00  H  
ATOM   3080 HD21 ASN 0 197      14.374 -12.803  26.334  1.00  0.00      R00  H  
ATOM   3081 HD22 ASN 0 197      14.627 -12.661  24.741  1.00  0.00      R00  H  
ATOM   3082  HA  ASN 0 197      10.999 -10.463  23.874  1.00  0.00           H  
ATOM   3083  HB3 ASN 0 197      13.155 -11.563  23.142  1.00  0.00           H  
ATOM   3084  HB2 ASN 0 197      12.276 -13.138  23.187  1.00  0.00           H  
ATOM   3085  N   LYS 0 198      11.610 -11.693  20.899  1.00  0.00      R00  N  
ATOM   3086  CA  LYS 0 198      11.895 -11.297  19.509  1.00  0.00      R00  C  
ATOM   3087  C   LYS 0 198      10.744 -11.581  18.520  1.00  0.00      R00  C  
ATOM   3088  O   LYS 0 198      10.951 -11.614  17.329  1.00  0.00      R00  O  
ATOM   3089  CB  LYS 0 198      13.295 -11.851  19.052  1.00  0.00      R00  C  
ATOM   3090  CG  LYS 0 198      13.764 -13.266  19.559  1.00  0.00      R00  C  
ATOM   3091  CD  LYS 0 198      13.157 -14.437  18.829  1.00  0.00      R00  C  
ATOM   3092  CE  LYS 0 198      13.897 -15.738  19.123  1.00  0.00      R00  C  
ATOM   3093  NZ  LYS 0 198      13.189 -16.620  19.998  1.00  0.00      R00  N1+
ATOM   3094  H   LYS 0 198      12.083 -12.499  21.281  1.00  0.00      R00  H  
ATOM   3095  HZ1 LYS 0 198      12.899 -16.024  20.761  1.00  0.00      R00  H  
ATOM   3096  HZ2 LYS 0 198      12.252 -16.745  19.641  1.00  0.00      R00  H  
ATOM   3097  HZ3 LYS 0 198      13.560 -17.505  20.312  1.00  0.00      R00  H  
ATOM   3098  HA  LYS 0 198      12.005 -10.217  19.411  1.00  0.00           H  
ATOM   3099  HB3 LYS 0 198      14.093 -11.235  19.467  1.00  0.00           H  
ATOM   3100  HB2 LYS 0 198      13.430 -11.771  17.974  1.00  0.00           H  
ATOM   3101  HG3 LYS 0 198      13.707 -13.297  20.647  1.00  0.00           H  
ATOM   3102  HG2 LYS 0 198      14.812 -13.363  19.276  1.00  0.00           H  
ATOM   3103  HD3 LYS 0 198      13.103 -14.272  17.753  1.00  0.00           H  
ATOM   3104  HD2 LYS 0 198      12.087 -14.491  19.027  1.00  0.00           H  
ATOM   3105  HE3 LYS 0 198      14.836 -15.578  19.654  1.00  0.00           H  
ATOM   3106  HE2 LYS 0 198      14.074 -16.292  18.201  1.00  0.00           H  
ATOM   3107  N   GLY 0 199       9.575 -12.043  19.039  1.00  0.00      R00  N  
ATOM   3108  CA  GLY 0 199       8.617 -12.820  18.171  1.00  0.00      R00  C  
ATOM   3109  C   GLY 0 199       7.798 -11.946  17.252  1.00  0.00      R00  C  
ATOM   3110  O   GLY 0 199       7.453 -12.408  16.105  1.00  0.00      R00  O  
ATOM   3111  H   GLY 0 199       9.256 -11.967  19.994  1.00  0.00      R00  H  
ATOM   3112  HA3 GLY 0 199       7.838 -13.369  18.699  1.00  0.00           H  
ATOM   3113  HA2 GLY 0 199       9.216 -13.622  17.739  1.00  0.00           H  
ATOM   3114  N   GLN 0 200       7.563 -10.676  17.680  1.00  0.00      R00  N  
ATOM   3115  CA  GLN 0 200       6.987  -9.651  16.827  1.00  0.00      R00  C  
ATOM   3116  C   GLN 0 200       8.027  -9.117  15.804  1.00  0.00      R00  C  
ATOM   3117  O   GLN 0 200       7.611  -8.786  14.660  1.00  0.00      R00  O  
ATOM   3118  CB  GLN 0 200       6.332  -8.623  17.732  1.00  0.00      R00  C  
ATOM   3119  CG  GLN 0 200       5.756  -7.341  17.135  1.00  0.00      R00  C  
ATOM   3120  CD  GLN 0 200       4.877  -7.611  15.970  1.00  0.00      R00  C  
ATOM   3121  OE1 GLN 0 200       4.134  -8.590  15.926  1.00  0.00      R00  O  
ATOM   3122  NE2 GLN 0 200       5.111  -6.765  14.931  1.00  0.00      R00  N  
ATOM   3123  H   GLN 0 200       7.861 -10.299  18.568  1.00  0.00      R00  H  
ATOM   3124 HE21 GLN 0 200       4.600  -6.725  14.061  1.00  0.00      R00  H  
ATOM   3125 HE22 GLN 0 200       5.797  -6.043  15.103  1.00  0.00      R00  H  
ATOM   3126  HA  GLN 0 200       6.198 -10.071  16.203  1.00  0.00           H  
ATOM   3127  HB3 GLN 0 200       7.055  -8.400  18.517  1.00  0.00           H  
ATOM   3128  HB2 GLN 0 200       5.575  -9.088  18.362  1.00  0.00           H  
ATOM   3129  HG3 GLN 0 200       6.600  -6.680  16.936  1.00  0.00           H  
ATOM   3130  HG2 GLN 0 200       5.224  -6.819  17.930  1.00  0.00           H  
ATOM   3131  N   THR 0 201       9.361  -9.113  16.213  1.00  0.00      R00  N  
ATOM   3132  CA  THR 0 201      10.451  -8.628  15.346  1.00  0.00      R00  C  
ATOM   3133  C   THR 0 201      10.691  -9.637  14.229  1.00  0.00      R00  C  
ATOM   3134  O   THR 0 201      10.794  -9.185  13.062  1.00  0.00      R00  O  
ATOM   3135  CB  THR 0 201      11.783  -8.359  16.152  1.00  0.00      R00  C  
ATOM   3136  OG1 THR 0 201      11.563  -7.419  17.249  1.00  0.00      R00  O  
ATOM   3137  CG2 THR 0 201      12.933  -7.877  15.306  1.00  0.00      R00  C  
ATOM   3138  H   THR 0 201       9.568  -9.592  17.077  1.00  0.00      R00  H  
ATOM   3139  HG1 THR 0 201      10.940  -7.808  17.867  1.00  0.00      R00  H  
ATOM   3140  HA  THR 0 201      10.136  -7.703  14.864  1.00  0.00           H  
ATOM   3141  HB  THR 0 201      12.195  -9.305  16.501  1.00  0.00           H  
ATOM   3142 HG21 THR 0 201      13.879  -7.928  15.846  1.00  0.00           H  
ATOM   3143 HG22 THR 0 201      13.041  -8.538  14.446  1.00  0.00           H  
ATOM   3144 HG23 THR 0 201      12.711  -6.848  15.023  1.00  0.00           H  
ATOM   3145  N   THR 0 202      10.655 -10.937  14.507  1.00  0.00      R00  N  
ATOM   3146  CA  THR 0 202      10.796 -11.947  13.432  1.00  0.00      R00  C  
ATOM   3147  C   THR 0 202       9.509 -12.034  12.565  1.00  0.00      R00  C  
ATOM   3148  O   THR 0 202       9.678 -12.235  11.334  1.00  0.00      R00  O  
ATOM   3149  CB  THR 0 202      11.107 -13.398  14.017  1.00  0.00      R00  C  
ATOM   3150  OG1 THR 0 202      10.064 -13.640  14.987  1.00  0.00      R00  O  
ATOM   3151  CG2 THR 0 202      12.524 -13.467  14.671  1.00  0.00      R00  C  
ATOM   3152  H   THR 0 202      10.665 -11.257  15.465  1.00  0.00      R00  H  
ATOM   3153  HG1 THR 0 202      10.250 -14.299  15.660  1.00  0.00      R00  H  
ATOM   3154  HA  THR 0 202      11.626 -11.831  12.734  1.00  0.00           H  
ATOM   3155  HB  THR 0 202      10.983 -14.172  13.259  1.00  0.00           H  
ATOM   3156 HG21 THR 0 202      12.627 -14.514  14.958  1.00  0.00           H  
ATOM   3157 HG22 THR 0 202      13.274 -13.124  13.959  1.00  0.00           H  
ATOM   3158 HG23 THR 0 202      12.698 -12.937  15.607  1.00  0.00           H  
ATOM   3159  N   PHE 0 203       8.350 -11.757  13.199  1.00  0.00      R00  N  
ATOM   3160  CA  PHE 0 203       7.115 -11.706  12.525  1.00  0.00      R00  C  
ATOM   3161  C   PHE 0 203       7.073 -10.545  11.519  1.00  0.00      R00  C  
ATOM   3162  O   PHE 0 203       6.617 -10.699  10.405  1.00  0.00      R00  O  
ATOM   3163  CB  PHE 0 203       5.908 -11.760  13.445  1.00  0.00      R00  C  
ATOM   3164  CG  PHE 0 203       4.559 -11.611  12.717  1.00  0.00      R00  C  
ATOM   3165  CD1 PHE 0 203       3.906 -12.786  12.156  1.00  0.00      R00  C  
ATOM   3166  CD2 PHE 0 203       3.950 -10.335  12.614  1.00  0.00      R00  C  
ATOM   3167  CE1 PHE 0 203       2.865 -12.641  11.297  1.00  0.00      R00  C  
ATOM   3168  CE2 PHE 0 203       2.788 -10.277  11.883  1.00  0.00      R00  C  
ATOM   3169  CZ  PHE 0 203       2.283 -11.382  11.182  1.00  0.00      R00  C  
ATOM   3170  H   PHE 0 203       8.429 -11.529  14.179  1.00  0.00      R00  H  
ATOM   3171  HA  PHE 0 203       7.061 -12.640  11.968  1.00  0.00           H  
ATOM   3172  HB3 PHE 0 203       5.957 -10.917  14.135  1.00  0.00           H  
ATOM   3173  HB2 PHE 0 203       5.913 -12.679  14.030  1.00  0.00           H  
ATOM   3174  HD1 PHE 0 203       4.429 -13.731  12.183  1.00  0.00           H  
ATOM   3175  HD2 PHE 0 203       4.495  -9.520  13.068  1.00  0.00           H  
ATOM   3176  HE1 PHE 0 203       2.401 -13.468  10.779  1.00  0.00           H  
ATOM   3177  HE2 PHE 0 203       2.189  -9.388  11.751  1.00  0.00           H  
ATOM   3178  HZ  PHE 0 203       1.379 -11.337  10.595  1.00  0.00           H  
ATOM   3179  N   THR 0 204       7.486  -9.347  11.963  1.00  0.00      R00  N  
ATOM   3180  CA  THR 0 204       7.681  -8.105  11.229  1.00  0.00      R00  C  
ATOM   3181  C   THR 0 204       8.558  -8.480  10.014  1.00  0.00      R00  C  
ATOM   3182  O   THR 0 204       8.198  -7.980   8.930  1.00  0.00      R00  O  
ATOM   3183  CB  THR 0 204       8.251  -6.977  12.091  1.00  0.00      R00  C  
ATOM   3184  OG1 THR 0 204       7.349  -6.565  13.062  1.00  0.00      R00  O  
ATOM   3185  CG2 THR 0 204       8.650  -5.672  11.457  1.00  0.00      R00  C  
ATOM   3186  H   THR 0 204       7.734  -9.206  12.932  1.00  0.00      R00  H  
ATOM   3187  HG1 THR 0 204       7.169  -7.256  13.705  1.00  0.00      R00  H  
ATOM   3188  HA  THR 0 204       6.715  -7.710  10.915  1.00  0.00           H  
ATOM   3189  HB  THR 0 204       9.157  -7.252  12.631  1.00  0.00           H  
ATOM   3190 HG21 THR 0 204       9.254  -5.101  12.163  1.00  0.00           H  
ATOM   3191 HG22 THR 0 204       9.311  -5.799  10.600  1.00  0.00           H  
ATOM   3192 HG23 THR 0 204       7.860  -5.040  11.053  1.00  0.00           H  
ATOM   3193  N   LEU 0 205       9.627  -9.261  10.300  1.00  0.00      R00  N  
ATOM   3194  CA  LEU 0 205      10.496  -9.670   9.170  1.00  0.00      R00  C  
ATOM   3195  C   LEU 0 205       9.811 -10.563   8.099  1.00  0.00      R00  C  
ATOM   3196  O   LEU 0 205       9.813 -10.156   6.985  1.00  0.00      R00  O  
ATOM   3197  CB  LEU 0 205      11.780 -10.206   9.695  1.00  0.00      R00  C  
ATOM   3198  CG  LEU 0 205      12.936 -10.459   8.640  1.00  0.00      R00  C  
ATOM   3199  CD1 LEU 0 205      13.224  -9.329   7.651  1.00  0.00      R00  C  
ATOM   3200  CD2 LEU 0 205      14.300 -10.604   9.398  1.00  0.00      R00  C  
ATOM   3201  H   LEU 0 205       9.909  -9.416  11.257  1.00  0.00      R00  H  
ATOM   3202  HA  LEU 0 205      10.687  -8.725   8.662  1.00  0.00           H  
ATOM   3203  HB3 LEU 0 205      11.503 -11.171  10.118  1.00  0.00           H  
ATOM   3204  HB2 LEU 0 205      12.093  -9.549  10.507  1.00  0.00           H  
ATOM   3205  HG  LEU 0 205      12.746 -11.332   8.016  1.00  0.00           H  
ATOM   3206 HD11 LEU 0 205      14.221  -9.425   7.223  1.00  0.00           H  
ATOM   3207 HD12 LEU 0 205      12.623  -9.518   6.762  1.00  0.00           H  
ATOM   3208 HD13 LEU 0 205      12.995  -8.339   8.045  1.00  0.00           H  
ATOM   3209 HD21 LEU 0 205      14.785 -11.513   9.042  1.00  0.00           H  
ATOM   3210 HD22 LEU 0 205      15.034  -9.805   9.291  1.00  0.00           H  
ATOM   3211 HD23 LEU 0 205      14.195 -10.627  10.482  1.00  0.00           H  
ATOM   3212  N   TYR 0 206       9.086 -11.612   8.553  1.00  0.00      R00  N  
ATOM   3213  CA  TYR 0 206       8.312 -12.414   7.648  1.00  0.00      R00  C  
ATOM   3214  C   TYR 0 206       7.187 -11.578   6.903  1.00  0.00      R00  C  
ATOM   3215  O   TYR 0 206       7.235 -11.583   5.684  1.00  0.00      R00  O  
ATOM   3216  CB  TYR 0 206       7.884 -13.808   8.301  1.00  0.00      R00  C  
ATOM   3217  CG  TYR 0 206       7.445 -14.935   7.415  1.00  0.00      R00  C  
ATOM   3218  CD1 TYR 0 206       8.409 -15.794   6.881  1.00  0.00      R00  C  
ATOM   3219  CE1 TYR 0 206       7.978 -16.818   6.037  1.00  0.00      R00  C  
ATOM   3220  CD2 TYR 0 206       6.098 -15.300   7.354  1.00  0.00      R00  C  
ATOM   3221  CE2 TYR 0 206       5.693 -16.403   6.618  1.00  0.00      R00  C  
ATOM   3222  CZ  TYR 0 206       6.636 -17.223   6.015  1.00  0.00      R00  C  
ATOM   3223  OH  TYR 0 206       6.289 -18.346   5.302  1.00  0.00      R00  O  
ATOM   3224  H   TYR 0 206       8.938 -11.836   9.527  1.00  0.00      R00  H  
ATOM   3225  HH  TYR 0 206       5.419 -18.585   5.629  1.00  0.00      R00  H  
ATOM   3226  HA  TYR 0 206       8.946 -12.715   6.814  1.00  0.00           H  
ATOM   3227  HB3 TYR 0 206       7.155 -13.600   9.084  1.00  0.00           H  
ATOM   3228  HB2 TYR 0 206       8.690 -14.246   8.889  1.00  0.00           H  
ATOM   3229  HD1 TYR 0 206       9.455 -15.652   7.113  1.00  0.00           H  
ATOM   3230  HE1 TYR 0 206       8.656 -17.438   5.469  1.00  0.00           H  
ATOM   3231  HD2 TYR 0 206       5.303 -14.693   7.760  1.00  0.00           H  
ATOM   3232  HE2 TYR 0 206       4.632 -16.595   6.545  1.00  0.00           H  
ATOM   3233  N   SER 0 207       6.398 -10.749   7.613  1.00  0.00      R00  N  
ATOM   3234  CA  SER 0 207       5.467  -9.831   6.984  1.00  0.00      R00  C  
ATOM   3235  C   SER 0 207       6.129  -8.835   5.947  1.00  0.00      R00  C  
ATOM   3236  O   SER 0 207       5.716  -8.706   4.810  1.00  0.00      R00  O  
ATOM   3237  CB  SER 0 207       4.536  -9.223   8.033  1.00  0.00      R00  C  
ATOM   3238  OG  SER 0 207       3.539 -10.031   8.552  1.00  0.00      R00  O  
ATOM   3239  H   SER 0 207       6.436 -10.797   8.621  1.00  0.00      R00  H  
ATOM   3240  HG  SER 0 207       3.878 -10.595   9.251  1.00  0.00      R00  H  
ATOM   3241  HA  SER 0 207       4.849 -10.432   6.318  1.00  0.00           H  
ATOM   3242  HB3 SER 0 207       3.997  -8.365   7.631  1.00  0.00           H  
ATOM   3243  HB2 SER 0 207       5.022  -8.791   8.907  1.00  0.00           H  
ATOM   3244  N   PHE 0 208       7.309  -8.189   6.249  1.00  0.00      R00  N  
ATOM   3245  CA  PHE 0 208       8.030  -7.242   5.338  1.00  0.00      R00  C  
ATOM   3246  C   PHE 0 208       8.757  -7.872   4.103  1.00  0.00      R00  C  
ATOM   3247  O   PHE 0 208       8.759  -7.210   3.028  1.00  0.00      R00  O  
ATOM   3248  CB  PHE 0 208       9.080  -6.517   6.230  1.00  0.00      R00  C  
ATOM   3249  CG  PHE 0 208       9.781  -5.259   5.661  1.00  0.00      R00  C  
ATOM   3250  CD1 PHE 0 208      10.825  -5.392   4.783  1.00  0.00      R00  C  
ATOM   3251  CD2 PHE 0 208       9.329  -3.991   6.097  1.00  0.00      R00  C  
ATOM   3252  CE1 PHE 0 208      11.569  -4.290   4.285  1.00  0.00      R00  C  
ATOM   3253  CE2 PHE 0 208      10.141  -2.965   5.670  1.00  0.00      R00  C  
ATOM   3254  CZ  PHE 0 208      11.136  -3.022   4.728  1.00  0.00      R00  C  
ATOM   3255  H   PHE 0 208       7.783  -8.607   7.036  1.00  0.00      R00  H  
ATOM   3256  HA  PHE 0 208       7.344  -6.461   5.009  1.00  0.00           H  
ATOM   3257  HB3 PHE 0 208       9.832  -7.240   6.547  1.00  0.00           H  
ATOM   3258  HB2 PHE 0 208       8.604  -6.170   7.146  1.00  0.00           H  
ATOM   3259  HD1 PHE 0 208      11.158  -6.352   4.417  1.00  0.00           H  
ATOM   3260  HD2 PHE 0 208       8.574  -3.813   6.848  1.00  0.00           H  
ATOM   3261  HE1 PHE 0 208      12.441  -4.328   3.649  1.00  0.00           H  
ATOM   3262  HE2 PHE 0 208       9.820  -1.951   5.861  1.00  0.00           H  
ATOM   3263  HZ  PHE 0 208      11.682  -2.149   4.400  1.00  0.00           H  
ATOM   3264  N   ALA 0 209       9.264  -9.135   4.084  1.00  0.00      R00  N  
ATOM   3265  CA  ALA 0 209       9.544  -9.987   2.985  1.00  0.00      R00  C  
ATOM   3266  C   ALA 0 209       8.377 -10.077   1.973  1.00  0.00      R00  C  
ATOM   3267  O   ALA 0 209       8.404  -9.628   0.848  1.00  0.00      R00  O  
ATOM   3268  CB  ALA 0 209      10.002 -11.366   3.553  1.00  0.00      R00  C  
ATOM   3269  H   ALA 0 209       9.383  -9.607   4.969  1.00  0.00      R00  H  
ATOM   3270  HA  ALA 0 209      10.342  -9.564   2.374  1.00  0.00           H  
ATOM   3271  HB1 ALA 0 209      10.621 -11.223   4.438  1.00  0.00           H  
ATOM   3272  HB2 ALA 0 209       9.162 -11.958   3.917  1.00  0.00           H  
ATOM   3273  HB3 ALA 0 209      10.607 -11.991   2.896  1.00  0.00           H  
ATOM   3274  N   LEU 0 210       7.271 -10.546   2.440  1.00  0.00      R00  N  
ATOM   3275  CA  LEU 0 210       6.132 -10.971   1.605  1.00  0.00      R00  C  
ATOM   3276  C   LEU 0 210       5.268  -9.779   1.084  1.00  0.00      R00  C  
ATOM   3277  O   LEU 0 210       4.588  -9.832   0.083  1.00  0.00      R00  O  
ATOM   3278  CB  LEU 0 210       5.233 -11.990   2.323  1.00  0.00      R00  C  
ATOM   3279  CG  LEU 0 210       5.875 -13.284   2.893  1.00  0.00      R00  C  
ATOM   3280  CD1 LEU 0 210       4.820 -14.006   3.776  1.00  0.00      R00  C  
ATOM   3281  CD2 LEU 0 210       6.521 -14.095   1.859  1.00  0.00      R00  C  
ATOM   3282  H   LEU 0 210       7.302 -10.832   3.409  1.00  0.00      R00  H  
ATOM   3283  HA  LEU 0 210       6.440 -11.453   0.677  1.00  0.00           H  
ATOM   3284  HB3 LEU 0 210       4.399 -12.236   1.666  1.00  0.00           H  
ATOM   3285  HB2 LEU 0 210       4.705 -11.463   3.118  1.00  0.00           H  
ATOM   3286  HG  LEU 0 210       6.699 -13.058   3.570  1.00  0.00           H  
ATOM   3287 HD11 LEU 0 210       3.968 -14.394   3.218  1.00  0.00           H  
ATOM   3288 HD12 LEU 0 210       5.196 -14.889   4.292  1.00  0.00           H  
ATOM   3289 HD13 LEU 0 210       4.410 -13.435   4.609  1.00  0.00           H  
ATOM   3290 HD21 LEU 0 210       7.111 -14.826   2.412  1.00  0.00           H  
ATOM   3291 HD22 LEU 0 210       5.752 -14.611   1.284  1.00  0.00           H  
ATOM   3292 HD23 LEU 0 210       7.179 -13.657   1.108  1.00  0.00           H  
ATOM   3293  N   GLY 0 211       5.119  -8.722   1.929  1.00  0.00      R00  N  
ATOM   3294  CA  GLY 0 211       4.240  -7.586   1.691  1.00  0.00      R00  C  
ATOM   3295  C   GLY 0 211       5.007  -6.345   1.181  1.00  0.00      R00  C  
ATOM   3296  O   GLY 0 211       4.392  -5.377   0.909  1.00  0.00      R00  O  
ATOM   3297  H   GLY 0 211       5.554  -8.772   2.839  1.00  0.00      R00  H  
ATOM   3298  HA3 GLY 0 211       3.686  -7.324   2.593  1.00  0.00           H  
ATOM   3299  HA2 GLY 0 211       3.620  -7.800   0.820  1.00  0.00           H  
ATOM   3300  N   PHE 0 212       6.294  -6.447   0.918  1.00  0.00      R00  N  
ATOM   3301  CA  PHE 0 212       7.125  -5.295   0.411  1.00  0.00      R00  C  
ATOM   3302  C   PHE 0 212       8.341  -5.792  -0.429  1.00  0.00      R00  C  
ATOM   3303  O   PHE 0 212       8.376  -5.950  -1.679  1.00  0.00      R00  O  
ATOM   3304  CB  PHE 0 212       7.405  -4.342   1.612  1.00  0.00      R00  C  
ATOM   3305  CG  PHE 0 212       8.280  -3.150   1.309  1.00  0.00      R00  C  
ATOM   3306  CD1 PHE 0 212       9.716  -3.231   1.414  1.00  0.00      R00  C  
ATOM   3307  CD2 PHE 0 212       7.792  -2.002   0.669  1.00  0.00      R00  C  
ATOM   3308  CE1 PHE 0 212      10.583  -2.306   0.813  1.00  0.00      R00  C  
ATOM   3309  CE2 PHE 0 212       8.675  -1.023   0.151  1.00  0.00      R00  C  
ATOM   3310  CZ  PHE 0 212      10.065  -1.212   0.216  1.00  0.00      R00  C  
ATOM   3311  H   PHE 0 212       6.725  -7.312   1.210  1.00  0.00      R00  H  
ATOM   3312  HA  PHE 0 212       6.417  -4.735  -0.200  1.00  0.00           H  
ATOM   3313  HB3 PHE 0 212       7.809  -5.003   2.379  1.00  0.00           H  
ATOM   3314  HB2 PHE 0 212       6.424  -4.020   1.959  1.00  0.00           H  
ATOM   3315  HD1 PHE 0 212      10.135  -4.092   1.915  1.00  0.00           H  
ATOM   3316  HD2 PHE 0 212       6.736  -1.802   0.563  1.00  0.00           H  
ATOM   3317  HE1 PHE 0 212      11.648  -2.480   0.778  1.00  0.00           H  
ATOM   3318  HE2 PHE 0 212       8.315  -0.163  -0.394  1.00  0.00           H  
ATOM   3319  HZ  PHE 0 212      10.644  -0.522  -0.380  1.00  0.00           H  
ATOM   3320  N   ALA 0 213       9.346  -6.240   0.321  1.00  0.00      R00  N  
ATOM   3321  CA  ALA 0 213      10.661  -6.489  -0.036  1.00  0.00      R00  C  
ATOM   3322  C   ALA 0 213      10.914  -7.582  -1.148  1.00  0.00      R00  C  
ATOM   3323  O   ALA 0 213      11.547  -7.378  -2.148  1.00  0.00      R00  O  
ATOM   3324  CB  ALA 0 213      11.555  -6.797   1.202  1.00  0.00      R00  C  
ATOM   3325  H   ALA 0 213       9.233  -6.327   1.321  1.00  0.00      R00  H  
ATOM   3326  HA  ALA 0 213      11.039  -5.584  -0.511  1.00  0.00           H  
ATOM   3327  HB1 ALA 0 213      11.384  -6.083   2.008  1.00  0.00           H  
ATOM   3328  HB2 ALA 0 213      11.322  -7.814   1.518  1.00  0.00           H  
ATOM   3329  HB3 ALA 0 213      12.618  -6.803   0.961  1.00  0.00           H  
ATOM   3330  N   ALA 0 214      10.372  -8.765  -0.935  1.00  0.00      R00  N  
ATOM   3331  CA  ALA 0 214      10.481  -9.907  -1.850  1.00  0.00      R00  C  
ATOM   3332  C   ALA 0 214       9.818  -9.625  -3.269  1.00  0.00      R00  C  
ATOM   3333  O   ALA 0 214      10.593  -9.781  -4.255  1.00  0.00      R00  O  
ATOM   3334  CB  ALA 0 214      10.074 -11.225  -1.139  1.00  0.00      R00  C  
ATOM   3335  H   ALA 0 214       9.640  -8.862  -0.245  1.00  0.00      R00  H  
ATOM   3336  HA  ALA 0 214      11.533 -10.053  -2.095  1.00  0.00           H  
ATOM   3337  HB1 ALA 0 214       8.994 -11.299  -1.007  1.00  0.00           H  
ATOM   3338  HB2 ALA 0 214      10.303 -12.078  -1.778  1.00  0.00           H  
ATOM   3339  HB3 ALA 0 214      10.632 -11.451  -0.231  1.00  0.00           H  
ATOM   3340  N   PRO 0 215       8.569  -9.107  -3.356  1.00  0.00      R00  N  
ATOM   3341  CA  PRO 0 215       8.022  -8.741  -4.683  1.00  0.00      R00  C  
ATOM   3342  C   PRO 0 215       8.466  -7.343  -5.245  1.00  0.00      R00  C  
ATOM   3343  O   PRO 0 215       8.610  -7.225  -6.498  1.00  0.00      R00  O  
ATOM   3344  CD  PRO 0 215       7.565  -9.173  -2.371  1.00  0.00      R00  C  
ATOM   3345  CB  PRO 0 215       6.503  -8.788  -4.420  1.00  0.00      R00  C  
ATOM   3346  CG  PRO 0 215       6.308  -8.511  -2.912  1.00  0.00      R00  C  
ATOM   3347  HD2 PRO 0 215       7.871  -8.635  -1.474  1.00  0.00           H  
ATOM   3348  HD3 PRO 0 215       7.444 -10.220  -2.093  1.00  0.00           H  
ATOM   3349  HA  PRO 0 215       8.243  -9.517  -5.416  1.00  0.00           H  
ATOM   3350  HB3 PRO 0 215       6.137  -9.794  -4.627  1.00  0.00           H  
ATOM   3351  HB2 PRO 0 215       5.929  -8.040  -4.967  1.00  0.00           H  
ATOM   3352  HG2 PRO 0 215       6.331  -7.431  -2.768  1.00  0.00           H  
ATOM   3353  HG3 PRO 0 215       5.361  -8.754  -2.431  1.00  0.00           H  
ATOM   3354  N   LEU 0 216       8.918  -6.493  -4.375  1.00  0.00      R00  N  
ATOM   3355  CA  LEU 0 216       9.610  -5.278  -4.810  1.00  0.00      R00  C  
ATOM   3356  C   LEU 0 216      11.062  -5.553  -5.385  1.00  0.00      R00  C  
ATOM   3357  O   LEU 0 216      11.514  -4.875  -6.372  1.00  0.00      R00  O  
ATOM   3358  CB  LEU 0 216       9.612  -4.178  -3.703  1.00  0.00      R00  C  
ATOM   3359  CG  LEU 0 216      10.236  -2.814  -4.098  1.00  0.00      R00  C  
ATOM   3360  CD1 LEU 0 216       9.391  -2.004  -5.054  1.00  0.00      R00  C  
ATOM   3361  CD2 LEU 0 216      10.655  -2.015  -2.823  1.00  0.00      R00  C  
ATOM   3362  H   LEU 0 216       8.742  -6.628  -3.390  1.00  0.00      R00  H  
ATOM   3363  HA  LEU 0 216       9.078  -4.891  -5.679  1.00  0.00           H  
ATOM   3364  HB3 LEU 0 216      10.295  -4.536  -2.932  1.00  0.00           H  
ATOM   3365  HB2 LEU 0 216       8.609  -4.199  -3.276  1.00  0.00           H  
ATOM   3366  HG  LEU 0 216      11.151  -2.990  -4.663  1.00  0.00           H  
ATOM   3367 HD11 LEU 0 216       8.844  -2.707  -5.683  1.00  0.00           H  
ATOM   3368 HD12 LEU 0 216       8.775  -1.236  -4.587  1.00  0.00           H  
ATOM   3369 HD13 LEU 0 216       9.916  -1.494  -5.861  1.00  0.00           H  
ATOM   3370 HD21 LEU 0 216      11.714  -1.777  -2.728  1.00  0.00           H  
ATOM   3371 HD22 LEU 0 216      10.099  -1.082  -2.722  1.00  0.00           H  
ATOM   3372 HD23 LEU 0 216      10.384  -2.606  -1.948  1.00  0.00           H  
ATOM   3373  N   THR 0 217      11.744  -6.636  -5.001  1.00  0.00      R00  N  
ATOM   3374  CA  THR 0 217      13.050  -7.133  -5.582  1.00  0.00      R00  C  
ATOM   3375  C   THR 0 217      12.726  -7.687  -6.989  1.00  0.00      R00  C  
ATOM   3376  O   THR 0 217      13.303  -7.296  -8.016  1.00  0.00      R00  O  
ATOM   3377  CB  THR 0 217      13.755  -8.339  -4.801  1.00  0.00      R00  C  
ATOM   3378  OG1 THR 0 217      14.210  -8.011  -3.494  1.00  0.00      R00  O  
ATOM   3379  CG2 THR 0 217      14.973  -8.912  -5.564  1.00  0.00      R00  C  
ATOM   3380  H   THR 0 217      11.245  -7.133  -4.278  1.00  0.00      R00  H  
ATOM   3381  HG1 THR 0 217      13.440  -7.750  -2.983  1.00  0.00      R00  H  
ATOM   3382  HA  THR 0 217      13.797  -6.349  -5.712  1.00  0.00           H  
ATOM   3383  HB  THR 0 217      13.026  -9.119  -4.585  1.00  0.00           H  
ATOM   3384 HG21 THR 0 217      14.717  -9.267  -6.562  1.00  0.00           H  
ATOM   3385 HG22 THR 0 217      15.791  -8.193  -5.521  1.00  0.00           H  
ATOM   3386 HG23 THR 0 217      15.399  -9.801  -5.099  1.00  0.00           H  
ATOM   3387  N   LEU 0 218      11.726  -8.600  -7.019  1.00  0.00      R00  N  
ATOM   3388  CA  LEU 0 218      11.278  -9.231  -8.192  1.00  0.00      R00  C  
ATOM   3389  C   LEU 0 218      10.762  -8.279  -9.326  1.00  0.00      R00  C  
ATOM   3390  O   LEU 0 218      11.119  -8.526 -10.470  1.00  0.00      R00  O  
ATOM   3391  CB  LEU 0 218      10.251 -10.319  -7.918  1.00  0.00      R00  C  
ATOM   3392  CG  LEU 0 218      10.908 -11.580  -7.263  1.00  0.00      R00  C  
ATOM   3393  CD1 LEU 0 218       9.880 -12.597  -6.686  1.00  0.00      R00  C  
ATOM   3394  CD2 LEU 0 218      11.911 -12.320  -8.156  1.00  0.00      R00  C  
ATOM   3395  H   LEU 0 218      11.266  -8.619  -6.120  1.00  0.00      R00  H  
ATOM   3396  HA  LEU 0 218      12.130  -9.723  -8.661  1.00  0.00           H  
ATOM   3397  HB3 LEU 0 218       9.843 -10.713  -8.849  1.00  0.00           H  
ATOM   3398  HB2 LEU 0 218       9.458  -9.848  -7.337  1.00  0.00           H  
ATOM   3399  HG  LEU 0 218      11.530 -11.194  -6.456  1.00  0.00           H  
ATOM   3400 HD11 LEU 0 218       9.996 -13.601  -7.095  1.00  0.00           H  
ATOM   3401 HD12 LEU 0 218       9.648 -12.584  -5.621  1.00  0.00           H  
ATOM   3402 HD13 LEU 0 218       8.905 -12.449  -7.150  1.00  0.00           H  
ATOM   3403 HD21 LEU 0 218      12.902 -11.889  -8.018  1.00  0.00           H  
ATOM   3404 HD22 LEU 0 218      12.053 -13.352  -7.834  1.00  0.00           H  
ATOM   3405 HD23 LEU 0 218      11.608 -12.270  -9.202  1.00  0.00           H  
ATOM   3406  N   ILE 0 219       9.995  -7.184  -9.085  1.00  0.00      R00  N  
ATOM   3407  CA  ILE 0 219       9.671  -5.951  -9.878  1.00  0.00      R00  C  
ATOM   3408  C   ILE 0 219      11.025  -5.521 -10.561  1.00  0.00      R00  C  
ATOM   3409  O   ILE 0 219      11.118  -5.697 -11.780  1.00  0.00      R00  O  
ATOM   3410  CB  ILE 0 219       9.165  -4.717  -8.986  1.00  0.00      R00  C  
ATOM   3411  CG2 ILE 0 219       9.311  -3.305  -9.609  1.00  0.00      R00  C  
ATOM   3412  CG1 ILE 0 219       7.754  -5.040  -8.455  1.00  0.00      R00  C  
ATOM   3413  CD1 ILE 0 219       6.499  -4.359  -9.096  1.00  0.00      R00  C  
ATOM   3414  H   ILE 0 219       9.688  -7.168  -8.123  1.00  0.00      R00  H  
ATOM   3415  HA  ILE 0 219       8.891  -6.200 -10.597  1.00  0.00           H  
ATOM   3416  HB  ILE 0 219       9.876  -4.537  -8.179  1.00  0.00           H  
ATOM   3417 HG21 ILE 0 219       8.717  -2.663  -8.958  1.00  0.00           H  
ATOM   3418 HG22 ILE 0 219      10.291  -2.829  -9.622  1.00  0.00           H  
ATOM   3419 HG23 ILE 0 219       8.865  -3.206 -10.598  1.00  0.00           H  
ATOM   3420 HG13 ILE 0 219       7.763  -4.816  -7.388  1.00  0.00           H  
ATOM   3421 HG12 ILE 0 219       7.566  -6.104  -8.600  1.00  0.00           H  
ATOM   3422 HD11 ILE 0 219       6.663  -3.339  -9.445  1.00  0.00           H  
ATOM   3423 HD12 ILE 0 219       6.426  -4.857 -10.063  1.00  0.00           H  
ATOM   3424 HD13 ILE 0 219       5.632  -4.507  -8.452  1.00  0.00           H  
ATOM   3425  N   PHE 0 220      11.975  -5.086  -9.695  1.00  0.00      R00  N  
ATOM   3426  CA  PHE 0 220      13.252  -4.520 -10.283  1.00  0.00      R00  C  
ATOM   3427  C   PHE 0 220      14.060  -5.550 -11.048  1.00  0.00      R00  C  
ATOM   3428  O   PHE 0 220      14.692  -5.128 -12.045  1.00  0.00      R00  O  
ATOM   3429  CB  PHE 0 220      14.073  -3.818  -9.185  1.00  0.00      R00  C  
ATOM   3430  CG  PHE 0 220      13.381  -2.614  -8.679  1.00  0.00      R00  C  
ATOM   3431  CD1 PHE 0 220      13.134  -2.373  -7.297  1.00  0.00      R00  C  
ATOM   3432  CD2 PHE 0 220      13.142  -1.528  -9.593  1.00  0.00      R00  C  
ATOM   3433  CE1 PHE 0 220      12.591  -1.176  -6.903  1.00  0.00      R00  C  
ATOM   3434  CE2 PHE 0 220      12.654  -0.297  -9.090  1.00  0.00      R00  C  
ATOM   3435  CZ  PHE 0 220      12.399  -0.088  -7.801  1.00  0.00      R00  C  
ATOM   3436  H   PHE 0 220      11.785  -4.868  -8.727  1.00  0.00      R00  H  
ATOM   3437  HA  PHE 0 220      12.856  -3.762 -10.958  1.00  0.00           H  
ATOM   3438  HB3 PHE 0 220      15.054  -3.560  -9.585  1.00  0.00           H  
ATOM   3439  HB2 PHE 0 220      14.228  -4.571  -8.413  1.00  0.00           H  
ATOM   3440  HD1 PHE 0 220      13.253  -3.088  -6.496  1.00  0.00           H  
ATOM   3441  HD2 PHE 0 220      13.424  -1.606 -10.633  1.00  0.00           H  
ATOM   3442  HE1 PHE 0 220      12.316  -0.942  -5.885  1.00  0.00           H  
ATOM   3443  HE2 PHE 0 220      12.499   0.496  -9.807  1.00  0.00           H  
ATOM   3444  HZ  PHE 0 220      12.057   0.849  -7.387  1.00  0.00           H  
ATOM   3445  N   VAL 0 221      13.997  -6.830 -10.698  1.00  0.00      R00  N  
ATOM   3446  CA  VAL 0 221      14.665  -7.957 -11.313  1.00  0.00      R00  C  
ATOM   3447  C   VAL 0 221      14.161  -8.171 -12.753  1.00  0.00      R00  C  
ATOM   3448  O   VAL 0 221      14.916  -7.943 -13.706  1.00  0.00      R00  O  
ATOM   3449  CB  VAL 0 221      14.661  -9.293 -10.485  1.00  0.00      R00  C  
ATOM   3450  CG1 VAL 0 221      14.715 -10.584 -11.341  1.00  0.00      R00  C  
ATOM   3451  CG2 VAL 0 221      15.708  -9.271  -9.479  1.00  0.00      R00  C  
ATOM   3452  H   VAL 0 221      13.524  -7.009  -9.823  1.00  0.00      R00  H  
ATOM   3453  HA  VAL 0 221      15.713  -7.700 -11.467  1.00  0.00           H  
ATOM   3454  HB  VAL 0 221      13.682  -9.134 -10.033  1.00  0.00           H  
ATOM   3455 HG11 VAL 0 221      14.597 -11.440 -10.677  1.00  0.00           H  
ATOM   3456 HG12 VAL 0 221      13.828 -10.631 -11.973  1.00  0.00           H  
ATOM   3457 HG13 VAL 0 221      15.640 -10.668 -11.913  1.00  0.00           H  
ATOM   3458 HG21 VAL 0 221      15.667  -8.287  -9.011  1.00  0.00           H  
ATOM   3459 HG22 VAL 0 221      15.598 -10.055  -8.730  1.00  0.00           H  
ATOM   3460 HG23 VAL 0 221      16.668  -9.375  -9.986  1.00  0.00           H  
ATOM   3461  N   PHE 0 222      12.794  -8.462 -12.897  1.00  0.00      R00  N  
ATOM   3462  CA  PHE 0 222      12.161  -8.704 -14.172  1.00  0.00      R00  C  
ATOM   3463  C   PHE 0 222      12.291  -7.582 -15.236  1.00  0.00      R00  C  
ATOM   3464  O   PHE 0 222      12.549  -7.873 -16.417  1.00  0.00      R00  O  
ATOM   3465  CB  PHE 0 222      10.691  -9.190 -14.018  1.00  0.00      R00  C  
ATOM   3466  CG  PHE 0 222      10.469 -10.518 -13.263  1.00  0.00      R00  C  
ATOM   3467  CD1 PHE 0 222      11.093 -11.675 -13.790  1.00  0.00      R00  C  
ATOM   3468  CD2 PHE 0 222       9.756 -10.543 -12.048  1.00  0.00      R00  C  
ATOM   3469  CE1 PHE 0 222      10.989 -12.847 -13.129  1.00  0.00      R00  C  
ATOM   3470  CE2 PHE 0 222       9.673 -11.813 -11.462  1.00  0.00      R00  C  
ATOM   3471  CZ  PHE 0 222      10.257 -12.922 -11.990  1.00  0.00      R00  C  
ATOM   3472  H   PHE 0 222      12.127  -8.448 -12.139  1.00  0.00      R00  H  
ATOM   3473  HA  PHE 0 222      12.577  -9.657 -14.500  1.00  0.00           H  
ATOM   3474  HB3 PHE 0 222      10.219  -9.283 -14.996  1.00  0.00           H  
ATOM   3475  HB2 PHE 0 222      10.090  -8.408 -13.555  1.00  0.00           H  
ATOM   3476  HD1 PHE 0 222      11.609 -11.526 -14.727  1.00  0.00           H  
ATOM   3477  HD2 PHE 0 222       9.320  -9.632 -11.665  1.00  0.00           H  
ATOM   3478  HE1 PHE 0 222      11.415 -13.766 -13.503  1.00  0.00           H  
ATOM   3479  HE2 PHE 0 222       9.117 -11.917 -10.542  1.00  0.00           H  
ATOM   3480  HZ  PHE 0 222      10.171 -13.848 -11.441  1.00  0.00           H  
ATOM   3481  N   TYR 0 223      12.048  -6.367 -14.798  1.00  0.00      R00  N  
ATOM   3482  CA  TYR 0 223      12.120  -5.180 -15.646  1.00  0.00      R00  C  
ATOM   3483  C   TYR 0 223      13.459  -4.999 -16.354  1.00  0.00      R00  C  
ATOM   3484  O   TYR 0 223      13.505  -4.785 -17.564  1.00  0.00      R00  O  
ATOM   3485  CB  TYR 0 223      11.689  -3.920 -14.944  1.00  0.00      R00  C  
ATOM   3486  CG  TYR 0 223      10.183  -3.760 -14.947  1.00  0.00      R00  C  
ATOM   3487  CD1 TYR 0 223       9.449  -3.737 -16.185  1.00  0.00      R00  C  
ATOM   3488  CE1 TYR 0 223       8.097  -3.509 -16.219  1.00  0.00      R00  C  
ATOM   3489  CD2 TYR 0 223       9.445  -3.648 -13.718  1.00  0.00      R00  C  
ATOM   3490  CE2 TYR 0 223       8.085  -3.412 -13.806  1.00  0.00      R00  C  
ATOM   3491  CZ  TYR 0 223       7.461  -3.349 -15.028  1.00  0.00      R00  C  
ATOM   3492  OH  TYR 0 223       6.108  -3.243 -15.092  1.00  0.00      R00  O  
ATOM   3493  H   TYR 0 223      11.638  -6.261 -13.881  1.00  0.00      R00  H  
ATOM   3494  HH  TYR 0 223       5.779  -3.315 -14.193  1.00  0.00      R00  H  
ATOM   3495  HA  TYR 0 223      11.458  -5.375 -16.489  1.00  0.00           H  
ATOM   3496  HB3 TYR 0 223      12.194  -3.009 -15.264  1.00  0.00           H  
ATOM   3497  HB2 TYR 0 223      11.971  -3.892 -13.891  1.00  0.00           H  
ATOM   3498  HD1 TYR 0 223      10.063  -3.811 -17.071  1.00  0.00           H  
ATOM   3499  HE1 TYR 0 223       7.662  -3.426 -17.204  1.00  0.00           H  
ATOM   3500  HD2 TYR 0 223       9.936  -3.696 -12.757  1.00  0.00           H  
ATOM   3501  HE2 TYR 0 223       7.575  -3.343 -12.856  1.00  0.00           H  
ATOM   3502  N   CYS 0 224      14.531  -5.240 -15.574  1.00  0.00      R00  N  
ATOM   3503  CA  CYS 0 224      15.881  -5.157 -16.155  1.00  0.00      R00  C  
ATOM   3504  C   CYS 0 224      16.198  -6.198 -17.290  1.00  0.00      R00  C  
ATOM   3505  O   CYS 0 224      16.906  -5.858 -18.216  1.00  0.00      R00  O  
ATOM   3506  CB  CYS 0 224      16.861  -5.314 -14.997  1.00  0.00      R00  C  
ATOM   3507  SG  CYS 0 224      18.609  -5.116 -15.495  1.00  0.00      R00  S  
ATOM   3508  H   CYS 0 224      14.479  -5.676 -14.665  1.00  0.00      R00  H  
ATOM   3509  HA  CYS 0 224      16.034  -4.185 -16.624  1.00  0.00           H  
ATOM   3510  HB3 CYS 0 224      16.764  -6.326 -14.603  1.00  0.00           H  
ATOM   3511  HB2 CYS 0 224      16.686  -4.537 -14.254  1.00  0.00           H  
ATOM   3512  HG  CYS 0 224      18.867  -6.418 -15.649  1.00  0.00           H  
ATOM   3513  N   LEU 0 225      15.468  -7.349 -17.275  1.00  0.00      R00  N  
ATOM   3514  CA  LEU 0 225      15.518  -8.304 -18.363  1.00  0.00      R00  C  
ATOM   3515  C   LEU 0 225      14.536  -7.987 -19.449  1.00  0.00      R00  C  
ATOM   3516  O   LEU 0 225      14.857  -8.410 -20.570  1.00  0.00      R00  O  
ATOM   3517  CB  LEU 0 225      15.301  -9.685 -17.729  1.00  0.00      R00  C  
ATOM   3518  CG  LEU 0 225      16.371 -10.083 -16.657  1.00  0.00      R00  C  
ATOM   3519  CD1 LEU 0 225      15.975 -11.291 -15.880  1.00  0.00      R00  C  
ATOM   3520  CD2 LEU 0 225      17.767 -10.164 -17.244  1.00  0.00      R00  C  
ATOM   3521  H   LEU 0 225      14.680  -7.454 -16.652  1.00  0.00      R00  H  
ATOM   3522  HA  LEU 0 225      16.554  -8.341 -18.701  1.00  0.00           H  
ATOM   3523  HB3 LEU 0 225      15.298 -10.500 -18.453  1.00  0.00           H  
ATOM   3524  HB2 LEU 0 225      14.321  -9.762 -17.259  1.00  0.00           H  
ATOM   3525  HG  LEU 0 225      16.340  -9.270 -15.932  1.00  0.00           H  
ATOM   3526 HD11 LEU 0 225      14.908 -11.491 -15.983  1.00  0.00           H  
ATOM   3527 HD12 LEU 0 225      16.409 -12.204 -16.290  1.00  0.00           H  
ATOM   3528 HD13 LEU 0 225      16.258 -11.182 -14.833  1.00  0.00           H  
ATOM   3529 HD21 LEU 0 225      17.879 -10.749 -18.156  1.00  0.00           H  
ATOM   3530 HD22 LEU 0 225      18.154  -9.170 -17.470  1.00  0.00           H  
ATOM   3531 HD23 LEU 0 225      18.373 -10.541 -16.420  1.00  0.00           H  
ATOM   3532  N   VAL 0 226      13.442  -7.249 -19.241  1.00  0.00      R00  N  
ATOM   3533  CA  VAL 0 226      12.586  -6.746 -20.243  1.00  0.00      R00  C  
ATOM   3534  C   VAL 0 226      13.338  -5.610 -21.043  1.00  0.00      R00  C  
ATOM   3535  O   VAL 0 226      13.611  -5.919 -22.221  1.00  0.00      R00  O  
ATOM   3536  CB  VAL 0 226      11.232  -6.188 -19.775  1.00  0.00      R00  C  
ATOM   3537  CG1 VAL 0 226      10.434  -5.454 -20.930  1.00  0.00      R00  C  
ATOM   3538  CG2 VAL 0 226      10.440  -7.321 -19.172  1.00  0.00      R00  C  
ATOM   3539  H   VAL 0 226      13.144  -7.134 -18.282  1.00  0.00      R00  H  
ATOM   3540  HA  VAL 0 226      12.464  -7.477 -21.043  1.00  0.00           H  
ATOM   3541  HB  VAL 0 226      11.468  -5.484 -18.977  1.00  0.00           H  
ATOM   3542 HG11 VAL 0 226      10.854  -4.584 -21.434  1.00  0.00           H  
ATOM   3543 HG12 VAL 0 226      10.074  -6.242 -21.592  1.00  0.00           H  
ATOM   3544 HG13 VAL 0 226       9.603  -5.045 -20.356  1.00  0.00           H  
ATOM   3545 HG21 VAL 0 226      10.140  -7.986 -19.983  1.00  0.00           H  
ATOM   3546 HG22 VAL 0 226      10.951  -7.895 -18.400  1.00  0.00           H  
ATOM   3547 HG23 VAL 0 226       9.567  -6.797 -18.784  1.00  0.00           H  
ATOM   3548  N   ILE 0 227      13.897  -4.585 -20.345  1.00  0.00      R00  N  
ATOM   3549  CA  ILE 0 227      14.684  -3.485 -20.891  1.00  0.00      R00  C  
ATOM   3550  C   ILE 0 227      15.956  -3.990 -21.703  1.00  0.00      R00  C  
ATOM   3551  O   ILE 0 227      16.291  -3.381 -22.712  1.00  0.00      R00  O  
ATOM   3552  CB  ILE 0 227      15.226  -2.427 -19.842  1.00  0.00      R00  C  
ATOM   3553  CG2 ILE 0 227      16.149  -1.330 -20.505  1.00  0.00      R00  C  
ATOM   3554  CG1 ILE 0 227      14.175  -1.710 -18.991  1.00  0.00      R00  C  
ATOM   3555  CD1 ILE 0 227      14.746  -1.297 -17.682  1.00  0.00      R00  C  
ATOM   3556  H   ILE 0 227      13.796  -4.609 -19.340  1.00  0.00      R00  H  
ATOM   3557  HA  ILE 0 227      14.047  -2.919 -21.570  1.00  0.00           H  
ATOM   3558  HB  ILE 0 227      15.886  -2.970 -19.165  1.00  0.00           H  
ATOM   3559 HG21 ILE 0 227      17.103  -1.733 -20.846  1.00  0.00           H  
ATOM   3560 HG22 ILE 0 227      15.727  -0.796 -21.356  1.00  0.00           H  
ATOM   3561 HG23 ILE 0 227      16.459  -0.626 -19.733  1.00  0.00           H  
ATOM   3562 HG13 ILE 0 227      13.360  -2.402 -18.779  1.00  0.00           H  
ATOM   3563 HG12 ILE 0 227      13.586  -0.889 -19.400  1.00  0.00           H  
ATOM   3564 HD11 ILE 0 227      15.059  -2.091 -17.004  1.00  0.00           H  
ATOM   3565 HD12 ILE 0 227      15.614  -0.659 -17.847  1.00  0.00           H  
ATOM   3566 HD13 ILE 0 227      14.035  -0.765 -17.050  1.00  0.00           H  
ATOM   3567  N   ARG 0 228      16.493  -5.145 -21.261  1.00  0.00      R00  N  
ATOM   3568  CA  ARG 0 228      17.622  -5.818 -21.933  1.00  0.00      R00  C  
ATOM   3569  C   ARG 0 228      17.167  -6.521 -23.238  1.00  0.00      R00  C  
ATOM   3570  O   ARG 0 228      17.951  -6.440 -24.228  1.00  0.00      R00  O  
ATOM   3571  CB  ARG 0 228      18.286  -6.800 -20.921  1.00  0.00      R00  C  
ATOM   3572  CG  ARG 0 228      19.482  -7.580 -21.380  1.00  0.00      R00  C  
ATOM   3573  CD  ARG 0 228      20.339  -8.208 -20.249  1.00  0.00      R00  C  
ATOM   3574  NE  ARG 0 228      21.212  -9.273 -20.688  1.00  0.00      R00  N  
ATOM   3575  CZ  ARG 0 228      21.010 -10.377 -21.439  1.00  0.00      R00  C  
ATOM   3576  NH1 ARG 0 228      22.013 -11.085 -21.877  1.00  0.00      R00  N  
ATOM   3577  NH2 ARG 0 228      19.748 -10.849 -21.592  1.00  0.00      R00  N1+
ATOM   3578  H   ARG 0 228      16.049  -5.533 -20.441  1.00  0.00      R00  H  
ATOM   3579  HE  ARG 0 228      22.189  -9.259 -20.433  1.00  0.00      R00  H  
ATOM   3580 HH11 ARG 0 228      22.011 -12.048 -22.182  1.00  0.00      R00  H  
ATOM   3581 HH12 ARG 0 228      22.895 -10.621 -21.717  1.00  0.00      R00  H  
ATOM   3582 HH21 ARG 0 228      19.671 -11.792 -21.947  1.00  0.00      R00  H  
ATOM   3583 HH22 ARG 0 228      18.907 -10.322 -21.407  1.00  0.00      R00  H  
ATOM   3584  HA  ARG 0 228      18.340  -5.038 -22.188  1.00  0.00           H  
ATOM   3585  HB3 ARG 0 228      17.467  -7.390 -20.509  1.00  0.00           H  
ATOM   3586  HB2 ARG 0 228      18.580  -6.293 -20.002  1.00  0.00           H  
ATOM   3587  HG3 ARG 0 228      20.183  -6.977 -21.957  1.00  0.00           H  
ATOM   3588  HG2 ARG 0 228      19.257  -8.249 -22.211  1.00  0.00           H  
ATOM   3589  HD3 ARG 0 228      19.728  -8.616 -19.444  1.00  0.00           H  
ATOM   3590  HD2 ARG 0 228      20.952  -7.436 -19.783  1.00  0.00           H  
ATOM   3591  N   LYS 0 229      15.991  -7.197 -23.330  1.00  0.00      R00  N  
ATOM   3592  CA  LYS 0 229      15.655  -7.722 -24.592  1.00  0.00      R00  C  
ATOM   3593  C   LYS 0 229      14.930  -6.645 -25.478  1.00  0.00      R00  C  
ATOM   3594  O   LYS 0 229      15.210  -6.713 -26.625  1.00  0.00      R00  O  
ATOM   3595  CB  LYS 0 229      14.696  -8.907 -24.343  1.00  0.00      R00  C  
ATOM   3596  CG  LYS 0 229      14.043  -9.600 -25.529  1.00  0.00      R00  C  
ATOM   3597  CD  LYS 0 229      15.013 -10.091 -26.631  1.00  0.00      R00  C  
ATOM   3598  CE  LYS 0 229      14.278 -10.898 -27.676  1.00  0.00      R00  C  
ATOM   3599  NZ  LYS 0 229      15.160 -11.114 -28.817  1.00  0.00      R00  N1+
ATOM   3600  H   LYS 0 229      15.384  -7.436 -22.559  1.00  0.00      R00  H  
ATOM   3601  HZ1 LYS 0 229      15.605 -10.232 -29.027  1.00  0.00      R00  H  
ATOM   3602  HZ2 LYS 0 229      15.885 -11.763 -28.547  1.00  0.00      R00  H  
ATOM   3603  HZ3 LYS 0 229      14.661 -11.425 -29.638  1.00  0.00      R00  H  
ATOM   3604  HA  LYS 0 229      16.465  -8.131 -25.197  1.00  0.00           H  
ATOM   3605  HB3 LYS 0 229      13.839  -8.576 -23.757  1.00  0.00           H  
ATOM   3606  HB2 LYS 0 229      15.228  -9.584 -23.675  1.00  0.00           H  
ATOM   3607  HG3 LYS 0 229      13.285  -8.962 -25.986  1.00  0.00           H  
ATOM   3608  HG2 LYS 0 229      13.408 -10.424 -25.205  1.00  0.00           H  
ATOM   3609  HD3 LYS 0 229      15.797 -10.770 -26.297  1.00  0.00           H  
ATOM   3610  HD2 LYS 0 229      15.487  -9.266 -27.163  1.00  0.00           H  
ATOM   3611  HE3 LYS 0 229      13.482 -10.255 -28.053  1.00  0.00           H  
ATOM   3612  HE2 LYS 0 229      13.888 -11.880 -27.409  1.00  0.00           H  
ATOM   3613  N   LEU 0 230      14.161  -5.695 -24.909  1.00  0.00      R00  N  
ATOM   3614  CA  LEU 0 230      13.590  -4.543 -25.566  1.00  0.00      R00  C  
ATOM   3615  C   LEU 0 230      14.638  -3.461 -25.845  1.00  0.00      R00  C  
ATOM   3616  O   LEU 0 230      14.615  -2.378 -25.237  1.00  0.00      R00  O  
ATOM   3617  CB  LEU 0 230      12.299  -4.026 -24.866  1.00  0.00      R00  C  
ATOM   3618  CG  LEU 0 230      11.101  -4.981 -25.186  1.00  0.00      R00  C  
ATOM   3619  CD1 LEU 0 230      11.198  -6.458 -24.611  1.00  0.00      R00  C  
ATOM   3620  CD2 LEU 0 230       9.786  -4.313 -24.901  1.00  0.00      R00  C  
ATOM   3621  H   LEU 0 230      13.917  -5.752 -23.930  1.00  0.00      R00  H  
ATOM   3622  HA  LEU 0 230      13.307  -4.810 -26.584  1.00  0.00           H  
ATOM   3623  HB3 LEU 0 230      12.106  -3.090 -25.391  1.00  0.00           H  
ATOM   3624  HB2 LEU 0 230      12.521  -3.901 -23.807  1.00  0.00           H  
ATOM   3625  HG  LEU 0 230      11.026  -5.154 -26.259  1.00  0.00           H  
ATOM   3626 HD11 LEU 0 230      10.243  -6.887 -24.306  1.00  0.00           H  
ATOM   3627 HD12 LEU 0 230      11.570  -7.211 -25.306  1.00  0.00           H  
ATOM   3628 HD13 LEU 0 230      11.821  -6.570 -23.723  1.00  0.00           H  
ATOM   3629 HD21 LEU 0 230       9.769  -3.379 -24.339  1.00  0.00           H  
ATOM   3630 HD22 LEU 0 230       9.264  -4.048 -25.820  1.00  0.00           H  
ATOM   3631 HD23 LEU 0 230       9.101  -5.026 -24.442  1.00  0.00           H  
ATOM   3632  N   LYS 0 231      15.409  -3.743 -26.856  1.00  0.00      R00  N  
ATOM   3633  CA  LYS 0 231      16.268  -2.743 -27.607  1.00  0.00      R00  C  
ATOM   3634  C   LYS 0 231      16.727  -3.553 -28.862  1.00  0.00      R00  C  
ATOM   3635  O   LYS 0 231      17.183  -4.710 -28.763  1.00  0.00      R00  O  
ATOM   3636  CB  LYS 0 231      17.482  -2.185 -26.741  1.00  0.00      R00  C  
ATOM   3637  CG  LYS 0 231      18.117  -3.178 -25.873  1.00  0.00      R00  C  
ATOM   3638  CD  LYS 0 231      19.235  -2.648 -25.108  1.00  0.00      R00  C  
ATOM   3639  CE  LYS 0 231      19.766  -3.458 -24.021  1.00  0.00      R00  C  
ATOM   3640  NZ  LYS 0 231      21.005  -2.962 -23.397  1.00  0.00      R00  N1+
ATOM   3641  H   LYS 0 231      15.174  -4.617 -27.303  1.00  0.00      R00  H  
ATOM   3642  HZ1 LYS 0 231      21.770  -2.851 -24.047  1.00  0.00      R00  H  
ATOM   3643  HZ2 LYS 0 231      20.867  -2.021 -23.056  1.00  0.00      R00  H  
ATOM   3644  HZ3 LYS 0 231      21.219  -3.573 -22.622  1.00  0.00      R00  H  
ATOM   3645  HA  LYS 0 231      15.753  -1.872 -28.012  1.00  0.00           H  
ATOM   3646  HB3 LYS 0 231      17.212  -1.341 -26.105  1.00  0.00           H  
ATOM   3647  HB2 LYS 0 231      18.228  -1.725 -27.388  1.00  0.00           H  
ATOM   3648  HG3 LYS 0 231      18.614  -3.950 -26.461  1.00  0.00           H  
ATOM   3649  HG2 LYS 0 231      17.386  -3.771 -25.323  1.00  0.00           H  
ATOM   3650  HD3 LYS 0 231      18.960  -1.653 -24.758  1.00  0.00           H  
ATOM   3651  HD2 LYS 0 231      20.030  -2.467 -25.831  1.00  0.00           H  
ATOM   3652  HE3 LYS 0 231      20.028  -4.450 -24.390  1.00  0.00           H  
ATOM   3653  HE2 LYS 0 231      18.985  -3.594 -23.273  1.00  0.00           H  
ATOM   3654  N   THR 0 232      16.696  -2.978 -30.057  1.00  0.00      R00  N  
ATOM   3655  CA  THR 0 232      17.004  -3.651 -31.318  1.00  0.00      R00  C  
ATOM   3656  C   THR 0 232      18.537  -3.568 -31.801  1.00  0.00      R00  C  
ATOM   3657  O   THR 0 232      18.789  -3.305 -32.967  1.00  0.00      R00  O  
ATOM   3658  CB  THR 0 232      16.107  -3.103 -32.382  1.00  0.00      R00  C  
ATOM   3659  OG1 THR 0 232      16.134  -1.712 -32.467  1.00  0.00      R00  O  
ATOM   3660  CG2 THR 0 232      14.723  -3.703 -32.280  1.00  0.00      R00  C  
ATOM   3661  H   THR 0 232      16.600  -1.989 -30.238  1.00  0.00      R00  H  
ATOM   3662  HG1 THR 0 232      15.417  -1.346 -31.944  1.00  0.00      R00  H  
ATOM   3663  HA  THR 0 232      16.786  -4.715 -31.226  1.00  0.00           H  
ATOM   3664  HB  THR 0 232      16.481  -3.453 -33.344  1.00  0.00           H  
ATOM   3665 HG21 THR 0 232      14.131  -3.377 -31.425  1.00  0.00           H  
ATOM   3666 HG22 THR 0 232      14.128  -3.557 -33.181  1.00  0.00           H  
ATOM   3667 HG23 THR 0 232      14.891  -4.772 -32.148  1.00  0.00           H  
ATOM   3668  N   VAL 0 233      19.396  -3.965 -30.860  1.00  0.00      R00  N  
ATOM   3669  CA  VAL 0 233      20.837  -3.844 -30.993  1.00  0.00      R00  C  
ATOM   3670  C   VAL 0 233      21.310  -5.053 -31.750  1.00  0.00      R00  C  
ATOM   3671  O   VAL 0 233      20.809  -6.164 -31.508  1.00  0.00      R00  O  
ATOM   3672  CB  VAL 0 233      21.617  -3.758 -29.648  1.00  0.00      R00  C  
ATOM   3673  CG1 VAL 0 233      21.493  -2.290 -29.156  1.00  0.00      R00  C  
ATOM   3674  CG2 VAL 0 233      21.260  -4.740 -28.542  1.00  0.00      R00  C  
ATOM   3675  H   VAL 0 233      19.138  -4.271 -29.933  1.00  0.00      R00  H  
ATOM   3676  HA  VAL 0 233      21.125  -3.039 -31.669  1.00  0.00           H  
ATOM   3677  HB  VAL 0 233      22.675  -3.755 -29.912  1.00  0.00           H  
ATOM   3678 HG11 VAL 0 233      22.051  -2.182 -28.226  1.00  0.00           H  
ATOM   3679 HG12 VAL 0 233      21.745  -1.491 -29.854  1.00  0.00           H  
ATOM   3680 HG13 VAL 0 233      20.431  -2.226 -28.919  1.00  0.00           H  
ATOM   3681 HG21 VAL 0 233      20.194  -4.671 -28.329  1.00  0.00           H  
ATOM   3682 HG22 VAL 0 233      21.563  -5.690 -28.985  1.00  0.00           H  
ATOM   3683 HG23 VAL 0 233      21.803  -4.633 -27.603  1.00  0.00           H  
ATOM   3684  N   GLY 0 234      22.278  -4.792 -32.624  1.00  0.00      R00  N  
ATOM   3685  CA  GLY 0 234      22.855  -5.846 -33.565  1.00  0.00      R00  C  
ATOM   3686  C   GLY 0 234      24.337  -5.935 -33.332  1.00  0.00      R00  C  
ATOM   3687  O   GLY 0 234      24.770  -5.310 -32.367  1.00  0.00      R00  O  
ATOM   3688  H   GLY 0 234      22.844  -3.971 -32.470  1.00  0.00      R00  H  
ATOM   3689  HA3 GLY 0 234      22.752  -5.520 -34.600  1.00  0.00           H  
ATOM   3690  HA2 GLY 0 234      22.347  -6.796 -33.399  1.00  0.00           H  
ATOM   3691  N   PRO 0 235      25.063  -6.616 -34.286  1.00  0.00      R00  N  
ATOM   3692  CA  PRO 0 235      26.570  -6.682 -34.206  1.00  0.00      R00  C  
ATOM   3693  C   PRO 0 235      27.368  -5.501 -34.592  1.00  0.00      R00  C  
ATOM   3694  O   PRO 0 235      28.626  -5.561 -34.492  1.00  0.00      R00  O  
ATOM   3695  CD  PRO 0 235      24.563  -7.244 -35.513  1.00  0.00      R00  C  
ATOM   3696  CB  PRO 0 235      26.849  -7.851 -35.175  1.00  0.00      R00  C  
ATOM   3697  CG  PRO 0 235      25.799  -7.836 -36.293  1.00  0.00      R00  C  
ATOM   3698  HD2 PRO 0 235      24.020  -6.678 -36.270  1.00  0.00           H  
ATOM   3699  HD3 PRO 0 235      23.859  -7.945 -35.066  1.00  0.00           H  
ATOM   3700  HA  PRO 0 235      26.702  -6.960 -33.160  1.00  0.00           H  
ATOM   3701  HB3 PRO 0 235      26.676  -8.768 -34.611  1.00  0.00           H  
ATOM   3702  HB2 PRO 0 235      27.891  -7.948 -35.483  1.00  0.00           H  
ATOM   3703  HG2 PRO 0 235      26.025  -7.087 -37.052  1.00  0.00           H  
ATOM   3704  HG3 PRO 0 235      25.620  -8.828 -36.707  1.00  0.00           H  
ATOM   3705  N   LYS 0 236      26.748  -4.354 -34.889  1.00  0.00      R00  N  
ATOM   3706  CA  LYS 0 236      27.341  -3.055 -35.160  1.00  0.00      R00  C  
ATOM   3707  C   LYS 0 236      26.610  -2.090 -34.308  1.00  0.00      R00  C  
ATOM   3708  O   LYS 0 236      27.159  -1.472 -33.415  1.00  0.00      R00  O  
ATOM   3709  CB  LYS 0 236      27.253  -2.745 -36.683  1.00  0.00      R00  C  
ATOM   3710  CG  LYS 0 236      27.458  -1.303 -37.072  1.00  0.00      R00  C  
ATOM   3711  CD  LYS 0 236      27.200  -1.331 -38.615  1.00  0.00      R00  C  
ATOM   3712  CE  LYS 0 236      27.007   0.067 -39.231  1.00  0.00      R00  C  
ATOM   3713  NZ  LYS 0 236      27.429   0.060 -40.633  1.00  0.00      R00  N1+
ATOM   3714  H   LYS 0 236      25.744  -4.376 -34.777  1.00  0.00      R00  H  
ATOM   3715  HZ1 LYS 0 236      26.753  -0.393 -41.232  1.00  0.00      R00  H  
ATOM   3716  HZ2 LYS 0 236      27.603   1.030 -40.856  1.00  0.00      R00  H  
ATOM   3717  HZ3 LYS 0 236      28.319  -0.370 -40.840  1.00  0.00      R00  H  
ATOM   3718  HA  LYS 0 236      28.354  -3.072 -34.758  1.00  0.00           H  
ATOM   3719  HB3 LYS 0 236      26.245  -2.940 -37.050  1.00  0.00           H  
ATOM   3720  HB2 LYS 0 236      27.906  -3.444 -37.205  1.00  0.00           H  
ATOM   3721  HG3 LYS 0 236      28.504  -1.054 -36.896  1.00  0.00           H  
ATOM   3722  HG2 LYS 0 236      26.787  -0.654 -36.509  1.00  0.00           H  
ATOM   3723  HD3 LYS 0 236      26.336  -1.970 -38.797  1.00  0.00           H  
ATOM   3724  HD2 LYS 0 236      27.948  -1.888 -39.179  1.00  0.00           H  
ATOM   3725  HE3 LYS 0 236      27.501   0.852 -38.659  1.00  0.00           H  
ATOM   3726  HE2 LYS 0 236      25.951   0.329 -39.287  1.00  0.00           H  
ATOM   3727  N   ASN 0 237      25.337  -1.867 -34.636  1.00  0.00      R00  N  
ATOM   3728  CA  ASN 0 237      24.534  -0.876 -34.026  1.00  0.00      R00  C  
ATOM   3729  C   ASN 0 237      24.177  -1.186 -32.513  1.00  0.00      R00  C  
ATOM   3730  O   ASN 0 237      23.512  -2.213 -32.265  1.00  0.00      R00  O  
ATOM   3731  CB  ASN 0 237      23.333  -0.649 -34.996  1.00  0.00      R00  C  
ATOM   3732  CG  ASN 0 237      23.722   0.122 -36.184  1.00  0.00      R00  C  
ATOM   3733  OD1 ASN 0 237      24.450   1.079 -36.053  1.00  0.00      R00  O  
ATOM   3734  ND2 ASN 0 237      23.306  -0.299 -37.364  1.00  0.00      R00  N  
ATOM   3735  H   ASN 0 237      24.910  -2.602 -35.183  1.00  0.00      R00  H  
ATOM   3736 HD21 ASN 0 237      23.632   0.145 -38.210  1.00  0.00      R00  H  
ATOM   3737 HD22 ASN 0 237      22.627  -1.036 -37.497  1.00  0.00      R00  H  
ATOM   3738  HA  ASN 0 237      25.161  -0.000 -34.195  1.00  0.00           H  
ATOM   3739  HB3 ASN 0 237      22.598  -0.131 -34.380  1.00  0.00           H  
ATOM   3740  HB2 ASN 0 237      22.834  -1.585 -35.249  1.00  0.00           H  
ATOM   3741  N   LYS 0 238      24.667  -0.315 -31.639  1.00  0.00      R00  N  
ATOM   3742  CA  LYS 0 238      24.505  -0.380 -30.223  1.00  0.00      R00  C  
ATOM   3743  C   LYS 0 238      24.090   0.988 -29.577  1.00  0.00      R00  C  
ATOM   3744  O   LYS 0 238      24.143   1.123 -28.330  1.00  0.00      R00  O  
ATOM   3745  CB  LYS 0 238      25.780  -1.066 -29.616  1.00  0.00      R00  C  
ATOM   3746  CG  LYS 0 238      27.033  -0.137 -29.681  1.00  0.00      R00  C  
ATOM   3747  CD  LYS 0 238      28.312  -0.841 -29.215  1.00  0.00      R00  C  
ATOM   3748  CE  LYS 0 238      28.670  -1.951 -30.210  1.00  0.00      R00  C  
ATOM   3749  NZ  LYS 0 238      29.948  -2.548 -29.811  1.00  0.00      R00  N1+
ATOM   3750  H   LYS 0 238      25.297   0.336 -32.085  1.00  0.00      R00  H  
ATOM   3751  HZ1 LYS 0 238      30.179  -3.326 -30.411  1.00  0.00      R00  H  
ATOM   3752  HZ2 LYS 0 238      30.632  -1.804 -29.802  1.00  0.00      R00  H  
ATOM   3753  HZ3 LYS 0 238      29.890  -2.809 -28.837  1.00  0.00      R00  H  
ATOM   3754  HA  LYS 0 238      23.666  -1.026 -29.965  1.00  0.00           H  
ATOM   3755  HB3 LYS 0 238      25.821  -2.063 -30.055  1.00  0.00           H  
ATOM   3756  HB2 LYS 0 238      25.524  -1.158 -28.560  1.00  0.00           H  
ATOM   3757  HG3 LYS 0 238      26.865   0.700 -29.003  1.00  0.00           H  
ATOM   3758  HG2 LYS 0 238      27.270   0.372 -30.616  1.00  0.00           H  
ATOM   3759  HD3 LYS 0 238      28.151  -1.129 -28.176  1.00  0.00           H  
ATOM   3760  HD2 LYS 0 238      29.084  -0.081 -29.094  1.00  0.00           H  
ATOM   3761  HE3 LYS 0 238      28.937  -1.438 -31.134  1.00  0.00           H  
ATOM   3762  HE2 LYS 0 238      27.906  -2.702 -30.411  1.00  0.00           H  
ATOM   3763  N   SER 0 239      23.713   1.977 -30.392  1.00  0.00      R00  N  
ATOM   3764  CA  SER 0 239      23.444   3.319 -29.904  1.00  0.00      R00  C  
ATOM   3765  C   SER 0 239      21.958   3.512 -29.699  1.00  0.00      R00  C  
ATOM   3766  O   SER 0 239      21.140   2.600 -29.841  1.00  0.00      R00  O  
ATOM   3767  CB  SER 0 239      23.952   4.395 -30.889  1.00  0.00      R00  C  
ATOM   3768  OG  SER 0 239      23.361   4.278 -32.222  1.00  0.00      R00  O  
ATOM   3769  H   SER 0 239      23.528   1.974 -31.385  1.00  0.00      R00  H  
ATOM   3770  HG  SER 0 239      23.707   4.846 -32.914  1.00  0.00      R00  H  
ATOM   3771  HA  SER 0 239      23.924   3.454 -28.934  1.00  0.00           H  
ATOM   3772  HB3 SER 0 239      25.023   4.240 -31.013  1.00  0.00           H  
ATOM   3773  HB2 SER 0 239      23.853   5.419 -30.528  1.00  0.00           H  
ATOM   3774  N   LYS 0 240      21.690   4.642 -29.077  1.00  0.00      R00  N  
ATOM   3775  CA  LYS 0 240      20.385   5.108 -28.605  1.00  0.00      R00  C  
ATOM   3776  C   LYS 0 240      19.227   4.975 -29.587  1.00  0.00      R00  C  
ATOM   3777  O   LYS 0 240      18.129   4.602 -29.109  1.00  0.00      R00  O  
ATOM   3778  CB  LYS 0 240      20.516   6.596 -28.093  1.00  0.00      R00  C  
ATOM   3779  CG  LYS 0 240      21.071   7.627 -29.028  1.00  0.00      R00  C  
ATOM   3780  CD  LYS 0 240      21.064   8.938 -28.251  1.00  0.00      R00  C  
ATOM   3781  CE  LYS 0 240      21.956  10.013 -28.866  1.00  0.00      R00  C  
ATOM   3782  NZ  LYS 0 240      21.825  11.277 -28.191  1.00  0.00      R00  N1+
ATOM   3783  H   LYS 0 240      22.457   5.299 -29.079  1.00  0.00      R00  H  
ATOM   3784  HZ1 LYS 0 240      22.265  11.333 -27.284  1.00  0.00      R00  H  
ATOM   3785  HZ2 LYS 0 240      22.280  12.013 -28.712  1.00  0.00      R00  H  
ATOM   3786  HZ3 LYS 0 240      20.840  11.491 -28.134  1.00  0.00      R00  H  
ATOM   3787  HA  LYS 0 240      20.215   4.408 -27.786  1.00  0.00           H  
ATOM   3788  HB3 LYS 0 240      21.151   6.599 -27.207  1.00  0.00           H  
ATOM   3789  HB2 LYS 0 240      19.522   6.845 -27.722  1.00  0.00           H  
ATOM   3790  HG3 LYS 0 240      20.536   7.808 -29.960  1.00  0.00           H  
ATOM   3791  HG2 LYS 0 240      22.117   7.523 -29.315  1.00  0.00           H  
ATOM   3792  HD3 LYS 0 240      21.436   8.778 -27.239  1.00  0.00           H  
ATOM   3793  HD2 LYS 0 240      20.005   9.192 -28.192  1.00  0.00           H  
ATOM   3794  HE3 LYS 0 240      21.446  10.209 -29.810  1.00  0.00           H  
ATOM   3795  HE2 LYS 0 240      22.955   9.711 -29.182  1.00  0.00           H  
ATOM   3796  N   GLU 0 241      19.548   5.040 -30.898  1.00  0.00      R00  N  
ATOM   3797  CA  GLU 0 241      18.666   4.683 -31.991  1.00  0.00      R00  C  
ATOM   3798  C   GLU 0 241      17.916   3.326 -31.821  1.00  0.00      R00  C  
ATOM   3799  O   GLU 0 241      16.677   3.242 -32.037  1.00  0.00      R00  O  
ATOM   3800  CB  GLU 0 241      19.515   4.861 -33.309  1.00  0.00      R00  C  
ATOM   3801  CG  GLU 0 241      20.029   6.346 -33.587  1.00  0.00      R00  C  
ATOM   3802  CD  GLU 0 241      18.992   7.408 -33.627  1.00  0.00      R00  C  
ATOM   3803  OE1 GLU 0 241      19.327   8.536 -33.190  1.00  0.00      R00  O  
ATOM   3804  OE2 GLU 0 241      17.883   7.233 -34.161  1.00  0.00      R00  O1-
ATOM   3805  H   GLU 0 241      20.423   5.355 -31.293  1.00  0.00      R00  H  
ATOM   3806  HA  GLU 0 241      17.913   5.455 -31.839  1.00  0.00           H  
ATOM   3807  HB3 GLU 0 241      18.879   4.604 -34.156  1.00  0.00           H  
ATOM   3808  HB2 GLU 0 241      20.322   4.129 -33.315  1.00  0.00           H  
ATOM   3809  HG3 GLU 0 241      20.590   6.548 -34.500  1.00  0.00           H  
ATOM   3810  HG2 GLU 0 241      20.746   6.556 -32.793  1.00  0.00           H  
ATOM   3811  N   LYS 0 242      18.733   2.320 -31.524  1.00  0.00      R00  N  
ATOM   3812  CA  LYS 0 242      18.178   0.978 -31.275  1.00  0.00      R00  C  
ATOM   3813  C   LYS 0 242      17.466   0.816 -29.907  1.00  0.00      R00  C  
ATOM   3814  O   LYS 0 242      16.761  -0.177 -29.714  1.00  0.00      R00  O  
ATOM   3815  CB  LYS 0 242      19.277  -0.106 -31.463  1.00  0.00      R00  C  
ATOM   3816  CG  LYS 0 242      20.022  -0.211 -32.862  1.00  0.00      R00  C  
ATOM   3817  CD  LYS 0 242      19.105  -0.028 -34.074  1.00  0.00      R00  C  
ATOM   3818  CE  LYS 0 242      19.574  -0.647 -35.472  1.00  0.00      R00  C  
ATOM   3819  NZ  LYS 0 242      18.574  -0.323 -36.451  1.00  0.00      R00  N1+
ATOM   3820  H   LYS 0 242      19.720   2.391 -31.323  1.00  0.00      R00  H  
ATOM   3821  HZ1 LYS 0 242      17.674  -0.742 -36.266  1.00  0.00      R00  H  
ATOM   3822  HZ2 LYS 0 242      18.546   0.675 -36.600  1.00  0.00      R00  H  
ATOM   3823  HZ3 LYS 0 242      19.019  -0.612 -37.311  1.00  0.00      R00  H  
ATOM   3824  HA  LYS 0 242      17.469   0.773 -32.076  1.00  0.00           H  
ATOM   3825  HB3 LYS 0 242      18.740  -1.033 -31.264  1.00  0.00           H  
ATOM   3826  HB2 LYS 0 242      19.966  -0.136 -30.619  1.00  0.00           H  
ATOM   3827  HG3 LYS 0 242      20.744  -1.025 -32.932  1.00  0.00           H  
ATOM   3828  HG2 LYS 0 242      20.798   0.554 -32.853  1.00  0.00           H  
ATOM   3829  HD3 LYS 0 242      18.866   1.027 -34.211  1.00  0.00           H  
ATOM   3830  HD2 LYS 0 242      18.226  -0.667 -33.985  1.00  0.00           H  
ATOM   3831  HE3 LYS 0 242      19.876  -1.690 -35.379  1.00  0.00           H  
ATOM   3832  HE2 LYS 0 242      20.448  -0.024 -35.659  1.00  0.00           H  
ATOM   3833  N   LYS 0 243      17.661   1.717 -28.960  1.00  0.00      R00  N  
ATOM   3834  CA  LYS 0 243      17.158   1.649 -27.582  1.00  0.00      R00  C  
ATOM   3835  C   LYS 0 243      15.689   2.216 -27.440  1.00  0.00      R00  C  
ATOM   3836  O   LYS 0 243      15.083   2.391 -26.399  1.00  0.00      R00  O  
ATOM   3837  CB  LYS 0 243      18.111   2.421 -26.684  1.00  0.00      R00  C  
ATOM   3838  CG  LYS 0 243      19.374   1.525 -26.582  1.00  0.00      R00  C  
ATOM   3839  CD  LYS 0 243      20.430   2.121 -25.625  1.00  0.00      R00  C  
ATOM   3840  CE  LYS 0 243      21.839   1.446 -25.774  1.00  0.00      R00  C  
ATOM   3841  NZ  LYS 0 243      22.866   2.079 -24.942  1.00  0.00      R00  N1+
ATOM   3842  H   LYS 0 243      18.270   2.496 -29.166  1.00  0.00      R00  H  
ATOM   3843  HZ1 LYS 0 243      23.768   1.683 -25.162  1.00  0.00      R00  H  
ATOM   3844  HZ2 LYS 0 243      22.809   3.086 -24.887  1.00  0.00      R00  H  
ATOM   3845  HZ3 LYS 0 243      22.697   1.770 -23.996  1.00  0.00      R00  H  
ATOM   3846  HA  LYS 0 243      17.098   0.610 -27.256  1.00  0.00           H  
ATOM   3847  HB3 LYS 0 243      17.782   2.401 -25.645  1.00  0.00           H  
ATOM   3848  HB2 LYS 0 243      18.335   3.466 -26.901  1.00  0.00           H  
ATOM   3849  HG3 LYS 0 243      19.847   1.263 -27.528  1.00  0.00           H  
ATOM   3850  HG2 LYS 0 243      19.052   0.606 -26.093  1.00  0.00           H  
ATOM   3851  HD3 LYS 0 243      20.215   2.062 -24.558  1.00  0.00           H  
ATOM   3852  HD2 LYS 0 243      20.404   3.189 -25.841  1.00  0.00           H  
ATOM   3853  HE3 LYS 0 243      22.171   1.750 -26.767  1.00  0.00           H  
ATOM   3854  HE2 LYS 0 243      21.718   0.364 -25.827  1.00  0.00           H  
ATOM   3855  N   ARG 0 244      15.086   2.589 -28.608  1.00  0.00      R00  N  
ATOM   3856  CA  ARG 0 244      13.882   3.404 -28.591  1.00  0.00      R00  C  
ATOM   3857  C   ARG 0 244      12.575   2.788 -27.946  1.00  0.00      R00  C  
ATOM   3858  O   ARG 0 244      11.747   3.424 -27.340  1.00  0.00      R00  O  
ATOM   3859  CB  ARG 0 244      13.545   3.876 -30.022  1.00  0.00      R00  C  
ATOM   3860  CG  ARG 0 244      12.628   5.094 -30.193  1.00  0.00      R00  C  
ATOM   3861  CD  ARG 0 244      12.853   5.820 -31.519  1.00  0.00      R00  C  
ATOM   3862  NE  ARG 0 244      11.684   6.475 -32.022  1.00  0.00      R00  N  
ATOM   3863  CZ  ARG 0 244      11.121   6.185 -33.212  1.00  0.00      R00  C  
ATOM   3864  NH1 ARG 0 244       9.995   6.895 -33.545  1.00  0.00      R00  N  
ATOM   3865  NH2 ARG 0 244      11.578   5.222 -34.098  1.00  0.00      R00  N1+
ATOM   3866  H   ARG 0 244      15.652   2.441 -29.431  1.00  0.00      R00  H  
ATOM   3867  HE  ARG 0 244      11.212   6.977 -31.284  1.00  0.00      R00  H  
ATOM   3868 HH11 ARG 0 244       9.433   6.813 -34.380  1.00  0.00      R00  H  
ATOM   3869 HH12 ARG 0 244       9.731   7.663 -32.944  1.00  0.00      R00  H  
ATOM   3870 HH21 ARG 0 244      11.077   4.859 -34.897  1.00  0.00      R00  H  
ATOM   3871 HH22 ARG 0 244      12.410   4.709 -33.844  1.00  0.00      R00  H  
ATOM   3872  HA  ARG 0 244      14.159   4.259 -27.975  1.00  0.00           H  
ATOM   3873  HB3 ARG 0 244      13.166   3.100 -30.688  1.00  0.00           H  
ATOM   3874  HB2 ARG 0 244      14.496   4.287 -30.361  1.00  0.00           H  
ATOM   3875  HG3 ARG 0 244      12.678   5.828 -29.389  1.00  0.00           H  
ATOM   3876  HG2 ARG 0 244      11.600   4.732 -30.224  1.00  0.00           H  
ATOM   3877  HD3 ARG 0 244      13.525   5.507 -32.318  1.00  0.00           H  
ATOM   3878  HD2 ARG 0 244      13.532   6.629 -31.250  1.00  0.00           H  
ATOM   3879  N   SER 0 245      12.546   1.454 -28.045  1.00  0.00      R00  N  
ATOM   3880  CA  SER 0 245      11.371   0.566 -27.770  1.00  0.00      R00  C  
ATOM   3881  C   SER 0 245      11.089   0.311 -26.301  1.00  0.00      R00  C  
ATOM   3882  O   SER 0 245      10.097  -0.441 -26.092  1.00  0.00      R00  O  
ATOM   3883  CB  SER 0 245      11.564  -0.699 -28.530  1.00  0.00      R00  C  
ATOM   3884  OG  SER 0 245      12.981  -0.963 -28.591  1.00  0.00      R00  O  
ATOM   3885  H   SER 0 245      13.262   0.865 -28.446  1.00  0.00      R00  H  
ATOM   3886  HG  SER 0 245      13.304  -0.963 -29.495  1.00  0.00      R00  H  
ATOM   3887  HA  SER 0 245      10.421   0.954 -28.138  1.00  0.00           H  
ATOM   3888  HB3 SER 0 245      11.311  -0.620 -29.588  1.00  0.00           H  
ATOM   3889  HB2 SER 0 245      10.836  -1.435 -28.189  1.00  0.00           H  
ATOM   3890  N   HIS 0 246      11.984   0.770 -25.449  1.00  0.00      R00  N  
ATOM   3891  CA  HIS 0 246      11.770   0.672 -23.978  1.00  0.00      R00  C  
ATOM   3892  C   HIS 0 246      11.454   2.027 -23.331  1.00  0.00      R00  C  
ATOM   3893  O   HIS 0 246      11.380   2.071 -22.081  1.00  0.00      R00  O  
ATOM   3894  CB  HIS 0 246      12.913  -0.019 -23.224  1.00  0.00      R00  C  
ATOM   3895  CG  HIS 0 246      14.351   0.501 -23.255  1.00  0.00      R00  C  
ATOM   3896  ND1 HIS 0 246      15.368  -0.161 -23.958  1.00  0.00      R00  N  
ATOM   3897  CD2 HIS 0 246      14.967   1.555 -22.602  1.00  0.00      R00  C  
ATOM   3898  NE2 HIS 0 246      16.357   1.550 -22.951  1.00  0.00      R00  N  
ATOM   3899  CE1 HIS 0 246      16.459   0.555 -23.814  1.00  0.00      R00  C  
ATOM   3900  H   HIS 0 246      12.712   1.353 -25.836  1.00  0.00      R00  H  
ATOM   3901  HD1 HIS 0 246      15.289  -0.977 -24.547  1.00  0.00      R00  H  
ATOM   3902  HA  HIS 0 246      10.971  -0.052 -23.815  1.00  0.00           H  
ATOM   3903  HB3 HIS 0 246      13.024  -1.002 -23.681  1.00  0.00           H  
ATOM   3904  HB2 HIS 0 246      12.773  -0.022 -22.143  1.00  0.00           H  
ATOM   3905  HD2 HIS 0 246      14.414   2.346 -22.117  1.00  0.00           H  
ATOM   3906  HE1 HIS 0 246      17.441   0.251 -24.143  1.00  0.00           H  
ATOM   3907  N   ARG 0 247      11.227   3.109 -24.041  1.00  0.00      R00  N  
ATOM   3908  CA  ARG 0 247      11.053   4.410 -23.383  1.00  0.00      R00  C  
ATOM   3909  C   ARG 0 247       9.721   4.471 -22.565  1.00  0.00      R00  C  
ATOM   3910  O   ARG 0 247       9.735   5.037 -21.524  1.00  0.00      R00  O  
ATOM   3911  CB  ARG 0 247      11.173   5.462 -24.499  1.00  0.00      R00  C  
ATOM   3912  CG  ARG 0 247      12.662   5.520 -25.040  1.00  0.00      R00  C  
ATOM   3913  CD  ARG 0 247      12.974   6.399 -26.232  1.00  0.00      R00  C  
ATOM   3914  NE  ARG 0 247      14.447   6.486 -26.327  1.00  0.00      R00  N  
ATOM   3915  CZ  ARG 0 247      15.108   7.169 -27.200  1.00  0.00      R00  C  
ATOM   3916  NH1 ARG 0 247      14.368   7.806 -28.109  1.00  0.00      R00  N  
ATOM   3917  NH2 ARG 0 247      16.431   7.140 -27.303  1.00  0.00      R00  N1+
ATOM   3918  H   ARG 0 247      11.177   3.080 -25.049  1.00  0.00      R00  H  
ATOM   3919  HE  ARG 0 247      14.891   5.971 -25.581  1.00  0.00      R00  H  
ATOM   3920 HH11 ARG 0 247      14.857   8.595 -28.508  1.00  0.00      R00  H  
ATOM   3921 HH12 ARG 0 247      13.359   7.817 -28.091  1.00  0.00      R00  H  
ATOM   3922 HH21 ARG 0 247      16.972   7.594 -28.025  1.00  0.00      R00  H  
ATOM   3923 HH22 ARG 0 247      17.026   6.600 -26.691  1.00  0.00      R00  H  
ATOM   3924  HA  ARG 0 247      11.877   4.502 -22.675  1.00  0.00           H  
ATOM   3925  HB3 ARG 0 247      10.830   6.415 -24.095  1.00  0.00           H  
ATOM   3926  HB2 ARG 0 247      10.590   5.260 -25.398  1.00  0.00           H  
ATOM   3927  HG3 ARG 0 247      13.139   4.554 -25.204  1.00  0.00           H  
ATOM   3928  HG2 ARG 0 247      13.182   6.061 -24.249  1.00  0.00           H  
ATOM   3929  HD3 ARG 0 247      12.554   7.371 -25.974  1.00  0.00           H  
ATOM   3930  HD2 ARG 0 247      12.552   6.056 -27.176  1.00  0.00           H  
ATOM   3931  N   LYS 0 248       8.713   3.672 -22.921  1.00  0.00      R00  N  
ATOM   3932  CA  LYS 0 248       7.499   3.454 -22.107  1.00  0.00      R00  C  
ATOM   3933  C   LYS 0 248       7.785   2.671 -20.806  1.00  0.00      R00  C  
ATOM   3934  O   LYS 0 248       7.268   2.966 -19.735  1.00  0.00      R00  O  
ATOM   3935  CB  LYS 0 248       6.395   2.846 -23.026  1.00  0.00      R00  C  
ATOM   3936  CG  LYS 0 248       5.895   3.910 -24.027  1.00  0.00      R00  C  
ATOM   3937  CD  LYS 0 248       4.920   3.364 -25.051  1.00  0.00      R00  C  
ATOM   3938  CE  LYS 0 248       3.973   4.395 -25.607  1.00  0.00      R00  C  
ATOM   3939  NZ  LYS 0 248       4.581   5.720 -25.907  1.00  0.00      R00  N1+
ATOM   3940  H   LYS 0 248       8.839   3.154 -23.779  1.00  0.00      R00  H  
ATOM   3941  HZ1 LYS 0 248       5.427   5.524 -26.423  1.00  0.00      R00  H  
ATOM   3942  HZ2 LYS 0 248       3.945   6.129 -26.576  1.00  0.00      R00  H  
ATOM   3943  HZ3 LYS 0 248       4.766   6.391 -25.175  1.00  0.00      R00  H  
ATOM   3944  HA  LYS 0 248       7.156   4.457 -21.851  1.00  0.00           H  
ATOM   3945  HB3 LYS 0 248       5.626   2.529 -22.322  1.00  0.00           H  
ATOM   3946  HB2 LYS 0 248       6.711   1.916 -23.501  1.00  0.00           H  
ATOM   3947  HG3 LYS 0 248       6.684   4.523 -24.464  1.00  0.00           H  
ATOM   3948  HG2 LYS 0 248       5.283   4.648 -23.507  1.00  0.00           H  
ATOM   3949  HD3 LYS 0 248       4.335   2.587 -24.558  1.00  0.00           H  
ATOM   3950  HD2 LYS 0 248       5.474   2.884 -25.858  1.00  0.00           H  
ATOM   3951  HE3 LYS 0 248       3.214   4.639 -24.864  1.00  0.00           H  
ATOM   3952  HE2 LYS 0 248       3.505   4.080 -26.540  1.00  0.00           H  
ATOM   3953  N   VAL 0 249       8.647   1.622 -20.875  1.00  0.00      R00  N  
ATOM   3954  CA  VAL 0 249       9.010   0.603 -19.858  1.00  0.00      R00  C  
ATOM   3955  C   VAL 0 249       9.789   1.174 -18.726  1.00  0.00      R00  C  
ATOM   3956  O   VAL 0 249       9.597   0.812 -17.565  1.00  0.00      R00  O  
ATOM   3957  CB  VAL 0 249       9.838  -0.642 -20.382  1.00  0.00      R00  C  
ATOM   3958  CG1 VAL 0 249      10.496  -1.495 -19.279  1.00  0.00      R00  C  
ATOM   3959  CG2 VAL 0 249       9.023  -1.545 -21.390  1.00  0.00      R00  C  
ATOM   3960  H   VAL 0 249       9.268   1.641 -21.671  1.00  0.00      R00  H  
ATOM   3961  HA  VAL 0 249       8.122   0.157 -19.410  1.00  0.00           H  
ATOM   3962  HB  VAL 0 249      10.639  -0.203 -20.976  1.00  0.00           H  
ATOM   3963 HG11 VAL 0 249       9.718  -1.856 -18.606  1.00  0.00           H  
ATOM   3964 HG12 VAL 0 249      10.958  -2.265 -19.897  1.00  0.00           H  
ATOM   3965 HG13 VAL 0 249      11.256  -0.978 -18.694  1.00  0.00           H  
ATOM   3966 HG21 VAL 0 249       8.846  -0.972 -22.300  1.00  0.00           H  
ATOM   3967 HG22 VAL 0 249       9.622  -2.444 -21.537  1.00  0.00           H  
ATOM   3968 HG23 VAL 0 249       8.104  -1.976 -20.992  1.00  0.00           H  
ATOM   3969  N   THR 0 250      10.654   2.143 -19.006  1.00  0.00      R00  N  
ATOM   3970  CA  THR 0 250      11.382   2.821 -17.972  1.00  0.00      R00  C  
ATOM   3971  C   THR 0 250      10.553   3.788 -17.124  1.00  0.00      R00  C  
ATOM   3972  O   THR 0 250      10.815   4.009 -15.907  1.00  0.00      R00  O  
ATOM   3973  CB  THR 0 250      12.533   3.681 -18.612  1.00  0.00      R00  C  
ATOM   3974  OG1 THR 0 250      12.154   4.208 -19.906  1.00  0.00      R00  O  
ATOM   3975  CG2 THR 0 250      13.802   2.915 -18.996  1.00  0.00      R00  C  
ATOM   3976  H   THR 0 250      10.715   2.552 -19.928  1.00  0.00      R00  H  
ATOM   3977  HG1 THR 0 250      11.764   5.055 -19.679  1.00  0.00      R00  H  
ATOM   3978  HA  THR 0 250      11.733   2.083 -17.251  1.00  0.00           H  
ATOM   3979  HB  THR 0 250      12.828   4.393 -17.842  1.00  0.00           H  
ATOM   3980 HG21 THR 0 250      14.325   2.467 -18.152  1.00  0.00           H  
ATOM   3981 HG22 THR 0 250      13.573   2.108 -19.692  1.00  0.00           H  
ATOM   3982 HG23 THR 0 250      14.576   3.638 -19.253  1.00  0.00           H  
ATOM   3983  N   LYS 0 251       9.505   4.379 -17.784  1.00  0.00      R00  N  
ATOM   3984  CA  LYS 0 251       8.501   5.237 -17.130  1.00  0.00      R00  C  
ATOM   3985  C   LYS 0 251       7.605   4.445 -16.216  1.00  0.00      R00  C  
ATOM   3986  O   LYS 0 251       7.214   5.008 -15.187  1.00  0.00      R00  O  
ATOM   3987  CB  LYS 0 251       7.565   5.940 -18.124  1.00  0.00      R00  C  
ATOM   3988  CG  LYS 0 251       8.350   6.817 -19.117  1.00  0.00      R00  C  
ATOM   3989  CD  LYS 0 251       7.469   7.369 -20.257  1.00  0.00      R00  C  
ATOM   3990  CE  LYS 0 251       8.396   8.245 -21.176  1.00  0.00      R00  C  
ATOM   3991  NZ  LYS 0 251       7.706   9.003 -22.226  1.00  0.00      R00  N1+
ATOM   3992  H   LYS 0 251       9.372   4.236 -18.775  1.00  0.00      R00  H  
ATOM   3993  HZ1 LYS 0 251       8.171   9.792 -22.652  1.00  0.00      R00  H  
ATOM   3994  HZ2 LYS 0 251       7.366   8.391 -22.954  1.00  0.00      R00  H  
ATOM   3995  HZ3 LYS 0 251       6.918   9.465 -21.795  1.00  0.00      R00  H  
ATOM   3996  HA  LYS 0 251       9.156   5.973 -16.662  1.00  0.00           H  
ATOM   3997  HB3 LYS 0 251       6.932   6.661 -17.608  1.00  0.00           H  
ATOM   3998  HB2 LYS 0 251       6.879   5.342 -18.724  1.00  0.00           H  
ATOM   3999  HG3 LYS 0 251       9.200   6.267 -19.522  1.00  0.00           H  
ATOM   4000  HG2 LYS 0 251       8.911   7.627 -18.652  1.00  0.00           H  
ATOM   4001  HD3 LYS 0 251       6.508   7.795 -19.969  1.00  0.00           H  
ATOM   4002  HD2 LYS 0 251       7.155   6.567 -20.925  1.00  0.00           H  
ATOM   4003  HE3 LYS 0 251       9.056   7.587 -21.741  1.00  0.00           H  
ATOM   4004  HE2 LYS 0 251       8.866   8.951 -20.490  1.00  0.00           H  
ATOM   4005  N   LEU 0 252       7.395   3.167 -16.565  1.00  0.00      R00  N  
ATOM   4006  CA  LEU 0 252       6.414   2.277 -15.921  1.00  0.00      R00  C  
ATOM   4007  C   LEU 0 252       7.076   1.707 -14.635  1.00  0.00      R00  C  
ATOM   4008  O   LEU 0 252       6.367   1.396 -13.736  1.00  0.00      R00  O  
ATOM   4009  CB  LEU 0 252       6.123   1.184 -16.924  1.00  0.00      R00  C  
ATOM   4010  CG  LEU 0 252       5.169   0.057 -16.455  1.00  0.00      R00  C  
ATOM   4011  CD1 LEU 0 252       3.758   0.565 -16.147  1.00  0.00      R00  C  
ATOM   4012  CD2 LEU 0 252       4.988  -1.009 -17.569  1.00  0.00      R00  C  
ATOM   4013  H   LEU 0 252       7.961   2.785 -17.310  1.00  0.00      R00  H  
ATOM   4014  HA  LEU 0 252       5.497   2.837 -15.738  1.00  0.00           H  
ATOM   4015  HB3 LEU 0 252       7.092   0.816 -17.262  1.00  0.00           H  
ATOM   4016  HB2 LEU 0 252       5.593   1.589 -17.786  1.00  0.00           H  
ATOM   4017  HG  LEU 0 252       5.584  -0.479 -15.601  1.00  0.00           H  
ATOM   4018 HD11 LEU 0 252       3.043   0.378 -16.949  1.00  0.00           H  
ATOM   4019 HD12 LEU 0 252       3.305   0.116 -15.263  1.00  0.00           H  
ATOM   4020 HD13 LEU 0 252       3.741   1.627 -15.901  1.00  0.00           H  
ATOM   4021 HD21 LEU 0 252       3.980  -1.227 -17.922  1.00  0.00           H  
ATOM   4022 HD22 LEU 0 252       5.553  -0.856 -18.488  1.00  0.00           H  
ATOM   4023 HD23 LEU 0 252       5.331  -1.952 -17.144  1.00  0.00           H  
ATOM   4024  N   VAL 0 253       8.425   1.527 -14.673  1.00  0.00      R00  N  
ATOM   4025  CA  VAL 0 253       9.262   1.133 -13.551  1.00  0.00      R00  C  
ATOM   4026  C   VAL 0 253       9.143   2.033 -12.318  1.00  0.00      R00  C  
ATOM   4027  O   VAL 0 253       9.277   1.518 -11.190  1.00  0.00      R00  O  
ATOM   4028  CB  VAL 0 253      10.773   0.908 -13.959  1.00  0.00      R00  C  
ATOM   4029  CG1 VAL 0 253      11.865   0.930 -12.913  1.00  0.00      R00  C  
ATOM   4030  CG2 VAL 0 253      10.954  -0.371 -14.748  1.00  0.00      R00  C  
ATOM   4031  H   VAL 0 253       8.906   1.713 -15.541  1.00  0.00      R00  H  
ATOM   4032  HA  VAL 0 253       8.782   0.197 -13.266  1.00  0.00           H  
ATOM   4033  HB  VAL 0 253      11.125   1.649 -14.677  1.00  0.00           H  
ATOM   4034 HG11 VAL 0 253      12.740   0.476 -13.378  1.00  0.00           H  
ATOM   4035 HG12 VAL 0 253      12.273   1.905 -12.649  1.00  0.00           H  
ATOM   4036 HG13 VAL 0 253      11.584   0.291 -12.075  1.00  0.00           H  
ATOM   4037 HG21 VAL 0 253      11.948  -0.202 -15.161  1.00  0.00           H  
ATOM   4038 HG22 VAL 0 253      11.024  -1.340 -14.254  1.00  0.00           H  
ATOM   4039 HG23 VAL 0 253      10.249  -0.559 -15.558  1.00  0.00           H  
ATOM   4040  N   LEU 0 254       8.979   3.390 -12.553  1.00  0.00      R00  N  
ATOM   4041  CA  LEU 0 254       8.704   4.484 -11.606  1.00  0.00      R00  C  
ATOM   4042  C   LEU 0 254       7.207   4.679 -11.340  1.00  0.00      R00  C  
ATOM   4043  O   LEU 0 254       6.974   5.380 -10.309  1.00  0.00      R00  O  
ATOM   4044  CB  LEU 0 254       9.372   5.789 -12.140  1.00  0.00      R00  C  
ATOM   4045  CG  LEU 0 254      10.851   5.563 -12.690  1.00  0.00      R00  C  
ATOM   4046  CD1 LEU 0 254      11.467   6.829 -13.296  1.00  0.00      R00  C  
ATOM   4047  CD2 LEU 0 254      11.811   4.925 -11.685  1.00  0.00      R00  C  
ATOM   4048  H   LEU 0 254       8.806   3.619 -13.521  1.00  0.00      R00  H  
ATOM   4049  HA  LEU 0 254       9.155   4.204 -10.654  1.00  0.00           H  
ATOM   4050  HB3 LEU 0 254       9.299   6.539 -11.352  1.00  0.00           H  
ATOM   4051  HB2 LEU 0 254       8.695   6.100 -12.936  1.00  0.00           H  
ATOM   4052  HG  LEU 0 254      10.817   4.874 -13.535  1.00  0.00           H  
ATOM   4053 HD11 LEU 0 254      12.153   7.330 -12.612  1.00  0.00           H  
ATOM   4054 HD12 LEU 0 254      11.911   6.586 -14.261  1.00  0.00           H  
ATOM   4055 HD13 LEU 0 254      10.635   7.470 -13.588  1.00  0.00           H  
ATOM   4056 HD21 LEU 0 254      11.575   3.936 -11.293  1.00  0.00           H  
ATOM   4057 HD22 LEU 0 254      12.765   4.871 -12.209  1.00  0.00           H  
ATOM   4058 HD23 LEU 0 254      11.917   5.633 -10.863  1.00  0.00           H  
ATOM   4059  N   THR 0 255       6.225   4.088 -12.082  1.00  0.00      R00  N  
ATOM   4060  CA  THR 0 255       4.827   4.110 -11.587  1.00  0.00      R00  C  
ATOM   4061  C   THR 0 255       4.360   2.817 -10.862  1.00  0.00      R00  C  
ATOM   4062  O   THR 0 255       3.770   3.011  -9.789  1.00  0.00      R00  O  
ATOM   4063  CB  THR 0 255       3.829   4.307 -12.687  1.00  0.00      R00  C  
ATOM   4064  OG1 THR 0 255       3.922   3.255 -13.627  1.00  0.00      R00  O  
ATOM   4065  CG2 THR 0 255       3.806   5.630 -13.516  1.00  0.00      R00  C  
ATOM   4066  H   THR 0 255       6.240   3.395 -12.817  1.00  0.00      R00  H  
ATOM   4067  HG1 THR 0 255       3.219   3.283 -14.280  1.00  0.00      R00  H  
ATOM   4068  HA  THR 0 255       4.674   5.002 -10.979  1.00  0.00           H  
ATOM   4069  HB  THR 0 255       2.865   4.253 -12.180  1.00  0.00           H  
ATOM   4070 HG21 THR 0 255       3.010   5.647 -14.260  1.00  0.00           H  
ATOM   4071 HG22 THR 0 255       3.771   6.536 -12.912  1.00  0.00           H  
ATOM   4072 HG23 THR 0 255       4.694   5.671 -14.147  1.00  0.00           H  
ATOM   4073  N   VAL 0 256       4.838   1.630 -11.236  1.00  0.00      R00  N  
ATOM   4074  CA  VAL 0 256       4.384   0.416 -10.604  1.00  0.00      R00  C  
ATOM   4075  C   VAL 0 256       4.938   0.257  -9.153  1.00  0.00      R00  C  
ATOM   4076  O   VAL 0 256       4.294  -0.460  -8.432  1.00  0.00      R00  O  
ATOM   4077  CB  VAL 0 256       5.013  -0.857 -11.236  1.00  0.00      R00  C  
ATOM   4078  CG1 VAL 0 256       4.382  -1.113 -12.569  1.00  0.00      R00  C  
ATOM   4079  CG2 VAL 0 256       6.551  -0.923 -11.297  1.00  0.00      R00  C  
ATOM   4080  H   VAL 0 256       5.306   1.494 -12.121  1.00  0.00      R00  H  
ATOM   4081  HA  VAL 0 256       3.297   0.340 -10.646  1.00  0.00           H  
ATOM   4082  HB  VAL 0 256       4.713  -1.687 -10.596  1.00  0.00           H  
ATOM   4083 HG11 VAL 0 256       4.493  -2.193 -12.671  1.00  0.00           H  
ATOM   4084 HG12 VAL 0 256       3.321  -0.885 -12.667  1.00  0.00           H  
ATOM   4085 HG13 VAL 0 256       4.930  -0.739 -13.434  1.00  0.00           H  
ATOM   4086 HG21 VAL 0 256       6.877  -1.321 -10.336  1.00  0.00           H  
ATOM   4087 HG22 VAL 0 256       6.954  -1.518 -12.116  1.00  0.00           H  
ATOM   4088 HG23 VAL 0 256       6.970   0.079 -11.382  1.00  0.00           H  
ATOM   4089  N   ILE 0 257       6.008   0.955  -8.762  1.00  0.00      R00  N  
ATOM   4090  CA  ILE 0 257       6.598   0.912  -7.399  1.00  0.00      R00  C  
ATOM   4091  C   ILE 0 257       5.981   2.015  -6.480  1.00  0.00      R00  C  
ATOM   4092  O   ILE 0 257       6.206   2.038  -5.246  1.00  0.00      R00  O  
ATOM   4093  CB  ILE 0 257       8.158   1.168  -7.543  1.00  0.00      R00  C  
ATOM   4094  CG2 ILE 0 257       8.801  -0.039  -8.198  1.00  0.00      R00  C  
ATOM   4095  CG1 ILE 0 257       8.618   2.538  -8.247  1.00  0.00      R00  C  
ATOM   4096  CD1 ILE 0 257       8.627   3.781  -7.319  1.00  0.00      R00  C  
ATOM   4097  H   ILE 0 257       6.504   1.481  -9.467  1.00  0.00      R00  H  
ATOM   4098  HA  ILE 0 257       6.394  -0.003  -6.843  1.00  0.00           H  
ATOM   4099  HB  ILE 0 257       8.579   1.232  -6.540  1.00  0.00           H  
ATOM   4100 HG21 ILE 0 257       9.886  -0.122  -8.133  1.00  0.00           H  
ATOM   4101 HG22 ILE 0 257       8.476  -0.943  -7.683  1.00  0.00           H  
ATOM   4102 HG23 ILE 0 257       8.589  -0.111  -9.265  1.00  0.00           H  
ATOM   4103 HG13 ILE 0 257       8.260   2.673  -9.268  1.00  0.00           H  
ATOM   4104 HG12 ILE 0 257       9.683   2.360  -8.393  1.00  0.00           H  
ATOM   4105 HD11 ILE 0 257       9.494   4.435  -7.416  1.00  0.00           H  
ATOM   4106 HD12 ILE 0 257       7.719   4.372  -7.441  1.00  0.00           H  
ATOM   4107 HD13 ILE 0 257       8.675   3.354  -6.317  1.00  0.00           H  
ATOM   4108  N   ALA 0 258       5.207   2.926  -7.076  1.00  0.00      R00  N  
ATOM   4109  CA  ALA 0 258       4.569   4.044  -6.414  1.00  0.00      R00  C  
ATOM   4110  C   ALA 0 258       3.731   3.607  -5.169  1.00  0.00      R00  C  
ATOM   4111  O   ALA 0 258       3.976   4.143  -4.100  1.00  0.00      R00  O  
ATOM   4112  CB  ALA 0 258       3.719   4.944  -7.404  1.00  0.00      R00  C  
ATOM   4113  H   ALA 0 258       5.065   2.755  -8.061  1.00  0.00      R00  H  
ATOM   4114  HA  ALA 0 258       5.381   4.690  -6.081  1.00  0.00           H  
ATOM   4115  HB1 ALA 0 258       2.719   4.542  -7.570  1.00  0.00           H  
ATOM   4116  HB2 ALA 0 258       3.704   5.940  -6.963  1.00  0.00           H  
ATOM   4117  HB3 ALA 0 258       4.148   4.966  -8.406  1.00  0.00           H  
ATOM   4118  N   VAL 0 259       2.849   2.562  -5.293  1.00  0.00      R00  N  
ATOM   4119  CA  VAL 0 259       1.974   2.030  -4.254  1.00  0.00      R00  C  
ATOM   4120  C   VAL 0 259       2.722   1.269  -3.205  1.00  0.00      R00  C  
ATOM   4121  O   VAL 0 259       2.295   1.331  -2.058  1.00  0.00      R00  O  
ATOM   4122  CB  VAL 0 259       0.777   1.049  -4.727  1.00  0.00      R00  C  
ATOM   4123  CG1 VAL 0 259      -0.281   1.821  -5.574  1.00  0.00      R00  C  
ATOM   4124  CG2 VAL 0 259       1.280  -0.294  -5.435  1.00  0.00      R00  C  
ATOM   4125  H   VAL 0 259       2.601   2.153  -6.183  1.00  0.00      R00  H  
ATOM   4126  HA  VAL 0 259       1.470   2.917  -3.871  1.00  0.00           H  
ATOM   4127  HB  VAL 0 259       0.223   0.712  -3.851  1.00  0.00           H  
ATOM   4128 HG11 VAL 0 259      -0.685   2.506  -4.829  1.00  0.00           H  
ATOM   4129 HG12 VAL 0 259       0.144   2.388  -6.401  1.00  0.00           H  
ATOM   4130 HG13 VAL 0 259      -1.054   1.113  -5.873  1.00  0.00           H  
ATOM   4131 HG21 VAL 0 259       1.829  -0.071  -6.349  1.00  0.00           H  
ATOM   4132 HG22 VAL 0 259       1.765  -0.943  -4.706  1.00  0.00           H  
ATOM   4133 HG23 VAL 0 259       0.494  -0.922  -5.855  1.00  0.00           H  
ATOM   4134  N   TYR 0 260       3.871   0.630  -3.527  1.00  0.00      R00  N  
ATOM   4135  CA  TYR 0 260       4.762   0.070  -2.521  1.00  0.00      R00  C  
ATOM   4136  C   TYR 0 260       5.283   1.164  -1.583  1.00  0.00      R00  C  
ATOM   4137  O   TYR 0 260       5.049   1.136  -0.397  1.00  0.00      R00  O  
ATOM   4138  CB  TYR 0 260       5.935  -0.714  -3.216  1.00  0.00      R00  C  
ATOM   4139  CG  TYR 0 260       5.420  -1.907  -4.043  1.00  0.00      R00  C  
ATOM   4140  CD1 TYR 0 260       4.707  -1.673  -5.258  1.00  0.00      R00  C  
ATOM   4141  CE1 TYR 0 260       4.216  -2.684  -6.077  1.00  0.00      R00  C  
ATOM   4142  CD2 TYR 0 260       5.588  -3.284  -3.571  1.00  0.00      R00  C  
ATOM   4143  CE2 TYR 0 260       5.072  -4.264  -4.492  1.00  0.00      R00  C  
ATOM   4144  CZ  TYR 0 260       4.382  -4.023  -5.670  1.00  0.00      R00  C  
ATOM   4145  OH  TYR 0 260       3.846  -5.076  -6.344  1.00  0.00      R00  O  
ATOM   4146  H   TYR 0 260       4.326   0.848  -4.403  1.00  0.00      R00  H  
ATOM   4147  HH  TYR 0 260       3.929  -5.953  -5.965  1.00  0.00      R00  H  
ATOM   4148  HA  TYR 0 260       4.102  -0.626  -2.002  1.00  0.00           H  
ATOM   4149  HB3 TYR 0 260       6.517  -1.058  -2.361  1.00  0.00           H  
ATOM   4150  HB2 TYR 0 260       6.625  -0.114  -3.808  1.00  0.00           H  
ATOM   4151  HD1 TYR 0 260       4.564  -0.698  -5.699  1.00  0.00           H  
ATOM   4152  HE1 TYR 0 260       3.573  -2.532  -6.931  1.00  0.00           H  
ATOM   4153  HD2 TYR 0 260       6.057  -3.466  -2.616  1.00  0.00           H  
ATOM   4154  HE2 TYR 0 260       5.136  -5.302  -4.202  1.00  0.00           H  
ATOM   4155  N   VAL 0 261       5.929   2.187  -2.201  1.00  0.00      R00  N  
ATOM   4156  CA  VAL 0 261       6.818   3.071  -1.517  1.00  0.00      R00  C  
ATOM   4157  C   VAL 0 261       6.038   4.332  -0.878  1.00  0.00      R00  C  
ATOM   4158  O   VAL 0 261       6.502   4.820   0.127  1.00  0.00      R00  O  
ATOM   4159  CB  VAL 0 261       8.097   3.496  -2.342  1.00  0.00      R00  C  
ATOM   4160  CG1 VAL 0 261       8.944   2.239  -2.704  1.00  0.00      R00  C  
ATOM   4161  CG2 VAL 0 261       7.682   4.369  -3.599  1.00  0.00      R00  C  
ATOM   4162  H   VAL 0 261       6.023   2.400  -3.184  1.00  0.00      R00  H  
ATOM   4163  HA  VAL 0 261       7.173   2.446  -0.698  1.00  0.00           H  
ATOM   4164  HB  VAL 0 261       8.721   4.015  -1.615  1.00  0.00           H  
ATOM   4165 HG11 VAL 0 261       9.650   2.514  -3.488  1.00  0.00           H  
ATOM   4166 HG12 VAL 0 261       9.660   1.877  -1.966  1.00  0.00           H  
ATOM   4167 HG13 VAL 0 261       8.446   1.406  -3.201  1.00  0.00           H  
ATOM   4168 HG21 VAL 0 261       8.019   3.897  -4.522  1.00  0.00           H  
ATOM   4169 HG22 VAL 0 261       6.606   4.394  -3.769  1.00  0.00           H  
ATOM   4170 HG23 VAL 0 261       8.113   5.369  -3.545  1.00  0.00           H  
ATOM   4171  N   LEU 0 262       4.866   4.724  -1.440  1.00  0.00      R00  N  
ATOM   4172  CA  LEU 0 262       4.134   5.964  -0.922  1.00  0.00      R00  C  
ATOM   4173  C   LEU 0 262       2.785   5.685  -0.212  1.00  0.00      R00  C  
ATOM   4174  O   LEU 0 262       2.112   6.623   0.316  1.00  0.00      R00  O  
ATOM   4175  CB  LEU 0 262       4.008   7.119  -1.991  1.00  0.00      R00  C  
ATOM   4176  CG  LEU 0 262       5.270   7.576  -2.788  1.00  0.00      R00  C  
ATOM   4177  CD1 LEU 0 262       4.905   8.503  -3.928  1.00  0.00      R00  C  
ATOM   4178  CD2 LEU 0 262       6.327   8.229  -1.879  1.00  0.00      R00  C  
ATOM   4179  H   LEU 0 262       4.673   4.491  -2.404  1.00  0.00      R00  H  
ATOM   4180  HA  LEU 0 262       4.636   6.382  -0.050  1.00  0.00           H  
ATOM   4181  HB3 LEU 0 262       3.661   8.021  -1.487  1.00  0.00           H  
ATOM   4182  HB2 LEU 0 262       3.204   6.815  -2.661  1.00  0.00           H  
ATOM   4183  HG  LEU 0 262       5.700   6.734  -3.331  1.00  0.00           H  
ATOM   4184 HD11 LEU 0 262       5.072   8.090  -4.923  1.00  0.00           H  
ATOM   4185 HD12 LEU 0 262       3.832   8.692  -3.918  1.00  0.00           H  
ATOM   4186 HD13 LEU 0 262       5.373   9.459  -3.693  1.00  0.00           H  
ATOM   4187 HD21 LEU 0 262       7.012   8.876  -2.428  1.00  0.00           H  
ATOM   4188 HD22 LEU 0 262       5.909   8.782  -1.038  1.00  0.00           H  
ATOM   4189 HD23 LEU 0 262       7.050   7.523  -1.471  1.00  0.00           H  
ATOM   4190  N   CYS 0 263       2.397   4.431  -0.341  1.00  0.00      R00  N  
ATOM   4191  CA  CYS 0 263       1.166   3.897   0.129  1.00  0.00      R00  C  
ATOM   4192  C   CYS 0 263       1.409   2.764   1.272  1.00  0.00      R00  C  
ATOM   4193  O   CYS 0 263       0.956   2.997   2.449  1.00  0.00      R00  O  
ATOM   4194  CB  CYS 0 263       0.130   3.430  -0.942  1.00  0.00      R00  C  
ATOM   4195  SG  CYS 0 263       0.035   4.843  -2.067  1.00  0.00      R00  S  
ATOM   4196  H   CYS 0 263       3.014   3.732  -0.729  1.00  0.00      R00  H  
ATOM   4197  HA  CYS 0 263       0.600   4.688   0.621  1.00  0.00           H  
ATOM   4198  HB3 CYS 0 263      -0.847   3.185  -0.525  1.00  0.00           H  
ATOM   4199  HB2 CYS 0 263       0.486   2.593  -1.542  1.00  0.00           H  
ATOM   4200  HG  CYS 0 263      -0.794   5.572  -1.315  1.00  0.00           H  
ATOM   4201  N   TRP 0 264       2.097   1.665   0.947  1.00  0.00      R00  N  
ATOM   4202  CA  TRP 0 264       2.121   0.503   1.863  1.00  0.00      R00  C  
ATOM   4203  C   TRP 0 264       3.327   0.529   2.797  1.00  0.00      R00  C  
ATOM   4204  O   TRP 0 264       3.280   0.261   4.015  1.00  0.00      R00  O  
ATOM   4205  CB  TRP 0 264       2.086  -0.821   1.136  1.00  0.00      R00  C  
ATOM   4206  CG  TRP 0 264       0.904  -1.015   0.256  1.00  0.00      R00  C  
ATOM   4207  CD2 TRP 0 264       0.799  -1.858  -0.890  1.00  0.00      R00  C  
ATOM   4208  CE2 TRP 0 264      -0.569  -1.859  -1.299  1.00  0.00      R00  C  
ATOM   4209  CE3 TRP 0 264       1.779  -2.579  -1.627  1.00  0.00      R00  C  
ATOM   4210  CD1 TRP 0 264      -0.368  -0.627   0.573  1.00  0.00      R00  C  
ATOM   4211  NE1 TRP 0 264      -1.213  -1.113  -0.429  1.00  0.00      R00  N  
ATOM   4212  CZ2 TRP 0 264      -0.972  -2.647  -2.387  1.00  0.00      R00  C  
ATOM   4213  CZ3 TRP 0 264       1.355  -3.263  -2.777  1.00  0.00      R00  C  
ATOM   4214  CH2 TRP 0 264      -0.039  -3.336  -3.144  1.00  0.00      R00  C  
ATOM   4215  H   TRP 0 264       2.516   1.482   0.047  1.00  0.00      R00  H  
ATOM   4216  HE1 TRP 0 264      -2.189  -0.854  -0.441  1.00  0.00      R00  H  
ATOM   4217  HA  TRP 0 264       1.356   0.550   2.638  1.00  0.00           H  
ATOM   4218  HB3 TRP 0 264       2.096  -1.643   1.851  1.00  0.00           H  
ATOM   4219  HB2 TRP 0 264       3.002  -0.894   0.549  1.00  0.00           H  
ATOM   4220  HE3 TRP 0 264       2.795  -2.339  -1.351  1.00  0.00           H  
ATOM   4221  HD1 TRP 0 264      -0.694  -0.035   1.415  1.00  0.00           H  
ATOM   4222  HZ2 TRP 0 264      -2.017  -2.684  -2.661  1.00  0.00           H  
ATOM   4223  HZ3 TRP 0 264       2.053  -3.687  -3.483  1.00  0.00           H  
ATOM   4224  HH2 TRP 0 264      -0.335  -3.961  -3.974  1.00  0.00           H  
ATOM   4225  N   LEU 0 265       4.511   0.951   2.262  1.00  0.00      R00  N  
ATOM   4226  CA  LEU 0 265       5.734   1.140   3.064  1.00  0.00      R00  C  
ATOM   4227  C   LEU 0 265       5.608   2.039   4.322  1.00  0.00      R00  C  
ATOM   4228  O   LEU 0 265       6.245   1.775   5.318  1.00  0.00      R00  O  
ATOM   4229  CB  LEU 0 265       6.830   1.647   2.150  1.00  0.00      R00  C  
ATOM   4230  CG  LEU 0 265       8.250   1.691   2.809  1.00  0.00      R00  C  
ATOM   4231  CD1 LEU 0 265       8.682   0.359   3.415  1.00  0.00      R00  C  
ATOM   4232  CD2 LEU 0 265       9.213   2.255   1.688  1.00  0.00      R00  C  
ATOM   4233  H   LEU 0 265       4.540   1.194   1.282  1.00  0.00      R00  H  
ATOM   4234  HA  LEU 0 265       5.852   0.105   3.385  1.00  0.00           H  
ATOM   4235  HB3 LEU 0 265       6.687   2.684   1.846  1.00  0.00           H  
ATOM   4236  HB2 LEU 0 265       6.948   0.964   1.309  1.00  0.00           H  
ATOM   4237  HG  LEU 0 265       8.293   2.477   3.562  1.00  0.00           H  
ATOM   4238 HD11 LEU 0 265       8.869   0.352   4.489  1.00  0.00           H  
ATOM   4239 HD12 LEU 0 265       7.959  -0.444   3.267  1.00  0.00           H  
ATOM   4240 HD13 LEU 0 265       9.614   0.059   2.937  1.00  0.00           H  
ATOM   4241 HD21 LEU 0 265       8.744   2.290   0.704  1.00  0.00           H  
ATOM   4242 HD22 LEU 0 265       9.494   3.272   1.960  1.00  0.00           H  
ATOM   4243 HD23 LEU 0 265      10.137   1.679   1.738  1.00  0.00           H  
ATOM   4244  N   PRO 0 266       4.742   3.069   4.256  1.00  0.00      R00  N  
ATOM   4245  CA  PRO 0 266       4.274   3.727   5.495  1.00  0.00      R00  C  
ATOM   4246  C   PRO 0 266       3.727   2.923   6.634  1.00  0.00      R00  C  
ATOM   4247  O   PRO 0 266       3.999   3.101   7.831  1.00  0.00      R00  O  
ATOM   4248  CD  PRO 0 266       4.376   3.861   3.109  1.00  0.00      R00  C  
ATOM   4249  CB  PRO 0 266       3.225   4.752   5.101  1.00  0.00      R00  C  
ATOM   4250  CG  PRO 0 266       3.871   5.169   3.774  1.00  0.00      R00  C  
ATOM   4251  HD2 PRO 0 266       3.550   3.422   2.550  1.00  0.00           H  
ATOM   4252  HD3 PRO 0 266       5.151   4.082   2.374  1.00  0.00           H  
ATOM   4253  HA  PRO 0 266       5.187   4.171   5.890  1.00  0.00           H  
ATOM   4254  HB3 PRO 0 266       3.127   5.585   5.797  1.00  0.00           H  
ATOM   4255  HB2 PRO 0 266       2.269   4.269   4.901  1.00  0.00           H  
ATOM   4256  HG2 PRO 0 266       3.122   5.726   3.211  1.00  0.00           H  
ATOM   4257  HG3 PRO 0 266       4.673   5.854   4.049  1.00  0.00           H  
ATOM   4258  N   TYR 0 267       2.878   1.901   6.261  1.00  0.00      R00  N  
ATOM   4259  CA  TYR 0 267       2.276   0.898   7.193  1.00  0.00      R00  C  
ATOM   4260  C   TYR 0 267       3.487   0.033   7.732  1.00  0.00      R00  C  
ATOM   4261  O   TYR 0 267       3.612  -0.191   8.907  1.00  0.00      R00  O  
ATOM   4262  CB  TYR 0 267       1.106   0.103   6.568  1.00  0.00      R00  C  
ATOM   4263  CG  TYR 0 267       0.618  -1.070   7.453  1.00  0.00      R00  C  
ATOM   4264  CD1 TYR 0 267       1.079  -2.324   7.255  1.00  0.00      R00  C  
ATOM   4265  CE1 TYR 0 267       0.629  -3.394   8.024  1.00  0.00      R00  C  
ATOM   4266  CD2 TYR 0 267      -0.272  -0.809   8.492  1.00  0.00      R00  C  
ATOM   4267  CE2 TYR 0 267      -0.544  -1.802   9.423  1.00  0.00      R00  C  
ATOM   4268  CZ  TYR 0 267      -0.190  -3.080   9.121  1.00  0.00      R00  C  
ATOM   4269  OH  TYR 0 267      -0.676  -4.096   9.915  1.00  0.00      R00  O  
ATOM   4270  H   TYR 0 267       2.748   1.742   5.272  1.00  0.00      R00  H  
ATOM   4271  HH  TYR 0 267      -1.035  -3.780  10.747  1.00  0.00      R00  H  
ATOM   4272  HA  TYR 0 267       1.828   1.376   8.064  1.00  0.00           H  
ATOM   4273  HB3 TYR 0 267       1.353  -0.263   5.572  1.00  0.00           H  
ATOM   4274  HB2 TYR 0 267       0.253   0.777   6.488  1.00  0.00           H  
ATOM   4275  HD1 TYR 0 267       1.719  -2.628   6.440  1.00  0.00           H  
ATOM   4276  HE1 TYR 0 267       1.007  -4.376   7.778  1.00  0.00           H  
ATOM   4277  HD2 TYR 0 267      -0.573   0.219   8.632  1.00  0.00           H  
ATOM   4278  HE2 TYR 0 267      -1.263  -1.511  10.175  1.00  0.00           H  
ATOM   4279  N   TRP 0 268       4.404  -0.387   6.840  1.00  0.00      R00  N  
ATOM   4280  CA  TRP 0 268       5.532  -1.136   7.251  1.00  0.00      R00  C  
ATOM   4281  C   TRP 0 268       6.518  -0.355   8.071  1.00  0.00      R00  C  
ATOM   4282  O   TRP 0 268       7.331  -0.891   8.798  1.00  0.00      R00  O  
ATOM   4283  CB  TRP 0 268       6.124  -1.859   5.988  1.00  0.00      R00  C  
ATOM   4284  CG  TRP 0 268       5.114  -2.852   5.367  1.00  0.00      R00  C  
ATOM   4285  CD2 TRP 0 268       4.431  -4.016   6.012  1.00  0.00      R00  C  
ATOM   4286  CE2 TRP 0 268       3.468  -4.527   5.009  1.00  0.00      R00  C  
ATOM   4287  CE3 TRP 0 268       4.563  -4.729   7.205  1.00  0.00      R00  C  
ATOM   4288  CD1 TRP 0 268       4.578  -2.707   4.120  1.00  0.00      R00  C  
ATOM   4289  NE1 TRP 0 268       3.564  -3.647   3.937  1.00  0.00      R00  N  
ATOM   4290  CZ2 TRP 0 268       2.640  -5.606   5.301  1.00  0.00      R00  C  
ATOM   4291  CZ3 TRP 0 268       3.738  -5.812   7.468  1.00  0.00      R00  C  
ATOM   4292  CH2 TRP 0 268       2.747  -6.245   6.531  1.00  0.00      R00  C  
ATOM   4293  H   TRP 0 268       4.340  -0.048   5.890  1.00  0.00      R00  H  
ATOM   4294  HE1 TRP 0 268       3.118  -3.835   3.050  1.00  0.00      R00  H  
ATOM   4295  HA  TRP 0 268       5.145  -1.966   7.843  1.00  0.00           H  
ATOM   4296  HB3 TRP 0 268       7.018  -2.380   6.330  1.00  0.00           H  
ATOM   4297  HB2 TRP 0 268       6.655  -1.205   5.297  1.00  0.00           H  
ATOM   4298  HE3 TRP 0 268       5.410  -4.524   7.842  1.00  0.00           H  
ATOM   4299  HD1 TRP 0 268       4.917  -1.920   3.462  1.00  0.00           H  
ATOM   4300  HZ2 TRP 0 268       1.943  -5.938   4.547  1.00  0.00           H  
ATOM   4301  HZ3 TRP 0 268       3.907  -6.287   8.423  1.00  0.00           H  
ATOM   4302  HH2 TRP 0 268       1.956  -6.956   6.716  1.00  0.00           H  
ATOM   4303  N   ALA 0 269       6.520   0.983   7.914  1.00  0.00      R00  N  
ATOM   4304  CA  ALA 0 269       7.278   1.944   8.724  1.00  0.00      R00  C  
ATOM   4305  C   ALA 0 269       6.664   2.148  10.127  1.00  0.00      R00  C  
ATOM   4306  O   ALA 0 269       7.264   2.805  10.952  1.00  0.00      R00  O  
ATOM   4307  CB  ALA 0 269       7.387   3.327   8.042  1.00  0.00      R00  C  
ATOM   4308  H   ALA 0 269       5.977   1.429   7.189  1.00  0.00      R00  H  
ATOM   4309  HA  ALA 0 269       8.301   1.570   8.748  1.00  0.00           H  
ATOM   4310  HB1 ALA 0 269       6.391   3.768   8.081  1.00  0.00           H  
ATOM   4311  HB2 ALA 0 269       8.143   3.935   8.539  1.00  0.00           H  
ATOM   4312  HB3 ALA 0 269       7.779   3.171   7.037  1.00  0.00           H  
ATOM   4313  N   CYS 0 270       5.442   1.642  10.356  1.00  0.00      R00  N  
ATOM   4314  CA  CYS 0 270       4.798   1.713  11.624  1.00  0.00      R00  C  
ATOM   4315  C   CYS 0 270       5.060   0.436  12.407  1.00  0.00      R00  C  
ATOM   4316  O   CYS 0 270       5.513   0.421  13.571  1.00  0.00      R00  O  
ATOM   4317  CB  CYS 0 270       3.315   2.057  11.525  1.00  0.00      R00  C  
ATOM   4318  SG  CYS 0 270       3.114   3.779  11.001  1.00  0.00      R00  S  
ATOM   4319  H   CYS 0 270       4.983   1.296   9.525  1.00  0.00      R00  H  
ATOM   4320  HA  CYS 0 270       5.208   2.499  12.259  1.00  0.00           H  
ATOM   4321  HB3 CYS 0 270       2.690   1.994  12.416  1.00  0.00           H  
ATOM   4322  HB2 CYS 0 270       2.706   1.357  10.954  1.00  0.00           H  
ATOM   4323  HG  CYS 0 270       3.604   3.556   9.778  1.00  0.00           H  
ATOM   4324  N   GLN 0 271       5.022  -0.646  11.613  1.00  0.00      R00  N  
ATOM   4325  CA  GLN 0 271       5.480  -1.971  11.982  1.00  0.00      R00  C  
ATOM   4326  C   GLN 0 271       6.908  -2.146  12.494  1.00  0.00      R00  C  
ATOM   4327  O   GLN 0 271       7.271  -2.769  13.507  1.00  0.00      R00  O  
ATOM   4328  CB  GLN 0 271       5.361  -2.943  10.806  1.00  0.00      R00  C  
ATOM   4329  CG  GLN 0 271       3.853  -3.321  10.455  1.00  0.00      R00  C  
ATOM   4330  CD  GLN 0 271       3.208  -4.406  11.454  1.00  0.00      R00  C  
ATOM   4331  OE1 GLN 0 271       3.859  -4.738  12.399  1.00  0.00      R00  O  
ATOM   4332  NE2 GLN 0 271       2.110  -5.042  11.119  1.00  0.00      R00  N  
ATOM   4333  H   GLN 0 271       4.552  -0.661  10.719  1.00  0.00      R00  H  
ATOM   4334 HE21 GLN 0 271       1.797  -5.782  11.730  1.00  0.00      R00  H  
ATOM   4335 HE22 GLN 0 271       1.485  -4.692  10.407  1.00  0.00      R00  H  
ATOM   4336  HA  GLN 0 271       4.793  -2.321  12.753  1.00  0.00           H  
ATOM   4337  HB3 GLN 0 271       5.952  -3.842  10.986  1.00  0.00           H  
ATOM   4338  HB2 GLN 0 271       5.831  -2.450   9.955  1.00  0.00           H  
ATOM   4339  HG3 GLN 0 271       3.789  -3.797   9.476  1.00  0.00           H  
ATOM   4340  HG2 GLN 0 271       3.201  -2.449  10.419  1.00  0.00           H  
ATOM   4341  N   VAL 0 272       7.857  -1.539  11.704  1.00  0.00      R00  N  
ATOM   4342  CA  VAL 0 272       9.256  -1.620  12.150  1.00  0.00      R00  C  
ATOM   4343  C   VAL 0 272       9.569  -0.769  13.375  1.00  0.00      R00  C  
ATOM   4344  O   VAL 0 272      10.570  -1.033  13.986  1.00  0.00      R00  O  
ATOM   4345  CB  VAL 0 272      10.156  -0.977  11.025  1.00  0.00      R00  C  
ATOM   4346  CG1 VAL 0 272      10.400  -1.962   9.863  1.00  0.00      R00  C  
ATOM   4347  CG2 VAL 0 272      10.021   0.441  10.570  1.00  0.00      R00  C  
ATOM   4348  H   VAL 0 272       7.601  -1.029  10.870  1.00  0.00      R00  H  
ATOM   4349  HA  VAL 0 272       9.535  -2.652  12.363  1.00  0.00           H  
ATOM   4350  HB  VAL 0 272      11.185  -0.948  11.384  1.00  0.00           H  
ATOM   4351 HG11 VAL 0 272      11.373  -1.892   9.377  1.00  0.00           H  
ATOM   4352 HG12 VAL 0 272      10.401  -2.997  10.203  1.00  0.00           H  
ATOM   4353 HG13 VAL 0 272       9.613  -1.937   9.109  1.00  0.00           H  
ATOM   4354 HG21 VAL 0 272       8.979   0.750  10.658  1.00  0.00           H  
ATOM   4355 HG22 VAL 0 272      10.620   1.088  11.210  1.00  0.00           H  
ATOM   4356 HG23 VAL 0 272      10.278   0.496   9.512  1.00  0.00           H  
ATOM   4357  N   ALA 0 273       8.677   0.210  13.676  1.00  0.00      R00  N  
ATOM   4358  CA  ALA 0 273       8.868   1.057  14.884  1.00  0.00      R00  C  
ATOM   4359  C   ALA 0 273       8.308   0.428  16.134  1.00  0.00      R00  C  
ATOM   4360  O   ALA 0 273       8.491   0.964  17.258  1.00  0.00      R00  O  
ATOM   4361  CB  ALA 0 273       8.177   2.362  14.544  1.00  0.00      R00  C  
ATOM   4362  H   ALA 0 273       7.846   0.328  13.113  1.00  0.00      R00  H  
ATOM   4363  HA  ALA 0 273       9.926   1.262  15.052  1.00  0.00           H  
ATOM   4364  HB1 ALA 0 273       8.513   2.790  13.599  1.00  0.00           H  
ATOM   4365  HB2 ALA 0 273       7.123   2.108  14.427  1.00  0.00           H  
ATOM   4366  HB3 ALA 0 273       8.103   3.121  15.323  1.00  0.00           H  
ATOM   4367  N   LEU 0 274       7.778  -0.843  16.071  1.00  0.00      R00  N  
ATOM   4368  CA  LEU 0 274       7.457  -1.669  17.211  1.00  0.00      R00  C  
ATOM   4369  C   LEU 0 274       8.728  -2.350  17.798  1.00  0.00      R00  C  
ATOM   4370  O   LEU 0 274       8.649  -2.662  18.971  1.00  0.00      R00  O  
ATOM   4371  CB  LEU 0 274       6.426  -2.755  16.805  1.00  0.00      R00  C  
ATOM   4372  CG  LEU 0 274       5.098  -2.289  16.095  1.00  0.00      R00  C  
ATOM   4373  CD1 LEU 0 274       4.230  -3.414  15.521  1.00  0.00      R00  C  
ATOM   4374  CD2 LEU 0 274       4.243  -1.199  16.960  1.00  0.00      R00  C  
ATOM   4375  H   LEU 0 274       7.660  -1.280  15.168  1.00  0.00      R00  H  
ATOM   4376  HA  LEU 0 274       7.061  -0.972  17.949  1.00  0.00           H  
ATOM   4377  HB3 LEU 0 274       6.092  -3.212  17.737  1.00  0.00           H  
ATOM   4378  HB2 LEU 0 274       6.921  -3.564  16.267  1.00  0.00           H  
ATOM   4379  HG  LEU 0 274       5.479  -1.817  15.189  1.00  0.00           H  
ATOM   4380 HD11 LEU 0 274       3.174  -3.193  15.672  1.00  0.00           H  
ATOM   4381 HD12 LEU 0 274       4.311  -3.535  14.441  1.00  0.00           H  
ATOM   4382 HD13 LEU 0 274       4.408  -4.359  16.033  1.00  0.00           H  
ATOM   4383 HD21 LEU 0 274       4.436  -0.215  16.533  1.00  0.00           H  
ATOM   4384 HD22 LEU 0 274       3.169  -1.339  16.840  1.00  0.00           H  
ATOM   4385 HD23 LEU 0 274       4.500  -1.076  18.012  1.00  0.00           H  
ATOM   4386  N   ILE 0 275       9.728  -2.487  16.912  1.00  0.00      R00  N  
ATOM   4387  CA  ILE 0 275      11.070  -2.878  17.275  1.00  0.00      R00  C  
ATOM   4388  C   ILE 0 275      11.793  -1.745  18.011  1.00  0.00      R00  C  
ATOM   4389  O   ILE 0 275      12.595  -2.046  18.918  1.00  0.00      R00  O  
ATOM   4390  CB  ILE 0 275      12.004  -3.206  16.020  1.00  0.00      R00  C  
ATOM   4391  CG2 ILE 0 275      13.233  -4.032  16.413  1.00  0.00      R00  C  
ATOM   4392  CG1 ILE 0 275      11.183  -3.918  14.942  1.00  0.00      R00  C  
ATOM   4393  CD1 ILE 0 275      11.838  -4.094  13.558  1.00  0.00      R00  C  
ATOM   4394  H   ILE 0 275       9.560  -2.299  15.933  1.00  0.00      R00  H  
ATOM   4395  HA  ILE 0 275      11.075  -3.739  17.942  1.00  0.00           H  
ATOM   4396  HB  ILE 0 275      12.379  -2.299  15.546  1.00  0.00           H  
ATOM   4397 HG21 ILE 0 275      12.881  -4.891  16.984  1.00  0.00           H  
ATOM   4398 HG22 ILE 0 275      13.814  -4.515  15.627  1.00  0.00           H  
ATOM   4399 HG23 ILE 0 275      13.960  -3.583  17.090  1.00  0.00           H  
ATOM   4400 HG13 ILE 0 275      10.234  -3.416  14.756  1.00  0.00           H  
ATOM   4401 HG12 ILE 0 275      10.747  -4.825  15.360  1.00  0.00           H  
ATOM   4402 HD11 ILE 0 275      11.754  -3.167  12.991  1.00  0.00           H  
ATOM   4403 HD12 ILE 0 275      12.842  -4.518  13.530  1.00  0.00           H  
ATOM   4404 HD13 ILE 0 275      11.218  -4.813  13.023  1.00  0.00           H  
ATOM   4405  N   TYR 0 276      11.541  -0.496  17.589  1.00  0.00      R00  N  
ATOM   4406  CA  TYR 0 276      12.575   0.468  17.946  1.00  0.00      R00  C  
ATOM   4407  C   TYR 0 276      12.009   1.374  19.144  1.00  0.00      R00  C  
ATOM   4408  O   TYR 0 276      12.793   1.755  20.005  1.00  0.00      R00  O  
ATOM   4409  CB  TYR 0 276      13.137   1.335  16.831  1.00  0.00      R00  C  
ATOM   4410  CG  TYR 0 276      13.660   0.530  15.621  1.00  0.00      R00  C  
ATOM   4411  CD1 TYR 0 276      14.763  -0.334  15.900  1.00  0.00      R00  C  
ATOM   4412  CE1 TYR 0 276      15.271  -1.248  14.980  1.00  0.00      R00  C  
ATOM   4413  CD2 TYR 0 276      13.168   0.523  14.324  1.00  0.00      R00  C  
ATOM   4414  CE2 TYR 0 276      13.766  -0.286  13.354  1.00  0.00      R00  C  
ATOM   4415  CZ  TYR 0 276      14.789  -1.231  13.638  1.00  0.00      R00  C  
ATOM   4416  OH  TYR 0 276      15.197  -2.231  12.748  1.00  0.00      R00  O  
ATOM   4417  H   TYR 0 276      10.894  -0.268  16.848  1.00  0.00      R00  H  
ATOM   4418  HH  TYR 0 276      15.935  -2.754  13.070  1.00  0.00      R00  H  
ATOM   4419  HA  TYR 0 276      13.418  -0.018  18.438  1.00  0.00           H  
ATOM   4420  HB3 TYR 0 276      13.937   1.985  17.186  1.00  0.00           H  
ATOM   4421  HB2 TYR 0 276      12.303   1.878  16.385  1.00  0.00           H  
ATOM   4422  HD1 TYR 0 276      15.169  -0.316  16.900  1.00  0.00           H  
ATOM   4423  HE1 TYR 0 276      16.056  -1.935  15.262  1.00  0.00           H  
ATOM   4424  HD2 TYR 0 276      12.349   1.170  14.046  1.00  0.00           H  
ATOM   4425  HE2 TYR 0 276      13.366  -0.211  12.354  1.00  0.00           H  
ATOM   4426  N   SER 0 277      10.690   1.672  19.122  1.00  0.00      R00  N  
ATOM   4427  CA  SER 0 277      10.059   2.493  20.094  1.00  0.00      R00  C  
ATOM   4428  C   SER 0 277      10.134   1.841  21.514  1.00  0.00      R00  C  
ATOM   4429  O   SER 0 277      10.409   0.623  21.686  1.00  0.00      R00  O  
ATOM   4430  CB  SER 0 277       8.573   2.677  19.679  1.00  0.00      R00  C  
ATOM   4431  OG  SER 0 277       7.747   3.610  20.414  1.00  0.00      R00  O  
ATOM   4432  H   SER 0 277      10.143   1.355  18.334  1.00  0.00      R00  H  
ATOM   4433  HG  SER 0 277       7.660   3.273  21.308  1.00  0.00      R00  H  
ATOM   4434  HA  SER 0 277      10.573   3.451  20.167  1.00  0.00           H  
ATOM   4435  HB3 SER 0 277       8.056   1.723  19.782  1.00  0.00           H  
ATOM   4436  HB2 SER 0 277       8.483   2.896  18.615  1.00  0.00           H  
ATOM   4437  N   GLN 0 278       9.991   2.688  22.507  1.00  0.00      R00  N  
ATOM   4438  CA  GLN 0 278       9.625   2.367  23.861  1.00  0.00      R00  C  
ATOM   4439  C   GLN 0 278       8.150   1.983  23.809  1.00  0.00      R00  C  
ATOM   4440  O   GLN 0 278       7.377   2.339  22.922  1.00  0.00      R00  O  
ATOM   4441  CB  GLN 0 278       9.965   3.517  24.788  1.00  0.00      R00  C  
ATOM   4442  CG  GLN 0 278      11.364   3.897  24.793  1.00  0.00      R00  C  
ATOM   4443  CD  GLN 0 278      11.711   5.083  25.581  1.00  0.00      R00  C  
ATOM   4444  OE1 GLN 0 278      11.178   5.180  26.718  1.00  0.00      R00  O  
ATOM   4445  NE2 GLN 0 278      12.549   6.012  25.117  1.00  0.00      R00  N  
ATOM   4446  H   GLN 0 278       9.641   3.592  22.224  1.00  0.00      R00  H  
ATOM   4447 HE21 GLN 0 278      12.597   6.850  25.679  1.00  0.00      R00  H  
ATOM   4448 HE22 GLN 0 278      13.017   5.901  24.229  1.00  0.00      R00  H  
ATOM   4449  HA  GLN 0 278      10.217   1.517  24.199  1.00  0.00           H  
ATOM   4450  HB3 GLN 0 278       9.718   3.217  25.806  1.00  0.00           H  
ATOM   4451  HB2 GLN 0 278       9.234   4.317  24.673  1.00  0.00           H  
ATOM   4452  HG3 GLN 0 278      11.601   4.168  23.764  1.00  0.00           H  
ATOM   4453  HG2 GLN 0 278      11.984   3.001  24.824  1.00  0.00           H  
ATOM   4454  N   ALA 0 279       7.779   1.402  24.963  1.00  0.00      R00  N  
ATOM   4455  CA  ALA 0 279       6.365   1.062  25.331  1.00  0.00      R00  C  
ATOM   4456  C   ALA 0 279       5.479   2.284  25.545  1.00  0.00      R00  C  
ATOM   4457  O   ALA 0 279       5.971   3.313  26.062  1.00  0.00      R00  O  
ATOM   4458  CB  ALA 0 279       6.473   0.249  26.617  1.00  0.00      R00  C  
ATOM   4459  H   ALA 0 279       8.420   1.300  25.737  1.00  0.00      R00  H  
ATOM   4460  HA  ALA 0 279       5.940   0.348  24.625  1.00  0.00           H  
ATOM   4461  HB1 ALA 0 279       7.123   0.759  27.329  1.00  0.00           H  
ATOM   4462  HB2 ALA 0 279       5.487   0.117  27.061  1.00  0.00           H  
ATOM   4463  HB3 ALA 0 279       6.809  -0.753  26.350  1.00  0.00           H  
ATOM   4464  N   THR 0 280       4.162   2.269  25.225  1.00  0.00      R00  N  
ATOM   4465  CA  THR 0 280       3.231   3.424  25.246  1.00  0.00      R00  C  
ATOM   4466  C   THR 0 280       3.268   4.279  26.496  1.00  0.00      R00  C  
ATOM   4467  O   THR 0 280       3.187   5.507  26.403  1.00  0.00      R00  O  
ATOM   4468  CB  THR 0 280       1.749   2.896  24.831  1.00  0.00      R00  C  
ATOM   4469  OG1 THR 0 280       1.706   2.141  23.643  1.00  0.00      R00  O  
ATOM   4470  CG2 THR 0 280       0.661   3.957  24.762  1.00  0.00      R00  C  
ATOM   4471  H   THR 0 280       3.769   1.363  25.014  1.00  0.00      R00  H  
ATOM   4472  HG1 THR 0 280       2.198   1.317  23.670  1.00  0.00      R00  H  
ATOM   4473  HA  THR 0 280       3.631   4.119  24.508  1.00  0.00           H  
ATOM   4474  HB  THR 0 280       1.393   2.288  25.663  1.00  0.00           H  
ATOM   4475 HG21 THR 0 280       0.951   4.844  24.198  1.00  0.00           H  
ATOM   4476 HG22 THR 0 280      -0.290   3.630  24.342  1.00  0.00           H  
ATOM   4477 HG23 THR 0 280       0.484   4.418  25.734  1.00  0.00           H  
ATOM   4478  N   GLU 0 281       3.394   3.678  27.664  1.00  0.00      R00  N  
ATOM   4479  CA  GLU 0 281       3.467   4.299  28.953  1.00  0.00      R00  C  
ATOM   4480  C   GLU 0 281       4.711   5.109  29.186  1.00  0.00      R00  C  
ATOM   4481  O   GLU 0 281       4.590   6.038  29.936  1.00  0.00      R00  O  
ATOM   4482  CB  GLU 0 281       3.458   3.130  30.018  1.00  0.00      R00  C  
ATOM   4483  CG  GLU 0 281       3.186   3.585  31.424  1.00  0.00      R00  C  
ATOM   4484  CD  GLU 0 281       1.765   3.929  31.742  1.00  0.00      R00  C  
ATOM   4485  OE1 GLU 0 281       0.911   2.997  31.635  1.00  0.00      R00  O  
ATOM   4486  OE2 GLU 0 281       1.414   5.094  32.048  1.00  0.00      R00  O1-
ATOM   4487  H   GLU 0 281       3.505   2.674  27.662  1.00  0.00      R00  H  
ATOM   4488  HA  GLU 0 281       2.649   4.982  29.180  1.00  0.00           H  
ATOM   4489  HB3 GLU 0 281       4.430   2.640  29.966  1.00  0.00           H  
ATOM   4490  HB2 GLU 0 281       2.792   2.300  29.782  1.00  0.00           H  
ATOM   4491  HG3 GLU 0 281       3.828   4.405  31.745  1.00  0.00           H  
ATOM   4492  HG2 GLU 0 281       3.451   2.795  32.128  1.00  0.00           H  
ATOM   4493  N   CYS 0 282       5.868   4.838  28.560  1.00  0.00      R00  N  
ATOM   4494  CA  CYS 0 282       7.055   5.692  28.682  1.00  0.00      R00  C  
ATOM   4495  C   CYS 0 282       7.430   6.331  27.345  1.00  0.00      R00  C  
ATOM   4496  O   CYS 0 282       8.510   6.867  27.251  1.00  0.00      R00  O  
ATOM   4497  CB  CYS 0 282       8.219   5.075  29.507  1.00  0.00      R00  C  
ATOM   4498  SG  CYS 0 282       8.788   3.376  29.009  1.00  0.00      R00  S  
ATOM   4499  H   CYS 0 282       5.842   4.275  27.722  1.00  0.00      R00  H  
ATOM   4500  HA  CYS 0 282       6.810   6.605  29.225  1.00  0.00           H  
ATOM   4501  HB3 CYS 0 282       7.904   5.079  30.550  1.00  0.00           H  
ATOM   4502  HB2 CYS 0 282       9.037   5.795  29.490  1.00  0.00           H  
ATOM   4503  HG  CYS 0 282       7.711   2.598  29.158  1.00  0.00           H  
ATOM   4504  N   ALA 0 283       6.530   6.457  26.367  1.00  0.00      R00  N  
ATOM   4505  CA  ALA 0 283       6.731   7.063  25.048  1.00  0.00      R00  C  
ATOM   4506  C   ALA 0 283       5.895   8.420  24.852  1.00  0.00      R00  C  
ATOM   4507  O   ALA 0 283       5.752   9.200  25.747  1.00  0.00      R00  O  
ATOM   4508  CB  ALA 0 283       6.285   5.948  24.099  1.00  0.00      R00  C  
ATOM   4509  H   ALA 0 283       5.776   5.788  26.298  1.00  0.00      R00  H  
ATOM   4510  HA  ALA 0 283       7.746   7.375  24.805  1.00  0.00           H  
ATOM   4511  HB1 ALA 0 283       6.492   6.275  23.080  1.00  0.00           H  
ATOM   4512  HB2 ALA 0 283       6.852   5.031  24.259  1.00  0.00           H  
ATOM   4513  HB3 ALA 0 283       5.199   5.875  24.145  1.00  0.00           H  
ATOM   4514  N   SER 0 284       5.430   8.607  23.574  1.00  0.00      R00  N  
ATOM   4515  CA  SER 0 284       4.415   9.706  23.291  1.00  0.00      R00  C  
ATOM   4516  C   SER 0 284       3.276   9.210  22.418  1.00  0.00      R00  C  
ATOM   4517  O   SER 0 284       3.409   8.105  21.891  1.00  0.00      R00  O  
ATOM   4518  CB  SER 0 284       5.200  10.969  22.746  1.00  0.00      R00  C  
ATOM   4519  OG  SER 0 284       5.756  10.920  21.459  1.00  0.00      R00  O  
ATOM   4520  H   SER 0 284       5.701   7.993  22.820  1.00  0.00      R00  H  
ATOM   4521  HG  SER 0 284       6.226  10.089  21.355  1.00  0.00      R00  H  
ATOM   4522  HA  SER 0 284       3.888   9.994  24.201  1.00  0.00           H  
ATOM   4523  HB3 SER 0 284       6.059  11.175  23.385  1.00  0.00           H  
ATOM   4524  HB2 SER 0 284       4.619  11.889  22.818  1.00  0.00           H  
ATOM   4525  N   HIS 0 285       2.260  10.034  22.340  1.00  0.00      R00  N  
ATOM   4526  CA  HIS 0 285       1.074   9.744  21.648  1.00  0.00      R00  C  
ATOM   4527  C   HIS 0 285       1.125   9.127  20.168  1.00  0.00      R00  C  
ATOM   4528  O   HIS 0 285       0.159   8.548  19.645  1.00  0.00      R00  O  
ATOM   4529  CB  HIS 0 285       0.180  11.042  21.716  1.00  0.00      R00  C  
ATOM   4530  CG  HIS 0 285       0.679  12.384  21.178  1.00  0.00      R00  C  
ATOM   4531  ND1 HIS 0 285       0.120  13.046  20.103  1.00  0.00      R00  N  
ATOM   4532  CD2 HIS 0 285       1.666  13.167  21.682  1.00  0.00      R00  C  
ATOM   4533  NE2 HIS 0 285       1.628  14.398  21.016  1.00  0.00      R00  N  
ATOM   4534  CE1 HIS 0 285       0.723  14.248  20.092  1.00  0.00      R00  C  
ATOM   4535  H   HIS 0 285       2.404  10.874  22.882  1.00  0.00      R00  H  
ATOM   4536  HD1 HIS 0 285      -0.654  12.772  19.514  1.00  0.00      R00  H  
ATOM   4537  HA  HIS 0 285       0.467   9.064  22.244  1.00  0.00           H  
ATOM   4538  HB3 HIS 0 285       0.075  11.278  22.775  1.00  0.00           H  
ATOM   4539  HB2 HIS 0 285      -0.721  10.836  21.139  1.00  0.00           H  
ATOM   4540  HD2 HIS 0 285       2.181  12.889  22.590  1.00  0.00           H  
ATOM   4541  HE1 HIS 0 285       0.432  15.044  19.423  1.00  0.00           H  
ATOM   4542  N   VAL 0 286       2.241   9.366  19.510  1.00  0.00      R00  N  
ATOM   4543  CA  VAL 0 286       2.520   8.809  18.192  1.00  0.00      R00  C  
ATOM   4544  C   VAL 0 286       2.379   7.268  18.125  1.00  0.00      R00  C  
ATOM   4545  O   VAL 0 286       1.806   6.837  17.154  1.00  0.00      R00  O  
ATOM   4546  CB  VAL 0 286       3.877   9.267  17.681  1.00  0.00      R00  C  
ATOM   4547  CG1 VAL 0 286       3.703  10.766  17.417  1.00  0.00      R00  C  
ATOM   4548  CG2 VAL 0 286       5.152   8.877  18.529  1.00  0.00      R00  C  
ATOM   4549  H   VAL 0 286       2.924   9.901  20.026  1.00  0.00      R00  H  
ATOM   4550  HA  VAL 0 286       1.762   9.153  17.489  1.00  0.00           H  
ATOM   4551  HB  VAL 0 286       3.980   8.841  16.683  1.00  0.00           H  
ATOM   4552 HG11 VAL 0 286       3.052  10.803  16.543  1.00  0.00           H  
ATOM   4553 HG12 VAL 0 286       3.300  11.324  18.262  1.00  0.00           H  
ATOM   4554 HG13 VAL 0 286       4.669  11.166  17.108  1.00  0.00           H  
ATOM   4555 HG21 VAL 0 286       6.039   9.428  18.217  1.00  0.00           H  
ATOM   4556 HG22 VAL 0 286       5.042   9.103  19.589  1.00  0.00           H  
ATOM   4557 HG23 VAL 0 286       5.381   7.812  18.480  1.00  0.00           H  
ATOM   4558  N   THR 0 287       2.666   6.553  19.223  1.00  0.00      R00  N  
ATOM   4559  CA  THR 0 287       2.380   5.111  19.446  1.00  0.00      R00  C  
ATOM   4560  C   THR 0 287       0.877   4.750  19.397  1.00  0.00      R00  C  
ATOM   4561  O   THR 0 287       0.489   3.600  19.229  1.00  0.00      R00  O  
ATOM   4562  CB  THR 0 287       2.887   4.787  20.895  1.00  0.00      R00  C  
ATOM   4563  OG1 THR 0 287       2.314   5.602  21.858  1.00  0.00      R00  O  
ATOM   4564  CG2 THR 0 287       4.456   4.837  20.880  1.00  0.00      R00  C  
ATOM   4565  H   THR 0 287       3.140   7.003  19.993  1.00  0.00      R00  H  
ATOM   4566  HG1 THR 0 287       2.699   6.476  21.951  1.00  0.00      R00  H  
ATOM   4567  HA  THR 0 287       2.902   4.521  18.692  1.00  0.00           H  
ATOM   4568  HB  THR 0 287       2.646   3.769  21.202  1.00  0.00           H  
ATOM   4569 HG21 THR 0 287       4.919   4.440  21.783  1.00  0.00           H  
ATOM   4570 HG22 THR 0 287       4.800   4.213  20.055  1.00  0.00           H  
ATOM   4571 HG23 THR 0 287       4.875   5.836  20.765  1.00  0.00           H  
ATOM   4572  N   ILE 0 288      -0.015   5.753  19.809  1.00  0.00      R00  N  
ATOM   4573  CA  ILE 0 288      -1.442   5.521  19.889  1.00  0.00      R00  C  
ATOM   4574  C   ILE 0 288      -2.110   5.815  18.535  1.00  0.00      R00  C  
ATOM   4575  O   ILE 0 288      -3.109   5.281  18.240  1.00  0.00      R00  O  
ATOM   4576  CB  ILE 0 288      -2.091   6.388  21.036  1.00  0.00      R00  C  
ATOM   4577  CG2 ILE 0 288      -3.629   6.002  21.121  1.00  0.00      R00  C  
ATOM   4578  CG1 ILE 0 288      -1.304   6.218  22.354  1.00  0.00      R00  C  
ATOM   4579  CD1 ILE 0 288      -1.902   6.939  23.548  1.00  0.00      R00  C  
ATOM   4580  H   ILE 0 288       0.290   6.701  19.974  1.00  0.00      R00  H  
ATOM   4581  HA  ILE 0 288      -1.552   4.485  20.208  1.00  0.00           H  
ATOM   4582  HB  ILE 0 288      -1.927   7.442  20.812  1.00  0.00           H  
ATOM   4583 HG21 ILE 0 288      -3.704   4.915  21.155  1.00  0.00           H  
ATOM   4584 HG22 ILE 0 288      -4.158   6.369  22.000  1.00  0.00           H  
ATOM   4585 HG23 ILE 0 288      -4.232   6.398  20.304  1.00  0.00           H  
ATOM   4586 HG13 ILE 0 288      -0.341   6.709  22.208  1.00  0.00           H  
ATOM   4587 HG12 ILE 0 288      -0.997   5.197  22.577  1.00  0.00           H  
ATOM   4588 HD11 ILE 0 288      -2.570   6.266  24.085  1.00  0.00           H  
ATOM   4589 HD12 ILE 0 288      -1.121   7.458  24.104  1.00  0.00           H  
ATOM   4590 HD13 ILE 0 288      -2.404   7.826  23.161  1.00  0.00           H  
ATOM   4591  N   THR 0 289      -1.486   6.663  17.702  1.00  0.00      R00  N  
ATOM   4592  CA  THR 0 289      -2.149   7.329  16.602  1.00  0.00      R00  C  
ATOM   4593  C   THR 0 289      -1.625   7.093  15.119  1.00  0.00      R00  C  
ATOM   4594  O   THR 0 289      -2.413   7.227  14.207  1.00  0.00      R00  O  
ATOM   4595  CB  THR 0 289      -2.111   8.838  16.866  1.00  0.00      R00  C  
ATOM   4596  OG1 THR 0 289      -0.812   9.344  17.114  1.00  0.00      R00  O  
ATOM   4597  CG2 THR 0 289      -2.932   9.184  18.154  1.00  0.00      R00  C  
ATOM   4598  H   THR 0 289      -0.614   6.965  18.110  1.00  0.00      R00  H  
ATOM   4599  HG1 THR 0 289      -0.468   9.017  17.948  1.00  0.00      R00  H  
ATOM   4600  HA  THR 0 289      -3.221   7.139  16.648  1.00  0.00           H  
ATOM   4601  HB  THR 0 289      -2.514   9.451  16.060  1.00  0.00           H  
ATOM   4602 HG21 THR 0 289      -2.830  10.259  18.305  1.00  0.00           H  
ATOM   4603 HG22 THR 0 289      -3.964   8.893  17.959  1.00  0.00           H  
ATOM   4604 HG23 THR 0 289      -2.700   8.639  19.070  1.00  0.00           H  
ATOM   4605  N   VAL 0 290      -0.317   6.736  14.897  1.00  0.00      R00  N  
ATOM   4606  CA  VAL 0 290       0.260   6.675  13.556  1.00  0.00      R00  C  
ATOM   4607  C   VAL 0 290      -0.403   5.617  12.718  1.00  0.00      R00  C  
ATOM   4608  O   VAL 0 290      -0.532   5.808  11.512  1.00  0.00      R00  O  
ATOM   4609  CB  VAL 0 290       1.774   6.367  13.466  1.00  0.00      R00  C  
ATOM   4610  CG1 VAL 0 290       2.502   7.580  13.927  1.00  0.00      R00  C  
ATOM   4611  CG2 VAL 0 290       2.205   5.155  14.361  1.00  0.00      R00  C  
ATOM   4612  H   VAL 0 290       0.307   6.791  15.689  1.00  0.00      R00  H  
ATOM   4613  HA  VAL 0 290       0.087   7.633  13.065  1.00  0.00           H  
ATOM   4614  HB  VAL 0 290       1.965   6.182  12.409  1.00  0.00           H  
ATOM   4615 HG11 VAL 0 290       2.034   8.086  14.771  1.00  0.00           H  
ATOM   4616 HG12 VAL 0 290       3.541   7.458  14.230  1.00  0.00           H  
ATOM   4617 HG13 VAL 0 290       2.546   8.324  13.131  1.00  0.00           H  
ATOM   4618 HG21 VAL 0 290       1.642   5.086  15.292  1.00  0.00           H  
ATOM   4619 HG22 VAL 0 290       1.942   4.314  13.720  1.00  0.00           H  
ATOM   4620 HG23 VAL 0 290       3.258   5.088  14.637  1.00  0.00           H  
ATOM   4621  N   PHE 0 291      -0.886   4.484  13.271  1.00  0.00      R00  N  
ATOM   4622  CA  PHE 0 291      -1.413   3.346  12.497  1.00  0.00      R00  C  
ATOM   4623  C   PHE 0 291      -2.719   3.829  11.847  1.00  0.00      R00  C  
ATOM   4624  O   PHE 0 291      -3.135   3.186  10.875  1.00  0.00      R00  O  
ATOM   4625  CB  PHE 0 291      -1.742   2.066  13.344  1.00  0.00      R00  C  
ATOM   4626  CG  PHE 0 291      -0.528   1.189  13.597  1.00  0.00      R00  C  
ATOM   4627  CD1 PHE 0 291       0.133   0.481  12.544  1.00  0.00      R00  C  
ATOM   4628  CD2 PHE 0 291       0.032   1.218  14.832  1.00  0.00      R00  C  
ATOM   4629  CE1 PHE 0 291       1.150  -0.337  12.730  1.00  0.00      R00  C  
ATOM   4630  CE2 PHE 0 291       1.214   0.439  15.002  1.00  0.00      R00  C  
ATOM   4631  CZ  PHE 0 291       1.772  -0.340  13.951  1.00  0.00      R00  C  
ATOM   4632  H   PHE 0 291      -0.813   4.376  14.273  1.00  0.00      R00  H  
ATOM   4633  HA  PHE 0 291      -0.783   3.096  11.644  1.00  0.00           H  
ATOM   4634  HB3 PHE 0 291      -2.218   1.403  12.622  1.00  0.00           H  
ATOM   4635  HB2 PHE 0 291      -2.382   2.318  14.189  1.00  0.00           H  
ATOM   4636  HD1 PHE 0 291      -0.314   0.586  11.566  1.00  0.00           H  
ATOM   4637  HD2 PHE 0 291      -0.410   1.765  15.651  1.00  0.00           H  
ATOM   4638  HE1 PHE 0 291       1.479  -0.835  11.830  1.00  0.00           H  
ATOM   4639  HE2 PHE 0 291       1.738   0.476  15.946  1.00  0.00           H  
ATOM   4640  HZ  PHE 0 291       2.675  -0.914  14.095  1.00  0.00           H  
ATOM   4641  N   LEU 0 292      -3.443   4.772  12.406  1.00  0.00      R00  N  
ATOM   4642  CA  LEU 0 292      -4.728   5.184  11.860  1.00  0.00      R00  C  
ATOM   4643  C   LEU 0 292      -4.494   6.031  10.513  1.00  0.00      R00  C  
ATOM   4644  O   LEU 0 292      -5.234   5.905   9.530  1.00  0.00      R00  O  
ATOM   4645  CB  LEU 0 292      -5.596   6.046  12.870  1.00  0.00      R00  C  
ATOM   4646  CG  LEU 0 292      -6.110   5.179  14.032  1.00  0.00      R00  C  
ATOM   4647  CD1 LEU 0 292      -4.991   4.930  15.029  1.00  0.00      R00  C  
ATOM   4648  CD2 LEU 0 292      -7.297   5.842  14.787  1.00  0.00      R00  C  
ATOM   4649  H   LEU 0 292      -3.043   5.285  13.178  1.00  0.00      R00  H  
ATOM   4650  HA  LEU 0 292      -5.245   4.280  11.537  1.00  0.00           H  
ATOM   4651  HB3 LEU 0 292      -6.464   6.528  12.420  1.00  0.00           H  
ATOM   4652  HB2 LEU 0 292      -5.140   6.887  13.394  1.00  0.00           H  
ATOM   4653  HG  LEU 0 292      -6.413   4.227  13.596  1.00  0.00           H  
ATOM   4654 HD11 LEU 0 292      -4.765   3.874  14.878  1.00  0.00           H  
ATOM   4655 HD12 LEU 0 292      -4.025   5.410  14.868  1.00  0.00           H  
ATOM   4656 HD13 LEU 0 292      -5.338   5.050  16.055  1.00  0.00           H  
ATOM   4657 HD21 LEU 0 292      -7.485   6.872  14.486  1.00  0.00           H  
ATOM   4658 HD22 LEU 0 292      -8.254   5.370  14.562  1.00  0.00           H  
ATOM   4659 HD23 LEU 0 292      -7.250   5.910  15.874  1.00  0.00           H  
ATOM   4660  N   VAL 0 293      -3.386   6.800  10.503  1.00  0.00      R00  N  
ATOM   4661  CA  VAL 0 293      -3.118   7.524   9.337  1.00  0.00      R00  C  
ATOM   4662  C   VAL 0 293      -2.525   6.526   8.282  1.00  0.00      R00  C  
ATOM   4663  O   VAL 0 293      -2.900   6.560   7.143  1.00  0.00      R00  O  
ATOM   4664  CB  VAL 0 293      -1.977   8.570   9.669  1.00  0.00      R00  C  
ATOM   4665  CG1 VAL 0 293      -1.413   9.184   8.375  1.00  0.00      R00  C  
ATOM   4666  CG2 VAL 0 293      -2.354   9.478  10.866  1.00  0.00      R00  C  
ATOM   4667  H   VAL 0 293      -2.876   7.095  11.323  1.00  0.00      R00  H  
ATOM   4668  HA  VAL 0 293      -3.996   8.059   8.974  1.00  0.00           H  
ATOM   4669  HB  VAL 0 293      -1.094   8.018   9.990  1.00  0.00           H  
ATOM   4670 HG11 VAL 0 293      -0.768   8.429   7.926  1.00  0.00           H  
ATOM   4671 HG12 VAL 0 293      -2.222   9.333   7.660  1.00  0.00           H  
ATOM   4672 HG13 VAL 0 293      -0.788  10.042   8.623  1.00  0.00           H  
ATOM   4673 HG21 VAL 0 293      -3.109  10.205  10.569  1.00  0.00           H  
ATOM   4674 HG22 VAL 0 293      -2.683   8.909  11.735  1.00  0.00           H  
ATOM   4675 HG23 VAL 0 293      -1.492  10.101  11.107  1.00  0.00           H  
ATOM   4676  N   ALA 0 294      -1.635   5.627   8.690  1.00  0.00      R00  N  
ATOM   4677  CA  ALA 0 294      -0.882   4.666   7.951  1.00  0.00      R00  C  
ATOM   4678  C   ALA 0 294      -1.755   3.722   7.214  1.00  0.00      R00  C  
ATOM   4679  O   ALA 0 294      -1.495   3.472   6.042  1.00  0.00      R00  O  
ATOM   4680  CB  ALA 0 294       0.207   3.927   8.745  1.00  0.00      R00  C  
ATOM   4681  H   ALA 0 294      -1.507   5.673   9.690  1.00  0.00      R00  H  
ATOM   4682  HA  ALA 0 294      -0.389   5.306   7.219  1.00  0.00           H  
ATOM   4683  HB1 ALA 0 294       0.743   3.175   8.167  1.00  0.00           H  
ATOM   4684  HB2 ALA 0 294       0.963   4.604   9.143  1.00  0.00           H  
ATOM   4685  HB3 ALA 0 294      -0.330   3.325   9.479  1.00  0.00           H  
ATOM   4686  N   ALA 0 295      -2.863   3.386   7.812  1.00  0.00      R00  N  
ATOM   4687  CA  ALA 0 295      -3.902   2.534   7.264  1.00  0.00      R00  C  
ATOM   4688  C   ALA 0 295      -4.748   3.267   6.249  1.00  0.00      R00  C  
ATOM   4689  O   ALA 0 295      -5.147   2.630   5.236  1.00  0.00      R00  O  
ATOM   4690  CB  ALA 0 295      -4.691   2.035   8.454  1.00  0.00      R00  C  
ATOM   4691  H   ALA 0 295      -3.023   3.737   8.745  1.00  0.00      R00  H  
ATOM   4692  HA  ALA 0 295      -3.516   1.656   6.747  1.00  0.00           H  
ATOM   4693  HB1 ALA 0 295      -5.272   2.854   8.876  1.00  0.00           H  
ATOM   4694  HB2 ALA 0 295      -5.344   1.243   8.088  1.00  0.00           H  
ATOM   4695  HB3 ALA 0 295      -4.065   1.665   9.266  1.00  0.00           H  
ATOM   4696  N   CYS 0 296      -4.988   4.562   6.487  1.00  0.00      R00  N  
ATOM   4697  CA  CYS 0 296      -5.658   5.353   5.515  1.00  0.00      R00  C  
ATOM   4698  C   CYS 0 296      -4.835   5.574   4.202  1.00  0.00      R00  C  
ATOM   4699  O   CYS 0 296      -5.432   5.504   3.138  1.00  0.00      R00  O  
ATOM   4700  CB  CYS 0 296      -6.283   6.708   5.993  1.00  0.00      R00  C  
ATOM   4701  SG  CYS 0 296      -7.395   6.477   7.421  1.00  0.00      R00  S  
ATOM   4702  H   CYS 0 296      -4.539   5.004   7.276  1.00  0.00      R00  H  
ATOM   4703  HA  CYS 0 296      -6.506   4.691   5.337  1.00  0.00           H  
ATOM   4704  HB3 CYS 0 296      -6.881   7.027   5.140  1.00  0.00           H  
ATOM   4705  HB2 CYS 0 296      -5.491   7.380   6.323  1.00  0.00           H  
ATOM   4706  HG  CYS 0 296      -6.439   6.060   8.257  1.00  0.00           H  
ATOM   4707  N   PHE 0 297      -3.525   5.706   4.304  1.00  0.00      R00  N  
ATOM   4708  CA  PHE 0 297      -2.525   5.665   3.188  1.00  0.00      R00  C  
ATOM   4709  C   PHE 0 297      -2.586   4.287   2.467  1.00  0.00      R00  C  
ATOM   4710  O   PHE 0 297      -2.826   4.234   1.238  1.00  0.00      R00  O  
ATOM   4711  CB  PHE 0 297      -1.170   5.942   3.769  1.00  0.00      R00  C  
ATOM   4712  CG  PHE 0 297      -0.776   7.444   3.793  1.00  0.00      R00  C  
ATOM   4713  CD1 PHE 0 297      -0.342   8.106   2.629  1.00  0.00      R00  C  
ATOM   4714  CD2 PHE 0 297      -1.065   8.231   4.933  1.00  0.00      R00  C  
ATOM   4715  CE1 PHE 0 297      -0.318   9.498   2.506  1.00  0.00      R00  C  
ATOM   4716  CE2 PHE 0 297      -1.026   9.626   4.811  1.00  0.00      R00  C  
ATOM   4717  CZ  PHE 0 297      -0.530  10.219   3.663  1.00  0.00      R00  C  
ATOM   4718  H   PHE 0 297      -3.167   5.883   5.231  1.00  0.00      R00  H  
ATOM   4719  HA  PHE 0 297      -2.811   6.453   2.492  1.00  0.00           H  
ATOM   4720  HB3 PHE 0 297      -0.465   5.478   3.079  1.00  0.00           H  
ATOM   4721  HB2 PHE 0 297      -0.857   5.626   4.765  1.00  0.00           H  
ATOM   4722  HD1 PHE 0 297      -0.096   7.643   1.684  1.00  0.00           H  
ATOM   4723  HD2 PHE 0 297      -1.419   7.775   5.846  1.00  0.00           H  
ATOM   4724  HE1 PHE 0 297      -0.025   9.931   1.562  1.00  0.00           H  
ATOM   4725  HE2 PHE 0 297      -1.272  10.249   5.657  1.00  0.00           H  
ATOM   4726  HZ  PHE 0 297      -0.442  11.295   3.692  1.00  0.00           H  
ATOM   4727  N   SER 0 298      -2.236   3.247   3.209  1.00  0.00      R00  N  
ATOM   4728  CA  SER 0 298      -2.194   1.865   2.667  1.00  0.00      R00  C  
ATOM   4729  C   SER 0 298      -3.443   1.375   1.989  1.00  0.00      R00  C  
ATOM   4730  O   SER 0 298      -3.299   0.693   0.983  1.00  0.00      R00  O  
ATOM   4731  CB  SER 0 298      -1.552   0.817   3.622  1.00  0.00      R00  C  
ATOM   4732  OG  SER 0 298      -2.098   0.867   4.921  1.00  0.00      R00  O  
ATOM   4733  H   SER 0 298      -2.078   3.514   4.170  1.00  0.00      R00  H  
ATOM   4734  HG  SER 0 298      -1.934   1.743   5.278  1.00  0.00      R00  H  
ATOM   4735  HA  SER 0 298      -1.431   1.825   1.890  1.00  0.00           H  
ATOM   4736  HB3 SER 0 298      -0.462   0.790   3.616  1.00  0.00           H  
ATOM   4737  HB2 SER 0 298      -1.842  -0.187   3.315  1.00  0.00           H  
ATOM   4738  N   TYR 0 299      -4.658   1.736   2.507  1.00  0.00      R00  N  
ATOM   4739  CA  TYR 0 299      -5.942   1.331   1.875  1.00  0.00      R00  C  
ATOM   4740  C   TYR 0 299      -6.238   2.179   0.603  1.00  0.00      R00  C  
ATOM   4741  O   TYR 0 299      -7.183   1.819  -0.130  1.00  0.00      R00  O  
ATOM   4742  CB  TYR 0 299      -7.052   1.270   2.919  1.00  0.00      R00  C  
ATOM   4743  CG  TYR 0 299      -6.882   0.192   4.030  1.00  0.00      R00  C  
ATOM   4744  CD1 TYR 0 299      -7.917   0.187   5.031  1.00  0.00      R00  C  
ATOM   4745  CE1 TYR 0 299      -7.889  -0.733   6.147  1.00  0.00      R00  C  
ATOM   4746  CD2 TYR 0 299      -5.898  -0.832   4.151  1.00  0.00      R00  C  
ATOM   4747  CE2 TYR 0 299      -5.807  -1.694   5.246  1.00  0.00      R00  C  
ATOM   4748  CZ  TYR 0 299      -6.802  -1.622   6.259  1.00  0.00      R00  C  
ATOM   4749  OH  TYR 0 299      -6.765  -2.379   7.425  1.00  0.00      R00  O  
ATOM   4750  H   TYR 0 299      -4.733   2.180   3.411  1.00  0.00      R00  H  
ATOM   4751  HH  TYR 0 299      -6.820  -3.324   7.267  1.00  0.00      R00  H  
ATOM   4752  HA  TYR 0 299      -5.820   0.331   1.458  1.00  0.00           H  
ATOM   4753  HB3 TYR 0 299      -8.051   1.090   2.520  1.00  0.00           H  
ATOM   4754  HB2 TYR 0 299      -7.040   2.226   3.444  1.00  0.00           H  
ATOM   4755  HD1 TYR 0 299      -8.578   1.040   4.991  1.00  0.00           H  
ATOM   4756  HE1 TYR 0 299      -8.690  -0.551   6.849  1.00  0.00           H  
ATOM   4757  HD2 TYR 0 299      -5.255  -0.781   3.285  1.00  0.00           H  
ATOM   4758  HE2 TYR 0 299      -4.966  -2.359   5.377  1.00  0.00           H  
ATOM   4759  N   SER 0 300      -5.533   3.353   0.514  1.00  0.00      R00  N  
ATOM   4760  CA  SER 0 300      -5.656   4.250  -0.630  1.00  0.00      R00  C  
ATOM   4761  C   SER 0 300      -4.851   3.856  -1.960  1.00  0.00      R00  C  
ATOM   4762  O   SER 0 300      -4.885   4.691  -2.863  1.00  0.00      R00  O  
ATOM   4763  CB  SER 0 300      -5.386   5.744  -0.247  1.00  0.00      R00  C  
ATOM   4764  OG  SER 0 300      -6.331   6.189   0.714  1.00  0.00      R00  O  
ATOM   4765  H   SER 0 300      -4.821   3.452   1.223  1.00  0.00      R00  H  
ATOM   4766  HG  SER 0 300      -6.211   5.708   1.535  1.00  0.00      R00  H  
ATOM   4767  HA  SER 0 300      -6.631   4.145  -1.106  1.00  0.00           H  
ATOM   4768  HB3 SER 0 300      -5.570   6.281  -1.178  1.00  0.00           H  
ATOM   4769  HB2 SER 0 300      -4.392   5.878   0.180  1.00  0.00           H  
ATOM   4770  N   ASN 0 301      -4.264   2.683  -2.071  1.00  0.00      R00  N  
ATOM   4771  CA  ASN 0 301      -3.792   2.097  -3.388  1.00  0.00      R00  C  
ATOM   4772  C   ASN 0 301      -4.868   1.888  -4.455  1.00  0.00      R00  C  
ATOM   4773  O   ASN 0 301      -4.447   1.996  -5.585  1.00  0.00      R00  O  
ATOM   4774  CB  ASN 0 301      -3.128   0.777  -3.109  1.00  0.00      R00  C  
ATOM   4775  CG  ASN 0 301      -4.039  -0.371  -2.704  1.00  0.00      R00  C  
ATOM   4776  OD1 ASN 0 301      -4.575  -0.335  -1.650  1.00  0.00      R00  O  
ATOM   4777  ND2 ASN 0 301      -4.046  -1.343  -3.539  1.00  0.00      R00  N  
ATOM   4778  H   ASN 0 301      -4.261   2.045  -1.288  1.00  0.00      R00  H  
ATOM   4779 HD21 ASN 0 301      -4.538  -2.218  -3.432  1.00  0.00      R00  H  
ATOM   4780 HD22 ASN 0 301      -3.834  -1.247  -4.521  1.00  0.00      R00  H  
ATOM   4781  HA  ASN 0 301      -2.915   2.689  -3.647  1.00  0.00           H  
ATOM   4782  HB3 ASN 0 301      -2.429   0.924  -2.286  1.00  0.00           H  
ATOM   4783  HB2 ASN 0 301      -2.625   0.372  -3.988  1.00  0.00           H  
ATOM   4784  N   SER 0 302      -6.190   1.775  -4.094  1.00  0.00      R00  N  
ATOM   4785  CA  SER 0 302      -7.403   1.817  -4.964  1.00  0.00      R00  C  
ATOM   4786  C   SER 0 302      -7.505   2.947  -5.885  1.00  0.00      R00  C  
ATOM   4787  O   SER 0 302      -8.089   2.986  -6.946  1.00  0.00      R00  O  
ATOM   4788  CB  SER 0 302      -8.659   1.685  -3.997  1.00  0.00      R00  C  
ATOM   4789  OG  SER 0 302      -8.355   2.498  -2.815  1.00  0.00      R00  O  
ATOM   4790  H   SER 0 302      -6.438   1.963  -3.133  1.00  0.00      R00  H  
ATOM   4791  HG  SER 0 302      -8.195   1.949  -2.044  1.00  0.00      R00  H  
ATOM   4792  HA  SER 0 302      -7.313   0.927  -5.587  1.00  0.00           H  
ATOM   4793  HB3 SER 0 302      -8.777   0.645  -3.693  1.00  0.00           H  
ATOM   4794  HB2 SER 0 302      -9.600   1.880  -4.512  1.00  0.00           H  
ATOM   4795  N   ALA 0 303      -6.808   4.034  -5.496  1.00  0.00      R00  N  
ATOM   4796  CA  ALA 0 303      -6.763   5.466  -6.147  1.00  0.00      R00  C  
ATOM   4797  C   ALA 0 303      -5.789   5.491  -7.276  1.00  0.00      R00  C  
ATOM   4798  O   ALA 0 303      -5.982   6.221  -8.304  1.00  0.00      R00  O  
ATOM   4799  CB  ALA 0 303      -6.481   6.541  -5.090  1.00  0.00      R00  C  
ATOM   4800  H   ALA 0 303      -6.411   3.871  -4.582  1.00  0.00      R00  H  
ATOM   4801  HA  ALA 0 303      -7.779   5.713  -6.454  1.00  0.00           H  
ATOM   4802  HB1 ALA 0 303      -5.543   6.258  -4.612  1.00  0.00           H  
ATOM   4803  HB2 ALA 0 303      -6.272   7.419  -5.701  1.00  0.00           H  
ATOM   4804  HB3 ALA 0 303      -7.317   6.720  -4.414  1.00  0.00           H  
ATOM   4805  N   MET 0 304      -4.672   4.824  -7.102  1.00  0.00      R00  N  
ATOM   4806  CA  MET 0 304      -3.608   4.734  -8.101  1.00  0.00      R00  C  
ATOM   4807  C   MET 0 304      -3.813   3.902  -9.383  1.00  0.00      R00  C  
ATOM   4808  O   MET 0 304      -3.232   4.364 -10.340  1.00  0.00      R00  O  
ATOM   4809  CB  MET 0 304      -2.291   4.420  -7.468  1.00  0.00      R00  C  
ATOM   4810  CG  MET 0 304      -1.849   5.362  -6.345  1.00  0.00      R00  C  
ATOM   4811  SD  MET 0 304       0.038   5.557  -5.964  1.00  0.00      R00  S  
ATOM   4812  CE  MET 0 304       0.656   6.857  -7.102  1.00  0.00      R00  C  
ATOM   4813  H   MET 0 304      -4.553   4.290  -6.253  1.00  0.00      R00  H  
ATOM   4814  HA  MET 0 304      -3.630   5.775  -8.424  1.00  0.00           H  
ATOM   4815  HB3 MET 0 304      -1.536   4.506  -8.249  1.00  0.00           H  
ATOM   4816  HB2 MET 0 304      -2.100   3.359  -7.305  1.00  0.00           H  
ATOM   4817  HG3 MET 0 304      -2.504   5.060  -5.528  1.00  0.00           H  
ATOM   4818  HG2 MET 0 304      -2.299   6.320  -6.607  1.00  0.00           H  
ATOM   4819  HE1 MET 0 304       0.817   6.533  -8.130  1.00  0.00           H  
ATOM   4820  HE2 MET 0 304       0.101   7.795  -7.113  1.00  0.00           H  
ATOM   4821  HE3 MET 0 304       1.712   7.038  -6.901  1.00  0.00           H  
ATOM   4822  N   ASN 0 305      -4.662   2.829  -9.355  1.00  0.00      R00  N  
ATOM   4823  CA  ASN 0 305      -5.063   1.864 -10.413  1.00  0.00      R00  C  
ATOM   4824  C   ASN 0 305      -4.881   2.457 -11.823  1.00  0.00      R00  C  
ATOM   4825  O   ASN 0 305      -4.123   1.738 -12.552  1.00  0.00      R00  O  
ATOM   4826  CB  ASN 0 305      -6.423   1.167 -10.195  1.00  0.00      R00  C  
ATOM   4827  CG  ASN 0 305      -6.566   0.352  -8.953  1.00  0.00      R00  C  
ATOM   4828  OD1 ASN 0 305      -5.991   0.703  -7.959  1.00  0.00      R00  O  
ATOM   4829  ND2 ASN 0 305      -7.304  -0.716  -8.991  1.00  0.00      R00  N  
ATOM   4830  H   ASN 0 305      -5.209   2.613  -8.534  1.00  0.00      R00  H  
ATOM   4831 HD21 ASN 0 305      -7.569  -1.018  -8.064  1.00  0.00      R00  H  
ATOM   4832 HD22 ASN 0 305      -7.869  -0.861  -9.815  1.00  0.00      R00  H  
ATOM   4833  HA  ASN 0 305      -4.365   1.035 -10.297  1.00  0.00           H  
ATOM   4834  HB3 ASN 0 305      -6.581   0.536 -11.069  1.00  0.00           H  
ATOM   4835  HB2 ASN 0 305      -7.257   1.861 -10.091  1.00  0.00           H  
ATOM   4836  N   PRO 0 306      -5.434   3.613 -12.167  1.00  0.00      R00  N  
ATOM   4837  CA  PRO 0 306      -5.173   4.140 -13.502  1.00  0.00      R00  C  
ATOM   4838  C   PRO 0 306      -3.751   4.685 -13.812  1.00  0.00      R00  C  
ATOM   4839  O   PRO 0 306      -3.330   4.466 -14.976  1.00  0.00      R00  O  
ATOM   4840  CD  PRO 0 306      -6.479   4.323 -11.535  1.00  0.00      R00  C  
ATOM   4841  CB  PRO 0 306      -6.219   5.324 -13.714  1.00  0.00      R00  C  
ATOM   4842  CG  PRO 0 306      -7.179   5.103 -12.520  1.00  0.00      R00  C  
ATOM   4843  HD2 PRO 0 306      -6.121   5.086 -10.844  1.00  0.00           H  
ATOM   4844  HD3 PRO 0 306      -7.222   3.666 -11.082  1.00  0.00           H  
ATOM   4845  HA  PRO 0 306      -5.462   3.306 -14.141  1.00  0.00           H  
ATOM   4846  HB3 PRO 0 306      -6.600   5.190 -14.727  1.00  0.00           H  
ATOM   4847  HB2 PRO 0 306      -5.641   6.247 -13.652  1.00  0.00           H  
ATOM   4848  HG2 PRO 0 306      -7.597   6.074 -12.254  1.00  0.00           H  
ATOM   4849  HG3 PRO 0 306      -8.002   4.521 -12.936  1.00  0.00           H  
ATOM   4850  N   ILE 0 307      -3.079   5.380 -12.880  1.00  0.00      R00  N  
ATOM   4851  CA  ILE 0 307      -1.739   5.833 -13.137  1.00  0.00      R00  C  
ATOM   4852  C   ILE 0 307      -0.615   4.832 -13.199  1.00  0.00      R00  C  
ATOM   4853  O   ILE 0 307       0.530   5.212 -13.487  1.00  0.00      R00  O  
ATOM   4854  CB  ILE 0 307      -1.359   7.135 -12.448  1.00  0.00      R00  C  
ATOM   4855  CG2 ILE 0 307      -2.241   8.269 -12.920  1.00  0.00      R00  C  
ATOM   4856  CG1 ILE 0 307      -1.358   6.976 -10.912  1.00  0.00      R00  C  
ATOM   4857  CD1 ILE 0 307      -1.089   8.221 -10.083  1.00  0.00      R00  C  
ATOM   4858  H   ILE 0 307      -3.355   5.426 -11.910  1.00  0.00      R00  H  
ATOM   4859  HA  ILE 0 307      -1.911   6.132 -14.171  1.00  0.00           H  
ATOM   4860  HB  ILE 0 307      -0.362   7.401 -12.800  1.00  0.00           H  
ATOM   4861 HG21 ILE 0 307      -2.220   9.091 -12.204  1.00  0.00           H  
ATOM   4862 HG22 ILE 0 307      -2.024   8.549 -13.950  1.00  0.00           H  
ATOM   4863 HG23 ILE 0 307      -3.284   7.992 -13.072  1.00  0.00           H  
ATOM   4864 HG13 ILE 0 307      -0.645   6.175 -10.718  1.00  0.00           H  
ATOM   4865 HG12 ILE 0 307      -2.259   6.619 -10.413  1.00  0.00           H  
ATOM   4866 HD11 ILE 0 307      -0.619   7.890  -9.157  1.00  0.00           H  
ATOM   4867 HD12 ILE 0 307      -0.488   8.957 -10.616  1.00  0.00           H  
ATOM   4868 HD13 ILE 0 307      -2.035   8.675  -9.787  1.00  0.00           H  
ATOM   4869  N   LEU 0 308      -0.914   3.551 -12.884  1.00  0.00      R00  N  
ATOM   4870  CA  LEU 0 308       0.107   2.507 -12.996  1.00  0.00      R00  C  
ATOM   4871  C   LEU 0 308       0.468   2.156 -14.462  1.00  0.00      R00  C  
ATOM   4872  O   LEU 0 308       1.558   2.421 -14.867  1.00  0.00      R00  O  
ATOM   4873  CB  LEU 0 308      -0.201   1.295 -12.080  1.00  0.00      R00  C  
ATOM   4874  CG  LEU 0 308      -0.470   1.776 -10.605  1.00  0.00      R00  C  
ATOM   4875  CD1 LEU 0 308      -1.082   0.738  -9.691  1.00  0.00      R00  C  
ATOM   4876  CD2 LEU 0 308       0.714   2.497  -9.995  1.00  0.00      R00  C  
ATOM   4877  H   LEU 0 308      -1.873   3.237 -12.907  1.00  0.00      R00  H  
ATOM   4878  HA  LEU 0 308       1.043   2.909 -12.608  1.00  0.00           H  
ATOM   4879  HB3 LEU 0 308       0.566   0.524 -12.002  1.00  0.00           H  
ATOM   4880  HB2 LEU 0 308      -1.187   0.928 -12.364  1.00  0.00           H  
ATOM   4881  HG  LEU 0 308      -1.292   2.489 -10.556  1.00  0.00           H  
ATOM   4882 HD11 LEU 0 308      -0.383  -0.050  -9.411  1.00  0.00           H  
ATOM   4883 HD12 LEU 0 308      -1.272   1.281  -8.765  1.00  0.00           H  
ATOM   4884 HD13 LEU 0 308      -1.989   0.347 -10.151  1.00  0.00           H  
ATOM   4885 HD21 LEU 0 308       0.746   2.387  -8.911  1.00  0.00           H  
ATOM   4886 HD22 LEU 0 308       1.684   2.101 -10.298  1.00  0.00           H  
ATOM   4887 HD23 LEU 0 308       0.619   3.536 -10.311  1.00  0.00           H  
ATOM   4888  N   TYR 0 309      -0.488   1.609 -15.220  1.00  0.00      R00  N  
ATOM   4889  CA  TYR 0 309      -0.174   0.979 -16.509  1.00  0.00      R00  C  
ATOM   4890  C   TYR 0 309      -0.892   1.592 -17.696  1.00  0.00      R00  C  
ATOM   4891  O   TYR 0 309      -0.453   1.564 -18.867  1.00  0.00      R00  O  
ATOM   4892  CB  TYR 0 309      -0.764  -0.526 -16.403  1.00  0.00      R00  C  
ATOM   4893  CG  TYR 0 309      -0.058  -1.399 -15.334  1.00  0.00      R00  C  
ATOM   4894  CD1 TYR 0 309       1.310  -1.846 -15.442  1.00  0.00      R00  C  
ATOM   4895  CE1 TYR 0 309       1.852  -2.619 -14.412  1.00  0.00      R00  C  
ATOM   4896  CD2 TYR 0 309      -0.760  -1.609 -14.168  1.00  0.00      R00  C  
ATOM   4897  CE2 TYR 0 309      -0.200  -2.259 -13.074  1.00  0.00      R00  C  
ATOM   4898  CZ  TYR 0 309       1.123  -2.759 -13.189  1.00  0.00      R00  C  
ATOM   4899  OH  TYR 0 309       1.821  -3.431 -12.253  1.00  0.00      R00  O  
ATOM   4900  H   TYR 0 309      -1.479   1.664 -15.029  1.00  0.00      R00  H  
ATOM   4901  HH  TYR 0 309       2.673  -3.687 -12.613  1.00  0.00      R00  H  
ATOM   4902  HA  TYR 0 309       0.901   0.937 -16.679  1.00  0.00           H  
ATOM   4903  HB3 TYR 0 309      -0.721  -0.928 -17.416  1.00  0.00           H  
ATOM   4904  HB2 TYR 0 309      -1.802  -0.439 -16.080  1.00  0.00           H  
ATOM   4905  HD1 TYR 0 309       1.842  -1.813 -16.381  1.00  0.00           H  
ATOM   4906  HE1 TYR 0 309       2.810  -3.108 -14.515  1.00  0.00           H  
ATOM   4907  HD2 TYR 0 309      -1.754  -1.252 -13.942  1.00  0.00           H  
ATOM   4908  HE2 TYR 0 309      -0.701  -2.369 -12.123  1.00  0.00           H  
ATOM   4909  N   ALA 0 310      -2.018   2.257 -17.403  1.00  0.00      R00  N  
ATOM   4910  CA  ALA 0 310      -2.916   2.747 -18.421  1.00  0.00      R00  C  
ATOM   4911  C   ALA 0 310      -2.543   4.242 -18.813  1.00  0.00      R00  C  
ATOM   4912  O   ALA 0 310      -3.154   4.898 -19.620  1.00  0.00      R00  O  
ATOM   4913  CB  ALA 0 310      -4.367   2.561 -18.004  1.00  0.00      R00  C  
ATOM   4914  H   ALA 0 310      -2.328   2.368 -16.448  1.00  0.00      R00  H  
ATOM   4915  HA  ALA 0 310      -2.803   2.142 -19.320  1.00  0.00           H  
ATOM   4916  HB1 ALA 0 310      -4.434   3.115 -17.068  1.00  0.00           H  
ATOM   4917  HB2 ALA 0 310      -5.111   3.023 -18.653  1.00  0.00           H  
ATOM   4918  HB3 ALA 0 310      -4.729   1.589 -17.669  1.00  0.00           H  
ATOM   4919  N   PHE 0 311      -1.530   4.907 -18.194  1.00  0.00      R00  N  
ATOM   4920  CA  PHE 0 311      -1.051   6.178 -18.508  1.00  0.00      R00  C  
ATOM   4921  C   PHE 0 311      -0.406   6.322 -19.918  1.00  0.00      R00  C  
ATOM   4922  O   PHE 0 311      -0.354   7.448 -20.419  1.00  0.00      R00  O  
ATOM   4923  CB  PHE 0 311      -0.139   6.678 -17.369  1.00  0.00      R00  C  
ATOM   4924  CG  PHE 0 311       1.246   6.186 -17.429  1.00  0.00      R00  C  
ATOM   4925  CD1 PHE 0 311       2.173   6.967 -18.098  1.00  0.00      R00  C  
ATOM   4926  CD2 PHE 0 311       1.608   4.903 -16.982  1.00  0.00      R00  C  
ATOM   4927  CE1 PHE 0 311       3.514   6.688 -18.001  1.00  0.00      R00  C  
ATOM   4928  CE2 PHE 0 311       2.958   4.561 -16.964  1.00  0.00      R00  C  
ATOM   4929  CZ  PHE 0 311       3.879   5.504 -17.433  1.00  0.00      R00  C  
ATOM   4930  H   PHE 0 311      -0.925   4.452 -17.525  1.00  0.00      R00  H  
ATOM   4931  HA  PHE 0 311      -1.941   6.805 -18.548  1.00  0.00           H  
ATOM   4932  HB3 PHE 0 311      -0.482   6.401 -16.372  1.00  0.00           H  
ATOM   4933  HB2 PHE 0 311      -0.119   7.766 -17.431  1.00  0.00           H  
ATOM   4934  HD1 PHE 0 311       1.929   7.863 -18.650  1.00  0.00           H  
ATOM   4935  HD2 PHE 0 311       0.832   4.270 -16.578  1.00  0.00           H  
ATOM   4936  HE1 PHE 0 311       4.310   7.348 -18.313  1.00  0.00           H
[truncated: 18,307 more chars]
