# Supplementary material for: Discovering allatostatin type-C receptor specific agonists
Source: Nat Commun. 2024 May 10;15:3965. doi: 10.1038/s41467-024-48156-w (PMC11087482; doi:10.1038/s41467-024-48156-w)
Supplement: Supplementary file 5 — Source Data [file 41467_2024_48156_MOESM5_ESM.zip › source-data/Source_Data/md_structures/V023-0518_100.pdb]

REMARK   4      COMPLIES WITH FORMAT V. 3.0, 1-DEC-2006
REMARK 888
REMARK 888 WRITTEN BY MAESTRO (A PRODUCT OF SCHRODINGER, LLC)
TITLE     V023-0518_100
MODEL        1
ATOM      1  N   MET 0   1      11.074  60.003  28.272  1.00  0.00      R00  N1+
ATOM      2  CA  MET 0   1       9.725  59.305  28.351  1.00  0.00      R00  C  
ATOM      3  C   MET 0   1      10.044  57.779  27.910  1.00  0.00      R00  C  
ATOM      4  O   MET 0   1      11.031  57.439  27.278  1.00  0.00      R00  O  
ATOM      5  CB  MET 0   1       8.594  60.059  27.542  1.00  0.00      R00  C  
ATOM      6  CG  MET 0   1       8.807  60.065  26.022  1.00  0.00      R00  C  
ATOM      7  SD  MET 0   1       7.471  60.657  25.062  1.00  0.00      R00  S  
ATOM      8  CE  MET 0   1       6.148  59.618  25.760  1.00  0.00      R00  C  
ATOM      9  H   MET 0   1      10.964  60.999  28.401  1.00  0.00      R00  H  
ATOM     10  H1  MET 0   1      11.831  59.724  28.880  1.00  0.00           H  
ATOM     11  H2  MET 0   1      11.386  60.049  27.312  1.00  0.00           H  
ATOM     12  HA  MET 0   1       9.572  59.422  29.424  1.00  0.00           H  
ATOM     13  HB3 MET 0   1       8.477  61.053  27.974  1.00  0.00           H  
ATOM     14  HB2 MET 0   1       7.674  59.549  27.829  1.00  0.00           H  
ATOM     15  HG3 MET 0   1       9.042  59.098  25.577  1.00  0.00           H  
ATOM     16  HG2 MET 0   1       9.675  60.702  25.852  1.00  0.00           H  
ATOM     17  HE1 MET 0   1       5.772  59.876  26.750  1.00  0.00           H  
ATOM     18  HE2 MET 0   1       5.273  59.594  25.109  1.00  0.00           H  
ATOM     19  HE3 MET 0   1       6.481  58.585  25.660  1.00  0.00           H  
ATOM     20  N   GLU 0   2       9.122  56.894  28.332  1.00  0.00      R00  N  
ATOM     21  CA  GLU 0   2       9.125  55.437  28.002  1.00  0.00      R00  C  
ATOM     22  C   GLU 0   2       7.899  55.040  27.137  1.00  0.00      R00  C  
ATOM     23  O   GLU 0   2       6.938  55.763  27.122  1.00  0.00      R00  O  
ATOM     24  CB  GLU 0   2       9.276  54.548  29.291  1.00  0.00      R00  C  
ATOM     25  CG  GLU 0   2       8.835  55.243  30.610  1.00  0.00      R00  C  
ATOM     26  CD  GLU 0   2       9.062  54.390  31.896  1.00  0.00      R00  C  
ATOM     27  OE1 GLU 0   2       8.321  54.585  32.925  1.00  0.00      R00  O  
ATOM     28  OE2 GLU 0   2      10.127  53.739  32.021  1.00  0.00      R00  O1-
ATOM     29  H   GLU 0   2       8.181  57.229  28.482  1.00  0.00      R00  H  
ATOM     30  HA  GLU 0   2       9.987  55.104  27.425  1.00  0.00           H  
ATOM     31  HB3 GLU 0   2      10.329  54.284  29.383  1.00  0.00           H  
ATOM     32  HB2 GLU 0   2       8.683  53.647  29.135  1.00  0.00           H  
ATOM     33  HG3 GLU 0   2       7.836  55.637  30.421  1.00  0.00           H  
ATOM     34  HG2 GLU 0   2       9.458  56.100  30.866  1.00  0.00           H  
ATOM     35  N   LEU 0   3       8.047  53.935  26.453  1.00  0.00      R00  N  
ATOM     36  CA  LEU 0   3       7.060  53.306  25.540  1.00  0.00      R00  C  
ATOM     37  C   LEU 0   3       5.854  52.847  26.400  1.00  0.00      R00  C  
ATOM     38  O   LEU 0   3       4.642  52.809  26.008  1.00  0.00      R00  O  
ATOM     39  CB  LEU 0   3       7.745  52.171  24.688  1.00  0.00      R00  C  
ATOM     40  CG  LEU 0   3       8.687  52.597  23.593  1.00  0.00      R00  C  
ATOM     41  CD1 LEU 0   3       8.060  53.576  22.566  1.00  0.00      R00  C  
ATOM     42  CD2 LEU 0   3      10.060  53.146  24.093  1.00  0.00      R00  C  
ATOM     43  H   LEU 0   3       8.957  53.500  26.492  1.00  0.00      R00  H  
ATOM     44  HA  LEU 0   3       6.668  54.093  24.897  1.00  0.00           H  
ATOM     45  HB3 LEU 0   3       6.986  51.524  24.248  1.00  0.00           H  
ATOM     46  HB2 LEU 0   3       8.361  51.593  25.377  1.00  0.00           H  
ATOM     47  HG  LEU 0   3       8.859  51.655  23.072  1.00  0.00           H  
ATOM     48 HD11 LEU 0   3       8.461  54.585  22.477  1.00  0.00           H  
ATOM     49 HD12 LEU 0   3       8.143  53.096  21.591  1.00  0.00           H  
ATOM     50 HD13 LEU 0   3       6.985  53.667  22.725  1.00  0.00           H  
ATOM     51 HD21 LEU 0   3      10.552  52.588  24.889  1.00  0.00           H  
ATOM     52 HD22 LEU 0   3      10.712  53.097  23.221  1.00  0.00           H  
ATOM     53 HD23 LEU 0   3       9.986  54.230  24.172  1.00  0.00           H  
ATOM     54  N   GLU 0   4       6.122  52.471  27.639  1.00  0.00      R00  N  
ATOM     55  CA  GLU 0   4       5.194  52.487  28.802  1.00  0.00      R00  C  
ATOM     56  C   GLU 0   4       4.173  53.616  28.891  1.00  0.00      R00  C  
ATOM     57  O   GLU 0   4       2.984  53.359  29.064  1.00  0.00      R00  O  
ATOM     58  CB  GLU 0   4       5.922  52.305  30.116  1.00  0.00      R00  C  
ATOM     59  CG  GLU 0   4       6.916  51.159  30.138  1.00  0.00      R00  C  
ATOM     60  CD  GLU 0   4       7.454  50.972  31.575  1.00  0.00      R00  C  
ATOM     61  OE1 GLU 0   4       8.461  50.226  31.661  1.00  0.00      R00  O  
ATOM     62  OE2 GLU 0   4       6.781  51.373  32.573  1.00  0.00      R00  O1-
ATOM     63  H   GLU 0   4       7.073  52.273  27.916  1.00  0.00      R00  H  
ATOM     64  HA  GLU 0   4       4.612  51.581  28.631  1.00  0.00           H  
ATOM     65  HB3 GLU 0   4       5.230  52.252  30.957  1.00  0.00           H  
ATOM     66  HB2 GLU 0   4       6.413  53.250  30.350  1.00  0.00           H  
ATOM     67  HG3 GLU 0   4       7.715  51.361  29.425  1.00  0.00           H  
ATOM     68  HG2 GLU 0   4       6.446  50.211  29.878  1.00  0.00           H  
ATOM     69  N   ASP 0   5       4.563  54.879  28.633  1.00  0.00      R00  N  
ATOM     70  CA  ASP 0   5       3.765  56.075  28.746  1.00  0.00      R00  C  
ATOM     71  C   ASP 0   5       2.721  56.231  27.652  1.00  0.00      R00  C  
ATOM     72  O   ASP 0   5       1.775  56.984  27.952  1.00  0.00      R00  O  
ATOM     73  CB  ASP 0   5       4.606  57.351  28.707  1.00  0.00      R00  C  
ATOM     74  CG  ASP 0   5       5.756  57.415  29.694  1.00  0.00      R00  C  
ATOM     75  OD1 ASP 0   5       5.419  57.046  30.890  1.00  0.00      R00  O  
ATOM     76  OD2 ASP 0   5       6.810  57.970  29.296  1.00  0.00      R00  O1-
ATOM     77  H   ASP 0   5       5.533  55.110  28.471  1.00  0.00      R00  H  
ATOM     78  HA  ASP 0   5       3.186  56.075  29.670  1.00  0.00           H  
ATOM     79  HB3 ASP 0   5       4.031  58.203  29.070  1.00  0.00           H  
ATOM     80  HB2 ASP 0   5       4.909  57.596  27.689  1.00  0.00           H  
ATOM     81  N   VAL 0   6       2.890  55.496  26.554  1.00  0.00      R00  N  
ATOM     82  CA  VAL 0   6       2.049  55.586  25.346  1.00  0.00      R00  C  
ATOM     83  C   VAL 0   6       1.305  54.239  25.104  1.00  0.00      R00  C  
ATOM     84  O   VAL 0   6       0.530  54.241  24.200  1.00  0.00      R00  O  
ATOM     85  CB  VAL 0   6       2.789  55.933  24.060  1.00  0.00      R00  C  
ATOM     86  CG1 VAL 0   6       3.627  57.229  24.196  1.00  0.00      R00  C  
ATOM     87  CG2 VAL 0   6       3.667  54.888  23.369  1.00  0.00      R00  C  
ATOM     88  H   VAL 0   6       3.676  54.862  26.512  1.00  0.00      R00  H  
ATOM     89  HA  VAL 0   6       1.277  56.352  25.421  1.00  0.00           H  
ATOM     90  HB  VAL 0   6       1.978  56.051  23.342  1.00  0.00           H  
ATOM     91 HG11 VAL 0   6       4.542  57.077  24.769  1.00  0.00           H  
ATOM     92 HG12 VAL 0   6       3.780  57.660  23.207  1.00  0.00           H  
ATOM     93 HG13 VAL 0   6       3.028  57.996  24.689  1.00  0.00           H  
ATOM     94 HG21 VAL 0   6       4.514  54.710  24.032  1.00  0.00           H  
ATOM     95 HG22 VAL 0   6       3.265  53.879  23.275  1.00  0.00           H  
ATOM     96 HG23 VAL 0   6       4.071  55.263  22.429  1.00  0.00           H  
ATOM     97  N   GLU 0   7       1.432  53.228  25.940  1.00  0.00      R00  N  
ATOM     98  CA  GLU 0   7       0.586  52.059  25.929  1.00  0.00      R00  C  
ATOM     99  C   GLU 0   7      -0.742  52.415  26.657  1.00  0.00      R00  C  
ATOM    100  O   GLU 0   7      -1.072  51.675  27.616  1.00  0.00      R00  O  
ATOM    101  CB  GLU 0   7       1.354  50.916  26.629  1.00  0.00      R00  C  
ATOM    102  CG  GLU 0   7       0.718  49.499  26.414  1.00  0.00      R00  C  
ATOM    103  CD  GLU 0   7       1.322  48.492  27.306  1.00  0.00      R00  C  
ATOM    104  OE1 GLU 0   7       2.546  48.167  27.160  1.00  0.00      R00  O  
ATOM    105  OE2 GLU 0   7       0.696  47.967  28.211  1.00  0.00      R00  O1-
ATOM    106  H   GLU 0   7       2.027  53.357  26.746  1.00  0.00      R00  H  
ATOM    107  HA  GLU 0   7       0.150  51.872  24.947  1.00  0.00           H  
ATOM    108  HB3 GLU 0   7       1.479  51.076  27.700  1.00  0.00           H  
ATOM    109  HB2 GLU 0   7       2.415  50.911  26.378  1.00  0.00           H  
ATOM    110  HG3 GLU 0   7       0.830  49.029  25.437  1.00  0.00           H  
ATOM    111  HG2 GLU 0   7      -0.359  49.470  26.582  1.00  0.00           H  
ATOM    112  N   MET 0   8      -1.443  53.476  26.249  1.00  0.00      R00  N  
ATOM    113  CA  MET 0   8      -2.606  54.056  26.923  1.00  0.00      R00  C  
ATOM    114  C   MET 0   8      -3.901  53.221  26.926  1.00  0.00      R00  C  
ATOM    115  O   MET 0   8      -5.036  53.713  26.798  1.00  0.00      R00  O  
ATOM    116  CB  MET 0   8      -2.860  55.532  26.540  1.00  0.00      R00  C  
ATOM    117  CG  MET 0   8      -1.551  56.248  26.152  1.00  0.00      R00  C  
ATOM    118  SD  MET 0   8      -1.695  57.990  25.831  1.00  0.00      R00  S  
ATOM    119  CE  MET 0   8      -2.195  58.421  27.513  1.00  0.00      R00  C  
ATOM    120  H   MET 0   8      -1.196  53.845  25.342  1.00  0.00      R00  H  
ATOM    121  HA  MET 0   8      -2.282  54.190  27.955  1.00  0.00           H  
ATOM    122  HB3 MET 0   8      -3.393  55.981  27.378  1.00  0.00           H  
ATOM    123  HB2 MET 0   8      -3.427  55.617  25.613  1.00  0.00           H  
ATOM    124  HG3 MET 0   8      -1.112  55.863  25.231  1.00  0.00           H  
ATOM    125  HG2 MET 0   8      -0.813  56.289  26.953  1.00  0.00           H  
ATOM    126  HE1 MET 0   8      -2.223  59.497  27.684  1.00  0.00           H  
ATOM    127  HE2 MET 0   8      -3.239  58.148  27.664  1.00  0.00           H  
ATOM    128  HE3 MET 0   8      -1.634  57.902  28.290  1.00  0.00           H  
ATOM    129  N   PHE 0   9      -3.653  51.897  27.144  1.00  0.00      R00  N  
ATOM    130  CA  PHE 0   9      -4.679  50.873  27.098  1.00  0.00      R00  C  
ATOM    131  C   PHE 0   9      -4.382  49.641  27.997  1.00  0.00      R00  C  
ATOM    132  O   PHE 0   9      -5.320  49.137  28.645  1.00  0.00      R00  O  
ATOM    133  CB  PHE 0   9      -4.880  50.439  25.638  1.00  0.00      R00  C  
ATOM    134  CG  PHE 0   9      -3.658  49.939  24.849  1.00  0.00      R00  C  
ATOM    135  CD1 PHE 0   9      -3.335  48.551  24.879  1.00  0.00      R00  C  
ATOM    136  CD2 PHE 0   9      -2.795  50.823  24.255  1.00  0.00      R00  C  
ATOM    137  CE1 PHE 0   9      -2.116  48.112  24.340  1.00  0.00      R00  C  
ATOM    138  CE2 PHE 0   9      -1.582  50.396  23.681  1.00  0.00      R00  C  
ATOM    139  CZ  PHE 0   9      -1.303  49.028  23.609  1.00  0.00      R00  C  
ATOM    140  H   PHE 0   9      -2.705  51.559  27.231  1.00  0.00      R00  H  
ATOM    141  HA  PHE 0   9      -5.670  51.224  27.388  1.00  0.00           H  
ATOM    142  HB3 PHE 0   9      -5.105  51.284  24.988  1.00  0.00           H  
ATOM    143  HB2 PHE 0   9      -5.679  49.709  25.515  1.00  0.00           H  
ATOM    144  HD1 PHE 0   9      -4.085  47.862  25.238  1.00  0.00           H  
ATOM    145  HD2 PHE 0   9      -3.095  51.853  24.125  1.00  0.00           H  
ATOM    146  HE1 PHE 0   9      -1.819  47.074  24.366  1.00  0.00           H  
ATOM    147  HE2 PHE 0   9      -1.054  51.106  23.061  1.00  0.00           H  
ATOM    148  HZ  PHE 0   9      -0.399  48.688  23.126  1.00  0.00           H  
ATOM    149  N   GLY 0  10      -3.089  49.266  28.125  1.00  0.00      R00  N  
ATOM    150  CA  GLY 0  10      -2.610  48.138  28.905  1.00  0.00      R00  C  
ATOM    151  C   GLY 0  10      -2.630  46.907  28.047  1.00  0.00      R00  C  
ATOM    152  O   GLY 0  10      -3.664  46.272  27.846  1.00  0.00      R00  O  
ATOM    153  H   GLY 0  10      -2.410  49.775  27.578  1.00  0.00      R00  H  
ATOM    154  HA3 GLY 0  10      -3.257  48.076  29.780  1.00  0.00           H  
ATOM    155  HA2 GLY 0  10      -1.644  48.324  29.375  1.00  0.00           H  
ATOM    156  N   SER 0  11      -1.408  46.445  27.757  1.00  0.00      R00  N  
ATOM    157  CA  SER 0  11      -1.157  45.077  27.254  1.00  0.00      R00  C  
ATOM    158  C   SER 0  11      -1.452  44.013  28.312  1.00  0.00      R00  C  
ATOM    159  O   SER 0  11      -1.686  42.851  27.997  1.00  0.00      R00  O  
ATOM    160  CB  SER 0  11       0.317  44.945  26.733  1.00  0.00      R00  C  
ATOM    161  OG  SER 0  11       1.269  45.214  27.743  1.00  0.00      R00  O  
ATOM    162  H   SER 0  11      -0.596  47.037  27.860  1.00  0.00      R00  H  
ATOM    163  HG  SER 0  11       1.130  46.134  27.980  1.00  0.00      R00  H  
ATOM    164  HA  SER 0  11      -1.772  44.882  26.375  1.00  0.00           H  
ATOM    165  HB3 SER 0  11       0.371  45.727  25.976  1.00  0.00           H  
ATOM    166  HB2 SER 0  11       0.518  43.991  26.246  1.00  0.00           H  
ATOM    167  N   ASP 0  12      -1.448  44.410  29.612  1.00  0.00      R00  N  
ATOM    168  CA  ASP 0  12      -1.906  43.638  30.768  1.00  0.00      R00  C  
ATOM    169  C   ASP 0  12      -3.504  43.550  30.839  1.00  0.00      R00  C  
ATOM    170  O   ASP 0  12      -3.953  42.527  31.261  1.00  0.00      R00  O  
ATOM    171  CB  ASP 0  12      -1.373  44.127  32.145  1.00  0.00      R00  C  
ATOM    172  CG  ASP 0  12      -1.817  45.596  32.459  1.00  0.00      R00  C  
ATOM    173  OD1 ASP 0  12      -1.633  46.089  33.574  1.00  0.00      R00  O  
ATOM    174  OD2 ASP 0  12      -2.277  46.249  31.480  1.00  0.00      R00  O1-
ATOM    175  H   ASP 0  12      -1.284  45.388  29.799  1.00  0.00      R00  H  
ATOM    176  HA  ASP 0  12      -1.626  42.598  30.603  1.00  0.00           H  
ATOM    177  HB3 ASP 0  12      -0.291  44.004  32.188  1.00  0.00           H  
ATOM    178  HB2 ASP 0  12      -1.526  43.525  33.041  1.00  0.00           H  
ATOM    179  N   ASN 0  13      -4.125  44.521  30.238  1.00  0.00      R00  N  
ATOM    180  CA  ASN 0  13      -5.618  44.485  30.059  1.00  0.00      R00  C  
ATOM    181  C   ASN 0  13      -6.029  43.564  28.846  1.00  0.00      R00  C  
ATOM    182  O   ASN 0  13      -7.186  43.192  28.691  1.00  0.00      R00  O  
ATOM    183  CB  ASN 0  13      -6.174  45.923  29.940  1.00  0.00      R00  C  
ATOM    184  CG  ASN 0  13      -6.060  46.663  31.249  1.00  0.00      R00  C  
ATOM    185  OD1 ASN 0  13      -6.521  46.107  32.244  1.00  0.00      R00  O  
ATOM    186  ND2 ASN 0  13      -5.466  47.859  31.153  1.00  0.00      R00  N  
ATOM    187  H   ASN 0  13      -3.723  45.405  29.960  1.00  0.00      R00  H  
ATOM    188 HD21 ASN 0  13      -5.553  48.478  31.946  1.00  0.00      R00  H  
ATOM    189 HD22 ASN 0  13      -5.202  48.274  30.271  1.00  0.00      R00  H  
ATOM    190  HA  ASN 0  13      -6.033  44.099  30.990  1.00  0.00           H  
ATOM    191  HB3 ASN 0  13      -7.227  45.832  29.674  1.00  0.00           H  
ATOM    192  HB2 ASN 0  13      -5.709  46.530  29.163  1.00  0.00           H  
ATOM    193  N   ILE 0  14      -5.096  43.131  28.068  1.00  0.00      R00  N  
ATOM    194  CA  ILE 0  14      -5.430  42.116  27.049  1.00  0.00      R00  C  
ATOM    195  C   ILE 0  14      -4.886  40.751  27.325  1.00  0.00      R00  C  
ATOM    196  O   ILE 0  14      -5.589  39.747  27.105  1.00  0.00      R00  O  
ATOM    197  CB  ILE 0  14      -4.860  42.567  25.676  1.00  0.00      R00  C  
ATOM    198  CG2 ILE 0  14      -5.278  41.675  24.448  1.00  0.00      R00  C  
ATOM    199  CG1 ILE 0  14      -5.317  43.999  25.395  1.00  0.00      R00  C  
ATOM    200  CD1 ILE 0  14      -4.816  44.636  24.119  1.00  0.00      R00  C  
ATOM    201  H   ILE 0  14      -4.127  43.368  28.224  1.00  0.00      R00  H  
ATOM    202  HA  ILE 0  14      -6.496  42.022  26.840  1.00  0.00           H  
ATOM    203  HB  ILE 0  14      -3.773  42.597  25.609  1.00  0.00           H  
ATOM    204 HG21 ILE 0  14      -6.224  42.119  24.138  1.00  0.00           H  
ATOM    205 HG22 ILE 0  14      -4.614  41.649  23.583  1.00  0.00           H  
ATOM    206 HG23 ILE 0  14      -5.514  40.639  24.690  1.00  0.00           H  
ATOM    207 HG13 ILE 0  14      -5.051  44.727  26.162  1.00  0.00           H  
ATOM    208 HG12 ILE 0  14      -6.406  44.039  25.445  1.00  0.00           H  
ATOM    209 HD11 ILE 0  14      -3.771  44.939  24.185  1.00  0.00           H  
ATOM    210 HD12 ILE 0  14      -5.006  44.306  23.098  1.00  0.00           H  
ATOM    211 HD13 ILE 0  14      -5.272  45.616  23.977  1.00  0.00           H  
ATOM    212  N   SER 0  15      -3.556  40.726  27.659  1.00  0.00      R00  N  
ATOM    213  CA  SER 0  15      -2.751  39.615  27.988  1.00  0.00      R00  C  
ATOM    214  C   SER 0  15      -2.595  39.439  29.486  1.00  0.00      R00  C  
ATOM    215  O   SER 0  15      -3.445  39.942  30.254  1.00  0.00      R00  O  
ATOM    216  CB  SER 0  15      -1.438  39.701  27.059  1.00  0.00      R00  C  
ATOM    217  OG  SER 0  15      -0.467  38.664  27.343  1.00  0.00      R00  O  
ATOM    218  H   SER 0  15      -3.128  41.625  27.829  1.00  0.00      R00  H  
ATOM    219  HG  SER 0  15       0.298  38.740  26.768  1.00  0.00      R00  H  
ATOM    220  HA  SER 0  15      -3.266  38.698  27.703  1.00  0.00           H  
ATOM    221  HB3 SER 0  15      -0.885  40.638  27.131  1.00  0.00           H  
ATOM    222  HB2 SER 0  15      -1.743  39.609  26.017  1.00  0.00           H  
ATOM    223  N   TYR 0  16      -1.524  38.825  29.976  1.00  0.00      R00  N  
ATOM    224  CA  TYR 0  16      -1.199  38.447  31.294  1.00  0.00      R00  C  
ATOM    225  C   TYR 0  16      -0.599  39.685  32.052  1.00  0.00      R00  C  
ATOM    226  O   TYR 0  16      -0.168  40.691  31.503  1.00  0.00      R00  O  
ATOM    227  CB  TYR 0  16       0.016  37.466  31.198  1.00  0.00      R00  C  
ATOM    228  CG  TYR 0  16      -0.241  36.168  30.651  1.00  0.00      R00  C  
ATOM    229  CD1 TYR 0  16      -1.089  35.256  31.245  1.00  0.00      R00  C  
ATOM    230  CE1 TYR 0  16      -1.393  34.032  30.669  1.00  0.00      R00  C  
ATOM    231  CD2 TYR 0  16       0.371  35.737  29.519  1.00  0.00      R00  C  
ATOM    232  CE2 TYR 0  16       0.194  34.448  28.921  1.00  0.00      R00  C  
ATOM    233  CZ  TYR 0  16      -0.775  33.586  29.480  1.00  0.00      R00  C  
ATOM    234  OH  TYR 0  16      -1.035  32.307  29.038  1.00  0.00      R00  O  
ATOM    235  H   TYR 0  16      -0.873  38.548  29.255  1.00  0.00      R00  H  
ATOM    236  HH  TYR 0  16      -0.315  31.932  28.526  1.00  0.00      R00  H  
ATOM    237  HA  TYR 0  16      -2.088  38.047  31.782  1.00  0.00           H  
ATOM    238  HB3 TYR 0  16       0.292  37.287  32.237  1.00  0.00           H  
ATOM    239  HB2 TYR 0  16       0.844  37.887  30.629  1.00  0.00           H  
ATOM    240  HD1 TYR 0  16      -1.713  35.390  32.117  1.00  0.00           H  
ATOM    241  HE1 TYR 0  16      -2.159  33.439  31.146  1.00  0.00           H  
ATOM    242  HD2 TYR 0  16       0.917  36.524  29.020  1.00  0.00           H  
ATOM    243  HE2 TYR 0  16       0.713  34.243  27.996  1.00  0.00           H  
ATOM    244  N   ASP 0  17      -0.545  39.552  33.427  1.00  0.00      R00  N  
ATOM    245  CA  ASP 0  17       0.271  40.438  34.292  1.00  0.00      R00  C  
ATOM    246  C   ASP 0  17       1.686  39.876  34.284  1.00  0.00      R00  C  
ATOM    247  O   ASP 0  17       2.608  40.667  34.465  1.00  0.00      R00  O  
ATOM    248  CB  ASP 0  17      -0.229  40.407  35.821  1.00  0.00      R00  C  
ATOM    249  CG  ASP 0  17      -1.762  40.308  36.113  1.00  0.00      R00  C  
ATOM    250  OD1 ASP 0  17      -2.540  40.877  35.308  1.00  0.00      R00  O  
ATOM    251  OD2 ASP 0  17      -2.268  39.735  37.173  1.00  0.00      R00  O1-
ATOM    252  H   ASP 0  17      -0.988  38.841  33.991  1.00  0.00      R00  H  
ATOM    253  HA  ASP 0  17       0.299  41.408  33.797  1.00  0.00           H  
ATOM    254  HB3 ASP 0  17       0.199  41.261  36.345  1.00  0.00           H  
ATOM    255  HB2 ASP 0  17       0.274  39.694  36.475  1.00  0.00           H  
ATOM    256  N   TYR 0  18       1.839  38.551  34.200  1.00  0.00      R00  N  
ATOM    257  CA  TYR 0  18       3.104  37.837  34.086  1.00  0.00      R00  C  
ATOM    258  C   TYR 0  18       3.859  38.316  32.839  1.00  0.00      R00  C  
ATOM    259  O   TYR 0  18       3.233  38.512  31.776  1.00  0.00      R00  O  
ATOM    260  CB  TYR 0  18       2.876  36.327  34.011  1.00  0.00      R00  C  
ATOM    261  CG  TYR 0  18       2.072  35.688  35.176  1.00  0.00      R00  C  
ATOM    262  CD1 TYR 0  18       0.984  34.846  34.871  1.00  0.00      R00  C  
ATOM    263  CE1 TYR 0  18       0.278  34.163  35.904  1.00  0.00      R00  C  
ATOM    264  CD2 TYR 0  18       2.460  35.798  36.563  1.00  0.00      R00  C  
ATOM    265  CE2 TYR 0  18       1.703  35.126  37.563  1.00  0.00      R00  C  
ATOM    266  CZ  TYR 0  18       0.612  34.282  37.265  1.00  0.00      R00  C  
ATOM    267  OH  TYR 0  18      -0.186  33.703  38.159  1.00  0.00      R00  O  
ATOM    268  H   TYR 0  18       0.995  37.996  34.168  1.00  0.00      R00  H  
ATOM    269  HH  TYR 0  18       0.098  33.828  39.068  1.00  0.00      R00  H  
ATOM    270  HA  TYR 0  18       3.624  37.885  35.042  1.00  0.00           H  
ATOM    271  HB3 TYR 0  18       3.848  35.839  33.934  1.00  0.00           H  
ATOM    272  HB2 TYR 0  18       2.388  36.004  33.091  1.00  0.00           H  
ATOM    273  HD1 TYR 0  18       0.579  34.682  33.883  1.00  0.00           H  
ATOM    274  HE1 TYR 0  18      -0.579  33.597  35.568  1.00  0.00           H  
ATOM    275  HD2 TYR 0  18       3.262  36.426  36.923  1.00  0.00           H  
ATOM    276  HE2 TYR 0  18       1.934  35.236  38.612  1.00  0.00           H  
ATOM    277  N   ASN 0  19       5.205  38.296  32.966  1.00  0.00      R00  N  
ATOM    278  CA  ASN 0  19       6.082  38.708  31.853  1.00  0.00      R00  C  
ATOM    279  C   ASN 0  19       6.765  37.434  31.369  1.00  0.00      R00  C  
ATOM    280  O   ASN 0  19       7.181  36.632  32.150  1.00  0.00      R00  O  
ATOM    281  CB  ASN 0  19       7.075  39.753  32.333  1.00  0.00      R00  C  
ATOM    282  CG  ASN 0  19       6.520  41.127  32.299  1.00  0.00      R00  C  
ATOM    283  OD1 ASN 0  19       5.825  41.632  33.227  1.00  0.00      R00  O  
ATOM    284  ND2 ASN 0  19       6.736  41.758  31.134  1.00  0.00      R00  N  
ATOM    285  H   ASN 0  19       5.560  37.841  33.795  1.00  0.00      R00  H  
ATOM    286 HD21 ASN 0  19       6.478  42.735  31.160  1.00  0.00      R00  H  
ATOM    287 HD22 ASN 0  19       7.415  41.429  30.463  1.00  0.00      R00  H  
ATOM    288  HA  ASN 0  19       5.478  39.228  31.109  1.00  0.00           H  
ATOM    289  HB3 ASN 0  19       8.054  39.699  31.855  1.00  0.00           H  
ATOM    290  HB2 ASN 0  19       7.364  39.451  33.339  1.00  0.00           H  
ATOM    291  N   GLY 0  20       6.832  37.327  30.055  1.00  0.00      R00  N  
ATOM    292  CA  GLY 0  20       7.557  36.262  29.386  1.00  0.00      R00  C  
ATOM    293  C   GLY 0  20       6.832  34.987  29.118  1.00  0.00      R00  C  
ATOM    294  O   GLY 0  20       7.201  34.161  28.268  1.00  0.00      R00  O  
ATOM    295  H   GLY 0  20       6.505  38.084  29.473  1.00  0.00      R00  H  
ATOM    296  HA3 GLY 0  20       8.422  35.929  29.959  1.00  0.00           H  
ATOM    297  HA2 GLY 0  20       7.942  36.604  28.425  1.00  0.00           H  
ATOM    298  N   THR 0  21       5.705  34.770  29.844  1.00  0.00      R00  N  
ATOM    299  CA  THR 0  21       4.917  33.493  29.760  1.00  0.00      R00  C  
ATOM    300  C   THR 0  21       4.110  33.313  28.427  1.00  0.00      R00  C  
ATOM    301  O   THR 0  21       3.847  32.199  27.975  1.00  0.00      R00  O  
ATOM    302  CB  THR 0  21       3.842  33.515  30.884  1.00  0.00      R00  C  
ATOM    303  OG1 THR 0  21       3.120  34.698  31.039  1.00  0.00      R00  O  
ATOM    304  CG2 THR 0  21       4.391  33.393  32.297  1.00  0.00      R00  C  
ATOM    305  H   THR 0  21       5.191  35.443  30.395  1.00  0.00      R00  H  
ATOM    306  HG1 THR 0  21       2.499  34.876  30.328  1.00  0.00      R00  H  
ATOM    307  HA  THR 0  21       5.625  32.667  29.823  1.00  0.00           H  
ATOM    308  HB  THR 0  21       3.216  32.634  30.738  1.00  0.00           H  
ATOM    309 HG21 THR 0  21       3.516  33.138  32.895  1.00  0.00           H  
ATOM    310 HG22 THR 0  21       5.092  32.572  32.450  1.00  0.00           H  
ATOM    311 HG23 THR 0  21       4.861  34.259  32.762  1.00  0.00           H  
ATOM    312  N   VAL 0  22       3.839  34.423  27.714  1.00  0.00      R00  N  
ATOM    313  CA  VAL 0  22       3.135  34.459  26.409  1.00  0.00      R00  C  
ATOM    314  C   VAL 0  22       3.850  33.650  25.237  1.00  0.00      R00  C  
ATOM    315  O   VAL 0  22       3.197  33.048  24.410  1.00  0.00      R00  O  
ATOM    316  CB  VAL 0  22       2.969  35.963  25.953  1.00  0.00      R00  C  
ATOM    317  CG1 VAL 0  22       4.312  36.635  25.689  1.00  0.00      R00  C  
ATOM    318  CG2 VAL 0  22       2.078  36.175  24.688  1.00  0.00      R00  C  
ATOM    319  H   VAL 0  22       4.206  35.294  28.073  1.00  0.00      R00  H  
ATOM    320  HA  VAL 0  22       2.208  33.887  26.455  1.00  0.00           H  
ATOM    321  HB  VAL 0  22       2.443  36.419  26.791  1.00  0.00           H  
ATOM    322 HG11 VAL 0  22       4.978  36.099  25.012  1.00  0.00           H  
ATOM    323 HG12 VAL 0  22       4.218  37.607  25.205  1.00  0.00           H  
ATOM    324 HG13 VAL 0  22       4.762  36.933  26.636  1.00  0.00           H  
ATOM    325 HG21 VAL 0  22       2.423  35.671  23.785  1.00  0.00           H  
ATOM    326 HG22 VAL 0  22       1.107  35.709  24.850  1.00  0.00           H  
ATOM    327 HG23 VAL 0  22       1.968  37.225  24.416  1.00  0.00           H  
ATOM    328  N   ASN 0  23       5.219  33.698  25.335  1.00  0.00      R00  N  
ATOM    329  CA  ASN 0  23       6.076  33.163  24.260  1.00  0.00      R00  C  
ATOM    330  C   ASN 0  23       6.005  31.609  24.174  1.00  0.00      R00  C  
ATOM    331  O   ASN 0  23       6.294  31.021  23.167  1.00  0.00      R00  O  
ATOM    332  CB  ASN 0  23       7.570  33.454  24.584  1.00  0.00      R00  C  
ATOM    333  CG  ASN 0  23       8.030  34.939  24.615  1.00  0.00      R00  C  
ATOM    334  OD1 ASN 0  23       8.160  35.603  23.576  1.00  0.00      R00  O  
ATOM    335  ND2 ASN 0  23       8.192  35.435  25.840  1.00  0.00      R00  N  
ATOM    336  H   ASN 0  23       5.619  34.131  26.155  1.00  0.00      R00  H  
ATOM    337 HD21 ASN 0  23       8.477  36.394  25.978  1.00  0.00      R00  H  
ATOM    338 HD22 ASN 0  23       8.171  34.855  26.667  1.00  0.00      R00  H  
ATOM    339  HA  ASN 0  23       5.711  33.595  23.329  1.00  0.00           H  
ATOM    340  HB3 ASN 0  23       8.201  32.784  23.998  1.00  0.00           H  
ATOM    341  HB2 ASN 0  23       7.780  33.060  25.578  1.00  0.00           H  
ATOM    342  N   GLY 0  24       5.516  30.945  25.248  1.00  0.00      R00  N  
ATOM    343  CA  GLY 0  24       5.476  29.454  25.340  1.00  0.00      R00  C  
ATOM    344  C   GLY 0  24       4.251  28.907  24.575  1.00  0.00      R00  C  
ATOM    345  O   GLY 0  24       4.120  27.693  24.332  1.00  0.00      R00  O  
ATOM    346  H   GLY 0  24       5.419  31.534  26.063  1.00  0.00      R00  H  
ATOM    347  HA3 GLY 0  24       5.536  29.112  26.373  1.00  0.00           H  
ATOM    348  HA2 GLY 0  24       6.356  29.084  24.814  1.00  0.00           H  
ATOM    349  N   THR 0  25       3.367  29.862  24.195  1.00  0.00      R00  N  
ATOM    350  CA  THR 0  25       2.105  29.672  23.459  1.00  0.00      R00  C  
ATOM    351  C   THR 0  25       1.243  28.584  24.152  1.00  0.00      R00  C  
ATOM    352  O   THR 0  25       0.735  28.841  25.264  1.00  0.00      R00  O  
ATOM    353  CB  THR 0  25       2.416  29.312  21.975  1.00  0.00      R00  C  
ATOM    354  OG1 THR 0  25       3.193  28.141  21.784  1.00  0.00      R00  O  
ATOM    355  CG2 THR 0  25       3.291  30.368  21.220  1.00  0.00      R00  C  
ATOM    356  H   THR 0  25       3.699  30.742  24.561  1.00  0.00      R00  H  
ATOM    357  HG1 THR 0  25       3.451  27.824  22.653  1.00  0.00      R00  H  
ATOM    358  HA  THR 0  25       1.550  30.610  23.485  1.00  0.00           H  
ATOM    359  HB  THR 0  25       1.534  29.157  21.353  1.00  0.00           H  
ATOM    360 HG21 THR 0  25       2.826  31.336  21.403  1.00  0.00           H  
ATOM    361 HG22 THR 0  25       4.258  30.495  21.707  1.00  0.00           H  
ATOM    362 HG23 THR 0  25       3.446  30.111  20.172  1.00  0.00           H  
ATOM    363  N   TYR 0  26       1.000  27.355  23.649  1.00  0.00      R00  N  
ATOM    364  CA  TYR 0  26       0.005  26.425  24.177  1.00  0.00      R00  C  
ATOM    365  C   TYR 0  26       0.738  25.540  25.257  1.00  0.00      R00  C  
ATOM    366  O   TYR 0  26       1.948  25.257  25.164  1.00  0.00      R00  O  
ATOM    367  CB  TYR 0  26      -0.727  25.737  22.945  1.00  0.00      R00  C  
ATOM    368  CG  TYR 0  26      -2.074  25.077  23.201  1.00  0.00      R00  C  
ATOM    369  CD1 TYR 0  26      -2.027  23.759  23.698  1.00  0.00      R00  C  
ATOM    370  CE1 TYR 0  26      -3.229  23.047  23.850  1.00  0.00      R00  C  
ATOM    371  CD2 TYR 0  26      -3.267  25.625  22.720  1.00  0.00      R00  C  
ATOM    372  CE2 TYR 0  26      -4.470  24.911  22.904  1.00  0.00      R00  C  
ATOM    373  CZ  TYR 0  26      -4.466  23.649  23.520  1.00  0.00      R00  C  
ATOM    374  OH  TYR 0  26      -5.670  23.000  23.708  1.00  0.00      R00  O  
ATOM    375  H   TYR 0  26       1.551  27.037  22.865  1.00  0.00      R00  H  
ATOM    376  HH  TYR 0  26      -5.627  22.193  24.226  1.00  0.00      R00  H  
ATOM    377  HA  TYR 0  26      -0.655  26.952  24.866  1.00  0.00           H  
ATOM    378  HB3 TYR 0  26      -0.067  25.071  22.390  1.00  0.00           H  
ATOM    379  HB2 TYR 0  26      -0.918  26.395  22.098  1.00  0.00           H  
ATOM    380  HD1 TYR 0  26      -1.055  23.315  23.855  1.00  0.00           H  
ATOM    381  HE1 TYR 0  26      -3.216  22.046  24.255  1.00  0.00           H  
ATOM    382  HD2 TYR 0  26      -3.367  26.575  22.217  1.00  0.00           H  
ATOM    383  HE2 TYR 0  26      -5.438  25.278  22.596  1.00  0.00           H  
ATOM    384  N   GLU 0  27      -0.090  25.121  26.261  1.00  0.00      R00  N  
ATOM    385  CA  GLU 0  27       0.365  24.085  27.152  1.00  0.00      R00  C  
ATOM    386  C   GLU 0  27      -0.665  22.929  27.225  1.00  0.00      R00  C  
ATOM    387  O   GLU 0  27      -1.856  23.210  26.830  1.00  0.00      R00  O  
ATOM    388  CB  GLU 0  27       0.719  24.711  28.543  1.00  0.00      R00  C  
ATOM    389  CG  GLU 0  27       1.244  23.798  29.691  1.00  0.00      R00  C  
ATOM    390  CD  GLU 0  27       2.353  22.856  29.361  1.00  0.00      R00  C  
ATOM    391  OE1 GLU 0  27       1.889  21.716  29.037  1.00  0.00      R00  O  
ATOM    392  OE2 GLU 0  27       3.522  23.095  29.802  1.00  0.00      R00  O1-
ATOM    393  H   GLU 0  27      -1.097  25.140  26.179  1.00  0.00      R00  H  
ATOM    394  HA  GLU 0  27       1.190  23.514  26.726  1.00  0.00           H  
ATOM    395  HB3 GLU 0  27      -0.161  25.179  28.983  1.00  0.00           H  
ATOM    396  HB2 GLU 0  27       1.473  25.492  28.445  1.00  0.00           H  
ATOM    397  HG3 GLU 0  27       0.415  23.316  30.209  1.00  0.00           H  
ATOM    398  HG2 GLU 0  27       1.545  24.470  30.495  1.00  0.00           H  
ATOM    399  N   ARG 0  28      -0.312  21.724  27.630  1.00  0.00      R00  N  
ATOM    400  CA  ARG 0  28      -1.061  20.418  27.453  1.00  0.00      R00  C  
ATOM    401  C   ARG 0  28      -1.172  20.006  25.963  1.00  0.00      R00  C  
ATOM    402  O   ARG 0  28      -2.259  19.614  25.468  1.00  0.00      R00  O  
ATOM    403  CB  ARG 0  28      -2.326  20.401  28.267  1.00  0.00      R00  C  
ATOM    404  CG  ARG 0  28      -2.171  20.501  29.815  1.00  0.00      R00  C  
ATOM    405  CD  ARG 0  28      -3.578  20.141  30.457  1.00  0.00      R00  C  
ATOM    406  NE  ARG 0  28      -4.428  21.350  30.500  1.00  0.00      R00  N  
ATOM    407  CZ  ARG 0  28      -5.717  21.370  30.522  1.00  0.00      R00  C  
ATOM    408  NH1 ARG 0  28      -6.497  20.303  30.420  1.00  0.00      R00  N  
ATOM    409  NH2 ARG 0  28      -6.275  22.521  30.537  1.00  0.00      R00  N1+
ATOM    410  H   ARG 0  28       0.630  21.641  27.985  1.00  0.00      R00  H  
ATOM    411  HE  ARG 0  28      -4.032  22.242  30.758  1.00  0.00      R00  H  
ATOM    412 HH11 ARG 0  28      -7.396  20.395  30.870  1.00  0.00      R00  H  
ATOM    413 HH12 ARG 0  28      -6.132  19.396  30.168  1.00  0.00      R00  H  
ATOM    414 HH21 ARG 0  28      -7.272  22.531  30.373  1.00  0.00      R00  H  
ATOM    415 HH22 ARG 0  28      -5.667  23.282  30.801  1.00  0.00      R00  H  
ATOM    416  HA  ARG 0  28      -0.490  19.553  27.790  1.00  0.00           H  
ATOM    417  HB3 ARG 0  28      -2.824  19.455  28.054  1.00  0.00           H  
ATOM    418  HB2 ARG 0  28      -2.961  21.223  27.939  1.00  0.00           H  
ATOM    419  HG3 ARG 0  28      -1.781  21.464  30.145  1.00  0.00           H  
ATOM    420  HG2 ARG 0  28      -1.531  19.792  30.341  1.00  0.00           H  
ATOM    421  HD3 ARG 0  28      -3.623  19.645  31.427  1.00  0.00           H  
ATOM    422  HD2 ARG 0  28      -4.031  19.426  29.770  1.00  0.00           H  
ATOM    423  N   CYS 0  29       0.008  20.149  25.329  1.00  0.00      R00  N  
ATOM    424  CA  CYS 0  29       0.111  19.966  23.867  1.00  0.00      R00  C  
ATOM    425  C   CYS 0  29      -0.331  18.592  23.259  1.00  0.00      R00  C  
ATOM    426  O   CYS 0  29      -0.914  18.641  22.188  1.00  0.00      R00  O  
ATOM    427  CB  CYS 0  29       1.512  20.278  23.260  1.00  0.00      R00  C  
ATOM    428  SG  CYS 0  29       1.837  22.009  23.335  1.00  0.00      R00  S  
ATOM    429  H   CYS 0  29       0.802  20.436  25.883  1.00  0.00      R00  H  
ATOM    430  HA  CYS 0  29      -0.515  20.708  23.372  1.00  0.00           H  
ATOM    431  HB3 CYS 0  29       1.599  19.948  22.225  1.00  0.00           H  
ATOM    432  HB2 CYS 0  29       2.260  19.716  23.819  1.00  0.00           H  
ATOM    433  HG  CYS 0  29       1.828  22.100  24.668  1.00  0.00           H  
ATOM    434  N   PRO 0  30      -0.038  17.398  23.901  1.00  0.00      R00  N  
ATOM    435  CA  PRO 0  30      -0.600  16.069  23.474  1.00  0.00      R00  C  
ATOM    436  C   PRO 0  30      -2.147  15.977  23.384  1.00  0.00      R00  C  
ATOM    437  O   PRO 0  30      -2.686  15.141  22.656  1.00  0.00      R00  O  
ATOM    438  CD  PRO 0  30       0.912  17.219  24.991  1.00  0.00      R00  C  
ATOM    439  CB  PRO 0  30      -0.001  15.091  24.520  1.00  0.00      R00  C  
ATOM    440  CG  PRO 0  30       1.280  15.722  24.974  1.00  0.00      R00  C  
ATOM    441  HD2 PRO 0  30       0.382  17.421  25.922  1.00  0.00           H  
ATOM    442  HD3 PRO 0  30       1.787  17.848  24.825  1.00  0.00           H  
ATOM    443  HA  PRO 0  30      -0.183  15.859  22.489  1.00  0.00           H  
ATOM    444  HB3 PRO 0  30       0.197  14.067  24.206  1.00  0.00           H  
ATOM    445  HB2 PRO 0  30      -0.671  15.054  25.379  1.00  0.00           H  
ATOM    446  HG2 PRO 0  30       1.656  15.416  25.950  1.00  0.00           H  
ATOM    447  HG3 PRO 0  30       2.110  15.674  24.269  1.00  0.00           H  
ATOM    448  N   ASN 0  31      -2.821  16.721  24.274  1.00  0.00      R00  N  
ATOM    449  CA  ASN 0  31      -4.214  16.547  24.657  1.00  0.00      R00  C  
ATOM    450  C   ASN 0  31      -5.163  17.082  23.565  1.00  0.00      R00  C  
ATOM    451  O   ASN 0  31      -6.354  16.922  23.845  1.00  0.00      R00  O  
ATOM    452  CB  ASN 0  31      -4.447  17.177  26.047  1.00  0.00      R00  C  
ATOM    453  CG  ASN 0  31      -3.540  16.696  27.130  1.00  0.00      R00  C  
ATOM    454  OD1 ASN 0  31      -2.403  16.391  26.937  1.00  0.00      R00  O  
ATOM    455  ND2 ASN 0  31      -3.963  16.498  28.386  1.00  0.00      R00  N  
ATOM    456  H   ASN 0  31      -2.301  17.333  24.887  1.00  0.00      R00  H  
ATOM    457 HD21 ASN 0  31      -3.324  16.446  29.167  1.00  0.00      R00  H  
ATOM    458 HD22 ASN 0  31      -4.909  16.616  28.720  1.00  0.00      R00  H  
ATOM    459  HA  ASN 0  31      -4.208  15.460  24.729  1.00  0.00           H  
ATOM    460  HB3 ASN 0  31      -5.430  17.034  26.496  1.00  0.00           H  
ATOM    461  HB2 ASN 0  31      -4.342  18.257  25.942  1.00  0.00           H  
ATOM    462  N   VAL 0  32      -4.687  17.666  22.500  1.00  0.00      R00  N  
ATOM    463  CA  VAL 0  32      -5.460  17.998  21.279  1.00  0.00      R00  C  
ATOM    464  C   VAL 0  32      -4.660  17.376  20.107  1.00  0.00      R00  C  
ATOM    465  O   VAL 0  32      -5.039  17.645  18.920  1.00  0.00      R00  O  
ATOM    466  CB  VAL 0  32      -5.434  19.571  21.145  1.00  0.00      R00  C  
ATOM    467  CG1 VAL 0  32      -6.509  20.197  22.029  1.00  0.00      R00  C  
ATOM    468  CG2 VAL 0  32      -4.131  20.319  21.344  1.00  0.00      R00  C  
ATOM    469  H   VAL 0  32      -3.677  17.673  22.499  1.00  0.00      R00  H  
ATOM    470  HA  VAL 0  32      -6.522  17.799  21.420  1.00  0.00           H  
ATOM    471  HB  VAL 0  32      -5.646  19.773  20.095  1.00  0.00           H  
ATOM    472 HG11 VAL 0  32      -6.519  19.808  23.047  1.00  0.00           H  
ATOM    473 HG12 VAL 0  32      -6.265  21.256  22.107  1.00  0.00           H  
ATOM    474 HG13 VAL 0  32      -7.480  20.076  21.547  1.00  0.00           H  
ATOM    475 HG21 VAL 0  32      -3.797  20.135  22.365  1.00  0.00           H  
ATOM    476 HG22 VAL 0  32      -3.442  19.921  20.598  1.00  0.00           H  
ATOM    477 HG23 VAL 0  32      -4.170  21.384  21.116  1.00  0.00           H  
ATOM    478  N   ASN 0  33      -3.562  16.633  20.368  1.00  0.00      R00  N  
ATOM    479  CA  ASN 0  33      -2.679  16.201  19.326  1.00  0.00      R00  C  
ATOM    480  C   ASN 0  33      -2.136  17.396  18.423  1.00  0.00      R00  C  
ATOM    481  O   ASN 0  33      -2.215  17.304  17.211  1.00  0.00      R00  O  
ATOM    482  CB  ASN 0  33      -3.226  14.958  18.486  1.00  0.00      R00  C  
ATOM    483  CG  ASN 0  33      -3.867  13.836  19.243  1.00  0.00      R00  C  
ATOM    484  OD1 ASN 0  33      -4.692  13.089  18.685  1.00  0.00      R00  O  
ATOM    485  ND2 ASN 0  33      -3.469  13.680  20.513  1.00  0.00      R00  N  
ATOM    486  H   ASN 0  33      -3.325  16.209  21.254  1.00  0.00      R00  H  
ATOM    487 HD21 ASN 0  33      -3.916  12.979  21.085  1.00  0.00      R00  H  
ATOM    488 HD22 ASN 0  33      -2.829  14.233  21.066  1.00  0.00      R00  H  
ATOM    489  HA  ASN 0  33      -1.759  15.871  19.810  1.00  0.00           H  
ATOM    490  HB3 ASN 0  33      -2.437  14.550  17.854  1.00  0.00           H  
ATOM    491  HB2 ASN 0  33      -4.029  15.264  17.815  1.00  0.00           H  
ATOM    492  N   LEU 0  34      -1.580  18.484  19.055  1.00  0.00      R00  N  
ATOM    493  CA  LEU 0  34      -0.690  19.371  18.315  1.00  0.00      R00  C  
ATOM    494  C   LEU 0  34       0.550  18.540  17.711  1.00  0.00      R00  C  
ATOM    495  O   LEU 0  34       1.169  17.702  18.407  1.00  0.00      R00  O  
ATOM    496  CB  LEU 0  34      -0.203  20.588  19.180  1.00  0.00      R00  C  
ATOM    497  CG  LEU 0  34      -1.295  21.695  19.374  1.00  0.00      R00  C  
ATOM    498  CD1 LEU 0  34      -1.180  22.479  20.629  1.00  0.00      R00  C  
ATOM    499  CD2 LEU 0  34      -1.308  22.594  18.110  1.00  0.00      R00  C  
ATOM    500  H   LEU 0  34      -1.472  18.378  20.053  1.00  0.00      R00  H  
ATOM    501  HA  LEU 0  34      -1.334  19.771  17.532  1.00  0.00           H  
ATOM    502  HB3 LEU 0  34       0.637  21.003  18.622  1.00  0.00           H  
ATOM    503  HB2 LEU 0  34       0.205  20.175  20.102  1.00  0.00           H  
ATOM    504  HG  LEU 0  34      -2.280  21.229  19.360  1.00  0.00           H  
ATOM    505 HD11 LEU 0  34      -1.827  22.164  21.448  1.00  0.00           H  
ATOM    506 HD12 LEU 0  34      -0.171  22.526  21.038  1.00  0.00           H  
ATOM    507 HD13 LEU 0  34      -1.509  23.504  20.454  1.00  0.00           H  
ATOM    508 HD21 LEU 0  34      -1.552  23.629  18.351  1.00  0.00           H  
ATOM    509 HD22 LEU 0  34      -0.309  22.634  17.676  1.00  0.00           H  
ATOM    510 HD23 LEU 0  34      -1.928  22.218  17.296  1.00  0.00           H  
ATOM    511  N   PRO 0  35       0.934  18.722  16.428  1.00  0.00      R00  N  
ATOM    512  CA  PRO 0  35       0.426  19.791  15.584  1.00  0.00      R00  C  
ATOM    513  C   PRO 0  35      -0.798  19.532  14.731  1.00  0.00      R00  C  
ATOM    514  O   PRO 0  35      -1.312  20.465  14.184  1.00  0.00      R00  O  
ATOM    515  CD  PRO 0  35       2.004  17.987  15.777  1.00  0.00      R00  C  
ATOM    516  CB  PRO 0  35       1.606  20.182  14.697  1.00  0.00      R00  C  
ATOM    517  CG  PRO 0  35       2.351  18.867  14.511  1.00  0.00      R00  C  
ATOM    518  HD2 PRO 0  35       1.722  16.948  15.606  1.00  0.00           H  
ATOM    519  HD3 PRO 0  35       2.911  17.954  16.380  1.00  0.00           H  
ATOM    520  HA  PRO 0  35       0.298  20.635  16.262  1.00  0.00           H  
ATOM    521  HB3 PRO 0  35       2.363  20.818  15.158  1.00  0.00           H  
ATOM    522  HB2 PRO 0  35       1.285  20.645  13.764  1.00  0.00           H  
ATOM    523  HG2 PRO 0  35       1.818  18.393  13.687  1.00  0.00           H  
ATOM    524  HG3 PRO 0  35       3.430  18.823  14.362  1.00  0.00           H  
ATOM    525  N   VAL 0  36      -1.112  18.219  14.602  1.00  0.00      R00  N  
ATOM    526  CA  VAL 0  36      -2.028  17.706  13.541  1.00  0.00      R00  C  
ATOM    527  C   VAL 0  36      -3.533  17.930  13.738  1.00  0.00      R00  C  
ATOM    528  O   VAL 0  36      -4.321  17.967  12.766  1.00  0.00      R00  O  
ATOM    529  CB  VAL 0  36      -1.786  16.143  13.328  1.00  0.00      R00  C  
ATOM    530  CG1 VAL 0  36      -0.447  15.823  12.598  1.00  0.00      R00  C  
ATOM    531  CG2 VAL 0  36      -1.919  15.189  14.602  1.00  0.00      R00  C  
ATOM    532  H   VAL 0  36      -0.701  17.625  15.308  1.00  0.00      R00  H  
ATOM    533  HA  VAL 0  36      -1.866  18.248  12.609  1.00  0.00           H  
ATOM    534  HB  VAL 0  36      -2.576  15.789  12.667  1.00  0.00           H  
ATOM    535 HG11 VAL 0  36       0.316  15.857  13.375  1.00  0.00           H  
ATOM    536 HG12 VAL 0  36      -0.448  14.771  12.312  1.00  0.00           H  
ATOM    537 HG13 VAL 0  36      -0.212  16.452  11.739  1.00  0.00           H  
ATOM    538 HG21 VAL 0  36      -1.074  15.342  15.272  1.00  0.00           H  
ATOM    539 HG22 VAL 0  36      -2.845  15.317  15.163  1.00  0.00           H  
ATOM    540 HG23 VAL 0  36      -1.881  14.120  14.391  1.00  0.00           H  
ATOM    541  N   VAL 0  37      -3.931  18.233  14.999  1.00  0.00      R00  N  
ATOM    542  CA  VAL 0  37      -5.258  18.468  15.509  1.00  0.00      R00  C  
ATOM    543  C   VAL 0  37      -6.211  17.199  15.382  1.00  0.00      R00  C  
ATOM    544  O   VAL 0  37      -6.756  16.818  14.333  1.00  0.00      R00  O  
ATOM    545  CB  VAL 0  37      -5.862  19.865  15.095  1.00  0.00      R00  C  
ATOM    546  CG1 VAL 0  37      -7.136  20.148  15.869  1.00  0.00      R00  C  
ATOM    547  CG2 VAL 0  37      -4.880  21.094  15.478  1.00  0.00      R00  C  
ATOM    548  H   VAL 0  37      -3.242  18.065  15.717  1.00  0.00      R00  H  
ATOM    549  HA  VAL 0  37      -5.025  18.619  16.563  1.00  0.00           H  
ATOM    550  HB  VAL 0  37      -5.882  19.951  14.009  1.00  0.00           H  
ATOM    551 HG11 VAL 0  37      -7.951  19.449  15.683  1.00  0.00           H  
ATOM    552 HG12 VAL 0  37      -6.956  20.099  16.943  1.00  0.00           H  
ATOM    553 HG13 VAL 0  37      -7.446  21.157  15.597  1.00  0.00           H  
ATOM    554 HG21 VAL 0  37      -4.553  21.191  16.513  1.00  0.00           H  
ATOM    555 HG22 VAL 0  37      -3.948  21.024  14.916  1.00  0.00           H  
ATOM    556 HG23 VAL 0  37      -5.278  22.018  15.058  1.00  0.00           H  
ATOM    557  N   TYR 0  38      -6.493  16.676  16.571  1.00  0.00      R00  N  
ATOM    558  CA  TYR 0  38      -7.360  15.529  16.890  1.00  0.00      R00  C  
ATOM    559  C   TYR 0  38      -8.717  15.454  16.236  1.00  0.00      R00  C  
ATOM    560  O   TYR 0  38      -9.243  14.357  15.925  1.00  0.00      R00  O  
ATOM    561  CB  TYR 0  38      -7.349  15.268  18.452  1.00  0.00      R00  C  
ATOM    562  CG  TYR 0  38      -8.367  16.039  19.275  1.00  0.00      R00  C  
ATOM    563  CD1 TYR 0  38      -8.517  17.402  19.229  1.00  0.00      R00  C  
ATOM    564  CE1 TYR 0  38      -9.584  18.022  20.044  1.00  0.00      R00  C  
ATOM    565  CD2 TYR 0  38      -9.173  15.294  20.171  1.00  0.00      R00  C  
ATOM    566  CE2 TYR 0  38     -10.259  15.856  20.815  1.00  0.00      R00  C  
ATOM    567  CZ  TYR 0  38     -10.540  17.201  20.709  1.00  0.00      R00  C  
ATOM    568  OH  TYR 0  38     -11.593  17.864  21.280  1.00  0.00      R00  O  
ATOM    569  H   TYR 0  38      -6.056  17.056  17.398  1.00  0.00      R00  H  
ATOM    570  HH  TYR 0  38     -12.097  17.427  21.971  1.00  0.00      R00  H  
ATOM    571  HA  TYR 0  38      -6.774  14.714  16.465  1.00  0.00           H  
ATOM    572  HB3 TYR 0  38      -6.378  15.509  18.883  1.00  0.00           H  
ATOM    573  HB2 TYR 0  38      -7.504  14.204  18.633  1.00  0.00           H  
ATOM    574  HD1 TYR 0  38      -7.908  18.047  18.613  1.00  0.00           H  
ATOM    575  HE1 TYR 0  38      -9.666  19.098  20.103  1.00  0.00           H  
ATOM    576  HD2 TYR 0  38      -9.019  14.230  20.269  1.00  0.00           H  
ATOM    577  HE2 TYR 0  38     -10.939  15.280  21.424  1.00  0.00           H  
ATOM    578  N   VAL 0  39      -9.261  16.643  15.839  1.00  0.00      R00  N  
ATOM    579  CA  VAL 0  39     -10.532  16.673  15.029  1.00  0.00      R00  C  
ATOM    580  C   VAL 0  39     -10.403  16.887  13.451  1.00  0.00      R00  C  
ATOM    581  O   VAL 0  39     -11.460  16.748  12.734  1.00  0.00      R00  O  
ATOM    582  CB  VAL 0  39     -11.549  17.774  15.587  1.00  0.00      R00  C  
ATOM    583  CG1 VAL 0  39     -11.937  17.376  17.052  1.00  0.00      R00  C  
ATOM    584  CG2 VAL 0  39     -11.181  19.253  15.517  1.00  0.00      R00  C  
ATOM    585  H   VAL 0  39      -8.822  17.542  15.980  1.00  0.00      R00  H  
ATOM    586  HA  VAL 0  39     -11.078  15.730  15.015  1.00  0.00           H  
ATOM    587  HB  VAL 0  39     -12.288  17.725  14.787  1.00  0.00           H  
ATOM    588 HG11 VAL 0  39     -11.088  17.545  17.714  1.00  0.00           H  
ATOM    589 HG12 VAL 0  39     -12.829  17.919  17.365  1.00  0.00           H  
ATOM    590 HG13 VAL 0  39     -12.164  16.311  17.110  1.00  0.00           H  
ATOM    591 HG21 VAL 0  39     -10.151  19.404  15.842  1.00  0.00           H  
ATOM    592 HG22 VAL 0  39     -11.354  19.611  14.503  1.00  0.00           H  
ATOM    593 HG23 VAL 0  39     -11.794  19.846  16.196  1.00  0.00           H  
ATOM    594  N   VAL 0  40      -9.172  17.101  12.949  1.00  0.00      R00  N  
ATOM    595  CA  VAL 0  40      -8.955  17.485  11.602  1.00  0.00      R00  C  
ATOM    596  C   VAL 0  40      -8.036  16.526  10.861  1.00  0.00      R00  C  
ATOM    597  O   VAL 0  40      -8.228  16.300   9.682  1.00  0.00      R00  O  
ATOM    598  CB  VAL 0  40      -8.278  18.873  11.462  1.00  0.00      R00  C  
ATOM    599  CG1 VAL 0  40      -8.363  19.554  10.002  1.00  0.00      R00  C  
ATOM    600  CG2 VAL 0  40      -8.877  19.853  12.543  1.00  0.00      R00  C  
ATOM    601  H   VAL 0  40      -8.400  17.023  13.595  1.00  0.00      R00  H  
ATOM    602  HA  VAL 0  40      -9.877  17.492  11.020  1.00  0.00           H  
ATOM    603  HB  VAL 0  40      -7.208  18.672  11.521  1.00  0.00           H  
ATOM    604 HG11 VAL 0  40      -7.691  20.398   9.847  1.00  0.00           H  
ATOM    605 HG12 VAL 0  40      -8.020  18.790   9.305  1.00  0.00           H  
ATOM    606 HG13 VAL 0  40      -9.383  19.801   9.709  1.00  0.00           H  
ATOM    607 HG21 VAL 0  40      -8.449  20.820  12.280  1.00  0.00           H  
ATOM    608 HG22 VAL 0  40      -9.950  20.027  12.628  1.00  0.00           H  
ATOM    609 HG23 VAL 0  40      -8.547  19.684  13.567  1.00  0.00           H  
ATOM    610  N   ALA 0  41      -7.148  15.796  11.557  1.00  0.00      R00  N  
ATOM    611  CA  ALA 0  41      -6.067  14.814  11.070  1.00  0.00      R00  C  
ATOM    612  C   ALA 0  41      -6.717  13.639  10.367  1.00  0.00      R00  C  
ATOM    613  O   ALA 0  41      -6.306  13.199   9.288  1.00  0.00      R00  O  
ATOM    614  CB  ALA 0  41      -5.240  14.318  12.177  1.00  0.00      R00  C  
ATOM    615  H   ALA 0  41      -7.111  15.915  12.559  1.00  0.00      R00  H  
ATOM    616  HA  ALA 0  41      -5.446  15.308  10.323  1.00  0.00           H  
ATOM    617  HB1 ALA 0  41      -5.927  13.976  12.951  1.00  0.00           H  
ATOM    618  HB2 ALA 0  41      -4.458  13.581  11.991  1.00  0.00           H  
ATOM    619  HB3 ALA 0  41      -4.764  15.230  12.536  1.00  0.00           H  
ATOM    620  N   GLN 0  42      -7.877  13.186  10.895  1.00  0.00      R00  N  
ATOM    621  CA  GLN 0  42      -8.869  12.297  10.254  1.00  0.00      R00  C  
ATOM    622  C   GLN 0  42      -9.217  12.634   8.790  1.00  0.00      R00  C  
ATOM    623  O   GLN 0  42      -9.622  11.697   8.114  1.00  0.00      R00  O  
ATOM    624  CB  GLN 0  42     -10.136  12.114  11.098  1.00  0.00      R00  C  
ATOM    625  CG  GLN 0  42     -10.672  13.452  11.698  1.00  0.00      R00  C  
ATOM    626  CD  GLN 0  42     -12.167  13.341  12.132  1.00  0.00      R00  C  
ATOM    627  OE1 GLN 0  42     -12.675  12.247  12.212  1.00  0.00      R00  O  
ATOM    628  NE2 GLN 0  42     -12.883  14.527  12.190  1.00  0.00      R00  N  
ATOM    629  H   GLN 0  42      -8.067  13.737  11.720  1.00  0.00      R00  H  
ATOM    630 HE21 GLN 0  42     -13.884  14.470  12.320  1.00  0.00      R00  H  
ATOM    631 HE22 GLN 0  42     -12.487  15.438  12.010  1.00  0.00      R00  H  
ATOM    632  HA  GLN 0  42      -8.345  11.344  10.186  1.00  0.00           H  
ATOM    633  HB3 GLN 0  42      -9.883  11.549  11.995  1.00  0.00           H  
ATOM    634  HB2 GLN 0  42     -10.909  11.498  10.639  1.00  0.00           H  
ATOM    635  HG3 GLN 0  42     -10.839  14.159  10.885  1.00  0.00           H  
ATOM    636  HG2 GLN 0  42     -10.056  13.938  12.454  1.00  0.00           H  
ATOM    637  N   VAL 0  43      -9.118  13.911   8.340  1.00  0.00      R00  N  
ATOM    638  CA  VAL 0  43      -9.698  14.436   7.086  1.00  0.00      R00  C  
ATOM    639  C   VAL 0  43      -8.906  13.844   5.869  1.00  0.00      R00  C  
ATOM    640  O   VAL 0  43      -9.561  13.570   4.856  1.00  0.00      R00  O  
ATOM    641  CB  VAL 0  43      -9.805  15.989   7.102  1.00  0.00      R00  C  
ATOM    642  CG1 VAL 0  43     -10.082  16.643   5.643  1.00  0.00      R00  C  
ATOM    643  CG2 VAL 0  43     -10.789  16.529   8.210  1.00  0.00      R00  C  
ATOM    644  H   VAL 0  43      -8.814  14.632   8.979  1.00  0.00      R00  H  
ATOM    645  HA  VAL 0  43     -10.675  13.953   7.074  1.00  0.00           H  
ATOM    646  HB  VAL 0  43      -8.796  16.355   7.287  1.00  0.00           H  
ATOM    647 HG11 VAL 0  43      -9.999  17.727   5.712  1.00  0.00           H  
ATOM    648 HG12 VAL 0  43      -9.346  16.296   4.919  1.00  0.00           H  
ATOM    649 HG13 VAL 0  43     -11.094  16.525   5.255  1.00  0.00           H  
ATOM    650 HG21 VAL 0  43     -11.808  16.235   7.960  1.00  0.00           H  
ATOM    651 HG22 VAL 0  43     -10.567  16.260   9.243  1.00  0.00           H  
ATOM    652 HG23 VAL 0  43     -10.745  17.609   8.067  1.00  0.00           H  
ATOM    653  N   LEU 0  44      -7.606  13.557   6.056  1.00  0.00      R00  N  
ATOM    654  CA  LEU 0  44      -6.768  12.878   5.002  1.00  0.00      R00  C  
ATOM    655  C   LEU 0  44      -6.994  11.356   4.816  1.00  0.00      R00  C  
ATOM    656  O   LEU 0  44      -6.708  10.752   3.739  1.00  0.00      R00  O  
ATOM    657  CB  LEU 0  44      -5.310  13.225   5.210  1.00  0.00      R00  C  
ATOM    658  CG  LEU 0  44      -4.355  13.262   4.043  1.00  0.00      R00  C  
ATOM    659  CD1 LEU 0  44      -4.904  14.136   2.875  1.00  0.00      R00  C  
ATOM    660  CD2 LEU 0  44      -2.977  13.562   4.459  1.00  0.00      R00  C  
ATOM    661  H   LEU 0  44      -7.180  13.844   6.925  1.00  0.00      R00  H  
ATOM    662  HA  LEU 0  44      -7.003  13.387   4.067  1.00  0.00           H  
ATOM    663  HB3 LEU 0  44      -4.883  12.575   5.973  1.00  0.00           H  
ATOM    664  HB2 LEU 0  44      -5.222  14.257   5.550  1.00  0.00           H  
ATOM    665  HG  LEU 0  44      -4.300  12.221   3.724  1.00  0.00           H  
ATOM    666 HD11 LEU 0  44      -5.523  13.629   2.134  1.00  0.00           H  
ATOM    667 HD12 LEU 0  44      -5.621  14.913   3.138  1.00  0.00           H  
ATOM    668 HD13 LEU 0  44      -4.124  14.672   2.334  1.00  0.00           H  
ATOM    669 HD21 LEU 0  44      -3.023  14.544   4.931  1.00  0.00           H  
ATOM    670 HD22 LEU 0  44      -2.840  12.902   5.315  1.00  0.00           H  
ATOM    671 HD23 LEU 0  44      -2.208  13.537   3.687  1.00  0.00           H  
ATOM    672  N   TYR 0  45      -7.681  10.668   5.802  1.00  0.00      R00  N  
ATOM    673  CA  TYR 0  45      -8.183   9.288   5.613  1.00  0.00      R00  C  
ATOM    674  C   TYR 0  45      -9.613   9.150   4.961  1.00  0.00      R00  C  
ATOM    675  O   TYR 0  45      -9.797   8.239   4.188  1.00  0.00      R00  O  
ATOM    676  CB  TYR 0  45      -8.324   8.606   6.934  1.00  0.00      R00  C  
ATOM    677  CG  TYR 0  45      -7.084   8.355   7.715  1.00  0.00      R00  C  
ATOM    678  CD1 TYR 0  45      -6.555   9.347   8.628  1.00  0.00      R00  C  
ATOM    679  CE1 TYR 0  45      -5.478   9.180   9.462  1.00  0.00      R00  C  
ATOM    680  CD2 TYR 0  45      -6.444   7.135   7.702  1.00  0.00      R00  C  
ATOM    681  CE2 TYR 0  45      -5.333   6.912   8.488  1.00  0.00      R00  C  
ATOM    682  CZ  TYR 0  45      -4.835   7.966   9.327  1.00  0.00      R00  C  
ATOM    683  OH  TYR 0  45      -3.885   7.733  10.225  1.00  0.00      R00  O  
ATOM    684  H   TYR 0  45      -7.919  11.167   6.648  1.00  0.00      R00  H  
ATOM    685  HH  TYR 0  45      -3.662   8.194  11.038  1.00  0.00      R00  H  
ATOM    686  HA  TYR 0  45      -7.569   8.770   4.876  1.00  0.00           H  
ATOM    687  HB3 TYR 0  45      -8.684   7.593   6.751  1.00  0.00           H  
ATOM    688  HB2 TYR 0  45      -9.133   9.001   7.547  1.00  0.00           H  
ATOM    689  HD1 TYR 0  45      -6.887  10.375   8.616  1.00  0.00           H  
ATOM    690  HE1 TYR 0  45      -5.257  10.010  10.117  1.00  0.00           H  
ATOM    691  HD2 TYR 0  45      -6.687   6.342   7.010  1.00  0.00           H  
ATOM    692  HE2 TYR 0  45      -4.764   6.004   8.618  1.00  0.00           H  
ATOM    693  N   ALA 0  46     -10.464  10.196   5.167  1.00  0.00      R00  N  
ATOM    694  CA  ALA 0  46     -11.801  10.231   4.513  1.00  0.00      R00  C  
ATOM    695  C   ALA 0  46     -11.688  10.459   3.041  1.00  0.00      R00  C  
ATOM    696  O   ALA 0  46     -12.271   9.743   2.214  1.00  0.00      R00  O  
ATOM    697  CB  ALA 0  46     -12.589  11.413   5.119  1.00  0.00      R00  C  
ATOM    698  H   ALA 0  46     -10.245  11.044   5.671  1.00  0.00      R00  H  
ATOM    699  HA  ALA 0  46     -12.424   9.338   4.562  1.00  0.00           H  
ATOM    700  HB1 ALA 0  46     -11.886  12.246   5.120  1.00  0.00           H  
ATOM    701  HB2 ALA 0  46     -13.530  11.606   4.605  1.00  0.00           H  
ATOM    702  HB3 ALA 0  46     -12.809  11.120   6.146  1.00  0.00           H  
ATOM    703  N   ILE 0  47     -10.844  11.429   2.704  1.00  0.00      R00  N  
ATOM    704  CA  ILE 0  47     -10.577  11.747   1.340  1.00  0.00      R00  C  
ATOM    705  C   ILE 0  47     -10.057  10.536   0.514  1.00  0.00      R00  C  
ATOM    706  O   ILE 0  47     -10.653  10.311  -0.516  1.00  0.00      R00  O  
ATOM    707  CB  ILE 0  47      -9.620  12.980   1.092  1.00  0.00      R00  C  
ATOM    708  CG2 ILE 0  47      -9.049  13.161  -0.307  1.00  0.00      R00  C  
ATOM    709  CG1 ILE 0  47     -10.309  14.255   1.687  1.00  0.00      R00  C  
ATOM    710  CD1 ILE 0  47      -9.360  15.363   2.070  1.00  0.00      R00  C  
ATOM    711  H   ILE 0  47     -10.170  11.718   3.398  1.00  0.00      R00  H  
ATOM    712  HA  ILE 0  47     -11.550  12.045   0.947  1.00  0.00           H  
ATOM    713  HB  ILE 0  47      -8.737  12.775   1.697  1.00  0.00           H  
ATOM    714 HG21 ILE 0  47      -8.450  14.054  -0.484  1.00  0.00           H  
ATOM    715 HG22 ILE 0  47      -8.340  12.367  -0.540  1.00  0.00           H  
ATOM    716 HG23 ILE 0  47      -9.835  13.250  -1.057  1.00  0.00           H  
ATOM    717 HG13 ILE 0  47     -10.885  14.008   2.579  1.00  0.00           H  
ATOM    718 HG12 ILE 0  47     -10.976  14.546   0.876  1.00  0.00           H  
ATOM    719 HD11 ILE 0  47      -8.809  15.799   1.237  1.00  0.00           H  
ATOM    720 HD12 ILE 0  47      -9.825  16.222   2.554  1.00  0.00           H  
ATOM    721 HD13 ILE 0  47      -8.605  15.059   2.795  1.00  0.00           H  
ATOM    722  N   VAL 0  48      -9.110   9.727   1.021  1.00  0.00      R00  N  
ATOM    723  CA  VAL 0  48      -8.576   8.616   0.212  1.00  0.00      R00  C  
ATOM    724  C   VAL 0  48      -9.604   7.503  -0.074  1.00  0.00      R00  C  
ATOM    725  O   VAL 0  48      -9.577   6.797  -1.058  1.00  0.00      R00  O  
ATOM    726  CB  VAL 0  48      -7.279   7.976   0.714  1.00  0.00      R00  C  
ATOM    727  CG1 VAL 0  48      -5.972   8.704   0.377  1.00  0.00      R00  C  
ATOM    728  CG2 VAL 0  48      -7.350   7.718   2.233  1.00  0.00      R00  C  
ATOM    729  H   VAL 0  48      -8.765   9.830   1.965  1.00  0.00      R00  H  
ATOM    730  HA  VAL 0  48      -8.364   8.937  -0.808  1.00  0.00           H  
ATOM    731  HB  VAL 0  48      -7.121   7.021   0.215  1.00  0.00           H  
ATOM    732 HG11 VAL 0  48      -6.062   8.686  -0.709  1.00  0.00           H  
ATOM    733 HG12 VAL 0  48      -5.790   9.679   0.828  1.00  0.00           H  
ATOM    734 HG13 VAL 0  48      -5.144   8.048   0.648  1.00  0.00           H  
ATOM    735 HG21 VAL 0  48      -7.605   8.688   2.660  1.00  0.00           H  
ATOM    736 HG22 VAL 0  48      -8.039   6.904   2.456  1.00  0.00           H  
ATOM    737 HG23 VAL 0  48      -6.339   7.563   2.609  1.00  0.00           H  
ATOM    738  N   CYS 0  49     -10.415   7.343   0.981  1.00  0.00      R00  N  
ATOM    739  CA  CYS 0  49     -11.490   6.381   1.123  1.00  0.00      R00  C  
ATOM    740  C   CYS 0  49     -12.603   6.709   0.067  1.00  0.00      R00  C  
ATOM    741  O   CYS 0  49     -13.144   5.825  -0.579  1.00  0.00      R00  O  
ATOM    742  CB  CYS 0  49     -12.037   6.306   2.558  1.00  0.00      R00  C  
ATOM    743  SG  CYS 0  49     -13.257   4.917   2.704  1.00  0.00      R00  S  
ATOM    744  H   CYS 0  49     -10.233   7.981   1.743  1.00  0.00      R00  H  
ATOM    745  HA  CYS 0  49     -11.115   5.372   0.958  1.00  0.00           H  
ATOM    746  HB3 CYS 0  49     -12.658   7.155   2.848  1.00  0.00           H  
ATOM    747  HB2 CYS 0  49     -11.250   6.202   3.305  1.00  0.00           H  
ATOM    748  HG  CYS 0  49     -13.884   5.205   1.559  1.00  0.00           H  
ATOM    749  N   VAL 0  50     -12.769   8.042  -0.162  1.00  0.00      R00  N  
ATOM    750  CA  VAL 0  50     -13.709   8.540  -1.137  1.00  0.00      R00  C  
ATOM    751  C   VAL 0  50     -13.103   8.438  -2.527  1.00  0.00      R00  C  
ATOM    752  O   VAL 0  50     -13.772   7.808  -3.347  1.00  0.00      R00  O  
ATOM    753  CB  VAL 0  50     -14.252   9.935  -0.698  1.00  0.00      R00  C  
ATOM    754  CG1 VAL 0  50     -14.932  10.591  -1.924  1.00  0.00      R00  C  
ATOM    755  CG2 VAL 0  50     -15.145  10.009   0.501  1.00  0.00      R00  C  
ATOM    756  H   VAL 0  50     -12.419   8.717   0.503  1.00  0.00      R00  H  
ATOM    757  HA  VAL 0  50     -14.604   7.919  -1.126  1.00  0.00           H  
ATOM    758  HB  VAL 0  50     -13.398  10.538  -0.388  1.00  0.00           H  
ATOM    759 HG11 VAL 0  50     -15.783  10.015  -2.289  1.00  0.00           H  
ATOM    760 HG12 VAL 0  50     -15.248  11.616  -1.730  1.00  0.00           H  
ATOM    761 HG13 VAL 0  50     -14.193  10.690  -2.718  1.00  0.00           H  
ATOM    762 HG21 VAL 0  50     -15.369  11.062   0.671  1.00  0.00           H  
ATOM    763 HG22 VAL 0  50     -16.020   9.409   0.251  1.00  0.00           H  
ATOM    764 HG23 VAL 0  50     -14.784   9.406   1.334  1.00  0.00           H  
ATOM    765  N   VAL 0  51     -11.848   8.981  -2.691  1.00  0.00      R00  N  
ATOM    766  CA  VAL 0  51     -11.193   8.919  -3.971  1.00  0.00      R00  C  
ATOM    767  C   VAL 0  51     -11.035   7.462  -4.440  1.00  0.00      R00  C  
ATOM    768  O   VAL 0  51     -11.200   7.341  -5.621  1.00  0.00      R00  O  
ATOM    769  CB  VAL 0  51      -9.801   9.626  -3.884  1.00  0.00      R00  C  
ATOM    770  CG1 VAL 0  51      -8.782   9.414  -5.033  1.00  0.00      R00  C  
ATOM    771  CG2 VAL 0  51      -9.928  11.141  -3.578  1.00  0.00      R00  C  
ATOM    772  H   VAL 0  51     -11.414   9.486  -1.932  1.00  0.00      R00  H  
ATOM    773  HA  VAL 0  51     -11.768   9.383  -4.772  1.00  0.00           H  
ATOM    774  HB  VAL 0  51      -9.260   9.196  -3.042  1.00  0.00           H  
ATOM    775 HG11 VAL 0  51      -7.910  10.035  -4.824  1.00  0.00           H  
ATOM    776 HG12 VAL 0  51      -8.397   8.395  -5.072  1.00  0.00           H  
ATOM    777 HG13 VAL 0  51      -9.304   9.487  -5.987  1.00  0.00           H  
ATOM    778 HG21 VAL 0  51      -9.709  11.641  -4.521  1.00  0.00           H  
ATOM    779 HG22 VAL 0  51     -10.823  11.481  -3.057  1.00  0.00           H  
ATOM    780 HG23 VAL 0  51      -9.082  11.406  -2.943  1.00  0.00           H  
ATOM    781  N   GLY 0  52     -10.698   6.508  -3.609  1.00  0.00      R00  N  
ATOM    782  CA  GLY 0  52     -10.570   5.112  -4.023  1.00  0.00      R00  C  
ATOM    783  C   GLY 0  52     -11.933   4.501  -4.422  1.00  0.00      R00  C  
ATOM    784  O   GLY 0  52     -11.933   3.799  -5.458  1.00  0.00      R00  O  
ATOM    785  H   GLY 0  52     -10.554   6.787  -2.649  1.00  0.00      R00  H  
ATOM    786  HA3 GLY 0  52     -10.043   4.446  -3.340  1.00  0.00           H  
ATOM    787  HA2 GLY 0  52      -9.861   4.957  -4.836  1.00  0.00           H  
ATOM    788  N   LEU 0  53     -13.049   4.752  -3.705  1.00  0.00      R00  N  
ATOM    789  CA  LEU 0  53     -14.389   4.341  -4.062  1.00  0.00      R00  C  
ATOM    790  C   LEU 0  53     -14.786   4.849  -5.466  1.00  0.00      R00  C  
ATOM    791  O   LEU 0  53     -15.088   4.022  -6.324  1.00  0.00      R00  O  
ATOM    792  CB  LEU 0  53     -15.304   4.671  -2.858  1.00  0.00      R00  C  
ATOM    793  CG  LEU 0  53     -16.836   4.546  -2.961  1.00  0.00      R00  C  
ATOM    794  CD1 LEU 0  53     -17.271   3.170  -3.569  1.00  0.00      R00  C  
ATOM    795  CD2 LEU 0  53     -17.501   4.789  -1.597  1.00  0.00      R00  C  
ATOM    796  H   LEU 0  53     -12.915   5.151  -2.787  1.00  0.00      R00  H  
ATOM    797  HA  LEU 0  53     -14.284   3.256  -4.051  1.00  0.00           H  
ATOM    798  HB3 LEU 0  53     -15.185   5.662  -2.419  1.00  0.00           H  
ATOM    799  HB2 LEU 0  53     -14.949   3.992  -2.083  1.00  0.00           H  
ATOM    800  HG  LEU 0  53     -17.270   5.333  -3.577  1.00  0.00           H  
ATOM    801 HD11 LEU 0  53     -18.087   2.745  -2.984  1.00  0.00           H  
ATOM    802 HD12 LEU 0  53     -17.699   3.178  -4.571  1.00  0.00           H  
ATOM    803 HD13 LEU 0  53     -16.509   2.405  -3.423  1.00  0.00           H  
ATOM    804 HD21 LEU 0  53     -18.511   5.186  -1.697  1.00  0.00           H  
ATOM    805 HD22 LEU 0  53     -17.488   3.827  -1.085  1.00  0.00           H  
ATOM    806 HD23 LEU 0  53     -16.967   5.513  -0.981  1.00  0.00           H  
ATOM    807  N   LEU 0  54     -14.525   6.096  -5.673  1.00  0.00      R00  N  
ATOM    808  CA  LEU 0  54     -14.801   6.792  -6.995  1.00  0.00      R00  C  
ATOM    809  C   LEU 0  54     -13.746   6.421  -8.040  1.00  0.00      R00  C  
ATOM    810  O   LEU 0  54     -14.005   6.699  -9.208  1.00  0.00      R00  O  
ATOM    811  CB  LEU 0  54     -14.721   8.351  -6.716  1.00  0.00      R00  C  
ATOM    812  CG  LEU 0  54     -15.938   8.859  -5.936  1.00  0.00      R00  C  
ATOM    813  CD1 LEU 0  54     -15.741  10.348  -5.592  1.00  0.00      R00  C  
ATOM    814  CD2 LEU 0  54     -17.214   8.549  -6.712  1.00  0.00      R00  C  
ATOM    815  H   LEU 0  54     -14.289   6.573  -4.815  1.00  0.00      R00  H  
ATOM    816  HA  LEU 0  54     -15.723   6.495  -7.493  1.00  0.00           H  
ATOM    817  HB3 LEU 0  54     -14.595   9.029  -7.560  1.00  0.00           H  
ATOM    818  HB2 LEU 0  54     -13.810   8.591  -6.168  1.00  0.00           H  
ATOM    819  HG  LEU 0  54     -15.862   8.426  -4.938  1.00  0.00           H  
ATOM    820 HD11 LEU 0  54     -16.594  10.742  -5.040  1.00  0.00           H  
ATOM    821 HD12 LEU 0  54     -14.955  10.599  -4.881  1.00  0.00           H  
ATOM    822 HD13 LEU 0  54     -15.544  10.993  -6.449  1.00  0.00           H  
ATOM    823 HD21 LEU 0  54     -17.793   7.771  -6.215  1.00  0.00           H  
ATOM    824 HD22 LEU 0  54     -17.873   9.416  -6.673  1.00  0.00           H  
ATOM    825 HD23 LEU 0  54     -17.133   8.220  -7.748  1.00  0.00           H  
ATOM    826  N   GLY 0  55     -12.728   5.656  -7.677  1.00  0.00      R00  N  
ATOM    827  CA  GLY 0  55     -11.767   4.845  -8.437  1.00  0.00      R00  C  
ATOM    828  C   GLY 0  55     -12.495   3.765  -9.221  1.00  0.00      R00  C  
ATOM    829  O   GLY 0  55     -12.056   3.543 -10.327  1.00  0.00      R00  O  
ATOM    830  H   GLY 0  55     -12.592   5.669  -6.676  1.00  0.00      R00  H  
ATOM    831  HA3 GLY 0  55     -11.011   4.531  -7.717  1.00  0.00           H  
ATOM    832  HA2 GLY 0  55     -11.153   5.442  -9.111  1.00  0.00           H  
ATOM    833  N   ASN 0  56     -13.659   3.269  -8.808  1.00  0.00      R00  N  
ATOM    834  CA  ASN 0  56     -14.598   2.525  -9.579  1.00  0.00      R00  C  
ATOM    835  C   ASN 0  56     -15.007   3.244 -10.886  1.00  0.00      R00  C  
ATOM    836  O   ASN 0  56     -14.945   2.638 -11.953  1.00  0.00      R00  O  
ATOM    837  CB  ASN 0  56     -15.908   2.127  -8.813  1.00  0.00      R00  C  
ATOM    838  CG  ASN 0  56     -15.659   0.929  -7.892  1.00  0.00      R00  C  
ATOM    839  OD1 ASN 0  56     -15.370  -0.213  -8.270  1.00  0.00      R00  O  
ATOM    840  ND2 ASN 0  56     -15.751   1.130  -6.530  1.00  0.00      R00  N  
ATOM    841  H   ASN 0  56     -14.064   3.606  -7.946  1.00  0.00      R00  H  
ATOM    842 HD21 ASN 0  56     -15.461   0.412  -5.882  1.00  0.00      R00  H  
ATOM    843 HD22 ASN 0  56     -15.650   2.083  -6.210  1.00  0.00      R00  H  
ATOM    844  HA  ASN 0  56     -14.116   1.626  -9.965  1.00  0.00           H  
ATOM    845  HB3 ASN 0  56     -16.612   1.788  -9.573  1.00  0.00           H  
ATOM    846  HB2 ASN 0  56     -16.273   2.958  -8.209  1.00  0.00           H  
ATOM    847  N   THR 0  57     -15.257   4.533 -10.825  1.00  0.00      R00  N  
ATOM    848  CA  THR 0  57     -15.622   5.259 -12.057  1.00  0.00      R00  C  
ATOM    849  C   THR 0  57     -14.395   5.745 -12.931  1.00  0.00      R00  C  
ATOM    850  O   THR 0  57     -14.690   6.430 -13.908  1.00  0.00      R00  O  
ATOM    851  CB  THR 0  57     -16.420   6.484 -11.557  1.00  0.00      R00  C  
ATOM    852  OG1 THR 0  57     -17.268   6.076 -10.479  1.00  0.00      R00  O  
ATOM    853  CG2 THR 0  57     -17.367   7.077 -12.606  1.00  0.00      R00  C  
ATOM    854  H   THR 0  57     -15.130   5.051  -9.967  1.00  0.00      R00  H  
ATOM    855  HG1 THR 0  57     -17.966   5.571 -10.902  1.00  0.00      R00  H  
ATOM    856  HA  THR 0  57     -16.392   4.755 -12.641  1.00  0.00           H  
ATOM    857  HB  THR 0  57     -15.802   7.362 -11.369  1.00  0.00           H  
ATOM    858 HG21 THR 0  57     -18.018   7.920 -12.370  1.00  0.00           H  
ATOM    859 HG22 THR 0  57     -16.735   7.431 -13.421  1.00  0.00           H  
ATOM    860 HG23 THR 0  57     -18.059   6.349 -13.030  1.00  0.00           H  
ATOM    861  N   LEU 0  58     -13.122   5.564 -12.460  1.00  0.00      R00  N  
ATOM    862  CA  LEU 0  58     -11.926   6.127 -12.992  1.00  0.00      R00  C  
ATOM    863  C   LEU 0  58     -11.273   4.914 -13.750  1.00  0.00      R00  C  
ATOM    864  O   LEU 0  58     -11.205   4.973 -15.006  1.00  0.00      R00  O  
ATOM    865  CB  LEU 0  58     -10.951   6.731 -11.855  1.00  0.00      R00  C  
ATOM    866  CG  LEU 0  58     -11.406   7.861 -10.908  1.00  0.00      R00  C  
ATOM    867  CD1 LEU 0  58     -10.433   7.956  -9.725  1.00  0.00      R00  C  
ATOM    868  CD2 LEU 0  58     -11.575   9.262 -11.648  1.00  0.00      R00  C  
ATOM    869  H   LEU 0  58     -13.012   4.916 -11.693  1.00  0.00      R00  H  
ATOM    870  HA  LEU 0  58     -12.069   6.991 -13.640  1.00  0.00           H  
ATOM    871  HB3 LEU 0  58     -10.011   7.109 -12.256  1.00  0.00           H  
ATOM    872  HB2 LEU 0  58     -10.750   5.874 -11.212  1.00  0.00           H  
ATOM    873  HG  LEU 0  58     -12.386   7.544 -10.552  1.00  0.00           H  
ATOM    874 HD11 LEU 0  58      -9.453   7.547  -9.969  1.00  0.00           H  
ATOM    875 HD12 LEU 0  58     -10.224   8.996  -9.474  1.00  0.00           H  
ATOM    876 HD13 LEU 0  58     -10.915   7.549  -8.837  1.00  0.00           H  
ATOM    877 HD21 LEU 0  58     -10.931  10.071 -11.305  1.00  0.00           H  
ATOM    878 HD22 LEU 0  58     -11.306   9.280 -12.704  1.00  0.00           H  
ATOM    879 HD23 LEU 0  58     -12.625   9.545 -11.570  1.00  0.00           H  
ATOM    880  N   VAL 0  59     -10.876   3.774 -13.157  1.00  0.00      R00  N  
ATOM    881  CA  VAL 0  59     -10.191   2.633 -13.796  1.00  0.00      R00  C  
ATOM    882  C   VAL 0  59     -10.710   2.152 -15.164  1.00  0.00      R00  C  
ATOM    883  O   VAL 0  59      -9.978   1.422 -15.850  1.00  0.00      R00  O  
ATOM    884  CB  VAL 0  59     -10.118   1.344 -12.914  1.00  0.00      R00  C  
ATOM    885  CG1 VAL 0  59      -9.210   1.489 -11.635  1.00  0.00      R00  C  
ATOM    886  CG2 VAL 0  59     -11.535   0.777 -12.481  1.00  0.00      R00  C  
ATOM    887  H   VAL 0  59     -11.070   3.655 -12.173  1.00  0.00      R00  H  
ATOM    888  HA  VAL 0  59      -9.155   2.955 -13.904  1.00  0.00           H  
ATOM    889  HB  VAL 0  59      -9.637   0.496 -13.401  1.00  0.00           H  
ATOM    890 HG11 VAL 0  59      -8.168   1.672 -11.897  1.00  0.00           H  
ATOM    891 HG12 VAL 0  59      -9.592   2.250 -10.954  1.00  0.00           H  
ATOM    892 HG13 VAL 0  59      -9.201   0.579 -11.035  1.00  0.00           H  
ATOM    893 HG21 VAL 0  59     -11.883   0.071 -13.236  1.00  0.00           H  
ATOM    894 HG22 VAL 0  59     -11.661   0.212 -11.557  1.00  0.00           H  
ATOM    895 HG23 VAL 0  59     -12.321   1.530 -12.543  1.00  0.00           H  
ATOM    896  N   ILE 0  60     -12.037   2.286 -15.418  1.00  0.00      R00  N  
ATOM    897  CA  ILE 0  60     -12.632   1.841 -16.677  1.00  0.00      R00  C  
ATOM    898  C   ILE 0  60     -12.246   2.870 -17.816  1.00  0.00      R00  C  
ATOM    899  O   ILE 0  60     -12.020   2.546 -18.966  1.00  0.00      R00  O  
ATOM    900  CB  ILE 0  60     -14.144   1.775 -16.461  1.00  0.00      R00  C  
ATOM    901  CG2 ILE 0  60     -14.918   1.351 -17.704  1.00  0.00      R00  C  
ATOM    902  CG1 ILE 0  60     -14.527   0.851 -15.268  1.00  0.00      R00  C  
ATOM    903  CD1 ILE 0  60     -14.226  -0.646 -15.544  1.00  0.00      R00  C  
ATOM    904  H   ILE 0  60     -12.756   2.595 -14.781  1.00  0.00      R00  H  
ATOM    905  HA  ILE 0  60     -12.259   0.904 -17.090  1.00  0.00           H  
ATOM    906  HB  ILE 0  60     -14.523   2.783 -16.293  1.00  0.00           H  
ATOM    907 HG21 ILE 0  60     -15.824   0.779 -17.503  1.00  0.00           H  
ATOM    908 HG22 ILE 0  60     -15.224   2.156 -18.373  1.00  0.00           H  
ATOM    909 HG23 ILE 0  60     -14.283   0.770 -18.372  1.00  0.00           H  
ATOM    910 HG13 ILE 0  60     -15.604   1.001 -15.203  1.00  0.00           H  
ATOM    911 HG12 ILE 0  60     -14.063   1.138 -14.324  1.00  0.00           H  
ATOM    912 HD11 ILE 0  60     -13.854  -1.159 -14.657  1.00  0.00           H  
ATOM    913 HD12 ILE 0  60     -15.174  -1.121 -15.794  1.00  0.00           H  
ATOM    914 HD13 ILE 0  60     -13.623  -0.813 -16.436  1.00  0.00           H  
ATOM    915  N   TYR 0  61     -12.366   4.095 -17.432  1.00  0.00      R00  N  
ATOM    916  CA  TYR 0  61     -12.229   5.251 -18.327  1.00  0.00      R00  C  
ATOM    917  C   TYR 0  61     -10.839   5.863 -18.523  1.00  0.00      R00  C  
ATOM    918  O   TYR 0  61     -10.586   6.411 -19.640  1.00  0.00      R00  O  
ATOM    919  CB  TYR 0  61     -13.305   6.313 -17.878  1.00  0.00      R00  C  
ATOM    920  CG  TYR 0  61     -14.759   5.860 -18.028  1.00  0.00      R00  C  
ATOM    921  CD1 TYR 0  61     -15.304   5.986 -19.246  1.00  0.00      R00  C  
ATOM    922  CE1 TYR 0  61     -16.663   5.759 -19.477  1.00  0.00      R00  C  
ATOM    923  CD2 TYR 0  61     -15.449   5.252 -16.960  1.00  0.00      R00  C  
ATOM    924  CE2 TYR 0  61     -16.790   4.935 -17.150  1.00  0.00      R00  C  
ATOM    925  CZ  TYR 0  61     -17.370   5.164 -18.404  1.00  0.00      R00  C  
ATOM    926  OH  TYR 0  61     -18.718   4.841 -18.522  1.00  0.00      R00  O  
ATOM    927  H   TYR 0  61     -12.786   4.291 -16.534  1.00  0.00      R00  H  
ATOM    928  HH  TYR 0  61     -19.050   4.779 -19.420  1.00  0.00      R00  H  
ATOM    929  HA  TYR 0  61     -12.474   5.069 -19.373  1.00  0.00           H  
ATOM    930  HB3 TYR 0  61     -13.177   7.160 -18.552  1.00  0.00           H  
ATOM    931  HB2 TYR 0  61     -13.154   6.692 -16.867  1.00  0.00           H  
ATOM    932  HD1 TYR 0  61     -14.746   6.241 -20.134  1.00  0.00           H  
ATOM    933  HE1 TYR 0  61     -16.990   5.873 -20.500  1.00  0.00           H  
ATOM    934  HD2 TYR 0  61     -14.954   5.135 -16.007  1.00  0.00           H  
ATOM    935  HE2 TYR 0  61     -17.339   4.582 -16.289  1.00  0.00           H  
ATOM    936  N   VAL 0  62      -9.939   5.758 -17.537  1.00  0.00      R00  N  
ATOM    937  CA  VAL 0  62      -8.572   6.226 -17.659  1.00  0.00      R00  C  
ATOM    938  C   VAL 0  62      -7.749   5.564 -18.859  1.00  0.00      R00  C  
ATOM    939  O   VAL 0  62      -6.858   6.213 -19.417  1.00  0.00      R00  O  
ATOM    940  CB  VAL 0  62      -7.681   5.898 -16.413  1.00  0.00      R00  C  
ATOM    941  CG1 VAL 0  62      -8.051   6.823 -15.188  1.00  0.00      R00  C  
ATOM    942  CG2 VAL 0  62      -7.821   4.424 -15.947  1.00  0.00      R00  C  
ATOM    943  H   VAL 0  62     -10.206   5.300 -16.677  1.00  0.00      R00  H  
ATOM    944  HA  VAL 0  62      -8.695   7.283 -17.895  1.00  0.00           H  
ATOM    945  HB  VAL 0  62      -6.595   5.980 -16.467  1.00  0.00           H  
ATOM    946 HG11 VAL 0  62      -9.067   6.627 -14.845  1.00  0.00           H  
ATOM    947 HG12 VAL 0  62      -7.326   6.704 -14.383  1.00  0.00           H  
ATOM    948 HG13 VAL 0  62      -7.945   7.872 -15.464  1.00  0.00           H  
ATOM    949 HG21 VAL 0  62      -8.865   4.118 -15.895  1.00  0.00           H  
ATOM    950 HG22 VAL 0  62      -7.172   3.836 -16.595  1.00  0.00           H  
ATOM    951 HG23 VAL 0  62      -7.409   4.323 -14.943  1.00  0.00           H  
ATOM    952  N   VAL 0  63      -8.148   4.315 -19.235  1.00  0.00      R00  N  
ATOM    953  CA  VAL 0  63      -7.488   3.610 -20.304  1.00  0.00      R00  C  
ATOM    954  C   VAL 0  63      -7.895   3.944 -21.780  1.00  0.00      R00  C  
ATOM    955  O   VAL 0  63      -7.008   3.814 -22.669  1.00  0.00      R00  O  
ATOM    956  CB  VAL 0  63      -7.375   2.114 -19.943  1.00  0.00      R00  C  
ATOM    957  CG1 VAL 0  63      -6.698   1.769 -18.596  1.00  0.00      R00  C  
ATOM    958  CG2 VAL 0  63      -8.740   1.515 -20.051  1.00  0.00      R00  C  
ATOM    959  H   VAL 0  63      -8.943   3.892 -18.777  1.00  0.00      R00  H  
ATOM    960  HA  VAL 0  63      -6.488   4.043 -20.289  1.00  0.00           H  
ATOM    961  HB  VAL 0  63      -6.742   1.582 -20.653  1.00  0.00           H  
ATOM    962 HG11 VAL 0  63      -6.557   0.693 -18.490  1.00  0.00           H  
ATOM    963 HG12 VAL 0  63      -5.818   2.410 -18.536  1.00  0.00           H  
ATOM    964 HG13 VAL 0  63      -7.397   2.041 -17.805  1.00  0.00           H  
ATOM    965 HG21 VAL 0  63      -9.035   1.399 -21.094  1.00  0.00           H  
ATOM    966 HG22 VAL 0  63      -8.784   0.501 -19.655  1.00  0.00           H  
ATOM    967 HG23 VAL 0  63      -9.523   2.132 -19.611  1.00  0.00           H  
ATOM    968  N   LEU 0  64      -9.111   4.425 -21.885  1.00  0.00      R00  N  
ATOM    969  CA  LEU 0  64      -9.651   4.940 -23.213  1.00  0.00      R00  C  
ATOM    970  C   LEU 0  64      -8.924   6.154 -23.758  1.00  0.00      R00  C  
ATOM    971  O   LEU 0  64      -9.115   6.471 -24.927  1.00  0.00      R00  O  
ATOM    972  CB  LEU 0  64     -11.136   5.184 -23.162  1.00  0.00      R00  C  
ATOM    973  CG  LEU 0  64     -12.093   4.000 -22.800  1.00  0.00      R00  C  
ATOM    974  CD1 LEU 0  64     -13.463   4.383 -22.279  1.00  0.00      R00  C  
ATOM    975  CD2 LEU 0  64     -12.157   2.955 -23.895  1.00  0.00      R00  C  
ATOM    976  H   LEU 0  64      -9.608   4.289 -21.017  1.00  0.00      R00  H  
ATOM    977  HA  LEU 0  64      -9.463   4.176 -23.968  1.00  0.00           H  
ATOM    978  HB3 LEU 0  64     -11.448   5.508 -24.155  1.00  0.00           H  
ATOM    979  HB2 LEU 0  64     -11.306   6.019 -22.483  1.00  0.00           H  
ATOM    980  HG  LEU 0  64     -11.651   3.539 -21.916  1.00  0.00           H  
ATOM    981 HD11 LEU 0  64     -13.489   5.439 -22.013  1.00  0.00           H  
ATOM    982 HD12 LEU 0  64     -14.304   4.185 -22.945  1.00  0.00           H  
ATOM    983 HD13 LEU 0  64     -13.804   3.905 -21.361  1.00  0.00           H  
ATOM    984 HD21 LEU 0  64     -11.377   2.198 -23.973  1.00  0.00           H  
ATOM    985 HD22 LEU 0  64     -13.112   2.472 -24.100  1.00  0.00           H  
ATOM    986 HD23 LEU 0  64     -11.885   3.491 -24.805  1.00  0.00           H  
ATOM    987  N   ARG 0  65      -8.226   6.889 -22.886  1.00  0.00      R00  N  
ATOM    988  CA  ARG 0  65      -7.219   7.842 -23.214  1.00  0.00      R00  C  
ATOM    989  C   ARG 0  65      -6.102   7.242 -24.131  1.00  0.00      R00  C  
ATOM    990  O   ARG 0  65      -5.587   7.956 -25.031  1.00  0.00      R00  O  
ATOM    991  CB  ARG 0  65      -6.738   8.430 -21.884  1.00  0.00      R00  C  
ATOM    992  CG  ARG 0  65      -7.816   8.991 -20.898  1.00  0.00      R00  C  
ATOM    993  CD  ARG 0  65      -7.158   9.610 -19.756  1.00  0.00      R00  C  
ATOM    994  NE  ARG 0  65      -8.105  10.168 -18.810  1.00  0.00      R00  N  
ATOM    995  CZ  ARG 0  65      -7.829  10.778 -17.629  1.00  0.00      R00  C  
ATOM    996  NH1 ARG 0  65      -8.891  11.103 -16.851  1.00  0.00      R00  N  
ATOM    997  NH2 ARG 0  65      -6.604  11.081 -17.239  1.00  0.00      R00  N1+
ATOM    998  H   ARG 0  65      -8.009   6.322 -22.079  1.00  0.00      R00  H  
ATOM    999  HE  ARG 0  65      -9.051  10.168 -19.162  1.00  0.00      R00  H  
ATOM   1000 HH11 ARG 0  65      -8.674  11.527 -15.960  1.00  0.00      R00  H  
ATOM   1001 HH12 ARG 0  65      -9.795  11.078 -17.301  1.00  0.00      R00  H  
ATOM   1002 HH21 ARG 0  65      -6.373  11.798 -16.566  1.00  0.00      R00  H  
ATOM   1003 HH22 ARG 0  65      -5.765  10.598 -17.526  1.00  0.00      R00  H  
ATOM   1004  HA  ARG 0  65      -7.545   8.672 -23.841  1.00  0.00           H  
ATOM   1005  HB3 ARG 0  65      -6.055   9.217 -22.204  1.00  0.00           H  
ATOM   1006  HB2 ARG 0  65      -6.224   7.698 -21.260  1.00  0.00           H  
ATOM   1007  HG3 ARG 0  65      -8.510   8.234 -20.532  1.00  0.00           H  
ATOM   1008  HG2 ARG 0  65      -8.453   9.762 -21.331  1.00  0.00           H  
ATOM   1009  HD3 ARG 0  65      -6.497  10.433 -20.029  1.00  0.00           H  
ATOM   1010  HD2 ARG 0  65      -6.562   8.914 -19.164  1.00  0.00           H  
ATOM   1011  N   TYR 0  66      -5.802   5.963 -23.908  1.00  0.00      R00  N  
ATOM   1012  CA  TYR 0  66      -4.681   5.194 -24.454  1.00  0.00      R00  C  
ATOM   1013  C   TYR 0  66      -5.005   3.854 -25.137  1.00  0.00      R00  C  
ATOM   1014  O   TYR 0  66      -4.056   3.109 -25.311  1.00  0.00      R00  O  
ATOM   1015  CB  TYR 0  66      -3.478   5.120 -23.462  1.00  0.00      R00  C  
ATOM   1016  CG  TYR 0  66      -3.121   6.297 -22.602  1.00  0.00      R00  C  
ATOM   1017  CD1 TYR 0  66      -3.374   6.336 -21.232  1.00  0.00      R00  C  
ATOM   1018  CE1 TYR 0  66      -3.216   7.478 -20.452  1.00  0.00      R00  C  
ATOM   1019  CD2 TYR 0  66      -2.705   7.497 -23.230  1.00  0.00      R00  C  
ATOM   1020  CE2 TYR 0  66      -2.603   8.712 -22.512  1.00  0.00      R00  C  
ATOM   1021  CZ  TYR 0  66      -2.882   8.697 -21.102  1.00  0.00      R00  C  
ATOM   1022  OH  TYR 0  66      -3.018   9.845 -20.381  1.00  0.00      R00  O  
ATOM   1023  H   TYR 0  66      -6.265   5.415 -23.196  1.00  0.00      R00  H  
ATOM   1024  HH  TYR 0  66      -3.288  10.571 -20.948  1.00  0.00      R00  H  
ATOM   1025  HA  TYR 0  66      -4.233   5.668 -25.328  1.00  0.00           H  
ATOM   1026  HB3 TYR 0  66      -2.591   4.963 -24.076  1.00  0.00           H  
ATOM   1027  HB2 TYR 0  66      -3.600   4.227 -22.849  1.00  0.00           H  
ATOM   1028  HD1 TYR 0  66      -3.647   5.454 -20.671  1.00  0.00           H  
ATOM   1029  HE1 TYR 0  66      -3.319   7.474 -19.377  1.00  0.00           H  
ATOM   1030  HD2 TYR 0  66      -2.622   7.492 -24.307  1.00  0.00           H  
ATOM   1031  HE2 TYR 0  66      -2.177   9.614 -22.926  1.00  0.00           H  
ATOM   1032  N   SER 0  67      -6.236   3.599 -25.513  1.00  0.00      R00  N  
ATOM   1033  CA  SER 0  67      -6.762   2.362 -26.089  1.00  0.00      R00  C  
ATOM   1034  C   SER 0  67      -8.170   2.671 -26.630  1.00  0.00      R00  C  
ATOM   1035  O   SER 0  67      -8.674   3.832 -26.567  1.00  0.00      R00  O  
ATOM   1036  CB  SER 0  67      -6.734   1.313 -25.032  1.00  0.00      R00  C  
ATOM   1037  OG  SER 0  67      -7.706   1.574 -23.992  1.00  0.00      R00  O  
ATOM   1038  H   SER 0  67      -6.940   4.300 -25.329  1.00  0.00      R00  H  
ATOM   1039  HG  SER 0  67      -7.308   2.194 -23.377  1.00  0.00      R00  H  
ATOM   1040  HA  SER 0  67      -6.173   2.111 -26.971  1.00  0.00           H  
ATOM   1041  HB3 SER 0  67      -5.794   1.328 -24.482  1.00  0.00           H  
ATOM   1042  HB2 SER 0  67      -6.967   0.361 -25.508  1.00  0.00           H  
ATOM   1043  N   LYS 0  68      -8.883   1.731 -27.185  1.00  0.00      R00  N  
ATOM   1044  CA  LYS 0  68     -10.284   1.717 -27.603  1.00  0.00      R00  C  
ATOM   1045  C   LYS 0  68     -10.757   0.280 -27.780  1.00  0.00      R00  C  
ATOM   1046  O   LYS 0  68     -10.089  -0.499 -28.388  1.00  0.00      R00  O  
ATOM   1047  CB  LYS 0  68     -10.423   2.565 -28.814  1.00  0.00      R00  C  
ATOM   1048  CG  LYS 0  68      -9.519   2.218 -30.072  1.00  0.00      R00  C  
ATOM   1049  CD  LYS 0  68      -9.869   3.249 -31.138  1.00  0.00      R00  C  
ATOM   1050  CE  LYS 0  68      -9.195   2.980 -32.528  1.00  0.00      R00  C  
ATOM   1051  NZ  LYS 0  68      -9.620   3.993 -33.512  1.00  0.00      R00  N1+
ATOM   1052  H   LYS 0  68      -8.542   0.816 -27.444  1.00  0.00      R00  H  
ATOM   1053  HZ1 LYS 0  68     -10.359   3.776 -34.165  1.00  0.00      R00  H  
ATOM   1054  HZ2 LYS 0  68      -9.660   4.908 -33.085  1.00  0.00      R00  H  
ATOM   1055  HZ3 LYS 0  68      -8.797   4.036 -34.097  1.00  0.00      R00  H  
ATOM   1056  HA  LYS 0  68     -10.882   2.134 -26.792  1.00  0.00           H  
ATOM   1057  HB3 LYS 0  68     -10.155   3.564 -28.469  1.00  0.00           H  
ATOM   1058  HB2 LYS 0  68     -11.445   2.721 -29.161  1.00  0.00           H  
ATOM   1059  HG3 LYS 0  68      -9.598   1.238 -30.543  1.00  0.00           H  
ATOM   1060  HG2 LYS 0  68      -8.483   2.368 -29.768  1.00  0.00           H  
ATOM   1061  HD3 LYS 0  68      -9.498   4.206 -30.770  1.00  0.00           H  
ATOM   1062  HD2 LYS 0  68     -10.955   3.211 -31.224  1.00  0.00           H  
ATOM   1063  HE3 LYS 0  68      -9.505   2.017 -32.935  1.00  0.00           H  
ATOM   1064  HE2 LYS 0  68      -8.111   3.088 -32.482  1.00  0.00           H  
ATOM   1065  N   MET 0  69     -12.011   0.036 -27.288  1.00  0.00      R00  N  
ATOM   1066  CA  MET 0  69     -12.730  -1.289 -27.223  1.00  0.00      R00  C  
ATOM   1067  C   MET 0  69     -12.177  -2.334 -26.262  1.00  0.00      R00  C  
ATOM   1068  O   MET 0  69     -12.925  -2.997 -25.534  1.00  0.00      R00  O  
ATOM   1069  CB  MET 0  69     -13.123  -1.820 -28.589  1.00  0.00      R00  C  
ATOM   1070  CG  MET 0  69     -13.927  -3.080 -28.585  1.00  0.00      R00  C  
ATOM   1071  SD  MET 0  69     -14.939  -3.349 -30.144  1.00  0.00      R00  S  
ATOM   1072  CE  MET 0  69     -16.208  -4.570 -29.799  1.00  0.00      R00  C  
ATOM   1073  H   MET 0  69     -12.532   0.780 -26.845  1.00  0.00      R00  H  
ATOM   1074  HA  MET 0  69     -13.652  -1.020 -26.707  1.00  0.00           H  
ATOM   1075  HB3 MET 0  69     -12.210  -2.140 -29.091  1.00  0.00           H  
ATOM   1076  HB2 MET 0  69     -13.658  -1.076 -29.179  1.00  0.00           H  
ATOM   1077  HG3 MET 0  69     -14.603  -3.126 -27.731  1.00  0.00           H  
ATOM   1078  HG2 MET 0  69     -13.295  -3.899 -28.238  1.00  0.00           H  
ATOM   1079  HE1 MET 0  69     -17.039  -4.127 -29.251  1.00  0.00           H  
ATOM   1080  HE2 MET 0  69     -16.609  -4.987 -30.723  1.00  0.00           H  
ATOM   1081  HE3 MET 0  69     -15.723  -5.324 -29.179  1.00  0.00           H  
ATOM   1082  N   GLN 0  70     -10.844  -2.492 -26.278  1.00  0.00      R00  N  
ATOM   1083  CA  GLN 0  70     -10.244  -3.640 -25.572  1.00  0.00      R00  C  
ATOM   1084  C   GLN 0  70      -8.846  -3.141 -25.152  1.00  0.00      R00  C  
ATOM   1085  O   GLN 0  70      -8.340  -2.147 -25.683  1.00  0.00      R00  O  
ATOM   1086  CB  GLN 0  70     -10.199  -4.851 -26.608  1.00  0.00      R00  C  
ATOM   1087  CG  GLN 0  70      -9.649  -6.154 -25.944  1.00  0.00      R00  C  
ATOM   1088  CD  GLN 0  70     -10.509  -6.738 -24.923  1.00  0.00      R00  C  
ATOM   1089  OE1 GLN 0  70     -10.656  -6.143 -23.851  1.00  0.00      R00  O  
ATOM   1090  NE2 GLN 0  70     -11.103  -7.892 -25.184  1.00  0.00      R00  N  
ATOM   1091  H   GLN 0  70     -10.127  -1.869 -26.621  1.00  0.00      R00  H  
ATOM   1092 HE21 GLN 0  70     -11.812  -8.295 -24.588  1.00  0.00      R00  H  
ATOM   1093 HE22 GLN 0  70     -10.980  -8.278 -26.109  1.00  0.00      R00  H  
ATOM   1094  HA  GLN 0  70     -10.704  -3.815 -24.599  1.00  0.00           H  
ATOM   1095  HB3 GLN 0  70      -9.530  -4.560 -27.417  1.00  0.00           H  
ATOM   1096  HB2 GLN 0  70     -11.167  -5.120 -27.030  1.00  0.00           H  
ATOM   1097  HG3 GLN 0  70      -8.633  -5.907 -25.637  1.00  0.00           H  
ATOM   1098  HG2 GLN 0  70      -9.443  -6.927 -26.684  1.00  0.00           H  
ATOM   1099  N   THR 0  71      -8.273  -3.732 -24.089  1.00  0.00      R00  N  
ATOM   1100  CA  THR 0  71      -6.835  -3.599 -23.830  1.00  0.00      R00  C  
ATOM   1101  C   THR 0  71      -6.376  -4.772 -22.878  1.00  0.00      R00  C  
ATOM   1102  O   THR 0  71      -7.123  -5.165 -22.024  1.00  0.00      R00  O  
ATOM   1103  CB  THR 0  71      -6.453  -2.140 -23.183  1.00  0.00      R00  C  
ATOM   1104  OG1 THR 0  71      -5.088  -2.129 -22.722  1.00  0.00      R00  O  
ATOM   1105  CG2 THR 0  71      -7.240  -1.680 -21.907  1.00  0.00      R00  C  
ATOM   1106  H   THR 0  71      -8.665  -4.571 -23.686  1.00  0.00      R00  H  
ATOM   1107  HG1 THR 0  71      -4.554  -1.946 -23.498  1.00  0.00      R00  H  
ATOM   1108  HA  THR 0  71      -6.291  -3.629 -24.775  1.00  0.00           H  
ATOM   1109  HB  THR 0  71      -6.591  -1.421 -23.991  1.00  0.00           H  
ATOM   1110 HG21 THR 0  71      -7.193  -0.592 -21.857  1.00  0.00           H  
ATOM   1111 HG22 THR 0  71      -8.319  -1.837 -21.879  1.00  0.00           H  
ATOM   1112 HG23 THR 0  71      -7.058  -2.229 -20.983  1.00  0.00           H  
ATOM   1113  N   VAL 0  72      -5.093  -5.096 -23.180  1.00  0.00      R00  N  
ATOM   1114  CA  VAL 0  72      -4.314  -6.030 -22.417  1.00  0.00      R00  C  
ATOM   1115  C   VAL 0  72      -4.333  -5.644 -20.907  1.00  0.00      R00  C  
ATOM   1116  O   VAL 0  72      -4.240  -6.430 -19.981  1.00  0.00      R00  O  
ATOM   1117  CB  VAL 0  72      -2.852  -6.247 -22.968  1.00  0.00      R00  C  
ATOM   1118  CG1 VAL 0  72      -2.901  -6.836 -24.402  1.00  0.00      R00  C  
ATOM   1119  CG2 VAL 0  72      -1.841  -5.036 -22.857  1.00  0.00      R00  C  
ATOM   1120  H   VAL 0  72      -4.636  -4.565 -23.907  1.00  0.00      R00  H  
ATOM   1121  HA  VAL 0  72      -4.749  -7.028 -22.488  1.00  0.00           H  
ATOM   1122  HB  VAL 0  72      -2.283  -6.944 -22.352  1.00  0.00           H  
ATOM   1123 HG11 VAL 0  72      -3.371  -6.154 -25.111  1.00  0.00           H  
ATOM   1124 HG12 VAL 0  72      -1.881  -7.041 -24.726  1.00  0.00           H  
ATOM   1125 HG13 VAL 0  72      -3.487  -7.753 -24.454  1.00  0.00           H  
ATOM   1126 HG21 VAL 0  72      -0.876  -5.182 -23.342  1.00  0.00           H  
ATOM   1127 HG22 VAL 0  72      -2.368  -4.132 -23.160  1.00  0.00           H  
ATOM   1128 HG23 VAL 0  72      -1.670  -4.855 -21.796  1.00  0.00           H  
ATOM   1129  N   THR 0  73      -4.572  -4.340 -20.547  1.00  0.00      R00  N  
ATOM   1130  CA  THR 0  73      -4.701  -3.885 -19.149  1.00  0.00      R00  C  
ATOM   1131  C   THR 0  73      -5.939  -4.424 -18.423  1.00  0.00      R00  C  
ATOM   1132  O   THR 0  73      -6.035  -4.398 -17.156  1.00  0.00      R00  O  
ATOM   1133  CB  THR 0  73      -4.733  -2.345 -19.003  1.00  0.00      R00  C  
ATOM   1134  OG1 THR 0  73      -3.973  -1.733 -20.102  1.00  0.00      R00  O  
ATOM   1135  CG2 THR 0  73      -4.181  -1.697 -17.784  1.00  0.00      R00  C  
ATOM   1136  H   THR 0  73      -4.884  -3.654 -21.220  1.00  0.00      R00  H  
ATOM   1137  HG1 THR 0  73      -4.408  -1.872 -20.946  1.00  0.00      R00  H  
ATOM   1138  HA  THR 0  73      -3.824  -4.272 -18.630  1.00  0.00           H  
ATOM   1139  HB  THR 0  73      -5.746  -1.954 -19.096  1.00  0.00           H  
ATOM   1140 HG21 THR 0  73      -3.094  -1.775 -17.777  1.00  0.00           H  
ATOM   1141 HG22 THR 0  73      -4.226  -0.609 -17.762  1.00  0.00           H  
ATOM   1142 HG23 THR 0  73      -4.510  -2.044 -16.804  1.00  0.00           H  
ATOM   1143  N   ASN 0  74      -7.025  -4.748 -19.129  1.00  0.00      R00  N  
ATOM   1144  CA  ASN 0  74      -8.382  -5.183 -18.710  1.00  0.00      R00  C  
ATOM   1145  C   ASN 0  74      -8.236  -6.534 -17.937  1.00  0.00      R00  C  
ATOM   1146  O   ASN 0  74      -9.179  -6.850 -17.229  1.00  0.00      R00  O  
ATOM   1147  CB  ASN 0  74      -9.384  -5.409 -19.941  1.00  0.00      R00  C  
ATOM   1148  CG  ASN 0  74     -10.131  -4.154 -20.441  1.00  0.00      R00  C  
ATOM   1149  OD1 ASN 0  74     -10.074  -3.100 -19.746  1.00  0.00      R00  O  
ATOM   1150  ND2 ASN 0  74     -10.525  -4.162 -21.710  1.00  0.00      R00  N  
ATOM   1151  H   ASN 0  74      -6.849  -4.717 -20.123  1.00  0.00      R00  H  
ATOM   1152 HD21 ASN 0  74     -10.924  -3.324 -22.109  1.00  0.00      R00  H  
ATOM   1153 HD22 ASN 0  74     -10.535  -5.020 -22.243  1.00  0.00      R00  H  
ATOM   1154  HA  ASN 0  74      -8.816  -4.510 -17.970  1.00  0.00           H  
ATOM   1155  HB3 ASN 0  74     -10.189  -6.034 -19.554  1.00  0.00           H  
ATOM   1156  HB2 ASN 0  74      -8.864  -5.956 -20.727  1.00  0.00           H  
ATOM   1157  N   MET 0  75      -7.104  -7.245 -17.975  1.00  0.00      R00  N  
ATOM   1158  CA  MET 0  75      -6.802  -8.453 -17.191  1.00  0.00      R00  C  
ATOM   1159  C   MET 0  75      -6.694  -8.109 -15.686  1.00  0.00      R00  C  
ATOM   1160  O   MET 0  75      -6.957  -8.965 -14.844  1.00  0.00      R00  O  
ATOM   1161  CB  MET 0  75      -5.366  -8.816 -17.681  1.00  0.00      R00  C  
ATOM   1162  CG  MET 0  75      -5.402  -9.761 -18.929  1.00  0.00      R00  C  
ATOM   1163  SD  MET 0  75      -5.633 -11.558 -18.672  1.00  0.00      R00  S  
ATOM   1164  CE  MET 0  75      -3.960 -11.912 -18.128  1.00  0.00      R00  C  
ATOM   1165  H   MET 0  75      -6.339  -6.869 -18.519  1.00  0.00      R00  H  
ATOM   1166  HA  MET 0  75      -7.524  -9.221 -17.469  1.00  0.00           H  
ATOM   1167  HB3 MET 0  75      -5.026  -9.487 -16.893  1.00  0.00           H  
ATOM   1168  HB2 MET 0  75      -4.532  -8.116 -17.640  1.00  0.00           H  
ATOM   1169  HG3 MET 0  75      -4.411  -9.761 -19.383  1.00  0.00           H  
ATOM   1170  HG2 MET 0  75      -6.130  -9.458 -19.682  1.00  0.00           H  
ATOM   1171  HE1 MET 0  75      -4.090 -12.896 -17.678  1.00  0.00           H  
ATOM   1172  HE2 MET 0  75      -3.298 -12.059 -18.981  1.00  0.00           H  
ATOM   1173  HE3 MET 0  75      -3.430 -11.280 -17.416  1.00  0.00           H  
ATOM   1174  N   TYR 0  76      -6.387  -6.816 -15.380  1.00  0.00      R00  N  
ATOM   1175  CA  TYR 0  76      -6.237  -6.278 -14.062  1.00  0.00      R00  C  
ATOM   1176  C   TYR 0  76      -7.592  -5.690 -13.533  1.00  0.00      R00  C  
ATOM   1177  O   TYR 0  76      -7.892  -5.756 -12.345  1.00  0.00      R00  O  
ATOM   1178  CB  TYR 0  76      -5.191  -5.112 -14.105  1.00  0.00      R00  C  
ATOM   1179  CG  TYR 0  76      -3.705  -5.375 -14.344  1.00  0.00      R00  C  
ATOM   1180  CD1 TYR 0  76      -3.323  -5.529 -15.664  1.00  0.00      R00  C  
ATOM   1181  CE1 TYR 0  76      -1.971  -5.817 -15.981  1.00  0.00      R00  C  
ATOM   1182  CD2 TYR 0  76      -2.672  -5.127 -13.377  1.00  0.00      R00  C  
ATOM   1183  CE2 TYR 0  76      -1.298  -5.223 -13.716  1.00  0.00      R00  C  
ATOM   1184  CZ  TYR 0  76      -0.978  -5.644 -15.050  1.00  0.00      R00  C  
ATOM   1185  OH  TYR 0  76       0.319  -5.887 -15.265  1.00  0.00      R00  O  
ATOM   1186  H   TYR 0  76      -6.144  -6.190 -16.134  1.00  0.00      R00  H  
ATOM   1187  HH  TYR 0  76       0.407  -6.372 -16.088  1.00  0.00      R00  H  
ATOM   1188  HA  TYR 0  76      -5.881  -7.039 -13.367  1.00  0.00           H  
ATOM   1189  HB3 TYR 0  76      -5.264  -4.604 -13.144  1.00  0.00           H  
ATOM   1190  HB2 TYR 0  76      -5.482  -4.277 -14.743  1.00  0.00           H  
ATOM   1191  HD1 TYR 0  76      -4.048  -5.599 -16.461  1.00  0.00           H  
ATOM   1192  HE1 TYR 0  76      -1.549  -6.075 -16.941  1.00  0.00           H  
ATOM   1193  HD2 TYR 0  76      -2.956  -4.861 -12.369  1.00  0.00           H  
ATOM   1194  HE2 TYR 0  76      -0.489  -5.013 -13.032  1.00  0.00           H  
ATOM   1195  N   ILE 0  77      -8.355  -5.051 -14.424  1.00  0.00      R00  N  
ATOM   1196  CA  ILE 0  77      -9.452  -4.159 -14.054  1.00  0.00      R00  C  
ATOM   1197  C   ILE 0  77     -10.622  -4.943 -13.448  1.00  0.00      R00  C  
ATOM   1198  O   ILE 0  77     -11.227  -4.537 -12.472  1.00  0.00      R00  O  
ATOM   1199  CB  ILE 0  77      -9.870  -3.201 -15.283  1.00  0.00      R00  C  
ATOM   1200  CG2 ILE 0  77     -11.134  -2.407 -15.039  1.00  0.00      R00  C  
ATOM   1201  CG1 ILE 0  77      -8.748  -2.292 -15.602  1.00  0.00      R00  C  
ATOM   1202  CD1 ILE 0  77      -8.712  -1.898 -17.087  1.00  0.00      R00  C  
ATOM   1203  H   ILE 0  77      -8.044  -5.026 -15.384  1.00  0.00      R00  H  
ATOM   1204  HA  ILE 0  77      -9.156  -3.539 -13.208  1.00  0.00           H  
ATOM   1205  HB  ILE 0  77     -10.099  -3.884 -16.102  1.00  0.00           H  
ATOM   1206 HG21 ILE 0  77     -11.296  -1.734 -15.882  1.00  0.00           H  
ATOM   1207 HG22 ILE 0  77     -11.991  -3.044 -14.820  1.00  0.00           H  
ATOM   1208 HG23 ILE 0  77     -11.019  -1.865 -14.100  1.00  0.00           H  
ATOM   1209 HG13 ILE 0  77      -7.850  -2.859 -15.359  1.00  0.00           H  
ATOM   1210 HG12 ILE 0  77      -8.671  -1.438 -14.929  1.00  0.00           H  
ATOM   1211 HD11 ILE 0  77      -8.103  -2.604 -17.652  1.00  0.00           H  
ATOM   1212 HD12 ILE 0  77      -9.719  -1.742 -17.472  1.00  0.00           H  
ATOM   1213 HD13 ILE 0  77      -8.238  -0.922 -17.190  1.00  0.00           H  
ATOM   1214  N   VAL 0  78     -10.894  -6.154 -13.903  1.00  0.00      R00  N  
ATOM   1215  CA  VAL 0  78     -12.025  -6.973 -13.544  1.00  0.00      R00  C  
ATOM   1216  C   VAL 0  78     -11.878  -7.786 -12.222  1.00  0.00      R00  C  
ATOM   1217  O   VAL 0  78     -12.708  -8.651 -11.896  1.00  0.00      R00  O  
ATOM   1218  CB  VAL 0  78     -12.371  -7.795 -14.765  1.00  0.00      R00  C  
ATOM   1219  CG1 VAL 0  78     -12.671  -6.904 -16.049  1.00  0.00      R00  C  
ATOM   1220  CG2 VAL 0  78     -11.435  -9.034 -15.007  1.00  0.00      R00  C  
ATOM   1221  H   VAL 0  78     -10.291  -6.616 -14.568  1.00  0.00      R00  H  
ATOM   1222  HA  VAL 0  78     -12.894  -6.365 -13.293  1.00  0.00           H  
ATOM   1223  HB  VAL 0  78     -13.348  -8.237 -14.572  1.00  0.00           H  
ATOM   1224 HG11 VAL 0  78     -13.148  -7.338 -16.928  1.00  0.00           H  
ATOM   1225 HG12 VAL 0  78     -13.123  -5.952 -15.772  1.00  0.00           H  
ATOM   1226 HG13 VAL 0  78     -11.675  -6.594 -16.365  1.00  0.00           H  
ATOM   1227 HG21 VAL 0  78     -11.756  -9.568 -15.902  1.00  0.00           H  
ATOM   1228 HG22 VAL 0  78     -10.512  -8.580 -15.367  1.00  0.00           H  
ATOM   1229 HG23 VAL 0  78     -11.364  -9.683 -14.134  1.00  0.00           H  
ATOM   1230  N   ASN 0  79     -10.732  -7.647 -11.556  1.00  0.00      R00  N  
ATOM   1231  CA  ASN 0  79     -10.407  -8.374 -10.325  1.00  0.00      R00  C  
ATOM   1232  C   ASN 0  79     -11.134  -7.709  -9.092  1.00  0.00      R00  C  
ATOM   1233  O   ASN 0  79     -10.516  -7.053  -8.237  1.00  0.00      R00  O  
ATOM   1234  CB  ASN 0  79      -8.827  -8.541 -10.054  1.00  0.00      R00  C  
ATOM   1235  CG  ASN 0  79      -8.412  -9.741  -9.164  1.00  0.00      R00  C  
ATOM   1236  OD1 ASN 0  79      -8.793 -10.837  -9.513  1.00  0.00      R00  O  
ATOM   1237  ND2 ASN 0  79      -7.484  -9.552  -8.253  1.00  0.00      R00  N  
ATOM   1238  H   ASN 0  79     -10.001  -7.005 -11.826  1.00  0.00      R00  H  
ATOM   1239 HD21 ASN 0  79      -6.974 -10.338  -7.876  1.00  0.00      R00  H  
ATOM   1240 HD22 ASN 0  79      -7.160  -8.612  -8.072  1.00  0.00      R00  H  
ATOM   1241  HA  ASN 0  79     -10.873  -9.359 -10.329  1.00  0.00           H  
ATOM   1242  HB3 ASN 0  79      -8.326  -7.659  -9.656  1.00  0.00           H  
ATOM   1243  HB2 ASN 0  79      -8.383  -8.727 -11.032  1.00  0.00           H  
ATOM   1244  N   LEU 0  80     -12.435  -7.920  -8.997  1.00  0.00      R00  N  
ATOM   1245  CA  LEU 0  80     -13.305  -7.445  -7.946  1.00  0.00      R00  C  
ATOM   1246  C   LEU 0  80     -13.024  -8.202  -6.610  1.00  0.00      R00  C  
ATOM   1247  O   LEU 0  80     -12.510  -9.322  -6.608  1.00  0.00      R00  O  
ATOM   1248  CB  LEU 0  80     -14.719  -7.908  -8.358  1.00  0.00      R00  C  
ATOM   1249  CG  LEU 0  80     -15.304  -7.303  -9.640  1.00  0.00      R00  C  
ATOM   1250  CD1 LEU 0  80     -16.642  -8.045  -9.980  1.00  0.00      R00  C  
ATOM   1251  CD2 LEU 0  80     -15.651  -5.785  -9.455  1.00  0.00      R00  C  
ATOM   1252  H   LEU 0  80     -12.813  -8.518  -9.718  1.00  0.00      R00  H  
ATOM   1253  HA  LEU 0  80     -13.326  -6.368  -7.775  1.00  0.00           H  
ATOM   1254  HB3 LEU 0  80     -15.374  -7.550  -7.563  1.00  0.00           H  
ATOM   1255  HB2 LEU 0  80     -14.899  -8.977  -8.247  1.00  0.00           H  
ATOM   1256  HG  LEU 0  80     -14.661  -7.376 -10.517  1.00  0.00           H  
ATOM   1257 HD11 LEU 0  80     -16.244  -8.966 -10.405  1.00  0.00           H  
ATOM   1258 HD12 LEU 0  80     -17.157  -8.316  -9.059  1.00  0.00           H  
ATOM   1259 HD13 LEU 0  80     -17.194  -7.656 -10.836  1.00  0.00           H  
ATOM   1260 HD21 LEU 0  80     -16.711  -5.644  -9.666  1.00  0.00           H  
ATOM   1261 HD22 LEU 0  80     -15.603  -5.391  -8.440  1.00  0.00           H  
ATOM   1262 HD23 LEU 0  80     -15.125  -5.098 -10.117  1.00  0.00           H  
ATOM   1263  N   ALA 0  81     -13.434  -7.620  -5.452  1.00  0.00      R00  N  
ATOM   1264  CA  ALA 0  81     -13.406  -8.119  -4.060  1.00  0.00      R00  C  
ATOM   1265  C   ALA 0  81     -11.991  -7.953  -3.501  1.00  0.00      R00  C  
ATOM   1266  O   ALA 0  81     -11.708  -7.232  -2.516  1.00  0.00      R00  O  
ATOM   1267  CB  ALA 0  81     -13.988  -9.538  -3.893  1.00  0.00      R00  C  
ATOM   1268  H   ALA 0  81     -13.626  -6.628  -5.463  1.00  0.00      R00  H  
ATOM   1269  HA  ALA 0  81     -14.031  -7.461  -3.456  1.00  0.00           H  
ATOM   1270  HB1 ALA 0  81     -15.010  -9.655  -4.254  1.00  0.00           H  
ATOM   1271  HB2 ALA 0  81     -13.323 -10.237  -4.400  1.00  0.00           H  
ATOM   1272  HB3 ALA 0  81     -13.947  -9.820  -2.841  1.00  0.00           H  
ATOM   1273  N   ILE 0  82     -11.105  -8.707  -4.204  1.00  0.00      R00  N  
ATOM   1274  CA  ILE 0  82      -9.667  -8.737  -4.066  1.00  0.00      R00  C  
ATOM   1275  C   ILE 0  82      -8.989  -7.377  -4.405  1.00  0.00      R00  C  
ATOM   1276  O   ILE 0  82      -9.381  -6.625  -5.291  1.00  0.00      R00  O  
ATOM   1277  CB  ILE 0  82      -9.083  -9.826  -4.972  1.00  0.00      R00  C  
ATOM   1278  CG2 ILE 0  82      -7.542  -9.930  -4.991  1.00  0.00      R00  C  
ATOM   1279  CG1 ILE 0  82      -9.813 -11.185  -4.693  1.00  0.00      R00  C  
ATOM   1280  CD1 ILE 0  82      -9.188 -12.008  -3.641  1.00  0.00      R00  C  
ATOM   1281  H   ILE 0  82     -11.430  -9.273  -4.975  1.00  0.00      R00  H  
ATOM   1282  HA  ILE 0  82      -9.394  -9.130  -3.087  1.00  0.00           H  
ATOM   1283  HB  ILE 0  82      -9.464  -9.685  -5.984  1.00  0.00           H  
ATOM   1284 HG21 ILE 0  82      -7.233 -10.830  -5.523  1.00  0.00           H  
ATOM   1285 HG22 ILE 0  82      -7.060  -9.030  -5.373  1.00  0.00           H  
ATOM   1286 HG23 ILE 0  82      -7.252 -10.019  -3.945  1.00  0.00           H  
ATOM   1287 HG13 ILE 0  82      -9.713 -11.726  -5.634  1.00  0.00           H  
ATOM   1288 HG12 ILE 0  82     -10.880 -11.145  -4.471  1.00  0.00           H  
ATOM   1289 HD11 ILE 0  82      -8.447 -12.629  -4.145  1.00  0.00           H  
ATOM   1290 HD12 ILE 0  82      -8.714 -11.373  -2.893  1.00  0.00           H  
ATOM   1291 HD13 ILE 0  82     -10.006 -12.594  -3.222  1.00  0.00           H  
ATOM   1292  N   ALA 0  83      -8.071  -7.069  -3.441  1.00  0.00      R00  N  
ATOM   1293  CA  ALA 0  83      -7.340  -5.845  -3.290  1.00  0.00      R00  C  
ATOM   1294  C   ALA 0  83      -8.314  -4.707  -3.023  1.00  0.00      R00  C  
ATOM   1295  O   ALA 0  83      -8.796  -4.627  -1.889  1.00  0.00      R00  O  
ATOM   1296  CB  ALA 0  83      -6.348  -5.626  -4.435  1.00  0.00      R00  C  
ATOM   1297  H   ALA 0  83      -7.916  -7.750  -2.711  1.00  0.00      R00  H  
ATOM   1298  HA  ALA 0  83      -6.659  -5.734  -2.447  1.00  0.00           H  
ATOM   1299  HB1 ALA 0  83      -5.744  -4.723  -4.346  1.00  0.00           H  
ATOM   1300  HB2 ALA 0  83      -5.543  -6.361  -4.442  1.00  0.00           H  
ATOM   1301  HB3 ALA 0  83      -6.848  -5.572  -5.402  1.00  0.00           H  
ATOM   1302  N   ASP 0  84      -8.627  -3.885  -4.043  1.00  0.00      R00  N  
ATOM   1303  CA  ASP 0  84      -9.531  -2.674  -3.969  1.00  0.00      R00  C  
ATOM   1304  C   ASP 0  84     -10.624  -2.636  -2.914  1.00  0.00      R00  C  
ATOM   1305  O   ASP 0  84     -10.539  -1.805  -1.996  1.00  0.00      R00  O  
ATOM   1306  CB  ASP 0  84     -10.101  -2.198  -5.321  1.00  0.00      R00  C  
ATOM   1307  CG  ASP 0  84      -9.127  -2.357  -6.447  1.00  0.00      R00  C  
ATOM   1308  OD1 ASP 0  84      -9.062  -3.501  -6.947  1.00  0.00      R00  O  
ATOM   1309  OD2 ASP 0  84      -8.895  -1.279  -7.015  1.00  0.00      R00  O1-
ATOM   1310  H   ASP 0  84      -8.246  -4.180  -4.931  1.00  0.00      R00  H  
ATOM   1311  HA  ASP 0  84      -8.753  -1.933  -3.784  1.00  0.00           H  
ATOM   1312  HB3 ASP 0  84     -10.406  -1.151  -5.302  1.00  0.00           H  
ATOM   1313  HB2 ASP 0  84     -10.964  -2.810  -5.581  1.00  0.00           H  
ATOM   1314  N   GLU 0  85     -11.656  -3.484  -3.061  1.00  0.00      R00  N  
ATOM   1315  CA  GLU 0  85     -12.865  -3.469  -2.201  1.00  0.00      R00  C  
ATOM   1316  C   GLU 0  85     -12.562  -3.874  -0.688  1.00  0.00      R00  C  
ATOM   1317  O   GLU 0  85     -13.268  -3.424   0.245  1.00  0.00      R00  O  
ATOM   1318  CB  GLU 0  85     -13.851  -4.437  -2.829  1.00  0.00      R00  C  
ATOM   1319  CG  GLU 0  85     -14.586  -4.125  -4.134  1.00  0.00      R00  C  
ATOM   1320  CD  GLU 0  85     -13.734  -4.101  -5.346  1.00  0.00      R00  C  
ATOM   1321  OE1 GLU 0  85     -14.069  -3.299  -6.242  1.00  0.00      R00  O  
ATOM   1322  OE2 GLU 0  85     -12.663  -4.779  -5.404  1.00  0.00      R00  O1-
ATOM   1323  H   GLU 0  85     -11.822  -3.939  -3.947  1.00  0.00      R00  H  
ATOM   1324  HA  GLU 0  85     -13.330  -2.483  -2.191  1.00  0.00           H  
ATOM   1325  HB3 GLU 0  85     -14.593  -4.588  -2.045  1.00  0.00           H  
ATOM   1326  HB2 GLU 0  85     -13.345  -5.399  -2.908  1.00  0.00           H  
ATOM   1327  HG3 GLU 0  85     -15.176  -3.215  -4.031  1.00  0.00           H  
ATOM   1328  HG2 GLU 0  85     -15.223  -4.999  -4.268  1.00  0.00           H  
ATOM   1329  N   CYS 0  86     -11.674  -4.850  -0.486  1.00  0.00      R00  N  
ATOM   1330  CA  CYS 0  86     -11.186  -5.232   0.824  1.00  0.00      R00  C  
ATOM   1331  C   CYS 0  86     -10.249  -4.255   1.541  1.00  0.00      R00  C  
ATOM   1332  O   CYS 0  86     -10.480  -4.119   2.755  1.00  0.00      R00  O  
ATOM   1333  CB  CYS 0  86     -10.549  -6.591   0.823  1.00  0.00      R00  C  
ATOM   1334  SG  CYS 0  86     -11.739  -7.886   0.614  1.00  0.00      R00  S  
ATOM   1335  H   CYS 0  86     -11.176  -5.197  -1.294  1.00  0.00      R00  H  
ATOM   1336  HA  CYS 0  86     -11.993  -5.296   1.554  1.00  0.00           H  
ATOM   1337  HB3 CYS 0  86     -10.063  -6.898   1.749  1.00  0.00           H  
ATOM   1338  HB2 CYS 0  86      -9.756  -6.698   0.083  1.00  0.00           H  
ATOM   1339  HG  CYS 0  86     -11.932  -7.687  -0.693  1.00  0.00           H  
ATOM   1340  N   PHE 0  87      -9.265  -3.563   0.888  1.00  0.00      R00  N  
ATOM   1341  CA  PHE 0  87      -8.463  -2.445   1.288  1.00  0.00      R00  C  
ATOM   1342  C   PHE 0  87      -9.224  -1.251   1.750  1.00  0.00      R00  C  
ATOM   1343  O   PHE 0  87      -8.879  -0.636   2.799  1.00  0.00      R00  O  
ATOM   1344  CB  PHE 0  87      -7.429  -2.074   0.249  1.00  0.00      R00  C  
ATOM   1345  CG  PHE 0  87      -6.273  -3.065   0.026  1.00  0.00      R00  C  
ATOM   1346  CD1 PHE 0  87      -5.734  -3.761   1.116  1.00  0.00      R00  C  
ATOM   1347  CD2 PHE 0  87      -5.646  -3.273  -1.256  1.00  0.00      R00  C  
ATOM   1348  CE1 PHE 0  87      -4.545  -4.516   0.928  1.00  0.00      R00  C  
ATOM   1349  CE2 PHE 0  87      -4.465  -3.979  -1.352  1.00  0.00      R00  C  
ATOM   1350  CZ  PHE 0  87      -3.920  -4.633  -0.296  1.00  0.00      R00  C  
ATOM   1351  H   PHE 0  87      -8.997  -3.882  -0.032  1.00  0.00      R00  H  
ATOM   1352  HA  PHE 0  87      -7.936  -2.812   2.169  1.00  0.00           H  
ATOM   1353  HB3 PHE 0  87      -6.935  -1.130   0.480  1.00  0.00           H  
ATOM   1354  HB2 PHE 0  87      -7.874  -1.832  -0.717  1.00  0.00           H  
ATOM   1355  HD1 PHE 0  87      -5.877  -3.347   2.104  1.00  0.00           H  
ATOM   1356  HD2 PHE 0  87      -6.019  -2.748  -2.122  1.00  0.00           H  
ATOM   1357  HE1 PHE 0  87      -4.292  -5.074   1.818  1.00  0.00           H  
ATOM   1358  HE2 PHE 0  87      -3.853  -4.144  -2.226  1.00  0.00           H  
ATOM   1359  HZ  PHE 0  87      -2.948  -5.104  -0.298  1.00  0.00           H  
ATOM   1360  N   LEU 0  88     -10.295  -0.866   0.963  1.00  0.00      R00  N  
ATOM   1361  CA  LEU 0  88     -11.176   0.186   1.271  1.00  0.00      R00  C  
ATOM   1362  C   LEU 0  88     -11.971  -0.122   2.511  1.00  0.00      R00  C  
ATOM   1363  O   LEU 0  88     -12.240   0.837   3.227  1.00  0.00      R00  O  
ATOM   1364  CB  LEU 0  88     -12.227   0.437   0.121  1.00  0.00      R00  C  
ATOM   1365  CG  LEU 0  88     -11.718   1.172  -1.241  1.00  0.00      R00  C  
ATOM   1366  CD1 LEU 0  88     -12.479   0.773  -2.492  1.00  0.00      R00  C  
ATOM   1367  CD2 LEU 0  88     -11.743   2.684  -1.084  1.00  0.00      R00  C  
ATOM   1368  H   LEU 0  88     -10.382  -1.358   0.085  1.00  0.00      R00  H  
ATOM   1369  HA  LEU 0  88     -10.521   1.033   1.476  1.00  0.00           H  
ATOM   1370  HB3 LEU 0  88     -13.146   0.880   0.505  1.00  0.00           H  
ATOM   1371  HB2 LEU 0  88     -12.653  -0.499  -0.240  1.00  0.00           H  
ATOM   1372  HG  LEU 0  88     -10.700   0.794  -1.327  1.00  0.00           H  
ATOM   1373 HD11 LEU 0  88     -13.290   1.469  -2.704  1.00  0.00           H  
ATOM   1374 HD12 LEU 0  88     -11.883   0.676  -3.399  1.00  0.00           H  
ATOM   1375 HD13 LEU 0  88     -13.029  -0.167  -2.443  1.00  0.00           H  
ATOM   1376 HD21 LEU 0  88     -11.616   2.943  -0.033  1.00  0.00           H  
ATOM   1377 HD22 LEU 0  88     -10.905   3.100  -1.644  1.00  0.00           H  
ATOM   1378 HD23 LEU 0  88     -12.699   3.072  -1.438  1.00  0.00           H  
ATOM   1379  N   ILE 0  89     -12.280  -1.363   2.826  1.00  0.00      R00  N  
ATOM   1380  CA  ILE 0  89     -12.957  -1.747   4.071  1.00  0.00      R00  C  
ATOM   1381  C   ILE 0  89     -12.148  -1.571   5.331  1.00  0.00      R00  C  
ATOM   1382  O   ILE 0  89     -12.676  -1.337   6.462  1.00  0.00      R00  O  
ATOM   1383  CB  ILE 0  89     -13.485  -3.211   3.946  1.00  0.00      R00  C  
ATOM   1384  CG2 ILE 0  89     -13.257  -4.103   5.197  1.00  0.00      R00  C  
ATOM   1385  CG1 ILE 0  89     -15.072  -3.188   3.744  1.00  0.00      R00  C  
ATOM   1386  CD1 ILE 0  89     -15.569  -2.436   2.502  1.00  0.00      R00  C  
ATOM   1387  H   ILE 0  89     -11.965  -2.147   2.273  1.00  0.00      R00  H  
ATOM   1388  HA  ILE 0  89     -13.711  -0.979   4.239  1.00  0.00           H  
ATOM   1389  HB  ILE 0  89     -13.087  -3.819   3.134  1.00  0.00           H  
ATOM   1390 HG21 ILE 0  89     -13.682  -5.107   5.170  1.00  0.00           H  
ATOM   1391 HG22 ILE 0  89     -12.181  -4.205   5.344  1.00  0.00           H  
ATOM   1392 HG23 ILE 0  89     -13.739  -3.631   6.053  1.00  0.00           H  
ATOM   1393 HG13 ILE 0  89     -15.460  -2.682   4.628  1.00  0.00           H  
ATOM   1394 HG12 ILE 0  89     -15.345  -4.243   3.711  1.00  0.00           H  
ATOM   1395 HD11 ILE 0  89     -14.695  -1.928   2.094  1.00  0.00           H  
ATOM   1396 HD12 ILE 0  89     -15.908  -3.086   1.694  1.00  0.00           H  
ATOM   1397 HD13 ILE 0  89     -16.268  -1.655   2.803  1.00  0.00           H  
ATOM   1398  N   GLY 0  90     -10.838  -1.581   5.113  1.00  0.00      R00  N  
ATOM   1399  CA  GLY 0  90      -9.755  -1.440   6.109  1.00  0.00      R00  C  
ATOM   1400  C   GLY 0  90      -9.624   0.057   6.616  1.00  0.00      R00  C  
ATOM   1401  O   GLY 0  90      -9.354   0.408   7.799  1.00  0.00      R00  O  
ATOM   1402  H   GLY 0  90     -10.421  -1.567   4.193  1.00  0.00      R00  H  
ATOM   1403  HA3 GLY 0  90      -8.817  -1.793   5.680  1.00  0.00           H  
ATOM   1404  HA2 GLY 0  90      -9.944  -2.111   6.947  1.00  0.00           H  
ATOM   1405  N   ILE 0  91      -9.865   1.059   5.751  1.00  0.00      R00  N  
ATOM   1406  CA  ILE 0  91      -9.498   2.444   6.146  1.00  0.00      R00  C  
ATOM   1407  C   ILE 0  91     -10.556   2.990   7.176  1.00  0.00      R00  C  
ATOM   1408  O   ILE 0  91     -10.152   3.799   7.967  1.00  0.00      R00  O  
ATOM   1409  CB  ILE 0  91      -9.347   3.545   4.981  1.00  0.00      R00  C  
ATOM   1410  CG2 ILE 0  91      -8.828   4.951   5.482  1.00  0.00      R00  C  
ATOM   1411  CG1 ILE 0  91      -8.618   3.012   3.813  1.00  0.00      R00  C  
ATOM   1412  CD1 ILE 0  91      -8.951   3.938   2.546  1.00  0.00      R00  C  
ATOM   1413  H   ILE 0  91     -10.428   0.909   4.927  1.00  0.00      R00  H  
ATOM   1414  HA  ILE 0  91      -8.533   2.367   6.646  1.00  0.00           H  
ATOM   1415  HB  ILE 0  91     -10.353   3.819   4.663  1.00  0.00           H  
ATOM   1416 HG21 ILE 0  91      -8.004   4.912   6.194  1.00  0.00           H  
ATOM   1417 HG22 ILE 0  91      -8.486   5.646   4.715  1.00  0.00           H  
ATOM   1418 HG23 ILE 0  91      -9.676   5.361   6.029  1.00  0.00           H  
ATOM   1419 HG13 ILE 0  91      -8.847   1.989   3.515  1.00  0.00           H  
ATOM   1420 HG12 ILE 0  91      -7.544   3.033   3.999  1.00  0.00           H  
ATOM   1421 HD11 ILE 0  91      -8.094   4.571   2.319  1.00  0.00           H  
ATOM   1422 HD12 ILE 0  91      -9.238   3.294   1.714  1.00  0.00           H  
ATOM   1423 HD13 ILE 0  91      -9.826   4.567   2.708  1.00  0.00           H  
ATOM   1424  N   PRO 0  92     -11.837   2.588   7.185  1.00  0.00      R00  N  
ATOM   1425  CA  PRO 0  92     -12.798   2.983   8.262  1.00  0.00      R00  C  
ATOM   1426  C   PRO 0  92     -12.480   2.410   9.671  1.00  0.00      R00  C  
ATOM   1427  O   PRO 0  92     -12.778   3.120  10.648  1.00  0.00      R00  O  
ATOM   1428  CD  PRO 0  92     -12.603   2.101   6.044  1.00  0.00      R00  C  
ATOM   1429  CB  PRO 0  92     -14.202   2.431   7.788  1.00  0.00      R00  C  
ATOM   1430  CG  PRO 0  92     -14.067   2.608   6.335  1.00  0.00      R00  C  
ATOM   1431  HD2 PRO 0  92     -12.621   1.027   5.859  1.00  0.00           H  
ATOM   1432  HD3 PRO 0  92     -12.355   2.575   5.094  1.00  0.00           H  
ATOM   1433  HA  PRO 0  92     -12.735   4.071   8.269  1.00  0.00           H  
ATOM   1434  HB3 PRO 0  92     -15.045   3.029   8.134  1.00  0.00           H  
ATOM   1435  HB2 PRO 0  92     -14.425   1.394   8.041  1.00  0.00           H  
ATOM   1436  HG2 PRO 0  92     -14.770   1.948   5.827  1.00  0.00           H  
ATOM   1437  HG3 PRO 0  92     -14.329   3.649   6.148  1.00  0.00           H  
ATOM   1438  N   PHE 0  93     -11.699   1.319   9.746  1.00  0.00      R00  N  
ATOM   1439  CA  PHE 0  93     -11.081   0.962  11.035  1.00  0.00      R00  C  
ATOM   1440  C   PHE 0  93     -10.059   1.967  11.483  1.00  0.00      R00  C  
ATOM   1441  O   PHE 0  93      -9.777   2.039  12.706  1.00  0.00      R00  O  
ATOM   1442  CB  PHE 0  93     -10.471  -0.458  10.876  1.00  0.00      R00  C  
ATOM   1443  CG  PHE 0  93     -11.470  -1.530  10.738  1.00  0.00      R00  C  
ATOM   1444  CD1 PHE 0  93     -11.665  -2.174   9.517  1.00  0.00      R00  C  
ATOM   1445  CD2 PHE 0  93     -12.391  -1.826  11.828  1.00  0.00      R00  C  
ATOM   1446  CE1 PHE 0  93     -12.619  -3.160   9.351  1.00  0.00      R00  C  
ATOM   1447  CE2 PHE 0  93     -13.425  -2.755  11.597  1.00  0.00      R00  C  
ATOM   1448  CZ  PHE 0  93     -13.527  -3.370  10.396  1.00  0.00      R00  C  
ATOM   1449  H   PHE 0  93     -11.523   0.661   9.000  1.00  0.00      R00  H  
ATOM   1450  HA  PHE 0  93     -11.805   0.802  11.834  1.00  0.00           H  
ATOM   1451  HB3 PHE 0  93      -9.806  -0.688  11.709  1.00  0.00           H  
ATOM   1452  HB2 PHE 0  93      -9.801  -0.448  10.016  1.00  0.00           H  
ATOM   1453  HD1 PHE 0  93     -11.096  -1.830   8.666  1.00  0.00           H  
ATOM   1454  HD2 PHE 0  93     -12.186  -1.271  12.731  1.00  0.00           H  
ATOM   1455  HE1 PHE 0  93     -12.734  -3.547   8.349  1.00  0.00           H  
ATOM   1456  HE2 PHE 0  93     -14.183  -2.961  12.339  1.00  0.00           H  
ATOM   1457  HZ  PHE 0  93     -14.233  -4.109  10.047  1.00  0.00           H  
ATOM   1458  N   LEU 0  94      -9.366   2.631  10.507  1.00  0.00      R00  N  
ATOM   1459  CA  LEU 0  94      -8.382   3.635  11.022  1.00  0.00      R00  C  
ATOM   1460  C   LEU 0  94      -9.084   4.897  11.450  1.00  0.00      R00  C  
ATOM   1461  O   LEU 0  94      -8.697   5.445  12.460  1.00  0.00      R00  O  
ATOM   1462  CB  LEU 0  94      -7.414   3.981   9.921  1.00  0.00      R00  C  
ATOM   1463  CG  LEU 0  94      -6.713   2.820   9.188  1.00  0.00      R00  C  
ATOM   1464  CD1 LEU 0  94      -5.955   3.320   7.909  1.00  0.00      R00  C  
ATOM   1465  CD2 LEU 0  94      -5.833   1.985  10.129  1.00  0.00      R00  C  
ATOM   1466  H   LEU 0  94      -9.539   2.481   9.523  1.00  0.00      R00  H  
ATOM   1467  HA  LEU 0  94      -7.883   3.229  11.902  1.00  0.00           H  
ATOM   1468  HB3 LEU 0  94      -6.641   4.651  10.299  1.00  0.00           H  
ATOM   1469  HB2 LEU 0  94      -7.955   4.622   9.225  1.00  0.00           H  
ATOM   1470  HG  LEU 0  94      -7.394   2.035   8.858  1.00  0.00           H  
ATOM   1471 HD11 LEU 0  94      -6.199   2.650   7.085  1.00  0.00           H  
ATOM   1472 HD12 LEU 0  94      -6.287   4.340   7.711  1.00  0.00           H  
ATOM   1473 HD13 LEU 0  94      -4.877   3.299   8.069  1.00  0.00           H  
ATOM   1474 HD21 LEU 0  94      -5.912   2.281  11.175  1.00  0.00           H  
ATOM   1475 HD22 LEU 0  94      -5.920   0.902  10.048  1.00  0.00           H  
ATOM   1476 HD23 LEU 0  94      -4.795   2.101   9.816  1.00  0.00           H  
ATOM   1477  N   ILE 0  95     -10.123   5.269  10.712  1.00  0.00      R00  N  
ATOM   1478  CA  ILE 0  95     -10.815   6.523  11.033  1.00  0.00      R00  C  
ATOM   1479  C   ILE 0  95     -11.343   6.611  12.497  1.00  0.00      R00  C  
ATOM   1480  O   ILE 0  95     -11.037   7.505  13.342  1.00  0.00      R00  O  
ATOM   1481  CB  ILE 0  95     -11.865   6.817  10.002  1.00  0.00      R00  C  
ATOM   1482  CG2 ILE 0  95     -13.010   7.741  10.412  1.00  0.00      R00  C  
ATOM   1483  CG1 ILE 0  95     -11.296   7.400   8.648  1.00  0.00      R00  C  
ATOM   1484  CD1 ILE 0  95     -12.181   7.028   7.388  1.00  0.00      R00  C  
ATOM   1485  H   ILE 0  95     -10.362   4.741   9.886  1.00  0.00      R00  H  
ATOM   1486  HA  ILE 0  95     -10.004   7.246  10.946  1.00  0.00           H  
ATOM   1487  HB  ILE 0  95     -12.303   5.837   9.811  1.00  0.00           H  
ATOM   1488 HG21 ILE 0  95     -13.550   7.458  11.315  1.00  0.00           H  
ATOM   1489 HG22 ILE 0  95     -12.567   8.719  10.599  1.00  0.00           H  
ATOM   1490 HG23 ILE 0  95     -13.841   7.635   9.715  1.00  0.00           H  
ATOM   1491 HG13 ILE 0  95     -10.287   7.012   8.505  1.00  0.00           H  
ATOM   1492 HG12 ILE 0  95     -11.312   8.490   8.633  1.00  0.00           H  
ATOM   1493 HD11 ILE 0  95     -11.848   6.194   6.771  1.00  0.00           H  
ATOM   1494 HD12 ILE 0  95     -13.240   6.909   7.613  1.00  0.00           H  
ATOM   1495 HD13 ILE 0  95     -12.118   7.911   6.751  1.00  0.00           H  
ATOM   1496  N   ILE 0  96     -12.007   5.541  12.928  1.00  0.00      R00  N  
ATOM   1497  CA  ILE 0  96     -12.535   5.444  14.309  1.00  0.00      R00  C  
ATOM   1498  C   ILE 0  96     -11.382   5.419  15.371  1.00  0.00      R00  C  
ATOM   1499  O   ILE 0  96     -11.458   6.150  16.394  1.00  0.00      R00  O  
ATOM   1500  CB  ILE 0  96     -13.376   4.198  14.460  1.00  0.00      R00  C  
ATOM   1501  CG2 ILE 0  96     -13.632   3.514  15.891  1.00  0.00      R00  C  
ATOM   1502  CG1 ILE 0  96     -14.701   4.293  13.655  1.00  0.00      R00  C  
ATOM   1503  CD1 ILE 0  96     -15.796   5.086  14.395  1.00  0.00      R00  C  
ATOM   1504  H   ILE 0  96     -12.255   4.826  12.259  1.00  0.00      R00  H  
ATOM   1505  HA  ILE 0  96     -13.117   6.329  14.565  1.00  0.00           H  
ATOM   1506  HB  ILE 0  96     -12.770   3.470  13.920  1.00  0.00           H  
ATOM   1507 HG21 ILE 0  96     -14.285   2.647  15.784  1.00  0.00           H  
ATOM   1508 HG22 ILE 0  96     -12.642   3.280  16.282  1.00  0.00           H  
ATOM   1509 HG23 ILE 0  96     -14.073   4.145  16.663  1.00  0.00           H  
ATOM   1510 HG13 ILE 0  96     -15.097   3.289  13.505  1.00  0.00           H  
ATOM   1511 HG12 ILE 0  96     -14.602   4.589  12.610  1.00  0.00           H  
ATOM   1512 HD11 ILE 0  96     -15.895   6.046  13.889  1.00  0.00           H  
ATOM   1513 HD12 ILE 0  96     -16.751   4.568  14.493  1.00  0.00           H  
ATOM   1514 HD13 ILE 0  96     -15.465   5.449  15.368  1.00  0.00           H  
ATOM   1515  N   THR 0  97     -10.318   4.621  15.138  1.00  0.00      R00  N  
ATOM   1516  CA  THR 0  97      -9.102   4.599  15.953  1.00  0.00      R00  C  
ATOM   1517  C   THR 0  97      -8.374   5.984  15.946  1.00  0.00      R00  C  
ATOM   1518  O   THR 0  97      -7.967   6.298  17.015  1.00  0.00      R00  O  
ATOM   1519  CB  THR 0  97      -8.136   3.587  15.244  1.00  0.00      R00  C  
ATOM   1520  OG1 THR 0  97      -8.772   2.308  15.184  1.00  0.00      R00  O  
ATOM   1521  CG2 THR 0  97      -6.964   3.216  16.152  1.00  0.00      R00  C  
ATOM   1522  H   THR 0  97     -10.318   4.063  14.295  1.00  0.00      R00  H  
ATOM   1523  HG1 THR 0  97      -8.968   2.146  14.258  1.00  0.00      R00  H  
ATOM   1524  HA  THR 0  97      -9.256   4.314  16.994  1.00  0.00           H  
ATOM   1525  HB  THR 0  97      -7.688   3.946  14.317  1.00  0.00           H  
ATOM   1526 HG21 THR 0  97      -6.198   2.575  15.716  1.00  0.00           H  
ATOM   1527 HG22 THR 0  97      -6.490   4.149  16.457  1.00  0.00           H  
ATOM   1528 HG23 THR 0  97      -7.172   2.590  17.020  1.00  0.00           H  
ATOM   1529  N   MET 0  98      -8.388   6.815  14.877  1.00  0.00      R00  N  
ATOM   1530  CA  MET 0  98      -7.914   8.197  14.815  1.00  0.00      R00  C  
ATOM   1531  C   MET 0  98      -8.737   9.043  15.772  1.00  0.00      R00  C  
ATOM   1532  O   MET 0  98      -8.160   9.839  16.524  1.00  0.00      R00  O  
ATOM   1533  CB  MET 0  98      -7.900   8.764  13.384  1.00  0.00      R00  C  
ATOM   1534  CG  MET 0  98      -6.560   8.416  12.628  1.00  0.00      R00  C  
ATOM   1535  SD  MET 0  98      -5.113   9.431  12.935  1.00  0.00      R00  S  
ATOM   1536  CE  MET 0  98      -4.240   8.486  14.199  1.00  0.00      R00  C  
ATOM   1537  H   MET 0  98      -8.558   6.328  14.009  1.00  0.00      R00  H  
ATOM   1538  HA  MET 0  98      -6.917   8.235  15.254  1.00  0.00           H  
ATOM   1539  HB3 MET 0  98      -7.980   9.849  13.316  1.00  0.00           H  
ATOM   1540  HB2 MET 0  98      -8.764   8.375  12.843  1.00  0.00           H  
ATOM   1541  HG3 MET 0  98      -6.866   8.398  11.582  1.00  0.00           H  
ATOM   1542  HG2 MET 0  98      -6.319   7.364  12.778  1.00  0.00           H  
ATOM   1543  HE1 MET 0  98      -3.977   7.483  13.863  1.00  0.00           H  
ATOM   1544  HE2 MET 0  98      -3.236   8.901  14.286  1.00  0.00           H  
ATOM   1545  HE3 MET 0  98      -4.773   8.325  15.137  1.00  0.00           H  
ATOM   1546  N   SER 0  99     -10.010   9.083  15.508  1.00  0.00      R00  N  
ATOM   1547  CA  SER 0  99     -10.833  10.151  16.067  1.00  0.00      R00  C  
ATOM   1548  C   SER 0  99     -11.151   9.923  17.552  1.00  0.00      R00  C  
ATOM   1549  O   SER 0  99     -10.489  10.434  18.485  1.00  0.00      R00  O  
ATOM   1550  CB  SER 0  99     -12.160  10.301  15.182  1.00  0.00      R00  C  
ATOM   1551  OG  SER 0  99     -12.662   8.985  14.917  1.00  0.00      R00  O  
ATOM   1552  H   SER 0  99     -10.459   8.325  15.016  1.00  0.00      R00  H  
ATOM   1553  HG  SER 0  99     -12.181   8.504  14.240  1.00  0.00      R00  H  
ATOM   1554  HA  SER 0  99     -10.332  11.114  15.969  1.00  0.00           H  
ATOM   1555  HB3 SER 0  99     -11.936  10.687  14.187  1.00  0.00           H  
ATOM   1556  HB2 SER 0  99     -13.012  10.887  15.525  1.00  0.00           H  
ATOM   1557  N   VAL 0 100     -12.246   9.155  17.765  1.00  0.00      R00  N  
ATOM   1558  CA  VAL 0 100     -12.729   8.893  19.094  1.00  0.00      R00  C  
ATOM   1559  C   VAL 0 100     -11.705   8.001  19.917  1.00  0.00      R00  C  
ATOM   1560  O   VAL 0 100     -11.568   8.196  21.141  1.00  0.00      R00  O  
ATOM   1561  CB  VAL 0 100     -14.140   8.164  18.967  1.00  0.00      R00  C  
ATOM   1562  CG1 VAL 0 100     -15.333   9.125  18.821  1.00  0.00      R00  C  
ATOM   1563  CG2 VAL 0 100     -14.158   7.143  17.891  1.00  0.00      R00  C  
ATOM   1564  H   VAL 0 100     -12.536   8.625  16.956  1.00  0.00      R00  H  
ATOM   1565  HA  VAL 0 100     -12.804   9.824  19.656  1.00  0.00           H  
ATOM   1566  HB  VAL 0 100     -14.190   7.589  19.891  1.00  0.00           H  
ATOM   1567 HG11 VAL 0 100     -15.285   9.939  19.545  1.00  0.00           H  
ATOM   1568 HG12 VAL 0 100     -15.315   9.535  17.811  1.00  0.00           H  
ATOM   1569 HG13 VAL 0 100     -16.320   8.668  18.891  1.00  0.00           H  
ATOM   1570 HG21 VAL 0 100     -13.687   6.200  18.170  1.00  0.00           H  
ATOM   1571 HG22 VAL 0 100     -15.160   6.728  17.776  1.00  0.00           H  
ATOM   1572 HG23 VAL 0 100     -13.929   7.441  16.868  1.00  0.00           H  
ATOM   1573  N   ARG 0 101     -11.222   6.972  19.272  1.00  0.00      R00  N  
ATOM   1574  CA  ARG 0 101     -10.078   6.153  19.688  1.00  0.00      R00  C  
ATOM   1575  C   ARG 0 101     -10.630   4.905  20.314  1.00  0.00      R00  C  
ATOM   1576  O   ARG 0 101     -10.237   3.835  20.035  1.00  0.00      R00  O  
ATOM   1577  CB  ARG 0 101      -8.982   6.843  20.526  1.00  0.00      R00  C  
ATOM   1578  CG  ARG 0 101      -8.475   8.189  19.991  1.00  0.00      R00  C  
ATOM   1579  CD  ARG 0 101      -7.160   8.589  20.618  1.00  0.00      R00  C  
ATOM   1580  NE  ARG 0 101      -7.378   8.793  22.069  1.00  0.00      R00  N  
ATOM   1581  CZ  ARG 0 101      -8.125   9.804  22.593  1.00  0.00      R00  C  
ATOM   1582  NH1 ARG 0 101      -8.487   9.752  23.847  1.00  0.00      R00  N  
ATOM   1583  NH2 ARG 0 101      -8.462  10.808  21.734  1.00  0.00      R00  N1+
ATOM   1584  H   ARG 0 101     -11.329   7.079  18.273  1.00  0.00      R00  H  
ATOM   1585  HE  ARG 0 101      -6.784   8.246  22.676  1.00  0.00      R00  H  
ATOM   1586 HH11 ARG 0 101      -8.902  10.594  24.221  1.00  0.00      R00  H  
ATOM   1587 HH12 ARG 0 101      -8.295   9.045  24.543  1.00  0.00      R00  H  
ATOM   1588 HH21 ARG 0 101      -9.311  11.338  21.870  1.00  0.00      R00  H  
ATOM   1589 HH22 ARG 0 101      -7.974  11.084  20.894  1.00  0.00      R00  H  
ATOM   1590  HA  ARG 0 101      -9.576   5.769  18.801  1.00  0.00           H  
ATOM   1591  HB3 ARG 0 101      -8.125   6.176  20.615  1.00  0.00           H  
ATOM   1592  HB2 ARG 0 101      -9.241   6.895  21.583  1.00  0.00           H  
ATOM   1593  HG3 ARG 0 101      -9.210   8.974  20.167  1.00  0.00           H  
ATOM   1594  HG2 ARG 0 101      -8.342   8.128  18.910  1.00  0.00           H  
ATOM   1595  HD3 ARG 0 101      -6.620   9.456  20.236  1.00  0.00           H  
ATOM   1596  HD2 ARG 0 101      -6.417   7.796  20.537  1.00  0.00           H  
ATOM   1597  N   SER 0 102     -11.594   5.075  21.273  1.00  0.00      R00  N  
ATOM   1598  CA  SER 0 102     -12.340   3.981  21.916  1.00  0.00      R00  C  
ATOM   1599  C   SER 0 102     -13.166   3.263  20.811  1.00  0.00      R00  C  
ATOM   1600  O   SER 0 102     -14.126   3.880  20.311  1.00  0.00      R00  O  
ATOM   1601  CB  SER 0 102     -13.297   4.600  22.969  1.00  0.00      R00  C  
ATOM   1602  OG  SER 0 102     -12.540   5.243  23.907  1.00  0.00      R00  O  
ATOM   1603  H   SER 0 102     -12.038   5.980  21.338  1.00  0.00      R00  H  
ATOM   1604  HG  SER 0 102     -12.976   5.955  24.380  1.00  0.00      R00  H  
ATOM   1605  HA  SER 0 102     -11.723   3.188  22.337  1.00  0.00           H  
ATOM   1606  HB3 SER 0 102     -13.903   3.902  23.546  1.00  0.00           H  
ATOM   1607  HB2 SER 0 102     -14.052   5.274  22.564  1.00  0.00           H  
ATOM   1608  N   TRP 0 103     -12.737   2.012  20.509  1.00  0.00      R00  N  
ATOM   1609  CA  TRP 0 103     -13.317   1.190  19.510  1.00  0.00      R00  C  
ATOM   1610  C   TRP 0 103     -14.732   0.705  19.903  1.00  0.00      R00  C  
ATOM   1611  O   TRP 0 103     -14.878   0.058  20.982  1.00  0.00      R00  O  
ATOM   1612  CB  TRP 0 103     -12.457  -0.085  19.333  1.00  0.00      R00  C  
ATOM   1613  CG  TRP 0 103     -11.096   0.074  18.689  1.00  0.00      R00  C  
ATOM   1614  CD2 TRP 0 103      -9.870  -0.840  18.785  1.00  0.00      R00  C  
ATOM   1615  CE2 TRP 0 103      -8.821  -0.289  17.905  1.00  0.00      R00  C  
ATOM   1616  CE3 TRP 0 103      -9.588  -2.045  19.419  1.00  0.00      R00  C  
ATOM   1617  CD1 TRP 0 103     -10.751   1.082  17.866  1.00  0.00      R00  C  
ATOM   1618  NE1 TRP 0 103      -9.427   0.837  17.472  1.00  0.00      R00  N  
ATOM   1619  CZ2 TRP 0 103      -7.554  -0.948  17.764  1.00  0.00      R00  C  
ATOM   1620  CZ3 TRP 0 103      -8.391  -2.713  19.065  1.00  0.00      R00  C  
ATOM   1621  CH2 TRP 0 103      -7.368  -2.177  18.337  1.00  0.00      R00  C  
ATOM   1622  H   TRP 0 103     -11.879   1.762  20.980  1.00  0.00      R00  H  
ATOM   1623  HE1 TRP 0 103      -8.999   1.389  16.742  1.00  0.00      R00  H  
ATOM   1624  HA  TRP 0 103     -13.396   1.815  18.621  1.00  0.00           H  
ATOM   1625  HB3 TRP 0 103     -13.081  -0.825  18.832  1.00  0.00           H  
ATOM   1626  HB2 TRP 0 103     -12.319  -0.464  20.346  1.00  0.00           H  
ATOM   1627  HE3 TRP 0 103     -10.287  -2.486  20.114  1.00  0.00           H  
ATOM   1628  HD1 TRP 0 103     -11.439   1.841  17.522  1.00  0.00           H  
ATOM   1629  HZ2 TRP 0 103      -6.712  -0.566  17.207  1.00  0.00           H  
ATOM   1630  HZ3 TRP 0 103      -8.283  -3.698  19.494  1.00  0.00           H  
ATOM   1631  HH2 TRP 0 103      -6.546  -2.813  18.046  1.00  0.00           H  
ATOM   1632  N   PRO 0 104     -15.839   0.970  19.209  1.00  0.00      R00  N  
ATOM   1633  CA  PRO 0 104     -17.160   0.312  19.500  1.00  0.00      R00  C  
ATOM   1634  C   PRO 0 104     -17.330  -1.022  18.768  1.00  0.00      R00  C  
ATOM   1635  O   PRO 0 104     -18.333  -1.661  19.026  1.00  0.00      R00  O  
ATOM   1636  CD  PRO 0 104     -16.021   1.845  18.078  1.00  0.00      R00  C  
ATOM   1637  CB  PRO 0 104     -18.143   1.389  19.002  1.00  0.00      R00  C  
ATOM   1638  CG  PRO 0 104     -17.474   1.818  17.670  1.00  0.00      R00  C  
ATOM   1639  HD2 PRO 0 104     -15.449   1.433  17.246  1.00  0.00           H  
ATOM   1640  HD3 PRO 0 104     -15.621   2.819  18.360  1.00  0.00           H  
ATOM   1641  HA  PRO 0 104     -17.334   0.078  20.551  1.00  0.00           H  
ATOM   1642  HB3 PRO 0 104     -18.136   2.287  19.619  1.00  0.00           H  
ATOM   1643  HB2 PRO 0 104     -19.191   1.110  18.898  1.00  0.00           H  
ATOM   1644  HG2 PRO 0 104     -17.652   1.100  16.869  1.00  0.00           H  
ATOM   1645  HG3 PRO 0 104     -17.728   2.820  17.326  1.00  0.00           H  
ATOM   1646  N   PHE 0 105     -16.344  -1.451  18.019  1.00  0.00      R00  N  
ATOM   1647  CA  PHE 0 105     -16.269  -2.706  17.292  1.00  0.00      R00  C  
ATOM   1648  C   PHE 0 105     -16.225  -3.945  18.275  1.00  0.00      R00  C  
ATOM   1649  O   PHE 0 105     -15.421  -3.937  19.212  1.00  0.00      R00  O  
ATOM   1650  CB  PHE 0 105     -14.929  -2.716  16.445  1.00  0.00      R00  C  
ATOM   1651  CG  PHE 0 105     -14.592  -1.480  15.507  1.00  0.00      R00  C  
ATOM   1652  CD1 PHE 0 105     -13.421  -0.859  15.545  1.00  0.00      R00  C  
ATOM   1653  CD2 PHE 0 105     -15.464  -1.023  14.511  1.00  0.00      R00  C  
ATOM   1654  CE1 PHE 0 105     -13.080   0.184  14.709  1.00  0.00      R00  C  
ATOM   1655  CE2 PHE 0 105     -15.168  -0.006  13.646  1.00  0.00      R00  C  
ATOM   1656  CZ  PHE 0 105     -13.957   0.622  13.709  1.00  0.00      R00  C  
ATOM   1657  H   PHE 0 105     -15.543  -0.836  17.990  1.00  0.00      R00  H  
ATOM   1658  HA  PHE 0 105     -17.202  -2.785  16.733  1.00  0.00           H  
ATOM   1659  HB3 PHE 0 105     -14.848  -3.668  15.920  1.00  0.00           H  
ATOM   1660  HB2 PHE 0 105     -14.151  -2.838  17.199  1.00  0.00           H  
ATOM   1661  HD1 PHE 0 105     -12.676  -1.241  16.227  1.00  0.00           H  
ATOM   1662  HD2 PHE 0 105     -16.452  -1.414  14.317  1.00  0.00           H  
ATOM   1663  HE1 PHE 0 105     -12.112   0.660  14.759  1.00  0.00           H  
ATOM   1664  HE2 PHE 0 105     -15.923   0.239  12.914  1.00  0.00           H  
ATOM   1665  HZ  PHE 0 105     -13.625   1.385  13.021  1.00  0.00           H  
ATOM   1666  N   GLY 0 106     -17.074  -4.971  17.986  1.00  0.00      R00  N  
ATOM   1667  CA  GLY 0 106     -17.234  -6.201  18.653  1.00  0.00      R00  C  
ATOM   1668  C   GLY 0 106     -16.183  -7.202  18.169  1.00  0.00      R00  C  
ATOM   1669  O   GLY 0 106     -15.507  -7.028  17.204  1.00  0.00      R00  O  
ATOM   1670  H   GLY 0 106     -17.651  -4.776  17.180  1.00  0.00      R00  H  
ATOM   1671  HA3 GLY 0 106     -18.267  -6.547  18.612  1.00  0.00           H  
ATOM   1672  HA2 GLY 0 106     -17.164  -5.890  19.695  1.00  0.00           H  
ATOM   1673  N   SER 0 107     -16.127  -8.340  18.866  1.00  0.00      R00  N  
ATOM   1674  CA  SER 0 107     -15.199  -9.510  18.481  1.00  0.00      R00  C  
ATOM   1675  C   SER 0 107     -15.147 -10.064  17.049  1.00  0.00      R00  C  
ATOM   1676  O   SER 0 107     -14.096 -10.365  16.549  1.00  0.00      R00  O  
ATOM   1677  CB  SER 0 107     -15.504 -10.645  19.490  1.00  0.00      R00  C  
ATOM   1678  OG  SER 0 107     -14.646 -11.744  19.415  1.00  0.00      R00  O  
ATOM   1679  H   SER 0 107     -16.731  -8.472  19.665  1.00  0.00      R00  H  
ATOM   1680  HG  SER 0 107     -13.742 -11.439  19.526  1.00  0.00      R00  H  
ATOM   1681  HA  SER 0 107     -14.215  -9.110  18.725  1.00  0.00           H  
ATOM   1682  HB3 SER 0 107     -16.509 -11.017  19.291  1.00  0.00           H  
ATOM   1683  HB2 SER 0 107     -15.492 -10.197  20.484  1.00  0.00           H  
ATOM   1684  N   PHE 0 108     -16.334 -10.261  16.336  1.00  0.00      R00  N  
ATOM   1685  CA  PHE 0 108     -16.308 -10.734  14.870  1.00  0.00      R00  C  
ATOM   1686  C   PHE 0 108     -15.662  -9.701  13.908  1.00  0.00      R00  C  
ATOM   1687  O   PHE 0 108     -15.038 -10.074  12.927  1.00  0.00      R00  O  
ATOM   1688  CB  PHE 0 108     -17.756 -11.153  14.465  1.00  0.00      R00  C  
ATOM   1689  CG  PHE 0 108     -17.991 -11.473  12.989  1.00  0.00      R00  C  
ATOM   1690  CD1 PHE 0 108     -18.564 -10.523  12.086  1.00  0.00      R00  C  
ATOM   1691  CD2 PHE 0 108     -17.490 -12.668  12.462  1.00  0.00      R00  C  
ATOM   1692  CE1 PHE 0 108     -18.461 -10.627  10.736  1.00  0.00      R00  C  
ATOM   1693  CE2 PHE 0 108     -17.507 -12.786  11.091  1.00  0.00      R00  C  
ATOM   1694  CZ  PHE 0 108     -17.998 -11.792  10.187  1.00  0.00      R00  C  
ATOM   1695  H   PHE 0 108     -17.199  -9.944  16.749  1.00  0.00      R00  H  
ATOM   1696  HA  PHE 0 108     -15.754 -11.672  14.890  1.00  0.00           H  
ATOM   1697  HB3 PHE 0 108     -18.475 -10.391  14.765  1.00  0.00           H  
ATOM   1698  HB2 PHE 0 108     -17.996 -11.953  15.166  1.00  0.00           H  
ATOM   1699  HD1 PHE 0 108     -18.944  -9.586  12.465  1.00  0.00           H  
ATOM   1700  HD2 PHE 0 108     -16.967 -13.453  12.988  1.00  0.00           H  
ATOM   1701  HE1 PHE 0 108     -18.833  -9.876  10.055  1.00  0.00           H  
ATOM   1702  HE2 PHE 0 108     -17.120 -13.679  10.623  1.00  0.00           H  
ATOM   1703  HZ  PHE 0 108     -17.904 -11.888   9.115  1.00  0.00           H  
ATOM   1704  N   PHE 0 109     -15.725  -8.409  14.326  1.00  0.00      R00  N  
ATOM   1705  CA  PHE 0 109     -15.009  -7.346  13.613  1.00  0.00      R00  C  
ATOM   1706  C   PHE 0 109     -13.426  -7.448  13.635  1.00  0.00      R00  C  
ATOM   1707  O   PHE 0 109     -12.785  -6.911  12.725  1.00  0.00      R00  O  
ATOM   1708  CB  PHE 0 109     -15.366  -5.899  14.145  1.00  0.00      R00  C  
ATOM   1709  CG  PHE 0 109     -16.631  -5.276  13.540  1.00  0.00      R00  C  
ATOM   1710  CD1 PHE 0 109     -16.645  -4.780  12.194  1.00  0.00      R00  C  
ATOM   1711  CD2 PHE 0 109     -17.827  -5.477  14.198  1.00  0.00      R00  C  
ATOM   1712  CE1 PHE 0 109     -17.795  -4.188  11.787  1.00  0.00      R00  C  
ATOM   1713  CE2 PHE 0 109     -19.018  -5.033  13.680  1.00  0.00      R00  C  
ATOM   1714  CZ  PHE 0 109     -18.927  -4.378  12.479  1.00  0.00      R00  C  
ATOM   1715  H   PHE 0 109     -16.233  -8.220  15.178  1.00  0.00      R00  H  
ATOM   1716  HA  PHE 0 109     -15.322  -7.457  12.574  1.00  0.00           H  
ATOM   1717  HB3 PHE 0 109     -14.592  -5.206  13.817  1.00  0.00           H  
ATOM   1718  HB2 PHE 0 109     -15.399  -5.872  15.234  1.00  0.00           H  
ATOM   1719  HD1 PHE 0 109     -15.814  -4.836  11.506  1.00  0.00           H  
ATOM   1720  HD2 PHE 0 109     -17.897  -6.044  15.114  1.00  0.00           H  
ATOM   1721  HE1 PHE 0 109     -17.853  -3.792  10.784  1.00  0.00           H  
ATOM   1722  HE2 PHE 0 109     -20.033  -5.152  14.028  1.00  0.00           H  
ATOM   1723  HZ  PHE 0 109     -19.845  -3.912  12.152  1.00  0.00           H  
ATOM   1724  N   CYS 0 110     -12.895  -8.064  14.654  1.00  0.00      R00  N  
ATOM   1725  CA  CYS 0 110     -11.440  -8.403  14.765  1.00  0.00      R00  C  
ATOM   1726  C   CYS 0 110     -11.083  -9.358  13.607  1.00  0.00      R00  C  
ATOM   1727  O   CYS 0 110     -10.271  -9.062  12.711  1.00  0.00      R00  O  
ATOM   1728  CB  CYS 0 110     -11.213  -8.918  16.181  1.00  0.00      R00  C  
ATOM   1729  SG  CYS 0 110      -9.556  -9.138  16.938  1.00  0.00      R00  S  
ATOM   1730  H   CYS 0 110     -13.553  -8.486  15.293  1.00  0.00      R00  H  
ATOM   1731  HB2 CYS 0 110     -11.726  -8.327  16.939  1.00  0.00           H  
ATOM   1732  HB3 CYS 0 110     -11.640  -9.913  16.304  1.00  0.00           H  
ATOM   1733  HA  CYS 0 110     -10.848  -7.489  14.721  1.00  0.00           H  
ATOM   1734  N   LYS 0 111     -11.669 -10.540  13.700  1.00  0.00      R00  N  
ATOM   1735  CA  LYS 0 111     -11.504 -11.626  12.713  1.00  0.00      R00  C  
ATOM   1736  C   LYS 0 111     -11.887 -11.287  11.272  1.00  0.00      R00  C  
ATOM   1737  O   LYS 0 111     -11.118 -11.691  10.466  1.00  0.00      R00  O  
ATOM   1738  CB  LYS 0 111     -12.394 -12.840  13.106  1.00  0.00      R00  C  
ATOM   1739  CG  LYS 0 111     -12.046 -13.258  14.563  1.00  0.00      R00  C  
ATOM   1740  CD  LYS 0 111     -12.535 -14.670  14.984  1.00  0.00      R00  C  
ATOM   1741  CE  LYS 0 111     -12.353 -14.883  16.518  1.00  0.00      R00  C  
ATOM   1742  NZ  LYS 0 111     -13.295 -14.165  17.367  1.00  0.00      R00  N1+
ATOM   1743  H   LYS 0 111     -12.357 -10.715  14.418  1.00  0.00      R00  H  
ATOM   1744  HZ1 LYS 0 111     -13.936 -13.679  16.757  1.00  0.00      R00  H  
ATOM   1745  HZ2 LYS 0 111     -13.847 -14.775  17.952  1.00  0.00      R00  H  
ATOM   1746  HZ3 LYS 0 111     -12.685 -13.579  17.919  1.00  0.00      R00  H  
ATOM   1747  HA  LYS 0 111     -10.453 -11.918  12.707  1.00  0.00           H  
ATOM   1748  HB3 LYS 0 111     -12.222 -13.769  12.562  1.00  0.00           H  
ATOM   1749  HB2 LYS 0 111     -13.442 -12.544  13.149  1.00  0.00           H  
ATOM   1750  HG3 LYS 0 111     -12.360 -12.449  15.222  1.00  0.00           H  
ATOM   1751  HG2 LYS 0 111     -10.994 -13.273  14.848  1.00  0.00           H  
ATOM   1752  HD3 LYS 0 111     -12.002 -15.398  14.372  1.00  0.00           H  
ATOM   1753  HD2 LYS 0 111     -13.573 -14.925  14.771  1.00  0.00           H  
ATOM   1754  HE3 LYS 0 111     -11.321 -14.627  16.757  1.00  0.00           H  
ATOM   1755  HE2 LYS 0 111     -12.516 -15.918  16.821  1.00  0.00           H  
ATOM   1756  N   ALA 0 112     -12.874 -10.415  11.093  1.00  0.00      R00  N  
ATOM   1757  CA  ALA 0 112     -13.378 -10.031   9.733  1.00  0.00      R00  C  
ATOM   1758  C   ALA 0 112     -12.581  -8.882   9.048  1.00  0.00      R00  C  
ATOM   1759  O   ALA 0 112     -13.006  -8.405   8.006  1.00  0.00      R00  O  
ATOM   1760  CB  ALA 0 112     -14.854  -9.487   9.948  1.00  0.00      R00  C  
ATOM   1761  H   ALA 0 112     -13.458 -10.144  11.871  1.00  0.00      R00  H  
ATOM   1762  HA  ALA 0 112     -13.445 -10.947   9.145  1.00  0.00           H  
ATOM   1763  HB1 ALA 0 112     -15.506 -10.236  10.399  1.00  0.00           H  
ATOM   1764  HB2 ALA 0 112     -14.887  -8.643  10.637  1.00  0.00           H  
ATOM   1765  HB3 ALA 0 112     -15.346  -9.203   9.018  1.00  0.00           H  
ATOM   1766  N   TYR 0 113     -11.658  -8.350   9.837  1.00  0.00      R00  N  
ATOM   1767  CA  TYR 0 113     -10.702  -7.330   9.426  1.00  0.00      R00  C  
ATOM   1768  C   TYR 0 113      -9.364  -8.066   9.119  1.00  0.00      R00  C  
ATOM   1769  O   TYR 0 113      -8.733  -7.838   8.110  1.00  0.00      R00  O  
ATOM   1770  CB  TYR 0 113     -10.740  -6.155  10.317  1.00  0.00      R00  C  
ATOM   1771  CG  TYR 0 113      -9.603  -5.195  10.219  1.00  0.00      R00  C  
ATOM   1772  CD1 TYR 0 113      -9.209  -4.592   9.037  1.00  0.00      R00  C  
ATOM   1773  CE1 TYR 0 113      -8.044  -3.720   9.003  1.00  0.00      R00  C  
ATOM   1774  CD2 TYR 0 113      -8.732  -5.081  11.382  1.00  0.00      R00  C  
ATOM   1775  CE2 TYR 0 113      -7.643  -4.208  11.407  1.00  0.00      R00  C  
ATOM   1776  CZ  TYR 0 113      -7.270  -3.567  10.193  1.00  0.00      R00  C  
ATOM   1777  OH  TYR 0 113      -6.112  -2.843  10.202  1.00  0.00      R00  O  
ATOM   1778  H   TYR 0 113     -11.546  -8.788  10.740  1.00  0.00      R00  H  
ATOM   1779  HH  TYR 0 113      -5.554  -3.170  10.912  1.00  0.00      R00  H  
ATOM   1780  HA  TYR 0 113     -11.092  -6.980   8.470  1.00  0.00           H  
ATOM   1781  HB3 TYR 0 113     -10.720  -6.542  11.336  1.00  0.00           H  
ATOM   1782  HB2 TYR 0 113     -11.684  -5.614  10.254  1.00  0.00           H  
ATOM   1783  HD1 TYR 0 113      -9.858  -4.532   8.176  1.00  0.00           H  
ATOM   1784  HE1 TYR 0 113      -7.786  -3.157   8.118  1.00  0.00           H  
ATOM   1785  HD2 TYR 0 113      -8.917  -5.555  12.335  1.00  0.00           H  
ATOM   1786  HE2 TYR 0 113      -7.132  -4.210  12.359  1.00  0.00           H  
ATOM   1787  N   MET 0 114      -8.958  -9.097   9.932  1.00  0.00      R00  N  
ATOM   1788  CA  MET 0 114      -7.829 -10.047   9.793  1.00  0.00      R00  C  
ATOM   1789  C   MET 0 114      -7.922 -10.816   8.431  1.00  0.00      R00  C  
ATOM   1790  O   MET 0 114      -6.969 -10.826   7.663  1.00  0.00      R00  O  
ATOM   1791  CB  MET 0 114      -7.680 -11.070  10.933  1.00  0.00      R00  C  
ATOM   1792  CG  MET 0 114      -7.073 -10.464  12.166  1.00  0.00      R00  C  
ATOM   1793  SD  MET 0 114      -7.359 -11.467  13.710  1.00  0.00      R00  S  
ATOM   1794  CE  MET 0 114      -6.113 -12.737  13.626  1.00  0.00      R00  C  
ATOM   1795  H   MET 0 114      -9.537  -9.191  10.754  1.00  0.00      R00  H  
ATOM   1796  HA  MET 0 114      -6.889  -9.518   9.642  1.00  0.00           H  
ATOM   1797  HB3 MET 0 114      -7.101 -11.875  10.481  1.00  0.00           H  
ATOM   1798  HB2 MET 0 114      -8.611 -11.591  11.160  1.00  0.00           H  
ATOM   1799  HG3 MET 0 114      -7.587  -9.513  12.308  1.00  0.00           H  
ATOM   1800  HG2 MET 0 114      -5.986 -10.398  12.119  1.00  0.00           H  
ATOM   1801  HE1 MET 0 114      -5.715 -12.729  14.641  1.00  0.00           H  
ATOM   1802  HE2 MET 0 114      -6.551 -13.732  13.544  1.00  0.00           H  
ATOM   1803  HE3 MET 0 114      -5.216 -12.565  13.032  1.00  0.00           H  
ATOM   1804  N   ILE 0 115      -9.191 -11.324   8.196  1.00  0.00      R00  N  
ATOM   1805  CA  ILE 0 115      -9.435 -12.304   7.138  1.00  0.00      R00  C  
ATOM   1806  C   ILE 0 115      -9.602 -11.678   5.747  1.00  0.00      R00  C  
ATOM   1807  O   ILE 0 115      -9.139 -12.257   4.831  1.00  0.00      R00  O  
ATOM   1808  CB  ILE 0 115     -10.673 -13.220   7.522  1.00  0.00      R00  C  
ATOM   1809  CG2 ILE 0 115     -11.286 -14.016   6.306  1.00  0.00      R00  C  
ATOM   1810  CG1 ILE 0 115     -10.178 -14.115   8.661  1.00  0.00      R00  C  
ATOM   1811  CD1 ILE 0 115     -11.262 -14.661   9.446  1.00  0.00      R00  C  
ATOM   1812  H   ILE 0 115      -9.916 -11.082   8.857  1.00  0.00      R00  H  
ATOM   1813  HA  ILE 0 115      -8.597 -12.995   7.043  1.00  0.00           H  
ATOM   1814  HB  ILE 0 115     -11.472 -12.564   7.869  1.00  0.00           H  
ATOM   1815 HG21 ILE 0 115     -11.964 -14.854   6.469  1.00  0.00           H  
ATOM   1816 HG22 ILE 0 115     -11.821 -13.317   5.663  1.00  0.00           H  
ATOM   1817 HG23 ILE 0 115     -10.591 -14.489   5.613  1.00  0.00           H  
ATOM   1818 HG13 ILE 0 115      -9.623 -13.474   9.345  1.00  0.00           H  
ATOM   1819 HG12 ILE 0 115      -9.510 -14.921   8.356  1.00  0.00           H  
ATOM   1820 HD11 ILE 0 115     -12.099 -13.982   9.605  1.00  0.00           H  
ATOM   1821 HD12 ILE 0 115     -11.803 -15.419   8.879  1.00  0.00           H  
ATOM   1822 HD13 ILE 0 115     -10.810 -15.105  10.334  1.00  0.00           H  
ATOM   1823  N   SER 0 116     -10.369 -10.575   5.670  1.00  0.00      R00  N  
ATOM   1824  CA  SER 0 116     -10.434  -9.730   4.474  1.00  0.00      R00  C  
ATOM   1825  C   SER 0 116      -9.167  -8.925   4.162  1.00  0.00      R00  C  
ATOM   1826  O   SER 0 116      -8.248  -9.421   3.488  1.00  0.00      R00  O  
ATOM   1827  CB  SER 0 116     -11.750  -8.860   4.648  1.00  0.00      R00  C  
ATOM   1828  OG  SER 0 116     -11.548  -7.942   5.740  1.00  0.00      R00  O  
ATOM   1829  H   SER 0 116     -10.544 -10.049   6.514  1.00  0.00      R00  H  
ATOM   1830  HG  SER 0 116     -12.219  -8.035   6.420  1.00  0.00      R00  H  
ATOM   1831  HA  SER 0 116     -10.595 -10.431   3.656  1.00  0.00           H  
ATOM   1832  HB3 SER 0 116     -12.640  -9.489   4.654  1.00  0.00           H  
ATOM   1833  HB2 SER 0 116     -11.841  -8.120   3.853  1.00  0.00           H  
ATOM   1834  N   THR 0 117      -8.998  -7.747   4.841  1.00  0.00      R00  N  
ATOM   1835  CA  THR 0 117      -7.968  -6.763   4.537  1.00  0.00      R00  C  
ATOM   1836  C   THR 0 117      -6.562  -7.336   4.681  1.00  0.00      R00  C  
ATOM   1837  O   THR 0 117      -5.834  -7.102   3.715  1.00  0.00      R00  O  
ATOM   1838  CB  THR 0 117      -8.163  -5.545   5.429  1.00  0.00      R00  C  
ATOM   1839  OG1 THR 0 117      -9.486  -4.999   5.376  1.00  0.00      R00  O  
ATOM   1840  CG2 THR 0 117      -7.185  -4.401   5.101  1.00  0.00      R00  C  
ATOM   1841  H   THR 0 117      -9.666  -7.484   5.551  1.00  0.00      R00  H  
ATOM   1842  HG1 THR 0 117      -9.660  -4.930   4.435  1.00  0.00      R00  H  
ATOM   1843  HA  THR 0 117      -8.289  -6.539   3.520  1.00  0.00           H  
ATOM   1844  HB  THR 0 117      -8.042  -5.872   6.461  1.00  0.00           H  
ATOM   1845 HG21 THR 0 117      -6.183  -4.590   5.487  1.00  0.00           H  
ATOM   1846 HG22 THR 0 117      -7.042  -4.211   4.037  1.00  0.00           H  
ATOM   1847 HG23 THR 0 117      -7.481  -3.481   5.605  1.00  0.00           H  
ATOM   1848  N   GLY 0 118      -6.274  -7.927   5.851  1.00  0.00      R00  N  
ATOM   1849  CA  GLY 0 118      -4.902  -8.397   6.221  1.00  0.00      R00  C  
ATOM   1850  C   GLY 0 118      -4.428  -9.437   5.173  1.00  0.00      R00  C  
ATOM   1851  O   GLY 0 118      -3.229  -9.343   4.904  1.00  0.00      R00  O  
ATOM   1852  H   GLY 0 118      -7.023  -7.991   6.526  1.00  0.00      R00  H  
ATOM   1853  HA3 GLY 0 118      -4.858  -8.958   7.154  1.00  0.00           H  
ATOM   1854  HA2 GLY 0 118      -4.164  -7.605   6.346  1.00  0.00           H  
ATOM   1855  N   ILE 0 119      -5.255 -10.379   4.715  1.00  0.00      R00  N  
ATOM   1856  CA  ILE 0 119      -4.723 -11.548   3.859  1.00  0.00      R00  C  
ATOM   1857  C   ILE 0 119      -4.611 -10.972   2.418  1.00  0.00      R00  C  
ATOM   1858  O   ILE 0 119      -3.810 -11.460   1.610  1.00  0.00      R00  O  
ATOM   1859  CB  ILE 0 119      -5.732 -12.740   3.735  1.00  0.00      R00  C  
ATOM   1860  CG2 ILE 0 119      -5.282 -13.905   2.804  1.00  0.00      R00  C  
ATOM   1861  CG1 ILE 0 119      -5.934 -13.382   5.174  1.00  0.00      R00  C  
ATOM   1862  CD1 ILE 0 119      -6.705 -14.696   5.224  1.00  0.00      R00  C  
ATOM   1863  H   ILE 0 119      -6.166 -10.577   5.104  1.00  0.00      R00  H  
ATOM   1864  HA  ILE 0 119      -3.738 -11.921   4.141  1.00  0.00           H  
ATOM   1865  HB  ILE 0 119      -6.701 -12.384   3.386  1.00  0.00           H  
ATOM   1866 HG21 ILE 0 119      -5.236 -13.622   1.752  1.00  0.00           H  
ATOM   1867 HG22 ILE 0 119      -4.342 -14.411   3.024  1.00  0.00           H  
ATOM   1868 HG23 ILE 0 119      -6.042 -14.646   2.556  1.00  0.00           H  
ATOM   1869 HG13 ILE 0 119      -6.321 -12.612   5.841  1.00  0.00           H  
ATOM   1870 HG12 ILE 0 119      -4.937 -13.613   5.551  1.00  0.00           H  
ATOM   1871 HD11 ILE 0 119      -7.034 -14.771   6.260  1.00  0.00           H  
ATOM   1872 HD12 ILE 0 119      -7.563 -14.633   4.554  1.00  0.00           H  
ATOM   1873 HD13 ILE 0 119      -6.054 -15.540   4.995  1.00  0.00           H  
ATOM   1874  N   ASN 0 120      -5.476 -10.039   2.060  1.00  0.00      R00  N  
ATOM   1875  CA  ASN 0 120      -5.352  -9.334   0.795  1.00  0.00      R00  C  
ATOM   1876  C   ASN 0 120      -4.064  -8.469   0.628  1.00  0.00      R00  C  
ATOM   1877  O   ASN 0 120      -3.746  -8.126  -0.515  1.00  0.00      R00  O  
ATOM   1878  CB  ASN 0 120      -6.604  -8.473   0.560  1.00  0.00      R00  C  
ATOM   1879  CG  ASN 0 120      -7.762  -9.181  -0.158  1.00  0.00      R00  C  
ATOM   1880  OD1 ASN 0 120      -7.611  -9.373  -1.331  1.00  0.00      R00  O  
ATOM   1881  ND2 ASN 0 120      -8.683  -9.713   0.591  1.00  0.00      R00  N  
ATOM   1882  H   ASN 0 120      -6.175  -9.724   2.717  1.00  0.00      R00  H  
ATOM   1883 HD21 ASN 0 120      -9.301 -10.397   0.178  1.00  0.00      R00  H  
ATOM   1884 HD22 ASN 0 120      -8.525  -9.705   1.588  1.00  0.00      R00  H  
ATOM   1885  HA  ASN 0 120      -5.209 -10.093   0.026  1.00  0.00           H  
ATOM   1886  HB3 ASN 0 120      -6.363  -7.684  -0.152  1.00  0.00           H  
ATOM   1887  HB2 ASN 0 120      -6.819  -7.826   1.410  1.00  0.00           H  
ATOM   1888  N   GLN 0 121      -3.392  -8.151   1.772  1.00  0.00      R00  N  
ATOM   1889  CA  GLN 0 121      -2.081  -7.426   1.639  1.00  0.00      R00  C  
ATOM   1890  C   GLN 0 121      -1.071  -8.257   0.863  1.00  0.00      R00  C  
ATOM   1891  O   GLN 0 121      -0.441  -7.748  -0.027  1.00  0.00      R00  O  
ATOM   1892  CB  GLN 0 121      -1.420  -7.249   3.025  1.00  0.00      R00  C  
ATOM   1893  CG  GLN 0 121      -1.950  -6.252   4.057  1.00  0.00      R00  C  
ATOM   1894  CD  GLN 0 121      -1.662  -4.772   3.722  1.00  0.00      R00  C  
ATOM   1895  OE1 GLN 0 121      -1.648  -4.422   2.556  1.00  0.00      R00  O  
ATOM   1896  NE2 GLN 0 121      -1.361  -3.970   4.679  1.00  0.00      R00  N  
ATOM   1897  H   GLN 0 121      -3.816  -8.387   2.658  1.00  0.00      R00  H  
ATOM   1898 HE21 GLN 0 121      -1.179  -2.993   4.499  1.00  0.00      R00  H  
ATOM   1899 HE22 GLN 0 121      -1.197  -4.335   5.606  1.00  0.00      R00  H  
ATOM   1900  HA  GLN 0 121      -2.323  -6.518   1.086  1.00  0.00           H  
ATOM   1901  HB3 GLN 0 121      -0.347  -7.118   2.889  1.00  0.00           H  
ATOM   1902  HB2 GLN 0 121      -1.510  -8.194   3.562  1.00  0.00           H  
ATOM   1903  HG3 GLN 0 121      -1.612  -6.539   5.053  1.00  0.00           H  
ATOM   1904  HG2 GLN 0 121      -3.032  -6.357   4.137  1.00  0.00           H  
ATOM   1905  N   PHE 0 122      -1.065  -9.547   1.200  1.00  0.00      R00  N  
ATOM   1906  CA  PHE 0 122      -0.159 -10.548   0.560  1.00  0.00      R00  C  
ATOM   1907  C   PHE 0 122      -0.655 -10.897  -0.866  1.00  0.00      R00  C  
ATOM   1908  O   PHE 0 122       0.088 -10.983  -1.810  1.00  0.00      R00  O  
ATOM   1909  CB  PHE 0 122      -0.008 -11.780   1.461  1.00  0.00      R00  C  
ATOM   1910  CG  PHE 0 122       0.691 -11.565   2.823  1.00  0.00      R00  C  
ATOM   1911  CD1 PHE 0 122      -0.076 -11.119   3.939  1.00  0.00      R00  C  
ATOM   1912  CD2 PHE 0 122       2.091 -11.580   2.933  1.00  0.00      R00  C  
ATOM   1913  CE1 PHE 0 122       0.541 -10.718   5.075  1.00  0.00      R00  C  
ATOM   1914  CE2 PHE 0 122       2.704 -11.250   4.061  1.00  0.00      R00  C  
ATOM   1915  CZ  PHE 0 122       1.904 -10.907   5.153  1.00  0.00      R00  C  
ATOM   1916  H   PHE 0 122      -1.794  -9.909   1.798  1.00  0.00      R00  H  
ATOM   1917  HA  PHE 0 122       0.822 -10.093   0.420  1.00  0.00           H  
ATOM   1918  HB3 PHE 0 122       0.450 -12.657   1.002  1.00  0.00           H  
ATOM   1919  HB2 PHE 0 122      -0.981 -12.155   1.776  1.00  0.00           H  
ATOM   1920  HD1 PHE 0 122      -1.151 -11.134   4.041  1.00  0.00           H  
ATOM   1921  HD2 PHE 0 122       2.717 -11.869   2.102  1.00  0.00           H  
ATOM   1922  HE1 PHE 0 122      -0.025 -10.205   5.839  1.00  0.00           H  
ATOM   1923  HE2 PHE 0 122       3.778 -11.221   4.179  1.00  0.00           H  
ATOM   1924  HZ  PHE 0 122       2.419 -10.782   6.094  1.00  0.00           H  
ATOM   1925  N   THR 0 123      -1.995 -10.996  -1.015  1.00  0.00      R00  N  
ATOM   1926  CA  THR 0 123      -2.581 -11.279  -2.333  1.00  0.00      R00  C  
ATOM   1927  C   THR 0 123      -2.276 -10.185  -3.373  1.00  0.00      R00  C  
ATOM   1928  O   THR 0 123      -1.987 -10.519  -4.497  1.00  0.00      R00  O  
ATOM   1929  CB  THR 0 123      -4.133 -11.349  -2.254  1.00  0.00      R00  C  
ATOM   1930  OG1 THR 0 123      -4.502 -12.329  -1.313  1.00  0.00      R00  O  
ATOM   1931  CG2 THR 0 123      -4.845 -11.878  -3.627  1.00  0.00      R00  C  
ATOM   1932  H   THR 0 123      -2.589 -10.717  -0.247  1.00  0.00      R00  H  
ATOM   1933  HG1 THR 0 123      -4.033 -12.155  -0.494  1.00  0.00      R00  H  
ATOM   1934  HA  THR 0 123      -2.264 -12.230  -2.763  1.00  0.00           H  
ATOM   1935  HB  THR 0 123      -4.477 -10.341  -2.025  1.00  0.00           H  
ATOM   1936 HG21 THR 0 123      -4.471 -12.845  -3.963  1.00  0.00           H  
ATOM   1937 HG22 THR 0 123      -5.913 -11.832  -3.413  1.00  0.00           H  
ATOM   1938 HG23 THR 0 123      -4.539 -11.264  -4.474  1.00  0.00           H  
ATOM   1939  N   SER 0 124      -2.345  -8.911  -2.980  1.00  0.00      R00  N  
ATOM   1940  CA  SER 0 124      -2.114  -7.850  -3.967  1.00  0.00      R00  C  
ATOM   1941  C   SER 0 124      -0.612  -7.697  -4.432  1.00  0.00      R00  C  
ATOM   1942  O   SER 0 124      -0.374  -7.595  -5.606  1.00  0.00      R00  O  
ATOM   1943  CB  SER 0 124      -2.752  -6.548  -3.301  1.00  0.00      R00  C  
ATOM   1944  OG  SER 0 124      -2.684  -5.422  -4.094  1.00  0.00      R00  O  
ATOM   1945  H   SER 0 124      -2.689  -8.744  -2.045  1.00  0.00      R00  H  
ATOM   1946  HG  SER 0 124      -3.234  -5.510  -4.876  1.00  0.00      R00  H  
ATOM   1947  HA  SER 0 124      -2.666  -8.079  -4.878  1.00  0.00           H  
ATOM   1948  HB3 SER 0 124      -2.236  -6.434  -2.347  1.00  0.00           H  
ATOM   1949  HB2 SER 0 124      -3.808  -6.763  -3.137  1.00  0.00           H  
ATOM   1950  N   SER 0 125       0.273  -7.756  -3.441  1.00  0.00      R00  N  
ATOM   1951  CA  SER 0 125       1.728  -7.796  -3.671  1.00  0.00      R00  C  
ATOM   1952  C   SER 0 125       2.278  -9.056  -4.342  1.00  0.00      R00  C  
ATOM   1953  O   SER 0 125       3.291  -8.948  -5.004  1.00  0.00      R00  O  
ATOM   1954  CB  SER 0 125       2.510  -7.428  -2.343  1.00  0.00      R00  C  
ATOM   1955  OG  SER 0 125       2.244  -8.275  -1.272  1.00  0.00      R00  O  
ATOM   1956  H   SER 0 125       0.053  -7.898  -2.465  1.00  0.00      R00  H  
ATOM   1957  HG  SER 0 125       1.376  -8.001  -0.968  1.00  0.00      R00  H  
ATOM   1958  HA  SER 0 125       1.881  -6.950  -4.342  1.00  0.00           H  
ATOM   1959  HB3 SER 0 125       2.274  -6.443  -1.940  1.00  0.00           H  
ATOM   1960  HB2 SER 0 125       3.566  -7.447  -2.612  1.00  0.00           H  
ATOM   1961  N   ILE 0 126       1.570 -10.252  -4.157  1.00  0.00      R00  N  
ATOM   1962  CA  ILE 0 126       1.735 -11.463  -4.989  1.00  0.00      R00  C  
ATOM   1963  C   ILE 0 126       1.203 -11.261  -6.430  1.00  0.00      R00  C  
ATOM   1964  O   ILE 0 126       1.943 -11.551  -7.399  1.00  0.00      R00  O  
ATOM   1965  CB  ILE 0 126       1.258 -12.792  -4.288  1.00  0.00      R00  C  
ATOM   1966  CG2 ILE 0 126       1.054 -13.985  -5.195  1.00  0.00      R00  C  
ATOM   1967  CG1 ILE 0 126       2.031 -13.271  -3.044  1.00  0.00      R00  C  
ATOM   1968  CD1 ILE 0 126       1.188 -14.273  -2.225  1.00  0.00      R00  C  
ATOM   1969  H   ILE 0 126       1.012 -10.468  -3.344  1.00  0.00      R00  H  
ATOM   1970  HA  ILE 0 126       2.813 -11.594  -5.076  1.00  0.00           H  
ATOM   1971  HB  ILE 0 126       0.236 -12.635  -3.944  1.00  0.00           H  
ATOM   1972 HG21 ILE 0 126       0.290 -13.736  -5.932  1.00  0.00           H  
ATOM   1973 HG22 ILE 0 126       1.908 -14.414  -5.718  1.00  0.00           H  
ATOM   1974 HG23 ILE 0 126       0.768 -14.887  -4.654  1.00  0.00           H  
ATOM   1975 HG13 ILE 0 126       2.206 -12.390  -2.427  1.00  0.00           H  
ATOM   1976 HG12 ILE 0 126       3.028 -13.645  -3.276  1.00  0.00           H  
ATOM   1977 HD11 ILE 0 126       1.029 -13.879  -1.221  1.00  0.00           H  
ATOM   1978 HD12 ILE 0 126       0.166 -14.396  -2.583  1.00  0.00           H  
ATOM   1979 HD13 ILE 0 126       1.738 -15.198  -2.051  1.00  0.00           H  
ATOM   1980  N   PHE 0 127      -0.036 -10.793  -6.588  1.00  0.00      R00  N  
ATOM   1981  CA  PHE 0 127      -0.794 -10.642  -7.846  1.00  0.00      R00  C  
ATOM   1982  C   PHE 0 127      -0.079  -9.966  -9.026  1.00  0.00      R00  C  
ATOM   1983  O   PHE 0 127       0.041 -10.549 -10.091  1.00  0.00      R00  O  
ATOM   1984  CB  PHE 0 127      -2.149 -10.092  -7.576  1.00  0.00      R00  C  
ATOM   1985  CG  PHE 0 127      -3.075  -9.678  -8.752  1.00  0.00      R00  C  
ATOM   1986  CD1 PHE 0 127      -2.843  -8.434  -9.488  1.00  0.00      R00  C  
ATOM   1987  CD2 PHE 0 127      -4.084 -10.521  -9.227  1.00  0.00      R00  C  
ATOM   1988  CE1 PHE 0 127      -3.604  -8.075 -10.556  1.00  0.00      R00  C  
ATOM   1989  CE2 PHE 0 127      -4.918 -10.075 -10.246  1.00  0.00      R00  C  
ATOM   1990  CZ  PHE 0 127      -4.649  -8.881 -10.855  1.00  0.00      R00  C  
ATOM   1991  H   PHE 0 127      -0.632 -10.607  -5.794  1.00  0.00      R00  H  
ATOM   1992  HA  PHE 0 127      -0.910 -11.632  -8.287  1.00  0.00           H  
ATOM   1993  HB3 PHE 0 127      -2.068  -9.159  -7.019  1.00  0.00           H  
ATOM   1994  HB2 PHE 0 127      -2.583 -10.862  -6.937  1.00  0.00           H  
ATOM   1995  HD1 PHE 0 127      -1.997  -7.825  -9.207  1.00  0.00           H  
ATOM   1996  HD2 PHE 0 127      -4.229 -11.459  -8.711  1.00  0.00           H  
ATOM   1997  HE1 PHE 0 127      -3.351  -7.179 -11.104  1.00  0.00           H  
ATOM   1998  HE2 PHE 0 127      -5.787 -10.680 -10.458  1.00  0.00           H  
ATOM   1999  HZ  PHE 0 127      -5.263  -8.523 -11.668  1.00  0.00           H  
ATOM   2000  N   LEU 0 128       0.470  -8.750  -8.763  1.00  0.00      R00  N  
ATOM   2001  CA  LEU 0 128       0.980  -7.738  -9.681  1.00  0.00      R00  C  
ATOM   2002  C   LEU 0 128       2.234  -8.305 -10.386  1.00  0.00      R00  C  
ATOM   2003  O   LEU 0 128       2.471  -8.062 -11.598  1.00  0.00      R00  O  
ATOM   2004  CB  LEU 0 128       1.324  -6.410  -8.988  1.00  0.00      R00  C  
ATOM   2005  CG  LEU 0 128       0.007  -5.598  -8.648  1.00  0.00      R00  C  
ATOM   2006  CD1 LEU 0 128       0.288  -4.693  -7.438  1.00  0.00      R00  C  
ATOM   2007  CD2 LEU 0 128      -0.636  -4.967  -9.936  1.00  0.00      R00  C  
ATOM   2008  H   LEU 0 128       0.168  -8.424  -7.857  1.00  0.00      R00  H  
ATOM   2009  HA  LEU 0 128       0.236  -7.415 -10.410  1.00  0.00           H  
ATOM   2010  HB3 LEU 0 128       2.086  -5.825  -9.502  1.00  0.00           H  
ATOM   2011  HB2 LEU 0 128       1.757  -6.625  -8.011  1.00  0.00           H  
ATOM   2012  HG  LEU 0 128      -0.746  -6.284  -8.260  1.00  0.00           H  
ATOM   2013 HD11 LEU 0 128       1.112  -4.964  -6.778  1.00  0.00           H  
ATOM   2014 HD12 LEU 0 128       0.538  -3.711  -7.841  1.00  0.00           H  
ATOM   2015 HD13 LEU 0 128      -0.597  -4.617  -6.807  1.00  0.00           H  
ATOM   2016 HD21 LEU 0 128      -0.814  -3.907  -9.751  1.00  0.00           H  
ATOM   2017 HD22 LEU 0 128      -0.015  -5.096 -10.823  1.00  0.00           H  
ATOM   2018 HD23 LEU 0 128      -1.649  -5.341 -10.080  1.00  0.00           H  
ATOM   2019  N   CYS 0 129       3.022  -9.037  -9.612  1.00  0.00      R00  N  
ATOM   2020  CA  CYS 0 129       4.260  -9.673 -10.099  1.00  0.00      R00  C  
ATOM   2021  C   CYS 0 129       4.017 -10.819 -11.077  1.00  0.00      R00  C  
ATOM   2022  O   CYS 0 129       4.803 -10.872 -12.035  1.00  0.00      R00  O  
ATOM   2023  CB  CYS 0 129       5.254  -9.942  -9.004  1.00  0.00      R00  C  
ATOM   2024  SG  CYS 0 129       5.039 -11.426  -8.061  1.00  0.00      R00  S  
ATOM   2025  H   CYS 0 129       2.720  -9.054  -8.648  1.00  0.00      R00  H  
ATOM   2026  HA  CYS 0 129       4.695  -8.891 -10.723  1.00  0.00           H  
ATOM   2027  HB3 CYS 0 129       5.319  -9.055  -8.374  1.00  0.00           H  
ATOM   2028  HB2 CYS 0 129       6.163 -10.033  -9.599  1.00  0.00           H  
ATOM   2029  HG  CYS 0 129       5.274 -12.288  -9.054  1.00  0.00           H  
ATOM   2030  N   ILE 0 130       2.989 -11.667 -10.850  1.00  0.00      R00  N  
ATOM   2031  CA  ILE 0 130       2.491 -12.714 -11.803  1.00  0.00      R00  C  
ATOM   2032  C   ILE 0 130       1.846 -12.056 -13.019  1.00  0.00      R00  C  
ATOM   2033  O   ILE 0 130       2.054 -12.505 -14.144  1.00  0.00      R00  O  
ATOM   2034  CB  ILE 0 130       1.490 -13.699 -11.147  1.00  0.00      R00  C  
ATOM   2035  CG2 ILE 0 130       0.890 -14.766 -12.113  1.00  0.00      R00  C  
ATOM   2036  CG1 ILE 0 130       1.959 -14.365  -9.807  1.00  0.00      R00  C  
ATOM   2037  CD1 ILE 0 130       0.957 -15.049  -8.851  1.00  0.00      R00  C  
ATOM   2038  H   ILE 0 130       2.465 -11.458 -10.012  1.00  0.00      R00  H  
ATOM   2039  HA  ILE 0 130       3.365 -13.223 -12.208  1.00  0.00           H  
ATOM   2040  HB  ILE 0 130       0.575 -13.137 -10.959  1.00  0.00           H  
ATOM   2041 HG21 ILE 0 130       0.446 -15.595 -11.561  1.00  0.00           H  
ATOM   2042 HG22 ILE 0 130       0.197 -14.327 -12.831  1.00  0.00           H  
ATOM   2043 HG23 ILE 0 130       1.677 -15.304 -12.641  1.00  0.00           H  
ATOM   2044 HG13 ILE 0 130       2.348 -13.483  -9.299  1.00  0.00           H  
ATOM   2045 HG12 ILE 0 130       2.857 -14.963  -9.963  1.00  0.00           H  
ATOM   2046 HD11 ILE 0 130       0.759 -14.620  -7.869  1.00  0.00           H  
ATOM   2047 HD12 ILE 0 130       0.006 -15.175  -9.368  1.00  0.00           H  
ATOM   2048 HD13 ILE 0 130       1.194 -16.074  -8.566  1.00  0.00           H  
ATOM   2049  N   MET 0 131       1.042 -11.051 -12.735  1.00  0.00      R00  N  
ATOM   2050  CA  MET 0 131       0.252 -10.365 -13.835  1.00  0.00      R00  C  
ATOM   2051  C   MET 0 131       1.197  -9.803 -14.962  1.00  0.00      R00  C  
ATOM   2052  O   MET 0 131       0.870  -9.779 -16.157  1.00  0.00      R00  O  
ATOM   2053  CB  MET 0 131      -0.760  -9.360 -13.207  1.00  0.00      R00  C  
ATOM   2054  CG  MET 0 131      -1.859  -8.754 -14.157  1.00  0.00      R00  C  
ATOM   2055  SD  MET 0 131      -2.723 -10.062 -14.949  1.00  0.00      R00  S  
ATOM   2056  CE  MET 0 131      -3.594 -10.799 -13.570  1.00  0.00      R00  C  
ATOM   2057  H   MET 0 131       0.822 -10.876 -11.765  1.00  0.00      R00  H  
ATOM   2058  HA  MET 0 131      -0.403 -11.158 -14.197  1.00  0.00           H  
ATOM   2059  HB3 MET 0 131      -0.241  -8.496 -12.791  1.00  0.00           H  
ATOM   2060  HB2 MET 0 131      -1.321  -9.793 -12.379  1.00  0.00           H  
ATOM   2061  HG3 MET 0 131      -1.377  -8.099 -14.883  1.00  0.00           H  
ATOM   2062  HG2 MET 0 131      -2.459  -8.161 -13.467  1.00  0.00           H  
ATOM   2063  HE1 MET 0 131      -4.650 -10.530 -13.579  1.00  0.00           H  
ATOM   2064  HE2 MET 0 131      -3.580 -11.889 -13.573  1.00  0.00           H  
ATOM   2065  HE3 MET 0 131      -3.335 -10.429 -12.578  1.00  0.00           H  
ATOM   2066  N   SER 0 132       2.323  -9.210 -14.492  1.00  0.00      R00  N  
ATOM   2067  CA  SER 0 132       3.387  -8.500 -15.219  1.00  0.00      R00  C  
ATOM   2068  C   SER 0 132       4.375  -9.362 -16.085  1.00  0.00      R00  C  
ATOM   2069  O   SER 0 132       5.018  -8.830 -16.993  1.00  0.00      R00  O  
ATOM   2070  CB  SER 0 132       4.202  -7.608 -14.168  1.00  0.00      R00  C  
ATOM   2071  OG  SER 0 132       5.007  -6.566 -14.742  1.00  0.00      R00  O  
ATOM   2072  H   SER 0 132       2.425  -9.215 -13.488  1.00  0.00      R00  H  
ATOM   2073  HG  SER 0 132       4.376  -5.871 -14.943  1.00  0.00      R00  H  
ATOM   2074  HA  SER 0 132       2.741  -7.838 -15.796  1.00  0.00           H  
ATOM   2075  HB3 SER 0 132       4.733  -8.225 -13.444  1.00  0.00           H  
ATOM   2076  HB2 SER 0 132       3.416  -7.156 -13.564  1.00  0.00           H  
ATOM   2077  N   ALA 0 133       4.078 -10.673 -15.933  1.00  0.00      R00  N  
ATOM   2078  CA  ALA 0 133       4.547 -11.748 -16.765  1.00  0.00      R00  C  
ATOM   2079  C   ALA 0 133       4.283 -11.561 -18.288  1.00  0.00      R00  C  
ATOM   2080  O   ALA 0 133       5.107 -12.037 -19.088  1.00  0.00      R00  O  
ATOM   2081  CB  ALA 0 133       3.977 -13.112 -16.325  1.00  0.00      R00  C  
ATOM   2082  H   ALA 0 133       3.340 -10.757 -15.249  1.00  0.00      R00  H  
ATOM   2083  HA  ALA 0 133       5.619 -11.745 -16.570  1.00  0.00           H  
ATOM   2084  HB1 ALA 0 133       4.126 -13.274 -15.258  1.00  0.00           H  
ATOM   2085  HB2 ALA 0 133       2.954 -13.249 -16.676  1.00  0.00           H  
ATOM   2086  HB3 ALA 0 133       4.617 -13.855 -16.800  1.00  0.00           H  
ATOM   2087  N   ASP 0 134       3.189 -10.891 -18.649  1.00  0.00      R00  N  
ATOM   2088  CA  ASP 0 134       2.889 -10.603 -20.063  1.00  0.00      R00  C  
ATOM   2089  C   ASP 0 134       4.080 -10.060 -20.846  1.00  0.00      R00  C  
ATOM   2090  O   ASP 0 134       4.095 -10.307 -22.061  1.00  0.00      R00  O  
ATOM   2091  CB  ASP 0 134       1.602  -9.785 -20.335  1.00  0.00      R00  C  
ATOM   2092  CG  ASP 0 134       1.577  -8.268 -20.424  1.00  0.00      R00  C  
ATOM   2093  OD1 ASP 0 134       0.612  -7.728 -20.967  1.00  0.00      R00  O  
ATOM   2094  OD2 ASP 0 134       2.485  -7.629 -19.906  1.00  0.00      R00  O1-
ATOM   2095  H   ASP 0 134       2.640 -10.492 -17.901  1.00  0.00      R00  H  
ATOM   2096  HA  ASP 0 134       2.645 -11.562 -20.520  1.00  0.00           H  
ATOM   2097  HB3 ASP 0 134       0.891 -10.081 -19.564  1.00  0.00           H  
ATOM   2098  HB2 ASP 0 134       1.192 -10.156 -21.274  1.00  0.00           H  
ATOM   2099  N   ARG 0 135       5.026  -9.352 -20.223  1.00  0.00      R00  N  
ATOM   2100  CA  ARG 0 135       6.135  -8.734 -20.994  1.00  0.00      R00  C  
ATOM   2101  C   ARG 0 135       7.071  -9.819 -21.480  1.00  0.00      R00  C  
ATOM   2102  O   ARG 0 135       7.497  -9.758 -22.662  1.00  0.00      R00  O  
ATOM   2103  CB  ARG 0 135       6.892  -7.675 -20.173  1.00  0.00      R00  C  
ATOM   2104  CG  ARG 0 135       6.165  -6.391 -19.692  1.00  0.00      R00  C  
ATOM   2105  CD  ARG 0 135       5.558  -5.662 -20.866  1.00  0.00      R00  C  
ATOM   2106  NE  ARG 0 135       4.171  -6.094 -21.258  1.00  0.00      R00  N  
ATOM   2107  CZ  ARG 0 135       3.572  -5.779 -22.447  1.00  0.00      R00  C  
ATOM   2108  NH1 ARG 0 135       4.146  -5.015 -23.386  1.00  0.00      R00  N  
ATOM   2109  NH2 ARG 0 135       2.339  -6.113 -22.592  1.00  0.00      R00  N1+
ATOM   2110  H   ARG 0 135       4.912  -9.050 -19.266  1.00  0.00      R00  H  
ATOM   2111  HE  ARG 0 135       3.575  -6.539 -20.574  1.00  0.00      R00  H  
ATOM   2112 HH11 ARG 0 135       3.716  -4.639 -24.220  1.00  0.00      R00  H  
ATOM   2113 HH12 ARG 0 135       5.073  -4.676 -23.175  1.00  0.00      R00  H  
ATOM   2114 HH21 ARG 0 135       1.882  -5.956 -23.479  1.00  0.00      R00  H  
ATOM   2115 HH22 ARG 0 135       1.755  -6.637 -21.955  1.00  0.00      R00  H  
ATOM   2116  HA  ARG 0 135       5.613  -8.261 -21.826  1.00  0.00           H  
ATOM   2117  HB3 ARG 0 135       7.780  -7.335 -20.705  1.00  0.00           H  
ATOM   2118  HB2 ARG 0 135       7.342  -8.162 -19.308  1.00  0.00           H  
ATOM   2119  HG3 ARG 0 135       6.851  -5.744 -19.146  1.00  0.00           H  
ATOM   2120  HG2 ARG 0 135       5.415  -6.534 -18.914  1.00  0.00           H  
ATOM   2121  HD3 ARG 0 135       6.135  -5.774 -21.783  1.00  0.00           H  
ATOM   2122  HD2 ARG 0 135       5.327  -4.629 -20.607  1.00  0.00           H  
ATOM   2123  N   TYR 0 136       7.395 -10.741 -20.571  1.00  0.00      R00  N  
ATOM   2124  CA  TYR 0 136       8.140 -11.943 -20.843  1.00  0.00      R00  C  
ATOM   2125  C   TYR 0 136       7.338 -12.885 -21.755  1.00  0.00      R00  C  
ATOM   2126  O   TYR 0 136       7.851 -13.363 -22.734  1.00  0.00      R00  O  
ATOM   2127  CB  TYR 0 136       8.534 -12.469 -19.445  1.00  0.00      R00  C  
ATOM   2128  CG  TYR 0 136       8.951 -13.956 -19.356  1.00  0.00      R00  C  
ATOM   2129  CD1 TYR 0 136      10.335 -14.289 -19.688  1.00  0.00      R00  C  
ATOM   2130  CE1 TYR 0 136      10.731 -15.618 -19.902  1.00  0.00      R00  C  
ATOM   2131  CD2 TYR 0 136       8.061 -14.992 -19.004  1.00  0.00      R00  C  
ATOM   2132  CE2 TYR 0 136       8.534 -16.350 -19.086  1.00  0.00      R00  C  
ATOM   2133  CZ  TYR 0 136       9.848 -16.674 -19.571  1.00  0.00      R00  C  
ATOM   2134  OH  TYR 0 136      10.104 -18.035 -19.888  1.00  0.00      R00  O  
ATOM   2135  H   TYR 0 136       6.921 -10.704 -19.679  1.00  0.00      R00  H  
ATOM   2136  HH  TYR 0 136       9.330 -18.600 -19.837  1.00  0.00      R00  H  
ATOM   2137  HA  TYR 0 136       9.021 -11.663 -21.420  1.00  0.00           H  
ATOM   2138  HB3 TYR 0 136       7.667 -12.297 -18.807  1.00  0.00           H  
ATOM   2139  HB2 TYR 0 136       9.289 -11.777 -19.075  1.00  0.00           H  
ATOM   2140  HD1 TYR 0 136      11.059 -13.542 -19.978  1.00  0.00           H  
ATOM   2141  HE1 TYR 0 136      11.700 -15.788 -20.348  1.00  0.00           H  
ATOM   2142  HD2 TYR 0 136       7.028 -14.793 -18.759  1.00  0.00           H  
ATOM   2143  HE2 TYR 0 136       7.808 -17.138 -18.947  1.00  0.00           H  
ATOM   2144  N   ILE 0 137       6.063 -13.187 -21.461  1.00  0.00      R00  N  
ATOM   2145  CA  ILE 0 137       5.260 -14.140 -22.256  1.00  0.00      R00  C  
ATOM   2146  C   ILE 0 137       5.068 -13.692 -23.726  1.00  0.00      R00  C  
ATOM   2147  O   ILE 0 137       5.380 -14.542 -24.562  1.00  0.00      R00  O  
ATOM   2148  CB  ILE 0 137       3.885 -14.415 -21.612  1.00  0.00      R00  C  
ATOM   2149  CG2 ILE 0 137       2.889 -15.245 -22.577  1.00  0.00      R00  C  
ATOM   2150  CG1 ILE 0 137       3.965 -15.043 -20.152  1.00  0.00      R00  C  
ATOM   2151  CD1 ILE 0 137       4.141 -16.567 -20.107  1.00  0.00      R00  C  
ATOM   2152  H   ILE 0 137       5.684 -12.631 -20.708  1.00  0.00      R00  H  
ATOM   2153  HA  ILE 0 137       5.872 -15.042 -22.254  1.00  0.00           H  
ATOM   2154  HB  ILE 0 137       3.489 -13.405 -21.499  1.00  0.00           H  
ATOM   2155 HG21 ILE 0 137       1.929 -15.476 -22.116  1.00  0.00           H  
ATOM   2156 HG22 ILE 0 137       2.636 -14.846 -23.560  1.00  0.00           H  
ATOM   2157 HG23 ILE 0 137       3.181 -16.265 -22.827  1.00  0.00           H  
ATOM   2158 HG13 ILE 0 137       2.998 -14.745 -19.747  1.00  0.00           H  
ATOM   2159 HG12 ILE 0 137       4.829 -14.653 -19.614  1.00  0.00           H  
ATOM   2160 HD11 ILE 0 137       3.410 -17.153 -20.664  1.00  0.00           H  
ATOM   2161 HD12 ILE 0 137       5.126 -16.813 -20.503  1.00  0.00           H  
ATOM   2162 HD13 ILE 0 137       4.179 -16.885 -19.065  1.00  0.00           H  
ATOM   2163  N   ALA 0 138       4.881 -12.366 -23.996  1.00  0.00      R00  N  
ATOM   2164  CA  ALA 0 138       4.657 -11.887 -25.364  1.00  0.00      R00  C  
ATOM   2165  C   ALA 0 138       5.777 -12.183 -26.385  1.00  0.00      R00  C  
ATOM   2166  O   ALA 0 138       5.491 -12.267 -27.599  1.00  0.00      R00  O  
ATOM   2167  CB  ALA 0 138       4.515 -10.400 -25.359  1.00  0.00      R00  C  
ATOM   2168  H   ALA 0 138       4.712 -11.674 -23.280  1.00  0.00      R00  H  
ATOM   2169  HA  ALA 0 138       3.732 -12.333 -25.728  1.00  0.00           H  
ATOM   2170  HB1 ALA 0 138       4.087  -9.989 -26.274  1.00  0.00           H  
ATOM   2171  HB2 ALA 0 138       3.794 -10.119 -24.592  1.00  0.00           H  
ATOM   2172  HB3 ALA 0 138       5.417  -9.847 -25.098  1.00  0.00           H  
ATOM   2173  N   VAL 0 139       7.006 -12.163 -25.842  1.00  0.00      R00  N  
ATOM   2174  CA  VAL 0 139       8.210 -12.332 -26.644  1.00  0.00      R00  C  
ATOM   2175  C   VAL 0 139       8.791 -13.776 -26.449  1.00  0.00      R00  C  
ATOM   2176  O   VAL 0 139       9.218 -14.402 -27.387  1.00  0.00      R00  O  
ATOM   2177  CB  VAL 0 139       9.278 -11.196 -26.405  1.00  0.00      R00  C  
ATOM   2178  CG1 VAL 0 139       8.758  -9.973 -27.023  1.00  0.00      R00  C  
ATOM   2179  CG2 VAL 0 139       9.954 -11.073 -24.991  1.00  0.00      R00  C  
ATOM   2180  H   VAL 0 139       7.014 -11.913 -24.863  1.00  0.00      R00  H  
ATOM   2181  HA  VAL 0 139       7.962 -12.511 -27.690  1.00  0.00           H  
ATOM   2182  HB  VAL 0 139      10.076 -11.450 -27.102  1.00  0.00           H  
ATOM   2183 HG11 VAL 0 139       8.268 -10.305 -27.939  1.00  0.00           H  
ATOM   2184 HG12 VAL 0 139       8.022  -9.436 -26.425  1.00  0.00           H  
ATOM   2185 HG13 VAL 0 139       9.530  -9.243 -27.265  1.00  0.00           H  
ATOM   2186 HG21 VAL 0 139      10.356 -10.062 -24.928  1.00  0.00           H  
ATOM   2187 HG22 VAL 0 139       9.419 -11.114 -24.042  1.00  0.00           H  
ATOM   2188 HG23 VAL 0 139      10.778 -11.765 -24.818  1.00  0.00           H  
ATOM   2189  N   CYS 0 140       8.772 -14.252 -25.227  1.00  0.00      R00  N  
ATOM   2190  CA  CYS 0 140       9.436 -15.605 -24.864  1.00  0.00      R00  C  
ATOM   2191  C   CYS 0 140       8.490 -16.758 -25.013  1.00  0.00      R00  C  
ATOM   2192  O   CYS 0 140       8.995 -17.885 -25.126  1.00  0.00      R00  O  
ATOM   2193  CB  CYS 0 140      10.084 -15.535 -23.400  1.00  0.00      R00  C  
ATOM   2194  SG  CYS 0 140      11.625 -14.524 -23.451  1.00  0.00      R00  S  
ATOM   2195  H   CYS 0 140       8.492 -13.656 -24.462  1.00  0.00      R00  H  
ATOM   2196  HA  CYS 0 140      10.162 -15.922 -25.612  1.00  0.00           H  
ATOM   2197  HB3 CYS 0 140      10.168 -16.597 -23.171  1.00  0.00           H  
ATOM   2198  HB2 CYS 0 140       9.428 -14.966 -22.741  1.00  0.00           H  
ATOM   2199  HG  CYS 0 140      12.416 -15.397 -24.082  1.00  0.00           H  
ATOM   2200  N   HIS 0 141       7.166 -16.657 -25.035  1.00  0.00      R00  N  
ATOM   2201  CA  HIS 0 141       6.140 -17.690 -25.229  1.00  0.00      R00  C  
ATOM   2202  C   HIS 0 141       5.086 -17.282 -26.285  1.00  0.00      R00  C  
ATOM   2203  O   HIS 0 141       3.904 -17.192 -26.048  1.00  0.00      R00  O  
ATOM   2204  CB  HIS 0 141       5.533 -18.228 -23.901  1.00  0.00      R00  C  
ATOM   2205  CG  HIS 0 141       6.550 -18.835 -22.925  1.00  0.00      R00  C  
ATOM   2206  ND1 HIS 0 141       6.899 -20.191 -22.980  1.00  0.00      R00  N  
ATOM   2207  CD2 HIS 0 141       7.120 -18.341 -21.769  1.00  0.00      R00  C  
ATOM   2208  NE2 HIS 0 141       7.717 -19.404 -21.079  1.00  0.00      R00  N  
ATOM   2209  CE1 HIS 0 141       7.613 -20.446 -21.852  1.00  0.00      R00  C  
ATOM   2210  H   HIS 0 141       6.791 -15.731 -24.885  1.00  0.00      R00  H  
ATOM   2211  HD1 HIS 0 141       6.431 -20.864 -23.570  1.00  0.00      R00  H  
ATOM   2212  HA  HIS 0 141       6.581 -18.587 -25.663  1.00  0.00           H  
ATOM   2213  HB3 HIS 0 141       4.714 -18.910 -24.132  1.00  0.00           H  
ATOM   2214  HB2 HIS 0 141       4.951 -17.425 -23.449  1.00  0.00           H  
ATOM   2215  HD2 HIS 0 141       7.018 -17.361 -21.326  1.00  0.00           H  
ATOM   2216  HE1 HIS 0 141       7.821 -21.433 -21.467  1.00  0.00           H  
ATOM   2217  N   PRO 0 142       5.468 -17.080 -27.585  1.00  0.00      R00  N  
ATOM   2218  CA  PRO 0 142       4.605 -16.451 -28.661  1.00  0.00      R00  C  
ATOM   2219  C   PRO 0 142       3.261 -17.090 -28.954  1.00  0.00      R00  C  
ATOM   2220  O   PRO 0 142       2.328 -16.433 -29.319  1.00  0.00      R00  O  
ATOM   2221  CD  PRO 0 142       6.791 -17.344 -28.143  1.00  0.00      R00  C  
ATOM   2222  CB  PRO 0 142       5.524 -16.464 -29.945  1.00  0.00      R00  C  
ATOM   2223  CG  PRO 0 142       6.630 -17.417 -29.669  1.00  0.00      R00  C  
ATOM   2224  HD2 PRO 0 142       7.340 -18.200 -27.750  1.00  0.00           H  
ATOM   2225  HD3 PRO 0 142       7.370 -16.457 -27.888  1.00  0.00           H  
ATOM   2226  HA  PRO 0 142       4.364 -15.402 -28.489  1.00  0.00           H  
ATOM   2227  HB3 PRO 0 142       5.917 -15.486 -30.223  1.00  0.00           H  
ATOM   2228  HB2 PRO 0 142       4.969 -16.815 -30.814  1.00  0.00           H  
ATOM   2229  HG2 PRO 0 142       6.531 -18.456 -29.982  1.00  0.00           H  
ATOM   2230  HG3 PRO 0 142       7.575 -17.164 -30.149  1.00  0.00           H  
ATOM   2231  N   ILE 0 143       3.166 -18.388 -28.727  1.00  0.00      R00  N  
ATOM   2232  CA  ILE 0 143       2.050 -19.240 -29.054  1.00  0.00      R00  C  
ATOM   2233  C   ILE 0 143       0.992 -19.278 -27.907  1.00  0.00      R00  C  
ATOM   2234  O   ILE 0 143      -0.210 -19.419 -28.190  1.00  0.00      R00  O  
ATOM   2235  CB  ILE 0 143       2.566 -20.746 -29.311  1.00  0.00      R00  C  
ATOM   2236  CG2 ILE 0 143       1.402 -21.618 -29.780  1.00  0.00      R00  C  
ATOM   2237  CG1 ILE 0 143       3.764 -20.755 -30.271  1.00  0.00      R00  C  
ATOM   2238  CD1 ILE 0 143       3.504 -20.203 -31.619  1.00  0.00      R00  C  
ATOM   2239  H   ILE 0 143       3.948 -18.902 -28.347  1.00  0.00      R00  H  
ATOM   2240  HA  ILE 0 143       1.462 -18.937 -29.920  1.00  0.00           H  
ATOM   2241  HB  ILE 0 143       2.793 -21.154 -28.326  1.00  0.00           H  
ATOM   2242 HG21 ILE 0 143       1.736 -22.549 -30.238  1.00  0.00           H  
ATOM   2243 HG22 ILE 0 143       0.689 -21.761 -28.968  1.00  0.00           H  
ATOM   2244 HG23 ILE 0 143       0.764 -21.155 -30.533  1.00  0.00           H  
ATOM   2245 HG13 ILE 0 143       4.064 -21.803 -30.283  1.00  0.00           H  
ATOM   2246 HG12 ILE 0 143       4.683 -20.260 -29.958  1.00  0.00           H  
ATOM   2247 HD11 ILE 0 143       3.943 -20.727 -32.468  1.00  0.00           H  
ATOM   2248 HD12 ILE 0 143       2.447 -20.119 -31.871  1.00  0.00           H  
ATOM   2249 HD13 ILE 0 143       3.971 -19.223 -31.712  1.00  0.00           H  
ATOM   2250  N   ALA 0 144       1.539 -19.020 -26.689  1.00  0.00      R00  N  
ATOM   2251  CA  ALA 0 144       0.763 -18.956 -25.460  1.00  0.00      R00  C  
ATOM   2252  C   ALA 0 144       0.199 -17.516 -25.040  1.00  0.00      R00  C  
ATOM   2253  O   ALA 0 144      -0.800 -17.490 -24.303  1.00  0.00      R00  O  
ATOM   2254  CB  ALA 0 144       1.771 -19.443 -24.317  1.00  0.00      R00  C  
ATOM   2255  H   ALA 0 144       2.549 -19.000 -26.694  1.00  0.00      R00  H  
ATOM   2256  HA  ALA 0 144      -0.046 -19.683 -25.527  1.00  0.00           H  
ATOM   2257  HB1 ALA 0 144       1.239 -19.614 -23.381  1.00  0.00           H  
ATOM   2258  HB2 ALA 0 144       2.202 -20.436 -24.448  1.00  0.00           H  
ATOM   2259  HB3 ALA 0 144       2.548 -18.745 -24.005  1.00  0.00           H  
ATOM   2260  N   ALA 0 145       0.854 -16.475 -25.565  1.00  0.00      R00  N  
ATOM   2261  CA  ALA 0 145       0.503 -15.069 -25.496  1.00  0.00      R00  C  
ATOM   2262  C   ALA 0 145      -1.020 -14.739 -25.642  1.00  0.00      R00  C  
ATOM   2263  O   ALA 0 145      -1.569 -14.220 -24.682  1.00  0.00      R00  O  
ATOM   2264  CB  ALA 0 145       1.507 -14.265 -26.306  1.00  0.00      R00  C  
ATOM   2265  H   ALA 0 145       1.650 -16.795 -26.097  1.00  0.00      R00  H  
ATOM   2266  HA  ALA 0 145       0.650 -14.850 -24.438  1.00  0.00           H  
ATOM   2267  HB1 ALA 0 145       1.124 -13.254 -26.443  1.00  0.00           H  
ATOM   2268  HB2 ALA 0 145       2.458 -14.132 -25.792  1.00  0.00           H  
ATOM   2269  HB3 ALA 0 145       1.831 -14.776 -27.213  1.00  0.00           H  
ATOM   2270  N   PRO 0 146      -1.666 -15.070 -26.724  1.00  0.00      R00  N  
ATOM   2271  CA  PRO 0 146      -3.045 -14.754 -26.839  1.00  0.00      R00  C  
ATOM   2272  C   PRO 0 146      -4.016 -15.738 -26.112  1.00  0.00      R00  C  
ATOM   2273  O   PRO 0 146      -5.042 -15.271 -25.556  1.00  0.00      R00  O  
ATOM   2274  CD  PRO 0 146      -1.067 -15.477 -27.955  1.00  0.00      R00  C  
ATOM   2275  CB  PRO 0 146      -3.326 -14.791 -28.341  1.00  0.00      R00  C  
ATOM   2276  CG  PRO 0 146      -2.229 -15.695 -28.862  1.00  0.00      R00  C  
ATOM   2277  HD2 PRO 0 146      -0.448 -16.373 -27.914  1.00  0.00           H  
ATOM   2278  HD3 PRO 0 146      -0.553 -14.633 -28.413  1.00  0.00           H  
ATOM   2279  HA  PRO 0 146      -3.327 -13.783 -26.432  1.00  0.00           H  
ATOM   2280  HB3 PRO 0 146      -3.287 -13.786 -28.761  1.00  0.00           H  
ATOM   2281  HB2 PRO 0 146      -4.262 -15.310 -28.549  1.00  0.00           H  
ATOM   2282  HG2 PRO 0 146      -2.492 -16.742 -28.715  1.00  0.00           H  
ATOM   2283  HG3 PRO 0 146      -1.935 -15.548 -29.901  1.00  0.00           H  
ATOM   2284  N   ARG 0 147      -3.613 -16.998 -25.996  1.00  0.00      R00  N  
ATOM   2285  CA  ARG 0 147      -4.296 -18.015 -25.217  1.00  0.00      R00  C  
ATOM   2286  C   ARG 0 147      -4.458 -17.648 -23.717  1.00  0.00      R00  C  
ATOM   2287  O   ARG 0 147      -5.504 -17.871 -23.129  1.00  0.00      R00  O  
ATOM   2288  CB  ARG 0 147      -3.680 -19.409 -25.600  1.00  0.00      R00  C  
ATOM   2289  CG  ARG 0 147      -4.599 -20.663 -25.615  1.00  0.00      R00  C  
ATOM   2290  CD  ARG 0 147      -4.946 -21.069 -24.163  1.00  0.00      R00  C  
ATOM   2291  NE  ARG 0 147      -3.743 -21.357 -23.315  1.00  0.00      R00  N  
ATOM   2292  CZ  ARG 0 147      -3.583 -21.549 -21.975  1.00  0.00      R00  C  
ATOM   2293  NH1 ARG 0 147      -2.452 -22.015 -21.517  1.00  0.00      R00  N  
ATOM   2294  NH2 ARG 0 147      -4.579 -21.464 -21.120  1.00  0.00      R00  N1+
ATOM   2295  H   ARG 0 147      -2.796 -17.274 -26.523  1.00  0.00      R00  H  
ATOM   2296  HE  ARG 0 147      -2.955 -21.652 -23.873  1.00  0.00      R00  H  
ATOM   2297 HH11 ARG 0 147      -2.308 -22.316 -20.563  1.00  0.00      R00  H  
ATOM   2298 HH12 ARG 0 147      -1.608 -22.105 -22.063  1.00  0.00      R00  H  
ATOM   2299 HH21 ARG 0 147      -4.563 -21.579 -20.117  1.00  0.00      R00  H  
ATOM   2300 HH22 ARG 0 147      -5.533 -21.473 -21.453  1.00  0.00      R00  H  
ATOM   2301  HA  ARG 0 147      -5.348 -18.156 -25.465  1.00  0.00           H  
ATOM   2302  HB3 ARG 0 147      -2.778 -19.561 -25.008  1.00  0.00           H  
ATOM   2303  HB2 ARG 0 147      -3.325 -19.325 -26.627  1.00  0.00           H  
ATOM   2304  HG3 ARG 0 147      -4.217 -21.564 -26.094  1.00  0.00           H  
ATOM   2305  HG2 ARG 0 147      -5.431 -20.309 -26.224  1.00  0.00           H  
ATOM   2306  HD3 ARG 0 147      -5.534 -21.985 -24.108  1.00  0.00           H  
ATOM   2307  HD2 ARG 0 147      -5.647 -20.524 -23.531  1.00  0.00           H  
ATOM   2308  N   LEU 0 148      -3.354 -17.136 -23.164  1.00  0.00      R00  N  
ATOM   2309  CA  LEU 0 148      -3.242 -16.849 -21.768  1.00  0.00      R00  C  
ATOM   2310  C   LEU 0 148      -3.932 -15.531 -21.404  1.00  0.00      R00  C  
ATOM   2311  O   LEU 0 148      -4.429 -15.505 -20.282  1.00  0.00      R00  O  
ATOM   2312  CB  LEU 0 148      -1.712 -16.781 -21.396  1.00  0.00      R00  C  
ATOM   2313  CG  LEU 0 148      -0.988 -18.079 -20.948  1.00  0.00      R00  C  
ATOM   2314  CD1 LEU 0 148       0.452 -17.845 -20.583  1.00  0.00      R00  C  
ATOM   2315  CD2 LEU 0 148      -1.708 -18.711 -19.698  1.00  0.00      R00  C  
ATOM   2316  H   LEU 0 148      -2.585 -17.047 -23.813  1.00  0.00      R00  H  
ATOM   2317  HA  LEU 0 148      -3.657 -17.689 -21.212  1.00  0.00           H  
ATOM   2318  HB3 LEU 0 148      -1.675 -16.142 -20.513  1.00  0.00           H  
ATOM   2319  HB2 LEU 0 148      -1.112 -16.276 -22.152  1.00  0.00           H  
ATOM   2320  HG  LEU 0 148      -1.143 -18.871 -21.681  1.00  0.00           H  
ATOM   2321 HD11 LEU 0 148       1.260 -18.386 -21.076  1.00  0.00           H  
ATOM   2322 HD12 LEU 0 148       0.692 -16.802 -20.790  1.00  0.00           H  
ATOM   2323 HD13 LEU 0 148       0.772 -18.013 -19.554  1.00  0.00           H  
ATOM   2324 HD21 LEU 0 148      -2.072 -19.704 -19.964  1.00  0.00           H  
ATOM   2325 HD22 LEU 0 148      -1.095 -18.836 -18.806  1.00  0.00           H  
ATOM   2326 HD23 LEU 0 148      -2.570 -18.169 -19.308  1.00  0.00           H  
ATOM   2327  N   ARG 0 149      -4.037 -14.502 -22.271  1.00  0.00      R00  N  
ATOM   2328  CA  ARG 0 149      -4.845 -13.321 -22.051  1.00  0.00      R00  C  
ATOM   2329  C   ARG 0 149      -6.388 -13.572 -22.098  1.00  0.00      R00  C  
ATOM   2330  O   ARG 0 149      -7.090 -13.350 -23.122  1.00  0.00      R00  O  
ATOM   2331  CB  ARG 0 149      -4.350 -12.282 -23.082  1.00  0.00      R00  C  
ATOM   2332  CG  ARG 0 149      -2.994 -11.584 -22.638  1.00  0.00      R00  C  
ATOM   2333  CD  ARG 0 149      -2.475 -10.702 -23.712  1.00  0.00      R00  C  
ATOM   2334  NE  ARG 0 149      -1.517  -9.652 -23.364  1.00  0.00      R00  N  
ATOM   2335  CZ  ARG 0 149      -0.461  -9.194 -24.142  1.00  0.00      R00  C  
ATOM   2336  NH1 ARG 0 149       0.387  -8.319 -23.646  1.00  0.00      R00  N  
ATOM   2337  NH2 ARG 0 149      -0.337  -9.559 -25.363  1.00  0.00      R00  N1+
ATOM   2338  H   ARG 0 149      -3.699 -14.673 -23.208  1.00  0.00      R00  H  
ATOM   2339  HE  ARG 0 149      -1.592  -9.358 -22.401  1.00  0.00      R00  H  
ATOM   2340 HH11 ARG 0 149       1.077  -7.887 -24.243  1.00  0.00      R00  H  
ATOM   2341 HH12 ARG 0 149       0.520  -8.038 -22.685  1.00  0.00      R00  H  
ATOM   2342 HH21 ARG 0 149       0.508  -9.460 -25.908  1.00  0.00      R00  H  
ATOM   2343 HH22 ARG 0 149      -0.914 -10.307 -25.720  1.00  0.00      R00  H  
ATOM   2344  HA  ARG 0 149      -4.546 -12.925 -21.081  1.00  0.00           H  
ATOM   2345  HB3 ARG 0 149      -5.112 -11.509 -23.187  1.00  0.00           H  
ATOM   2346  HB2 ARG 0 149      -4.258 -12.776 -24.049  1.00  0.00           H  
ATOM   2347  HG3 ARG 0 149      -2.271 -12.360 -22.387  1.00  0.00           H  
ATOM   2348  HG2 ARG 0 149      -3.200 -10.971 -21.761  1.00  0.00           H  
ATOM   2349  HD3 ARG 0 149      -3.243 -10.293 -24.368  1.00  0.00           H  
ATOM   2350  HD2 ARG 0 149      -1.839 -11.381 -24.280  1.00  0.00           H  
ATOM   2351  N   THR 0 150      -6.888 -14.020 -20.939  1.00  0.00      R00  N  
ATOM   2352  CA  THR 0 150      -8.236 -14.227 -20.669  1.00  0.00      R00  C  
ATOM   2353  C   THR 0 150      -8.598 -14.043 -19.194  1.00  0.00      R00  C  
ATOM   2354  O   THR 0 150      -7.685 -14.221 -18.340  1.00  0.00      R00  O  
ATOM   2355  CB  THR 0 150      -8.592 -15.649 -21.219  1.00  0.00      R00  C  
ATOM   2356  OG1 THR 0 150      -9.976 -15.975 -21.025  1.00  0.00      R00  O  
ATOM   2357  CG2 THR 0 150      -7.793 -16.861 -20.517  1.00  0.00      R00  C  
ATOM   2358  H   THR 0 150      -6.273 -14.425 -20.248  1.00  0.00      R00  H  
ATOM   2359  HG1 THR 0 150     -10.308 -15.698 -21.882  1.00  0.00      R00  H  
ATOM   2360  HA  THR 0 150      -8.788 -13.534 -21.304  1.00  0.00           H  
ATOM   2361  HB  THR 0 150      -8.443 -15.674 -22.299  1.00  0.00           H  
ATOM   2362 HG21 THR 0 150      -6.725 -16.799 -20.729  1.00  0.00           H  
ATOM   2363 HG22 THR 0 150      -7.906 -16.773 -19.436  1.00  0.00           H  
ATOM   2364 HG23 THR 0 150      -8.139 -17.864 -20.765  1.00  0.00           H  
ATOM   2365  N   PRO 0 151      -9.869 -13.692 -18.841  1.00  0.00      R00  N  
ATOM   2366  CA  PRO 0 151     -10.187 -13.533 -17.456  1.00  0.00      R00  C  
ATOM   2367  C   PRO 0 151      -9.948 -14.725 -16.534  1.00  0.00      R00  C  
ATOM   2368  O   PRO 0 151      -9.469 -14.590 -15.407  1.00  0.00      R00  O  
ATOM   2369  CD  PRO 0 151     -10.898 -13.206 -19.732  1.00  0.00      R00  C  
ATOM   2370  CB  PRO 0 151     -11.684 -13.154 -17.506  1.00  0.00      R00  C  
ATOM   2371  CG  PRO 0 151     -11.757 -12.339 -18.802  1.00  0.00      R00  C  
ATOM   2372  HD2 PRO 0 151     -11.443 -14.057 -20.141  1.00  0.00           H  
ATOM   2373  HD3 PRO 0 151     -10.505 -12.618 -20.561  1.00  0.00           H  
ATOM   2374  HA  PRO 0 151      -9.633 -12.743 -16.948  1.00  0.00           H  
ATOM   2375  HB3 PRO 0 151     -12.158 -12.742 -16.615  1.00  0.00           H  
ATOM   2376  HB2 PRO 0 151     -12.268 -14.062 -17.653  1.00  0.00           H  
ATOM   2377  HG2 PRO 0 151     -12.766 -12.175 -19.180  1.00  0.00           H  
ATOM   2378  HG3 PRO 0 151     -11.211 -11.396 -18.773  1.00  0.00           H  
ATOM   2379  N   PHE 0 152     -10.340 -15.902 -17.039  1.00  0.00      R00  N  
ATOM   2380  CA  PHE 0 152     -10.033 -17.244 -16.496  1.00  0.00      R00  C  
ATOM   2381  C   PHE 0 152      -8.592 -17.429 -15.948  1.00  0.00      R00  C  
ATOM   2382  O   PHE 0 152      -8.420 -17.935 -14.862  1.00  0.00      R00  O  
ATOM   2383  CB  PHE 0 152     -10.511 -18.282 -17.514  1.00  0.00      R00  C  
ATOM   2384  CG  PHE 0 152      -9.833 -19.625 -17.557  1.00  0.00      R00  C  
ATOM   2385  CD1 PHE 0 152     -10.446 -20.718 -16.887  1.00  0.00      R00  C  
ATOM   2386  CD2 PHE 0 152      -8.534 -19.786 -18.153  1.00  0.00      R00  C  
ATOM   2387  CE1 PHE 0 152      -9.801 -21.950 -16.949  1.00  0.00      R00  C  
ATOM   2388  CE2 PHE 0 152      -7.867 -21.021 -18.057  1.00  0.00      R00  C  
ATOM   2389  CZ  PHE 0 152      -8.521 -22.109 -17.465  1.00  0.00      R00  C  
ATOM   2390  H   PHE 0 152     -10.841 -15.905 -17.916  1.00  0.00      R00  H  
ATOM   2391  HA  PHE 0 152     -10.735 -17.273 -15.663  1.00  0.00           H  
ATOM   2392  HB3 PHE 0 152     -10.400 -17.901 -18.529  1.00  0.00           H  
ATOM   2393  HB2 PHE 0 152     -11.579 -18.435 -17.357  1.00  0.00           H  
ATOM   2394  HD1 PHE 0 152     -11.456 -20.582 -16.531  1.00  0.00           H  
ATOM   2395  HD2 PHE 0 152      -8.114 -18.917 -18.636  1.00  0.00           H  
ATOM   2396  HE1 PHE 0 152     -10.229 -22.817 -16.467  1.00  0.00           H  
ATOM   2397  HE2 PHE 0 152      -6.925 -21.193 -18.556  1.00  0.00           H  
ATOM   2398  HZ  PHE 0 152      -8.043 -23.077 -17.488  1.00  0.00           H  
ATOM   2399  N   VAL 0 153      -7.548 -16.832 -16.546  1.00  0.00      R00  N  
ATOM   2400  CA  VAL 0 153      -6.217 -16.853 -16.040  1.00  0.00      R00  C  
ATOM   2401  C   VAL 0 153      -5.968 -15.863 -14.919  1.00  0.00      R00  C  
ATOM   2402  O   VAL 0 153      -5.293 -16.197 -13.971  1.00  0.00      R00  O  
ATOM   2403  CB  VAL 0 153      -5.339 -16.542 -17.243  1.00  0.00      R00  C  
ATOM   2404  CG1 VAL 0 153      -3.985 -15.905 -17.009  1.00  0.00      R00  C  
ATOM   2405  CG2 VAL 0 153      -5.217 -17.819 -18.110  1.00  0.00      R00  C  
ATOM   2406  H   VAL 0 153      -7.752 -16.301 -17.381  1.00  0.00      R00  H  
ATOM   2407  HA  VAL 0 153      -6.026 -17.814 -15.563  1.00  0.00           H  
ATOM   2408  HB  VAL 0 153      -5.890 -15.809 -17.831  1.00  0.00           H  
ATOM   2409 HG11 VAL 0 153      -3.286 -15.830 -17.842  1.00  0.00           H  
ATOM   2410 HG12 VAL 0 153      -4.226 -14.878 -16.732  1.00  0.00           H  
ATOM   2411 HG13 VAL 0 153      -3.451 -16.272 -16.133  1.00  0.00           H  
ATOM   2412 HG21 VAL 0 153      -6.207 -18.178 -18.391  1.00  0.00           H  
ATOM   2413 HG22 VAL 0 153      -4.668 -17.615 -19.029  1.00  0.00           H  
ATOM   2414 HG23 VAL 0 153      -4.832 -18.685 -17.572  1.00  0.00           H  
ATOM   2415  N   SER 0 154      -6.616 -14.648 -14.960  1.00  0.00      R00  N  
ATOM   2416  CA  SER 0 154      -6.477 -13.595 -13.948  1.00  0.00      R00  C  
ATOM   2417  C   SER 0 154      -7.188 -14.143 -12.724  1.00  0.00      R00  C  
ATOM   2418  O   SER 0 154      -6.545 -14.053 -11.669  1.00  0.00      R00  O  
ATOM   2419  CB  SER 0 154      -7.157 -12.249 -14.470  1.00  0.00      R00  C  
ATOM   2420  OG  SER 0 154      -7.472 -11.248 -13.581  1.00  0.00      R00  O  
ATOM   2421  H   SER 0 154      -7.272 -14.452 -15.702  1.00  0.00      R00  H  
ATOM   2422  HG  SER 0 154      -7.174 -10.386 -13.881  1.00  0.00      R00  H  
ATOM   2423  HA  SER 0 154      -5.399 -13.456 -13.868  1.00  0.00           H  
ATOM   2424  HB3 SER 0 154      -8.119 -12.542 -14.892  1.00  0.00           H  
ATOM   2425  HB2 SER 0 154      -6.653 -11.806 -15.329  1.00  0.00           H  
ATOM   2426  N   ARG 0 155      -8.251 -14.935 -12.878  1.00  0.00      R00  N  
ATOM   2427  CA  ARG 0 155      -9.046 -15.557 -11.837  1.00  0.00      R00  C  
ATOM   2428  C   ARG 0 155      -8.363 -16.776 -11.262  1.00  0.00      R00  C  
ATOM   2429  O   ARG 0 155      -8.579 -17.195 -10.157  1.00  0.00      R00  O  
ATOM   2430  CB  ARG 0 155     -10.427 -15.862 -12.353  1.00  0.00      R00  C  
ATOM   2431  CG  ARG 0 155     -11.356 -14.620 -12.539  1.00  0.00      R00  C  
ATOM   2432  CD  ARG 0 155     -12.469 -14.873 -13.473  1.00  0.00      R00  C  
ATOM   2433  NE  ARG 0 155     -13.296 -13.642 -13.730  1.00  0.00      R00  N  
ATOM   2434  CZ  ARG 0 155     -14.483 -13.639 -14.388  1.00  0.00      R00  C  
ATOM   2435  NH1 ARG 0 155     -15.195 -12.538 -14.419  1.00  0.00      R00  N  
ATOM   2436  NH2 ARG 0 155     -15.025 -14.632 -15.093  1.00  0.00      R00  N1+
ATOM   2437  H   ARG 0 155      -8.605 -15.177 -13.792  1.00  0.00      R00  H  
ATOM   2438  HE  ARG 0 155     -12.927 -12.767 -13.385  1.00  0.00      R00  H  
ATOM   2439 HH11 ARG 0 155     -16.113 -12.653 -14.823  1.00  0.00      R00  H  
ATOM   2440 HH12 ARG 0 155     -15.016 -11.696 -13.891  1.00  0.00      R00  H  
ATOM   2441 HH21 ARG 0 155     -15.857 -14.467 -15.640  1.00  0.00      R00  H  
ATOM   2442 HH22 ARG 0 155     -14.460 -15.460 -15.216  1.00  0.00      R00  H  
ATOM   2443  HA  ARG 0 155      -9.195 -14.874 -11.000  1.00  0.00           H  
ATOM   2444  HB3 ARG 0 155     -10.917 -16.583 -11.699  1.00  0.00           H  
ATOM   2445  HB2 ARG 0 155     -10.444 -16.525 -13.218  1.00  0.00           H  
ATOM   2446  HG3 ARG 0 155     -10.741 -13.887 -13.060  1.00  0.00           H  
ATOM   2447  HG2 ARG 0 155     -11.629 -14.085 -11.629  1.00  0.00           H  
ATOM   2448  HD3 ARG 0 155     -13.180 -15.649 -13.192  1.00  0.00           H  
ATOM   2449  HD2 ARG 0 155     -12.107 -15.158 -14.461  1.00  0.00           H  
ATOM   2450  N   ILE 0 156      -7.581 -17.397 -12.085  1.00  0.00      R00  N  
ATOM   2451  CA  ILE 0 156      -6.702 -18.524 -11.659  1.00  0.00      R00  C  
ATOM   2452  C   ILE 0 156      -5.518 -17.996 -10.823  1.00  0.00      R00  C  
ATOM   2453  O   ILE 0 156      -5.230 -18.440  -9.682  1.00  0.00      R00  O  
ATOM   2454  CB  ILE 0 156      -6.268 -19.524 -12.850  1.00  0.00      R00  C  
ATOM   2455  CG2 ILE 0 156      -4.878 -20.152 -12.711  1.00  0.00      R00  C  
ATOM   2456  CG1 ILE 0 156      -7.485 -20.548 -13.055  1.00  0.00      R00  C  
ATOM   2457  CD1 ILE 0 156      -7.699 -21.072 -14.481  1.00  0.00      R00  C  
ATOM   2458  H   ILE 0 156      -7.672 -17.139 -13.058  1.00  0.00      R00  H  
ATOM   2459  HA  ILE 0 156      -7.267 -19.128 -10.949  1.00  0.00           H  
ATOM   2460  HB  ILE 0 156      -6.273 -18.877 -13.728  1.00  0.00           H  
ATOM   2461 HG21 ILE 0 156      -4.115 -19.378 -12.801  1.00  0.00           H  
ATOM   2462 HG22 ILE 0 156      -4.727 -20.679 -11.769  1.00  0.00           H  
ATOM   2463 HG23 ILE 0 156      -4.677 -20.659 -13.655  1.00  0.00           H  
ATOM   2464 HG13 ILE 0 156      -8.393 -20.047 -12.719  1.00  0.00           H  
ATOM   2465 HG12 ILE 0 156      -7.280 -21.301 -12.293  1.00  0.00           H  
ATOM   2466 HD11 ILE 0 156      -8.505 -20.532 -14.978  1.00  0.00           H  
ATOM   2467 HD12 ILE 0 156      -6.816 -20.826 -15.070  1.00  0.00           H  
ATOM   2468 HD13 ILE 0 156      -7.812 -22.149 -14.606  1.00  0.00           H  
ATOM   2469  N   VAL 0 157      -4.722 -17.001 -11.381  1.00  0.00      R00  N  
ATOM   2470  CA  VAL 0 157      -3.596 -16.304 -10.768  1.00  0.00      R00  C  
ATOM   2471  C   VAL 0 157      -4.019 -15.625  -9.432  1.00  0.00      R00  C  
ATOM   2472  O   VAL 0 157      -3.382 -15.907  -8.441  1.00  0.00      R00  O  
ATOM   2473  CB  VAL 0 157      -3.076 -15.215 -11.783  1.00  0.00      R00  C  
ATOM   2474  CG1 VAL 0 157      -2.292 -14.017 -11.217  1.00  0.00      R00  C  
ATOM   2475  CG2 VAL 0 157      -2.262 -15.911 -12.893  1.00  0.00      R00  C  
ATOM   2476  H   VAL 0 157      -5.065 -16.617 -12.250  1.00  0.00      R00  H  
ATOM   2477  HA  VAL 0 157      -2.882 -17.054 -10.430  1.00  0.00           H  
ATOM   2478  HB  VAL 0 157      -3.955 -14.773 -12.252  1.00  0.00           H  
ATOM   2479 HG11 VAL 0 157      -2.057 -13.415 -12.095  1.00  0.00           H  
ATOM   2480 HG12 VAL 0 157      -2.774 -13.392 -10.466  1.00  0.00           H  
ATOM   2481 HG13 VAL 0 157      -1.307 -14.265 -10.820  1.00  0.00           H  
ATOM   2482 HG21 VAL 0 157      -2.951 -16.593 -13.392  1.00  0.00           H  
ATOM   2483 HG22 VAL 0 157      -1.805 -15.242 -13.622  1.00  0.00           H  
ATOM   2484 HG23 VAL 0 157      -1.442 -16.439 -12.405  1.00  0.00           H  
ATOM   2485  N   SER 0 158      -5.115 -14.854  -9.353  1.00  0.00      R00  N  
ATOM   2486  CA  SER 0 158      -5.593 -14.170  -8.190  1.00  0.00      R00  C  
ATOM   2487  C   SER 0 158      -6.132 -15.069  -7.104  1.00  0.00      R00  C  
ATOM   2488  O   SER 0 158      -6.059 -14.723  -5.931  1.00  0.00      R00  O  
ATOM   2489  CB  SER 0 158      -6.636 -13.231  -8.594  1.00  0.00      R00  C  
ATOM   2490  OG  SER 0 158      -7.010 -12.298  -7.655  1.00  0.00      R00  O  
ATOM   2491  H   SER 0 158      -5.655 -14.604 -10.170  1.00  0.00      R00  H  
ATOM   2492  HG  SER 0 158      -7.781 -11.812  -7.956  1.00  0.00      R00  H  
ATOM   2493  HA  SER 0 158      -4.714 -13.644  -7.817  1.00  0.00           H  
ATOM   2494  HB3 SER 0 158      -7.517 -13.764  -8.952  1.00  0.00           H  
ATOM   2495  HB2 SER 0 158      -6.188 -12.694  -9.430  1.00  0.00           H  
ATOM   2496  N   ALA 0 159      -6.579 -16.308  -7.509  1.00  0.00      R00  N  
ATOM   2497  CA  ALA 0 159      -6.898 -17.486  -6.661  1.00  0.00      R00  C  
ATOM   2498  C   ALA 0 159      -5.717 -18.119  -6.081  1.00  0.00      R00  C  
ATOM   2499  O   ALA 0 159      -5.590 -18.322  -4.857  1.00  0.00      R00  O  
ATOM   2500  CB  ALA 0 159      -7.680 -18.506  -7.522  1.00  0.00      R00  C  
ATOM   2501  H   ALA 0 159      -6.648 -16.521  -8.494  1.00  0.00      R00  H  
ATOM   2502  HA  ALA 0 159      -7.526 -17.197  -5.818  1.00  0.00           H  
ATOM   2503  HB1 ALA 0 159      -7.115 -19.088  -8.250  1.00  0.00           H  
ATOM   2504  HB2 ALA 0 159      -8.155 -19.256  -6.890  1.00  0.00           H  
ATOM   2505  HB3 ALA 0 159      -8.609 -18.120  -7.942  1.00  0.00           H  
ATOM   2506  N   ALA 0 160      -4.768 -18.466  -6.997  1.00  0.00      R00  N  
ATOM   2507  CA  ALA 0 160      -3.408 -19.037  -6.625  1.00  0.00      R00  C  
ATOM   2508  C   ALA 0 160      -2.772 -18.177  -5.500  1.00  0.00      R00  C  
ATOM   2509  O   ALA 0 160      -2.491 -18.619  -4.412  1.00  0.00      R00  O  
ATOM   2510  CB  ALA 0 160      -2.557 -19.123  -7.999  1.00  0.00      R00  C  
ATOM   2511  H   ALA 0 160      -4.892 -18.172  -7.955  1.00  0.00      R00  H  
ATOM   2512  HA  ALA 0 160      -3.522 -20.041  -6.216  1.00  0.00           H  
ATOM   2513  HB1 ALA 0 160      -2.775 -19.982  -8.635  1.00  0.00           H  
ATOM   2514  HB2 ALA 0 160      -2.650 -18.260  -8.658  1.00  0.00           H  
ATOM   2515  HB3 ALA 0 160      -1.502 -19.346  -7.840  1.00  0.00           H  
ATOM   2516  N   ALA 0 161      -2.709 -16.864  -5.803  1.00  0.00      R00  N  
ATOM   2517  CA  ALA 0 161      -2.421 -15.783  -4.874  1.00  0.00      R00  C  
ATOM   2518  C   ALA 0 161      -3.082 -15.828  -3.512  1.00  0.00      R00  C  
ATOM   2519  O   ALA 0 161      -2.406 -15.880  -2.531  1.00  0.00      R00  O  
ATOM   2520  CB  ALA 0 161      -2.597 -14.374  -5.467  1.00  0.00      R00  C  
ATOM   2521  H   ALA 0 161      -3.064 -16.651  -6.724  1.00  0.00      R00  H  
ATOM   2522  HA  ALA 0 161      -1.363 -15.928  -4.652  1.00  0.00           H  
ATOM   2523  HB1 ALA 0 161      -1.962 -14.243  -6.343  1.00  0.00           H  
ATOM   2524  HB2 ALA 0 161      -3.572 -14.101  -5.872  1.00  0.00           H  
ATOM   2525  HB3 ALA 0 161      -2.176 -13.604  -4.821  1.00  0.00           H  
ATOM   2526  N   TRP 0 162      -4.452 -15.649  -3.470  1.00  0.00      R00  N  
ATOM   2527  CA  TRP 0 162      -5.291 -15.707  -2.301  1.00  0.00      R00  C  
ATOM   2528  C   TRP 0 162      -5.104 -16.903  -1.430  1.00  0.00      R00  C  
ATOM   2529  O   TRP 0 162      -4.791 -16.805  -0.266  1.00  0.00      R00  O  
ATOM   2530  CB  TRP 0 162      -6.826 -15.495  -2.761  1.00  0.00      R00  C  
ATOM   2531  CG  TRP 0 162      -7.903 -15.715  -1.677  1.00  0.00      R00  C  
ATOM   2532  CD2 TRP 0 162      -8.317 -14.818  -0.551  1.00  0.00      R00  C  
ATOM   2533  CE2 TRP 0 162      -9.288 -15.515   0.221  1.00  0.00      R00  C  
ATOM   2534  CE3 TRP 0 162      -7.902 -13.569   0.023  1.00  0.00      R00  C  
ATOM   2535  CD1 TRP 0 162      -8.725 -16.806  -1.611  1.00  0.00      R00  C  
ATOM   2536  NE1 TRP 0 162      -9.510 -16.729  -0.494  1.00  0.00      R00  N  
ATOM   2537  CZ2 TRP 0 162     -10.004 -15.021   1.306  1.00  0.00      R00  C  
ATOM   2538  CZ3 TRP 0 162      -8.569 -13.037   1.149  1.00  0.00      R00  C  
ATOM   2539  CH2 TRP 0 162      -9.562 -13.741   1.737  1.00  0.00      R00  C  
ATOM   2540  H   TRP 0 162      -4.947 -15.447  -4.327  1.00  0.00      R00  H  
ATOM   2541  HE1 TRP 0 162     -10.226 -17.364  -0.172  1.00  0.00      R00  H  
ATOM   2542  HA  TRP 0 162      -5.032 -14.877  -1.644  1.00  0.00           H  
ATOM   2543  HB3 TRP 0 162      -7.035 -15.955  -3.727  1.00  0.00           H  
ATOM   2544  HB2 TRP 0 162      -7.078 -14.454  -2.966  1.00  0.00           H  
ATOM   2545  HE3 TRP 0 162      -7.065 -13.068  -0.440  1.00  0.00           H  
ATOM   2546  HD1 TRP 0 162      -8.586 -17.505  -2.422  1.00  0.00           H  
ATOM   2547  HZ2 TRP 0 162     -10.656 -15.622   1.923  1.00  0.00           H  
ATOM   2548  HZ3 TRP 0 162      -8.223 -12.050   1.419  1.00  0.00           H  
ATOM   2549  HH2 TRP 0 162     -10.037 -13.210   2.549  1.00  0.00           H  
ATOM   2550  N   THR 0 163      -5.247 -18.100  -2.033  1.00  0.00      R00  N  
ATOM   2551  CA  THR 0 163      -5.150 -19.375  -1.316  1.00  0.00      R00  C  
ATOM   2552  C   THR 0 163      -3.647 -19.643  -0.846  1.00  0.00      R00  C  
ATOM   2553  O   THR 0 163      -3.579 -19.961   0.310  1.00  0.00      R00  O  
ATOM   2554  CB  THR 0 163      -5.663 -20.568  -2.101  1.00  0.00      R00  C  
ATOM   2555  OG1 THR 0 163      -5.035 -20.527  -3.391  1.00  0.00      R00  O  
ATOM   2556  CG2 THR 0 163      -7.140 -20.407  -2.449  1.00  0.00      R00  C  
ATOM   2557  H   THR 0 163      -5.409 -18.238  -3.020  1.00  0.00      R00  H  
ATOM   2558  HG1 THR 0 163      -5.080 -19.677  -3.836  1.00  0.00      R00  H  
ATOM   2559  HA  THR 0 163      -5.763 -19.372  -0.415  1.00  0.00           H  
ATOM   2560  HB  THR 0 163      -5.367 -21.464  -1.557  1.00  0.00           H  
ATOM   2561 HG21 THR 0 163      -7.358 -19.535  -3.067  1.00  0.00           H  
ATOM   2562 HG22 THR 0 163      -7.401 -21.173  -3.179  1.00  0.00           H  
ATOM   2563 HG23 THR 0 163      -7.678 -20.509  -1.507  1.00  0.00           H  
ATOM   2564  N   ALA 0 164      -2.606 -19.291  -1.578  1.00  0.00      R00  N  
ATOM   2565  CA  ALA 0 164      -1.247 -19.204  -1.034  1.00  0.00      R00  C  
ATOM   2566  C   ALA 0 164      -1.166 -18.333   0.196  1.00  0.00      R00  C  
ATOM   2567  O   ALA 0 164      -0.674 -18.809   1.234  1.00  0.00      R00  O  
ATOM   2568  CB  ALA 0 164      -0.355 -18.660  -2.090  1.00  0.00      R00  C  
ATOM   2569  H   ALA 0 164      -2.640 -18.900  -2.509  1.00  0.00      R00  H  
ATOM   2570  HA  ALA 0 164      -0.982 -20.230  -0.781  1.00  0.00           H  
ATOM   2571  HB1 ALA 0 164       0.684 -18.951  -1.936  1.00  0.00           H  
ATOM   2572  HB2 ALA 0 164      -0.578 -19.062  -3.078  1.00  0.00           H  
ATOM   2573  HB3 ALA 0 164      -0.463 -17.591  -2.272  1.00  0.00           H  
ATOM   2574  N   SER 0 165      -1.692 -17.088   0.068  1.00  0.00      R00  N  
ATOM   2575  CA  SER 0 165      -1.759 -16.043   1.116  1.00  0.00      R00  C  
ATOM   2576  C   SER 0 165      -2.573 -16.449   2.391  1.00  0.00      R00  C  
ATOM   2577  O   SER 0 165      -2.091 -16.176   3.478  1.00  0.00      R00  O  
ATOM   2578  CB  SER 0 165      -2.277 -14.676   0.652  1.00  0.00      R00  C  
ATOM   2579  OG  SER 0 165      -1.405 -13.970  -0.169  1.00  0.00      R00  O  
ATOM   2580  H   SER 0 165      -2.183 -16.791  -0.763  1.00  0.00      R00  H  
ATOM   2581  HG  SER 0 165      -1.470 -14.438  -1.005  1.00  0.00      R00  H  
ATOM   2582  HA  SER 0 165      -0.720 -15.837   1.375  1.00  0.00           H  
ATOM   2583  HB3 SER 0 165      -2.340 -14.034   1.531  1.00  0.00           H  
ATOM   2584  HB2 SER 0 165      -3.349 -14.683   0.452  1.00  0.00           H  
ATOM   2585  N   ALA 0 166      -3.740 -17.089   2.192  1.00  0.00      R00  N  
ATOM   2586  CA  ALA 0 166      -4.589 -17.583   3.246  1.00  0.00      R00  C  
ATOM   2587  C   ALA 0 166      -3.897 -18.696   4.015  1.00  0.00      R00  C  
ATOM   2588  O   ALA 0 166      -4.074 -18.804   5.205  1.00  0.00      R00  O  
ATOM   2589  CB  ALA 0 166      -5.861 -18.071   2.643  1.00  0.00      R00  C  
ATOM   2590  H   ALA 0 166      -4.207 -17.218   1.306  1.00  0.00      R00  H  
ATOM   2591  HA  ALA 0 166      -4.660 -16.789   3.989  1.00  0.00           H  
ATOM   2592  HB1 ALA 0 166      -6.138 -17.290   1.935  1.00  0.00           H  
ATOM   2593  HB2 ALA 0 166      -5.887 -19.073   2.214  1.00  0.00           H  
ATOM   2594  HB3 ALA 0 166      -6.698 -18.126   3.340  1.00  0.00           H  
ATOM   2595  N   LEU 0 167      -3.226 -19.545   3.316  1.00  0.00      R00  N  
ATOM   2596  CA  LEU 0 167      -2.553 -20.733   3.807  1.00  0.00      R00  C  
ATOM   2597  C   LEU 0 167      -1.346 -20.366   4.688  1.00  0.00      R00  C  
ATOM   2598  O   LEU 0 167      -1.326 -20.930   5.829  1.00  0.00      R00  O  
ATOM   2599  CB  LEU 0 167      -2.215 -21.753   2.662  1.00  0.00      R00  C  
ATOM   2600  CG  LEU 0 167      -1.858 -23.232   3.087  1.00  0.00      R00  C  
ATOM   2601  CD1 LEU 0 167      -3.046 -23.979   3.692  1.00  0.00      R00  C  
ATOM   2602  CD2 LEU 0 167      -1.243 -23.975   1.888  1.00  0.00      R00  C  
ATOM   2603  H   LEU 0 167      -3.238 -19.481   2.308  1.00  0.00      R00  H  
ATOM   2604  HA  LEU 0 167      -3.304 -21.196   4.447  1.00  0.00           H  
ATOM   2605  HB3 LEU 0 167      -1.342 -21.352   2.147  1.00  0.00           H  
ATOM   2606  HB2 LEU 0 167      -3.090 -21.742   2.012  1.00  0.00           H  
ATOM   2607  HG  LEU 0 167      -1.061 -23.054   3.809  1.00  0.00           H  
ATOM   2608 HD11 LEU 0 167      -3.842 -23.286   3.962  1.00  0.00           H  
ATOM   2609 HD12 LEU 0 167      -3.448 -24.647   2.931  1.00  0.00           H  
ATOM   2610 HD13 LEU 0 167      -2.832 -24.453   4.650  1.00  0.00           H  
ATOM   2611 HD21 LEU 0 167      -1.232 -23.248   1.077  1.00  0.00           H  
ATOM   2612 HD22 LEU 0 167      -0.201 -24.281   1.985  1.00  0.00           H  
ATOM   2613 HD23 LEU 0 167      -1.742 -24.937   1.767  1.00  0.00           H  
ATOM   2614  N   VAL 0 168      -0.514 -19.355   4.275  1.00  0.00      R00  N  
ATOM   2615  CA  VAL 0 168       0.612 -18.996   5.121  1.00  0.00      R00  C  
ATOM   2616  C   VAL 0 168       0.232 -18.300   6.521  1.00  0.00      R00  C  
ATOM   2617  O   VAL 0 168       0.899 -18.596   7.493  1.00  0.00      R00  O  
ATOM   2618  CB  VAL 0 168       1.713 -18.119   4.449  1.00  0.00      R00  C  
ATOM   2619  CG1 VAL 0 168       2.391 -18.922   3.345  1.00  0.00      R00  C  
ATOM   2620  CG2 VAL 0 168       1.273 -16.706   4.004  1.00  0.00      R00  C  
ATOM   2621  H   VAL 0 168      -0.710 -18.989   3.355  1.00  0.00      R00  H  
ATOM   2622  HA  VAL 0 168       1.103 -19.939   5.361  1.00  0.00           H  
ATOM   2623  HB  VAL 0 168       2.451 -17.891   5.218  1.00  0.00           H  
ATOM   2624 HG11 VAL 0 168       1.755 -19.236   2.517  1.00  0.00           H  
ATOM   2625 HG12 VAL 0 168       3.328 -18.506   2.975  1.00  0.00           H  
ATOM   2626 HG13 VAL 0 168       2.641 -19.877   3.808  1.00  0.00           H  
ATOM   2627 HG21 VAL 0 168       0.948 -16.056   4.816  1.00  0.00           H  
ATOM   2628 HG22 VAL 0 168       2.043 -16.038   3.619  1.00  0.00           H  
ATOM   2629 HG23 VAL 0 168       0.515 -16.899   3.245  1.00  0.00           H  
ATOM   2630  N   MET 0 169      -0.935 -17.581   6.459  1.00  0.00      R00  N  
ATOM   2631  CA  MET 0 169      -1.554 -16.863   7.565  1.00  0.00      R00  C  
ATOM   2632  C   MET 0 169      -2.380 -17.819   8.461  1.00  0.00      R00  C  
ATOM   2633  O   MET 0 169      -2.668 -17.391   9.545  1.00  0.00      R00  O  
ATOM   2634  CB  MET 0 169      -2.324 -15.661   7.162  1.00  0.00      R00  C  
ATOM   2635  CG  MET 0 169      -1.536 -14.661   6.383  1.00  0.00      R00  C  
ATOM   2636  SD  MET 0 169      -0.231 -13.828   7.394  1.00  0.00      R00  S  
ATOM   2637  CE  MET 0 169       1.258 -14.077   6.422  1.00  0.00      R00  C  
ATOM   2638  H   MET 0 169      -1.439 -17.600   5.584  1.00  0.00      R00  H  
ATOM   2639  HA  MET 0 169      -0.743 -16.454   8.168  1.00  0.00           H  
ATOM   2640  HB3 MET 0 169      -2.651 -15.050   8.003  1.00  0.00           H  
ATOM   2641  HB2 MET 0 169      -3.158 -16.035   6.567  1.00  0.00           H  
ATOM   2642  HG3 MET 0 169      -2.276 -13.913   6.098  1.00  0.00           H  
ATOM   2643  HG2 MET 0 169      -1.129 -15.171   5.510  1.00  0.00           H  
ATOM   2644  HE1 MET 0 169       1.686 -15.079   6.456  1.00  0.00           H  
ATOM   2645  HE2 MET 0 169       1.116 -13.944   5.349  1.00  0.00           H  
ATOM   2646  HE3 MET 0 169       2.063 -13.402   6.715  1.00  0.00           H  
ATOM   2647  N   THR 0 170      -2.798 -18.990   7.953  1.00  0.00      R00  N  
ATOM   2648  CA  THR 0 170      -3.832 -19.819   8.659  1.00  0.00      R00  C  
ATOM   2649  C   THR 0 170      -3.397 -20.320  10.061  1.00  0.00      R00  C  
ATOM   2650  O   THR 0 170      -4.202 -20.093  10.973  1.00  0.00      R00  O  
ATOM   2651  CB  THR 0 170      -4.353 -20.974   7.780  1.00  0.00      R00  C  
ATOM   2652  OG1 THR 0 170      -5.326 -20.514   6.922  1.00  0.00      R00  O  
ATOM   2653  CG2 THR 0 170      -4.925 -22.295   8.433  1.00  0.00      R00  C  
ATOM   2654  H   THR 0 170      -2.629 -19.047   6.959  1.00  0.00      R00  H  
ATOM   2655  HG1 THR 0 170      -4.927 -19.816   6.398  1.00  0.00      R00  H  
ATOM   2656  HA  THR 0 170      -4.697 -19.161   8.743  1.00  0.00           H  
ATOM   2657  HB  THR 0 170      -3.508 -21.318   7.183  1.00  0.00           H  
ATOM   2658 HG21 THR 0 170      -4.313 -23.195   8.364  1.00  0.00           H  
ATOM   2659 HG22 THR 0 170      -5.312 -22.164   9.444  1.00  0.00           H  
ATOM   2660 HG23 THR 0 170      -5.816 -22.460   7.828  1.00  0.00           H  
ATOM   2661  N   PRO 0 171      -2.232 -20.963  10.239  1.00  0.00      R00  N  
ATOM   2662  CA  PRO 0 171      -1.675 -21.166  11.587  1.00  0.00      R00  C  
ATOM   2663  C   PRO 0 171      -1.536 -19.853  12.448  1.00  0.00      R00  C  
ATOM   2664  O   PRO 0 171      -1.888 -19.957  13.609  1.00  0.00      R00  O  
ATOM   2665  CD  PRO 0 171      -1.295 -21.392   9.199  1.00  0.00      R00  C  
ATOM   2666  CB  PRO 0 171      -0.245 -21.740  11.332  1.00  0.00      R00  C  
ATOM   2667  CG  PRO 0 171       0.071 -21.305   9.891  1.00  0.00      R00  C  
ATOM   2668  HD2 PRO 0 171      -1.175 -20.688   8.376  1.00  0.00           H  
ATOM   2669  HD3 PRO 0 171      -1.484 -22.414   8.870  1.00  0.00           H  
ATOM   2670  HA  PRO 0 171      -2.360 -21.858  12.077  1.00  0.00           H  
ATOM   2671  HB3 PRO 0 171      -0.410 -22.802  11.514  1.00  0.00           H  
ATOM   2672  HB2 PRO 0 171       0.568 -21.616  12.047  1.00  0.00           H  
ATOM   2673  HG2 PRO 0 171       0.435 -20.277   9.907  1.00  0.00           H  
ATOM   2674  HG3 PRO 0 171       0.845 -21.942   9.464  1.00  0.00           H  
ATOM   2675  N   ILE 0 172      -1.068 -18.715  11.943  1.00  0.00      R00  N  
ATOM   2676  CA  ILE 0 172      -0.921 -17.487  12.688  1.00  0.00      R00  C  
ATOM   2677  C   ILE 0 172      -2.314 -17.035  13.297  1.00  0.00      R00  C  
ATOM   2678  O   ILE 0 172      -2.276 -16.443  14.373  1.00  0.00      R00  O  
ATOM   2679  CB  ILE 0 172      -0.369 -16.258  12.031  1.00  0.00      R00  C  
ATOM   2680  CG2 ILE 0 172       0.348 -15.302  13.068  1.00  0.00      R00  C  
ATOM   2681  CG1 ILE 0 172       0.510 -16.480  10.774  1.00  0.00      R00  C  
ATOM   2682  CD1 ILE 0 172       1.947 -16.905  11.079  1.00  0.00      R00  C  
ATOM   2683  H   ILE 0 172      -0.431 -18.814  11.165  1.00  0.00      R00  H  
ATOM   2684  HA  ILE 0 172      -0.251 -17.660  13.529  1.00  0.00           H  
ATOM   2685  HB  ILE 0 172      -1.206 -15.707  11.602  1.00  0.00           H  
ATOM   2686 HG21 ILE 0 172      -0.357 -14.951  13.821  1.00  0.00           H  
ATOM   2687 HG22 ILE 0 172       1.100 -15.837  13.648  1.00  0.00           H  
ATOM   2688 HG23 ILE 0 172       0.771 -14.459  12.521  1.00  0.00           H  
ATOM   2689 HG13 ILE 0 172       0.599 -15.544  10.223  1.00  0.00           H  
ATOM   2690 HG12 ILE 0 172       0.037 -17.152  10.058  1.00  0.00           H  
ATOM   2691 HD11 ILE 0 172       2.171 -17.668  11.825  1.00  0.00           H  
ATOM   2692 HD12 ILE 0 172       2.210 -17.378  10.133  1.00  0.00           H  
ATOM   2693 HD13 ILE 0 172       2.678 -16.103  11.181  1.00  0.00           H  
ATOM   2694  N   PHE 0 173      -3.414 -17.295  12.572  1.00  0.00      R00  N  
ATOM   2695  CA  PHE 0 173      -4.836 -16.916  12.915  1.00  0.00      R00  C  
ATOM   2696  C   PHE 0 173      -5.531 -18.002  13.776  1.00  0.00      R00  C  
ATOM   2697  O   PHE 0 173      -6.478 -17.738  14.432  1.00  0.00      R00  O  
ATOM   2698  CB  PHE 0 173      -5.593 -16.720  11.631  1.00  0.00      R00  C  
ATOM   2699  CG  PHE 0 173      -5.380 -15.484  10.835  1.00  0.00      R00  C  
ATOM   2700  CD1 PHE 0 173      -4.206 -14.744  10.862  1.00  0.00      R00  C  
ATOM   2701  CD2 PHE 0 173      -6.359 -15.092   9.916  1.00  0.00      R00  C  
ATOM   2702  CE1 PHE 0 173      -3.925 -13.709   9.956  1.00  0.00      R00  C  
ATOM   2703  CE2 PHE 0 173      -6.233 -13.943   9.119  1.00  0.00      R00  C  
ATOM   2704  CZ  PHE 0 173      -4.942 -13.316   9.093  1.00  0.00      R00  C  
ATOM   2705  H   PHE 0 173      -3.429 -17.633  11.621  1.00  0.00      R00  H  
ATOM   2706  HA  PHE 0 173      -4.873 -15.973  13.459  1.00  0.00           H  
ATOM   2707  HB3 PHE 0 173      -6.670 -16.821  11.762  1.00  0.00           H  
ATOM   2708  HB2 PHE 0 173      -5.395 -17.596  11.013  1.00  0.00           H  
ATOM   2709  HD1 PHE 0 173      -3.379 -14.995  11.510  1.00  0.00           H  
ATOM   2710  HD2 PHE 0 173      -7.307 -15.588   9.772  1.00  0.00           H  
ATOM   2711  HE1 PHE 0 173      -2.999 -13.158  10.034  1.00  0.00           H  
ATOM   2712  HE2 PHE 0 173      -6.948 -13.432   8.492  1.00  0.00           H  
ATOM   2713  HZ  PHE 0 173      -4.825 -12.439   8.473  1.00  0.00           H  
ATOM   2714  N   MET 0 174      -5.008 -19.211  13.614  1.00  0.00      R00  N  
ATOM   2715  CA  MET 0 174      -5.542 -20.326  14.377  1.00  0.00      R00  C  
ATOM   2716  C   MET 0 174      -4.899 -20.566  15.784  1.00  0.00      R00  C  
ATOM   2717  O   MET 0 174      -5.571 -20.919  16.733  1.00  0.00      R00  O  
ATOM   2718  CB  MET 0 174      -5.372 -21.643  13.578  1.00  0.00      R00  C  
ATOM   2719  CG  MET 0 174      -5.871 -22.908  14.190  1.00  0.00      R00  C  
ATOM   2720  SD  MET 0 174      -5.884 -24.429  13.179  1.00  0.00      R00  S  
ATOM   2721  CE  MET 0 174      -4.137 -24.298  12.583  1.00  0.00      R00  C  
ATOM   2722  H   MET 0 174      -4.212 -19.446  13.039  1.00  0.00      R00  H  
ATOM   2723  HA  MET 0 174      -6.593 -20.226  14.647  1.00  0.00           H  
ATOM   2724  HB3 MET 0 174      -4.319 -21.803  13.345  1.00  0.00           H  
ATOM   2725  HB2 MET 0 174      -5.763 -21.582  12.562  1.00  0.00           H  
ATOM   2726  HG3 MET 0 174      -6.929 -22.777  14.416  1.00  0.00           H  
ATOM   2727  HG2 MET 0 174      -5.285 -23.222  15.054  1.00  0.00           H  
ATOM   2728  HE1 MET 0 174      -3.419 -24.163  13.392  1.00  0.00           H  
ATOM   2729  HE2 MET 0 174      -3.829 -25.222  12.094  1.00  0.00           H  
ATOM   2730  HE3 MET 0 174      -3.982 -23.443  11.926  1.00  0.00           H  
ATOM   2731  N   TYR 0 175      -3.608 -20.284  15.864  1.00  0.00      R00  N  
ATOM   2732  CA  TYR 0 175      -2.754 -20.578  16.988  1.00  0.00      R00  C  
ATOM   2733  C   TYR 0 175      -2.582 -19.251  17.654  1.00  0.00      R00  C  
ATOM   2734  O   TYR 0 175      -1.626 -18.511  17.444  1.00  0.00      R00  O  
ATOM   2735  CB  TYR 0 175      -1.447 -21.259  16.522  1.00  0.00      R00  C  
ATOM   2736  CG  TYR 0 175      -1.443 -22.676  15.923  1.00  0.00      R00  C  
ATOM   2737  CD1 TYR 0 175      -0.409 -23.051  15.015  1.00  0.00      R00  C  
ATOM   2738  CE1 TYR 0 175      -0.192 -24.346  14.626  1.00  0.00      R00  C  
ATOM   2739  CD2 TYR 0 175      -2.269 -23.719  16.411  1.00  0.00      R00  C  
ATOM   2740  CE2 TYR 0 175      -2.085 -25.028  15.923  1.00  0.00      R00  C  
ATOM   2741  CZ  TYR 0 175      -1.072 -25.384  15.043  1.00  0.00      R00  C  
ATOM   2742  OH  TYR 0 175      -0.932 -26.641  14.514  1.00  0.00      R00  O  
ATOM   2743  H   TYR 0 175      -3.123 -19.923  15.055  1.00  0.00      R00  H  
ATOM   2744  HH  TYR 0 175      -0.246 -26.623  13.843  1.00  0.00      R00  H  
ATOM   2745  HA  TYR 0 175      -3.335 -21.193  17.674  1.00  0.00           H  
ATOM   2746  HB3 TYR 0 175      -0.749 -21.422  17.344  1.00  0.00           H  
ATOM   2747  HB2 TYR 0 175      -0.858 -20.648  15.838  1.00  0.00           H  
ATOM   2748  HD1 TYR 0 175       0.286 -22.317  14.634  1.00  0.00           H  
ATOM   2749  HE1 TYR 0 175       0.535 -24.573  13.861  1.00  0.00           H  
ATOM   2750  HD2 TYR 0 175      -2.951 -23.482  17.215  1.00  0.00           H  
ATOM   2751  HE2 TYR 0 175      -2.640 -25.905  16.225  1.00  0.00           H  
ATOM   2752  N   THR 0 176      -3.503 -18.801  18.554  1.00  0.00      R00  N  
ATOM   2753  CA  THR 0 176      -3.511 -17.456  19.081  1.00  0.00      R00  C  
ATOM   2754  C   THR 0 176      -4.413 -17.493  20.273  1.00  0.00      R00  C  
ATOM   2755  O   THR 0 176      -5.405 -18.240  20.271  1.00  0.00      R00  O  
ATOM   2756  CB  THR 0 176      -3.902 -16.266  18.106  1.00  0.00      R00  C  
ATOM   2757  OG1 THR 0 176      -4.076 -15.040  18.859  1.00  0.00      R00  O  
ATOM   2758  CG2 THR 0 176      -5.057 -16.684  17.129  1.00  0.00      R00  C  
ATOM   2759  H   THR 0 176      -4.321 -19.377  18.696  1.00  0.00      R00  H  
ATOM   2760  HG1 THR 0 176      -3.178 -14.876  19.155  1.00  0.00      R00  H  
ATOM   2761  HA  THR 0 176      -2.527 -17.313  19.528  1.00  0.00           H  
ATOM   2762  HB  THR 0 176      -2.916 -16.031  17.706  1.00  0.00           H  
ATOM   2763 HG21 THR 0 176      -6.060 -16.685  17.556  1.00  0.00           H  
ATOM   2764 HG22 THR 0 176      -5.199 -15.947  16.339  1.00  0.00           H  
ATOM   2765 HG23 THR 0 176      -4.859 -17.560  16.512  1.00  0.00           H  
ATOM   2766  N   THR 0 177      -4.101 -16.641  21.277  1.00  0.00      R00  N  
ATOM   2767  CA  THR 0 177      -5.038 -16.249  22.325  1.00  0.00      R00  C  
ATOM   2768  C   THR 0 177      -6.350 -15.525  21.804  1.00  0.00      R00  C  
ATOM   2769  O   THR 0 177      -7.392 -15.687  22.468  1.00  0.00      R00  O  
ATOM   2770  CB  THR 0 177      -4.345 -15.297  23.368  1.00  0.00      R00  C  
ATOM   2771  OG1 THR 0 177      -3.195 -15.954  23.805  1.00  0.00      R00  O  
ATOM   2772  CG2 THR 0 177      -5.321 -14.972  24.480  1.00  0.00      R00  C  
ATOM   2773  H   THR 0 177      -3.271 -16.083  21.136  1.00  0.00      R00  H  
ATOM   2774  HG1 THR 0 177      -2.560 -15.941  23.084  1.00  0.00      R00  H  
ATOM   2775  HA  THR 0 177      -5.321 -17.210  22.755  1.00  0.00           H  
ATOM   2776  HB  THR 0 177      -4.062 -14.382  22.849  1.00  0.00           H  
ATOM   2777 HG21 THR 0 177      -6.006 -15.784  24.725  1.00  0.00           H  
ATOM   2778 HG22 THR 0 177      -4.811 -14.633  25.381  1.00  0.00           H  
ATOM   2779 HG23 THR 0 177      -5.875 -14.039  24.375  1.00  0.00           H  
ATOM   2780  N   LEU 0 178      -6.302 -14.869  20.657  1.00  0.00      R00  N  
ATOM   2781  CA  LEU 0 178      -7.433 -14.082  20.127  1.00  0.00      R00  C  
ATOM   2782  C   LEU 0 178      -8.537 -14.979  19.514  1.00  0.00      R00  C  
ATOM   2783  O   LEU 0 178      -9.631 -14.452  19.178  1.00  0.00      R00  O  
ATOM   2784  CB  LEU 0 178      -6.997 -13.054  19.098  1.00  0.00      R00  C  
ATOM   2785  CG  LEU 0 178      -6.176 -11.867  19.572  1.00  0.00      R00  C  
ATOM   2786  CD1 LEU 0 178      -4.758 -12.058  20.122  1.00  0.00      R00  C  
ATOM   2787  CD2 LEU 0 178      -6.254 -10.838  18.468  1.00  0.00      R00  C  
ATOM   2788  H   LEU 0 178      -5.440 -14.807  20.133  1.00  0.00      R00  H  
ATOM   2789  HA  LEU 0 178      -7.887 -13.528  20.949  1.00  0.00           H  
ATOM   2790  HB3 LEU 0 178      -7.888 -12.655  18.613  1.00  0.00           H  
ATOM   2791  HB2 LEU 0 178      -6.462 -13.647  18.356  1.00  0.00           H  
ATOM   2792  HG  LEU 0 178      -6.764 -11.442  20.385  1.00  0.00           H  
ATOM   2793 HD11 LEU 0 178      -4.039 -11.598  19.444  1.00  0.00           H  
ATOM   2794 HD12 LEU 0 178      -4.522 -11.460  21.003  1.00  0.00           H  
ATOM   2795 HD13 LEU 0 178      -4.362 -13.072  20.170  1.00  0.00           H  
ATOM   2796 HD21 LEU 0 178      -6.055 -11.238  17.473  1.00  0.00           H  
ATOM   2797 HD22 LEU 0 178      -7.213 -10.322  18.420  1.00  0.00           H  
ATOM   2798 HD23 LEU 0 178      -5.492 -10.080  18.654  1.00  0.00           H  
ATOM   2799  N   ILE 0 179      -8.248 -16.267  19.352  1.00  0.00      R00  N  
ATOM   2800  CA  ILE 0 179      -9.363 -17.224  19.019  1.00  0.00      R00  C  
ATOM   2801  C   ILE 0 179     -10.266 -17.542  20.250  1.00  0.00      R00  C  
ATOM   2802  O   ILE 0 179     -11.395 -18.069  20.184  1.00  0.00      R00  O  
ATOM   2803  CB  ILE 0 179      -8.818 -18.618  18.478  1.00  0.00      R00  C  
ATOM   2804  CG2 ILE 0 179      -8.213 -19.664  19.527  1.00  0.00      R00  C  
ATOM   2805  CG1 ILE 0 179      -9.809 -19.236  17.445  1.00  0.00      R00  C  
ATOM   2806  CD1 ILE 0 179      -9.020 -19.946  16.239  1.00  0.00      R00  C  
ATOM   2807  H   ILE 0 179      -7.385 -16.639  19.723  1.00  0.00      R00  H  
ATOM   2808  HA  ILE 0 179      -9.901 -16.694  18.233  1.00  0.00           H  
ATOM   2809  HB  ILE 0 179      -7.930 -18.348  17.907  1.00  0.00           H  
ATOM   2810 HG21 ILE 0 179      -7.408 -20.227  19.054  1.00  0.00           H  
ATOM   2811 HG22 ILE 0 179      -7.758 -19.128  20.360  1.00  0.00           H  
ATOM   2812 HG23 ILE 0 179      -8.925 -20.417  19.865  1.00  0.00           H  
ATOM   2813 HG13 ILE 0 179     -10.432 -18.467  16.988  1.00  0.00           H  
ATOM   2814 HG12 ILE 0 179     -10.400 -20.020  17.918  1.00  0.00           H  
ATOM   2815 HD11 ILE 0 179      -9.691 -20.387  15.501  1.00  0.00           H  
ATOM   2816 HD12 ILE 0 179      -8.485 -19.170  15.691  1.00  0.00           H  
ATOM   2817 HD13 ILE 0 179      -8.266 -20.640  16.611  1.00  0.00           H  
ATOM   2818  N   VAL 0 180      -9.680 -17.448  21.461  1.00  0.00      R00  N  
ATOM   2819  CA  VAL 0 180     -10.183 -17.778  22.756  1.00  0.00      R00  C  
ATOM   2820  C   VAL 0 180     -10.802 -16.534  23.479  1.00  0.00      R00  C  
ATOM   2821  O   VAL 0 180     -10.335 -15.388  23.427  1.00  0.00      R00  O  
ATOM   2822  CB  VAL 0 180      -8.998 -18.394  23.600  1.00  0.00      R00  C  
ATOM   2823  CG1 VAL 0 180      -9.157 -18.558  25.153  1.00  0.00      R00  C  
ATOM   2824  CG2 VAL 0 180      -8.861 -19.894  23.162  1.00  0.00      R00  C  
ATOM   2825  H   VAL 0 180      -8.883 -16.828  21.474  1.00  0.00      R00  H  
ATOM   2826  HA  VAL 0 180     -10.925 -18.567  22.629  1.00  0.00           H  
ATOM   2827  HB  VAL 0 180      -8.117 -17.839  23.277  1.00  0.00           H  
ATOM   2828 HG11 VAL 0 180      -9.213 -17.582  25.635  1.00  0.00           H  
ATOM   2829 HG12 VAL 0 180      -9.944 -19.257  25.438  1.00  0.00           H  
ATOM   2830 HG13 VAL 0 180      -8.223 -18.963  25.543  1.00  0.00           H  
ATOM   2831 HG21 VAL 0 180      -9.811 -20.360  23.425  1.00  0.00           H  
ATOM   2832 HG22 VAL 0 180      -8.660 -20.063  22.104  1.00  0.00           H  
ATOM   2833 HG23 VAL 0 180      -8.029 -20.484  23.547  1.00  0.00           H  
ATOM   2834  N   ASP 0 181     -11.890 -16.812  24.187  1.00  0.00      R00  N  
ATOM   2835  CA  ASP 0 181     -12.589 -15.987  25.187  1.00  0.00      R00  C  
ATOM   2836  C   ASP 0 181     -12.850 -14.492  24.798  1.00  0.00      R00  C  
ATOM   2837  O   ASP 0 181     -12.930 -13.658  25.704  1.00  0.00      R00  O  
ATOM   2838  CB  ASP 0 181     -12.049 -16.019  26.603  1.00  0.00      R00  C  
ATOM   2839  CG  ASP 0 181     -11.909 -17.405  27.171  1.00  0.00      R00  C  
ATOM   2840  OD1 ASP 0 181     -11.147 -17.560  28.128  1.00  0.00      R00  O  
ATOM   2841  OD2 ASP 0 181     -12.484 -18.361  26.623  1.00  0.00      R00  O1-
ATOM   2842  H   ASP 0 181     -12.293 -17.737  24.220  1.00  0.00      R00  H  
ATOM   2843  HA  ASP 0 181     -13.605 -16.382  25.156  1.00  0.00           H  
ATOM   2844  HB3 ASP 0 181     -12.818 -15.498  27.175  1.00  0.00           H  
ATOM   2845  HB2 ASP 0 181     -11.171 -15.383  26.718  1.00  0.00           H  
ATOM   2846  N   ASN 0 182     -13.199 -14.238  23.504  1.00  0.00      R00  N  
ATOM   2847  CA  ASN 0 182     -13.404 -12.900  22.839  1.00  0.00      R00  C  
ATOM   2848  C   ASN 0 182     -12.293 -11.889  22.960  1.00  0.00      R00  C  
ATOM   2849  O   ASN 0 182     -12.637 -10.742  22.880  1.00  0.00      R00  O  
ATOM   2850  CB  ASN 0 182     -14.756 -12.158  23.324  1.00  0.00      R00  C  
ATOM   2851  CG  ASN 0 182     -16.009 -12.999  23.214  1.00  0.00      R00  C  
ATOM   2852  OD1 ASN 0 182     -16.228 -13.817  22.272  1.00  0.00      R00  O  
ATOM   2853  ND2 ASN 0 182     -16.964 -12.841  24.156  1.00  0.00      R00  N  
ATOM   2854  H   ASN 0 182     -13.104 -15.013  22.864  1.00  0.00      R00  H  
ATOM   2855 HD21 ASN 0 182     -17.820 -13.369  24.061  1.00  0.00      R00  H  
ATOM   2856 HD22 ASN 0 182     -16.824 -12.137  24.866  1.00  0.00      R00  H  
ATOM   2857  HA  ASN 0 182     -13.608 -12.951  21.769  1.00  0.00           H  
ATOM   2858  HB3 ASN 0 182     -14.956 -11.287  22.699  1.00  0.00           H  
ATOM   2859  HB2 ASN 0 182     -14.604 -11.768  24.330  1.00  0.00           H  
ATOM   2860  N   ASN 0 183     -11.044 -12.378  23.198  1.00  0.00      R00  N  
ATOM   2861  CA  ASN 0 183      -9.870 -11.509  23.369  1.00  0.00      R00  C  
ATOM   2862  C   ASN 0 183      -9.457 -10.845  22.015  1.00  0.00      R00  C  
ATOM   2863  O   ASN 0 183      -9.427 -11.551  21.030  1.00  0.00      R00  O  
ATOM   2864  CB  ASN 0 183      -8.659 -12.297  23.942  1.00  0.00      R00  C  
ATOM   2865  CG  ASN 0 183      -8.748 -12.818  25.443  1.00  0.00      R00  C  
ATOM   2866  OD1 ASN 0 183      -8.678 -12.115  26.435  1.00  0.00      R00  O  
ATOM   2867  ND2 ASN 0 183      -9.052 -14.070  25.471  1.00  0.00      R00  N  
ATOM   2868  H   ASN 0 183     -10.993 -13.369  23.389  1.00  0.00      R00  H  
ATOM   2869 HD21 ASN 0 183      -9.034 -14.647  26.299  1.00  0.00      R00  H  
ATOM   2870 HD22 ASN 0 183      -9.287 -14.499  24.587  1.00  0.00      R00  H  
ATOM   2871  HA  ASN 0 183     -10.218 -10.691  23.999  1.00  0.00           H  
ATOM   2872  HB3 ASN 0 183      -7.787 -11.643  23.927  1.00  0.00           H  
ATOM   2873  HB2 ASN 0 183      -8.247 -12.984  23.203  1.00  0.00           H  
ATOM   2874  N   GLY 0 184      -9.217  -9.546  21.956  1.00  0.00      R00  N  
ATOM   2875  CA  GLY 0 184      -9.025  -8.862  20.661  1.00  0.00      R00  C  
ATOM   2876  C   GLY 0 184      -8.203  -7.547  20.859  1.00  0.00      R00  C  
ATOM   2877  O   GLY 0 184      -8.737  -6.549  20.518  1.00  0.00      R00  O  
ATOM   2878  H   GLY 0 184      -9.337  -8.990  22.790  1.00  0.00      R00  H  
ATOM   2879  HA3 GLY 0 184      -9.999  -8.707  20.197  1.00  0.00           H  
ATOM   2880  HA2 GLY 0 184      -8.436  -9.560  20.067  1.00  0.00           H  
ATOM   2881  N   PRO 0 185      -6.916  -7.635  21.393  1.00  0.00      R00  N  
ATOM   2882  CA  PRO 0 185      -6.081  -6.375  21.637  1.00  0.00      R00  C  
ATOM   2883  C   PRO 0 185      -5.460  -5.892  20.304  1.00  0.00      R00  C  
ATOM   2884  O   PRO 0 185      -5.561  -4.791  19.899  1.00  0.00      R00  O  
ATOM   2885  CD  PRO 0 185      -6.303  -8.772  22.045  1.00  0.00      R00  C  
ATOM   2886  CB  PRO 0 185      -4.951  -6.848  22.655  1.00  0.00      R00  C  
ATOM   2887  CG  PRO 0 185      -4.911  -8.396  22.405  1.00  0.00      R00  C  
ATOM   2888  HD2 PRO 0 185      -6.260  -9.703  21.479  1.00  0.00           H  
ATOM   2889  HD3 PRO 0 185      -6.836  -9.035  22.958  1.00  0.00           H  
ATOM   2890  HA  PRO 0 185      -6.709  -5.598  22.072  1.00  0.00           H  
ATOM   2891  HB3 PRO 0 185      -5.215  -6.536  23.666  1.00  0.00           H  
ATOM   2892  HB2 PRO 0 185      -3.988  -6.459  22.326  1.00  0.00           H  
ATOM   2893  HG2 PRO 0 185      -4.221  -8.721  21.626  1.00  0.00           H  
ATOM   2894  HG3 PRO 0 185      -4.497  -8.909  23.274  1.00  0.00           H  
ATOM   2895  N   SER 0 186      -4.881  -6.824  19.571  1.00  0.00      R00  N  
ATOM   2896  CA  SER 0 186      -4.091  -6.572  18.385  1.00  0.00      R00  C  
ATOM   2897  C   SER 0 186      -4.925  -6.487  17.112  1.00  0.00      R00  C  
ATOM   2898  O   SER 0 186      -4.871  -5.426  16.433  1.00  0.00      R00  O  
ATOM   2899  CB  SER 0 186      -2.916  -7.575  18.195  1.00  0.00      R00  C  
ATOM   2900  OG  SER 0 186      -3.233  -8.936  18.192  1.00  0.00      R00  O  
ATOM   2901  H   SER 0 186      -4.885  -7.755  19.961  1.00  0.00      R00  H  
ATOM   2902  HG  SER 0 186      -3.351  -9.106  17.254  1.00  0.00      R00  H  
ATOM   2903  HA  SER 0 186      -3.763  -5.534  18.432  1.00  0.00           H  
ATOM   2904  HB3 SER 0 186      -2.167  -7.449  18.977  1.00  0.00           H  
ATOM   2905  HB2 SER 0 186      -2.526  -7.337  17.205  1.00  0.00           H  
ATOM   2906  N   CYS 0 187      -5.644  -7.548  16.745  1.00  0.00      R00  N  
ATOM   2907  CA  CYS 0 187      -6.411  -7.660  15.474  1.00  0.00      R00  C  
ATOM   2908  C   CYS 0 187      -5.711  -7.305  14.165  1.00  0.00      R00  C  
ATOM   2909  O   CYS 0 187      -6.299  -6.677  13.281  1.00  0.00      R00  O  
ATOM   2910  SG  CYS 0 187      -8.763  -7.214  17.078  1.00  0.00      R00  S  
ATOM   2911  CB  CYS 0 187      -7.781  -6.915  15.641  1.00  0.00      R00  C  
ATOM   2912  H   CYS 0 187      -5.765  -8.290  17.419  1.00  0.00      R00  H  
ATOM   2913  HB2 CYS 0 187      -7.584  -5.844  15.610  1.00  0.00           H  
ATOM   2914  HB3 CYS 0 187      -8.382  -7.104  14.751  1.00  0.00           H  
ATOM   2915  HA  CYS 0 187      -6.558  -8.740  15.450  1.00  0.00           H  
ATOM   2916  N   ASN 0 188      -4.367  -7.468  13.998  1.00  0.00      R00  N  
ATOM   2917  CA  ASN 0 188      -3.588  -7.158  12.796  1.00  0.00      R00  C  
ATOM   2918  C   ASN 0 188      -2.547  -8.258  12.669  1.00  0.00      R00  C  
ATOM   2919  O   ASN 0 188      -2.317  -9.009  13.610  1.00  0.00      R00  O  
ATOM   2920  CB  ASN 0 188      -3.000  -5.751  13.023  1.00  0.00      R00  C  
ATOM   2921  CG  ASN 0 188      -3.922  -4.564  12.960  1.00  0.00      R00  C  
ATOM   2922  OD1 ASN 0 188      -4.117  -4.085  11.831  1.00  0.00      R00  O  
ATOM   2923  ND2 ASN 0 188      -4.442  -4.120  14.083  1.00  0.00      R00  N  
ATOM   2924  H   ASN 0 188      -3.937  -8.117  14.641  1.00  0.00      R00  H  
ATOM   2925 HD21 ASN 0 188      -5.223  -3.480  14.043  1.00  0.00      R00  H  
ATOM   2926 HD22 ASN 0 188      -4.197  -4.472  14.997  1.00  0.00      R00  H  
ATOM   2927  HA  ASN 0 188      -4.256  -7.184  11.934  1.00  0.00           H  
ATOM   2928  HB3 ASN 0 188      -2.117  -5.524  12.425  1.00  0.00           H  
ATOM   2929  HB2 ASN 0 188      -2.576  -5.754  14.027  1.00  0.00           H  
ATOM   2930  N   ILE 0 189      -1.904  -8.405  11.537  1.00  0.00      R00  N  
ATOM   2931  CA  ILE 0 189      -0.860  -9.355  11.177  1.00  0.00      R00  C  
ATOM   2932  C   ILE 0 189       0.367  -8.940  12.006  1.00  0.00      R00  C  
ATOM   2933  O   ILE 0 189       0.911  -7.899  11.657  1.00  0.00      R00  O  
ATOM   2934  CB  ILE 0 189      -0.545  -9.180   9.638  1.00  0.00      R00  C  
ATOM   2935  CG2 ILE 0 189       0.266 -10.334   9.047  1.00  0.00      R00  C  
ATOM   2936  CG1 ILE 0 189      -1.773  -8.985   8.754  1.00  0.00      R00  C  
ATOM   2937  CD1 ILE 0 189      -2.781 -10.227   8.851  1.00  0.00      R00  C  
ATOM   2938  H   ILE 0 189      -2.141  -7.706  10.848  1.00  0.00      R00  H  
ATOM   2939  HA  ILE 0 189      -1.145 -10.355  11.505  1.00  0.00           H  
ATOM   2940  HB  ILE 0 189      -0.001  -8.263   9.414  1.00  0.00           H  
ATOM   2941 HG21 ILE 0 189       0.079 -11.344   9.414  1.00  0.00           H  
ATOM   2942 HG22 ILE 0 189       0.257 -10.306   7.958  1.00  0.00           H  
ATOM   2943 HG23 ILE 0 189       1.324 -10.195   9.270  1.00  0.00           H  
ATOM   2944 HG13 ILE 0 189      -1.493  -8.729   7.732  1.00  0.00           H  
ATOM   2945 HG12 ILE 0 189      -2.363  -8.165   9.163  1.00  0.00           H  
ATOM   2946 HD11 ILE 0 189      -2.700 -10.621   9.864  1.00  0.00           H  
ATOM   2947 HD12 ILE 0 189      -3.841 -10.065   8.656  1.00  0.00           H  
ATOM   2948 HD13 ILE 0 189      -2.399 -10.944   8.124  1.00  0.00           H  
ATOM   2949  N   VAL 0 190       0.771  -9.617  13.053  1.00  0.00      R00  N  
ATOM   2950  CA  VAL 0 190       1.847  -9.296  13.949  1.00  0.00      R00  C  
ATOM   2951  C   VAL 0 190       2.301 -10.614  14.623  1.00  0.00      R00  C  
ATOM   2952  O   VAL 0 190       1.624 -11.674  14.428  1.00  0.00      R00  O  
ATOM   2953  CB  VAL 0 190       1.583  -8.138  15.021  1.00  0.00      R00  C  
ATOM   2954  CG1 VAL 0 190       1.350  -6.723  14.417  1.00  0.00      R00  C  
ATOM   2955  CG2 VAL 0 190       0.387  -8.429  15.956  1.00  0.00      R00  C  
ATOM   2956  H   VAL 0 190       0.187 -10.435  13.150  1.00  0.00      R00  H  
ATOM   2957  HA  VAL 0 190       2.703  -9.165  13.288  1.00  0.00           H  
ATOM   2958  HB  VAL 0 190       2.427  -8.051  15.704  1.00  0.00           H  
ATOM   2959 HG11 VAL 0 190       1.250  -5.892  15.116  1.00  0.00           H  
ATOM   2960 HG12 VAL 0 190       2.196  -6.429  13.796  1.00  0.00           H  
ATOM   2961 HG13 VAL 0 190       0.551  -6.719  13.676  1.00  0.00           H  
ATOM   2962 HG21 VAL 0 190       0.149  -7.598  16.620  1.00  0.00           H  
ATOM   2963 HG22 VAL 0 190      -0.451  -8.593  15.279  1.00  0.00           H  
ATOM   2964 HG23 VAL 0 190       0.513  -9.371  16.490  1.00  0.00           H  
ATOM   2965  N   TRP 0 191       3.394 -10.554  15.372  1.00  0.00      R00  N  
ATOM   2966  CA  TRP 0 191       3.991 -11.464  16.383  1.00  0.00      R00  C  
ATOM   2967  C   TRP 0 191       3.174 -12.834  16.568  1.00  0.00      R00  C  
ATOM   2968  O   TRP 0 191       1.971 -12.800  16.867  1.00  0.00      R00  O  
ATOM   2969  CB  TRP 0 191       4.182 -10.584  17.646  1.00  0.00      R00  C  
ATOM   2970  CG  TRP 0 191       4.349 -11.328  18.967  1.00  0.00      R00  C  
ATOM   2971  CD2 TRP 0 191       3.654 -11.121  20.199  1.00  0.00      R00  C  
ATOM   2972  CE2 TRP 0 191       4.274 -11.973  21.188  1.00  0.00      R00  C  
ATOM   2973  CE3 TRP 0 191       2.514 -10.438  20.577  1.00  0.00      R00  C  
ATOM   2974  CD1 TRP 0 191       5.336 -12.274  19.221  1.00  0.00      R00  C  
ATOM   2975  NE1 TRP 0 191       5.269 -12.644  20.522  1.00  0.00      R00  N  
ATOM   2976  CZ2 TRP 0 191       3.887 -11.972  22.561  1.00  0.00      R00  C  
ATOM   2977  CZ3 TRP 0 191       2.120 -10.394  21.896  1.00  0.00      R00  C  
ATOM   2978  CH2 TRP 0 191       2.817 -11.168  22.868  1.00  0.00      R00  C  
ATOM   2979  H   TRP 0 191       3.870  -9.683  15.181  1.00  0.00      R00  H  
ATOM   2980  HE1 TRP 0 191       5.986 -13.227  20.930  1.00  0.00      R00  H  
ATOM   2981  HA  TRP 0 191       5.010 -11.683  16.062  1.00  0.00           H  
ATOM   2982  HB3 TRP 0 191       3.318  -9.922  17.704  1.00  0.00           H  
ATOM   2983  HB2 TRP 0 191       4.998  -9.878  17.493  1.00  0.00           H  
ATOM   2984  HE3 TRP 0 191       1.973  -9.891  19.819  1.00  0.00           H  
ATOM   2985  HD1 TRP 0 191       6.058 -12.631  18.501  1.00  0.00           H  
ATOM   2986  HZ2 TRP 0 191       4.353 -12.585  23.318  1.00  0.00           H  
ATOM   2987  HZ3 TRP 0 191       1.303  -9.773  22.234  1.00  0.00           H  
ATOM   2988  HH2 TRP 0 191       2.408 -11.260  23.863  1.00  0.00           H  
ATOM   2989  N   PRO 0 192       3.825 -14.040  16.325  1.00  0.00      R00  N  
ATOM   2990  CA  PRO 0 192       3.127 -15.344  16.372  1.00  0.00      R00  C  
ATOM   2991  C   PRO 0 192       2.971 -15.889  17.754  1.00  0.00      R00  C  
ATOM   2992  O   PRO 0 192       2.733 -17.104  17.839  1.00  0.00      R00  O  
ATOM   2993  CD  PRO 0 192       5.137 -14.233  15.811  1.00  0.00      R00  C  
ATOM   2994  CB  PRO 0 192       3.925 -16.252  15.419  1.00  0.00      R00  C  
ATOM   2995  CG  PRO 0 192       5.305 -15.751  15.520  1.00  0.00      R00  C  
ATOM   2996  HD2 PRO 0 192       5.991 -14.000  16.446  1.00  0.00           H  
ATOM   2997  HD3 PRO 0 192       5.420 -13.725  14.889  1.00  0.00           H  
ATOM   2998  HA  PRO 0 192       2.145 -15.336  15.900  1.00  0.00           H  
ATOM   2999  HB3 PRO 0 192       3.441 -16.184  14.445  1.00  0.00           H  
ATOM   3000  HB2 PRO 0 192       3.806 -17.309  15.657  1.00  0.00           H  
ATOM   3001  HG2 PRO 0 192       5.821 -16.333  16.283  1.00  0.00           H  
ATOM   3002  HG3 PRO 0 192       5.906 -15.924  14.627  1.00  0.00           H  
ATOM   3003  N   GLU 0 193       2.939 -15.077  18.844  1.00  0.00      R00  N  
ATOM   3004  CA  GLU 0 193       2.845 -15.452  20.270  1.00  0.00      R00  C  
ATOM   3005  C   GLU 0 193       4.071 -16.372  20.663  1.00  0.00      R00  C  
ATOM   3006  O   GLU 0 193       3.906 -17.087  21.587  1.00  0.00      R00  O  
ATOM   3007  CB  GLU 0 193       1.483 -16.036  20.563  1.00  0.00      R00  C  
ATOM   3008  CG  GLU 0 193       0.507 -14.782  20.604  1.00  0.00      R00  C  
ATOM   3009  CD  GLU 0 193      -0.973 -15.132  20.805  1.00  0.00      R00  C  
ATOM   3010  OE1 GLU 0 193      -1.391 -15.751  21.821  1.00  0.00      R00  O  
ATOM   3011  OE2 GLU 0 193      -1.709 -14.860  19.852  1.00  0.00      R00  O1-
ATOM   3012  H   GLU 0 193       2.968 -14.081  18.674  1.00  0.00      R00  H  
ATOM   3013  HA  GLU 0 193       3.019 -14.551  20.857  1.00  0.00           H  
ATOM   3014  HB3 GLU 0 193       1.488 -16.476  21.561  1.00  0.00           H  
ATOM   3015  HB2 GLU 0 193       1.156 -16.838  19.902  1.00  0.00           H  
ATOM   3016  HG3 GLU 0 193       0.559 -14.242  19.659  1.00  0.00           H  
ATOM   3017  HG2 GLU 0 193       0.802 -14.066  21.371  1.00  0.00           H  
ATOM   3018  N   LYS 0 194       5.255 -16.219  20.012  1.00  0.00      R00  N  
ATOM   3019  CA  LYS 0 194       6.510 -16.829  20.407  1.00  0.00      R00  C  
ATOM   3020  C   LYS 0 194       7.626 -15.827  20.177  1.00  0.00      R00  C  
ATOM   3021  O   LYS 0 194       7.565 -15.121  19.200  1.00  0.00      R00  O  
ATOM   3022  CB  LYS 0 194       6.605 -18.120  19.679  1.00  0.00      R00  C  
ATOM   3023  CG  LYS 0 194       7.896 -18.952  19.839  1.00  0.00      R00  C  
ATOM   3024  CD  LYS 0 194       8.061 -19.593  21.276  1.00  0.00      R00  C  
ATOM   3025  CE  LYS 0 194       9.072 -20.775  21.311  1.00  0.00      R00  C  
ATOM   3026  NZ  LYS 0 194      10.334 -20.431  20.746  1.00  0.00      R00  N1+
ATOM   3027  H   LYS 0 194       5.184 -15.571  19.241  1.00  0.00      R00  H  
ATOM   3028  HZ1 LYS 0 194      10.989 -21.096  21.131  1.00  0.00      R00  H  
ATOM   3029  HZ2 LYS 0 194      10.315 -20.476  19.737  1.00  0.00      R00  H  
ATOM   3030  HZ3 LYS 0 194      10.654 -19.504  20.989  1.00  0.00      R00  H  
ATOM   3031  HA  LYS 0 194       6.600 -17.025  21.475  1.00  0.00           H  
ATOM   3032  HB3 LYS 0 194       6.410 -17.989  18.615  1.00  0.00           H  
ATOM   3033  HB2 LYS 0 194       5.806 -18.793  19.991  1.00  0.00           H  
ATOM   3034  HG3 LYS 0 194       8.747 -18.398  19.443  1.00  0.00           H  
ATOM   3035  HG2 LYS 0 194       7.857 -19.790  19.143  1.00  0.00           H  
ATOM   3036  HD3 LYS 0 194       7.095 -19.916  21.664  1.00  0.00           H  
ATOM   3037  HD2 LYS 0 194       8.487 -18.766  21.844  1.00  0.00           H  
ATOM   3038  HE3 LYS 0 194       8.577 -21.675  20.945  1.00  0.00           H  
ATOM   3039  HE2 LYS 0 194       9.325 -20.832  22.369  1.00  0.00           H  
ATOM   3040  N   ASP 0 195       8.692 -15.745  21.017  1.00  0.00      R00  N  
ATOM   3041  CA  ASP 0 195       9.996 -15.131  20.798  1.00  0.00      R00  C  
ATOM   3042  C   ASP 0 195       9.945 -13.603  20.722  1.00  0.00      R00  C  
ATOM   3043  O   ASP 0 195      10.783 -12.957  20.099  1.00  0.00      R00  O  
ATOM   3044  CB  ASP 0 195      10.841 -15.698  19.605  1.00  0.00      R00  C  
ATOM   3045  CG  ASP 0 195      11.097 -17.235  19.627  1.00  0.00      R00  C  
ATOM   3046  OD1 ASP 0 195      11.374 -17.704  18.494  1.00  0.00      R00  O  
ATOM   3047  OD2 ASP 0 195      11.059 -17.938  20.642  1.00  0.00      R00  O1-
ATOM   3048  H   ASP 0 195       8.648 -16.060  21.976  1.00  0.00      R00  H  
ATOM   3049  HA  ASP 0 195      10.611 -15.312  21.680  1.00  0.00           H  
ATOM   3050  HB3 ASP 0 195      11.811 -15.217  19.736  1.00  0.00           H  
ATOM   3051  HB2 ASP 0 195      10.309 -15.428  18.693  1.00  0.00           H  
ATOM   3052  N   LEU 0 196       9.018 -12.939  21.454  1.00  0.00      R00  N  
ATOM   3053  CA  LEU 0 196       8.608 -11.561  21.420  1.00  0.00      R00  C  
ATOM   3054  C   LEU 0 196       8.966 -10.700  20.130  1.00  0.00      R00  C  
ATOM   3055  O   LEU 0 196       8.405 -10.837  19.053  1.00  0.00      R00  O  
ATOM   3056  CB  LEU 0 196       8.732 -10.779  22.768  1.00  0.00      R00  C  
ATOM   3057  CG  LEU 0 196       7.925  -9.472  22.865  1.00  0.00      R00  C  
ATOM   3058  CD1 LEU 0 196       6.417  -9.712  22.983  1.00  0.00      R00  C  
ATOM   3059  CD2 LEU 0 196       8.619  -8.700  24.056  1.00  0.00      R00  C  
ATOM   3060  H   LEU 0 196       8.333 -13.555  21.868  1.00  0.00      R00  H  
ATOM   3061  HA  LEU 0 196       7.520 -11.585  21.355  1.00  0.00           H  
ATOM   3062  HB3 LEU 0 196       9.789 -10.725  23.031  1.00  0.00           H  
ATOM   3063  HB2 LEU 0 196       8.388 -11.439  23.564  1.00  0.00           H  
ATOM   3064  HG  LEU 0 196       8.172  -8.852  22.004  1.00  0.00           H  
ATOM   3065 HD11 LEU 0 196       6.090 -10.635  23.462  1.00  0.00           H  
ATOM   3066 HD12 LEU 0 196       6.042  -8.922  23.634  1.00  0.00           H  
ATOM   3067 HD13 LEU 0 196       5.949  -9.632  22.002  1.00  0.00           H  
ATOM   3068 HD21 LEU 0 196       7.926  -8.939  24.862  1.00  0.00           H  
ATOM   3069 HD22 LEU 0 196       9.526  -9.185  24.417  1.00  0.00           H  
ATOM   3070 HD23 LEU 0 196       8.738  -7.624  23.928  1.00  0.00           H  
ATOM   3071  N   ASN 0 197       9.942  -9.778  20.263  1.00  0.00      R00  N  
ATOM   3072  CA  ASN 0 197      10.531  -8.933  19.273  1.00  0.00      R00  C  
ATOM   3073  C   ASN 0 197      11.218  -9.717  18.214  1.00  0.00      R00  C  
ATOM   3074  O   ASN 0 197      11.282  -9.216  17.078  1.00  0.00      R00  O  
ATOM   3075  CB  ASN 0 197      11.474  -8.019  20.019  1.00  0.00      R00  C  
ATOM   3076  CG  ASN 0 197      10.841  -6.927  20.948  1.00  0.00      R00  C  
ATOM   3077  OD1 ASN 0 197       9.617  -6.710  20.893  1.00  0.00      R00  O  
ATOM   3078  ND2 ASN 0 197      11.687  -6.111  21.611  1.00  0.00      R00  N  
ATOM   3079  H   ASN 0 197      10.458  -9.966  21.110  1.00  0.00      R00  H  
ATOM   3080 HD21 ASN 0 197      11.440  -5.422  22.307  1.00  0.00      R00  H  
ATOM   3081 HD22 ASN 0 197      12.693  -6.190  21.610  1.00  0.00      R00  H  
ATOM   3082  HA  ASN 0 197       9.636  -8.498  18.828  1.00  0.00           H  
ATOM   3083  HB3 ASN 0 197      11.987  -7.440  19.252  1.00  0.00           H  
ATOM   3084  HB2 ASN 0 197      12.197  -8.602  20.589  1.00  0.00           H  
ATOM   3085  N   LYS 0 198      11.815 -10.869  18.589  1.00  0.00      R00  N  
ATOM   3086  CA  LYS 0 198      12.532 -11.675  17.614  1.00  0.00      R00  C  
ATOM   3087  C   LYS 0 198      11.617 -12.335  16.641  1.00  0.00      R00  C  
ATOM   3088  O   LYS 0 198      11.807 -12.380  15.455  1.00  0.00      R00  O  
ATOM   3089  CB  LYS 0 198      13.547 -12.638  18.166  1.00  0.00      R00  C  
ATOM   3090  CG  LYS 0 198      14.465 -13.319  17.095  1.00  0.00      R00  C  
ATOM   3091  CD  LYS 0 198      15.227 -14.566  17.599  1.00  0.00      R00  C  
ATOM   3092  CE  LYS 0 198      14.474 -15.813  18.204  1.00  0.00      R00  C  
ATOM   3093  NZ  LYS 0 198      15.444 -16.893  18.419  1.00  0.00      R00  N1+
ATOM   3094  H   LYS 0 198      11.514 -11.425  19.377  1.00  0.00      R00  H  
ATOM   3095  HZ1 LYS 0 198      15.682 -17.215  17.492  1.00  0.00      R00  H  
ATOM   3096  HZ2 LYS 0 198      16.295 -16.545  18.839  1.00  0.00      R00  H  
ATOM   3097  HZ3 LYS 0 198      15.180 -17.736  18.909  1.00  0.00      R00  H  
ATOM   3098  HA  LYS 0 198      13.052 -11.088  16.857  1.00  0.00           H  
ATOM   3099  HB3 LYS 0 198      12.996 -13.381  18.743  1.00  0.00           H  
ATOM   3100  HB2 LYS 0 198      14.040 -11.911  18.812  1.00  0.00           H  
ATOM   3101  HG3 LYS 0 198      15.204 -12.586  16.771  1.00  0.00           H  
ATOM   3102  HG2 LYS 0 198      13.892 -13.854  16.338  1.00  0.00           H  
ATOM   3103  HD3 LYS 0 198      15.937 -14.158  18.319  1.00  0.00           H  
ATOM   3104  HD2 LYS 0 198      15.898 -14.851  16.789  1.00  0.00           H  
ATOM   3105  HE3 LYS 0 198      13.662 -16.207  17.593  1.00  0.00           H  
ATOM   3106  HE2 LYS 0 198      14.162 -15.542  19.213  1.00  0.00           H  
ATOM   3107  N   GLY 0 199      10.495 -12.805  17.218  1.00  0.00      R00  N  
ATOM   3108  CA  GLY 0 199       9.333 -13.418  16.550  1.00  0.00      R00  C  
ATOM   3109  C   GLY 0 199       8.550 -12.401  15.676  1.00  0.00      R00  C  
ATOM   3110  O   GLY 0 199       8.170 -12.591  14.499  1.00  0.00      R00  O  
ATOM   3111  H   GLY 0 199      10.409 -12.841  18.223  1.00  0.00      R00  H  
ATOM   3112  HA3 GLY 0 199       8.584 -13.843  17.219  1.00  0.00           H  
ATOM   3113  HA2 GLY 0 199       9.517 -14.234  15.851  1.00  0.00           H  
ATOM   3114  N   GLN 0 200       8.370 -11.147  16.182  1.00  0.00      R00  N  
ATOM   3115  CA  GLN 0 200       7.971  -9.969  15.390  1.00  0.00      R00  C  
ATOM   3116  C   GLN 0 200       8.906  -9.809  14.201  1.00  0.00      R00  C  
ATOM   3117  O   GLN 0 200       8.359  -9.882  13.070  1.00  0.00      R00  O  
ATOM   3118  CB  GLN 0 200       7.760  -8.621  16.194  1.00  0.00      R00  C  
ATOM   3119  CG  GLN 0 200       7.170  -7.375  15.397  1.00  0.00      R00  C  
ATOM   3120  CD  GLN 0 200       5.818  -7.591  14.767  1.00  0.00      R00  C  
ATOM   3121  OE1 GLN 0 200       5.018  -8.359  15.316  1.00  0.00      R00  O  
ATOM   3122  NE2 GLN 0 200       5.530  -6.896  13.719  1.00  0.00      R00  N  
ATOM   3123  H   GLN 0 200       8.530 -11.040  17.174  1.00  0.00      R00  H  
ATOM   3124 HE21 GLN 0 200       4.629  -6.788  13.275  1.00  0.00      R00  H  
ATOM   3125 HE22 GLN 0 200       6.120  -6.176  13.327  1.00  0.00      R00  H  
ATOM   3126  HA  GLN 0 200       6.987 -10.082  14.936  1.00  0.00           H  
ATOM   3127  HB3 GLN 0 200       8.721  -8.485  16.691  1.00  0.00           H  
ATOM   3128  HB2 GLN 0 200       7.024  -8.955  16.925  1.00  0.00           H  
ATOM   3129  HG3 GLN 0 200       7.801  -7.145  14.539  1.00  0.00           H  
ATOM   3130  HG2 GLN 0 200       7.135  -6.466  15.998  1.00  0.00           H  
ATOM   3131  N   THR 0 201      10.248  -9.621  14.477  1.00  0.00      R00  N  
ATOM   3132  CA  THR 0 201      11.252  -9.227  13.445  1.00  0.00      R00  C  
ATOM   3133  C   THR 0 201      11.366 -10.331  12.424  1.00  0.00      R00  C  
ATOM   3134  O   THR 0 201      11.494 -10.191  11.189  1.00  0.00      R00  O  
ATOM   3135  CB  THR 0 201      12.585  -8.766  14.123  1.00  0.00      R00  C  
ATOM   3136  OG1 THR 0 201      12.373  -7.686  15.026  1.00  0.00      R00  O  
ATOM   3137  CG2 THR 0 201      13.633  -8.341  13.133  1.00  0.00      R00  C  
ATOM   3138  H   THR 0 201      10.673  -9.521  15.388  1.00  0.00      R00  H  
ATOM   3139  HG1 THR 0 201      11.800  -8.031  15.715  1.00  0.00      R00  H  
ATOM   3140  HA  THR 0 201      10.942  -8.350  12.876  1.00  0.00           H  
ATOM   3141  HB  THR 0 201      12.961  -9.604  14.710  1.00  0.00           H  
ATOM   3142 HG21 THR 0 201      13.885  -9.082  12.375  1.00  0.00           H  
ATOM   3143 HG22 THR 0 201      13.230  -7.483  12.595  1.00  0.00           H  
ATOM   3144 HG23 THR 0 201      14.625  -8.100  13.515  1.00  0.00           H  
ATOM   3145  N   THR 0 202      11.446 -11.614  12.896  1.00  0.00      R00  N  
ATOM   3146  CA  THR 0 202      11.405 -12.807  11.981  1.00  0.00      R00  C  
ATOM   3147  C   THR 0 202      10.193 -12.956  11.142  1.00  0.00      R00  C  
ATOM   3148  O   THR 0 202      10.397 -13.333   9.924  1.00  0.00      R00  O  
ATOM   3149  CB  THR 0 202      11.680 -14.169  12.700  1.00  0.00      R00  C  
ATOM   3150  OG1 THR 0 202      12.772 -14.150  13.638  1.00  0.00      R00  O  
ATOM   3151  CG2 THR 0 202      11.970 -15.286  11.719  1.00  0.00      R00  C  
ATOM   3152  H   THR 0 202      11.470 -11.697  13.902  1.00  0.00      R00  H  
ATOM   3153  HG1 THR 0 202      12.534 -13.387  14.170  1.00  0.00      R00  H  
ATOM   3154  HA  THR 0 202      12.234 -12.823  11.273  1.00  0.00           H  
ATOM   3155  HB  THR 0 202      10.797 -14.391  13.300  1.00  0.00           H  
ATOM   3156 HG21 THR 0 202      11.192 -15.593  11.021  1.00  0.00           H  
ATOM   3157 HG22 THR 0 202      12.719 -14.975  10.991  1.00  0.00           H  
ATOM   3158 HG23 THR 0 202      12.351 -16.206  12.163  1.00  0.00           H  
ATOM   3159  N   PHE 0 203       8.970 -12.804  11.719  1.00  0.00      R00  N  
ATOM   3160  CA  PHE 0 203       7.780 -12.617  10.807  1.00  0.00      R00  C  
ATOM   3161  C   PHE 0 203       7.854 -11.474   9.802  1.00  0.00      R00  C  
ATOM   3162  O   PHE 0 203       7.405 -11.632   8.637  1.00  0.00      R00  O  
ATOM   3163  CB  PHE 0 203       6.506 -12.613  11.597  1.00  0.00      R00  C  
ATOM   3164  CG  PHE 0 203       5.160 -12.616  10.998  1.00  0.00      R00  C  
ATOM   3165  CD1 PHE 0 203       4.065 -12.166  11.749  1.00  0.00      R00  C  
ATOM   3166  CD2 PHE 0 203       4.925 -13.232   9.761  1.00  0.00      R00  C  
ATOM   3167  CE1 PHE 0 203       2.812 -12.334  11.300  1.00  0.00      R00  C  
ATOM   3168  CE2 PHE 0 203       3.608 -13.411   9.368  1.00  0.00      R00  C  
ATOM   3169  CZ  PHE 0 203       2.534 -12.887  10.044  1.00  0.00      R00  C  
ATOM   3170  H   PHE 0 203       8.824 -12.795  12.719  1.00  0.00      R00  H  
ATOM   3171  HA  PHE 0 203       7.735 -13.461  10.119  1.00  0.00           H  
ATOM   3172  HB3 PHE 0 203       6.493 -11.689  12.176  1.00  0.00           H  
ATOM   3173  HB2 PHE 0 203       6.467 -13.436  12.310  1.00  0.00           H  
ATOM   3174  HD1 PHE 0 203       4.184 -11.717  12.725  1.00  0.00           H  
ATOM   3175  HD2 PHE 0 203       5.704 -13.559   9.089  1.00  0.00           H  
ATOM   3176  HE1 PHE 0 203       2.059 -12.096  12.038  1.00  0.00           H  
ATOM   3177  HE2 PHE 0 203       3.399 -13.982   8.476  1.00  0.00           H  
ATOM   3178  HZ  PHE 0 203       1.518 -13.219   9.885  1.00  0.00           H  
ATOM   3179  N   THR 0 204       8.305 -10.317  10.222  1.00  0.00      R00  N  
ATOM   3180  CA  THR 0 204       8.485  -9.092   9.445  1.00  0.00      R00  C  
ATOM   3181  C   THR 0 204       9.494  -9.261   8.272  1.00  0.00      R00  C  
ATOM   3182  O   THR 0 204       9.235  -8.676   7.191  1.00  0.00      R00  O  
ATOM   3183  CB  THR 0 204       8.905  -7.822  10.291  1.00  0.00      R00  C  
ATOM   3184  OG1 THR 0 204       8.187  -7.478  11.458  1.00  0.00      R00  O  
ATOM   3185  CG2 THR 0 204       8.826  -6.540   9.371  1.00  0.00      R00  C  
ATOM   3186  H   THR 0 204       8.449 -10.161  11.210  1.00  0.00      R00  H  
ATOM   3187  HG1 THR 0 204       8.144  -8.214  12.072  1.00  0.00      R00  H  
ATOM   3188  HA  THR 0 204       7.495  -8.820   9.078  1.00  0.00           H  
ATOM   3189  HB  THR 0 204       9.968  -7.966  10.482  1.00  0.00           H  
ATOM   3190 HG21 THR 0 204       7.927  -6.622   8.760  1.00  0.00           H  
ATOM   3191 HG22 THR 0 204       8.930  -5.667  10.015  1.00  0.00           H  
ATOM   3192 HG23 THR 0 204       9.712  -6.488   8.738  1.00  0.00           H  
ATOM   3193  N   LEU 0 205      10.540 -10.062   8.475  1.00  0.00      R00  N  
ATOM   3194  CA  LEU 0 205      11.590 -10.401   7.469  1.00  0.00      R00  C  
ATOM   3195  C   LEU 0 205      10.981 -11.455   6.491  1.00  0.00      R00  C  
ATOM   3196  O   LEU 0 205      11.186 -11.211   5.292  1.00  0.00      R00  O  
ATOM   3197  CB  LEU 0 205      12.824 -10.837   8.172  1.00  0.00      R00  C  
ATOM   3198  CG  LEU 0 205      14.035 -11.250   7.248  1.00  0.00      R00  C  
ATOM   3199  CD1 LEU 0 205      14.583 -10.113   6.442  1.00  0.00      R00  C  
ATOM   3200  CD2 LEU 0 205      15.200 -11.991   7.978  1.00  0.00      R00  C  
ATOM   3201  H   LEU 0 205      10.523 -10.509   9.380  1.00  0.00      R00  H  
ATOM   3202  HA  LEU 0 205      11.791  -9.456   6.964  1.00  0.00           H  
ATOM   3203  HB3 LEU 0 205      12.548 -11.721   8.747  1.00  0.00           H  
ATOM   3204  HB2 LEU 0 205      13.186 -10.161   8.947  1.00  0.00           H  
ATOM   3205  HG  LEU 0 205      13.680 -11.980   6.521  1.00  0.00           H  
ATOM   3206 HD11 LEU 0 205      13.941  -9.904   5.587  1.00  0.00           H  
ATOM   3207 HD12 LEU 0 205      14.602  -9.208   7.050  1.00  0.00           H  
ATOM   3208 HD13 LEU 0 205      15.606 -10.238   6.088  1.00  0.00           H  
ATOM   3209 HD21 LEU 0 205      16.209 -11.585   7.908  1.00  0.00           H  
ATOM   3210 HD22 LEU 0 205      15.077 -12.025   9.060  1.00  0.00           H  
ATOM   3211 HD23 LEU 0 205      15.392 -13.017   7.663  1.00  0.00           H  
ATOM   3212  N   TYR 0 206      10.257 -12.484   6.946  1.00  0.00      R00  N  
ATOM   3213  CA  TYR 0 206       9.604 -13.403   6.039  1.00  0.00      R00  C  
ATOM   3214  C   TYR 0 206       8.425 -12.748   5.196  1.00  0.00      R00  C  
ATOM   3215  O   TYR 0 206       8.365 -12.976   4.008  1.00  0.00      R00  O  
ATOM   3216  CB  TYR 0 206       9.102 -14.737   6.773  1.00  0.00      R00  C  
ATOM   3217  CG  TYR 0 206      10.163 -15.789   7.091  1.00  0.00      R00  C  
ATOM   3218  CD1 TYR 0 206       9.888 -17.077   6.590  1.00  0.00      R00  C  
ATOM   3219  CE1 TYR 0 206      10.762 -18.162   6.680  1.00  0.00      R00  C  
ATOM   3220  CD2 TYR 0 206      11.343 -15.575   7.731  1.00  0.00      R00  C  
ATOM   3221  CE2 TYR 0 206      12.264 -16.665   7.936  1.00  0.00      R00  C  
ATOM   3222  CZ  TYR 0 206      11.941 -17.935   7.423  1.00  0.00      R00  C  
ATOM   3223  OH  TYR 0 206      12.781 -19.031   7.649  1.00  0.00      R00  O  
ATOM   3224  H   TYR 0 206       9.974 -12.491   7.915  1.00  0.00      R00  H  
ATOM   3225  HH  TYR 0 206      13.439 -18.683   8.254  1.00  0.00      R00  H  
ATOM   3226  HA  TYR 0 206      10.274 -13.645   5.214  1.00  0.00           H  
ATOM   3227  HB3 TYR 0 206       8.231 -15.155   6.267  1.00  0.00           H  
ATOM   3228  HB2 TYR 0 206       8.684 -14.432   7.732  1.00  0.00           H  
ATOM   3229  HD1 TYR 0 206       9.032 -17.274   5.962  1.00  0.00           H  
ATOM   3230  HE1 TYR 0 206      10.623 -19.173   6.327  1.00  0.00           H  
ATOM   3231  HD2 TYR 0 206      11.617 -14.573   8.024  1.00  0.00           H  
ATOM   3232  HE2 TYR 0 206      13.188 -16.448   8.453  1.00  0.00           H  
ATOM   3233  N   SER 0 207       7.636 -11.836   5.799  1.00  0.00      R00  N  
ATOM   3234  CA  SER 0 207       6.606 -11.126   5.049  1.00  0.00      R00  C  
ATOM   3235  C   SER 0 207       7.208 -10.141   4.039  1.00  0.00      R00  C  
ATOM   3236  O   SER 0 207       6.580  -9.988   3.013  1.00  0.00      R00  O  
ATOM   3237  CB  SER 0 207       5.803 -10.375   6.085  1.00  0.00      R00  C  
ATOM   3238  OG  SER 0 207       4.893 -11.245   6.725  1.00  0.00      R00  O  
ATOM   3239  H   SER 0 207       7.719 -11.616   6.781  1.00  0.00      R00  H  
ATOM   3240  HG  SER 0 207       4.467 -10.690   7.383  1.00  0.00      R00  H  
ATOM   3241  HA  SER 0 207       5.943 -11.859   4.591  1.00  0.00           H  
ATOM   3242  HB3 SER 0 207       5.055  -9.785   5.554  1.00  0.00           H  
ATOM   3243  HB2 SER 0 207       6.427  -9.744   6.718  1.00  0.00           H  
ATOM   3244  N   PHE 0 208       8.419  -9.665   4.347  1.00  0.00      R00  N  
ATOM   3245  CA  PHE 0 208       9.125  -8.773   3.494  1.00  0.00      R00  C  
ATOM   3246  C   PHE 0 208       9.590  -9.507   2.230  1.00  0.00      R00  C  
ATOM   3247  O   PHE 0 208       9.364  -8.928   1.169  1.00  0.00      R00  O  
ATOM   3248  CB  PHE 0 208      10.205  -7.941   4.228  1.00  0.00      R00  C  
ATOM   3249  CG  PHE 0 208      11.481  -7.467   3.463  1.00  0.00      R00  C  
ATOM   3250  CD1 PHE 0 208      12.551  -8.319   3.136  1.00  0.00      R00  C  
ATOM   3251  CD2 PHE 0 208      11.324  -6.171   2.940  1.00  0.00      R00  C  
ATOM   3252  CE1 PHE 0 208      13.637  -7.686   2.464  1.00  0.00      R00  C  
ATOM   3253  CE2 PHE 0 208      12.349  -5.669   2.181  1.00  0.00      R00  C  
ATOM   3254  CZ  PHE 0 208      13.493  -6.375   2.046  1.00  0.00      R00  C  
ATOM   3255  H   PHE 0 208       8.909  -9.836   5.213  1.00  0.00      R00  H  
ATOM   3256  HA  PHE 0 208       8.359  -8.066   3.175  1.00  0.00           H  
ATOM   3257  HB3 PHE 0 208      10.555  -8.481   5.108  1.00  0.00           H  
ATOM   3258  HB2 PHE 0 208       9.819  -6.963   4.517  1.00  0.00           H  
ATOM   3259  HD1 PHE 0 208      12.525  -9.352   3.453  1.00  0.00           H  
ATOM   3260  HD2 PHE 0 208      10.482  -5.520   3.127  1.00  0.00           H  
ATOM   3261  HE1 PHE 0 208      14.518  -8.234   2.161  1.00  0.00           H  
ATOM   3262  HE2 PHE 0 208      12.353  -4.626   1.898  1.00  0.00           H  
ATOM   3263  HZ  PHE 0 208      14.413  -5.997   1.624  1.00  0.00           H  
ATOM   3264  N   ALA 0 209      10.134 -10.741   2.455  1.00  0.00      R00  N  
ATOM   3265  CA  ALA 0 209      10.359 -11.754   1.487  1.00  0.00      R00  C  
ATOM   3266  C   ALA 0 209       9.142 -11.943   0.560  1.00  0.00      R00  C  
ATOM   3267  O   ALA 0 209       9.345 -11.941  -0.660  1.00  0.00      R00  O  
ATOM   3268  CB  ALA 0 209      11.064 -12.920   2.131  1.00  0.00      R00  C  
ATOM   3269  H   ALA 0 209      10.017 -11.003   3.424  1.00  0.00      R00  H  
ATOM   3270  HA  ALA 0 209      11.158 -11.258   0.936  1.00  0.00           H  
ATOM   3271  HB1 ALA 0 209      11.706 -12.613   2.957  1.00  0.00           H  
ATOM   3272  HB2 ALA 0 209      10.408 -13.720   2.474  1.00  0.00           H  
ATOM   3273  HB3 ALA 0 209      11.642 -13.437   1.366  1.00  0.00           H  
ATOM   3274  N   LEU 0 210       7.940 -12.205   1.187  1.00  0.00      R00  N  
ATOM   3275  CA  LEU 0 210       6.748 -12.535   0.390  1.00  0.00      R00  C  
ATOM   3276  C   LEU 0 210       6.151 -11.312  -0.348  1.00  0.00      R00  C  
ATOM   3277  O   LEU 0 210       5.713 -11.337  -1.481  1.00  0.00      R00  O  
ATOM   3278  CB  LEU 0 210       5.747 -13.407   1.220  1.00  0.00      R00  C  
ATOM   3279  CG  LEU 0 210       4.510 -13.904   0.446  1.00  0.00      R00  C  
ATOM   3280  CD1 LEU 0 210       4.719 -14.957  -0.640  1.00  0.00      R00  C  
ATOM   3281  CD2 LEU 0 210       3.431 -14.326   1.434  1.00  0.00      R00  C  
ATOM   3282  H   LEU 0 210       7.770 -12.369   2.170  1.00  0.00      R00  H  
ATOM   3283  HA  LEU 0 210       7.176 -13.212  -0.350  1.00  0.00           H  
ATOM   3284  HB3 LEU 0 210       5.417 -12.782   2.051  1.00  0.00           H  
ATOM   3285  HB2 LEU 0 210       6.273 -14.255   1.657  1.00  0.00           H  
ATOM   3286  HG  LEU 0 210       4.111 -13.070  -0.131  1.00  0.00           H  
ATOM   3287 HD11 LEU 0 210       3.940 -15.081  -1.392  1.00  0.00           H  
ATOM   3288 HD12 LEU 0 210       5.617 -14.648  -1.174  1.00  0.00           H  
ATOM   3289 HD13 LEU 0 210       4.907 -15.982  -0.320  1.00  0.00           H  
ATOM   3290 HD21 LEU 0 210       3.499 -13.905   2.437  1.00  0.00           H  
ATOM   3291 HD22 LEU 0 210       2.516 -14.043   0.913  1.00  0.00           H  
ATOM   3292 HD23 LEU 0 210       3.636 -15.393   1.530  1.00  0.00           H  
ATOM   3293  N   GLY 0 211       6.213 -10.131   0.250  1.00  0.00      R00  N  
ATOM   3294  CA  GLY 0 211       5.530  -8.927  -0.247  1.00  0.00      R00  C  
ATOM   3295  C   GLY 0 211       6.433  -7.797  -0.755  1.00  0.00      R00  C  
ATOM   3296  O   GLY 0 211       6.025  -6.615  -0.697  1.00  0.00      R00  O  
ATOM   3297  H   GLY 0 211       6.459 -10.127   1.230  1.00  0.00      R00  H  
ATOM   3298  HA3 GLY 0 211       4.796  -8.704   0.527  1.00  0.00           H  
ATOM   3299  HA2 GLY 0 211       4.871  -9.043  -1.108  1.00  0.00           H  
ATOM   3300  N   PHE 0 212       7.695  -8.096  -1.135  1.00  0.00      R00  N  
ATOM   3301  CA  PHE 0 212       8.594  -7.133  -1.714  1.00  0.00      R00  C  
ATOM   3302  C   PHE 0 212       9.621  -7.919  -2.513  1.00  0.00      R00  C  
ATOM   3303  O   PHE 0 212       9.406  -8.060  -3.724  1.00  0.00      R00  O  
ATOM   3304  CB  PHE 0 212       9.233  -6.294  -0.641  1.00  0.00      R00  C  
ATOM   3305  CG  PHE 0 212       9.852  -5.033  -1.149  1.00  0.00      R00  C  
ATOM   3306  CD1 PHE 0 212      11.253  -4.847  -0.929  1.00  0.00      R00  C  
ATOM   3307  CD2 PHE 0 212       9.088  -3.946  -1.656  1.00  0.00      R00  C  
ATOM   3308  CE1 PHE 0 212      11.864  -3.751  -1.478  1.00  0.00      R00  C  
ATOM   3309  CE2 PHE 0 212       9.736  -2.808  -2.055  1.00  0.00      R00  C  
ATOM   3310  CZ  PHE 0 212      11.096  -2.758  -2.026  1.00  0.00      R00  C  
ATOM   3311  H   PHE 0 212       8.090  -9.010  -0.967  1.00  0.00      R00  H  
ATOM   3312  HA  PHE 0 212       8.034  -6.560  -2.453  1.00  0.00           H  
ATOM   3313  HB3 PHE 0 212       9.917  -6.899  -0.047  1.00  0.00           H  
ATOM   3314  HB2 PHE 0 212       8.411  -5.991   0.007  1.00  0.00           H  
ATOM   3315  HD1 PHE 0 212      11.797  -5.612  -0.395  1.00  0.00           H  
ATOM   3316  HD2 PHE 0 212       8.009  -3.989  -1.677  1.00  0.00           H  
ATOM   3317  HE1 PHE 0 212      12.933  -3.732  -1.326  1.00  0.00           H  
ATOM   3318  HE2 PHE 0 212       9.149  -1.972  -2.406  1.00  0.00           H  
ATOM   3319  HZ  PHE 0 212      11.620  -1.864  -2.329  1.00  0.00           H  
ATOM   3320  N   ALA 0 213      10.571  -8.546  -1.823  1.00  0.00      R00  N  
ATOM   3321  CA  ALA 0 213      11.783  -9.122  -2.252  1.00  0.00      R00  C  
ATOM   3322  C   ALA 0 213      11.591 -10.225  -3.360  1.00  0.00      R00  C  
ATOM   3323  O   ALA 0 213      12.104 -10.086  -4.405  1.00  0.00      R00  O  
ATOM   3324  CB  ALA 0 213      12.523  -9.653  -1.026  1.00  0.00      R00  C  
ATOM   3325  H   ALA 0 213      10.580  -8.427  -0.820  1.00  0.00      R00  H  
ATOM   3326  HA  ALA 0 213      12.400  -8.296  -2.608  1.00  0.00           H  
ATOM   3327  HB1 ALA 0 213      13.571  -9.369  -0.934  1.00  0.00           H  
ATOM   3328  HB2 ALA 0 213      12.151  -9.207  -0.103  1.00  0.00           H  
ATOM   3329  HB3 ALA 0 213      12.477 -10.737  -0.927  1.00  0.00           H  
ATOM   3330  N   ALA 0 214      10.764 -11.272  -3.117  1.00  0.00      R00  N  
ATOM   3331  CA  ALA 0 214      10.505 -12.368  -4.064  1.00  0.00      R00  C  
ATOM   3332  C   ALA 0 214       9.645 -12.048  -5.279  1.00  0.00      R00  C  
ATOM   3333  O   ALA 0 214      10.064 -12.452  -6.382  1.00  0.00      R00  O  
ATOM   3334  CB  ALA 0 214       9.903 -13.614  -3.272  1.00  0.00      R00  C  
ATOM   3335  H   ALA 0 214      10.191 -11.293  -2.286  1.00  0.00      R00  H  
ATOM   3336  HA  ALA 0 214      11.507 -12.661  -4.378  1.00  0.00           H  
ATOM   3337  HB1 ALA 0 214      10.609 -13.748  -2.453  1.00  0.00           H  
ATOM   3338  HB2 ALA 0 214       8.921 -13.526  -2.808  1.00  0.00           H  
ATOM   3339  HB3 ALA 0 214       9.974 -14.458  -3.958  1.00  0.00           H  
ATOM   3340  N   PRO 0 215       8.540 -11.232  -5.089  1.00  0.00      R00  N  
ATOM   3341  CA  PRO 0 215       7.923 -10.584  -6.224  1.00  0.00      R00  C  
ATOM   3342  C   PRO 0 215       8.892  -9.835  -7.135  1.00  0.00      R00  C  
ATOM   3343  O   PRO 0 215       8.771 -10.039  -8.384  1.00  0.00      R00  O  
ATOM   3344  CD  PRO 0 215       7.798 -11.108  -3.844  1.00  0.00      R00  C  
ATOM   3345  CB  PRO 0 215       6.943  -9.656  -5.444  1.00  0.00      R00  C  
ATOM   3346  CG  PRO 0 215       6.514 -10.456  -4.184  1.00  0.00      R00  C  
ATOM   3347  HD2 PRO 0 215       8.333 -10.437  -3.172  1.00  0.00           H  
ATOM   3348  HD3 PRO 0 215       7.669 -12.065  -3.337  1.00  0.00           H  
ATOM   3349  HA  PRO 0 215       7.342 -11.224  -6.889  1.00  0.00           H  
ATOM   3350  HB3 PRO 0 215       6.111  -9.437  -6.114  1.00  0.00           H  
ATOM   3351  HB2 PRO 0 215       7.367  -8.705  -5.122  1.00  0.00           H  
ATOM   3352  HG2 PRO 0 215       6.183  -9.793  -3.385  1.00  0.00           H  
ATOM   3353  HG3 PRO 0 215       5.736 -11.194  -4.379  1.00  0.00           H  
ATOM   3354  N   LEU 0 216       9.723  -8.954  -6.575  1.00  0.00      R00  N  
ATOM   3355  CA  LEU 0 216      10.600  -8.100  -7.460  1.00  0.00      R00  C  
ATOM   3356  C   LEU 0 216      11.728  -8.849  -8.092  1.00  0.00      R00  C  
ATOM   3357  O   LEU 0 216      12.251  -8.425  -9.071  1.00  0.00      R00  O  
ATOM   3358  CB  LEU 0 216      11.149  -7.056  -6.531  1.00  0.00      R00  C  
ATOM   3359  CG  LEU 0 216      10.123  -5.990  -5.982  1.00  0.00      R00  C  
ATOM   3360  CD1 LEU 0 216      10.765  -5.505  -4.690  1.00  0.00      R00  C  
ATOM   3361  CD2 LEU 0 216       9.871  -4.826  -6.891  1.00  0.00      R00  C  
ATOM   3362  H   LEU 0 216       9.585  -8.836  -5.582  1.00  0.00      R00  H  
ATOM   3363  HA  LEU 0 216      10.082  -7.612  -8.286  1.00  0.00           H  
ATOM   3364  HB3 LEU 0 216      11.945  -6.449  -6.961  1.00  0.00           H  
ATOM   3365  HB2 LEU 0 216      11.600  -7.679  -5.759  1.00  0.00           H  
ATOM   3366  HG  LEU 0 216       9.184  -6.479  -5.725  1.00  0.00           H  
ATOM   3367 HD11 LEU 0 216       9.999  -5.210  -3.973  1.00  0.00           H  
ATOM   3368 HD12 LEU 0 216      11.474  -6.132  -4.150  1.00  0.00           H  
ATOM   3369 HD13 LEU 0 216      11.306  -4.564  -4.792  1.00  0.00           H  
ATOM   3370 HD21 LEU 0 216       9.338  -3.997  -6.425  1.00  0.00           H  
ATOM   3371 HD22 LEU 0 216      10.759  -4.351  -7.308  1.00  0.00           H  
ATOM   3372 HD23 LEU 0 216       9.274  -5.033  -7.779  1.00  0.00           H  
ATOM   3373  N   THR 0 217      12.148  -9.999  -7.483  1.00  0.00      R00  N  
ATOM   3374  CA  THR 0 217      13.017 -11.034  -8.030  1.00  0.00      R00  C  
ATOM   3375  C   THR 0 217      12.392 -11.758  -9.219  1.00  0.00      R00  C  
ATOM   3376  O   THR 0 217      12.970 -11.738 -10.246  1.00  0.00      R00  O  
ATOM   3377  CB  THR 0 217      13.532 -12.048  -6.952  1.00  0.00      R00  C  
ATOM   3378  OG1 THR 0 217      14.138 -11.263  -5.921  1.00  0.00      R00  O  
ATOM   3379  CG2 THR 0 217      14.563 -13.145  -7.381  1.00  0.00      R00  C  
ATOM   3380  H   THR 0 217      11.774 -10.223  -6.572  1.00  0.00      R00  H  
ATOM   3381  HG1 THR 0 217      13.540 -10.611  -5.549  1.00  0.00      R00  H  
ATOM   3382  HA  THR 0 217      13.795 -10.376  -8.417  1.00  0.00           H  
ATOM   3383  HB  THR 0 217      12.666 -12.579  -6.559  1.00  0.00           H  
ATOM   3384 HG21 THR 0 217      14.097 -13.894  -8.021  1.00  0.00           H  
ATOM   3385 HG22 THR 0 217      15.308 -12.594  -7.954  1.00  0.00           H  
ATOM   3386 HG23 THR 0 217      15.022 -13.772  -6.616  1.00  0.00           H  
ATOM   3387  N   LEU 0 218      11.129 -12.167  -9.096  1.00  0.00      R00  N  
ATOM   3388  CA  LEU 0 218      10.308 -12.786 -10.214  1.00  0.00      R00  C  
ATOM   3389  C   LEU 0 218      10.249 -11.785 -11.402  1.00  0.00      R00  C  
ATOM   3390  O   LEU 0 218      10.611 -12.163 -12.527  1.00  0.00      R00  O  
ATOM   3391  CB  LEU 0 218       8.900 -13.160  -9.774  1.00  0.00      R00  C  
ATOM   3392  CG  LEU 0 218       7.859 -13.605 -10.830  1.00  0.00      R00  C  
ATOM   3393  CD1 LEU 0 218       8.356 -14.702 -11.695  1.00  0.00      R00  C  
ATOM   3394  CD2 LEU 0 218       6.547 -14.106 -10.221  1.00  0.00      R00  C  
ATOM   3395  H   LEU 0 218      10.524 -12.142  -8.288  1.00  0.00      R00  H  
ATOM   3396  HA  LEU 0 218      10.967 -13.584 -10.558  1.00  0.00           H  
ATOM   3397  HB3 LEU 0 218       8.489 -12.314  -9.224  1.00  0.00           H  
ATOM   3398  HB2 LEU 0 218       9.005 -14.004  -9.093  1.00  0.00           H  
ATOM   3399  HG  LEU 0 218       7.526 -12.701 -11.339  1.00  0.00           H  
ATOM   3400 HD11 LEU 0 218       8.855 -15.530 -11.193  1.00  0.00           H  
ATOM   3401 HD12 LEU 0 218       7.518 -15.192 -12.191  1.00  0.00           H  
ATOM   3402 HD13 LEU 0 218       9.072 -14.331 -12.429  1.00  0.00           H  
ATOM   3403 HD21 LEU 0 218       6.765 -14.995  -9.629  1.00  0.00           H  
ATOM   3404 HD22 LEU 0 218       6.067 -13.407  -9.536  1.00  0.00           H  
ATOM   3405 HD23 LEU 0 218       5.784 -14.349 -10.961  1.00  0.00           H  
ATOM   3406  N   ILE 0 219       9.926 -10.548 -11.090  1.00  0.00      R00  N  
ATOM   3407  CA  ILE 0 219       9.874  -9.348 -12.031  1.00  0.00      R00  C  
ATOM   3408  C   ILE 0 219      11.238  -9.004 -12.639  1.00  0.00      R00  C  
ATOM   3409  O   ILE 0 219      11.247  -8.871 -13.814  1.00  0.00      R00  O  
ATOM   3410  CB  ILE 0 219       9.268  -7.999 -11.483  1.00  0.00      R00  C  
ATOM   3411  CG2 ILE 0 219       9.618  -6.690 -12.135  1.00  0.00      R00  C  
ATOM   3412  CG1 ILE 0 219       7.709  -7.980 -11.156  1.00  0.00      R00  C  
ATOM   3413  CD1 ILE 0 219       7.300  -6.757 -10.304  1.00  0.00      R00  C  
ATOM   3414  H   ILE 0 219       9.669 -10.396 -10.125  1.00  0.00      R00  H  
ATOM   3415  HA  ILE 0 219       9.276  -9.642 -12.894  1.00  0.00           H  
ATOM   3416  HB  ILE 0 219       9.667  -7.858 -10.479  1.00  0.00           H  
ATOM   3417 HG21 ILE 0 219       9.380  -5.901 -11.422  1.00  0.00           H  
ATOM   3418 HG22 ILE 0 219      10.687  -6.508 -12.242  1.00  0.00           H  
ATOM   3419 HG23 ILE 0 219       9.101  -6.613 -13.091  1.00  0.00           H  
ATOM   3420 HG13 ILE 0 219       7.469  -8.876 -10.583  1.00  0.00           H  
ATOM   3421 HG12 ILE 0 219       7.064  -8.079 -12.029  1.00  0.00           H  
ATOM   3422 HD11 ILE 0 219       6.269  -6.900  -9.978  1.00  0.00           H  
ATOM   3423 HD12 ILE 0 219       8.006  -6.582  -9.493  1.00  0.00           H  
ATOM   3424 HD13 ILE 0 219       7.186  -5.876 -10.936  1.00  0.00           H  
ATOM   3425  N   PHE 0 220      12.325  -8.913 -11.880  1.00  0.00      R00  N  
ATOM   3426  CA  PHE 0 220      13.686  -8.742 -12.450  1.00  0.00      R00  C  
ATOM   3427  C   PHE 0 220      14.014  -9.874 -13.463  1.00  0.00      R00  C  
ATOM   3428  O   PHE 0 220      14.484  -9.556 -14.533  1.00  0.00      R00  O  
ATOM   3429  CB  PHE 0 220      14.712  -8.574 -11.320  1.00  0.00      R00  C  
ATOM   3430  CG  PHE 0 220      16.202  -8.808 -11.580  1.00  0.00      R00  C  
ATOM   3431  CD1 PHE 0 220      16.801 -10.017 -11.559  1.00  0.00      R00  C  
ATOM   3432  CD2 PHE 0 220      16.952  -7.723 -12.036  1.00  0.00      R00  C  
ATOM   3433  CE1 PHE 0 220      18.140 -10.136 -11.899  1.00  0.00      R00  C  
ATOM   3434  CE2 PHE 0 220      18.287  -7.879 -12.337  1.00  0.00      R00  C  
ATOM   3435  CZ  PHE 0 220      18.891  -9.064 -12.292  1.00  0.00      R00  C  
ATOM   3436  H   PHE 0 220      12.296  -8.803 -10.876  1.00  0.00      R00  H  
ATOM   3437  HA  PHE 0 220      13.729  -7.874 -13.109  1.00  0.00           H  
ATOM   3438  HB3 PHE 0 220      14.404  -9.247 -10.519  1.00  0.00           H  
ATOM   3439  HB2 PHE 0 220      14.607  -7.535 -11.007  1.00  0.00           H  
ATOM   3440  HD1 PHE 0 220      16.305 -10.914 -11.218  1.00  0.00           H  
ATOM   3441  HD2 PHE 0 220      16.499  -6.757 -12.201  1.00  0.00           H  
ATOM   3442  HE1 PHE 0 220      18.597 -11.110 -11.801  1.00  0.00           H  
ATOM   3443  HE2 PHE 0 220      18.959  -7.089 -12.637  1.00  0.00           H  
ATOM   3444  HZ  PHE 0 220      19.886  -9.263 -12.662  1.00  0.00           H  
ATOM   3445  N   VAL 0 221      13.652 -11.128 -13.162  1.00  0.00      R00  N  
ATOM   3446  CA  VAL 0 221      14.035 -12.284 -13.882  1.00  0.00      R00  C  
ATOM   3447  C   VAL 0 221      13.197 -12.337 -15.139  1.00  0.00      R00  C  
ATOM   3448  O   VAL 0 221      13.735 -12.347 -16.218  1.00  0.00      R00  O  
ATOM   3449  CB  VAL 0 221      13.839 -13.476 -12.964  1.00  0.00      R00  C  
ATOM   3450  CG1 VAL 0 221      13.743 -14.843 -13.634  1.00  0.00      R00  C  
ATOM   3451  CG2 VAL 0 221      14.932 -13.521 -11.937  1.00  0.00      R00  C  
ATOM   3452  H   VAL 0 221      13.291 -11.347 -12.244  1.00  0.00      R00  H  
ATOM   3453  HA  VAL 0 221      15.102 -12.234 -14.096  1.00  0.00           H  
ATOM   3454  HB  VAL 0 221      12.917 -13.555 -12.388  1.00  0.00           H  
ATOM   3455 HG11 VAL 0 221      13.816 -15.679 -12.938  1.00  0.00           H  
ATOM   3456 HG12 VAL 0 221      12.748 -14.970 -14.059  1.00  0.00           H  
ATOM   3457 HG13 VAL 0 221      14.462 -14.969 -14.444  1.00  0.00           H  
ATOM   3458 HG21 VAL 0 221      14.720 -14.311 -11.215  1.00  0.00           H  
ATOM   3459 HG22 VAL 0 221      15.941 -13.569 -12.347  1.00  0.00           H  
ATOM   3460 HG23 VAL 0 221      15.007 -12.568 -11.414  1.00  0.00           H  
ATOM   3461  N   PHE 0 222      11.855 -12.159 -15.033  1.00  0.00      R00  N  
ATOM   3462  CA  PHE 0 222      10.950 -11.839 -16.176  1.00  0.00      R00  C  
ATOM   3463  C   PHE 0 222      11.517 -10.779 -17.150  1.00  0.00      R00  C  
ATOM   3464  O   PHE 0 222      11.741 -10.920 -18.382  1.00  0.00      R00  O  
ATOM   3465  CB  PHE 0 222       9.501 -11.443 -15.601  1.00  0.00      R00  C  
ATOM   3466  CG  PHE 0 222       8.510 -12.571 -15.131  1.00  0.00      R00  C  
ATOM   3467  CD1 PHE 0 222       7.352 -12.184 -14.414  1.00  0.00      R00  C  
ATOM   3468  CD2 PHE 0 222       8.600 -13.891 -15.647  1.00  0.00      R00  C  
ATOM   3469  CE1 PHE 0 222       6.390 -13.159 -14.056  1.00  0.00      R00  C  
ATOM   3470  CE2 PHE 0 222       7.628 -14.809 -15.432  1.00  0.00      R00  C  
ATOM   3471  CZ  PHE 0 222       6.624 -14.449 -14.509  1.00  0.00      R00  C  
ATOM   3472  H   PHE 0 222      11.390 -12.114 -14.138  1.00  0.00      R00  H  
ATOM   3473  HA  PHE 0 222      10.880 -12.707 -16.832  1.00  0.00           H  
ATOM   3474  HB3 PHE 0 222       8.997 -10.889 -16.392  1.00  0.00           H  
ATOM   3475  HB2 PHE 0 222       9.562 -10.686 -14.820  1.00  0.00           H  
ATOM   3476  HD1 PHE 0 222       7.183 -11.141 -14.189  1.00  0.00           H  
ATOM   3477  HD2 PHE 0 222       9.300 -14.254 -16.386  1.00  0.00           H  
ATOM   3478  HE1 PHE 0 222       5.545 -12.946 -13.418  1.00  0.00           H  
ATOM   3479  HE2 PHE 0 222       7.713 -15.843 -15.731  1.00  0.00           H  
ATOM   3480  HZ  PHE 0 222       5.772 -15.086 -14.320  1.00  0.00           H  
ATOM   3481  N   TYR 0 223      11.767  -9.588 -16.602  1.00  0.00      R00  N  
ATOM   3482  CA  TYR 0 223      12.145  -8.425 -17.466  1.00  0.00      R00  C  
ATOM   3483  C   TYR 0 223      13.598  -8.485 -18.022  1.00  0.00      R00  C  
ATOM   3484  O   TYR 0 223      13.785  -7.847 -19.046  1.00  0.00      R00  O  
ATOM   3485  CB  TYR 0 223      11.897  -7.093 -16.615  1.00  0.00      R00  C  
ATOM   3486  CG  TYR 0 223      10.422  -6.621 -16.608  1.00  0.00      R00  C  
ATOM   3487  CD1 TYR 0 223      10.045  -5.372 -17.267  1.00  0.00      R00  C  
ATOM   3488  CE1 TYR 0 223       8.764  -4.884 -17.316  1.00  0.00      R00  C  
ATOM   3489  CD2 TYR 0 223       9.327  -7.337 -16.035  1.00  0.00      R00  C  
ATOM   3490  CE2 TYR 0 223       8.050  -6.766 -15.950  1.00  0.00      R00  C  
ATOM   3491  CZ  TYR 0 223       7.770  -5.534 -16.577  1.00  0.00      R00  C  
ATOM   3492  OH  TYR 0 223       6.475  -5.002 -16.508  1.00  0.00      R00  O  
ATOM   3493  H   TYR 0 223      11.760  -9.297 -15.635  1.00  0.00      R00  H  
ATOM   3494  HH  TYR 0 223       5.983  -5.521 -15.867  1.00  0.00      R00  H  
ATOM   3495  HA  TYR 0 223      11.546  -8.447 -18.376  1.00  0.00           H  
ATOM   3496  HB3 TYR 0 223      12.474  -6.344 -17.157  1.00  0.00           H  
ATOM   3497  HB2 TYR 0 223      12.373  -7.044 -15.636  1.00  0.00           H  
ATOM   3498  HD1 TYR 0 223      10.841  -4.909 -17.830  1.00  0.00           H  
ATOM   3499  HE1 TYR 0 223       8.573  -3.993 -17.897  1.00  0.00           H  
ATOM   3500  HD2 TYR 0 223       9.458  -8.309 -15.582  1.00  0.00           H  
ATOM   3501  HE2 TYR 0 223       7.220  -7.373 -15.622  1.00  0.00           H  
ATOM   3502  N   CYS 0 224      14.524  -9.246 -17.388  1.00  0.00      R00  N  
ATOM   3503  CA  CYS 0 224      15.932  -9.266 -17.857  1.00  0.00      R00  C  
ATOM   3504  C   CYS 0 224      16.017 -10.095 -19.176  1.00  0.00      R00  C  
ATOM   3505  O   CYS 0 224      16.755  -9.780 -20.077  1.00  0.00      R00  O  
ATOM   3506  CB  CYS 0 224      16.854  -9.868 -16.822  1.00  0.00      R00  C  
ATOM   3507  SG  CYS 0 224      17.171  -8.625 -15.555  1.00  0.00      R00  S  
ATOM   3508  H   CYS 0 224      14.282  -9.891 -16.649  1.00  0.00      R00  H  
ATOM   3509  HA  CYS 0 224      16.129  -8.231 -18.135  1.00  0.00           H  
ATOM   3510  HB3 CYS 0 224      17.893 -10.052 -17.097  1.00  0.00           H  
ATOM   3511  HB2 CYS 0 224      16.446 -10.776 -16.379  1.00  0.00           H  
ATOM   3512  HG  CYS 0 224      15.927  -8.725 -15.080  1.00  0.00           H  
ATOM   3513  N   LEU 0 225      15.121 -11.041 -19.287  1.00  0.00      R00  N  
ATOM   3514  CA  LEU 0 225      15.049 -11.887 -20.500  1.00  0.00      R00  C  
ATOM   3515  C   LEU 0 225      14.407 -11.145 -21.656  1.00  0.00      R00  C  
ATOM   3516  O   LEU 0 225      14.825 -11.425 -22.809  1.00  0.00      R00  O  
ATOM   3517  CB  LEU 0 225      14.339 -13.182 -20.034  1.00  0.00      R00  C  
ATOM   3518  CG  LEU 0 225      14.891 -13.937 -18.844  1.00  0.00      R00  C  
ATOM   3519  CD1 LEU 0 225      13.885 -14.997 -18.210  1.00  0.00      R00  C  
ATOM   3520  CD2 LEU 0 225      16.329 -14.467 -19.075  1.00  0.00      R00  C  
ATOM   3521  H   LEU 0 225      14.558 -11.354 -18.509  1.00  0.00      R00  H  
ATOM   3522  HA  LEU 0 225      16.082 -12.045 -20.809  1.00  0.00           H  
ATOM   3523  HB3 LEU 0 225      14.243 -13.867 -20.876  1.00  0.00           H  
ATOM   3524  HB2 LEU 0 225      13.285 -12.994 -19.833  1.00  0.00           H  
ATOM   3525  HG  LEU 0 225      15.144 -13.211 -18.071  1.00  0.00           H  
ATOM   3526 HD11 LEU 0 225      14.121 -15.095 -17.150  1.00  0.00           H  
ATOM   3527 HD12 LEU 0 225      12.841 -14.685 -18.242  1.00  0.00           H  
ATOM   3528 HD13 LEU 0 225      14.039 -16.002 -18.605  1.00  0.00           H  
ATOM   3529 HD21 LEU 0 225      16.385 -15.124 -19.943  1.00  0.00           H  
ATOM   3530 HD22 LEU 0 225      17.097 -13.731 -19.313  1.00  0.00           H  
ATOM   3531 HD23 LEU 0 225      16.696 -14.970 -18.180  1.00  0.00           H  
ATOM   3532  N   VAL 0 226      13.486 -10.215 -21.374  1.00  0.00      R00  N  
ATOM   3533  CA  VAL 0 226      12.822  -9.307 -22.370  1.00  0.00      R00  C  
ATOM   3534  C   VAL 0 226      13.883  -8.353 -22.911  1.00  0.00      R00  C  
ATOM   3535  O   VAL 0 226      13.951  -8.273 -24.149  1.00  0.00      R00  O  
ATOM   3536  CB  VAL 0 226      11.611  -8.449 -21.906  1.00  0.00      R00  C  
ATOM   3537  CG1 VAL 0 226      11.138  -7.472 -22.977  1.00  0.00      R00  C  
ATOM   3538  CG2 VAL 0 226      10.482  -9.352 -21.418  1.00  0.00      R00  C  
ATOM   3539  H   VAL 0 226      13.119 -10.286 -20.436  1.00  0.00      R00  H  
ATOM   3540  HA  VAL 0 226      12.445  -9.806 -23.262  1.00  0.00           H  
ATOM   3541  HB  VAL 0 226      11.861  -7.804 -21.064  1.00  0.00           H  
ATOM   3542 HG11 VAL 0 226      10.937  -8.025 -23.895  1.00  0.00           H  
ATOM   3543 HG12 VAL 0 226      10.146  -7.184 -22.629  1.00  0.00           H  
ATOM   3544 HG13 VAL 0 226      11.718  -6.553 -23.066  1.00  0.00           H  
ATOM   3545 HG21 VAL 0 226       9.630  -8.765 -21.076  1.00  0.00           H  
ATOM   3546 HG22 VAL 0 226      10.103 -10.044 -22.169  1.00  0.00           H  
ATOM   3547 HG23 VAL 0 226      10.654  -9.985 -20.547  1.00  0.00           H  
ATOM   3548  N   ILE 0 227      14.667  -7.778 -22.022  1.00  0.00      R00  N  
ATOM   3549  CA  ILE 0 227      15.745  -6.820 -22.278  1.00  0.00      R00  C  
ATOM   3550  C   ILE 0 227      17.052  -7.430 -22.965  1.00  0.00      R00  C  
ATOM   3551  O   ILE 0 227      17.534  -6.653 -23.794  1.00  0.00      R00  O  
ATOM   3552  CB  ILE 0 227      16.067  -5.956 -21.009  1.00  0.00      R00  C  
ATOM   3553  CG2 ILE 0 227      17.457  -5.434 -20.760  1.00  0.00      R00  C  
ATOM   3554  CG1 ILE 0 227      14.923  -4.928 -20.868  1.00  0.00      R00  C  
ATOM   3555  CD1 ILE 0 227      14.969  -4.142 -19.582  1.00  0.00      R00  C  
ATOM   3556  H   ILE 0 227      14.419  -7.909 -21.051  1.00  0.00      R00  H  
ATOM   3557  HA  ILE 0 227      15.411  -6.090 -23.015  1.00  0.00           H  
ATOM   3558  HB  ILE 0 227      15.986  -6.595 -20.129  1.00  0.00           H  
ATOM   3559 HG21 ILE 0 227      17.315  -4.767 -19.909  1.00  0.00           H  
ATOM   3560 HG22 ILE 0 227      18.052  -6.303 -20.479  1.00  0.00           H  
ATOM   3561 HG23 ILE 0 227      18.076  -4.919 -21.495  1.00  0.00           H  
ATOM   3562 HG13 ILE 0 227      13.983  -5.470 -20.970  1.00  0.00           H  
ATOM   3563 HG12 ILE 0 227      15.000  -4.208 -21.683  1.00  0.00           H  
ATOM   3564 HD11 ILE 0 227      15.393  -4.728 -18.766  1.00  0.00           H  
ATOM   3565 HD12 ILE 0 227      15.359  -3.129 -19.681  1.00  0.00           H  
ATOM   3566 HD13 ILE 0 227      13.976  -3.862 -19.231  1.00  0.00           H  
ATOM   3567  N   ARG 0 228      17.361  -8.744 -22.823  1.00  0.00      R00  N  
ATOM   3568  CA  ARG 0 228      18.392  -9.465 -23.660  1.00  0.00      R00  C  
ATOM   3569  C   ARG 0 228      17.740  -9.954 -24.960  1.00  0.00      R00  C  
ATOM   3570  O   ARG 0 228      18.568 -10.105 -25.820  1.00  0.00      R00  O  
ATOM   3571  CB  ARG 0 228      18.910 -10.575 -22.820  1.00  0.00      R00  C  
ATOM   3572  CG  ARG 0 228      19.695 -10.067 -21.541  1.00  0.00      R00  C  
ATOM   3573  CD  ARG 0 228      20.108 -11.205 -20.565  1.00  0.00      R00  C  
ATOM   3574  NE  ARG 0 228      20.998 -12.181 -21.075  1.00  0.00      R00  N  
ATOM   3575  CZ  ARG 0 228      22.317 -12.053 -21.260  1.00  0.00      R00  C  
ATOM   3576  NH1 ARG 0 228      23.072 -13.023 -21.774  1.00  0.00      R00  N  
ATOM   3577  NH2 ARG 0 228      22.908 -10.901 -21.081  1.00  0.00      R00  N1+
ATOM   3578  H   ARG 0 228      16.964  -9.385 -22.151  1.00  0.00      R00  H  
ATOM   3579  HE  ARG 0 228      20.489 -13.000 -21.373  1.00  0.00      R00  H  
ATOM   3580 HH11 ARG 0 228      24.062 -12.856 -21.884  1.00  0.00      R00  H  
ATOM   3581 HH12 ARG 0 228      22.784 -13.947 -22.063  1.00  0.00      R00  H  
ATOM   3582 HH21 ARG 0 228      23.781 -10.718 -21.555  1.00  0.00      R00  H  
ATOM   3583 HH22 ARG 0 228      22.433 -10.044 -20.835  1.00  0.00      R00  H  
ATOM   3584  HA  ARG 0 228      19.108  -8.723 -24.014  1.00  0.00           H  
ATOM   3585  HB3 ARG 0 228      19.533 -11.243 -23.414  1.00  0.00           H  
ATOM   3586  HB2 ARG 0 228      18.043 -11.154 -22.504  1.00  0.00           H  
ATOM   3587  HG3 ARG 0 228      19.231  -9.253 -20.985  1.00  0.00           H  
ATOM   3588  HG2 ARG 0 228      20.603  -9.593 -21.914  1.00  0.00           H  
ATOM   3589  HD3 ARG 0 228      19.273 -11.892 -20.427  1.00  0.00           H  
ATOM   3590  HD2 ARG 0 228      20.262 -10.786 -19.571  1.00  0.00           H  
ATOM   3591  N   LYS 0 229      16.425 -10.061 -24.980  1.00  0.00      R00  N  
ATOM   3592  CA  LYS 0 229      15.820 -10.391 -26.302  1.00  0.00      R00  C  
ATOM   3593  C   LYS 0 229      15.630  -9.222 -27.253  1.00  0.00      R00  C  
ATOM   3594  O   LYS 0 229      15.751  -9.349 -28.521  1.00  0.00      R00  O  
ATOM   3595  CB  LYS 0 229      14.560 -11.262 -26.093  1.00  0.00      R00  C  
ATOM   3596  CG  LYS 0 229      13.650 -11.778 -27.350  1.00  0.00      R00  C  
ATOM   3597  CD  LYS 0 229      12.833 -13.057 -27.028  1.00  0.00      R00  C  
ATOM   3598  CE  LYS 0 229      13.479 -14.395 -27.465  1.00  0.00      R00  C  
ATOM   3599  NZ  LYS 0 229      13.782 -14.332 -28.889  1.00  0.00      R00  N1+
ATOM   3600  H   LYS 0 229      15.827  -9.984 -24.170  1.00  0.00      R00  H  
ATOM   3601  HZ1 LYS 0 229      14.503 -13.632 -28.988  1.00  0.00      R00  H  
ATOM   3602  HZ2 LYS 0 229      14.177 -15.204 -29.212  1.00  0.00      R00  H  
ATOM   3603  HZ3 LYS 0 229      12.957 -14.162 -29.447  1.00  0.00      R00  H  
ATOM   3604  HA  LYS 0 229      16.537 -10.916 -26.934  1.00  0.00           H  
ATOM   3605  HB3 LYS 0 229      13.909 -10.809 -25.346  1.00  0.00           H  
ATOM   3606  HB2 LYS 0 229      14.984 -12.140 -25.605  1.00  0.00           H  
ATOM   3607  HG3 LYS 0 229      14.410 -11.927 -28.117  1.00  0.00           H  
ATOM   3608  HG2 LYS 0 229      12.933 -11.015 -27.653  1.00  0.00           H  
ATOM   3609  HD3 LYS 0 229      11.914 -12.936 -27.602  1.00  0.00           H  
ATOM   3610  HD2 LYS 0 229      12.459 -12.989 -26.007  1.00  0.00           H  
ATOM   3611  HE3 LYS 0 229      12.758 -15.191 -27.278  1.00  0.00           H  
ATOM   3612  HE2 LYS 0 229      14.381 -14.602 -26.889  1.00  0.00           H  
ATOM   3613  N   LEU 0 230      15.497  -8.002 -26.717  1.00  0.00      R00  N  
ATOM   3614  CA  LEU 0 230      15.535  -6.661 -27.361  1.00  0.00      R00  C  
ATOM   3615  C   LEU 0 230      16.982  -6.273 -27.675  1.00  0.00      R00  C  
ATOM   3616  O   LEU 0 230      17.246  -5.246 -28.263  1.00  0.00      R00  O  
ATOM   3617  CB  LEU 0 230      14.738  -5.628 -26.529  1.00  0.00      R00  C  
ATOM   3618  CG  LEU 0 230      13.209  -5.823 -26.600  1.00  0.00      R00  C  
ATOM   3619  CD1 LEU 0 230      12.535  -4.879 -25.583  1.00  0.00      R00  C  
ATOM   3620  CD2 LEU 0 230      12.650  -5.553 -28.037  1.00  0.00      R00  C  
ATOM   3621  H   LEU 0 230      15.369  -7.845 -25.727  1.00  0.00      R00  H  
ATOM   3622  HA  LEU 0 230      15.040  -6.861 -28.312  1.00  0.00           H  
ATOM   3623  HB3 LEU 0 230      15.023  -4.641 -26.894  1.00  0.00           H  
ATOM   3624  HB2 LEU 0 230      15.058  -5.756 -25.495  1.00  0.00           H  
ATOM   3625  HG  LEU 0 230      12.895  -6.806 -26.250  1.00  0.00           H  
ATOM   3626 HD11 LEU 0 230      11.901  -4.212 -26.168  1.00  0.00           H  
ATOM   3627 HD12 LEU 0 230      11.999  -5.324 -24.745  1.00  0.00           H  
ATOM   3628 HD13 LEU 0 230      13.240  -4.195 -25.111  1.00  0.00           H  
ATOM   3629 HD21 LEU 0 230      13.357  -4.941 -28.596  1.00  0.00           H  
ATOM   3630 HD22 LEU 0 230      12.644  -6.536 -28.508  1.00  0.00           H  
ATOM   3631 HD23 LEU 0 230      11.624  -5.203 -28.143  1.00  0.00           H  
ATOM   3632  N   LYS 0 231      17.971  -7.089 -27.293  1.00  0.00      R00  N  
ATOM   3633  CA  LYS 0 231      19.403  -6.710 -27.452  1.00  0.00      R00  C  
ATOM   3634  C   LYS 0 231      20.162  -7.306 -28.677  1.00  0.00      R00  C  
ATOM   3635  O   LYS 0 231      19.635  -8.334 -29.151  1.00  0.00      R00  O  
ATOM   3636  CB  LYS 0 231      20.183  -7.023 -26.059  1.00  0.00      R00  C  
ATOM   3637  CG  LYS 0 231      21.553  -6.341 -25.973  1.00  0.00      R00  C  
ATOM   3638  CD  LYS 0 231      22.373  -6.943 -24.788  1.00  0.00      R00  C  
ATOM   3639  CE  LYS 0 231      23.814  -6.376 -24.784  1.00  0.00      R00  C  
ATOM   3640  NZ  LYS 0 231      24.769  -6.947 -25.763  1.00  0.00      R00  N1+
ATOM   3641  H   LYS 0 231      17.943  -7.883 -26.669  1.00  0.00      R00  H  
ATOM   3642  HZ1 LYS 0 231      25.663  -6.479 -25.709  1.00  0.00      R00  H  
ATOM   3643  HZ2 LYS 0 231      24.928  -7.921 -25.549  1.00  0.00      R00  H  
ATOM   3644  HZ3 LYS 0 231      24.403  -6.878 -26.702  1.00  0.00      R00  H  
ATOM   3645  HA  LYS 0 231      19.525  -5.648 -27.667  1.00  0.00           H  
ATOM   3646  HB3 LYS 0 231      20.192  -8.108 -25.959  1.00  0.00           H  
ATOM   3647  HB2 LYS 0 231      19.653  -6.677 -25.172  1.00  0.00           H  
ATOM   3648  HG3 LYS 0 231      21.484  -5.255 -25.905  1.00  0.00           H  
ATOM   3649  HG2 LYS 0 231      22.064  -6.494 -26.923  1.00  0.00           H  
ATOM   3650  HD3 LYS 0 231      22.433  -8.001 -25.042  1.00  0.00           H  
ATOM   3651  HD2 LYS 0 231      21.960  -6.976 -23.780  1.00  0.00           H  
ATOM   3652  HE3 LYS 0 231      24.168  -6.539 -23.767  1.00  0.00           H  
ATOM   3653  HE2 LYS 0 231      23.723  -5.290 -24.804  1.00  0.00           H  
ATOM   3654  N   THR 0 232      21.249  -6.681 -29.184  1.00  0.00      R00  N  
ATOM   3655  CA  THR 0 232      22.028  -7.334 -30.172  1.00  0.00      R00  C  
ATOM   3656  C   THR 0 232      23.458  -7.619 -29.602  1.00  0.00      R00  C  
ATOM   3657  O   THR 0 232      23.705  -7.418 -28.384  1.00  0.00      R00  O  
ATOM   3658  CB  THR 0 232      22.067  -6.491 -31.478  1.00  0.00      R00  C  
ATOM   3659  OG1 THR 0 232      22.727  -7.148 -32.580  1.00  0.00      R00  O  
ATOM   3660  CG2 THR 0 232      22.774  -5.214 -31.319  1.00  0.00      R00  C  
ATOM   3661  H   THR 0 232      21.639  -5.855 -28.753  1.00  0.00      R00  H  
ATOM   3662  HG1 THR 0 232      22.388  -6.803 -33.409  1.00  0.00      R00  H  
ATOM   3663  HA  THR 0 232      21.698  -8.362 -30.326  1.00  0.00           H  
ATOM   3664  HB  THR 0 232      21.095  -6.122 -31.806  1.00  0.00           H  
ATOM   3665 HG21 THR 0 232      23.774  -5.200 -30.887  1.00  0.00           H  
ATOM   3666 HG22 THR 0 232      22.892  -4.681 -32.263  1.00  0.00           H  
ATOM   3667 HG23 THR 0 232      22.167  -4.513 -30.746  1.00  0.00           H  
ATOM   3668  N   VAL 0 233      24.319  -8.040 -30.455  1.00  0.00      R00  N  
ATOM   3669  CA  VAL 0 233      25.741  -8.265 -30.107  1.00  0.00      R00  C  
ATOM   3670  C   VAL 0 233      26.571  -7.029 -29.823  1.00  0.00      R00  C  
ATOM   3671  O   VAL 0 233      26.386  -5.983 -30.400  1.00  0.00      R00  O  
ATOM   3672  CB  VAL 0 233      26.389  -9.011 -31.310  1.00  0.00      R00  C  
ATOM   3673  CG1 VAL 0 233      25.632 -10.306 -31.669  1.00  0.00      R00  C  
ATOM   3674  CG2 VAL 0 233      26.549  -8.128 -32.581  1.00  0.00      R00  C  
ATOM   3675  H   VAL 0 233      24.095  -7.930 -31.434  1.00  0.00      R00  H  
ATOM   3676  HA  VAL 0 233      25.740  -8.972 -29.277  1.00  0.00           H  
ATOM   3677  HB  VAL 0 233      27.416  -9.203 -30.997  1.00  0.00           H  
ATOM   3678 HG11 VAL 0 233      26.284 -10.926 -32.284  1.00  0.00           H  
ATOM   3679 HG12 VAL 0 233      25.442 -10.845 -30.741  1.00  0.00           H  
ATOM   3680 HG13 VAL 0 233      24.730  -9.948 -32.166  1.00  0.00           H  
ATOM   3681 HG21 VAL 0 233      26.915  -8.552 -33.516  1.00  0.00           H  
ATOM   3682 HG22 VAL 0 233      25.531  -7.807 -32.805  1.00  0.00           H  
ATOM   3683 HG23 VAL 0 233      27.227  -7.277 -32.525  1.00  0.00           H  
ATOM   3684  N   GLY 0 234      27.477  -7.109 -28.787  1.00  0.00      R00  N  
ATOM   3685  CA  GLY 0 234      28.500  -6.135 -28.386  1.00  0.00      R00  C  
ATOM   3686  C   GLY 0 234      29.049  -5.264 -29.535  1.00  0.00      R00  C  
ATOM   3687  O   GLY 0 234      29.039  -4.036 -29.473  1.00  0.00      R00  O  
ATOM   3688  H   GLY 0 234      27.606  -8.098 -28.627  1.00  0.00      R00  H  
ATOM   3689  HA3 GLY 0 234      29.265  -6.573 -27.745  1.00  0.00           H  
ATOM   3690  HA2 GLY 0 234      27.873  -5.458 -27.807  1.00  0.00           H  
ATOM   3691  N   PRO 0 235      29.510  -5.901 -30.617  1.00  0.00      R00  N  
ATOM   3692  CA  PRO 0 235      30.051  -5.112 -31.753  1.00  0.00      R00  C  
ATOM   3693  C   PRO 0 235      29.056  -4.127 -32.501  1.00  0.00      R00  C  
ATOM   3694  O   PRO 0 235      29.499  -3.426 -33.371  1.00  0.00      R00  O  
ATOM   3695  CD  PRO 0 235      29.816  -7.350 -30.674  1.00  0.00      R00  C  
ATOM   3696  CB  PRO 0 235      30.606  -6.243 -32.648  1.00  0.00      R00  C  
ATOM   3697  CG  PRO 0 235      30.950  -7.413 -31.676  1.00  0.00      R00  C  
ATOM   3698  HD2 PRO 0 235      29.056  -7.851 -31.273  1.00  0.00           H  
ATOM   3699  HD3 PRO 0 235      30.006  -7.834 -29.716  1.00  0.00           H  
ATOM   3700  HA  PRO 0 235      30.805  -4.510 -31.244  1.00  0.00           H  
ATOM   3701  HB3 PRO 0 235      31.565  -6.009 -33.111  1.00  0.00           H  
ATOM   3702  HB2 PRO 0 235      29.870  -6.554 -33.389  1.00  0.00           H  
ATOM   3703  HG2 PRO 0 235      31.118  -8.314 -32.265  1.00  0.00           H  
ATOM   3704  HG3 PRO 0 235      31.914  -7.423 -31.168  1.00  0.00           H  
ATOM   3705  N   LYS 0 236      27.744  -4.158 -32.086  1.00  0.00      R00  N  
ATOM   3706  CA  LYS 0 236      26.670  -3.390 -32.666  1.00  0.00      R00  C  
ATOM   3707  C   LYS 0 236      25.878  -2.693 -31.552  1.00  0.00      R00  C  
ATOM   3708  O   LYS 0 236      25.969  -3.209 -30.433  1.00  0.00      R00  O  
ATOM   3709  CB  LYS 0 236      25.774  -4.386 -33.445  1.00  0.00      R00  C  
ATOM   3710  CG  LYS 0 236      26.423  -4.742 -34.762  1.00  0.00      R00  C  
ATOM   3711  CD  LYS 0 236      25.620  -5.773 -35.586  1.00  0.00      R00  C  
ATOM   3712  CE  LYS 0 236      26.537  -6.598 -36.485  1.00  0.00      R00  C  
ATOM   3713  NZ  LYS 0 236      25.650  -7.432 -37.375  1.00  0.00      R00  N1+
ATOM   3714  H   LYS 0 236      27.438  -4.600 -31.232  1.00  0.00      R00  H  
ATOM   3715  HZ1 LYS 0 236      25.219  -6.752 -37.985  1.00  0.00      R00  H  
ATOM   3716  HZ2 LYS 0 236      26.247  -8.035 -37.922  1.00  0.00      R00  H  
ATOM   3717  HZ3 LYS 0 236      25.109  -8.034 -36.772  1.00  0.00      R00  H  
ATOM   3718  HA  LYS 0 236      26.963  -2.580 -33.333  1.00  0.00           H  
ATOM   3719  HB3 LYS 0 236      24.799  -3.927 -33.611  1.00  0.00           H  
ATOM   3720  HB2 LYS 0 236      25.559  -5.226 -32.785  1.00  0.00           H  
ATOM   3721  HG3 LYS 0 236      27.491  -4.953 -34.705  1.00  0.00           H  
ATOM   3722  HG2 LYS 0 236      26.490  -3.790 -35.288  1.00  0.00           H  
ATOM   3723  HD3 LYS 0 236      24.867  -5.277 -36.198  1.00  0.00           H  
ATOM   3724  HD2 LYS 0 236      25.051  -6.369 -34.871  1.00  0.00           H  
ATOM   3725  HE3 LYS 0 236      27.193  -7.200 -35.856  1.00  0.00           H  
ATOM   3726  HE2 LYS 0 236      27.130  -5.839 -36.996  1.00  0.00           H  
ATOM   3727  N   ASN 0 237      25.137  -1.602 -31.898  1.00  0.00      R00  N  
ATOM   3728  CA  ASN 0 237      24.050  -0.975 -31.185  1.00  0.00      R00  C  
ATOM   3729  C   ASN 0 237      22.777  -1.535 -31.869  1.00  0.00      R00  C  
ATOM   3730  O   ASN 0 237      22.803  -1.935 -33.055  1.00  0.00      R00  O  
ATOM   3731  CB  ASN 0 237      24.159   0.487 -31.364  1.00  0.00      R00  C  
ATOM   3732  CG  ASN 0 237      25.326   1.273 -30.702  1.00  0.00      R00  C  
ATOM   3733  OD1 ASN 0 237      26.178   1.838 -31.412  1.00  0.00      R00  O  
ATOM   3734  ND2 ASN 0 237      25.334   1.277 -29.380  1.00  0.00      R00  N  
ATOM   3735  H   ASN 0 237      24.998  -1.428 -32.884  1.00  0.00      R00  H  
ATOM   3736 HD21 ASN 0 237      26.076   1.837 -28.986  1.00  0.00      R00  H  
ATOM   3737 HD22 ASN 0 237      24.651   0.869 -28.758  1.00  0.00      R00  H  
ATOM   3738  HA  ASN 0 237      24.106  -1.275 -30.138  1.00  0.00           H  
ATOM   3739  HB3 ASN 0 237      23.329   1.055 -30.945  1.00  0.00           H  
ATOM   3740  HB2 ASN 0 237      24.090   0.748 -32.419  1.00  0.00           H  
ATOM   3741  N   LYS 0 238      21.724  -1.577 -31.063  1.00  0.00      R00  N  
ATOM   3742  CA  LYS 0 238      20.374  -2.078 -31.484  1.00  0.00      R00  C  
ATOM   3743  C   LYS 0 238      19.583  -1.084 -32.444  1.00  0.00      R00  C  
ATOM   3744  O   LYS 0 238      19.792   0.136 -32.461  1.00  0.00      R00  O  
ATOM   3745  CB  LYS 0 238      19.564  -2.375 -30.270  1.00  0.00      R00  C  
ATOM   3746  CG  LYS 0 238      19.142  -1.183 -29.298  1.00  0.00      R00  C  
ATOM   3747  CD  LYS 0 238      18.211  -1.550 -28.126  1.00  0.00      R00  C  
ATOM   3748  CE  LYS 0 238      18.837  -2.089 -26.854  1.00  0.00      R00  C  
ATOM   3749  NZ  LYS 0 238      19.728  -1.174 -26.257  1.00  0.00      R00  N1+
ATOM   3750  H   LYS 0 238      21.692  -1.339 -30.082  1.00  0.00      R00  H  
ATOM   3751  HZ1 LYS 0 238      20.559  -0.924 -26.773  1.00  0.00      R00  H  
ATOM   3752  HZ2 LYS 0 238      19.358  -0.295 -25.925  1.00  0.00      R00  H  
ATOM   3753  HZ3 LYS 0 238      20.205  -1.559 -25.454  1.00  0.00      R00  H  
ATOM   3754  HA  LYS 0 238      20.594  -2.992 -32.035  1.00  0.00           H  
ATOM   3755  HB3 LYS 0 238      20.101  -3.066 -29.620  1.00  0.00           H  
ATOM   3756  HB2 LYS 0 238      18.595  -2.760 -30.588  1.00  0.00           H  
ATOM   3757  HG3 LYS 0 238      18.538  -0.513 -29.911  1.00  0.00           H  
ATOM   3758  HG2 LYS 0 238      20.050  -0.694 -28.945  1.00  0.00           H  
ATOM   3759  HD3 LYS 0 238      17.508  -2.302 -28.485  1.00  0.00           H  
ATOM   3760  HD2 LYS 0 238      17.606  -0.674 -27.892  1.00  0.00           H  
ATOM   3761  HE3 LYS 0 238      19.366  -3.030 -27.005  1.00  0.00           H  
ATOM   3762  HE2 LYS 0 238      18.104  -2.426 -26.122  1.00  0.00           H  
ATOM   3763  N   SER 0 239      18.559  -1.576 -33.153  1.00  0.00      R00  N  
ATOM   3764  CA  SER 0 239      17.621  -0.805 -34.025  1.00  0.00      R00  C  
ATOM   3765  C   SER 0 239      16.658   0.101 -33.209  1.00  0.00      R00  C  
ATOM   3766  O   SER 0 239      16.277  -0.261 -32.115  1.00  0.00      R00  O  
ATOM   3767  CB  SER 0 239      17.016  -1.825 -35.043  1.00  0.00      R00  C  
ATOM   3768  OG  SER 0 239      16.276  -2.808 -34.384  1.00  0.00      R00  O  
ATOM   3769  H   SER 0 239      18.484  -2.583 -33.154  1.00  0.00      R00  H  
ATOM   3770  HG  SER 0 239      16.875  -3.525 -34.164  1.00  0.00      R00  H  
ATOM   3771  HA  SER 0 239      18.212  -0.076 -34.579  1.00  0.00           H  
ATOM   3772  HB3 SER 0 239      17.837  -2.251 -35.619  1.00  0.00           H  
ATOM   3773  HB2 SER 0 239      16.369  -1.275 -35.726  1.00  0.00           H  
ATOM   3774  N   LYS 0 240      16.149   1.143 -33.886  1.00  0.00      R00  N  
ATOM   3775  CA  LYS 0 240      15.395   2.246 -33.308  1.00  0.00      R00  C  
ATOM   3776  C   LYS 0 240      14.152   1.788 -32.582  1.00  0.00      R00  C  
ATOM   3777  O   LYS 0 240      14.008   2.060 -31.400  1.00  0.00      R00  O  
ATOM   3778  CB  LYS 0 240      15.127   3.377 -34.413  1.00  0.00      R00  C  
ATOM   3779  CG  LYS 0 240      14.249   4.522 -33.997  1.00  0.00      R00  C  
ATOM   3780  CD  LYS 0 240      13.944   5.421 -35.120  1.00  0.00      R00  C  
ATOM   3781  CE  LYS 0 240      15.103   6.316 -35.514  1.00  0.00      R00  C  
ATOM   3782  NZ  LYS 0 240      15.140   6.738 -36.963  1.00  0.00      R00  N1+
ATOM   3783  H   LYS 0 240      16.356   1.113 -34.874  1.00  0.00      R00  H  
ATOM   3784  HZ1 LYS 0 240      14.473   7.472 -37.153  1.00  0.00      R00  H  
ATOM   3785  HZ2 LYS 0 240      16.119   6.959 -37.084  1.00  0.00      R00  H  
ATOM   3786  HZ3 LYS 0 240      14.985   5.953 -37.579  1.00  0.00      R00  H  
ATOM   3787  HA  LYS 0 240      16.064   2.735 -32.600  1.00  0.00           H  
ATOM   3788  HB3 LYS 0 240      14.548   2.900 -35.205  1.00  0.00           H  
ATOM   3789  HB2 LYS 0 240      16.101   3.665 -34.809  1.00  0.00           H  
ATOM   3790  HG3 LYS 0 240      14.855   4.944 -33.195  1.00  0.00           H  
ATOM   3791  HG2 LYS 0 240      13.346   4.118 -33.542  1.00  0.00           H  
ATOM   3792  HD3 LYS 0 240      13.098   5.998 -34.746  1.00  0.00           H  
ATOM   3793  HD2 LYS 0 240      13.474   4.950 -35.983  1.00  0.00           H  
ATOM   3794  HE3 LYS 0 240      16.064   5.832 -35.343  1.00  0.00           H  
ATOM   3795  HE2 LYS 0 240      15.117   7.133 -34.792  1.00  0.00           H  
ATOM   3796  N   GLU 0 241      13.318   0.971 -33.259  1.00  0.00      R00  N  
ATOM   3797  CA  GLU 0 241      11.991   0.578 -32.747  1.00  0.00      R00  C  
ATOM   3798  C   GLU 0 241      12.103  -0.530 -31.623  1.00  0.00      R00  C  
ATOM   3799  O   GLU 0 241      11.396  -0.475 -30.652  1.00  0.00      R00  O  
ATOM   3800  CB  GLU 0 241      11.104   0.109 -34.023  1.00  0.00      R00  C  
ATOM   3801  CG  GLU 0 241      10.559   1.345 -34.752  1.00  0.00      R00  C  
ATOM   3802  CD  GLU 0 241       9.543   2.316 -34.186  1.00  0.00      R00  C  
ATOM   3803  OE1 GLU 0 241       9.075   3.189 -34.975  1.00  0.00      R00  O  
ATOM   3804  OE2 GLU 0 241       9.214   2.188 -32.962  1.00  0.00      R00  O1-
ATOM   3805  H   GLU 0 241      13.712   0.522 -34.074  1.00  0.00      R00  H  
ATOM   3806  HA  GLU 0 241      11.472   1.418 -32.286  1.00  0.00           H  
ATOM   3807  HB3 GLU 0 241      10.368  -0.617 -33.677  1.00  0.00           H  
ATOM   3808  HB2 GLU 0 241      11.706  -0.436 -34.749  1.00  0.00           H  
ATOM   3809  HG3 GLU 0 241      10.048   0.948 -35.629  1.00  0.00           H  
ATOM   3810  HG2 GLU 0 241      11.394   1.938 -35.126  1.00  0.00           H  
ATOM   3811  N   LYS 0 242      13.188  -1.340 -31.716  1.00  0.00      R00  N  
ATOM   3812  CA  LYS 0 242      13.588  -2.101 -30.513  1.00  0.00      R00  C  
ATOM   3813  C   LYS 0 242      14.056  -1.222 -29.366  1.00  0.00      R00  C  
ATOM   3814  O   LYS 0 242      13.776  -1.517 -28.209  1.00  0.00      R00  O  
ATOM   3815  CB  LYS 0 242      14.444  -3.353 -30.849  1.00  0.00      R00  C  
ATOM   3816  CG  LYS 0 242      13.758  -4.302 -31.924  1.00  0.00      R00  C  
ATOM   3817  CD  LYS 0 242      14.366  -5.743 -32.076  1.00  0.00      R00  C  
ATOM   3818  CE  LYS 0 242      13.649  -6.652 -33.185  1.00  0.00      R00  C  
ATOM   3819  NZ  LYS 0 242      14.235  -7.977 -33.154  1.00  0.00      R00  N1+
ATOM   3820  H   LYS 0 242      13.745  -1.338 -32.559  1.00  0.00      R00  H  
ATOM   3821  HZ1 LYS 0 242      13.816  -8.710 -33.708  1.00  0.00      R00  H  
ATOM   3822  HZ2 LYS 0 242      15.184  -7.870 -33.484  1.00  0.00      R00  H  
ATOM   3823  HZ3 LYS 0 242      14.183  -8.344 -32.214  1.00  0.00      R00  H  
ATOM   3824  HA  LYS 0 242      12.716  -2.548 -30.035  1.00  0.00           H  
ATOM   3825  HB3 LYS 0 242      14.532  -3.859 -29.887  1.00  0.00           H  
ATOM   3826  HB2 LYS 0 242      15.486  -3.167 -31.110  1.00  0.00           H  
ATOM   3827  HG3 LYS 0 242      13.813  -3.802 -32.891  1.00  0.00           H  
ATOM   3828  HG2 LYS 0 242      12.689  -4.320 -31.712  1.00  0.00           H  
ATOM   3829  HD3 LYS 0 242      14.394  -6.141 -31.062  1.00  0.00           H  
ATOM   3830  HD2 LYS 0 242      15.422  -5.712 -32.343  1.00  0.00           H  
ATOM   3831  HE3 LYS 0 242      13.906  -6.172 -34.129  1.00  0.00           H  
ATOM   3832  HE2 LYS 0 242      12.577  -6.613 -32.992  1.00  0.00           H  
ATOM   3833  N   LYS 0 243      14.807  -0.185 -29.614  1.00  0.00      R00  N  
ATOM   3834  CA  LYS 0 243      15.192   0.877 -28.644  1.00  0.00      R00  C  
ATOM   3835  C   LYS 0 243      13.996   1.595 -27.999  1.00  0.00      R00  C  
ATOM   3836  O   LYS 0 243      14.005   1.864 -26.824  1.00  0.00      R00  O  
ATOM   3837  CB  LYS 0 243      16.237   1.800 -29.264  1.00  0.00      R00  C  
ATOM   3838  CG  LYS 0 243      16.396   3.199 -28.685  1.00  0.00      R00  C  
ATOM   3839  CD  LYS 0 243      17.578   3.989 -29.238  1.00  0.00      R00  C  
ATOM   3840  CE  LYS 0 243      19.026   3.573 -28.882  1.00  0.00      R00  C  
ATOM   3841  NZ  LYS 0 243      19.435   3.862 -27.536  1.00  0.00      R00  N1+
ATOM   3842  H   LYS 0 243      14.855   0.062 -30.592  1.00  0.00      R00  H  
ATOM   3843  HZ1 LYS 0 243      19.125   4.771 -27.221  1.00  0.00      R00  H  
ATOM   3844  HZ2 LYS 0 243      19.039   3.203 -26.881  1.00  0.00      R00  H  
ATOM   3845  HZ3 LYS 0 243      20.427   3.736 -27.392  1.00  0.00      R00  H  
ATOM   3846  HA  LYS 0 243      15.674   0.386 -27.799  1.00  0.00           H  
ATOM   3847  HB3 LYS 0 243      16.226   1.911 -30.349  1.00  0.00           H  
ATOM   3848  HB2 LYS 0 243      17.219   1.331 -29.299  1.00  0.00           H  
ATOM   3849  HG3 LYS 0 243      16.594   3.067 -27.621  1.00  0.00           H  
ATOM   3850  HG2 LYS 0 243      15.440   3.690 -28.863  1.00  0.00           H  
ATOM   3851  HD3 LYS 0 243      17.481   5.035 -28.946  1.00  0.00           H  
ATOM   3852  HD2 LYS 0 243      17.459   4.039 -30.320  1.00  0.00           H  
ATOM   3853  HE3 LYS 0 243      19.772   4.150 -29.429  1.00  0.00           H  
ATOM   3854  HE2 LYS 0 243      19.076   2.520 -29.159  1.00  0.00           H  
ATOM   3855  N   ARG 0 244      13.013   1.889 -28.805  1.00  0.00      R00  N  
ATOM   3856  CA  ARG 0 244      11.808   2.516 -28.232  1.00  0.00      R00  C  
ATOM   3857  C   ARG 0 244      11.059   1.619 -27.375  1.00  0.00      R00  C  
ATOM   3858  O   ARG 0 244      10.656   1.952 -26.264  1.00  0.00      R00  O  
ATOM   3859  CB  ARG 0 244      10.894   3.187 -29.359  1.00  0.00      R00  C  
ATOM   3860  CG  ARG 0 244       9.672   4.051 -28.878  1.00  0.00      R00  C  
ATOM   3861  CD  ARG 0 244       9.196   4.973 -29.976  1.00  0.00      R00  C  
ATOM   3862  NE  ARG 0 244       8.673   4.224 -31.132  1.00  0.00      R00  N  
ATOM   3863  CZ  ARG 0 244       7.719   4.702 -31.901  1.00  0.00      R00  C  
ATOM   3864  NH1 ARG 0 244       7.408   4.195 -33.088  1.00  0.00      R00  N  
ATOM   3865  NH2 ARG 0 244       6.918   5.706 -31.554  1.00  0.00      R00  N1+
ATOM   3866  H   ARG 0 244      13.168   1.814 -29.800  1.00  0.00      R00  H  
ATOM   3867  HE  ARG 0 244       9.103   3.417 -31.561  1.00  0.00      R00  H  
ATOM   3868 HH11 ARG 0 244       6.536   4.333 -33.578  1.00  0.00      R00  H  
ATOM   3869 HH12 ARG 0 244       8.066   3.564 -33.523  1.00  0.00      R00  H  
ATOM   3870 HH21 ARG 0 244       6.281   6.106 -32.228  1.00  0.00      R00  H  
ATOM   3871 HH22 ARG 0 244       7.327   6.350 -30.892  1.00  0.00      R00  H  
ATOM   3872  HA  ARG 0 244      12.212   3.372 -27.692  1.00  0.00           H  
ATOM   3873  HB3 ARG 0 244      10.724   2.455 -30.149  1.00  0.00           H  
ATOM   3874  HB2 ARG 0 244      11.555   3.964 -29.745  1.00  0.00           H  
ATOM   3875  HG3 ARG 0 244       9.872   4.488 -27.900  1.00  0.00           H  
ATOM   3876  HG2 ARG 0 244       8.882   3.310 -28.755  1.00  0.00           H  
ATOM   3877  HD3 ARG 0 244      10.034   5.499 -30.434  1.00  0.00           H  
ATOM   3878  HD2 ARG 0 244       8.478   5.726 -29.653  1.00  0.00           H  
ATOM   3879  N   SER 0 245      10.763   0.388 -27.845  1.00  0.00      R00  N  
ATOM   3880  CA  SER 0 245      10.274  -0.769 -27.098  1.00  0.00      R00  C  
ATOM   3881  C   SER 0 245      11.063  -0.992 -25.778  1.00  0.00      R00  C  
ATOM   3882  O   SER 0 245      10.423  -1.305 -24.755  1.00  0.00      R00  O  
ATOM   3883  CB  SER 0 245      10.314  -1.997 -28.003  1.00  0.00      R00  C  
ATOM   3884  OG  SER 0 245       9.501  -3.063 -27.532  1.00  0.00      R00  O  
ATOM   3885  H   SER 0 245      11.069   0.067 -28.752  1.00  0.00      R00  H  
ATOM   3886  HG  SER 0 245       9.720  -3.805 -28.101  1.00  0.00      R00  H  
ATOM   3887  HA  SER 0 245       9.252  -0.496 -26.835  1.00  0.00           H  
ATOM   3888  HB3 SER 0 245      11.310  -2.406 -28.172  1.00  0.00           H  
ATOM   3889  HB2 SER 0 245       9.873  -1.805 -28.981  1.00  0.00           H  
ATOM   3890  N   HIS 0 246      12.348  -0.773 -25.867  1.00  0.00      R00  N  
ATOM   3891  CA  HIS 0 246      13.262  -1.072 -24.766  1.00  0.00      R00  C  
ATOM   3892  C   HIS 0 246      13.044   0.057 -23.721  1.00  0.00      R00  C  
ATOM   3893  O   HIS 0 246      13.039  -0.231 -22.534  1.00  0.00      R00  O  
ATOM   3894  CB  HIS 0 246      14.770  -1.100 -25.128  1.00  0.00      R00  C  
ATOM   3895  CG  HIS 0 246      15.609  -1.808 -24.106  1.00  0.00      R00  C  
ATOM   3896  ND1 HIS 0 246      16.232  -1.134 -23.013  1.00  0.00      R00  N  
ATOM   3897  CD2 HIS 0 246      16.051  -3.050 -24.019  1.00  0.00      R00  C  
ATOM   3898  NE2 HIS 0 246      16.923  -3.247 -22.976  1.00  0.00      R00  N  
ATOM   3899  CE1 HIS 0 246      17.012  -2.005 -22.420  1.00  0.00      R00  C  
ATOM   3900  H   HIS 0 246      12.768  -0.496 -26.742  1.00  0.00      R00  H  
ATOM   3901  HD1 HIS 0 246      16.285  -0.137 -22.862  1.00  0.00      R00  H  
ATOM   3902  HA  HIS 0 246      13.021  -2.026 -24.298  1.00  0.00           H  
ATOM   3903  HB3 HIS 0 246      15.196  -0.111 -25.292  1.00  0.00           H  
ATOM   3904  HB2 HIS 0 246      14.899  -1.750 -25.994  1.00  0.00           H  
ATOM   3905  HD2 HIS 0 246      15.721  -3.836 -24.683  1.00  0.00           H  
ATOM   3906  HE1 HIS 0 246      17.708  -1.725 -21.643  1.00  0.00           H  
ATOM   3907  N   ARG 0 247      12.904   1.297 -24.207  1.00  0.00      R00  N  
ATOM   3908  CA  ARG 0 247      12.511   2.481 -23.404  1.00  0.00      R00  C  
ATOM   3909  C   ARG 0 247      11.204   2.257 -22.592  1.00  0.00      R00  C  
ATOM   3910  O   ARG 0 247      11.077   2.728 -21.481  1.00  0.00      R00  O  
ATOM   3911  CB  ARG 0 247      12.517   3.836 -24.331  1.00  0.00      R00  C  
ATOM   3912  CG  ARG 0 247      12.615   5.169 -23.423  1.00  0.00      R00  C  
ATOM   3913  CD  ARG 0 247      13.090   6.394 -24.284  1.00  0.00      R00  C  
ATOM   3914  NE  ARG 0 247      12.057   6.652 -25.276  1.00  0.00      R00  N  
ATOM   3915  CZ  ARG 0 247      12.124   7.299 -26.457  1.00  0.00      R00  C  
ATOM   3916  NH1 ARG 0 247      13.266   7.443 -27.153  1.00  0.00      R00  N  
ATOM   3917  NH2 ARG 0 247      11.050   7.696 -27.061  1.00  0.00      R00  N1+
ATOM   3918  H   ARG 0 247      12.988   1.502 -25.192  1.00  0.00      R00  H  
ATOM   3919  HE  ARG 0 247      11.103   6.493 -24.986  1.00  0.00      R00  H  
ATOM   3920 HH11 ARG 0 247      13.281   7.764 -28.111  1.00  0.00      R00  H  
ATOM   3921 HH12 ARG 0 247      14.155   7.031 -26.909  1.00  0.00      R00  H  
ATOM   3922 HH21 ARG 0 247      10.969   7.907 -28.046  1.00  0.00      R00  H  
ATOM   3923 HH22 ARG 0 247      10.120   7.708 -26.668  1.00  0.00      R00  H  
ATOM   3924  HA  ARG 0 247      13.295   2.615 -22.659  1.00  0.00           H  
ATOM   3925  HB3 ARG 0 247      11.664   3.798 -25.009  1.00  0.00           H  
ATOM   3926  HB2 ARG 0 247      13.440   3.890 -24.908  1.00  0.00           H  
ATOM   3927  HG3 ARG 0 247      13.130   4.988 -22.479  1.00  0.00           H  
ATOM   3928  HG2 ARG 0 247      11.594   5.410 -23.128  1.00  0.00           H  
ATOM   3929  HD3 ARG 0 247      14.019   6.033 -24.725  1.00  0.00           H  
ATOM   3930  HD2 ARG 0 247      13.234   7.282 -23.668  1.00  0.00           H  
ATOM   3931  N   LYS 0 248      10.194   1.571 -23.186  1.00  0.00      R00  N  
ATOM   3932  CA  LYS 0 248       8.781   1.342 -22.736  1.00  0.00      R00  C  
ATOM   3933  C   LYS 0 248       8.828   0.377 -21.518  1.00  0.00      R00  C  
ATOM   3934  O   LYS 0 248       8.378   0.715 -20.439  1.00  0.00      R00  O  
ATOM   3935  CB  LYS 0 248       7.871   0.753 -23.800  1.00  0.00      R00  C  
ATOM   3936  CG  LYS 0 248       7.573   1.415 -25.141  1.00  0.00      R00  C  
ATOM   3937  CD  LYS 0 248       7.034   2.826 -24.912  1.00  0.00      R00  C  
ATOM   3938  CE  LYS 0 248       6.564   3.355 -26.313  1.00  0.00      R00  C  
ATOM   3939  NZ  LYS 0 248       6.228   4.794 -26.264  1.00  0.00      R00  N1+
ATOM   3940  H   LYS 0 248      10.270   1.121 -24.087  1.00  0.00      R00  H  
ATOM   3941  HZ1 LYS 0 248       5.311   4.868 -25.849  1.00  0.00      R00  H  
ATOM   3942  HZ2 LYS 0 248       6.935   5.166 -25.645  1.00  0.00      R00  H  
ATOM   3943  HZ3 LYS 0 248       6.137   5.366 -27.092  1.00  0.00      R00  H  
ATOM   3944  HA  LYS 0 248       8.251   2.264 -22.498  1.00  0.00           H  
ATOM   3945  HB3 LYS 0 248       6.920   0.553 -23.306  1.00  0.00           H  
ATOM   3946  HB2 LYS 0 248       8.312  -0.233 -23.948  1.00  0.00           H  
ATOM   3947  HG3 LYS 0 248       6.932   0.732 -25.699  1.00  0.00           H  
ATOM   3948  HG2 LYS 0 248       8.502   1.412 -25.710  1.00  0.00           H  
ATOM   3949  HD3 LYS 0 248       7.857   3.389 -24.473  1.00  0.00           H  
ATOM   3950  HD2 LYS 0 248       6.126   2.853 -24.310  1.00  0.00           H  
ATOM   3951  HE3 LYS 0 248       5.697   2.846 -26.735  1.00  0.00           H  
ATOM   3952  HE2 LYS 0 248       7.391   3.201 -27.005  1.00  0.00           H  
ATOM   3953  N   VAL 0 249       9.458  -0.805 -21.725  1.00  0.00      R00  N  
ATOM   3954  CA  VAL 0 249       9.558  -1.773 -20.629  1.00  0.00      R00  C  
ATOM   3955  C   VAL 0 249      10.342  -1.327 -19.414  1.00  0.00      R00  C  
ATOM   3956  O   VAL 0 249      10.001  -1.736 -18.278  1.00  0.00      R00  O  
ATOM   3957  CB  VAL 0 249      10.194  -3.124 -21.099  1.00  0.00      R00  C  
ATOM   3958  CG1 VAL 0 249       9.196  -3.961 -21.892  1.00  0.00      R00  C  
ATOM   3959  CG2 VAL 0 249      11.507  -3.068 -21.849  1.00  0.00      R00  C  
ATOM   3960  H   VAL 0 249       9.927  -0.845 -22.619  1.00  0.00      R00  H  
ATOM   3961  HA  VAL 0 249       8.582  -2.123 -20.294  1.00  0.00           H  
ATOM   3962  HB  VAL 0 249      10.384  -3.745 -20.224  1.00  0.00           H  
ATOM   3963 HG11 VAL 0 249       8.939  -3.634 -22.900  1.00  0.00           H  
ATOM   3964 HG12 VAL 0 249       9.595  -4.975 -21.918  1.00  0.00           H  
ATOM   3965 HG13 VAL 0 249       8.193  -4.080 -21.481  1.00  0.00           H  
ATOM   3966 HG21 VAL 0 249      11.857  -4.080 -22.054  1.00  0.00           H  
ATOM   3967 HG22 VAL 0 249      11.559  -2.515 -22.788  1.00  0.00           H  
ATOM   3968 HG23 VAL 0 249      12.258  -2.689 -21.157  1.00  0.00           H  
ATOM   3969  N   THR 0 250      11.373  -0.482 -19.543  1.00  0.00      R00  N  
ATOM   3970  CA  THR 0 250      12.087   0.152 -18.418  1.00  0.00      R00  C  
ATOM   3971  C   THR 0 250      11.218   1.192 -17.591  1.00  0.00      R00  C  
ATOM   3972  O   THR 0 250      11.413   1.306 -16.429  1.00  0.00      R00  O  
ATOM   3973  CB  THR 0 250      13.196   0.899 -19.161  1.00  0.00      R00  C  
ATOM   3974  OG1 THR 0 250      14.112  -0.022 -19.781  1.00  0.00      R00  O  
ATOM   3975  CG2 THR 0 250      14.203   1.634 -18.259  1.00  0.00      R00  C  
ATOM   3976  H   THR 0 250      11.628  -0.192 -20.476  1.00  0.00      R00  H  
ATOM   3977  HG1 THR 0 250      13.782  -0.171 -20.671  1.00  0.00      R00  H  
ATOM   3978  HA  THR 0 250      12.480  -0.577 -17.709  1.00  0.00           H  
ATOM   3979  HB  THR 0 250      12.810   1.532 -19.960  1.00  0.00           H  
ATOM   3980 HG21 THR 0 250      13.679   2.473 -17.801  1.00  0.00           H  
ATOM   3981 HG22 THR 0 250      14.679   1.152 -17.405  1.00  0.00           H  
ATOM   3982 HG23 THR 0 250      14.995   1.988 -18.919  1.00  0.00           H  
ATOM   3983  N   LYS 0 251      10.235   1.896 -18.200  1.00  0.00      R00  N  
ATOM   3984  CA  LYS 0 251       9.228   2.757 -17.517  1.00  0.00      R00  C  
ATOM   3985  C   LYS 0 251       8.142   1.911 -16.878  1.00  0.00      R00  C  
ATOM   3986  O   LYS 0 251       7.753   2.136 -15.686  1.00  0.00      R00  O  
ATOM   3987  CB  LYS 0 251       8.616   3.673 -18.620  1.00  0.00      R00  C  
ATOM   3988  CG  LYS 0 251       9.560   4.819 -19.061  1.00  0.00      R00  C  
ATOM   3989  CD  LYS 0 251       9.032   5.807 -20.092  1.00  0.00      R00  C  
ATOM   3990  CE  LYS 0 251      10.025   6.910 -20.533  1.00  0.00      R00  C  
ATOM   3991  NZ  LYS 0 251       9.417   7.723 -21.540  1.00  0.00      R00  N1+
ATOM   3992  H   LYS 0 251      10.173   1.845 -19.207  1.00  0.00      R00  H  
ATOM   3993  HZ1 LYS 0 251      10.150   8.316 -21.902  1.00  0.00      R00  H  
ATOM   3994  HZ2 LYS 0 251       8.868   7.313 -22.282  1.00  0.00      R00  H  
ATOM   3995  HZ3 LYS 0 251       8.823   8.308 -20.971  1.00  0.00      R00  H  
ATOM   3996  HA  LYS 0 251       9.586   3.350 -16.676  1.00  0.00           H  
ATOM   3997  HB3 LYS 0 251       7.753   4.165 -18.172  1.00  0.00           H  
ATOM   3998  HB2 LYS 0 251       8.291   3.144 -19.516  1.00  0.00           H  
ATOM   3999  HG3 LYS 0 251      10.428   4.418 -19.585  1.00  0.00           H  
ATOM   4000  HG2 LYS 0 251       9.875   5.502 -18.272  1.00  0.00           H  
ATOM   4001  HD3 LYS 0 251       8.150   6.312 -19.698  1.00  0.00           H  
ATOM   4002  HD2 LYS 0 251       8.699   5.192 -20.929  1.00  0.00           H  
ATOM   4003  HE3 LYS 0 251      10.974   6.512 -20.894  1.00  0.00           H  
ATOM   4004  HE2 LYS 0 251      10.361   7.531 -19.702  1.00  0.00           H  
ATOM   4005  N   LEU 0 252       7.749   0.930 -17.656  1.00  0.00      R00  N  
ATOM   4006  CA  LEU 0 252       6.686  -0.010 -17.273  1.00  0.00      R00  C  
ATOM   4007  C   LEU 0 252       7.123  -0.885 -16.048  1.00  0.00      R00  C  
ATOM   4008  O   LEU 0 252       6.270  -1.199 -15.239  1.00  0.00      R00  O  
ATOM   4009  CB  LEU 0 252       6.342  -0.925 -18.566  1.00  0.00      R00  C  
ATOM   4010  CG  LEU 0 252       5.431  -0.319 -19.559  1.00  0.00      R00  C  
ATOM   4011  CD1 LEU 0 252       5.234  -1.262 -20.813  1.00  0.00      R00  C  
ATOM   4012  CD2 LEU 0 252       4.109   0.034 -18.906  1.00  0.00      R00  C  
ATOM   4013  H   LEU 0 252       8.049   0.876 -18.619  1.00  0.00      R00  H  
ATOM   4014  HA  LEU 0 252       5.809   0.532 -16.920  1.00  0.00           H  
ATOM   4015  HB3 LEU 0 252       5.903  -1.868 -18.240  1.00  0.00           H  
ATOM   4016  HB2 LEU 0 252       7.301  -1.216 -18.993  1.00  0.00           H  
ATOM   4017  HG  LEU 0 252       5.820   0.644 -19.889  1.00  0.00           H  
ATOM   4018 HD11 LEU 0 252       5.827  -2.177 -20.801  1.00  0.00           H  
ATOM   4019 HD12 LEU 0 252       4.177  -1.509 -20.910  1.00  0.00           H  
ATOM   4020 HD13 LEU 0 252       5.479  -0.646 -21.678  1.00  0.00           H  
ATOM   4021 HD21 LEU 0 252       4.006  -0.561 -17.998  1.00  0.00           H  
ATOM   4022 HD22 LEU 0 252       4.172   1.061 -18.545  1.00  0.00           H  
ATOM   4023 HD23 LEU 0 252       3.328  -0.002 -19.665  1.00  0.00           H  
ATOM   4024  N   VAL 0 253       8.410  -1.308 -15.903  1.00  0.00      R00  N  
ATOM   4025  CA  VAL 0 253       8.860  -2.053 -14.739  1.00  0.00      R00  C  
ATOM   4026  C   VAL 0 253       8.881  -1.103 -13.531  1.00  0.00      R00  C  
ATOM   4027  O   VAL 0 253       8.640  -1.498 -12.398  1.00  0.00      R00  O  
ATOM   4028  CB  VAL 0 253      10.183  -2.705 -14.958  1.00  0.00      R00  C  
ATOM   4029  CG1 VAL 0 253      11.392  -1.750 -15.025  1.00  0.00      R00  C  
ATOM   4030  CG2 VAL 0 253      10.385  -3.814 -13.979  1.00  0.00      R00  C  
ATOM   4031  H   VAL 0 253       9.025  -1.177 -16.693  1.00  0.00      R00  H  
ATOM   4032  HA  VAL 0 253       8.133  -2.840 -14.539  1.00  0.00           H  
ATOM   4033  HB  VAL 0 253      10.212  -3.285 -15.880  1.00  0.00           H  
ATOM   4034 HG11 VAL 0 253      11.598  -1.363 -14.027  1.00  0.00           H  
ATOM   4035 HG12 VAL 0 253      12.275  -2.287 -15.373  1.00  0.00           H  
ATOM   4036 HG13 VAL 0 253      11.228  -0.974 -15.773  1.00  0.00           H  
ATOM   4037 HG21 VAL 0 253       9.559  -3.830 -13.267  1.00  0.00           H  
ATOM   4038 HG22 VAL 0 253      10.417  -4.787 -14.469  1.00  0.00           H  
ATOM   4039 HG23 VAL 0 253      11.302  -3.704 -13.400  1.00  0.00           H  
ATOM   4040  N   LEU 0 254       9.075   0.229 -13.738  1.00  0.00      R00  N  
ATOM   4041  CA  LEU 0 254       9.107   1.137 -12.570  1.00  0.00      R00  C  
ATOM   4042  C   LEU 0 254       7.721   1.550 -12.163  1.00  0.00      R00  C  
ATOM   4043  O   LEU 0 254       7.526   1.868 -11.033  1.00  0.00      R00  O  
ATOM   4044  CB  LEU 0 254       9.947   2.403 -12.941  1.00  0.00      R00  C  
ATOM   4045  CG  LEU 0 254      11.477   2.178 -12.846  1.00  0.00      R00  C  
ATOM   4046  CD1 LEU 0 254      12.218   3.291 -13.535  1.00  0.00      R00  C  
ATOM   4047  CD2 LEU 0 254      11.926   1.931 -11.399  1.00  0.00      R00  C  
ATOM   4048  H   LEU 0 254       9.301   0.548 -14.670  1.00  0.00      R00  H  
ATOM   4049  HA  LEU 0 254       9.524   0.716 -11.655  1.00  0.00           H  
ATOM   4050  HB3 LEU 0 254       9.662   3.373 -12.533  1.00  0.00           H  
ATOM   4051  HB2 LEU 0 254       9.557   2.519 -13.953  1.00  0.00           H  
ATOM   4052  HG  LEU 0 254      11.725   1.293 -13.432  1.00  0.00           H  
ATOM   4053 HD11 LEU 0 254      12.964   2.834 -14.185  1.00  0.00           H  
ATOM   4054 HD12 LEU 0 254      11.641   4.043 -14.074  1.00  0.00           H  
ATOM   4055 HD13 LEU 0 254      12.906   3.846 -12.898  1.00  0.00           H  
ATOM   4056 HD21 LEU 0 254      11.208   2.395 -10.723  1.00  0.00           H  
ATOM   4057 HD22 LEU 0 254      11.961   0.859 -11.207  1.00  0.00           H  
ATOM   4058 HD23 LEU 0 254      12.913   2.352 -11.206  1.00  0.00           H  
ATOM   4059  N   THR 0 255       6.797   1.648 -13.086  1.00  0.00      R00  N  
ATOM   4060  CA  THR 0 255       5.324   1.847 -12.832  1.00  0.00      R00  C  
ATOM   4061  C   THR 0 255       4.723   0.767 -11.944  1.00  0.00      R00  C  
ATOM   4062  O   THR 0 255       4.164   1.118 -10.885  1.00  0.00      R00  O  
ATOM   4063  CB  THR 0 255       4.461   1.975 -14.128  1.00  0.00      R00  C  
ATOM   4064  OG1 THR 0 255       4.949   2.982 -14.961  1.00  0.00      R00  O  
ATOM   4065  CG2 THR 0 255       2.923   1.912 -13.977  1.00  0.00      R00  C  
ATOM   4066  H   THR 0 255       7.117   1.525 -14.036  1.00  0.00      R00  H  
ATOM   4067  HG1 THR 0 255       5.895   2.871 -15.079  1.00  0.00      R00  H  
ATOM   4068  HA  THR 0 255       5.233   2.742 -12.216  1.00  0.00           H  
ATOM   4069  HB  THR 0 255       4.624   1.060 -14.698  1.00  0.00           H  
ATOM   4070 HG21 THR 0 255       2.494   0.982 -13.603  1.00  0.00           H  
ATOM   4071 HG22 THR 0 255       2.493   2.798 -13.510  1.00  0.00           H  
ATOM   4072 HG23 THR 0 255       2.644   1.991 -15.028  1.00  0.00           H  
ATOM   4073  N   VAL 0 256       5.193  -0.454 -12.163  1.00  0.00      R00  N  
ATOM   4074  CA  VAL 0 256       4.780  -1.566 -11.309  1.00  0.00      R00  C  
ATOM   4075  C   VAL 0 256       5.349  -1.459  -9.872  1.00  0.00      R00  C  
ATOM   4076  O   VAL 0 256       4.592  -1.500  -8.897  1.00  0.00      R00  O  
ATOM   4077  CB  VAL 0 256       5.087  -3.012 -11.946  1.00  0.00      R00  C  
ATOM   4078  CG1 VAL 0 256       4.554  -4.118 -10.955  1.00  0.00      R00  C  
ATOM   4079  CG2 VAL 0 256       4.412  -3.268 -13.346  1.00  0.00      R00  C  
ATOM   4080  H   VAL 0 256       5.701  -0.682 -13.005  1.00  0.00      R00  H  
ATOM   4081  HA  VAL 0 256       3.704  -1.736 -11.268  1.00  0.00           H  
ATOM   4082  HB  VAL 0 256       6.160  -3.170 -12.057  1.00  0.00           H  
ATOM   4083 HG11 VAL 0 256       3.494  -4.028 -10.718  1.00  0.00           H  
ATOM   4084 HG12 VAL 0 256       4.793  -5.055 -11.458  1.00  0.00           H  
ATOM   4085 HG13 VAL 0 256       5.096  -3.949 -10.024  1.00  0.00           H  
ATOM   4086 HG21 VAL 0 256       3.336  -3.265 -13.168  1.00  0.00           H  
ATOM   4087 HG22 VAL 0 256       4.707  -2.448 -14.000  1.00  0.00           H  
ATOM   4088 HG23 VAL 0 256       4.769  -4.254 -13.644  1.00  0.00           H  
ATOM   4089  N   ILE 0 257       6.687  -1.185  -9.863  1.00  0.00      R00  N  
ATOM   4090  CA  ILE 0 257       7.499  -0.953  -8.665  1.00  0.00      R00  C  
ATOM   4091  C   ILE 0 257       7.038   0.217  -7.849  1.00  0.00      R00  C  
ATOM   4092  O   ILE 0 257       7.135   0.036  -6.646  1.00  0.00      R00  O  
ATOM   4093  CB  ILE 0 257       9.029  -0.880  -8.996  1.00  0.00      R00  C  
ATOM   4094  CG2 ILE 0 257      10.037  -0.382  -7.930  1.00  0.00      R00  C  
ATOM   4095  CG1 ILE 0 257       9.517  -2.239  -9.560  1.00  0.00      R00  C  
ATOM   4096  CD1 ILE 0 257      10.766  -2.195 -10.479  1.00  0.00      R00  C  
ATOM   4097  H   ILE 0 257       7.188  -1.081 -10.734  1.00  0.00      R00  H  
ATOM   4098  HA  ILE 0 257       7.320  -1.739  -7.931  1.00  0.00           H  
ATOM   4099  HB  ILE 0 257       9.108  -0.153  -9.805  1.00  0.00           H  
ATOM   4100 HG21 ILE 0 257      11.030  -0.150  -8.316  1.00  0.00           H  
ATOM   4101 HG22 ILE 0 257       9.667   0.584  -7.585  1.00  0.00           H  
ATOM   4102 HG23 ILE 0 257      10.208  -1.080  -7.111  1.00  0.00           H  
ATOM   4103 HG13 ILE 0 257       8.696  -2.750 -10.063  1.00  0.00           H  
ATOM   4104 HG12 ILE 0 257       9.829  -2.888  -8.742  1.00  0.00           H  
ATOM   4105 HD11 ILE 0 257      10.722  -1.325 -11.134  1.00  0.00           H  
ATOM   4106 HD12 ILE 0 257      11.614  -2.105  -9.800  1.00  0.00           H  
ATOM   4107 HD13 ILE 0 257      10.894  -3.099 -11.074  1.00  0.00           H  
ATOM   4108  N   ALA 0 258       6.518   1.355  -8.483  1.00  0.00      R00  N  
ATOM   4109  CA  ALA 0 258       6.091   2.494  -7.752  1.00  0.00      R00  C  
ATOM   4110  C   ALA 0 258       4.957   2.063  -6.828  1.00  0.00      R00  C  
ATOM   4111  O   ALA 0 258       4.704   2.713  -5.835  1.00  0.00      R00  O  
ATOM   4112  CB  ALA 0 258       5.578   3.430  -8.843  1.00  0.00      R00  C  
ATOM   4113  H   ALA 0 258       6.707   1.390  -9.474  1.00  0.00      R00  H  
ATOM   4114  HA  ALA 0 258       6.887   2.964  -7.175  1.00  0.00           H  
ATOM   4115  HB1 ALA 0 258       6.391   3.840  -9.443  1.00  0.00           H  
ATOM   4116  HB2 ALA 0 258       4.966   2.894  -9.569  1.00  0.00           H  
ATOM   4117  HB3 ALA 0 258       4.954   4.179  -8.356  1.00  0.00           H  
ATOM   4118  N   VAL 0 259       4.115   1.100  -7.187  1.00  0.00      R00  N  
ATOM   4119  CA  VAL 0 259       3.031   0.579  -6.327  1.00  0.00      R00  C  
ATOM   4120  C   VAL 0 259       3.606  -0.165  -5.131  1.00  0.00      R00  C  
ATOM   4121  O   VAL 0 259       3.050  -0.010  -4.034  1.00  0.00      R00  O  
ATOM   4122  CB  VAL 0 259       2.113  -0.311  -7.164  1.00  0.00      R00  C  
ATOM   4123  CG1 VAL 0 259       0.871  -0.881  -6.395  1.00  0.00      R00  C  
ATOM   4124  CG2 VAL 0 259       1.567   0.417  -8.365  1.00  0.00      R00  C  
ATOM   4125  H   VAL 0 259       4.250   0.555  -8.027  1.00  0.00      R00  H  
ATOM   4126  HA  VAL 0 259       2.536   1.460  -5.919  1.00  0.00           H  
ATOM   4127  HB  VAL 0 259       2.703  -1.183  -7.445  1.00  0.00           H  
ATOM   4128 HG11 VAL 0 259       0.102  -1.266  -7.066  1.00  0.00           H  
ATOM   4129 HG12 VAL 0 259       1.168  -1.630  -5.660  1.00  0.00           H  
ATOM   4130 HG13 VAL 0 259       0.306  -0.150  -5.817  1.00  0.00           H  
ATOM   4131 HG21 VAL 0 259       2.318   1.095  -8.771  1.00  0.00           H  
ATOM   4132 HG22 VAL 0 259       1.293  -0.320  -9.119  1.00  0.00           H  
ATOM   4133 HG23 VAL 0 259       0.600   0.851  -8.111  1.00  0.00           H  
ATOM   4134  N   TYR 0 260       4.683  -0.958  -5.268  1.00  0.00      R00  N  
ATOM   4135  CA  TYR 0 260       5.397  -1.614  -4.111  1.00  0.00      R00  C  
ATOM   4136  C   TYR 0 260       6.037  -0.578  -3.167  1.00  0.00      R00  C  
ATOM   4137  O   TYR 0 260       5.784  -0.646  -1.957  1.00  0.00      R00  O  
ATOM   4138  CB  TYR 0 260       6.410  -2.750  -4.539  1.00  0.00      R00  C  
ATOM   4139  CG  TYR 0 260       5.801  -3.980  -5.234  1.00  0.00      R00  C  
ATOM   4140  CD1 TYR 0 260       5.244  -3.903  -6.523  1.00  0.00      R00  C  
ATOM   4141  CE1 TYR 0 260       4.667  -5.043  -7.129  1.00  0.00      R00  C  
ATOM   4142  CD2 TYR 0 260       5.839  -5.251  -4.650  1.00  0.00      R00  C  
ATOM   4143  CE2 TYR 0 260       5.281  -6.416  -5.213  1.00  0.00      R00  C  
ATOM   4144  CZ  TYR 0 260       4.706  -6.297  -6.506  1.00  0.00      R00  C  
ATOM   4145  OH  TYR 0 260       4.098  -7.357  -7.011  1.00  0.00      R00  O  
ATOM   4146  H   TYR 0 260       5.195  -1.015  -6.136  1.00  0.00      R00  H  
ATOM   4147  HH  TYR 0 260       4.065  -8.100  -6.404  1.00  0.00      R00  H  
ATOM   4148  HA  TYR 0 260       4.611  -2.040  -3.487  1.00  0.00           H  
ATOM   4149  HB3 TYR 0 260       6.888  -3.124  -3.634  1.00  0.00           H  
ATOM   4150  HB2 TYR 0 260       7.288  -2.324  -5.024  1.00  0.00           H  
ATOM   4151  HD1 TYR 0 260       5.165  -2.940  -7.006  1.00  0.00           H  
ATOM   4152  HE1 TYR 0 260       4.300  -5.008  -8.145  1.00  0.00           H  
ATOM   4153  HD2 TYR 0 260       6.262  -5.377  -3.665  1.00  0.00           H  
ATOM   4154  HE2 TYR 0 260       5.224  -7.295  -4.589  1.00  0.00           H  
ATOM   4155  N   VAL 0 261       6.712   0.396  -3.760  1.00  0.00      R00  N  
ATOM   4156  CA  VAL 0 261       7.304   1.501  -2.999  1.00  0.00      R00  C  
ATOM   4157  C   VAL 0 261       6.302   2.462  -2.349  1.00  0.00      R00  C  
ATOM   4158  O   VAL 0 261       6.530   3.047  -1.268  1.00  0.00      R00  O  
ATOM   4159  CB  VAL 0 261       8.274   2.263  -3.926  1.00  0.00      R00  C  
ATOM   4160  CG1 VAL 0 261       9.031   3.425  -3.311  1.00  0.00      R00  C  
ATOM   4161  CG2 VAL 0 261       9.316   1.290  -4.561  1.00  0.00      R00  C  
ATOM   4162  H   VAL 0 261       6.432   0.509  -4.724  1.00  0.00      R00  H  
ATOM   4163  HA  VAL 0 261       7.878   1.190  -2.126  1.00  0.00           H  
ATOM   4164  HB  VAL 0 261       7.741   2.738  -4.750  1.00  0.00           H  
ATOM   4165 HG11 VAL 0 261       9.623   3.073  -2.467  1.00  0.00           H  
ATOM   4166 HG12 VAL 0 261       9.577   3.996  -4.062  1.00  0.00           H  
ATOM   4167 HG13 VAL 0 261       8.355   4.251  -3.088  1.00  0.00           H  
ATOM   4168 HG21 VAL 0 261       9.679   0.645  -3.761  1.00  0.00           H  
ATOM   4169 HG22 VAL 0 261       8.982   0.550  -5.288  1.00  0.00           H  
ATOM   4170 HG23 VAL 0 261      10.140   1.849  -5.005  1.00  0.00           H  
ATOM   4171  N   LEU 0 262       5.082   2.644  -2.888  1.00  0.00      R00  N  
ATOM   4172  CA  LEU 0 262       3.906   3.379  -2.251  1.00  0.00      R00  C  
ATOM   4173  C   LEU 0 262       3.299   2.424  -1.215  1.00  0.00      R00  C  
ATOM   4174  O   LEU 0 262       3.169   2.829  -0.034  1.00  0.00      R00  O  
ATOM   4175  CB  LEU 0 262       2.930   3.733  -3.400  1.00  0.00      R00  C  
ATOM   4176  CG  LEU 0 262       1.675   4.585  -2.992  1.00  0.00      R00  C  
ATOM   4177  CD1 LEU 0 262       2.075   6.094  -2.750  1.00  0.00      R00  C  
ATOM   4178  CD2 LEU 0 262       0.513   4.573  -4.092  1.00  0.00      R00  C  
ATOM   4179  H   LEU 0 262       4.891   2.267  -3.805  1.00  0.00      R00  H  
ATOM   4180  HA  LEU 0 262       4.298   4.263  -1.747  1.00  0.00           H  
ATOM   4181  HB3 LEU 0 262       2.641   2.911  -4.055  1.00  0.00           H  
ATOM   4182  HB2 LEU 0 262       3.386   4.308  -4.206  1.00  0.00           H  
ATOM   4183  HG  LEU 0 262       1.293   4.294  -2.013  1.00  0.00           H  
ATOM   4184 HD11 LEU 0 262       2.832   6.563  -3.378  1.00  0.00           H  
ATOM   4185 HD12 LEU 0 262       1.176   6.708  -2.799  1.00  0.00           H  
ATOM   4186 HD13 LEU 0 262       2.575   6.158  -1.784  1.00  0.00           H  
ATOM   4187 HD21 LEU 0 262      -0.107   3.733  -3.779  1.00  0.00           H  
ATOM   4188 HD22 LEU 0 262      -0.064   5.496  -4.147  1.00  0.00           H  
ATOM   4189 HD23 LEU 0 262       0.904   4.291  -5.070  1.00  0.00           H  
ATOM   4190  N   CYS 0 263       2.862   1.182  -1.629  1.00  0.00      R00  N  
ATOM   4191  CA  CYS 0 263       2.064   0.351  -0.759  1.00  0.00      R00  C  
ATOM   4192  C   CYS 0 263       2.859  -0.383   0.341  1.00  0.00      R00  C  
ATOM   4193  O   CYS 0 263       2.636   0.030   1.477  1.00  0.00      R00  O  
ATOM   4194  CB  CYS 0 263       1.087  -0.561  -1.517  1.00  0.00      R00  C  
ATOM   4195  SG  CYS 0 263       0.019   0.498  -2.498  1.00  0.00      R00  S  
ATOM   4196  H   CYS 0 263       3.081   0.820  -2.546  1.00  0.00      R00  H  
ATOM   4197  HA  CYS 0 263       1.356   0.986  -0.226  1.00  0.00           H  
ATOM   4198  HB3 CYS 0 263       0.530  -1.224  -0.856  1.00  0.00           H  
ATOM   4199  HB2 CYS 0 263       1.656  -1.228  -2.165  1.00  0.00           H  
ATOM   4200  HG  CYS 0 263      -0.607   0.979  -1.420  1.00  0.00           H  
ATOM   4201  N   TRP 0 264       3.744  -1.351   0.004  1.00  0.00      R00  N  
ATOM   4202  CA  TRP 0 264       4.202  -2.345   1.004  1.00  0.00      R00  C  
ATOM   4203  C   TRP 0 264       5.467  -2.041   1.789  1.00  0.00      R00  C  
ATOM   4204  O   TRP 0 264       5.619  -2.476   2.922  1.00  0.00      R00  O  
ATOM   4205  CB  TRP 0 264       4.217  -3.764   0.443  1.00  0.00      R00  C  
ATOM   4206  CG  TRP 0 264       2.786  -4.057  -0.017  1.00  0.00      R00  C  
ATOM   4207  CD2 TRP 0 264       2.207  -4.007  -1.352  1.00  0.00      R00  C  
ATOM   4208  CE2 TRP 0 264       0.801  -4.134  -1.184  1.00  0.00      R00  C  
ATOM   4209  CE3 TRP 0 264       2.701  -3.985  -2.661  1.00  0.00      R00  C  
ATOM   4210  CD1 TRP 0 264       1.757  -4.184   0.846  1.00  0.00      R00  C  
ATOM   4211  NE1 TRP 0 264       0.575  -4.122   0.126  1.00  0.00      R00  N  
ATOM   4212  CZ2 TRP 0 264      -0.063  -4.285  -2.317  1.00  0.00      R00  C  
ATOM   4213  CZ3 TRP 0 264       1.846  -4.168  -3.795  1.00  0.00      R00  C  
ATOM   4214  CH2 TRP 0 264       0.476  -4.307  -3.585  1.00  0.00      R00  C  
ATOM   4215  H   TRP 0 264       3.859  -1.388  -0.999  1.00  0.00      R00  H  
ATOM   4216  HE1 TRP 0 264      -0.327  -4.049   0.576  1.00  0.00      R00  H  
ATOM   4217  HA  TRP 0 264       3.505  -2.345   1.842  1.00  0.00           H  
ATOM   4218  HB3 TRP 0 264       4.619  -4.469   1.171  1.00  0.00           H  
ATOM   4219  HB2 TRP 0 264       4.930  -3.929  -0.364  1.00  0.00           H  
ATOM   4220  HE3 TRP 0 264       3.753  -3.887  -2.888  1.00  0.00           H  
ATOM   4221  HD1 TRP 0 264       1.662  -4.202   1.922  1.00  0.00           H  
ATOM   4222  HZ2 TRP 0 264      -1.135  -4.418  -2.288  1.00  0.00           H  
ATOM   4223  HZ3 TRP 0 264       2.216  -4.207  -4.809  1.00  0.00           H  
ATOM   4224  HH2 TRP 0 264      -0.148  -4.282  -4.466  1.00  0.00           H  
ATOM   4225  N   LEU 0 265       6.300  -1.224   1.186  1.00  0.00      R00  N  
ATOM   4226  CA  LEU 0 265       7.613  -0.683   1.710  1.00  0.00      R00  C  
ATOM   4227  C   LEU 0 265       7.472   0.109   3.031  1.00  0.00      R00  C  
ATOM   4228  O   LEU 0 265       8.204  -0.263   3.945  1.00  0.00      R00  O  
ATOM   4229  CB  LEU 0 265       8.357   0.074   0.535  1.00  0.00      R00  C  
ATOM   4230  CG  LEU 0 265       9.776   0.654   0.774  1.00  0.00      R00  C  
ATOM   4231  CD1 LEU 0 265      10.669  -0.427   1.381  1.00  0.00      R00  C  
ATOM   4232  CD2 LEU 0 265      10.445   1.200  -0.470  1.00  0.00      R00  C  
ATOM   4233  H   LEU 0 265       6.130  -1.207   0.191  1.00  0.00      R00  H  
ATOM   4234  HA  LEU 0 265       8.044  -1.678   1.818  1.00  0.00           H  
ATOM   4235  HB3 LEU 0 265       7.551   0.753   0.255  1.00  0.00           H  
ATOM   4236  HB2 LEU 0 265       8.587  -0.651  -0.245  1.00  0.00           H  
ATOM   4237  HG  LEU 0 265       9.681   1.437   1.527  1.00  0.00           H  
ATOM   4238 HD11 LEU 0 265      11.652  -0.666   0.975  1.00  0.00           H  
ATOM   4239 HD12 LEU 0 265      11.042  -0.175   2.374  1.00  0.00           H  
ATOM   4240 HD13 LEU 0 265      10.161  -1.381   1.520  1.00  0.00           H  
ATOM   4241 HD21 LEU 0 265      10.417   0.478  -1.286  1.00  0.00           H  
ATOM   4242 HD22 LEU 0 265       9.785   1.905  -0.976  1.00  0.00           H  
ATOM   4243 HD23 LEU 0 265      11.428   1.661  -0.369  1.00  0.00           H  
ATOM   4244  N   PRO 0 266       6.599   1.090   3.175  1.00  0.00      R00  N  
ATOM   4245  CA  PRO 0 266       6.413   1.706   4.528  1.00  0.00      R00  C  
ATOM   4246  C   PRO 0 266       5.865   0.775   5.578  1.00  0.00      R00  C  
ATOM   4247  O   PRO 0 266       6.279   0.864   6.737  1.00  0.00      R00  O  
ATOM   4248  CD  PRO 0 266       5.626   1.586   2.181  1.00  0.00      R00  C  
ATOM   4249  CB  PRO 0 266       5.458   2.846   4.163  1.00  0.00      R00  C  
ATOM   4250  CG  PRO 0 266       4.604   2.367   2.966  1.00  0.00      R00  C  
ATOM   4251  HD2 PRO 0 266       5.054   0.840   1.629  1.00  0.00           H  
ATOM   4252  HD3 PRO 0 266       6.084   2.309   1.506  1.00  0.00           H  
ATOM   4253  HA  PRO 0 266       7.418   1.956   4.868  1.00  0.00           H  
ATOM   4254  HB3 PRO 0 266       6.005   3.739   3.860  1.00  0.00           H  
ATOM   4255  HB2 PRO 0 266       4.785   3.127   4.973  1.00  0.00           H  
ATOM   4256  HG2 PRO 0 266       3.798   1.695   3.261  1.00  0.00           H  
ATOM   4257  HG3 PRO 0 266       4.239   3.195   2.359  1.00  0.00           H  
ATOM   4258  N   TYR 0 267       4.992  -0.130   5.168  1.00  0.00      R00  N  
ATOM   4259  CA  TYR 0 267       4.287  -1.002   5.999  1.00  0.00      R00  C  
ATOM   4260  C   TYR 0 267       5.239  -2.081   6.577  1.00  0.00      R00  C  
ATOM   4261  O   TYR 0 267       5.197  -2.325   7.786  1.00  0.00      R00  O  
ATOM   4262  CB  TYR 0 267       3.029  -1.476   5.234  1.00  0.00      R00  C  
ATOM   4263  CG  TYR 0 267       2.170  -2.495   5.979  1.00  0.00      R00  C  
ATOM   4264  CD1 TYR 0 267       2.290  -3.849   5.654  1.00  0.00      R00  C  
ATOM   4265  CE1 TYR 0 267       1.361  -4.768   6.123  1.00  0.00      R00  C  
ATOM   4266  CD2 TYR 0 267       1.240  -2.090   6.930  1.00  0.00      R00  C  
ATOM   4267  CE2 TYR 0 267       0.336  -3.021   7.506  1.00  0.00      R00  C  
ATOM   4268  CZ  TYR 0 267       0.430  -4.353   7.074  1.00  0.00      R00  C  
ATOM   4269  OH  TYR 0 267      -0.399  -5.230   7.652  1.00  0.00      R00  O  
ATOM   4270  H   TYR 0 267       4.647   0.046   4.236  1.00  0.00      R00  H  
ATOM   4271  HH  TYR 0 267      -1.213  -4.893   8.033  1.00  0.00      R00  H  
ATOM   4272  HA  TYR 0 267       3.953  -0.358   6.813  1.00  0.00           H  
ATOM   4273  HB3 TYR 0 267       3.460  -1.801   4.287  1.00  0.00           H  
ATOM   4274  HB2 TYR 0 267       2.315  -0.702   4.952  1.00  0.00           H  
ATOM   4275  HD1 TYR 0 267       2.951  -4.051   4.824  1.00  0.00           H  
ATOM   4276  HE1 TYR 0 267       1.425  -5.771   5.727  1.00  0.00           H  
ATOM   4277  HD2 TYR 0 267       1.282  -1.061   7.255  1.00  0.00           H  
ATOM   4278  HE2 TYR 0 267      -0.374  -2.702   8.255  1.00  0.00           H  
ATOM   4279  N   TRP 0 268       6.122  -2.648   5.746  1.00  0.00      R00  N  
ATOM   4280  CA  TRP 0 268       7.152  -3.505   6.257  1.00  0.00      R00  C  
ATOM   4281  C   TRP 0 268       8.150  -2.810   7.221  1.00  0.00      R00  C  
ATOM   4282  O   TRP 0 268       8.583  -3.438   8.167  1.00  0.00      R00  O  
ATOM   4283  CB  TRP 0 268       7.934  -4.267   5.120  1.00  0.00      R00  C  
ATOM   4284  CG  TRP 0 268       7.199  -5.173   4.225  1.00  0.00      R00  C  
ATOM   4285  CD2 TRP 0 268       6.098  -6.019   4.558  1.00  0.00      R00  C  
ATOM   4286  CE2 TRP 0 268       5.488  -6.471   3.400  1.00  0.00      R00  C  
ATOM   4287  CE3 TRP 0 268       5.507  -6.367   5.804  1.00  0.00      R00  C  
ATOM   4288  CD1 TRP 0 268       7.279  -5.144   2.869  1.00  0.00      R00  C  
ATOM   4289  NE1 TRP 0 268       6.283  -5.988   2.370  1.00  0.00      R00  N  
ATOM   4290  CZ2 TRP 0 268       4.337  -7.316   3.447  1.00  0.00      R00  C  
ATOM   4291  CZ3 TRP 0 268       4.217  -7.046   5.863  1.00  0.00      R00  C  
ATOM   4292  CH2 TRP 0 268       3.676  -7.611   4.618  1.00  0.00      R00  C  
ATOM   4293  H   TRP 0 268       6.064  -2.406   4.767  1.00  0.00      R00  H  
ATOM   4294  HE1 TRP 0 268       6.192  -6.357   1.434  1.00  0.00      R00  H  
ATOM   4295  HA  TRP 0 268       6.635  -4.225   6.891  1.00  0.00           H  
ATOM   4296  HB3 TRP 0 268       8.669  -4.892   5.628  1.00  0.00           H  
ATOM   4297  HB2 TRP 0 268       8.489  -3.657   4.408  1.00  0.00           H  
ATOM   4298  HE3 TRP 0 268       5.894  -5.946   6.721  1.00  0.00           H  
ATOM   4299  HD1 TRP 0 268       7.982  -4.627   2.234  1.00  0.00           H  
ATOM   4300  HZ2 TRP 0 268       4.039  -7.740   2.500  1.00  0.00           H  
ATOM   4301  HZ3 TRP 0 268       3.814  -7.264   6.840  1.00  0.00           H  
ATOM   4302  HH2 TRP 0 268       2.773  -8.199   4.546  1.00  0.00           H  
ATOM   4303  N   ALA 0 269       8.452  -1.497   6.997  1.00  0.00      R00  N  
ATOM   4304  CA  ALA 0 269       9.116  -0.637   7.951  1.00  0.00      R00  C  
ATOM   4305  C   ALA 0 269       8.378  -0.497   9.237  1.00  0.00      R00  C  
ATOM   4306  O   ALA 0 269       8.901  -0.829  10.266  1.00  0.00      R00  O  
ATOM   4307  CB  ALA 0 269       9.540   0.688   7.412  1.00  0.00      R00  C  
ATOM   4308  H   ALA 0 269       7.952  -1.159   6.187  1.00  0.00      R00  H  
ATOM   4309  HA  ALA 0 269      10.035  -1.159   8.217  1.00  0.00           H  
ATOM   4310  HB1 ALA 0 269       9.250   0.905   6.384  1.00  0.00           H  
ATOM   4311  HB2 ALA 0 269       9.198   1.449   8.113  1.00  0.00           H  
ATOM   4312  HB3 ALA 0 269      10.627   0.672   7.333  1.00  0.00           H  
ATOM   4313  N   CYS 0 270       7.087  -0.108   9.189  1.00  0.00      R00  N  
ATOM   4314  CA  CYS 0 270       6.194  -0.042  10.375  1.00  0.00      R00  C  
ATOM   4315  C   CYS 0 270       6.150  -1.317  11.198  1.00  0.00      R00  C  
ATOM   4316  O   CYS 0 270       6.271  -1.380  12.424  1.00  0.00      R00  O  
ATOM   4317  CB  CYS 0 270       4.802   0.517  10.114  1.00  0.00      R00  C  
ATOM   4318  SG  CYS 0 270       5.067   2.280   9.736  1.00  0.00      R00  S  
ATOM   4319  H   CYS 0 270       6.805   0.214   8.274  1.00  0.00      R00  H  
ATOM   4320  HA  CYS 0 270       6.725   0.688  10.987  1.00  0.00           H  
ATOM   4321  HB3 CYS 0 270       4.060   0.285  10.878  1.00  0.00           H  
ATOM   4322  HB2 CYS 0 270       4.424  -0.046   9.261  1.00  0.00           H  
ATOM   4323  HG  CYS 0 270       5.700   2.212   8.562  1.00  0.00           H  
ATOM   4324  N   GLN 0 271       6.066  -2.416  10.455  1.00  0.00      R00  N  
ATOM   4325  CA  GLN 0 271       6.077  -3.785  10.961  1.00  0.00      R00  C  
ATOM   4326  C   GLN 0 271       7.283  -4.105  11.854  1.00  0.00      R00  C  
ATOM   4327  O   GLN 0 271       7.103  -4.685  12.963  1.00  0.00      R00  O  
ATOM   4328  CB  GLN 0 271       5.766  -4.897   9.948  1.00  0.00      R00  C  
ATOM   4329  CG  GLN 0 271       4.160  -4.778   9.718  1.00  0.00      R00  C  
ATOM   4330  CD  GLN 0 271       3.386  -5.716  10.649  1.00  0.00      R00  C  
ATOM   4331  OE1 GLN 0 271       3.668  -5.947  11.837  1.00  0.00      R00  O  
ATOM   4332  NE2 GLN 0 271       2.329  -6.179  10.047  1.00  0.00      R00  N  
ATOM   4333  H   GLN 0 271       6.015  -2.353   9.448  1.00  0.00      R00  H  
ATOM   4334 HE21 GLN 0 271       1.733  -6.759  10.621  1.00  0.00      R00  H  
ATOM   4335 HE22 GLN 0 271       2.115  -5.903   9.099  1.00  0.00      R00  H  
ATOM   4336  HA  GLN 0 271       5.307  -3.725  11.730  1.00  0.00           H  
ATOM   4337  HB3 GLN 0 271       6.021  -5.870  10.369  1.00  0.00           H  
ATOM   4338  HB2 GLN 0 271       6.411  -4.807   9.074  1.00  0.00           H  
ATOM   4339  HG3 GLN 0 271       3.996  -5.066   8.680  1.00  0.00           H  
ATOM   4340  HG2 GLN 0 271       3.811  -3.747   9.785  1.00  0.00           H  
ATOM   4341  N   VAL 0 272       8.510  -3.651  11.464  1.00  0.00      R00  N  
ATOM   4342  CA  VAL 0 272       9.748  -3.981  12.300  1.00  0.00      R00  C  
ATOM   4343  C   VAL 0 272       9.887  -2.970  13.483  1.00  0.00      R00  C  
ATOM   4344  O   VAL 0 272      10.215  -3.382  14.586  1.00  0.00      R00  O  
ATOM   4345  CB  VAL 0 272      11.064  -4.020  11.481  1.00  0.00      R00  C  
ATOM   4346  CG1 VAL 0 272      11.419  -2.803  10.666  1.00  0.00      R00  C  
ATOM   4347  CG2 VAL 0 272      12.366  -4.508  12.303  1.00  0.00      R00  C  
ATOM   4348  H   VAL 0 272       8.634  -3.168  10.586  1.00  0.00      R00  H  
ATOM   4349  HA  VAL 0 272       9.647  -4.969  12.749  1.00  0.00           H  
ATOM   4350  HB  VAL 0 272      10.971  -4.776  10.701  1.00  0.00           H  
ATOM   4351 HG11 VAL 0 272      11.527  -2.032  11.429  1.00  0.00           H  
ATOM   4352 HG12 VAL 0 272      12.341  -2.996  10.116  1.00  0.00           H  
ATOM   4353 HG13 VAL 0 272      10.656  -2.672   9.899  1.00  0.00           H  
ATOM   4354 HG21 VAL 0 272      12.262  -5.383  12.944  1.00  0.00           H  
ATOM   4355 HG22 VAL 0 272      13.118  -4.769  11.559  1.00  0.00           H  
ATOM   4356 HG23 VAL 0 272      12.838  -3.735  12.910  1.00  0.00           H  
ATOM   4357  N   ALA 0 273       9.475  -1.734  13.244  1.00  0.00      R00  N  
ATOM   4358  CA  ALA 0 273       9.455  -0.627  14.138  1.00  0.00      R00  C  
ATOM   4359  C   ALA 0 273       8.431  -0.812  15.345  1.00  0.00      R00  C  
ATOM   4360  O   ALA 0 273       8.644  -0.128  16.325  1.00  0.00      R00  O  
ATOM   4361  CB  ALA 0 273       9.183   0.668  13.295  1.00  0.00      R00  C  
ATOM   4362  H   ALA 0 273       9.107  -1.586  12.315  1.00  0.00      R00  H  
ATOM   4363  HA  ALA 0 273      10.457  -0.608  14.567  1.00  0.00           H  
ATOM   4364  HB1 ALA 0 273       9.066   1.423  14.073  1.00  0.00           H  
ATOM   4365  HB2 ALA 0 273      10.039   0.903  12.662  1.00  0.00           H  
ATOM   4366  HB3 ALA 0 273       8.351   0.607  12.595  1.00  0.00           H  
ATOM   4367  N   LEU 0 274       7.498  -1.754  15.197  1.00  0.00      R00  N  
ATOM   4368  CA  LEU 0 274       6.685  -2.194  16.357  1.00  0.00      R00  C  
ATOM   4369  C   LEU 0 274       7.539  -2.606  17.581  1.00  0.00      R00  C  
ATOM   4370  O   LEU 0 274       7.040  -2.362  18.673  1.00  0.00      R00  O  
ATOM   4371  CB  LEU 0 274       5.658  -3.240  15.921  1.00  0.00      R00  C  
ATOM   4372  CG  LEU 0 274       4.295  -2.747  15.372  1.00  0.00      R00  C  
ATOM   4373  CD1 LEU 0 274       3.509  -3.909  14.866  1.00  0.00      R00  C  
ATOM   4374  CD2 LEU 0 274       3.532  -1.813  16.340  1.00  0.00      R00  C  
ATOM   4375  H   LEU 0 274       7.283  -2.134  14.286  1.00  0.00      R00  H  
ATOM   4376  HA  LEU 0 274       6.069  -1.342  16.644  1.00  0.00           H  
ATOM   4377  HB3 LEU 0 274       5.462  -3.954  16.721  1.00  0.00           H  
ATOM   4378  HB2 LEU 0 274       6.120  -3.817  15.119  1.00  0.00           H  
ATOM   4379  HG  LEU 0 274       4.598  -2.071  14.572  1.00  0.00           H  
ATOM   4380 HD11 LEU 0 274       3.779  -4.324  13.895  1.00  0.00           H  
ATOM   4381 HD12 LEU 0 274       3.622  -4.826  15.444  1.00  0.00           H  
ATOM   4382 HD13 LEU 0 274       2.422  -3.841  14.829  1.00  0.00           H  
ATOM   4383 HD21 LEU 0 274       3.496  -0.865  15.803  1.00  0.00           H  
ATOM   4384 HD22 LEU 0 274       2.534  -2.095  16.677  1.00  0.00           H  
ATOM   4385 HD23 LEU 0 274       4.084  -1.664  17.267  1.00  0.00           H  
ATOM   4386  N   ILE 0 275       8.755  -3.142  17.447  1.00  0.00      R00  N  
ATOM   4387  CA  ILE 0 275       9.535  -3.592  18.580  1.00  0.00      R00  C  
ATOM   4388  C   ILE 0 275      10.048  -2.474  19.559  1.00  0.00      R00  C  
ATOM   4389  O   ILE 0 275      10.153  -2.666  20.734  1.00  0.00      R00  O  
ATOM   4390  CB  ILE 0 275      10.812  -4.426  18.112  1.00  0.00      R00  C  
ATOM   4391  CG2 ILE 0 275      10.476  -5.643  17.333  1.00  0.00      R00  C  
ATOM   4392  CG1 ILE 0 275      11.942  -3.590  17.449  1.00  0.00      R00  C  
ATOM   4393  CD1 ILE 0 275      13.326  -4.311  17.262  1.00  0.00      R00  C  
ATOM   4394  H   ILE 0 275       9.245  -3.146  16.564  1.00  0.00      R00  H  
ATOM   4395  HA  ILE 0 275       9.059  -4.204  19.346  1.00  0.00           H  
ATOM   4396  HB  ILE 0 275      11.232  -4.847  19.026  1.00  0.00           H  
ATOM   4397 HG21 ILE 0 275       9.997  -5.425  16.379  1.00  0.00           H  
ATOM   4398 HG22 ILE 0 275      11.387  -6.219  17.167  1.00  0.00           H  
ATOM   4399 HG23 ILE 0 275       9.817  -6.202  17.997  1.00  0.00           H  
ATOM   4400 HG13 ILE 0 275      12.282  -2.637  17.854  1.00  0.00           H  
ATOM   4401 HG12 ILE 0 275      11.490  -3.223  16.527  1.00  0.00           H  
ATOM   4402 HD11 ILE 0 275      13.581  -4.941  16.410  1.00  0.00           H  
ATOM   4403 HD12 ILE 0 275      14.226  -3.749  17.512  1.00  0.00           H  
ATOM   4404 HD13 ILE 0 275      13.375  -5.044  18.067  1.00  0.00           H  
ATOM   4405  N   TYR 0 276      10.282  -1.291  18.945  1.00  0.00      R00  N  
ATOM   4406  CA  TYR 0 276      10.816  -0.068  19.655  1.00  0.00      R00  C  
ATOM   4407  C   TYR 0 276       9.717   0.816  20.234  1.00  0.00      R00  C  
ATOM   4408  O   TYR 0 276       9.983   1.918  20.690  1.00  0.00      R00  O  
ATOM   4409  CB  TYR 0 276      11.596   0.703  18.589  1.00  0.00      R00  C  
ATOM   4410  CG  TYR 0 276      12.681   0.033  17.746  1.00  0.00      R00  C  
ATOM   4411  CD1 TYR 0 276      13.783  -0.520  18.432  1.00  0.00      R00  C  
ATOM   4412  CE1 TYR 0 276      14.844  -1.143  17.762  1.00  0.00      R00  C  
ATOM   4413  CD2 TYR 0 276      12.594  -0.055  16.333  1.00  0.00      R00  C  
ATOM   4414  CE2 TYR 0 276      13.644  -0.651  15.629  1.00  0.00      R00  C  
ATOM   4415  CZ  TYR 0 276      14.723  -1.235  16.329  1.00  0.00      R00  C  
ATOM   4416  OH  TYR 0 276      15.668  -1.805  15.596  1.00  0.00      R00  O  
ATOM   4417  H   TYR 0 276      10.252  -1.173  17.942  1.00  0.00      R00  H  
ATOM   4418  HH  TYR 0 276      15.578  -1.839  14.641  1.00  0.00      R00  H  
ATOM   4419  HA  TYR 0 276      11.412  -0.320  20.533  1.00  0.00           H  
ATOM   4420  HB3 TYR 0 276      12.036   1.499  19.190  1.00  0.00           H  
ATOM   4421  HB2 TYR 0 276      10.880   1.172  17.913  1.00  0.00           H  
ATOM   4422  HD1 TYR 0 276      13.831  -0.328  19.493  1.00  0.00           H  
ATOM   4423  HE1 TYR 0 276      15.720  -1.606  18.192  1.00  0.00           H  
ATOM   4424  HD2 TYR 0 276      11.725   0.376  15.858  1.00  0.00           H  
ATOM   4425  HE2 TYR 0 276      13.456  -0.763  14.571  1.00  0.00           H  
ATOM   4426  N   SER 0 277       8.447   0.407  20.157  1.00  0.00      R00  N  
ATOM   4427  CA  SER 0 277       7.277   1.051  20.793  1.00  0.00      R00  C  
ATOM   4428  C   SER 0 277       7.311   0.705  22.342  1.00  0.00      R00  C  
ATOM   4429  O   SER 0 277       7.837  -0.369  22.680  1.00  0.00      R00  O  
ATOM   4430  CB  SER 0 277       6.036   0.548  20.046  1.00  0.00      R00  C  
ATOM   4431  OG  SER 0 277       5.572  -0.784  20.323  1.00  0.00      R00  O  
ATOM   4432  H   SER 0 277       8.293  -0.475  19.690  1.00  0.00      R00  H  
ATOM   4433  HG  SER 0 277       6.187  -1.394  19.909  1.00  0.00      R00  H  
ATOM   4434  HA  SER 0 277       7.300   2.133  20.662  1.00  0.00           H  
ATOM   4435  HB3 SER 0 277       6.135   0.711  18.972  1.00  0.00           H  
ATOM   4436  HB2 SER 0 277       5.140   1.103  20.324  1.00  0.00           H  
ATOM   4437  N   GLN 0 278       6.837   1.606  23.180  1.00  0.00      R00  N  
ATOM   4438  CA  GLN 0 278       6.848   1.347  24.660  1.00  0.00      R00  C  
ATOM   4439  C   GLN 0 278       5.713   0.349  24.972  1.00  0.00      R00  C  
ATOM   4440  O   GLN 0 278       4.777   0.224  24.226  1.00  0.00      R00  O  
ATOM   4441  CB  GLN 0 278       6.714   2.617  25.445  1.00  0.00      R00  C  
ATOM   4442  CG  GLN 0 278       7.804   3.673  25.100  1.00  0.00      R00  C  
ATOM   4443  CD  GLN 0 278       9.267   3.187  25.103  1.00  0.00      R00  C  
ATOM   4444  OE1 GLN 0 278       9.626   2.236  25.787  1.00  0.00      R00  O  
ATOM   4445  NE2 GLN 0 278      10.025   3.770  24.158  1.00  0.00      R00  N  
ATOM   4446  H   GLN 0 278       6.468   2.434  22.735  1.00  0.00      R00  H  
ATOM   4447 HE21 GLN 0 278      11.010   3.549  24.193  1.00  0.00      R00  H  
ATOM   4448 HE22 GLN 0 278       9.742   4.516  23.539  1.00  0.00      R00  H  
ATOM   4449  HA  GLN 0 278       7.817   0.907  24.896  1.00  0.00           H  
ATOM   4450  HB3 GLN 0 278       6.664   2.294  26.485  1.00  0.00           H  
ATOM   4451  HB2 GLN 0 278       5.715   3.033  25.316  1.00  0.00           H  
ATOM   4452  HG3 GLN 0 278       7.798   4.531  25.772  1.00  0.00           H  
ATOM   4453  HG2 GLN 0 278       7.618   4.177  24.152  1.00  0.00           H  
ATOM   4454  N   ALA 0 279       5.839  -0.442  26.035  1.00  0.00      R00  N  
ATOM   4455  CA  ALA 0 279       4.908  -1.528  26.373  1.00  0.00      R00  C  
ATOM   4456  C   ALA 0 279       3.522  -1.090  26.880  1.00  0.00      R00  C  
ATOM   4457  O   ALA 0 279       3.417  -0.278  27.777  1.00  0.00      R00  O  
ATOM   4458  CB  ALA 0 279       5.538  -2.409  27.380  1.00  0.00      R00  C  
ATOM   4459  H   ALA 0 279       6.718  -0.427  26.532  1.00  0.00      R00  H  
ATOM   4460  HA  ALA 0 279       4.810  -2.085  25.442  1.00  0.00           H  
ATOM   4461  HB1 ALA 0 279       5.781  -1.944  28.336  1.00  0.00           H  
ATOM   4462  HB2 ALA 0 279       4.880  -3.245  27.618  1.00  0.00           H  
ATOM   4463  HB3 ALA 0 279       6.430  -2.853  26.939  1.00  0.00           H  
ATOM   4464  N   THR 0 280       2.502  -1.786  26.311  1.00  0.00      R00  N  
ATOM   4465  CA  THR 0 280       1.076  -1.709  26.730  1.00  0.00      R00  C  
ATOM   4466  C   THR 0 280       0.610  -0.212  26.928  1.00  0.00      R00  C  
ATOM   4467  O   THR 0 280       0.216   0.141  28.026  1.00  0.00      R00  O  
ATOM   4468  CB  THR 0 280       0.684  -2.548  27.970  1.00  0.00      R00  C  
ATOM   4469  OG1 THR 0 280       1.206  -3.855  27.728  1.00  0.00      R00  O  
ATOM   4470  CG2 THR 0 280      -0.758  -2.791  28.048  1.00  0.00      R00  C  
ATOM   4471  H   THR 0 280       2.774  -2.480  25.629  1.00  0.00      R00  H  
ATOM   4472  HG1 THR 0 280       2.101  -3.763  27.394  1.00  0.00      R00  H  
ATOM   4473  HA  THR 0 280       0.476  -2.101  25.909  1.00  0.00           H  
ATOM   4474  HB  THR 0 280       1.092  -2.124  28.888  1.00  0.00           H  
ATOM   4475 HG21 THR 0 280      -0.962  -3.489  28.859  1.00  0.00           H  
ATOM   4476 HG22 THR 0 280      -1.384  -1.906  28.164  1.00  0.00           H  
ATOM   4477 HG23 THR 0 280      -1.086  -3.258  27.119  1.00  0.00           H  
ATOM   4478  N   GLU 0 281       0.603   0.522  25.824  1.00  0.00      R00  N  
ATOM   4479  CA  GLU 0 281      -0.079   1.798  25.668  1.00  0.00      R00  C  
ATOM   4480  C   GLU 0 281       0.448   2.992  26.564  1.00  0.00      R00  C  
ATOM   4481  O   GLU 0 281      -0.215   3.351  27.518  1.00  0.00      R00  O  
ATOM   4482  CB  GLU 0 281      -1.624   1.523  25.871  1.00  0.00      R00  C  
ATOM   4483  CG  GLU 0 281      -2.256   0.403  24.949  1.00  0.00      R00  C  
ATOM   4484  CD  GLU 0 281      -3.720   0.497  25.115  1.00  0.00      R00  C  
ATOM   4485  OE1 GLU 0 281      -4.325   1.466  24.621  1.00  0.00      R00  O  
ATOM   4486  OE2 GLU 0 281      -4.242  -0.322  25.819  1.00  0.00      R00  O1-
ATOM   4487  H   GLU 0 281       1.076   0.178  25.001  1.00  0.00      R00  H  
ATOM   4488  HA  GLU 0 281       0.032   2.123  24.634  1.00  0.00           H  
ATOM   4489  HB3 GLU 0 281      -2.089   2.508  25.831  1.00  0.00           H  
ATOM   4490  HB2 GLU 0 281      -1.735   1.163  26.894  1.00  0.00           H  
ATOM   4491  HG3 GLU 0 281      -1.890  -0.528  25.382  1.00  0.00           H  
ATOM   4492  HG2 GLU 0 281      -1.935   0.393  23.907  1.00  0.00           H  
ATOM   4493  N   CYS 0 282       1.671   3.366  26.248  1.00  0.00      R00  N  
ATOM   4494  CA  CYS 0 282       2.505   4.320  26.934  1.00  0.00      R00  C  
ATOM   4495  C   CYS 0 282       3.118   5.258  25.922  1.00  0.00      R00  C  
ATOM   4496  O   CYS 0 282       4.108   5.978  26.179  1.00  0.00      R00  O  
ATOM   4497  CB  CYS 0 282       3.579   3.488  27.630  1.00  0.00      R00  C  
ATOM   4498  SG  CYS 0 282       2.847   2.821  29.215  1.00  0.00      R00  S  
ATOM   4499  H   CYS 0 282       2.093   2.888  25.465  1.00  0.00      R00  H  
ATOM   4500  HA  CYS 0 282       2.040   4.959  27.685  1.00  0.00           H  
ATOM   4501  HB3 CYS 0 282       4.385   4.127  27.993  1.00  0.00           H  
ATOM   4502  HB2 CYS 0 282       4.037   2.743  26.979  1.00  0.00           H  
ATOM   4503  HG  CYS 0 282       2.339   1.643  28.844  1.00  0.00           H  
ATOM   4504  N   ALA 0 283       2.684   5.257  24.639  1.00  0.00      R00  N  
ATOM   4505  CA  ALA 0 283       3.219   6.040  23.494  1.00  0.00      R00  C  
ATOM   4506  C   ALA 0 283       2.385   7.377  23.409  1.00  0.00      R00  C  
ATOM   4507  O   ALA 0 283       1.220   7.367  23.892  1.00  0.00      R00  O  
ATOM   4508  CB  ALA 0 283       3.001   5.267  22.221  1.00  0.00      R00  C  
ATOM   4509  H   ALA 0 283       1.842   4.730  24.458  1.00  0.00      R00  H  
ATOM   4510  HA  ALA 0 283       4.280   6.253  23.618  1.00  0.00           H  
ATOM   4511  HB1 ALA 0 283       3.559   4.331  22.236  1.00  0.00           H  
ATOM   4512  HB2 ALA 0 283       1.943   5.014  22.278  1.00  0.00           H  
ATOM   4513  HB3 ALA 0 283       3.194   5.751  21.263  1.00  0.00           H  
ATOM   4514  N   SER 0 284       3.019   8.424  22.804  1.00  0.00      R00  N  
ATOM   4515  CA  SER 0 284       2.419   9.726  22.507  1.00  0.00      R00  C  
ATOM   4516  C   SER 0 284       1.850   9.560  21.118  1.00  0.00      R00  C  
ATOM   4517  O   SER 0 284       2.464   8.874  20.294  1.00  0.00      R00  O  
ATOM   4518  CB  SER 0 284       3.505  10.788  22.611  1.00  0.00      R00  C  
ATOM   4519  OG  SER 0 284       3.105  12.150  22.323  1.00  0.00      R00  O  
ATOM   4520  H   SER 0 284       3.972   8.286  22.499  1.00  0.00      R00  H  
ATOM   4521  HG  SER 0 284       2.513  12.504  22.991  1.00  0.00      R00  H  
ATOM   4522  HA  SER 0 284       1.661   9.953  23.257  1.00  0.00           H  
ATOM   4523  HB3 SER 0 284       4.346  10.546  21.961  1.00  0.00           H  
ATOM   4524  HB2 SER 0 284       3.944  10.741  23.607  1.00  0.00           H  
ATOM   4525  N   HIS 0 285       0.679  10.202  20.877  1.00  0.00      R00  N  
ATOM   4526  CA  HIS 0 285       0.039  10.322  19.575  1.00  0.00      R00  C  
ATOM   4527  C   HIS 0 285       0.986  10.526  18.349  1.00  0.00      R00  C  
ATOM   4528  O   HIS 0 285       0.639   9.884  17.344  1.00  0.00      R00  O  
ATOM   4529  CB  HIS 0 285      -1.031  11.425  19.703  1.00  0.00      R00  C  
ATOM   4530  CG  HIS 0 285      -0.463  12.855  19.851  1.00  0.00      R00  C  
ATOM   4531  ND1 HIS 0 285      -0.188  13.636  18.736  1.00  0.00      R00  N  
ATOM   4532  CD2 HIS 0 285      -0.102  13.610  20.901  1.00  0.00      R00  C  
ATOM   4533  NE2 HIS 0 285       0.564  14.763  20.478  1.00  0.00      R00  N  
ATOM   4534  CE1 HIS 0 285       0.411  14.722  19.107  1.00  0.00      R00  C  
ATOM   4535  H   HIS 0 285       0.159  10.658  21.612  1.00  0.00      R00  H  
ATOM   4536  HD1 HIS 0 285      -0.545  13.456  17.808  1.00  0.00      R00  H  
ATOM   4537  HA  HIS 0 285      -0.433   9.354  19.410  1.00  0.00           H  
ATOM   4538  HB3 HIS 0 285      -1.628  11.205  20.589  1.00  0.00           H  
ATOM   4539  HB2 HIS 0 285      -1.671  11.558  18.832  1.00  0.00           H  
ATOM   4540  HD2 HIS 0 285      -0.184  13.302  21.933  1.00  0.00           H  
ATOM   4541  HE1 HIS 0 285       0.820  15.536  18.527  1.00  0.00           H  
ATOM   4542  N   VAL 0 286       2.043  11.368  18.449  1.00  0.00      R00  N  
ATOM   4543  CA  VAL 0 286       3.017  11.550  17.377  1.00  0.00      R00  C  
ATOM   4544  C   VAL 0 286       3.723  10.310  16.869  1.00  0.00      R00  C  
ATOM   4545  O   VAL 0 286       4.044  10.235  15.735  1.00  0.00      R00  O  
ATOM   4546  CB  VAL 0 286       4.140  12.573  17.792  1.00  0.00      R00  C  
ATOM   4547  CG1 VAL 0 286       3.398  13.886  18.066  1.00  0.00      R00  C  
ATOM   4548  CG2 VAL 0 286       4.853  12.206  19.065  1.00  0.00      R00  C  
ATOM   4549  H   VAL 0 286       2.216  11.737  19.373  1.00  0.00      R00  H  
ATOM   4550  HA  VAL 0 286       2.409  12.063  16.631  1.00  0.00           H  
ATOM   4551  HB  VAL 0 286       4.778  12.836  16.948  1.00  0.00           H  
ATOM   4552 HG11 VAL 0 286       2.734  14.109  17.231  1.00  0.00           H  
ATOM   4553 HG12 VAL 0 286       2.832  13.988  18.993  1.00  0.00           H  
ATOM   4554 HG13 VAL 0 286       4.058  14.750  18.140  1.00  0.00           H  
ATOM   4555 HG21 VAL 0 286       5.245  13.028  19.664  1.00  0.00           H  
ATOM   4556 HG22 VAL 0 286       4.251  11.622  19.762  1.00  0.00           H  
ATOM   4557 HG23 VAL 0 286       5.676  11.553  18.773  1.00  0.00           H  
ATOM   4558  N   THR 0 287       3.964   9.386  17.785  1.00  0.00      R00  N  
ATOM   4559  CA  THR 0 287       4.530   8.078  17.448  1.00  0.00      R00  C  
ATOM   4560  C   THR 0 287       3.475   7.077  16.908  1.00  0.00      R00  C  
ATOM   4561  O   THR 0 287       3.729   6.334  15.979  1.00  0.00      R00  O  
ATOM   4562  CB  THR 0 287       5.374   7.438  18.578  1.00  0.00      R00  C  
ATOM   4563  OG1 THR 0 287       6.169   8.349  19.356  1.00  0.00      R00  O  
ATOM   4564  CG2 THR 0 287       6.321   6.279  18.245  1.00  0.00      R00  C  
ATOM   4565  H   THR 0 287       3.753   9.601  18.750  1.00  0.00      R00  H  
ATOM   4566  HG1 THR 0 287       6.680   8.817  18.692  1.00  0.00      R00  H  
ATOM   4567  HA  THR 0 287       5.200   8.156  16.592  1.00  0.00           H  
ATOM   4568  HB  THR 0 287       4.636   7.056  19.284  1.00  0.00           H  
ATOM   4569 HG21 THR 0 287       6.832   6.008  19.169  1.00  0.00           H  
ATOM   4570 HG22 THR 0 287       5.770   5.437  17.825  1.00  0.00           H  
ATOM   4571 HG23 THR 0 287       7.178   6.445  17.593  1.00  0.00           H  
ATOM   4572  N   ILE 0 288       2.215   7.179  17.334  1.00  0.00      R00  N  
ATOM   4573  CA  ILE 0 288       1.160   6.214  16.885  1.00  0.00      R00  C  
ATOM   4574  C   ILE 0 288       0.593   6.498  15.441  1.00  0.00      R00  C  
ATOM   4575  O   ILE 0 288       0.197   5.594  14.693  1.00  0.00      R00  O  
ATOM   4576  CB  ILE 0 288      -0.040   6.118  17.880  1.00  0.00      R00  C  
ATOM   4577  CG2 ILE 0 288      -1.260   5.367  17.357  1.00  0.00      R00  C  
ATOM   4578  CG1 ILE 0 288       0.475   5.557  19.240  1.00  0.00      R00  C  
ATOM   4579  CD1 ILE 0 288      -0.538   5.504  20.470  1.00  0.00      R00  C  
ATOM   4580  H   ILE 0 288       2.031   7.960  17.948  1.00  0.00      R00  H  
ATOM   4581  HA  ILE 0 288       1.610   5.221  16.892  1.00  0.00           H  
ATOM   4582  HB  ILE 0 288      -0.366   7.114  18.179  1.00  0.00           H  
ATOM   4583 HG21 ILE 0 288      -1.858   5.767  16.538  1.00  0.00           H  
ATOM   4584 HG22 ILE 0 288      -0.955   4.363  17.060  1.00  0.00           H  
ATOM   4585 HG23 ILE 0 288      -1.935   5.237  18.203  1.00  0.00           H  
ATOM   4586 HG13 ILE 0 288       1.397   6.045  19.555  1.00  0.00           H  
ATOM   4587 HG12 ILE 0 288       0.707   4.494  19.179  1.00  0.00           H  
ATOM   4588 HD11 ILE 0 288      -0.742   4.505  20.856  1.00  0.00           H  
ATOM   4589 HD12 ILE 0 288      -0.178   6.179  21.247  1.00  0.00           H  
ATOM   4590 HD13 ILE 0 288      -1.468   5.997  20.188  1.00  0.00           H  
ATOM   4591  N   THR 0 289       0.634   7.794  15.094  1.00  0.00      R00  N  
ATOM   4592  CA  THR 0 289      -0.168   8.252  13.905  1.00  0.00      R00  C  
ATOM   4593  C   THR 0 289       0.388   7.696  12.597  1.00  0.00      R00  C  
ATOM   4594  O   THR 0 289      -0.396   7.422  11.682  1.00  0.00      R00  O  
ATOM   4595  CB  THR 0 289      -0.096   9.717  13.728  1.00  0.00      R00  C  
ATOM   4596  OG1 THR 0 289      -0.728  10.324  14.832  1.00  0.00      R00  O  
ATOM   4597  CG2 THR 0 289      -0.737  10.251  12.386  1.00  0.00      R00  C  
ATOM   4598  H   THR 0 289       0.942   8.459  15.789  1.00  0.00      R00  H  
ATOM   4599  HG1 THR 0 289      -0.657   9.744  15.594  1.00  0.00      R00  H  
ATOM   4600  HA  THR 0 289      -1.225   8.055  14.083  1.00  0.00           H  
ATOM   4601  HB  THR 0 289       0.954  10.008  13.700  1.00  0.00           H  
ATOM   4602 HG21 THR 0 289      -1.024  11.299  12.467  1.00  0.00           H  
ATOM   4603 HG22 THR 0 289      -0.098  10.270  11.503  1.00  0.00           H  
ATOM   4604 HG23 THR 0 289      -1.557   9.616  12.052  1.00  0.00           H  
ATOM   4605  N   VAL 0 290       1.710   7.519  12.535  1.00  0.00      R00  N  
ATOM   4606  CA  VAL 0 290       2.433   7.156  11.277  1.00  0.00      R00  C  
ATOM   4607  C   VAL 0 290       2.229   5.685  10.936  1.00  0.00      R00  C  
ATOM   4608  O   VAL 0 290       2.228   5.329   9.801  1.00  0.00      R00  O  
ATOM   4609  CB  VAL 0 290       3.996   7.430  11.347  1.00  0.00      R00  C  
ATOM   4610  CG1 VAL 0 290       4.366   8.904  11.414  1.00  0.00      R00  C  
ATOM   4611  CG2 VAL 0 290       4.716   6.511  12.420  1.00  0.00      R00  C  
ATOM   4612  H   VAL 0 290       2.223   7.434  13.401  1.00  0.00      R00  H  
ATOM   4613  HA  VAL 0 290       2.120   7.791  10.448  1.00  0.00           H  
ATOM   4614  HB  VAL 0 290       4.295   7.029  10.379  1.00  0.00           H  
ATOM   4615 HG11 VAL 0 290       5.442   9.039  11.309  1.00  0.00           H  
ATOM   4616 HG12 VAL 0 290       3.867   9.520  10.666  1.00  0.00           H  
ATOM   4617 HG13 VAL 0 290       4.058   9.258  12.398  1.00  0.00           H  
ATOM   4618 HG21 VAL 0 290       5.714   6.886  12.645  1.00  0.00           H  
ATOM   4619 HG22 VAL 0 290       4.167   6.541  13.361  1.00  0.00           H  
ATOM   4620 HG23 VAL 0 290       4.822   5.473  12.103  1.00  0.00           H  
ATOM   4621  N   PHE 0 291       1.910   4.819  11.955  1.00  0.00      R00  N  
ATOM   4622  CA  PHE 0 291       1.731   3.369  11.788  1.00  0.00      R00  C  
ATOM   4623  C   PHE 0 291       0.371   3.080  11.039  1.00  0.00      R00  C  
ATOM   4624  O   PHE 0 291       0.318   2.211  10.168  1.00  0.00      R00  O  
ATOM   4625  CB  PHE 0 291       1.793   2.505  13.091  1.00  0.00      R00  C  
ATOM   4626  CG  PHE 0 291       3.003   2.350  13.917  1.00  0.00      R00  C  
ATOM   4627  CD1 PHE 0 291       3.790   1.215  13.681  1.00  0.00      R00  C  
ATOM   4628  CD2 PHE 0 291       3.438   3.374  14.728  1.00  0.00      R00  C  
ATOM   4629  CE1 PHE 0 291       4.910   1.023  14.533  1.00  0.00      R00  C  
ATOM   4630  CE2 PHE 0 291       4.553   3.173  15.553  1.00  0.00      R00  C  
ATOM   4631  CZ  PHE 0 291       5.294   2.041  15.414  1.00  0.00      R00  C  
ATOM   4632  H   PHE 0 291       1.793   5.188  12.888  1.00  0.00      R00  H  
ATOM   4633  HA  PHE 0 291       2.452   3.129  11.007  1.00  0.00           H  
ATOM   4634  HB3 PHE 0 291       1.470   1.486  12.879  1.00  0.00           H  
ATOM   4635  HB2 PHE 0 291       1.022   2.926  13.736  1.00  0.00           H  
ATOM   4636  HD1 PHE 0 291       3.471   0.433  13.008  1.00  0.00           H  
ATOM   4637  HD2 PHE 0 291       2.896   4.304  14.633  1.00  0.00           H  
ATOM   4638  HE1 PHE 0 291       5.539   0.161  14.367  1.00  0.00           H  
ATOM   4639  HE2 PHE 0 291       4.652   3.966  16.279  1.00  0.00           H  
ATOM   4640  HZ  PHE 0 291       6.115   1.832  16.083  1.00  0.00           H  
ATOM   4641  N   LEU 0 292      -0.671   3.849  11.376  1.00  0.00      R00  N  
ATOM   4642  CA  LEU 0 292      -1.944   3.825  10.731  1.00  0.00      R00  C  
ATOM   4643  C   LEU 0 292      -1.733   4.505   9.330  1.00  0.00      R00  C  
ATOM   4644  O   LEU 0 292      -2.338   3.992   8.362  1.00  0.00      R00  O  
ATOM   4645  CB  LEU 0 292      -3.094   4.582  11.529  1.00  0.00      R00  C  
ATOM   4646  CG  LEU 0 292      -3.466   3.918  12.925  1.00  0.00      R00  C  
ATOM   4647  CD1 LEU 0 292      -2.503   4.015  14.074  1.00  0.00      R00  C  
ATOM   4648  CD2 LEU 0 292      -4.821   4.564  13.382  1.00  0.00      R00  C  
ATOM   4649  H   LEU 0 292      -0.613   4.457  12.181  1.00  0.00      R00  H  
ATOM   4650  HA  LEU 0 292      -2.199   2.767  10.672  1.00  0.00           H  
ATOM   4651  HB3 LEU 0 292      -3.884   4.704  10.788  1.00  0.00           H  
ATOM   4652  HB2 LEU 0 292      -2.814   5.610  11.759  1.00  0.00           H  
ATOM   4653  HG  LEU 0 292      -3.776   2.912  12.642  1.00  0.00           H  
ATOM   4654 HD11 LEU 0 292      -1.830   3.160  14.008  1.00  0.00           H  
ATOM   4655 HD12 LEU 0 292      -2.011   4.987  14.124  1.00  0.00           H  
ATOM   4656 HD13 LEU 0 292      -2.987   3.886  15.042  1.00  0.00           H  
ATOM   4657 HD21 LEU 0 292      -5.233   5.340  12.737  1.00  0.00           H  
ATOM   4658 HD22 LEU 0 292      -5.549   3.755  13.440  1.00  0.00           H  
ATOM   4659 HD23 LEU 0 292      -4.814   4.908  14.416  1.00  0.00           H  
ATOM   4660  N   VAL 0 293      -0.931   5.560   9.255  1.00  0.00      R00  N  
ATOM   4661  CA  VAL 0 293      -0.739   6.249   7.993  1.00  0.00      R00  C  
ATOM   4662  C   VAL 0 293       0.034   5.282   7.005  1.00  0.00      R00  C  
ATOM   4663  O   VAL 0 293      -0.419   5.148   5.862  1.00  0.00      R00  O  
ATOM   4664  CB  VAL 0 293      -0.128   7.640   8.043  1.00  0.00      R00  C  
ATOM   4665  CG1 VAL 0 293       0.486   8.193   6.746  1.00  0.00      R00  C  
ATOM   4666  CG2 VAL 0 293      -1.198   8.732   8.602  1.00  0.00      R00  C  
ATOM   4667  H   VAL 0 293      -0.677   6.005  10.126  1.00  0.00      R00  H  
ATOM   4668  HA  VAL 0 293      -1.716   6.362   7.523  1.00  0.00           H  
ATOM   4669  HB  VAL 0 293       0.650   7.505   8.795  1.00  0.00           H  
ATOM   4670 HG11 VAL 0 293       0.902   9.188   6.905  1.00  0.00           H  
ATOM   4671 HG12 VAL 0 293       1.426   7.735   6.438  1.00  0.00           H  
ATOM   4672 HG13 VAL 0 293      -0.246   8.228   5.939  1.00  0.00           H  
ATOM   4673 HG21 VAL 0 293      -1.570   8.429   9.581  1.00  0.00           H  
ATOM   4674 HG22 VAL 0 293      -0.798   9.743   8.669  1.00  0.00           H  
ATOM   4675 HG23 VAL 0 293      -2.104   8.915   8.024  1.00  0.00           H  
ATOM   4676  N   ALA 0 294       1.055   4.543   7.460  1.00  0.00      R00  N  
ATOM   4677  CA  ALA 0 294       1.761   3.607   6.557  1.00  0.00      R00  C  
ATOM   4678  C   ALA 0 294       0.964   2.421   6.194  1.00  0.00      R00  C  
ATOM   4679  O   ALA 0 294       1.010   1.943   5.043  1.00  0.00      R00  O  
ATOM   4680  CB  ALA 0 294       2.956   3.074   7.306  1.00  0.00      R00  C  
ATOM   4681  H   ALA 0 294       1.556   4.853   8.280  1.00  0.00      R00  H  
ATOM   4682  HA  ALA 0 294       2.148   4.114   5.672  1.00  0.00           H  
ATOM   4683  HB1 ALA 0 294       3.605   3.888   7.628  1.00  0.00           H  
ATOM   4684  HB2 ALA 0 294       2.643   2.446   8.140  1.00  0.00           H  
ATOM   4685  HB3 ALA 0 294       3.453   2.587   6.467  1.00  0.00           H  
ATOM   4686  N   ALA 0 295       0.073   2.016   7.106  1.00  0.00      R00  N  
ATOM   4687  CA  ALA 0 295      -0.939   0.986   6.824  1.00  0.00      R00  C  
ATOM   4688  C   ALA 0 295      -1.991   1.506   5.804  1.00  0.00      R00  C  
ATOM   4689  O   ALA 0 295      -2.290   0.808   4.831  1.00  0.00      R00  O  
ATOM   4690  CB  ALA 0 295      -1.602   0.539   8.130  1.00  0.00      R00  C  
ATOM   4691  H   ALA 0 295       0.151   2.292   8.074  1.00  0.00      R00  H  
ATOM   4692  HA  ALA 0 295      -0.391   0.148   6.394  1.00  0.00           H  
ATOM   4693  HB1 ALA 0 295      -0.934   0.062   8.847  1.00  0.00           H  
ATOM   4694  HB2 ALA 0 295      -2.100   1.456   8.443  1.00  0.00           H  
ATOM   4695  HB3 ALA 0 295      -2.393  -0.154   7.846  1.00  0.00           H  
ATOM   4696  N   CYS 0 296      -2.389   2.773   5.972  1.00  0.00      R00  N  
ATOM   4697  CA  CYS 0 296      -3.215   3.517   4.981  1.00  0.00      R00  C  
ATOM   4698  C   CYS 0 296      -2.556   3.514   3.650  1.00  0.00      R00  C  
ATOM   4699  O   CYS 0 296      -3.282   3.431   2.630  1.00  0.00      R00  O  
ATOM   4700  CB  CYS 0 296      -3.782   4.915   5.444  1.00  0.00      R00  C  
ATOM   4701  SG  CYS 0 296      -5.279   5.475   4.538  1.00  0.00      R00  S  
ATOM   4702  H   CYS 0 296      -2.206   3.200   6.869  1.00  0.00      R00  H  
ATOM   4703  HA  CYS 0 296      -4.049   2.817   4.930  1.00  0.00           H  
ATOM   4704  HB3 CYS 0 296      -2.950   5.614   5.522  1.00  0.00           H  
ATOM   4705  HB2 CYS 0 296      -4.081   4.768   6.482  1.00  0.00           H  
ATOM   4706  HG  CYS 0 296      -4.676   5.760   3.380  1.00  0.00           H  
ATOM   4707  N   PHE 0 297      -1.255   3.733   3.571  1.00  0.00      R00  N  
ATOM   4708  CA  PHE 0 297      -0.522   3.792   2.288  1.00  0.00      R00  C  
ATOM   4709  C   PHE 0 297      -0.609   2.518   1.523  1.00  0.00      R00  C  
ATOM   4710  O   PHE 0 297      -0.863   2.578   0.270  1.00  0.00      R00  O  
ATOM   4711  CB  PHE 0 297       0.982   4.064   2.548  1.00  0.00      R00  C  
ATOM   4712  CG  PHE 0 297       1.447   5.460   2.303  1.00  0.00      R00  C  
ATOM   4713  CD1 PHE 0 297       1.787   5.949   1.038  1.00  0.00      R00  C  
ATOM   4714  CD2 PHE 0 297       1.418   6.382   3.344  1.00  0.00      R00  C  
ATOM   4715  CE1 PHE 0 297       2.288   7.262   0.919  1.00  0.00      R00  C  
ATOM   4716  CE2 PHE 0 297       1.956   7.640   3.190  1.00  0.00      R00  C  
ATOM   4717  CZ  PHE 0 297       2.364   8.120   1.948  1.00  0.00      R00  C  
ATOM   4718  H   PHE 0 297      -0.844   4.116   4.410  1.00  0.00      R00  H  
ATOM   4719  HA  PHE 0 297      -0.947   4.533   1.610  1.00  0.00           H  
ATOM   4720  HB3 PHE 0 297       1.617   3.423   1.937  1.00  0.00           H  
ATOM   4721  HB2 PHE 0 297       1.190   3.830   3.592  1.00  0.00           H  
ATOM   4722  HD1 PHE 0 297       1.712   5.311   0.170  1.00  0.00           H  
ATOM   4723  HD2 PHE 0 297       1.133   6.091   4.344  1.00  0.00           H  
ATOM   4724  HE1 PHE 0 297       2.691   7.572  -0.035  1.00  0.00           H  
ATOM   4725  HE2 PHE 0 297       1.961   8.349   4.004  1.00  0.00           H  
ATOM   4726  HZ  PHE 0 297       2.651   9.133   1.708  1.00  0.00           H  
ATOM   4727  N   SER 0 298      -0.602   1.344   2.213  1.00  0.00      R00  N  
ATOM   4728  CA  SER 0 298      -0.958   0.045   1.677  1.00  0.00      R00  C  
ATOM   4729  C   SER 0 298      -2.464  -0.096   1.203  1.00  0.00      R00  C  
ATOM   4730  O   SER 0 298      -2.803  -0.720   0.248  1.00  0.00      R00  O  
ATOM   4731  CB  SER 0 298      -0.381  -1.079   2.519  1.00  0.00      R00  C  
ATOM   4732  OG  SER 0 298      -1.129  -1.323   3.680  1.00  0.00      R00  O  
ATOM   4733  H   SER 0 298      -0.161   1.344   3.122  1.00  0.00      R00  H  
ATOM   4734  HG  SER 0 298      -1.574  -0.530   3.986  1.00  0.00      R00  H  
ATOM   4735  HA  SER 0 298      -0.425  -0.051   0.732  1.00  0.00           H  
ATOM   4736  HB3 SER 0 298       0.634  -0.835   2.833  1.00  0.00           H  
ATOM   4737  HB2 SER 0 298      -0.406  -2.019   1.966  1.00  0.00           H  
ATOM   4738  N   TYR 0 299      -3.331   0.503   1.962  1.00  0.00      R00  N  
ATOM   4739  CA  TYR 0 299      -4.789   0.456   1.742  1.00  0.00      R00  C  
ATOM   4740  C   TYR 0 299      -5.245   1.439   0.663  1.00  0.00      R00  C  
ATOM   4741  O   TYR 0 299      -6.390   1.322   0.207  1.00  0.00      R00  O  
ATOM   4742  CB  TYR 0 299      -5.517   0.901   3.057  1.00  0.00      R00  C  
ATOM   4743  CG  TYR 0 299      -5.327  -0.031   4.243  1.00  0.00      R00  C  
ATOM   4744  CD1 TYR 0 299      -5.926   0.245   5.467  1.00  0.00      R00  C  
ATOM   4745  CE1 TYR 0 299      -5.914  -0.598   6.546  1.00  0.00      R00  C  
ATOM   4746  CD2 TYR 0 299      -4.594  -1.251   4.149  1.00  0.00      R00  C  
ATOM   4747  CE2 TYR 0 299      -4.541  -2.153   5.229  1.00  0.00      R00  C  
ATOM   4748  CZ  TYR 0 299      -5.185  -1.819   6.421  1.00  0.00      R00  C  
ATOM   4749  OH  TYR 0 299      -5.134  -2.601   7.515  1.00  0.00      R00  O  
ATOM   4750  H   TYR 0 299      -3.023   1.017   2.775  1.00  0.00      R00  H  
ATOM   4751  HH  TYR 0 299      -5.540  -2.294   8.329  1.00  0.00      R00  H  
ATOM   4752  HA  TYR 0 299      -5.195  -0.529   1.510  1.00  0.00           H  
ATOM   4753  HB3 TYR 0 299      -6.594   1.055   3.001  1.00  0.00           H  
ATOM   4754  HB2 TYR 0 299      -5.204   1.872   3.441  1.00  0.00           H  
ATOM   4755  HD1 TYR 0 299      -6.575   1.106   5.528  1.00  0.00           H  
ATOM   4756  HE1 TYR 0 299      -6.430  -0.447   7.483  1.00  0.00           H  
ATOM   4757  HD2 TYR 0 299      -4.055  -1.444   3.234  1.00  0.00           H  
ATOM   4758  HE2 TYR 0 299      -3.964  -3.060   5.128  1.00  0.00           H  
ATOM   4759  N   SER 0 300      -4.263   2.272   0.181  1.00  0.00      R00  N  
ATOM   4760  CA  SER 0 300      -4.390   3.312  -0.888  1.00  0.00      R00  C  
ATOM   4761  C   SER 0 300      -4.259   2.727  -2.309  1.00  0.00      R00  C  
ATOM   4762  O   SER 0 300      -4.384   3.502  -3.278  1.00  0.00      R00  O  
ATOM   4763  CB  SER 0 300      -3.401   4.460  -0.724  1.00  0.00      R00  C  
ATOM   4764  OG  SER 0 300      -3.539   5.126   0.510  1.00  0.00      R00  O  
ATOM   4765  H   SER 0 300      -3.354   2.201   0.616  1.00  0.00      R00  H  
ATOM   4766  HG  SER 0 300      -3.361   4.449   1.167  1.00  0.00      R00  H  
ATOM   4767  HA  SER 0 300      -5.419   3.656  -0.787  1.00  0.00           H  
ATOM   4768  HB3 SER 0 300      -3.612   5.235  -1.461  1.00  0.00           H  
ATOM   4769  HB2 SER 0 300      -2.373   4.133  -0.882  1.00  0.00           H  
ATOM   4770  N   ASN 0 301      -4.050   1.398  -2.433  1.00  0.00      R00  N  
ATOM   4771  CA  ASN 0 301      -3.859   0.686  -3.667  1.00  0.00      R00  C  
ATOM   4772  C   ASN 0 301      -5.031   0.907  -4.700  1.00  0.00      R00  C  
ATOM   4773  O   ASN 0 301      -4.791   1.372  -5.809  1.00  0.00      R00  O  
ATOM   4774  CB  ASN 0 301      -3.651  -0.883  -3.346  1.00  0.00      R00  C  
ATOM   4775  CG  ASN 0 301      -3.616  -1.794  -4.586  1.00  0.00      R00  C  
ATOM   4776  OD1 ASN 0 301      -4.676  -2.207  -5.101  1.00  0.00      R00  O  
ATOM   4777  ND2 ASN 0 301      -2.397  -2.078  -5.121  1.00  0.00      R00  N  
ATOM   4778  H   ASN 0 301      -4.051   0.900  -1.554  1.00  0.00      R00  H  
ATOM   4779 HD21 ASN 0 301      -2.303  -2.570  -5.998  1.00  0.00      R00  H  
ATOM   4780 HD22 ASN 0 301      -1.605  -1.899  -4.519  1.00  0.00      R00  H  
ATOM   4781  HA  ASN 0 301      -2.950   0.979  -4.194  1.00  0.00           H  
ATOM   4782  HB3 ASN 0 301      -4.525  -1.114  -2.738  1.00  0.00           H  
ATOM   4783  HB2 ASN 0 301      -2.777  -0.913  -2.694  1.00  0.00           H  
ATOM   4784  N   SER 0 302      -6.278   0.797  -4.109  1.00  0.00      R00  N  
ATOM   4785  CA  SER 0 302      -7.514   1.289  -4.674  1.00  0.00      R00  C  
ATOM   4786  C   SER 0 302      -7.418   2.549  -5.426  1.00  0.00      R00  C  
ATOM   4787  O   SER 0 302      -7.897   2.596  -6.559  1.00  0.00      R00  O  
ATOM   4788  CB  SER 0 302      -8.632   1.151  -3.593  1.00  0.00      R00  C  
ATOM   4789  OG  SER 0 302      -8.311   1.907  -2.415  1.00  0.00      R00  O  
ATOM   4790  H   SER 0 302      -6.209   0.561  -3.129  1.00  0.00      R00  H  
ATOM   4791  HG  SER 0 302      -8.012   1.285  -1.747  1.00  0.00      R00  H  
ATOM   4792  HA  SER 0 302      -7.663   0.583  -5.491  1.00  0.00           H  
ATOM   4793  HB3 SER 0 302      -8.805   0.112  -3.313  1.00  0.00           H  
ATOM   4794  HB2 SER 0 302      -9.613   1.546  -3.856  1.00  0.00           H  
ATOM   4795  N   ALA 0 303      -6.766   3.508  -4.783  1.00  0.00      R00  N  
ATOM   4796  CA  ALA 0 303      -6.585   4.870  -5.280  1.00  0.00      R00  C  
ATOM   4797  C   ALA 0 303      -5.483   5.068  -6.348  1.00  0.00      R00  C  
ATOM   4798  O   ALA 0 303      -5.636   5.870  -7.299  1.00  0.00      R00  O  
ATOM   4799  CB  ALA 0 303      -6.498   5.823  -4.029  1.00  0.00      R00  C  
ATOM   4800  H   ALA 0 303      -6.629   3.378  -3.791  1.00  0.00      R00  H  
ATOM   4801  HA  ALA 0 303      -7.537   5.063  -5.776  1.00  0.00           H  
ATOM   4802  HB1 ALA 0 303      -7.324   5.662  -3.336  1.00  0.00           H  
ATOM   4803  HB2 ALA 0 303      -5.700   5.551  -3.338  1.00  0.00           H  
ATOM   4804  HB3 ALA 0 303      -6.310   6.867  -4.279  1.00  0.00           H  
ATOM   4805  N   MET 0 304      -4.409   4.263  -6.248  1.00  0.00      R00  N  
ATOM   4806  CA  MET 0 304      -3.270   4.143  -7.123  1.00  0.00      R00  C  
ATOM   4807  C   MET 0 304      -3.601   3.457  -8.458  1.00  0.00      R00  C  
ATOM   4808  O   MET 0 304      -3.017   3.727  -9.471  1.00  0.00      R00  O  
ATOM   4809  CB  MET 0 304      -2.037   3.482  -6.448  1.00  0.00      R00  C  
ATOM   4810  CG  MET 0 304      -0.834   3.200  -7.347  1.00  0.00      R00  C  
ATOM   4811  SD  MET 0 304      -0.268   4.684  -8.197  1.00  0.00      R00  S  
ATOM   4812  CE  MET 0 304       1.266   4.010  -8.968  1.00  0.00      R00  C  
ATOM   4813  H   MET 0 304      -4.354   3.619  -5.472  1.00  0.00      R00  H  
ATOM   4814  HA  MET 0 304      -3.003   5.151  -7.441  1.00  0.00           H  
ATOM   4815  HB3 MET 0 304      -2.403   2.586  -5.946  1.00  0.00           H  
ATOM   4816  HB2 MET 0 304      -1.663   4.084  -5.620  1.00  0.00           H  
ATOM   4817  HG3 MET 0 304      -1.032   2.439  -8.103  1.00  0.00           H  
ATOM   4818  HG2 MET 0 304       0.012   2.801  -6.786  1.00  0.00           H  
ATOM   4819  HE1 MET 0 304       0.903   3.527  -9.875  1.00  0.00           H  
ATOM   4820  HE2 MET 0 304       2.020   4.782  -9.117  1.00  0.00           H  
ATOM   4821  HE3 MET 0 304       1.755   3.248  -8.361  1.00  0.00           H  
ATOM   4822  N   ASN 0 305      -4.551   2.489  -8.365  1.00  0.00      R00  N  
ATOM   4823  CA  ASN 0 305      -4.954   1.605  -9.482  1.00  0.00      R00  C  
ATOM   4824  C   ASN 0 305      -5.303   2.286 -10.836  1.00  0.00      R00  C  
ATOM   4825  O   ASN 0 305      -4.614   1.996 -11.793  1.00  0.00      R00  O  
ATOM   4826  CB  ASN 0 305      -5.935   0.454  -9.094  1.00  0.00      R00  C  
ATOM   4827  CG  ASN 0 305      -5.303  -0.669  -8.271  1.00  0.00      R00  C  
ATOM   4828  OD1 ASN 0 305      -4.114  -1.000  -8.429  1.00  0.00      R00  O  
ATOM   4829  ND2 ASN 0 305      -6.153  -1.252  -7.425  1.00  0.00      R00  N  
ATOM   4830  H   ASN 0 305      -4.842   2.119  -7.471  1.00  0.00      R00  H  
ATOM   4831 HD21 ASN 0 305      -5.838  -1.876  -6.696  1.00  0.00      R00  H  
ATOM   4832 HD22 ASN 0 305      -7.113  -0.954  -7.527  1.00  0.00      R00  H  
ATOM   4833  HA  ASN 0 305      -4.049   1.027  -9.667  1.00  0.00           H  
ATOM   4834  HB3 ASN 0 305      -6.472  -0.026  -9.912  1.00  0.00           H  
ATOM   4835  HB2 ASN 0 305      -6.682   1.056  -8.575  1.00  0.00           H  
ATOM   4836  N   PRO 0 306      -6.193   3.332 -10.855  1.00  0.00      R00  N  
ATOM   4837  CA  PRO 0 306      -6.453   4.192 -12.003  1.00  0.00      R00  C  
ATOM   4838  C   PRO 0 306      -5.227   4.998 -12.505  1.00  0.00      R00  C  
ATOM   4839  O   PRO 0 306      -5.120   5.191 -13.728  1.00  0.00      R00  O  
ATOM   4840  CD  PRO 0 306      -7.077   3.681  -9.786  1.00  0.00      R00  C  
ATOM   4841  CB  PRO 0 306      -7.703   4.985 -11.665  1.00  0.00      R00  C  
ATOM   4842  CG  PRO 0 306      -7.775   4.967 -10.148  1.00  0.00      R00  C  
ATOM   4843  HD2 PRO 0 306      -6.592   3.723  -8.810  1.00  0.00           H  
ATOM   4844  HD3 PRO 0 306      -7.701   2.792  -9.703  1.00  0.00           H  
ATOM   4845  HA  PRO 0 306      -6.611   3.523 -12.849  1.00  0.00           H  
ATOM   4846  HB3 PRO 0 306      -8.708   4.618 -11.870  1.00  0.00           H  
ATOM   4847  HB2 PRO 0 306      -7.714   6.038 -11.946  1.00  0.00           H  
ATOM   4848  HG2 PRO 0 306      -7.136   5.770  -9.779  1.00  0.00           H  
ATOM   4849  HG3 PRO 0 306      -8.798   5.036  -9.780  1.00  0.00           H  
ATOM   4850  N   ILE 0 307      -4.336   5.423 -11.606  1.00  0.00      R00  N  
ATOM   4851  CA  ILE 0 307      -3.109   6.072 -12.058  1.00  0.00      R00  C  
ATOM   4852  C   ILE 0 307      -2.127   5.048 -12.722  1.00  0.00      R00  C  
ATOM   4853  O   ILE 0 307      -1.580   5.312 -13.812  1.00  0.00      R00  O  
ATOM   4854  CB  ILE 0 307      -2.420   6.710 -10.810  1.00  0.00      R00  C  
ATOM   4855  CG2 ILE 0 307      -1.031   7.440 -11.119  1.00  0.00      R00  C  
ATOM   4856  CG1 ILE 0 307      -3.413   7.684 -10.081  1.00  0.00      R00  C  
ATOM   4857  CD1 ILE 0 307      -3.067   7.995  -8.609  1.00  0.00      R00  C  
ATOM   4858  H   ILE 0 307      -4.453   5.230 -10.622  1.00  0.00      R00  H  
ATOM   4859  HA  ILE 0 307      -3.234   6.846 -12.814  1.00  0.00           H  
ATOM   4860  HB  ILE 0 307      -2.279   5.870 -10.130  1.00  0.00           H  
ATOM   4861 HG21 ILE 0 307      -1.114   8.347 -11.718  1.00  0.00           H  
ATOM   4862 HG22 ILE 0 307      -0.644   8.042 -10.297  1.00  0.00           H  
ATOM   4863 HG23 ILE 0 307      -0.287   6.808 -11.603  1.00  0.00           H  
ATOM   4864 HG13 ILE 0 307      -4.362   7.164  -9.949  1.00  0.00           H  
ATOM   4865 HG12 ILE 0 307      -3.467   8.663 -10.557  1.00  0.00           H  
ATOM   4866 HD11 ILE 0 307      -3.397   8.987  -8.299  1.00  0.00           H  
ATOM   4867 HD12 ILE 0 307      -3.659   7.304  -8.009  1.00  0.00           H  
ATOM   4868 HD13 ILE 0 307      -1.994   7.921  -8.436  1.00  0.00           H  
ATOM   4869  N   LEU 0 308      -1.959   3.816 -12.111  1.00  0.00      R00  N  
ATOM   4870  CA  LEU 0 308      -1.217   2.725 -12.607  1.00  0.00      R00  C  
ATOM   4871  C   LEU 0 308      -1.698   2.416 -14.084  1.00  0.00      R00  C  
ATOM   4872  O   LEU 0 308      -0.913   2.501 -15.043  1.00  0.00      R00  O  
ATOM   4873  CB  LEU 0 308      -1.303   1.621 -11.572  1.00  0.00      R00  C  
ATOM   4874  CG  LEU 0 308      -0.936   0.159 -12.013  1.00  0.00      R00  C  
ATOM   4875  CD1 LEU 0 308       0.494  -0.127 -12.306  1.00  0.00      R00  C  
ATOM   4876  CD2 LEU 0 308      -1.298  -0.733 -10.844  1.00  0.00      R00  C  
ATOM   4877  H   LEU 0 308      -2.534   3.759 -11.282  1.00  0.00      R00  H  
ATOM   4878  HA  LEU 0 308      -0.179   3.056 -12.644  1.00  0.00           H  
ATOM   4879  HB3 LEU 0 308      -2.351   1.581 -11.274  1.00  0.00           H  
ATOM   4880  HB2 LEU 0 308      -0.687   1.939 -10.731  1.00  0.00           H  
ATOM   4881  HG  LEU 0 308      -1.545  -0.150 -12.862  1.00  0.00           H  
ATOM   4882 HD11 LEU 0 308       0.654   0.003 -13.376  1.00  0.00           H  
ATOM   4883 HD12 LEU 0 308       1.127   0.545 -11.726  1.00  0.00           H  
ATOM   4884 HD13 LEU 0 308       0.789  -1.175 -12.254  1.00  0.00           H  
ATOM   4885 HD21 LEU 0 308      -2.365  -0.839 -11.041  1.00  0.00           H  
ATOM   4886 HD22 LEU 0 308      -0.847  -1.725 -10.862  1.00  0.00           H  
ATOM   4887 HD23 LEU 0 308      -1.270  -0.251  -9.867  1.00  0.00           H  
ATOM   4888  N   TYR 0 309      -3.007   2.139 -14.239  1.00  0.00      R00  N  
ATOM   4889  CA  TYR 0 309      -3.540   1.765 -15.549  1.00  0.00      R00  C  
ATOM   4890  C   TYR 0 309      -3.362   2.771 -16.678  1.00  0.00      R00  C  
ATOM   4891  O   TYR 0 309      -3.190   2.380 -17.860  1.00  0.00      R00  O  
ATOM   4892  CB  TYR 0 309      -5.055   1.334 -15.448  1.00  0.00      R00  C  
ATOM   4893  CG  TYR 0 309      -5.307   0.270 -14.402  1.00  0.00      R00  C  
ATOM   4894  CD1 TYR 0 309      -6.579   0.133 -13.773  1.00  0.00      R00  C  
ATOM   4895  CE1 TYR 0 309      -6.902  -0.858 -12.814  1.00  0.00      R00  C  
ATOM   4896  CD2 TYR 0 309      -4.289  -0.646 -13.964  1.00  0.00      R00  C  
ATOM   4897  CE2 TYR 0 309      -4.575  -1.645 -12.996  1.00  0.00      R00  C  
ATOM   4898  CZ  TYR 0 309      -5.830  -1.779 -12.432  1.00  0.00      R00  C  
ATOM   4899  OH  TYR 0 309      -6.020  -2.814 -11.618  1.00  0.00      R00  O  
ATOM   4900  H   TYR 0 309      -3.517   2.043 -13.373  1.00  0.00      R00  H  
ATOM   4901  HH  TYR 0 309      -6.769  -2.668 -11.035  1.00  0.00      R00  H  
ATOM   4902  HA  TYR 0 309      -3.107   0.847 -15.946  1.00  0.00           H  
ATOM   4903  HB3 TYR 0 309      -5.424   0.837 -16.345  1.00  0.00           H  
ATOM   4904  HB2 TYR 0 309      -5.610   2.237 -15.194  1.00  0.00           H  
ATOM   4905  HD1 TYR 0 309      -7.417   0.758 -14.045  1.00  0.00           H  
ATOM   4906  HE1 TYR 0 309      -7.879  -0.850 -12.353  1.00  0.00           H  
ATOM   4907  HD2 TYR 0 309      -3.264  -0.562 -14.292  1.00  0.00           H  
ATOM   4908  HE2 TYR 0 309      -3.856  -2.425 -12.794  1.00  0.00           H  
ATOM   4909  N   ALA 0 310      -3.429   4.073 -16.275  1.00  0.00      R00  N  
ATOM   4910  CA  ALA 0 310      -3.140   5.218 -17.165  1.00  0.00      R00  C  
ATOM   4911  C   ALA 0 310      -1.689   5.347 -17.640  1.00  0.00      R00  C  
ATOM   4912  O   ALA 0 310      -1.379   5.636 -18.803  1.00  0.00      R00  O  
ATOM   4913  CB  ALA 0 310      -3.461   6.563 -16.464  1.00  0.00      R00  C  
ATOM   4914  H   ALA 0 310      -3.344   4.211 -15.278  1.00  0.00      R00  H  
ATOM   4915  HA  ALA 0 310      -3.688   5.298 -18.104  1.00  0.00           H  
ATOM   4916  HB1 ALA 0 310      -2.718   6.714 -15.681  1.00  0.00           H  
ATOM   4917  HB2 ALA 0 310      -3.362   7.303 -17.258  1.00  0.00           H  
ATOM   4918  HB3 ALA 0 310      -4.479   6.585 -16.075  1.00  0.00           H  
ATOM   4919  N   PHE 0 311      -0.771   4.930 -16.782  1.00  0.00      R00  N  
ATOM   4920  CA  PHE 0 311       0.644   4.776 -17.092  1.00  0.00      R00  C  
ATOM   4921  C   PHE 0 311       1.032   3.513 -17.856  1.00  0.00      R00  C  
ATOM   4922  O   PHE 0 311       1.939   3.622 -18.696  1.00  0.00      R00  O  
ATOM   4923  CB  PHE 0 311       1.391   4.933 -15.749  1.00  0.00      R00  C  
ATOM   4924  CG  PHE 0 311       2.036   6.238 -15.529  1.00  0.00      R00  C  
ATOM   4925  CD1 PHE 0 311       1.313   7.429 -15.410  1.00  0.00      R00  C  
ATOM   4926  CD2 PHE 0 311       3.423   6.255 -15.340  1.00  0.00      R00  C  
ATOM   4927  CE1 PHE 0 311       2.022   8.629 -15.207  1.00  0.00      R00  C  
ATOM   4928  CE2 PHE 0 311       4.182   7.450 -15.188  1.00  0.00      R00  C  
ATOM   4929  CZ  PHE 0 311       3.433   8.627 -15.178  1.00  0.00      R00  C  
ATOM   4930  H   PHE 0 311      -1.139   4.803 -15.850  1.00  0.00      R00  H  
ATOM   4931  HA  PHE 0 311       0.930   5.557 -17.796  1.00  0.00           H  
ATOM   4932  HB3 PHE 0 311       2.152   4.153 -15.776  1.00  0.00           H  
ATOM   4933  HB2 PHE 0 311       0.701   4.626 -14.964  1.00  0.00           H  
ATOM   4934  HD1 PHE 0 311       0.244   7.426 -15.258  1.00  0.00           H  
ATOM   4935  HD2 PHE 0 311       3.891   5.291 -15.203  1.00  0.00           H  
ATOM   4936  HE1 PHE 0 311       1.457   9.538 -15.059  1.00  0.00           H
[truncated: 18,307 more chars]
