# Supplementary material for: Discovering allatostatin type-C receptor specific agonists
Source: Nat Commun. 2024 May 10;15:3965. doi: 10.1038/s41467-024-48156-w (PMC11087482; doi:10.1038/s41467-024-48156-w)
Supplement: Supplementary file 5 — Source Data [file 41467_2024_48156_MOESM5_ESM.zip › source-data/Source_Data/md_structures/V029-3547_0.pdb]

REMARK   4      COMPLIES WITH FORMAT V. 3.0, 1-DEC-2006
REMARK 888
REMARK 888 WRITTEN BY MAESTRO (A PRODUCT OF SCHRODINGER, LLC)
TITLE     V029-3547_0
MODEL        1
ATOM      1  N   MET 0   1       5.701  25.951  22.425  1.00  0.00      R00  N1+
ATOM      2  CA  MET 0   1       5.855  27.155  21.519  1.00  0.00      R00  C  
ATOM      3  C   MET 0   1       6.912  28.084  22.143  1.00  0.00      R00  C  
ATOM      4  O   MET 0   1       7.066  28.251  23.338  1.00  0.00      R00  O  
ATOM      5  CB  MET 0   1       4.482  27.640  21.117  1.00  0.00      R00  C  
ATOM      6  CG  MET 0   1       4.574  28.899  20.257  1.00  0.00      R00  C  
ATOM      7  SD  MET 0   1       3.004  29.508  19.701  1.00  0.00      R00  S  
ATOM      8  CE  MET 0   1       3.396  31.305  19.541  1.00  0.00      R00  C  
ATOM      9  H   MET 0   1       6.623  25.561  22.559  1.00  0.00      R00  H  
ATOM     10  H1  MET 0   1       5.371  26.323  23.304  1.00  0.00           H  
ATOM     11  H2  MET 0   1       5.057  25.242  22.106  1.00  0.00           H  
ATOM     12  HA  MET 0   1       6.279  26.783  20.586  1.00  0.00           H  
ATOM     13  HB3 MET 0   1       3.815  27.852  21.952  1.00  0.00           H  
ATOM     14  HB2 MET 0   1       3.949  26.778  20.716  1.00  0.00           H  
ATOM     15  HG3 MET 0   1       5.252  28.671  19.434  1.00  0.00           H  
ATOM     16  HG2 MET 0   1       5.097  29.634  20.868  1.00  0.00           H  
ATOM     17  HE1 MET 0   1       2.915  31.561  18.598  1.00  0.00           H  
ATOM     18  HE2 MET 0   1       2.945  31.963  20.284  1.00  0.00           H  
ATOM     19  HE3 MET 0   1       4.465  31.498  19.443  1.00  0.00           H  
ATOM     20  N   GLU 0   2       7.815  28.698  21.259  1.00  0.00      R00  N  
ATOM     21  CA  GLU 0   2       8.778  29.667  21.771  1.00  0.00      R00  C  
ATOM     22  C   GLU 0   2       8.078  31.021  21.552  1.00  0.00      R00  C  
ATOM     23  O   GLU 0   2       7.444  31.243  20.521  1.00  0.00      R00  O  
ATOM     24  CB  GLU 0   2      10.039  29.559  20.914  1.00  0.00      R00  C  
ATOM     25  CG  GLU 0   2      11.226  30.349  21.320  1.00  0.00      R00  C  
ATOM     26  CD  GLU 0   2      11.636  30.039  22.741  1.00  0.00      R00  C  
ATOM     27  OE1 GLU 0   2      11.517  30.933  23.636  1.00  0.00      R00  O  
ATOM     28  OE2 GLU 0   2      11.706  28.810  23.051  1.00  0.00      R00  O1-
ATOM     29  H   GLU 0   2       7.878  28.555  20.261  1.00  0.00      R00  H  
ATOM     30  HA  GLU 0   2       9.038  29.537  22.821  1.00  0.00           H  
ATOM     31  HB3 GLU 0   2       9.872  29.912  19.896  1.00  0.00           H  
ATOM     32  HB2 GLU 0   2      10.230  28.486  20.915  1.00  0.00           H  
ATOM     33  HG3 GLU 0   2      11.050  31.425  21.336  1.00  0.00           H  
ATOM     34  HG2 GLU 0   2      12.081  30.155  20.672  1.00  0.00           H  
ATOM     35  N   LEU 0   3       8.090  31.919  22.574  1.00  0.00      R00  N  
ATOM     36  CA  LEU 0   3       7.391  33.209  22.552  1.00  0.00      R00  C  
ATOM     37  C   LEU 0   3       8.478  34.322  22.678  1.00  0.00      R00  C  
ATOM     38  O   LEU 0   3       9.407  34.126  23.576  1.00  0.00      R00  O  
ATOM     39  CB  LEU 0   3       6.493  33.217  23.847  1.00  0.00      R00  C  
ATOM     40  CG  LEU 0   3       5.301  32.224  23.903  1.00  0.00      R00  C  
ATOM     41  CD1 LEU 0   3       4.556  32.148  25.248  1.00  0.00      R00  C  
ATOM     42  CD2 LEU 0   3       4.302  32.518  22.811  1.00  0.00      R00  C  
ATOM     43  H   LEU 0   3       8.448  31.739  23.502  1.00  0.00      R00  H  
ATOM     44  HA  LEU 0   3       6.813  33.314  21.634  1.00  0.00           H  
ATOM     45  HB3 LEU 0   3       6.112  34.218  24.049  1.00  0.00           H  
ATOM     46  HB2 LEU 0   3       7.002  33.014  24.789  1.00  0.00           H  
ATOM     47  HG  LEU 0   3       5.680  31.227  23.678  1.00  0.00           H  
ATOM     48 HD11 LEU 0   3       4.018  31.202  25.310  1.00  0.00           H  
ATOM     49 HD12 LEU 0   3       5.188  32.156  26.136  1.00  0.00           H  
ATOM     50 HD13 LEU 0   3       3.676  32.791  25.265  1.00  0.00           H  
ATOM     51 HD21 LEU 0   3       4.579  33.392  22.223  1.00  0.00           H  
ATOM     52 HD22 LEU 0   3       4.276  31.650  22.152  1.00  0.00           H  
ATOM     53 HD23 LEU 0   3       3.301  32.637  23.226  1.00  0.00           H  
ATOM     54  N   GLU 0   4       8.475  35.414  21.890  1.00  0.00      R00  N  
ATOM     55  CA  GLU 0   4       9.457  36.486  21.970  1.00  0.00      R00  C  
ATOM     56  C   GLU 0   4       8.711  37.723  22.553  1.00  0.00      R00  C  
ATOM     57  O   GLU 0   4       7.489  37.747  22.594  1.00  0.00      R00  O  
ATOM     58  CB  GLU 0   4      10.214  36.611  20.642  1.00  0.00      R00  C  
ATOM     59  CG  GLU 0   4      11.094  37.820  20.302  1.00  0.00      R00  C  
ATOM     60  CD  GLU 0   4      12.271  38.187  21.266  1.00  0.00      R00  C  
ATOM     61  OE1 GLU 0   4      12.404  37.452  22.281  1.00  0.00      R00  O  
ATOM     62  OE2 GLU 0   4      13.119  39.034  20.890  1.00  0.00      R00  O1-
ATOM     63  H   GLU 0   4       7.762  35.660  21.218  1.00  0.00      R00  H  
ATOM     64  HA  GLU 0   4      10.241  36.292  22.701  1.00  0.00           H  
ATOM     65  HB3 GLU 0   4       9.422  36.419  19.918  1.00  0.00           H  
ATOM     66  HB2 GLU 0   4      10.841  35.726  20.539  1.00  0.00           H  
ATOM     67  HG3 GLU 0   4      10.476  38.703  20.141  1.00  0.00           H  
ATOM     68  HG2 GLU 0   4      11.665  37.553  19.413  1.00  0.00           H  
ATOM     69  N   ASP 0   5       9.434  38.743  23.042  1.00  0.00      R00  N  
ATOM     70  CA  ASP 0   5       8.947  40.002  23.512  1.00  0.00      R00  C  
ATOM     71  C   ASP 0   5      10.146  40.946  23.391  1.00  0.00      R00  C  
ATOM     72  O   ASP 0   5      11.309  40.550  23.419  1.00  0.00      R00  O  
ATOM     73  CB  ASP 0   5       8.348  39.908  24.935  1.00  0.00      R00  C  
ATOM     74  CG  ASP 0   5       9.166  39.343  26.032  1.00  0.00      R00  C  
ATOM     75  OD1 ASP 0   5       9.875  38.318  25.878  1.00  0.00      R00  O  
ATOM     76  OD2 ASP 0   5       9.052  39.764  27.205  1.00  0.00      R00  O1-
ATOM     77  H   ASP 0   5      10.437  38.645  23.115  1.00  0.00      R00  H  
ATOM     78  HA  ASP 0   5       8.075  40.285  22.923  1.00  0.00           H  
ATOM     79  HB3 ASP 0   5       7.421  39.349  24.811  1.00  0.00           H  
ATOM     80  HB2 ASP 0   5       7.991  40.924  25.104  1.00  0.00           H  
ATOM     81  N   VAL 0   6       9.894  42.200  23.135  1.00  0.00      R00  N  
ATOM     82  CA  VAL 0   6      10.775  43.301  22.688  1.00  0.00      R00  C  
ATOM     83  C   VAL 0   6      10.452  44.573  23.481  1.00  0.00      R00  C  
ATOM     84  O   VAL 0   6      10.340  45.658  22.903  1.00  0.00      R00  O  
ATOM     85  CB  VAL 0   6      10.807  43.570  21.123  1.00  0.00      R00  C  
ATOM     86  CG1 VAL 0   6      11.576  42.492  20.306  1.00  0.00      R00  C  
ATOM     87  CG2 VAL 0   6       9.400  43.649  20.525  1.00  0.00      R00  C  
ATOM     88  H   VAL 0   6       8.925  42.484  23.161  1.00  0.00      R00  H  
ATOM     89  HA  VAL 0   6      11.818  43.149  22.966  1.00  0.00           H  
ATOM     90  HB  VAL 0   6      11.310  44.504  20.875  1.00  0.00           H  
ATOM     91 HG11 VAL 0   6      11.167  42.409  19.299  1.00  0.00           H  
ATOM     92 HG12 VAL 0   6      12.637  42.738  20.335  1.00  0.00           H  
ATOM     93 HG13 VAL 0   6      11.552  41.503  20.763  1.00  0.00           H  
ATOM     94 HG21 VAL 0   6       9.372  43.801  19.446  1.00  0.00           H  
ATOM     95 HG22 VAL 0   6       8.849  42.712  20.602  1.00  0.00           H  
ATOM     96 HG23 VAL 0   6       8.788  44.436  20.966  1.00  0.00           H  
ATOM     97  N   GLU 0   7      10.166  44.479  24.816  1.00  0.00      R00  N  
ATOM     98  CA  GLU 0   7       9.559  45.507  25.659  1.00  0.00      R00  C  
ATOM     99  C   GLU 0   7       8.172  46.028  25.321  1.00  0.00      R00  C  
ATOM    100  O   GLU 0   7       7.315  45.943  26.196  1.00  0.00      R00  O  
ATOM    101  CB  GLU 0   7      10.627  46.648  25.919  1.00  0.00      R00  C  
ATOM    102  CG  GLU 0   7      10.335  47.563  27.177  1.00  0.00      R00  C  
ATOM    103  CD  GLU 0   7      10.563  46.873  28.513  1.00  0.00      R00  C  
ATOM    104  OE1 GLU 0   7       9.772  45.975  28.886  1.00  0.00      R00  O  
ATOM    105  OE2 GLU 0   7      11.595  47.226  29.177  1.00  0.00      R00  O1-
ATOM    106  H   GLU 0   7      10.151  43.609  25.329  1.00  0.00      R00  H  
ATOM    107  HA  GLU 0   7       9.516  45.111  26.673  1.00  0.00           H  
ATOM    108  HB3 GLU 0   7      10.692  47.147  24.953  1.00  0.00           H  
ATOM    109  HB2 GLU 0   7      11.561  46.153  26.182  1.00  0.00           H  
ATOM    110  HG3 GLU 0   7       9.298  47.897  27.179  1.00  0.00           H  
ATOM    111  HG2 GLU 0   7      10.856  48.513  27.057  1.00  0.00           H  
ATOM    112  N   MET 0   8       7.994  46.476  24.122  1.00  0.00      R00  N  
ATOM    113  CA  MET 0   8       6.724  47.113  23.772  1.00  0.00      R00  C  
ATOM    114  C   MET 0   8       5.671  46.093  23.344  1.00  0.00      R00  C  
ATOM    115  O   MET 0   8       4.528  46.277  23.723  1.00  0.00      R00  O  
ATOM    116  CB  MET 0   8       6.897  48.066  22.562  1.00  0.00      R00  C  
ATOM    117  CG  MET 0   8       5.664  48.978  22.361  1.00  0.00      R00  C  
ATOM    118  SD  MET 0   8       5.861  50.435  21.287  1.00  0.00      R00  S  
ATOM    119  CE  MET 0   8       6.101  51.797  22.453  1.00  0.00      R00  C  
ATOM    120  H   MET 0   8       8.821  46.659  23.571  1.00  0.00      R00  H  
ATOM    121  HA  MET 0   8       6.431  47.800  24.566  1.00  0.00           H  
ATOM    122  HB3 MET 0   8       7.104  47.460  21.679  1.00  0.00           H  
ATOM    123  HB2 MET 0   8       7.748  48.738  22.669  1.00  0.00           H  
ATOM    124  HG3 MET 0   8       5.466  49.481  23.308  1.00  0.00           H  
ATOM    125  HG2 MET 0   8       4.761  48.447  22.058  1.00  0.00           H  
ATOM    126  HE1 MET 0   8       5.208  51.945  23.059  1.00  0.00           H  
ATOM    127  HE2 MET 0   8       6.837  51.558  23.220  1.00  0.00           H  
ATOM    128  HE3 MET 0   8       6.528  52.677  21.971  1.00  0.00           H  
ATOM    129  N   PHE 0   9       6.011  45.030  22.643  1.00  0.00      R00  N  
ATOM    130  CA  PHE 0   9       5.088  43.957  22.339  1.00  0.00      R00  C  
ATOM    131  C   PHE 0   9       5.862  42.643  22.217  1.00  0.00      R00  C  
ATOM    132  O   PHE 0   9       6.910  42.451  22.807  1.00  0.00      R00  O  
ATOM    133  CB  PHE 0   9       4.358  44.450  21.063  1.00  0.00      R00  C  
ATOM    134  CG  PHE 0   9       5.197  44.917  19.913  1.00  0.00      R00  C  
ATOM    135  CD1 PHE 0   9       5.608  46.227  19.682  1.00  0.00      R00  C  
ATOM    136  CD2 PHE 0   9       5.616  43.996  18.966  1.00  0.00      R00  C  
ATOM    137  CE1 PHE 0   9       6.228  46.650  18.500  1.00  0.00      R00  C  
ATOM    138  CE2 PHE 0   9       6.498  44.313  18.016  1.00  0.00      R00  C  
ATOM    139  CZ  PHE 0   9       6.779  45.699  17.759  1.00  0.00      R00  C  
ATOM    140  H   PHE 0   9       6.978  44.774  22.501  1.00  0.00      R00  H  
ATOM    141  HA  PHE 0   9       4.450  43.752  23.198  1.00  0.00           H  
ATOM    142  HB3 PHE 0   9       3.738  45.324  21.266  1.00  0.00           H  
ATOM    143  HB2 PHE 0   9       3.552  43.780  20.765  1.00  0.00           H  
ATOM    144  HD1 PHE 0   9       5.193  46.967  20.350  1.00  0.00           H  
ATOM    145  HD2 PHE 0   9       5.249  42.981  19.000  1.00  0.00           H  
ATOM    146  HE1 PHE 0   9       6.344  47.719  18.397  1.00  0.00           H  
ATOM    147  HE2 PHE 0   9       6.810  43.551  17.318  1.00  0.00           H  
ATOM    148  HZ  PHE 0   9       7.404  46.100  16.975  1.00  0.00           H  
ATOM    149  N   GLY 0  10       5.179  41.632  21.714  1.00  0.00      R00  N  
ATOM    150  CA  GLY 0  10       5.655  40.263  21.687  1.00  0.00      R00  C  
ATOM    151  C   GLY 0  10       4.735  39.260  20.918  1.00  0.00      R00  C  
ATOM    152  O   GLY 0  10       3.580  39.493  20.818  1.00  0.00      R00  O  
ATOM    153  H   GLY 0  10       4.248  41.900  21.429  1.00  0.00      R00  H  
ATOM    154  HA3 GLY 0  10       5.833  40.078  22.747  1.00  0.00           H  
ATOM    155  HA2 GLY 0  10       6.583  40.151  21.127  1.00  0.00           H  
ATOM    156  N   SER 0  11       5.181  38.121  20.538  1.00  0.00      R00  N  
ATOM    157  CA  SER 0  11       4.294  37.054  20.150  1.00  0.00      R00  C  
ATOM    158  C   SER 0  11       3.617  36.351  21.433  1.00  0.00      R00  C  
ATOM    159  O   SER 0  11       2.713  35.470  21.280  1.00  0.00      R00  O  
ATOM    160  CB  SER 0  11       5.185  36.175  19.321  1.00  0.00      R00  C  
ATOM    161  OG  SER 0  11       6.320  35.795  19.988  1.00  0.00      R00  O  
ATOM    162  H   SER 0  11       6.128  37.775  20.605  1.00  0.00      R00  H  
ATOM    163  HG  SER 0  11       6.591  34.971  19.577  1.00  0.00      R00  H  
ATOM    164  HA  SER 0  11       3.455  37.359  19.525  1.00  0.00           H  
ATOM    165  HB3 SER 0  11       5.349  36.697  18.378  1.00  0.00           H  
ATOM    166  HB2 SER 0  11       4.712  35.237  19.029  1.00  0.00           H  
ATOM    167  N   ASP 0  12       3.952  36.789  22.703  1.00  0.00      R00  N  
ATOM    168  CA  ASP 0  12       3.665  36.165  23.988  1.00  0.00      R00  C  
ATOM    169  C   ASP 0  12       2.213  35.896  24.266  1.00  0.00      R00  C  
ATOM    170  O   ASP 0  12       1.904  34.962  25.049  1.00  0.00      R00  O  
ATOM    171  CB  ASP 0  12       4.237  36.904  25.250  1.00  0.00      R00  C  
ATOM    172  CG  ASP 0  12       4.098  38.373  25.330  1.00  0.00      R00  C  
ATOM    173  OD1 ASP 0  12       3.070  38.881  24.817  1.00  0.00      R00  O  
ATOM    174  OD2 ASP 0  12       4.939  39.048  25.962  1.00  0.00      R00  O1-
ATOM    175  H   ASP 0  12       4.644  37.523  22.757  1.00  0.00      R00  H  
ATOM    176  HA  ASP 0  12       4.028  35.137  24.004  1.00  0.00           H  
ATOM    177  HB3 ASP 0  12       5.299  36.689  25.134  1.00  0.00           H  
ATOM    178  HB2 ASP 0  12       3.785  36.431  26.121  1.00  0.00           H  
ATOM    179  N   ASN 0  13       1.256  36.570  23.661  1.00  0.00      R00  N  
ATOM    180  CA  ASN 0  13      -0.165  36.242  23.988  1.00  0.00      R00  C  
ATOM    181  C   ASN 0  13      -0.676  34.937  23.360  1.00  0.00      R00  C  
ATOM    182  O   ASN 0  13      -1.758  34.517  23.735  1.00  0.00      R00  O  
ATOM    183  CB  ASN 0  13      -1.019  37.521  23.807  1.00  0.00      R00  C  
ATOM    184  CG  ASN 0  13      -1.524  37.683  22.375  1.00  0.00      R00  C  
ATOM    185  OD1 ASN 0  13      -2.448  37.033  21.858  1.00  0.00      R00  O  
ATOM    186  ND2 ASN 0  13      -0.965  38.642  21.683  1.00  0.00      R00  N  
ATOM    187  H   ASN 0  13       1.446  37.257  22.945  1.00  0.00      R00  H  
ATOM    188 HD21 ASN 0  13      -1.216  38.824  20.722  1.00  0.00      R00  H  
ATOM    189 HD22 ASN 0  13      -0.277  39.225  22.139  1.00  0.00      R00  H  
ATOM    190  HA  ASN 0  13      -0.324  35.979  25.034  1.00  0.00           H  
ATOM    191  HB3 ASN 0  13      -0.488  38.377  24.223  1.00  0.00           H  
ATOM    192  HB2 ASN 0  13      -1.938  37.270  24.335  1.00  0.00           H  
ATOM    193  N   ILE 0  14       0.051  34.369  22.372  1.00  0.00      R00  N  
ATOM    194  CA  ILE 0  14      -0.445  33.313  21.480  1.00  0.00      R00  C  
ATOM    195  C   ILE 0  14      -0.314  31.903  22.191  1.00  0.00      R00  C  
ATOM    196  O   ILE 0  14      -1.098  30.975  21.963  1.00  0.00      R00  O  
ATOM    197  CB  ILE 0  14       0.250  33.329  20.069  1.00  0.00      R00  C  
ATOM    198  CG2 ILE 0  14      -0.032  32.170  19.133  1.00  0.00      R00  C  
ATOM    199  CG1 ILE 0  14       0.074  34.667  19.289  1.00  0.00      R00  C  
ATOM    200  CD1 ILE 0  14       1.297  35.016  18.395  1.00  0.00      R00  C  
ATOM    201  H   ILE 0  14       0.867  34.890  22.087  1.00  0.00      R00  H  
ATOM    202  HA  ILE 0  14      -1.446  33.686  21.264  1.00  0.00           H  
ATOM    203  HB  ILE 0  14       1.316  33.315  20.297  1.00  0.00           H  
ATOM    204 HG21 ILE 0  14       0.230  32.422  18.106  1.00  0.00           H  
ATOM    205 HG22 ILE 0  14       0.395  31.246  19.522  1.00  0.00           H  
ATOM    206 HG23 ILE 0  14      -1.086  31.897  19.075  1.00  0.00           H  
ATOM    207 HG13 ILE 0  14       0.118  35.538  19.944  1.00  0.00           H  
ATOM    208 HG12 ILE 0  14      -0.884  34.842  18.799  1.00  0.00           H  
ATOM    209 HD11 ILE 0  14       1.478  34.121  17.800  1.00  0.00           H  
ATOM    210 HD12 ILE 0  14       1.017  35.870  17.777  1.00  0.00           H  
ATOM    211 HD13 ILE 0  14       2.233  35.080  18.949  1.00  0.00           H  
ATOM    212  N   SER 0  15       0.493  31.810  23.258  1.00  0.00      R00  N  
ATOM    213  CA  SER 0  15       0.612  30.561  24.030  1.00  0.00      R00  C  
ATOM    214  C   SER 0  15       0.911  30.924  25.497  1.00  0.00      R00  C  
ATOM    215  O   SER 0  15       1.260  32.077  25.776  1.00  0.00      R00  O  
ATOM    216  CB  SER 0  15       1.738  29.681  23.325  1.00  0.00      R00  C  
ATOM    217  OG  SER 0  15       2.053  28.545  24.092  1.00  0.00      R00  O  
ATOM    218  H   SER 0  15       1.081  32.573  23.561  1.00  0.00      R00  H  
ATOM    219  HG  SER 0  15       1.341  27.920  23.934  1.00  0.00      R00  H  
ATOM    220  HA  SER 0  15      -0.359  30.065  24.044  1.00  0.00           H  
ATOM    221  HB3 SER 0  15       2.661  30.257  23.261  1.00  0.00           H  
ATOM    222  HB2 SER 0  15       1.304  29.535  22.335  1.00  0.00           H  
ATOM    223  N   TYR 0  16       0.666  30.056  26.428  1.00  0.00      R00  N  
ATOM    224  CA  TYR 0  16       0.756  30.264  27.868  1.00  0.00      R00  C  
ATOM    225  C   TYR 0  16       2.141  30.402  28.354  1.00  0.00      R00  C  
ATOM    226  O   TYR 0  16       3.050  29.895  27.667  1.00  0.00      R00  O  
ATOM    227  CB  TYR 0  16       0.045  29.154  28.681  1.00  0.00      R00  C  
ATOM    228  CG  TYR 0  16      -1.150  28.623  27.950  1.00  0.00      R00  C  
ATOM    229  CD1 TYR 0  16      -1.261  27.217  27.894  1.00  0.00      R00  C  
ATOM    230  CE1 TYR 0  16      -2.341  26.612  27.217  1.00  0.00      R00  C  
ATOM    231  CD2 TYR 0  16      -2.111  29.398  27.333  1.00  0.00      R00  C  
ATOM    232  CE2 TYR 0  16      -3.204  28.804  26.693  1.00  0.00      R00  C  
ATOM    233  CZ  TYR 0  16      -3.267  27.370  26.525  1.00  0.00      R00  C  
ATOM    234  OH  TYR 0  16      -4.276  26.841  25.763  1.00  0.00      R00  O  
ATOM    235  H   TYR 0  16       0.399  29.132  26.121  1.00  0.00      R00  H  
ATOM    236  HH  TYR 0  16      -4.950  27.500  25.583  1.00  0.00      R00  H  
ATOM    237  HA  TYR 0  16       0.264  31.220  28.046  1.00  0.00           H  
ATOM    238  HB3 TYR 0  16      -0.330  29.564  29.619  1.00  0.00           H  
ATOM    239  HB2 TYR 0  16       0.767  28.348  28.817  1.00  0.00           H  
ATOM    240  HD1 TYR 0  16      -0.534  26.610  28.413  1.00  0.00           H  
ATOM    241  HE1 TYR 0  16      -2.356  25.547  27.037  1.00  0.00           H  
ATOM    242  HD2 TYR 0  16      -2.022  30.474  27.310  1.00  0.00           H  
ATOM    243  HE2 TYR 0  16      -3.993  29.442  26.324  1.00  0.00           H  
ATOM    244  N   ASP 0  17       2.403  31.068  29.503  1.00  0.00      R00  N  
ATOM    245  CA  ASP 0  17       3.736  31.147  30.170  1.00  0.00      R00  C  
ATOM    246  C   ASP 0  17       4.212  29.736  30.347  1.00  0.00      R00  C  
ATOM    247  O   ASP 0  17       5.378  29.590  29.979  1.00  0.00      R00  O  
ATOM    248  CB  ASP 0  17       3.791  31.848  31.490  1.00  0.00      R00  C  
ATOM    249  CG  ASP 0  17       2.814  33.022  31.692  1.00  0.00      R00  C  
ATOM    250  OD1 ASP 0  17       3.194  34.061  32.228  1.00  0.00      R00  O  
ATOM    251  OD2 ASP 0  17       1.568  32.988  31.476  1.00  0.00      R00  O1-
ATOM    252  H   ASP 0  17       1.675  31.507  30.049  1.00  0.00      R00  H  
ATOM    253  HA  ASP 0  17       4.373  31.700  29.481  1.00  0.00           H  
ATOM    254  HB3 ASP 0  17       4.734  32.386  31.583  1.00  0.00           H  
ATOM    255  HB2 ASP 0  17       3.700  31.191  32.355  1.00  0.00           H  
ATOM    256  N   TYR 0  18       3.396  28.825  30.821  1.00  0.00      R00  N  
ATOM    257  CA  TYR 0  18       3.645  27.458  31.320  1.00  0.00      R00  C  
ATOM    258  C   TYR 0  18       3.477  26.437  30.269  1.00  0.00      R00  C  
ATOM    259  O   TYR 0  18       3.631  25.227  30.514  1.00  0.00      R00  O  
ATOM    260  CB  TYR 0  18       2.585  27.241  32.464  1.00  0.00      R00  C  
ATOM    261  CG  TYR 0  18       1.168  27.762  32.162  1.00  0.00      R00  C  
ATOM    262  CD1 TYR 0  18       0.286  26.985  31.344  1.00  0.00      R00  C  
ATOM    263  CE1 TYR 0  18      -1.078  27.437  31.206  1.00  0.00      R00  C  
ATOM    264  CD2 TYR 0  18       0.752  29.010  32.699  1.00  0.00      R00  C  
ATOM    265  CE2 TYR 0  18      -0.553  29.524  32.388  1.00  0.00      R00  C  
ATOM    266  CZ  TYR 0  18      -1.485  28.688  31.764  1.00  0.00      R00  C  
ATOM    267  OH  TYR 0  18      -2.758  29.037  31.436  1.00  0.00      R00  O  
ATOM    268  H   TYR 0  18       2.459  29.199  30.858  1.00  0.00      R00  H  
ATOM    269  HH  TYR 0  18      -2.829  29.988  31.541  1.00  0.00      R00  H  
ATOM    270  HA  TYR 0  18       4.643  27.319  31.734  1.00  0.00           H  
ATOM    271  HB3 TYR 0  18       2.982  27.701  33.369  1.00  0.00           H  
ATOM    272  HB2 TYR 0  18       2.565  26.169  32.661  1.00  0.00           H  
ATOM    273  HD1 TYR 0  18       0.580  26.045  30.902  1.00  0.00           H  
ATOM    274  HE1 TYR 0  18      -1.771  26.716  30.798  1.00  0.00           H  
ATOM    275  HD2 TYR 0  18       1.422  29.626  33.280  1.00  0.00           H  
ATOM    276  HE2 TYR 0  18      -0.929  30.420  32.859  1.00  0.00           H  
ATOM    277  N   ASN 0  19       3.498  26.789  29.011  1.00  0.00      R00  N  
ATOM    278  CA  ASN 0  19       3.336  25.949  27.848  1.00  0.00      R00  C  
ATOM    279  C   ASN 0  19       4.411  24.810  27.728  1.00  0.00      R00  C  
ATOM    280  O   ASN 0  19       4.067  23.696  27.405  1.00  0.00      R00  O  
ATOM    281  CB  ASN 0  19       3.245  26.713  26.496  1.00  0.00      R00  C  
ATOM    282  CG  ASN 0  19       4.514  27.199  25.784  1.00  0.00      R00  C  
ATOM    283  OD1 ASN 0  19       5.156  26.458  25.111  1.00  0.00      R00  O  
ATOM    284  ND2 ASN 0  19       4.979  28.395  26.188  1.00  0.00      R00  N  
ATOM    285  H   ASN 0  19       3.811  27.736  28.851  1.00  0.00      R00  H  
ATOM    286 HD21 ASN 0  19       5.925  28.639  25.933  1.00  0.00      R00  H  
ATOM    287 HD22 ASN 0  19       4.365  29.034  26.673  1.00  0.00      R00  H  
ATOM    288  HA  ASN 0  19       2.474  25.286  27.909  1.00  0.00           H  
ATOM    289  HB3 ASN 0  19       2.614  27.599  26.562  1.00  0.00           H  
ATOM    290  HB2 ASN 0  19       2.734  26.099  25.754  1.00  0.00           H  
ATOM    291  N   GLY 0  20       5.701  25.023  28.123  1.00  0.00      R00  N  
ATOM    292  CA  GLY 0  20       6.787  24.031  28.119  1.00  0.00      R00  C  
ATOM    293  C   GLY 0  20       6.578  22.966  29.270  1.00  0.00      R00  C  
ATOM    294  O   GLY 0  20       7.421  22.138  29.413  1.00  0.00      R00  O  
ATOM    295  H   GLY 0  20       5.952  25.992  28.259  1.00  0.00      R00  H  
ATOM    296  HA3 GLY 0  20       7.758  24.475  28.337  1.00  0.00           H  
ATOM    297  HA2 GLY 0  20       6.817  23.577  27.129  1.00  0.00           H  
ATOM    298  N   THR 0  21       5.464  22.919  30.078  1.00  0.00      R00  N  
ATOM    299  CA  THR 0  21       5.190  21.843  31.093  1.00  0.00      R00  C  
ATOM    300  C   THR 0  21       4.242  20.801  30.432  1.00  0.00      R00  C  
ATOM    301  O   THR 0  21       4.044  19.740  30.968  1.00  0.00      R00  O  
ATOM    302  CB  THR 0  21       4.612  22.467  32.378  1.00  0.00      R00  C  
ATOM    303  OG1 THR 0  21       3.363  23.028  32.155  1.00  0.00      R00  O  
ATOM    304  CG2 THR 0  21       5.474  23.501  33.054  1.00  0.00      R00  C  
ATOM    305  H   THR 0  21       4.745  23.610  29.922  1.00  0.00      R00  H  
ATOM    306  HG1 THR 0  21       3.451  23.868  31.697  1.00  0.00      R00  H  
ATOM    307  HA  THR 0  21       6.058  21.255  31.390  1.00  0.00           H  
ATOM    308  HB  THR 0  21       4.511  21.595  33.024  1.00  0.00           H  
ATOM    309 HG21 THR 0  21       5.631  24.416  32.483  1.00  0.00           H  
ATOM    310 HG22 THR 0  21       5.120  23.789  34.044  1.00  0.00           H  
ATOM    311 HG23 THR 0  21       6.518  23.208  33.172  1.00  0.00           H  
ATOM    312  N   VAL 0  22       3.603  21.085  29.301  1.00  0.00      R00  N  
ATOM    313  CA  VAL 0  22       2.591  20.287  28.591  1.00  0.00      R00  C  
ATOM    314  C   VAL 0  22       3.284  19.713  27.372  1.00  0.00      R00  C  
ATOM    315  O   VAL 0  22       4.192  20.301  26.802  1.00  0.00      R00  O  
ATOM    316  CB  VAL 0  22       1.427  21.184  28.029  1.00  0.00      R00  C  
ATOM    317  CG1 VAL 0  22       0.146  20.373  27.662  1.00  0.00      R00  C  
ATOM    318  CG2 VAL 0  22       0.930  22.196  29.055  1.00  0.00      R00  C  
ATOM    319  H   VAL 0  22       3.926  21.964  28.921  1.00  0.00      R00  H  
ATOM    320  HA  VAL 0  22       2.147  19.530  29.238  1.00  0.00           H  
ATOM    321  HB  VAL 0  22       1.720  21.752  27.146  1.00  0.00           H  
ATOM    322 HG11 VAL 0  22      -0.591  21.114  27.353  1.00  0.00           H  
ATOM    323 HG12 VAL 0  22       0.322  19.653  26.863  1.00  0.00           H  
ATOM    324 HG13 VAL 0  22      -0.132  19.811  28.554  1.00  0.00           H  
ATOM    325 HG21 VAL 0  22       0.843  21.698  30.020  1.00  0.00           H  
ATOM    326 HG22 VAL 0  22       1.672  22.988  29.159  1.00  0.00           H  
ATOM    327 HG23 VAL 0  22      -0.026  22.616  28.742  1.00  0.00           H  
ATOM    328  N   ASN 0  23       2.876  18.546  26.937  1.00  0.00      R00  N  
ATOM    329  CA  ASN 0  23       3.323  17.930  25.734  1.00  0.00      R00  C  
ATOM    330  C   ASN 0  23       2.598  18.539  24.506  1.00  0.00      R00  C  
ATOM    331  O   ASN 0  23       1.485  19.015  24.570  1.00  0.00      R00  O  
ATOM    332  CB  ASN 0  23       3.019  16.408  25.933  1.00  0.00      R00  C  
ATOM    333  CG  ASN 0  23       3.690  15.523  24.856  1.00  0.00      R00  C  
ATOM    334  OD1 ASN 0  23       4.821  15.014  25.025  1.00  0.00      R00  O  
ATOM    335  ND2 ASN 0  23       2.880  15.187  23.855  1.00  0.00      R00  N  
ATOM    336  H   ASN 0  23       2.012  18.178  27.308  1.00  0.00      R00  H  
ATOM    337 HD21 ASN 0  23       3.304  14.696  23.081  1.00  0.00      R00  H  
ATOM    338 HD22 ASN 0  23       1.884  15.345  23.795  1.00  0.00      R00  H  
ATOM    339  HA  ASN 0  23       4.410  18.004  25.704  1.00  0.00           H  
ATOM    340  HB3 ASN 0  23       1.958  16.164  25.879  1.00  0.00           H  
ATOM    341  HB2 ASN 0  23       3.275  16.065  26.935  1.00  0.00           H  
ATOM    342  N   GLY 0  24       3.270  18.539  23.310  1.00  0.00      R00  N  
ATOM    343  CA  GLY 0  24       2.888  19.335  22.093  1.00  0.00      R00  C  
ATOM    344  C   GLY 0  24       2.700  20.904  22.484  1.00  0.00      R00  C  
ATOM    345  O   GLY 0  24       2.663  21.735  21.564  1.00  0.00      R00  O  
ATOM    346  H   GLY 0  24       4.131  18.025  23.188  1.00  0.00      R00  H  
ATOM    347  HA3 GLY 0  24       1.954  18.964  21.671  1.00  0.00           H  
ATOM    348  HA2 GLY 0  24       3.694  19.115  21.393  1.00  0.00           H  
ATOM    349  N   THR 0  25       2.622  21.279  23.733  1.00  0.00      R00  N  
ATOM    350  CA  THR 0  25       2.494  22.646  24.258  1.00  0.00      R00  C  
ATOM    351  C   THR 0  25       1.178  23.269  23.905  1.00  0.00      R00  C  
ATOM    352  O   THR 0  25       0.912  24.386  24.446  1.00  0.00      R00  O  
ATOM    353  CB  THR 0  25       3.724  23.578  23.903  1.00  0.00      R00  C  
ATOM    354  OG1 THR 0  25       3.666  24.056  22.606  1.00  0.00      R00  O  
ATOM    355  CG2 THR 0  25       5.162  23.063  24.139  1.00  0.00      R00  C  
ATOM    356  H   THR 0  25       2.569  20.616  24.493  1.00  0.00      R00  H  
ATOM    357  HG1 THR 0  25       3.531  23.283  22.053  1.00  0.00      R00  H  
ATOM    358  HA  THR 0  25       2.531  22.363  25.310  1.00  0.00           H  
ATOM    359  HB  THR 0  25       3.536  24.446  24.534  1.00  0.00           H  
ATOM    360 HG21 THR 0  25       5.533  22.324  23.428  1.00  0.00           H  
ATOM    361 HG22 THR 0  25       5.749  23.981  24.150  1.00  0.00           H  
ATOM    362 HG23 THR 0  25       5.305  22.715  25.162  1.00  0.00           H  
ATOM    363  N   TYR 0  26       0.218  22.489  23.310  1.00  0.00      R00  N  
ATOM    364  CA  TYR 0  26      -1.149  23.003  23.121  1.00  0.00      R00  C  
ATOM    365  C   TYR 0  26      -2.058  22.402  24.131  1.00  0.00      R00  C  
ATOM    366  O   TYR 0  26      -1.795  21.377  24.769  1.00  0.00      R00  O  
ATOM    367  CB  TYR 0  26      -1.626  22.874  21.642  1.00  0.00      R00  C  
ATOM    368  CG  TYR 0  26      -1.389  21.578  20.843  1.00  0.00      R00  C  
ATOM    369  CD1 TYR 0  26      -0.183  21.340  20.171  1.00  0.00      R00  C  
ATOM    370  CE1 TYR 0  26       0.248  20.073  19.778  1.00  0.00      R00  C  
ATOM    371  CD2 TYR 0  26      -2.346  20.492  20.893  1.00  0.00      R00  C  
ATOM    372  CE2 TYR 0  26      -2.012  19.227  20.242  1.00  0.00      R00  C  
ATOM    373  CZ  TYR 0  26      -0.676  18.995  19.722  1.00  0.00      R00  C  
ATOM    374  OH  TYR 0  26      -0.293  17.774  19.248  1.00  0.00      R00  O  
ATOM    375  H   TYR 0  26       0.432  21.525  23.097  1.00  0.00      R00  H  
ATOM    376  HH  TYR 0  26       0.487  17.363  19.628  1.00  0.00      R00  H  
ATOM    377  HA  TYR 0  26      -1.124  24.086  23.249  1.00  0.00           H  
ATOM    378  HB3 TYR 0  26      -1.133  23.641  21.045  1.00  0.00           H  
ATOM    379  HB2 TYR 0  26      -2.698  23.048  21.551  1.00  0.00           H  
ATOM    380  HD1 TYR 0  26       0.429  22.225  20.086  1.00  0.00           H  
ATOM    381  HE1 TYR 0  26       1.219  19.940  19.326  1.00  0.00           H  
ATOM    382  HD2 TYR 0  26      -3.284  20.728  21.374  1.00  0.00           H  
ATOM    383  HE2 TYR 0  26      -2.739  18.432  20.167  1.00  0.00           H  
ATOM    384  N   GLU 0  27      -3.263  23.033  24.308  1.00  0.00      R00  N  
ATOM    385  CA  GLU 0  27      -4.394  22.504  25.077  1.00  0.00      R00  C  
ATOM    386  C   GLU 0  27      -5.355  21.606  24.221  1.00  0.00      R00  C  
ATOM    387  O   GLU 0  27      -5.529  21.908  23.025  1.00  0.00      R00  O  
ATOM    388  CB  GLU 0  27      -5.064  23.714  25.895  1.00  0.00      R00  C  
ATOM    389  CG  GLU 0  27      -6.352  23.393  26.675  1.00  0.00      R00  C  
ATOM    390  CD  GLU 0  27      -6.106  22.329  27.753  1.00  0.00      R00  C  
ATOM    391  OE1 GLU 0  27      -6.318  21.154  27.438  1.00  0.00      R00  O  
ATOM    392  OE2 GLU 0  27      -5.717  22.730  28.874  1.00  0.00      R00  O1-
ATOM    393  H   GLU 0  27      -3.541  23.824  23.745  1.00  0.00      R00  H  
ATOM    394  HA  GLU 0  27      -3.944  21.926  25.885  1.00  0.00           H  
ATOM    395  HB3 GLU 0  27      -5.386  24.464  25.172  1.00  0.00           H  
ATOM    396  HB2 GLU 0  27      -4.303  24.130  26.557  1.00  0.00           H  
ATOM    397  HG3 GLU 0  27      -7.224  23.205  26.048  1.00  0.00           H  
ATOM    398  HG2 GLU 0  27      -6.616  24.346  27.132  1.00  0.00           H  
ATOM    399  N   ARG 0  28      -5.965  20.561  24.824  1.00  0.00      R00  N  
ATOM    400  CA  ARG 0  28      -6.807  19.570  24.148  1.00  0.00      R00  C  
ATOM    401  C   ARG 0  28      -5.830  18.629  23.441  1.00  0.00      R00  C  
ATOM    402  O   ARG 0  28      -6.222  17.995  22.446  1.00  0.00      R00  O  
ATOM    403  CB  ARG 0  28      -7.936  19.998  23.247  1.00  0.00      R00  C  
ATOM    404  CG  ARG 0  28      -8.917  21.077  23.816  1.00  0.00      R00  C  
ATOM    405  CD  ARG 0  28     -10.204  21.147  23.024  1.00  0.00      R00  C  
ATOM    406  NE  ARG 0  28     -11.143  22.203  23.428  1.00  0.00      R00  N  
ATOM    407  CZ  ARG 0  28     -11.613  22.467  24.716  1.00  0.00      R00  C  
ATOM    408  NH1 ARG 0  28     -11.484  21.579  25.701  1.00  0.00      R00  N  
ATOM    409  NH2 ARG 0  28     -12.209  23.657  25.015  1.00  0.00      R00  N1+
ATOM    410  H   ARG 0  28      -6.009  20.618  25.831  1.00  0.00      R00  H  
ATOM    411  HE  ARG 0  28     -11.236  22.942  22.746  1.00  0.00      R00  H  
ATOM    412 HH11 ARG 0  28     -11.724  21.663  26.679  1.00  0.00      R00  H  
ATOM    413 HH12 ARG 0  28     -11.287  20.624  25.439  1.00  0.00      R00  H  
ATOM    414 HH21 ARG 0  28     -12.480  23.886  25.960  1.00  0.00      R00  H  
ATOM    415 HH22 ARG 0  28     -12.211  24.425  24.358  1.00  0.00      R00  H  
ATOM    416  HA  ARG 0  28      -7.145  18.899  24.938  1.00  0.00           H  
ATOM    417  HB3 ARG 0  28      -8.531  19.155  22.894  1.00  0.00           H  
ATOM    418  HB2 ARG 0  28      -7.467  20.384  22.342  1.00  0.00           H  
ATOM    419  HG3 ARG 0  28      -8.479  22.036  24.090  1.00  0.00           H  
ATOM    420  HG2 ARG 0  28      -9.143  20.664  24.799  1.00  0.00           H  
ATOM    421  HD3 ARG 0  28     -10.743  20.254  23.341  1.00  0.00           H  
ATOM    422  HD2 ARG 0  28      -9.948  21.053  21.969  1.00  0.00           H  
ATOM    423  N   CYS 0  29      -4.574  18.378  23.957  1.00  0.00      R00  N  
ATOM    424  CA  CYS 0  29      -3.623  17.544  23.208  1.00  0.00      R00  C  
ATOM    425  C   CYS 0  29      -3.935  16.120  22.782  1.00  0.00      R00  C  
ATOM    426  O   CYS 0  29      -3.715  15.852  21.559  1.00  0.00      R00  O  
ATOM    427  CB  CYS 0  29      -2.144  17.764  23.758  1.00  0.00      R00  C  
ATOM    428  SG  CYS 0  29      -1.626  16.629  25.045  1.00  0.00      R00  S  
ATOM    429  H   CYS 0  29      -4.304  18.831  24.818  1.00  0.00      R00  H  
ATOM    430  HA  CYS 0  29      -3.472  18.031  22.245  1.00  0.00           H  
ATOM    431  HB3 CYS 0  29      -2.161  18.793  24.116  1.00  0.00           H  
ATOM    432  HB2 CYS 0  29      -1.402  17.661  22.966  1.00  0.00           H  
ATOM    433  HG  CYS 0  29      -0.706  15.994  24.313  1.00  0.00           H  
ATOM    434  N   PRO 0  30      -4.620  15.286  23.578  1.00  0.00      R00  N  
ATOM    435  CA  PRO 0  30      -5.032  13.935  23.089  1.00  0.00      R00  C  
ATOM    436  C   PRO 0  30      -6.252  13.958  22.135  1.00  0.00      R00  C  
ATOM    437  O   PRO 0  30      -6.649  12.824  21.699  1.00  0.00      R00  O  
ATOM    438  CD  PRO 0  30      -4.738  15.286  25.020  1.00  0.00      R00  C  
ATOM    439  CB  PRO 0  30      -5.271  13.182  24.362  1.00  0.00      R00  C  
ATOM    440  CG  PRO 0  30      -4.547  13.883  25.455  1.00  0.00      R00  C  
ATOM    441  HD2 PRO 0  30      -5.782  15.508  25.240  1.00  0.00           H  
ATOM    442  HD3 PRO 0  30      -4.152  16.019  25.575  1.00  0.00           H  
ATOM    443  HA  PRO 0  30      -4.177  13.459  22.608  1.00  0.00           H  
ATOM    444  HB3 PRO 0  30      -4.905  12.166  24.217  1.00  0.00           H  
ATOM    445  HB2 PRO 0  30      -6.351  13.165  24.512  1.00  0.00           H  
ATOM    446  HG2 PRO 0  30      -5.017  13.633  26.407  1.00  0.00           H  
ATOM    447  HG3 PRO 0  30      -3.472  13.703  25.476  1.00  0.00           H  
ATOM    448  N   ASN 0  31      -6.789  15.150  21.838  1.00  0.00      R00  N  
ATOM    449  CA  ASN 0  31      -7.900  15.287  20.894  1.00  0.00      R00  C  
ATOM    450  C   ASN 0  31      -7.225  15.766  19.607  1.00  0.00      R00  C  
ATOM    451  O   ASN 0  31      -7.457  15.344  18.517  1.00  0.00      R00  O  
ATOM    452  CB  ASN 0  31      -8.964  16.314  21.352  1.00  0.00      R00  C  
ATOM    453  CG  ASN 0  31      -9.444  16.196  22.810  1.00  0.00      R00  C  
ATOM    454  OD1 ASN 0  31      -8.627  16.307  23.789  1.00  0.00      R00  O  
ATOM    455  ND2 ASN 0  31     -10.798  16.218  23.025  1.00  0.00      R00  N  
ATOM    456  H   ASN 0  31      -6.376  15.996  22.204  1.00  0.00      R00  H  
ATOM    457 HD21 ASN 0  31     -11.203  16.250  23.949  1.00  0.00      R00  H  
ATOM    458 HD22 ASN 0  31     -11.441  16.299  22.251  1.00  0.00      R00  H  
ATOM    459  HA  ASN 0  31      -8.416  14.366  20.623  1.00  0.00           H  
ATOM    460  HB3 ASN 0  31      -9.831  16.206  20.700  1.00  0.00           H  
ATOM    461  HB2 ASN 0  31      -8.598  17.339  21.292  1.00  0.00           H  
ATOM    462  N   VAL 0  32      -6.352  16.857  19.738  1.00  0.00      R00  N  
ATOM    463  CA  VAL 0  32      -5.848  17.527  18.566  1.00  0.00      R00  C  
ATOM    464  C   VAL 0  32      -4.758  16.566  17.966  1.00  0.00      R00  C  
ATOM    465  O   VAL 0  32      -4.708  16.401  16.732  1.00  0.00      R00  O  
ATOM    466  CB  VAL 0  32      -5.398  18.932  18.902  1.00  0.00      R00  C  
ATOM    467  CG1 VAL 0  32      -4.363  19.534  17.989  1.00  0.00      R00  C  
ATOM    468  CG2 VAL 0  32      -6.584  19.852  19.246  1.00  0.00      R00  C  
ATOM    469  H   VAL 0  32      -6.372  17.450  20.556  1.00  0.00      R00  H  
ATOM    470  HA  VAL 0  32      -6.635  17.658  17.823  1.00  0.00           H  
ATOM    471  HB  VAL 0  32      -4.836  18.680  19.801  1.00  0.00           H  
ATOM    472 HG11 VAL 0  32      -3.529  18.898  17.693  1.00  0.00           H  
ATOM    473 HG12 VAL 0  32      -4.725  19.952  17.050  1.00  0.00           H  
ATOM    474 HG13 VAL 0  32      -3.833  20.397  18.393  1.00  0.00           H  
ATOM    475 HG21 VAL 0  32      -6.401  20.878  19.568  1.00  0.00           H  
ATOM    476 HG22 VAL 0  32      -7.355  19.822  18.477  1.00  0.00           H  
ATOM    477 HG23 VAL 0  32      -7.034  19.445  20.152  1.00  0.00           H  
ATOM    478  N   ASN 0  33      -3.881  16.074  18.831  1.00  0.00      R00  N  
ATOM    479  CA  ASN 0  33      -2.856  15.015  18.690  1.00  0.00      R00  C  
ATOM    480  C   ASN 0  33      -2.105  15.121  17.287  1.00  0.00      R00  C  
ATOM    481  O   ASN 0  33      -2.179  14.250  16.450  1.00  0.00      R00  O  
ATOM    482  CB  ASN 0  33      -3.667  13.732  18.824  1.00  0.00      R00  C  
ATOM    483  CG  ASN 0  33      -2.857  12.477  18.941  1.00  0.00      R00  C  
ATOM    484  OD1 ASN 0  33      -2.562  11.892  20.023  1.00  0.00      R00  O  
ATOM    485  ND2 ASN 0  33      -2.556  11.841  17.815  1.00  0.00      R00  N  
ATOM    486  H   ASN 0  33      -4.238  16.244  19.760  1.00  0.00      R00  H  
ATOM    487 HD21 ASN 0  33      -2.145  10.919  17.769  1.00  0.00      R00  H  
ATOM    488 HD22 ASN 0  33      -2.731  12.270  16.918  1.00  0.00      R00  H  
ATOM    489  HA  ASN 0  33      -2.212  15.053  19.569  1.00  0.00           H  
ATOM    490  HB3 ASN 0  33      -4.258  13.663  17.910  1.00  0.00           H  
ATOM    491  HB2 ASN 0  33      -4.412  13.743  19.620  1.00  0.00           H  
ATOM    492  N   LEU 0  34      -1.400  16.248  17.011  1.00  0.00      R00  N  
ATOM    493  CA  LEU 0  34      -0.640  16.454  15.715  1.00  0.00      R00  C  
ATOM    494  C   LEU 0  34       0.708  15.684  15.718  1.00  0.00      R00  C  
ATOM    495  O   LEU 0  34       1.151  15.164  16.760  1.00  0.00      R00  O  
ATOM    496  CB  LEU 0  34      -0.386  17.942  15.642  1.00  0.00      R00  C  
ATOM    497  CG  LEU 0  34      -1.656  18.761  15.448  1.00  0.00      R00  C  
ATOM    498  CD1 LEU 0  34      -1.522  20.287  15.783  1.00  0.00      R00  C  
ATOM    499  CD2 LEU 0  34      -2.176  18.625  13.996  1.00  0.00      R00  C  
ATOM    500  H   LEU 0  34      -1.140  16.865  17.768  1.00  0.00      R00  H  
ATOM    501  HA  LEU 0  34      -1.207  16.230  14.810  1.00  0.00           H  
ATOM    502  HB3 LEU 0  34       0.231  18.238  14.794  1.00  0.00           H  
ATOM    503  HB2 LEU 0  34       0.303  18.245  16.430  1.00  0.00           H  
ATOM    504  HG  LEU 0  34      -2.460  18.362  16.067  1.00  0.00           H  
ATOM    505 HD11 LEU 0  34      -2.379  20.789  15.333  1.00  0.00           H  
ATOM    506 HD12 LEU 0  34      -1.421  20.451  16.856  1.00  0.00           H  
ATOM    507 HD13 LEU 0  34      -0.589  20.663  15.364  1.00  0.00           H  
ATOM    508 HD21 LEU 0  34      -1.682  17.769  13.538  1.00  0.00           H  
ATOM    509 HD22 LEU 0  34      -3.264  18.565  14.036  1.00  0.00           H  
ATOM    510 HD23 LEU 0  34      -2.066  19.570  13.464  1.00  0.00           H  
ATOM    511  N   PRO 0  35       1.345  15.650  14.539  1.00  0.00      R00  N  
ATOM    512  CA  PRO 0  35       0.775  15.813  13.151  1.00  0.00      R00  C  
ATOM    513  C   PRO 0  35      -0.183  14.691  12.622  1.00  0.00      R00  C  
ATOM    514  O   PRO 0  35      -0.824  14.723  11.539  1.00  0.00      R00  O  
ATOM    515  CD  PRO 0  35       2.789  15.289  14.453  1.00  0.00      R00  C  
ATOM    516  CB  PRO 0  35       2.061  15.838  12.260  1.00  0.00      R00  C  
ATOM    517  CG  PRO 0  35       2.988  14.854  13.056  1.00  0.00      R00  C  
ATOM    518  HD2 PRO 0  35       3.007  14.588  15.258  1.00  0.00           H  
ATOM    519  HD3 PRO 0  35       3.395  16.179  14.623  1.00  0.00           H  
ATOM    520  HA  PRO 0  35       0.227  16.735  12.952  1.00  0.00           H  
ATOM    521  HB3 PRO 0  35       2.494  16.837  12.317  1.00  0.00           H  
ATOM    522  HB2 PRO 0  35       2.021  15.582  11.201  1.00  0.00           H  
ATOM    523  HG2 PRO 0  35       2.689  13.810  12.963  1.00  0.00           H  
ATOM    524  HG3 PRO 0  35       4.034  15.042  12.813  1.00  0.00           H  
ATOM    525  N   VAL 0  36      -0.142  13.578  13.416  1.00  0.00      R00  N  
ATOM    526  CA  VAL 0  36      -0.821  12.263  13.268  1.00  0.00      R00  C  
ATOM    527  C   VAL 0  36      -2.303  12.268  13.652  1.00  0.00      R00  C  
ATOM    528  O   VAL 0  36      -2.703  11.611  14.570  1.00  0.00      R00  O  
ATOM    529  CB  VAL 0  36       0.037  11.205  14.144  1.00  0.00      R00  C  
ATOM    530  CG1 VAL 0  36       1.365  11.046  13.449  1.00  0.00      R00  C  
ATOM    531  CG2 VAL 0  36       0.275  11.658  15.664  1.00  0.00      R00  C  
ATOM    532  H   VAL 0  36       0.300  13.647  14.321  1.00  0.00      R00  H  
ATOM    533  HA  VAL 0  36      -0.735  11.902  12.243  1.00  0.00           H  
ATOM    534  HB  VAL 0  36      -0.535  10.282  14.047  1.00  0.00           H  
ATOM    535 HG11 VAL 0  36       2.148  11.699  13.833  1.00  0.00           H  
ATOM    536 HG12 VAL 0  36       1.714  10.021  13.574  1.00  0.00           H  
ATOM    537 HG13 VAL 0  36       1.289  11.256  12.382  1.00  0.00           H  
ATOM    538 HG21 VAL 0  36       1.073  11.031  16.061  1.00  0.00           H  
ATOM    539 HG22 VAL 0  36       0.688  12.652  15.839  1.00  0.00           H  
ATOM    540 HG23 VAL 0  36      -0.669  11.620  16.207  1.00  0.00           H  
ATOM    541  N   VAL 0  37      -3.006  13.257  13.098  1.00  0.00      R00  N  
ATOM    542  CA  VAL 0  37      -4.348  13.664  13.439  1.00  0.00      R00  C  
ATOM    543  C   VAL 0  37      -5.366  12.415  13.229  1.00  0.00      R00  C  
ATOM    544  O   VAL 0  37      -5.091  11.573  12.297  1.00  0.00      R00  O  
ATOM    545  CB  VAL 0  37      -4.861  14.743  12.422  1.00  0.00      R00  C  
ATOM    546  CG1 VAL 0  37      -4.434  16.046  12.998  1.00  0.00      R00  C  
ATOM    547  CG2 VAL 0  37      -4.440  14.701  10.952  1.00  0.00      R00  C  
ATOM    548  H   VAL 0  37      -2.561  13.695  12.303  1.00  0.00      R00  H  
ATOM    549  HA  VAL 0  37      -4.337  14.059  14.455  1.00  0.00           H  
ATOM    550  HB  VAL 0  37      -5.939  14.589  12.480  1.00  0.00           H  
ATOM    551 HG11 VAL 0  37      -3.347  16.083  13.069  1.00  0.00           H  
ATOM    552 HG12 VAL 0  37      -4.828  16.925  12.486  1.00  0.00           H  
ATOM    553 HG13 VAL 0  37      -4.789  16.071  14.028  1.00  0.00           H  
ATOM    554 HG21 VAL 0  37      -3.377  14.479  10.855  1.00  0.00           H  
ATOM    555 HG22 VAL 0  37      -5.009  13.897  10.484  1.00  0.00           H  
ATOM    556 HG23 VAL 0  37      -4.587  15.598  10.351  1.00  0.00           H  
ATOM    557  N   TYR 0  38      -6.354  12.281  14.127  1.00  0.00      R00  N  
ATOM    558  CA  TYR 0  38      -7.308  11.136  14.159  1.00  0.00      R00  C  
ATOM    559  C   TYR 0  38      -8.660  11.812  14.045  1.00  0.00      R00  C  
ATOM    560  O   TYR 0  38      -8.952  12.166  12.888  1.00  0.00      R00  O  
ATOM    561  CB  TYR 0  38      -7.021  10.083  15.202  1.00  0.00      R00  C  
ATOM    562  CG  TYR 0  38      -7.453  10.439  16.644  1.00  0.00      R00  C  
ATOM    563  CD1 TYR 0  38      -8.274   9.486  17.320  1.00  0.00      R00  C  
ATOM    564  CE1 TYR 0  38      -8.429   9.574  18.690  1.00  0.00      R00  C  
ATOM    565  CD2 TYR 0  38      -6.740  11.424  17.395  1.00  0.00      R00  C  
ATOM    566  CE2 TYR 0  38      -7.062  11.587  18.742  1.00  0.00      R00  C  
ATOM    567  CZ  TYR 0  38      -7.900  10.672  19.428  1.00  0.00      R00  C  
ATOM    568  OH  TYR 0  38      -8.097  10.720  20.741  1.00  0.00      R00  O  
ATOM    569  H   TYR 0  38      -6.490  12.971  14.852  1.00  0.00      R00  H  
ATOM    570  HH  TYR 0  38      -7.614  11.435  21.162  1.00  0.00      R00  H  
ATOM    571  HA  TYR 0  38      -7.125  10.607  13.224  1.00  0.00           H  
ATOM    572  HB3 TYR 0  38      -5.967   9.823  15.099  1.00  0.00           H  
ATOM    573  HB2 TYR 0  38      -7.460   9.143  14.867  1.00  0.00           H  
ATOM    574  HD1 TYR 0  38      -8.689   8.600  16.861  1.00  0.00           H  
ATOM    575  HE1 TYR 0  38      -9.025   8.819  19.183  1.00  0.00           H  
ATOM    576  HD2 TYR 0  38      -6.166  12.168  16.863  1.00  0.00           H  
ATOM    577  HE2 TYR 0  38      -6.583  12.325  19.368  1.00  0.00           H  
ATOM    578  N   VAL 0  39      -9.361  12.016  15.124  1.00  0.00      R00  N  
ATOM    579  CA  VAL 0  39     -10.847  12.268  15.111  1.00  0.00      R00  C  
ATOM    580  C   VAL 0  39     -11.262  13.624  14.531  1.00  0.00      R00  C  
ATOM    581  O   VAL 0  39     -12.335  13.745  13.976  1.00  0.00      R00  O  
ATOM    582  CB  VAL 0  39     -11.318  12.158  16.553  1.00  0.00      R00  C  
ATOM    583  CG1 VAL 0  39     -11.671  10.668  16.814  1.00  0.00      R00  C  
ATOM    584  CG2 VAL 0  39     -10.469  12.854  17.603  1.00  0.00      R00  C  
ATOM    585  H   VAL 0  39      -9.056  11.540  15.961  1.00  0.00      R00  H  
ATOM    586  HA  VAL 0  39     -11.304  11.503  14.483  1.00  0.00           H  
ATOM    587  HB  VAL 0  39     -12.294  12.639  16.495  1.00  0.00           H  
ATOM    588 HG11 VAL 0  39     -12.309  10.312  16.005  1.00  0.00           H  
ATOM    589 HG12 VAL 0  39     -10.766  10.063  16.856  1.00  0.00           H  
ATOM    590 HG13 VAL 0  39     -12.260  10.545  17.723  1.00  0.00           H  
ATOM    591 HG21 VAL 0  39     -10.429  13.917  17.364  1.00  0.00           H  
ATOM    592 HG22 VAL 0  39     -10.826  12.777  18.630  1.00  0.00           H  
ATOM    593 HG23 VAL 0  39      -9.436  12.511  17.649  1.00  0.00           H  
ATOM    594  N   VAL 0  40     -10.366  14.580  14.498  1.00  0.00      R00  N  
ATOM    595  CA  VAL 0  40     -10.530  15.827  13.818  1.00  0.00      R00  C  
ATOM    596  C   VAL 0  40     -10.525  15.626  12.308  1.00  0.00      R00  C  
ATOM    597  O   VAL 0  40     -11.303  16.277  11.597  1.00  0.00      R00  O  
ATOM    598  CB  VAL 0  40      -9.354  16.821  14.219  1.00  0.00      R00  C  
ATOM    599  CG1 VAL 0  40      -9.466  16.890  15.790  1.00  0.00      R00  C  
ATOM    600  CG2 VAL 0  40      -7.924  16.342  13.753  1.00  0.00      R00  C  
ATOM    601  H   VAL 0  40      -9.540  14.515  15.076  1.00  0.00      R00  H  
ATOM    602  HA  VAL 0  40     -11.484  16.255  14.124  1.00  0.00           H  
ATOM    603  HB  VAL 0  40      -9.504  17.765  13.694  1.00  0.00           H  
ATOM    604 HG11 VAL 0  40     -10.366  17.480  15.960  1.00  0.00           H  
ATOM    605 HG12 VAL 0  40      -9.564  15.956  16.344  1.00  0.00           H  
ATOM    606 HG13 VAL 0  40      -8.659  17.446  16.267  1.00  0.00           H  
ATOM    607 HG21 VAL 0  40      -7.830  16.514  12.681  1.00  0.00           H  
ATOM    608 HG22 VAL 0  40      -7.100  16.816  14.288  1.00  0.00           H  
ATOM    609 HG23 VAL 0  40      -7.709  15.282  13.886  1.00  0.00           H  
ATOM    610  N   ALA 0  41      -9.809  14.611  11.789  1.00  0.00      R00  N  
ATOM    611  CA  ALA 0  41      -9.523  14.415  10.366  1.00  0.00      R00  C  
ATOM    612  C   ALA 0  41     -10.370  13.272   9.796  1.00  0.00      R00  C  
ATOM    613  O   ALA 0  41     -10.129  12.883   8.649  1.00  0.00      R00  O  
ATOM    614  CB  ALA 0  41      -7.986  14.183  10.128  1.00  0.00      R00  C  
ATOM    615  H   ALA 0  41      -9.506  13.919  12.458  1.00  0.00      R00  H  
ATOM    616  HA  ALA 0  41      -9.812  15.280   9.769  1.00  0.00           H  
ATOM    617  HB1 ALA 0  41      -7.560  13.530  10.890  1.00  0.00           H  
ATOM    618  HB2 ALA 0  41      -7.706  13.798   9.148  1.00  0.00           H  
ATOM    619  HB3 ALA 0  41      -7.332  15.035  10.310  1.00  0.00           H  
ATOM    620  N   GLN 0  42     -11.476  12.855  10.411  1.00  0.00      R00  N  
ATOM    621  CA  GLN 0  42     -12.410  11.841   9.923  1.00  0.00      R00  C  
ATOM    622  C   GLN 0  42     -13.004  12.216   8.479  1.00  0.00      R00  C  
ATOM    623  O   GLN 0  42     -13.247  11.288   7.682  1.00  0.00      R00  O  
ATOM    624  CB  GLN 0  42     -13.452  11.449  10.975  1.00  0.00      R00  C  
ATOM    625  CG  GLN 0  42     -12.868  10.610  12.153  1.00  0.00      R00  C  
ATOM    626  CD  GLN 0  42     -13.859  10.517  13.230  1.00  0.00      R00  C  
ATOM    627  OE1 GLN 0  42     -14.239  11.485  13.867  1.00  0.00      R00  O  
ATOM    628  NE2 GLN 0  42     -14.360   9.303  13.414  1.00  0.00      R00  N  
ATOM    629  H   GLN 0  42     -11.732  13.295  11.283  1.00  0.00      R00  H  
ATOM    630 HE21 GLN 0  42     -14.940   9.156  14.228  1.00  0.00      R00  H  
ATOM    631 HE22 GLN 0  42     -13.995   8.442  13.033  1.00  0.00      R00  H  
ATOM    632  HA  GLN 0  42     -11.819  10.972   9.632  1.00  0.00           H  
ATOM    633  HB3 GLN 0  42     -14.264  10.872  10.532  1.00  0.00           H  
ATOM    634  HB2 GLN 0  42     -13.885  12.389  11.317  1.00  0.00           H  
ATOM    635  HG3 GLN 0  42     -11.971  11.064  12.575  1.00  0.00           H  
ATOM    636  HG2 GLN 0  42     -12.522   9.595  11.954  1.00  0.00           H  
ATOM    637  N   VAL 0  43     -13.266  13.495   8.100  1.00  0.00      R00  N  
ATOM    638  CA  VAL 0  43     -13.690  13.983   6.776  1.00  0.00      R00  C  
ATOM    639  C   VAL 0  43     -12.715  13.521   5.691  1.00  0.00      R00  C  
ATOM    640  O   VAL 0  43     -13.106  12.856   4.699  1.00  0.00      R00  O  
ATOM    641  CB  VAL 0  43     -14.007  15.490   6.599  1.00  0.00      R00  C  
ATOM    642  CG1 VAL 0  43     -15.281  15.939   7.276  1.00  0.00      R00  C  
ATOM    643  CG2 VAL 0  43     -12.824  16.410   6.942  1.00  0.00      R00  C  
ATOM    644  H   VAL 0  43     -13.278  14.114   8.898  1.00  0.00      R00  H  
ATOM    645  HA  VAL 0  43     -14.610  13.483   6.473  1.00  0.00           H  
ATOM    646  HB  VAL 0  43     -14.149  15.633   5.528  1.00  0.00           H  
ATOM    647 HG11 VAL 0  43     -15.088  15.779   8.337  1.00  0.00           H  
ATOM    648 HG12 VAL 0  43     -15.624  16.940   7.015  1.00  0.00           H  
ATOM    649 HG13 VAL 0  43     -16.034  15.232   6.925  1.00  0.00           H  
ATOM    650 HG21 VAL 0  43     -11.998  16.251   6.249  1.00  0.00           H  
ATOM    651 HG22 VAL 0  43     -13.130  17.428   6.703  1.00  0.00           H  
ATOM    652 HG23 VAL 0  43     -12.515  16.301   7.982  1.00  0.00           H  
ATOM    653  N   LEU 0  44     -11.376  13.753   5.830  1.00  0.00      R00  N  
ATOM    654  CA  LEU 0  44     -10.231  13.394   4.972  1.00  0.00      R00  C  
ATOM    655  C   LEU 0  44     -10.139  11.874   4.901  1.00  0.00      R00  C  
ATOM    656  O   LEU 0  44     -10.196  11.353   3.773  1.00  0.00      R00  O  
ATOM    657  CB  LEU 0  44      -8.969  14.062   5.570  1.00  0.00      R00  C  
ATOM    658  CG  LEU 0  44      -8.823  15.560   5.245  1.00  0.00      R00  C  
ATOM    659  CD1 LEU 0  44      -8.160  16.357   6.315  1.00  0.00      R00  C  
ATOM    660  CD2 LEU 0  44      -8.142  15.813   3.884  1.00  0.00      R00  C  
ATOM    661  H   LEU 0  44     -11.106  14.137   6.724  1.00  0.00      R00  H  
ATOM    662  HA  LEU 0  44     -10.330  13.805   3.967  1.00  0.00           H  
ATOM    663  HB3 LEU 0  44      -8.067  13.488   5.360  1.00  0.00           H  
ATOM    664  HB2 LEU 0  44      -9.101  13.914   6.642  1.00  0.00           H  
ATOM    665  HG  LEU 0  44      -9.839  15.913   5.069  1.00  0.00           H  
ATOM    666 HD11 LEU 0  44      -8.745  17.032   6.939  1.00  0.00           H  
ATOM    667 HD12 LEU 0  44      -7.652  15.638   6.957  1.00  0.00           H  
ATOM    668 HD13 LEU 0  44      -7.435  17.077   5.936  1.00  0.00           H  
ATOM    669 HD21 LEU 0  44      -8.207  14.903   3.288  1.00  0.00           H  
ATOM    670 HD22 LEU 0  44      -8.676  16.604   3.357  1.00  0.00           H  
ATOM    671 HD23 LEU 0  44      -7.084  16.067   3.943  1.00  0.00           H  
ATOM    672  N   TYR 0  45     -10.207  11.167   6.052  1.00  0.00      R00  N  
ATOM    673  CA  TYR 0  45     -10.114   9.721   6.026  1.00  0.00      R00  C  
ATOM    674  C   TYR 0  45     -11.461   9.025   5.547  1.00  0.00      R00  C  
ATOM    675  O   TYR 0  45     -11.416   7.853   5.284  1.00  0.00      R00  O  
ATOM    676  CB  TYR 0  45      -9.759   9.236   7.372  1.00  0.00      R00  C  
ATOM    677  CG  TYR 0  45      -8.492   9.783   7.994  1.00  0.00      R00  C  
ATOM    678  CD1 TYR 0  45      -8.448  10.204   9.355  1.00  0.00      R00  C  
ATOM    679  CE1 TYR 0  45      -7.278  10.718   9.964  1.00  0.00      R00  C  
ATOM    680  CD2 TYR 0  45      -7.355  10.058   7.227  1.00  0.00      R00  C  
ATOM    681  CE2 TYR 0  45      -6.127  10.540   7.793  1.00  0.00      R00  C  
ATOM    682  CZ  TYR 0  45      -6.145  10.856   9.179  1.00  0.00      R00  C  
ATOM    683  OH  TYR 0  45      -5.081  11.567   9.636  1.00  0.00      R00  O  
ATOM    684  H   TYR 0  45     -10.415  11.593   6.944  1.00  0.00      R00  H  
ATOM    685  HH  TYR 0  45      -5.124  11.591  10.595  1.00  0.00      R00  H  
ATOM    686  HA  TYR 0  45      -9.342   9.295   5.385  1.00  0.00           H  
ATOM    687  HB3 TYR 0  45      -9.543   8.169   7.330  1.00  0.00           H  
ATOM    688  HB2 TYR 0  45     -10.595   9.438   8.041  1.00  0.00           H  
ATOM    689  HD1 TYR 0  45      -9.262  10.063  10.050  1.00  0.00           H  
ATOM    690  HE1 TYR 0  45      -7.326  10.927  11.022  1.00  0.00           H  
ATOM    691  HD2 TYR 0  45      -7.389   9.814   6.176  1.00  0.00           H  
ATOM    692  HE2 TYR 0  45      -5.321  10.760   7.109  1.00  0.00           H  
ATOM    693  N   ALA 0  46     -12.583   9.705   5.403  1.00  0.00      R00  N  
ATOM    694  CA  ALA 0  46     -13.775   9.286   4.631  1.00  0.00      R00  C  
ATOM    695  C   ALA 0  46     -13.703   9.622   3.103  1.00  0.00      R00  C  
ATOM    696  O   ALA 0  46     -13.879   8.693   2.285  1.00  0.00      R00  O  
ATOM    697  CB  ALA 0  46     -14.978   9.952   5.266  1.00  0.00      R00  C  
ATOM    698  H   ALA 0  46     -12.643  10.619   5.827  1.00  0.00      R00  H  
ATOM    699  HA  ALA 0  46     -13.875   8.210   4.774  1.00  0.00           H  
ATOM    700  HB1 ALA 0  46     -14.956  11.006   5.540  1.00  0.00           H  
ATOM    701  HB2 ALA 0  46     -15.825   9.907   4.581  1.00  0.00           H  
ATOM    702  HB3 ALA 0  46     -15.272   9.390   6.152  1.00  0.00           H  
ATOM    703  N   ILE 0  47     -13.250  10.813   2.721  1.00  0.00      R00  N  
ATOM    704  CA  ILE 0  47     -13.066  11.197   1.333  1.00  0.00      R00  C  
ATOM    705  C   ILE 0  47     -12.007  10.454   0.471  1.00  0.00      R00  C  
ATOM    706  O   ILE 0  47     -12.354   9.996  -0.621  1.00  0.00      R00  O  
ATOM    707  CB  ILE 0  47     -12.932  12.731   1.324  1.00  0.00      R00  C  
ATOM    708  CG2 ILE 0  47     -11.974  13.353   0.319  1.00  0.00      R00  C  
ATOM    709  CG1 ILE 0  47     -14.387  13.414   1.380  1.00  0.00      R00  C  
ATOM    710  CD1 ILE 0  47     -14.283  14.864   2.074  1.00  0.00      R00  C  
ATOM    711  H   ILE 0  47     -12.962  11.451   3.450  1.00  0.00      R00  H  
ATOM    712  HA  ILE 0  47     -14.010  10.992   0.827  1.00  0.00           H  
ATOM    713  HB  ILE 0  47     -12.428  12.972   2.259  1.00  0.00           H  
ATOM    714 HG21 ILE 0  47     -11.641  14.363   0.557  1.00  0.00           H  
ATOM    715 HG22 ILE 0  47     -10.983  12.910   0.421  1.00  0.00           H  
ATOM    716 HG23 ILE 0  47     -12.237  13.248  -0.734  1.00  0.00           H  
ATOM    717 HG13 ILE 0  47     -15.027  12.736   1.945  1.00  0.00           H  
ATOM    718 HG12 ILE 0  47     -14.880  13.476   0.410  1.00  0.00           H  
ATOM    719 HD11 ILE 0  47     -14.542  14.785   3.130  1.00  0.00           H  
ATOM    720 HD12 ILE 0  47     -13.259  15.213   1.937  1.00  0.00           H  
ATOM    721 HD13 ILE 0  47     -15.062  15.556   1.753  1.00  0.00           H  
ATOM    722  N   VAL 0  48     -10.782  10.088   0.952  1.00  0.00      R00  N  
ATOM    723  CA  VAL 0  48      -9.921   9.049   0.399  1.00  0.00      R00  C  
ATOM    724  C   VAL 0  48     -10.556   7.649   0.261  1.00  0.00      R00  C  
ATOM    725  O   VAL 0  48     -10.099   6.929  -0.673  1.00  0.00      R00  O  
ATOM    726  CB  VAL 0  48      -8.648   8.845   1.236  1.00  0.00      R00  C  
ATOM    727  CG1 VAL 0  48      -7.906  10.167   1.270  1.00  0.00      R00  C  
ATOM    728  CG2 VAL 0  48      -8.786   8.409   2.631  1.00  0.00      R00  C  
ATOM    729  H   VAL 0  48     -10.597  10.414   1.890  1.00  0.00      R00  H  
ATOM    730  HA  VAL 0  48      -9.552   9.316  -0.592  1.00  0.00           H  
ATOM    731  HB  VAL 0  48      -8.007   8.123   0.731  1.00  0.00           H  
ATOM    732 HG11 VAL 0  48      -8.568  11.013   1.457  1.00  0.00           H  
ATOM    733 HG12 VAL 0  48      -7.256  10.295   2.136  1.00  0.00           H  
ATOM    734 HG13 VAL 0  48      -7.248  10.314   0.414  1.00  0.00           H  
ATOM    735 HG21 VAL 0  48      -9.289   9.165   3.235  1.00  0.00           H  
ATOM    736 HG22 VAL 0  48      -9.465   7.570   2.780  1.00  0.00           H  
ATOM    737 HG23 VAL 0  48      -7.861   8.178   3.160  1.00  0.00           H  
ATOM    738  N   CYS 0  49     -11.625   7.227   1.036  1.00  0.00      R00  N  
ATOM    739  CA  CYS 0  49     -12.224   5.933   0.834  1.00  0.00      R00  C  
ATOM    740  C   CYS 0  49     -13.146   5.927  -0.434  1.00  0.00      R00  C  
ATOM    741  O   CYS 0  49     -13.116   4.905  -1.183  1.00  0.00      R00  O  
ATOM    742  CB  CYS 0  49     -13.163   5.589   2.084  1.00  0.00      R00  C  
ATOM    743  SG  CYS 0  49     -13.349   3.814   2.264  1.00  0.00      R00  S  
ATOM    744  H   CYS 0  49     -12.102   7.909   1.609  1.00  0.00      R00  H  
ATOM    745  HA  CYS 0  49     -11.522   5.124   0.630  1.00  0.00           H  
ATOM    746  HB3 CYS 0  49     -14.111   6.128   2.074  1.00  0.00           H  
ATOM    747  HB2 CYS 0  49     -12.788   5.965   3.035  1.00  0.00           H  
ATOM    748  HG  CYS 0  49     -13.845   3.504   1.063  1.00  0.00           H  
ATOM    749  N   VAL 0  50     -13.901   6.984  -0.554  1.00  0.00      R00  N  
ATOM    750  CA  VAL 0  50     -14.719   7.259  -1.711  1.00  0.00      R00  C  
ATOM    751  C   VAL 0  50     -13.894   7.165  -3.032  1.00  0.00      R00  C  
ATOM    752  O   VAL 0  50     -14.065   6.267  -3.872  1.00  0.00      R00  O  
ATOM    753  CB  VAL 0  50     -15.351   8.605  -1.531  1.00  0.00      R00  C  
ATOM    754  CG1 VAL 0  50     -15.876   9.274  -2.838  1.00  0.00      R00  C  
ATOM    755  CG2 VAL 0  50     -16.281   8.732  -0.351  1.00  0.00      R00  C  
ATOM    756  H   VAL 0  50     -13.802   7.657   0.193  1.00  0.00      R00  H  
ATOM    757  HA  VAL 0  50     -15.527   6.544  -1.866  1.00  0.00           H  
ATOM    758  HB  VAL 0  50     -14.552   9.270  -1.205  1.00  0.00           H  
ATOM    759 HG11 VAL 0  50     -15.210  10.033  -3.249  1.00  0.00           H  
ATOM    760 HG12 VAL 0  50     -16.205   8.582  -3.613  1.00  0.00           H  
ATOM    761 HG13 VAL 0  50     -16.796   9.794  -2.570  1.00  0.00           H  
ATOM    762 HG21 VAL 0  50     -16.510   9.786  -0.193  1.00  0.00           H  
ATOM    763 HG22 VAL 0  50     -17.202   8.150  -0.399  1.00  0.00           H  
ATOM    764 HG23 VAL 0  50     -15.729   8.415   0.533  1.00  0.00           H  
ATOM    765  N   VAL 0  51     -12.909   8.095  -3.082  1.00  0.00      R00  N  
ATOM    766  CA  VAL 0  51     -12.038   8.059  -4.237  1.00  0.00      R00  C  
ATOM    767  C   VAL 0  51     -11.104   6.881  -4.506  1.00  0.00      R00  C  
ATOM    768  O   VAL 0  51     -10.986   6.512  -5.656  1.00  0.00      R00  O  
ATOM    769  CB  VAL 0  51     -11.237   9.450  -4.349  1.00  0.00      R00  C  
ATOM    770  CG1 VAL 0  51     -12.171  10.674  -4.097  1.00  0.00      R00  C  
ATOM    771  CG2 VAL 0  51      -9.940   9.567  -3.502  1.00  0.00      R00  C  
ATOM    772  H   VAL 0  51     -12.906   8.845  -2.404  1.00  0.00      R00  H  
ATOM    773  HA  VAL 0  51     -12.694   8.067  -5.108  1.00  0.00           H  
ATOM    774  HB  VAL 0  51     -10.780   9.476  -5.338  1.00  0.00           H  
ATOM    775 HG11 VAL 0  51     -11.733  11.567  -4.543  1.00  0.00           H  
ATOM    776 HG12 VAL 0  51     -13.058  10.548  -4.717  1.00  0.00           H  
ATOM    777 HG13 VAL 0  51     -12.426  10.753  -3.040  1.00  0.00           H  
ATOM    778 HG21 VAL 0  51     -10.230   9.573  -2.451  1.00  0.00           H  
ATOM    779 HG22 VAL 0  51      -9.194   8.792  -3.680  1.00  0.00           H  
ATOM    780 HG23 VAL 0  51      -9.434  10.499  -3.753  1.00  0.00           H  
ATOM    781  N   GLY 0  52     -10.676   6.204  -3.445  1.00  0.00      R00  N  
ATOM    782  CA  GLY 0  52     -10.240   4.808  -3.413  1.00  0.00      R00  C  
ATOM    783  C   GLY 0  52     -11.124   3.940  -4.270  1.00  0.00      R00  C  
ATOM    784  O   GLY 0  52     -10.720   3.308  -5.235  1.00  0.00      R00  O  
ATOM    785  H   GLY 0  52     -11.087   6.525  -2.580  1.00  0.00      R00  H  
ATOM    786  HA3 GLY 0  52     -10.157   4.453  -2.386  1.00  0.00           H  
ATOM    787  HA2 GLY 0  52      -9.263   4.717  -3.888  1.00  0.00           H  
ATOM    788  N   LEU 0  53     -12.439   3.963  -3.953  1.00  0.00      R00  N  
ATOM    789  CA  LEU 0  53     -13.433   3.108  -4.510  1.00  0.00      R00  C  
ATOM    790  C   LEU 0  53     -13.677   3.502  -5.920  1.00  0.00      R00  C  
ATOM    791  O   LEU 0  53     -13.763   2.661  -6.803  1.00  0.00      R00  O  
ATOM    792  CB  LEU 0  53     -14.689   2.949  -3.574  1.00  0.00      R00  C  
ATOM    793  CG  LEU 0  53     -15.399   1.563  -3.926  1.00  0.00      R00  C  
ATOM    794  CD1 LEU 0  53     -14.635   0.317  -3.421  1.00  0.00      R00  C  
ATOM    795  CD2 LEU 0  53     -16.886   1.474  -3.433  1.00  0.00      R00  C  
ATOM    796  H   LEU 0  53     -12.866   4.823  -3.639  1.00  0.00      R00  H  
ATOM    797  HA  LEU 0  53     -12.887   2.165  -4.544  1.00  0.00           H  
ATOM    798  HB3 LEU 0  53     -15.387   3.782  -3.665  1.00  0.00           H  
ATOM    799  HB2 LEU 0  53     -14.309   2.842  -2.558  1.00  0.00           H  
ATOM    800  HG  LEU 0  53     -15.529   1.609  -5.007  1.00  0.00           H  
ATOM    801 HD11 LEU 0  53     -15.293  -0.479  -3.071  1.00  0.00           H  
ATOM    802 HD12 LEU 0  53     -13.933   0.019  -4.200  1.00  0.00           H  
ATOM    803 HD13 LEU 0  53     -14.049   0.578  -2.540  1.00  0.00           H  
ATOM    804 HD21 LEU 0  53     -17.220   0.538  -2.986  1.00  0.00           H  
ATOM    805 HD22 LEU 0  53     -17.095   2.208  -2.654  1.00  0.00           H  
ATOM    806 HD23 LEU 0  53     -17.570   1.783  -4.223  1.00  0.00           H  
ATOM    807  N   LEU 0  54     -13.773   4.842  -6.156  1.00  0.00      R00  N  
ATOM    808  CA  LEU 0  54     -13.733   5.436  -7.518  1.00  0.00      R00  C  
ATOM    809  C   LEU 0  54     -12.542   4.945  -8.441  1.00  0.00      R00  C  
ATOM    810  O   LEU 0  54     -12.784   4.632  -9.607  1.00  0.00      R00  O  
ATOM    811  CB  LEU 0  54     -13.794   6.982  -7.636  1.00  0.00      R00  C  
ATOM    812  CG  LEU 0  54     -15.060   7.685  -7.033  1.00  0.00      R00  C  
ATOM    813  CD1 LEU 0  54     -14.826   9.166  -6.810  1.00  0.00      R00  C  
ATOM    814  CD2 LEU 0  54     -16.350   7.414  -7.744  1.00  0.00      R00  C  
ATOM    815  H   LEU 0  54     -13.644   5.468  -5.374  1.00  0.00      R00  H  
ATOM    816  HA  LEU 0  54     -14.518   4.934  -8.083  1.00  0.00           H  
ATOM    817  HB3 LEU 0  54     -13.645   7.366  -8.645  1.00  0.00           H  
ATOM    818  HB2 LEU 0  54     -12.972   7.373  -7.037  1.00  0.00           H  
ATOM    819  HG  LEU 0  54     -15.093   7.254  -6.032  1.00  0.00           H  
ATOM    820 HD11 LEU 0  54     -13.926   9.444  -7.359  1.00  0.00           H  
ATOM    821 HD12 LEU 0  54     -15.627   9.759  -7.252  1.00  0.00           H  
ATOM    822 HD13 LEU 0  54     -14.611   9.467  -5.785  1.00  0.00           H  
ATOM    823 HD21 LEU 0  54     -17.096   7.548  -6.961  1.00  0.00           H  
ATOM    824 HD22 LEU 0  54     -16.383   8.110  -8.582  1.00  0.00           H  
ATOM    825 HD23 LEU 0  54     -16.475   6.396  -8.114  1.00  0.00           H  
ATOM    826  N   GLY 0  55     -11.311   4.987  -7.946  1.00  0.00      R00  N  
ATOM    827  CA  GLY 0  55     -10.133   4.583  -8.601  1.00  0.00      R00  C  
ATOM    828  C   GLY 0  55     -10.124   3.070  -8.915  1.00  0.00      R00  C  
ATOM    829  O   GLY 0  55      -9.816   2.676 -10.017  1.00  0.00      R00  O  
ATOM    830  H   GLY 0  55     -11.233   5.370  -7.015  1.00  0.00      R00  H  
ATOM    831  HA3 GLY 0  55      -9.315   4.710  -7.892  1.00  0.00           H  
ATOM    832  HA2 GLY 0  55      -9.977   5.279  -9.425  1.00  0.00           H  
ATOM    833  N   ASN 0  56     -10.571   2.290  -7.947  1.00  0.00      R00  N  
ATOM    834  CA  ASN 0  56     -10.528   0.842  -8.009  1.00  0.00      R00  C  
ATOM    835  C   ASN 0  56     -11.460   0.433  -9.161  1.00  0.00      R00  C  
ATOM    836  O   ASN 0  56     -11.056  -0.316 -10.004  1.00  0.00      R00  O  
ATOM    837  CB  ASN 0  56     -10.771   0.210  -6.647  1.00  0.00      R00  C  
ATOM    838  CG  ASN 0  56     -11.531  -1.159  -6.561  1.00  0.00      R00  C  
ATOM    839  OD1 ASN 0  56     -12.789  -1.110  -6.560  1.00  0.00      R00  O  
ATOM    840  ND2 ASN 0  56     -10.770  -2.201  -6.441  1.00  0.00      R00  N  
ATOM    841  H   ASN 0  56     -10.813   2.847  -7.139  1.00  0.00      R00  H  
ATOM    842 HD21 ASN 0  56     -11.126  -3.126  -6.250  1.00  0.00      R00  H  
ATOM    843 HD22 ASN 0  56      -9.775  -2.160  -6.608  1.00  0.00      R00  H  
ATOM    844  HA  ASN 0  56      -9.507   0.572  -8.280  1.00  0.00           H  
ATOM    845  HB3 ASN 0  56     -11.417   0.912  -6.119  1.00  0.00           H  
ATOM    846  HB2 ASN 0  56      -9.864   0.038  -6.067  1.00  0.00           H  
ATOM    847  N   THR 0  57     -12.686   0.870  -9.122  1.00  0.00      R00  N  
ATOM    848  CA  THR 0  57     -13.673   0.619 -10.062  1.00  0.00      R00  C  
ATOM    849  C   THR 0  57     -13.382   1.345 -11.404  1.00  0.00      R00  C  
ATOM    850  O   THR 0  57     -13.893   0.856 -12.401  1.00  0.00      R00  O  
ATOM    851  CB  THR 0  57     -15.156   0.893  -9.509  1.00  0.00      R00  C  
ATOM    852  OG1 THR 0  57     -15.312   2.317  -9.106  1.00  0.00      R00  O  
ATOM    853  CG2 THR 0  57     -15.601  -0.003  -8.328  1.00  0.00      R00  C  
ATOM    854  H   THR 0  57     -12.986   1.396  -8.314  1.00  0.00      R00  H  
ATOM    855  HG1 THR 0  57     -14.754   2.432  -8.333  1.00  0.00      R00  H  
ATOM    856  HA  THR 0  57     -13.626  -0.445 -10.293  1.00  0.00           H  
ATOM    857  HB  THR 0  57     -15.783   0.539 -10.327  1.00  0.00           H  
ATOM    858 HG21 THR 0  57     -16.576   0.308  -7.954  1.00  0.00           H  
ATOM    859 HG22 THR 0  57     -15.879  -1.000  -8.669  1.00  0.00           H  
ATOM    860 HG23 THR 0  57     -14.961  -0.071  -7.448  1.00  0.00           H  
ATOM    861  N   LEU 0  58     -12.583   2.408 -11.374  1.00  0.00      R00  N  
ATOM    862  CA  LEU 0  58     -12.046   3.078 -12.583  1.00  0.00      R00  C  
ATOM    863  C   LEU 0  58     -11.293   2.123 -13.501  1.00  0.00      R00  C  
ATOM    864  O   LEU 0  58     -11.645   2.061 -14.712  1.00  0.00      R00  O  
ATOM    865  CB  LEU 0  58     -11.438   4.482 -12.482  1.00  0.00      R00  C  
ATOM    866  CG  LEU 0  58     -11.100   5.157 -13.854  1.00  0.00      R00  C  
ATOM    867  CD1 LEU 0  58     -12.277   5.276 -14.716  1.00  0.00      R00  C  
ATOM    868  CD2 LEU 0  58     -10.520   6.588 -13.571  1.00  0.00      R00  C  
ATOM    869  H   LEU 0  58     -12.160   2.674 -10.497  1.00  0.00      R00  H  
ATOM    870  HA  LEU 0  58     -12.950   3.196 -13.181  1.00  0.00           H  
ATOM    871  HB3 LEU 0  58     -10.536   4.346 -11.885  1.00  0.00           H  
ATOM    872  HB2 LEU 0  58     -12.068   5.148 -11.892  1.00  0.00           H  
ATOM    873  HG  LEU 0  58     -10.267   4.638 -14.330  1.00  0.00           H  
ATOM    874 HD11 LEU 0  58     -12.284   4.528 -15.509  1.00  0.00           H  
ATOM    875 HD12 LEU 0  58     -13.232   5.238 -14.193  1.00  0.00           H  
ATOM    876 HD13 LEU 0  58     -12.198   6.281 -15.130  1.00  0.00           H  
ATOM    877 HD21 LEU 0  58     -10.084   6.846 -14.536  1.00  0.00           H  
ATOM    878 HD22 LEU 0  58     -11.293   7.343 -13.429  1.00  0.00           H  
ATOM    879 HD23 LEU 0  58      -9.822   6.536 -12.735  1.00  0.00           H  
ATOM    880  N   VAL 0  59     -10.301   1.401 -12.921  1.00  0.00      R00  N  
ATOM    881  CA  VAL 0  59      -9.553   0.285 -13.662  1.00  0.00      R00  C  
ATOM    882  C   VAL 0  59     -10.456  -0.863 -14.119  1.00  0.00      R00  C  
ATOM    883  O   VAL 0  59     -10.028  -1.675 -14.928  1.00  0.00      R00  O  
ATOM    884  CB  VAL 0  59      -8.241  -0.197 -12.970  1.00  0.00      R00  C  
ATOM    885  CG1 VAL 0  59      -7.167   0.841 -13.124  1.00  0.00      R00  C  
ATOM    886  CG2 VAL 0  59      -8.371  -0.584 -11.496  1.00  0.00      R00  C  
ATOM    887  H   VAL 0  59     -10.302   1.283 -11.918  1.00  0.00      R00  H  
ATOM    888  HA  VAL 0  59      -9.316   0.783 -14.602  1.00  0.00           H  
ATOM    889  HB  VAL 0  59      -7.923  -1.078 -13.529  1.00  0.00           H  
ATOM    890 HG11 VAL 0  59      -7.695   1.768 -12.899  1.00  0.00           H  
ATOM    891 HG12 VAL 0  59      -6.272   0.588 -12.556  1.00  0.00           H  
ATOM    892 HG13 VAL 0  59      -6.806   0.821 -14.153  1.00  0.00           H  
ATOM    893 HG21 VAL 0  59      -8.685   0.255 -10.874  1.00  0.00           H  
ATOM    894 HG22 VAL 0  59      -9.142  -1.350 -11.573  1.00  0.00           H  
ATOM    895 HG23 VAL 0  59      -7.483  -1.040 -11.059  1.00  0.00           H  
ATOM    896  N   ILE 0  60     -11.647  -1.006 -13.572  1.00  0.00      R00  N  
ATOM    897  CA  ILE 0  60     -12.673  -1.920 -14.029  1.00  0.00      R00  C  
ATOM    898  C   ILE 0  60     -13.498  -1.271 -15.176  1.00  0.00      R00  C  
ATOM    899  O   ILE 0  60     -13.598  -1.807 -16.269  1.00  0.00      R00  O  
ATOM    900  CB  ILE 0  60     -13.553  -2.473 -12.925  1.00  0.00      R00  C  
ATOM    901  CG2 ILE 0  60     -14.562  -3.502 -13.426  1.00  0.00      R00  C  
ATOM    902  CG1 ILE 0  60     -12.813  -3.065 -11.726  1.00  0.00      R00  C  
ATOM    903  CD1 ILE 0  60     -11.771  -4.171 -12.145  1.00  0.00      R00  C  
ATOM    904  H   ILE 0  60     -12.086  -0.273 -13.034  1.00  0.00      R00  H  
ATOM    905  HA  ILE 0  60     -12.220  -2.752 -14.569  1.00  0.00           H  
ATOM    906  HB  ILE 0  60     -14.326  -1.783 -12.587  1.00  0.00           H  
ATOM    907 HG21 ILE 0  60     -15.278  -3.201 -14.190  1.00  0.00           H  
ATOM    908 HG22 ILE 0  60     -14.101  -4.444 -13.723  1.00  0.00           H  
ATOM    909 HG23 ILE 0  60     -15.230  -3.759 -12.604  1.00  0.00           H  
ATOM    910 HG13 ILE 0  60     -13.545  -3.389 -10.987  1.00  0.00           H  
ATOM    911 HG12 ILE 0  60     -12.261  -2.340 -11.127  1.00  0.00           H  
ATOM    912 HD11 ILE 0  60     -11.519  -4.893 -11.367  1.00  0.00           H  
ATOM    913 HD12 ILE 0  60     -12.040  -4.847 -12.957  1.00  0.00           H  
ATOM    914 HD13 ILE 0  60     -10.803  -3.774 -12.449  1.00  0.00           H  
ATOM    915  N   TYR 0  61     -14.113  -0.129 -14.989  1.00  0.00      R00  N  
ATOM    916  CA  TYR 0  61     -14.944   0.650 -15.974  1.00  0.00      R00  C  
ATOM    917  C   TYR 0  61     -14.335   1.164 -17.306  1.00  0.00      R00  C  
ATOM    918  O   TYR 0  61     -15.046   1.480 -18.239  1.00  0.00      R00  O  
ATOM    919  CB  TYR 0  61     -15.506   1.929 -15.330  1.00  0.00      R00  C  
ATOM    920  CG  TYR 0  61     -16.504   1.784 -14.272  1.00  0.00      R00  C  
ATOM    921  CD1 TYR 0  61     -16.975   2.906 -13.571  1.00  0.00      R00  C  
ATOM    922  CE1 TYR 0  61     -17.926   2.891 -12.558  1.00  0.00      R00  C  
ATOM    923  CD2 TYR 0  61     -17.057   0.578 -13.882  1.00  0.00      R00  C  
ATOM    924  CE2 TYR 0  61     -18.089   0.437 -12.923  1.00  0.00      R00  C  
ATOM    925  CZ  TYR 0  61     -18.541   1.645 -12.251  1.00  0.00      R00  C  
ATOM    926  OH  TYR 0  61     -19.480   1.569 -11.256  1.00  0.00      R00  O  
ATOM    927  H   TYR 0  61     -14.176   0.217 -14.042  1.00  0.00      R00  H  
ATOM    928  HH  TYR 0  61     -19.517   0.771 -10.724  1.00  0.00      R00  H  
ATOM    929  HA  TYR 0  61     -15.695  -0.046 -16.348  1.00  0.00           H  
ATOM    930  HB3 TYR 0  61     -16.024   2.468 -16.124  1.00  0.00           H  
ATOM    931  HB2 TYR 0  61     -14.637   2.498 -14.999  1.00  0.00           H  
ATOM    932  HD1 TYR 0  61     -16.460   3.822 -13.818  1.00  0.00           H  
ATOM    933  HE1 TYR 0  61     -18.282   3.847 -12.205  1.00  0.00           H  
ATOM    934  HD2 TYR 0  61     -16.697  -0.342 -14.316  1.00  0.00           H  
ATOM    935  HE2 TYR 0  61     -18.445  -0.503 -12.528  1.00  0.00           H  
ATOM    936  N   VAL 0  62     -13.019   1.303 -17.349  1.00  0.00      R00  N  
ATOM    937  CA  VAL 0  62     -12.209   1.819 -18.459  1.00  0.00      R00  C  
ATOM    938  C   VAL 0  62     -12.442   1.165 -19.797  1.00  0.00      R00  C  
ATOM    939  O   VAL 0  62     -12.348   1.935 -20.753  1.00  0.00      R00  O  
ATOM    940  CB  VAL 0  62     -10.672   1.809 -18.102  1.00  0.00      R00  C  
ATOM    941  CG1 VAL 0  62     -10.032   0.395 -17.858  1.00  0.00      R00  C  
ATOM    942  CG2 VAL 0  62      -9.887   2.717 -19.011  1.00  0.00      R00  C  
ATOM    943  H   VAL 0  62     -12.510   1.149 -16.490  1.00  0.00      R00  H  
ATOM    944  HA  VAL 0  62     -12.573   2.837 -18.597  1.00  0.00           H  
ATOM    945  HB  VAL 0  62     -10.660   2.382 -17.175  1.00  0.00           H  
ATOM    946 HG11 VAL 0  62      -9.879  -0.110 -18.812  1.00  0.00           H  
ATOM    947 HG12 VAL 0  62      -9.007   0.493 -17.501  1.00  0.00           H  
ATOM    948 HG13 VAL 0  62     -10.588  -0.306 -17.236  1.00  0.00           H  
ATOM    949 HG21 VAL 0  62      -9.697   2.321 -20.009  1.00  0.00           H  
ATOM    950 HG22 VAL 0  62     -10.481   3.602 -19.238  1.00  0.00           H  
ATOM    951 HG23 VAL 0  62      -8.972   3.169 -18.630  1.00  0.00           H  
ATOM    952  N   VAL 0  63     -12.879  -0.101 -19.840  1.00  0.00      R00  N  
ATOM    953  CA  VAL 0  63     -13.364  -0.785 -21.078  1.00  0.00      R00  C  
ATOM    954  C   VAL 0  63     -14.766  -0.248 -21.574  1.00  0.00      R00  C  
ATOM    955  O   VAL 0  63     -15.128  -0.513 -22.689  1.00  0.00      R00  O  
ATOM    956  CB  VAL 0  63     -13.490  -2.359 -20.878  1.00  0.00      R00  C  
ATOM    957  CG1 VAL 0  63     -12.088  -2.951 -20.801  1.00  0.00      R00  C  
ATOM    958  CG2 VAL 0  63     -14.292  -2.741 -19.622  1.00  0.00      R00  C  
ATOM    959  H   VAL 0  63     -12.780  -0.677 -19.017  1.00  0.00      R00  H  
ATOM    960  HA  VAL 0  63     -12.805  -0.562 -21.987  1.00  0.00           H  
ATOM    961  HB  VAL 0  63     -13.937  -2.915 -21.702  1.00  0.00           H  
ATOM    962 HG11 VAL 0  63     -11.490  -2.592 -21.639  1.00  0.00           H  
ATOM    963 HG12 VAL 0  63     -11.541  -2.793 -19.871  1.00  0.00           H  
ATOM    964 HG13 VAL 0  63     -12.149  -4.039 -20.807  1.00  0.00           H  
ATOM    965 HG21 VAL 0  63     -14.087  -3.803 -19.487  1.00  0.00           H  
ATOM    966 HG22 VAL 0  63     -13.971  -2.261 -18.697  1.00  0.00           H  
ATOM    967 HG23 VAL 0  63     -15.378  -2.827 -19.626  1.00  0.00           H  
ATOM    968  N   LEU 0  64     -15.564   0.383 -20.743  1.00  0.00      R00  N  
ATOM    969  CA  LEU 0  64     -16.805   0.993 -20.993  1.00  0.00      R00  C  
ATOM    970  C   LEU 0  64     -16.554   2.464 -21.355  1.00  0.00      R00  C  
ATOM    971  O   LEU 0  64     -17.389   3.088 -21.980  1.00  0.00      R00  O  
ATOM    972  CB  LEU 0  64     -17.890   0.613 -19.930  1.00  0.00      R00  C  
ATOM    973  CG  LEU 0  64     -18.344  -0.856 -19.850  1.00  0.00      R00  C  
ATOM    974  CD1 LEU 0  64     -18.686  -1.206 -18.400  1.00  0.00      R00  C  
ATOM    975  CD2 LEU 0  64     -19.565  -1.165 -20.785  1.00  0.00      R00  C  
ATOM    976  H   LEU 0  64     -15.337   0.537 -19.771  1.00  0.00      R00  H  
ATOM    977  HA  LEU 0  64     -17.285   0.564 -21.873  1.00  0.00           H  
ATOM    978  HB3 LEU 0  64     -18.792   1.213 -20.047  1.00  0.00           H  
ATOM    979  HB2 LEU 0  64     -17.510   0.919 -18.955  1.00  0.00           H  
ATOM    980  HG  LEU 0  64     -17.465  -1.366 -20.243  1.00  0.00           H  
ATOM    981 HD11 LEU 0  64     -19.700  -0.936 -18.107  1.00  0.00           H  
ATOM    982 HD12 LEU 0  64     -18.505  -2.279 -18.341  1.00  0.00           H  
ATOM    983 HD13 LEU 0  64     -18.089  -0.709 -17.635  1.00  0.00           H  
ATOM    984 HD21 LEU 0  64     -19.292  -1.832 -21.603  1.00  0.00           H  
ATOM    985 HD22 LEU 0  64     -20.454  -1.602 -20.330  1.00  0.00           H  
ATOM    986 HD23 LEU 0  64     -20.020  -0.331 -21.320  1.00  0.00           H  
ATOM    987  N   ARG 0  65     -15.409   2.983 -20.957  1.00  0.00      R00  N  
ATOM    988  CA  ARG 0  65     -14.826   4.338 -21.267  1.00  0.00      R00  C  
ATOM    989  C   ARG 0  65     -13.582   4.259 -22.283  1.00  0.00      R00  C  
ATOM    990  O   ARG 0  65     -13.664   3.625 -23.344  1.00  0.00      R00  O  
ATOM    991  CB  ARG 0  65     -14.446   5.145 -19.956  1.00  0.00      R00  C  
ATOM    992  CG  ARG 0  65     -15.538   5.191 -18.904  1.00  0.00      R00  C  
ATOM    993  CD  ARG 0  65     -15.216   5.913 -17.619  1.00  0.00      R00  C  
ATOM    994  NE  ARG 0  65     -16.334   6.036 -16.611  1.00  0.00      R00  N  
ATOM    995  CZ  ARG 0  65     -16.239   6.589 -15.436  1.00  0.00      R00  C  
ATOM    996  NH1 ARG 0  65     -17.314   6.545 -14.646  1.00  0.00      R00  N  
ATOM    997  NH2 ARG 0  65     -15.100   7.185 -15.001  1.00  0.00      R00  N1+
ATOM    998  H   ARG 0  65     -14.859   2.431 -20.315  1.00  0.00      R00  H  
ATOM    999  HE  ARG 0  65     -17.241   5.794 -16.983  1.00  0.00      R00  H  
ATOM   1000 HH11 ARG 0  65     -17.407   7.084 -13.797  1.00  0.00      R00  H  
ATOM   1001 HH12 ARG 0  65     -18.181   6.090 -14.893  1.00  0.00      R00  H  
ATOM   1002 HH21 ARG 0  65     -14.962   7.381 -14.019  1.00  0.00      R00  H  
ATOM   1003 HH22 ARG 0  65     -14.404   7.537 -15.643  1.00  0.00      R00  H  
ATOM   1004  HA  ARG 0  65     -15.633   4.946 -21.676  1.00  0.00           H  
ATOM   1005  HB3 ARG 0  65     -14.155   6.188 -20.081  1.00  0.00           H  
ATOM   1006  HB2 ARG 0  65     -13.581   4.637 -19.529  1.00  0.00           H  
ATOM   1007  HG3 ARG 0  65     -16.018   4.229 -18.722  1.00  0.00           H  
ATOM   1008  HG2 ARG 0  65     -16.338   5.779 -19.354  1.00  0.00           H  
ATOM   1009  HD3 ARG 0  65     -15.098   6.934 -17.984  1.00  0.00           H  
ATOM   1010  HD2 ARG 0  65     -14.218   5.657 -17.265  1.00  0.00           H  
ATOM   1011  N   TYR 0  66     -12.563   5.030 -21.908  1.00  0.00      R00  N  
ATOM   1012  CA  TYR 0  66     -11.434   5.534 -22.708  1.00  0.00      R00  C  
ATOM   1013  C   TYR 0  66     -10.494   4.569 -23.486  1.00  0.00      R00  C  
ATOM   1014  O   TYR 0  66      -9.399   4.965 -23.771  1.00  0.00      R00  O  
ATOM   1015  CB  TYR 0  66     -10.762   6.665 -21.972  1.00  0.00      R00  C  
ATOM   1016  CG  TYR 0  66     -10.287   6.297 -20.592  1.00  0.00      R00  C  
ATOM   1017  CD1 TYR 0  66      -8.953   5.997 -20.390  1.00  0.00      R00  C  
ATOM   1018  CE1 TYR 0  66      -8.469   5.737 -19.067  1.00  0.00      R00  C  
ATOM   1019  CD2 TYR 0  66     -11.148   6.567 -19.524  1.00  0.00      R00  C  
ATOM   1020  CE2 TYR 0  66     -10.697   6.338 -18.182  1.00  0.00      R00  C  
ATOM   1021  CZ  TYR 0  66      -9.343   5.978 -17.978  1.00  0.00      R00  C  
ATOM   1022  OH  TYR 0  66      -8.742   6.050 -16.759  1.00  0.00      R00  O  
ATOM   1023  H   TYR 0  66     -12.429   5.467 -21.007  1.00  0.00      R00  H  
ATOM   1024  HH  TYR 0  66      -7.804   5.847 -16.769  1.00  0.00      R00  H  
ATOM   1025  HA  TYR 0  66     -11.896   6.138 -23.489  1.00  0.00           H  
ATOM   1026  HB3 TYR 0  66     -11.520   7.443 -21.891  1.00  0.00           H  
ATOM   1027  HB2 TYR 0  66      -9.985   7.107 -22.597  1.00  0.00           H  
ATOM   1028  HD1 TYR 0  66      -8.293   5.914 -21.240  1.00  0.00           H  
ATOM   1029  HE1 TYR 0  66      -7.423   5.567 -18.860  1.00  0.00           H  
ATOM   1030  HD2 TYR 0  66     -12.113   7.043 -19.631  1.00  0.00           H  
ATOM   1031  HE2 TYR 0  66     -11.327   6.629 -17.354  1.00  0.00           H  
ATOM   1032  N   SER 0  67     -11.008   3.460 -23.833  1.00  0.00      R00  N  
ATOM   1033  CA  SER 0  67     -10.163   2.428 -24.537  1.00  0.00      R00  C  
ATOM   1034  C   SER 0  67     -11.030   1.904 -25.683  1.00  0.00      R00  C  
ATOM   1035  O   SER 0  67     -12.218   2.089 -25.632  1.00  0.00      R00  O  
ATOM   1036  CB  SER 0  67      -9.783   1.308 -23.527  1.00  0.00      R00  C  
ATOM   1037  OG  SER 0  67     -10.910   0.517 -23.073  1.00  0.00      R00  O  
ATOM   1038  H   SER 0  67     -11.970   3.331 -23.555  1.00  0.00      R00  H  
ATOM   1039  HG  SER 0  67     -11.343   1.018 -22.378  1.00  0.00      R00  H  
ATOM   1040  HA  SER 0  67      -9.374   2.873 -25.144  1.00  0.00           H  
ATOM   1041  HB3 SER 0  67      -9.185   1.761 -22.735  1.00  0.00           H  
ATOM   1042  HB2 SER 0  67      -9.159   0.631 -24.110  1.00  0.00           H  
ATOM   1043  N   LYS 0  68     -10.428   1.254 -26.640  1.00  0.00      R00  N  
ATOM   1044  CA  LYS 0  68     -11.140   0.604 -27.703  1.00  0.00      R00  C  
ATOM   1045  C   LYS 0  68     -12.042  -0.602 -27.257  1.00  0.00      R00  C  
ATOM   1046  O   LYS 0  68     -12.088  -1.597 -28.029  1.00  0.00      R00  O  
ATOM   1047  CB  LYS 0  68     -10.212   0.348 -28.895  1.00  0.00      R00  C  
ATOM   1048  CG  LYS 0  68      -9.179  -0.788 -28.745  1.00  0.00      R00  C  
ATOM   1049  CD  LYS 0  68      -8.436  -1.123 -30.093  1.00  0.00      R00  C  
ATOM   1050  CE  LYS 0  68      -7.160  -0.247 -30.455  1.00  0.00      R00  C  
ATOM   1051  NZ  LYS 0  68      -6.256  -0.816 -31.528  1.00  0.00      R00  N1+
ATOM   1052  H   LYS 0  68      -9.429   1.115 -26.608  1.00  0.00      R00  H  
ATOM   1053  HZ1 LYS 0  68      -6.715  -0.679 -32.417  1.00  0.00      R00  H  
ATOM   1054  HZ2 LYS 0  68      -5.510  -0.136 -31.571  1.00  0.00      R00  H  
ATOM   1055  HZ3 LYS 0  68      -5.881  -1.721 -31.280  1.00  0.00      R00  H  
ATOM   1056  HA  LYS 0  68     -11.887   1.346 -27.985  1.00  0.00           H  
ATOM   1057  HB3 LYS 0  68      -9.687   1.247 -29.219  1.00  0.00           H  
ATOM   1058  HB2 LYS 0  68     -10.918   0.157 -29.703  1.00  0.00           H  
ATOM   1059  HG3 LYS 0  68      -9.725  -1.685 -28.454  1.00  0.00           H  
ATOM   1060  HG2 LYS 0  68      -8.447  -0.657 -27.947  1.00  0.00           H  
ATOM   1061  HD3 LYS 0  68      -9.228  -0.986 -30.829  1.00  0.00           H  
ATOM   1062  HD2 LYS 0  68      -8.245  -2.193 -30.169  1.00  0.00           H  
ATOM   1063  HE3 LYS 0  68      -6.467  -0.328 -29.619  1.00  0.00           H  
ATOM   1064  HE2 LYS 0  68      -7.446   0.738 -30.823  1.00  0.00           H  
ATOM   1065  N   MET 0  69     -12.638  -0.722 -26.088  1.00  0.00      R00  N  
ATOM   1066  CA  MET 0  69     -13.120  -1.880 -25.378  1.00  0.00      R00  C  
ATOM   1067  C   MET 0  69     -11.976  -2.808 -24.888  1.00  0.00      R00  C  
ATOM   1068  O   MET 0  69     -12.212  -3.658 -24.040  1.00  0.00      R00  O  
ATOM   1069  CB  MET 0  69     -14.234  -2.664 -26.142  1.00  0.00      R00  C  
ATOM   1070  CG  MET 0  69     -15.461  -1.822 -26.578  1.00  0.00      R00  C  
ATOM   1071  SD  MET 0  69     -16.976  -2.897 -26.634  1.00  0.00      R00  S  
ATOM   1072  CE  MET 0  69     -16.434  -4.067 -27.907  1.00  0.00      R00  C  
ATOM   1073  H   MET 0  69     -12.611   0.095 -25.494  1.00  0.00      R00  H  
ATOM   1074  HA  MET 0  69     -13.541  -1.464 -24.462  1.00  0.00           H  
ATOM   1075  HB3 MET 0  69     -14.643  -3.505 -25.583  1.00  0.00           H  
ATOM   1076  HB2 MET 0  69     -13.792  -3.055 -27.059  1.00  0.00           H  
ATOM   1077  HG3 MET 0  69     -15.280  -1.284 -27.509  1.00  0.00           H  
ATOM   1078  HG2 MET 0  69     -15.705  -1.189 -25.725  1.00  0.00           H  
ATOM   1079  HE1 MET 0  69     -15.938  -4.977 -27.570  1.00  0.00           H  
ATOM   1080  HE2 MET 0  69     -17.346  -4.311 -28.451  1.00  0.00           H  
ATOM   1081  HE3 MET 0  69     -15.756  -3.498 -28.544  1.00  0.00           H  
ATOM   1082  N   GLN 0  70     -10.717  -2.574 -25.411  1.00  0.00      R00  N  
ATOM   1083  CA  GLN 0  70      -9.409  -3.192 -25.120  1.00  0.00      R00  C  
ATOM   1084  C   GLN 0  70      -8.370  -2.125 -24.630  1.00  0.00      R00  C  
ATOM   1085  O   GLN 0  70      -8.033  -1.200 -25.312  1.00  0.00      R00  O  
ATOM   1086  CB  GLN 0  70      -8.904  -3.971 -26.355  1.00  0.00      R00  C  
ATOM   1087  CG  GLN 0  70      -9.902  -4.984 -26.979  1.00  0.00      R00  C  
ATOM   1088  CD  GLN 0  70     -10.463  -6.147 -26.101  1.00  0.00      R00  C  
ATOM   1089  OE1 GLN 0  70      -9.795  -6.660 -25.219  1.00  0.00      R00  O  
ATOM   1090  NE2 GLN 0  70     -11.752  -6.591 -26.216  1.00  0.00      R00  N  
ATOM   1091  H   GLN 0  70     -10.765  -2.050 -26.273  1.00  0.00      R00  H  
ATOM   1092 HE21 GLN 0  70     -12.154  -7.258 -25.573  1.00  0.00      R00  H  
ATOM   1093 HE22 GLN 0  70     -12.356  -6.222 -26.937  1.00  0.00      R00  H  
ATOM   1094  HA  GLN 0  70      -9.796  -3.887 -24.375  1.00  0.00           H  
ATOM   1095  HB3 GLN 0  70      -8.023  -4.537 -26.052  1.00  0.00           H  
ATOM   1096  HB2 GLN 0  70      -8.571  -3.362 -27.195  1.00  0.00           H  
ATOM   1097  HG3 GLN 0  70      -9.439  -5.571 -27.772  1.00  0.00           H  
ATOM   1098  HG2 GLN 0  70     -10.835  -4.568 -27.361  1.00  0.00           H  
ATOM   1099  N   THR 0  71      -7.908  -2.320 -23.384  1.00  0.00      R00  N  
ATOM   1100  CA  THR 0  71      -6.772  -1.712 -22.754  1.00  0.00      R00  C  
ATOM   1101  C   THR 0  71      -5.984  -2.860 -22.050  1.00  0.00      R00  C  
ATOM   1102  O   THR 0  71      -6.197  -4.051 -22.341  1.00  0.00      R00  O  
ATOM   1103  CB  THR 0  71      -7.134  -0.667 -21.787  1.00  0.00      R00  C  
ATOM   1104  OG1 THR 0  71      -5.970   0.004 -21.205  1.00  0.00      R00  O  
ATOM   1105  CG2 THR 0  71      -8.060  -1.139 -20.650  1.00  0.00      R00  C  
ATOM   1106  H   THR 0  71      -8.424  -2.913 -22.749  1.00  0.00      R00  H  
ATOM   1107  HG1 THR 0  71      -5.557   0.426 -21.962  1.00  0.00      R00  H  
ATOM   1108  HA  THR 0  71      -6.210  -1.317 -23.600  1.00  0.00           H  
ATOM   1109  HB  THR 0  71      -7.711   0.099 -22.305  1.00  0.00           H  
ATOM   1110 HG21 THR 0  71      -7.575  -1.890 -20.026  1.00  0.00           H  
ATOM   1111 HG22 THR 0  71      -8.161  -0.331 -19.926  1.00  0.00           H  
ATOM   1112 HG23 THR 0  71      -9.031  -1.548 -20.930  1.00  0.00           H  
ATOM   1113  N   VAL 0  72      -4.900  -2.489 -21.262  1.00  0.00      R00  N  
ATOM   1114  CA  VAL 0  72      -3.997  -3.429 -20.611  1.00  0.00      R00  C  
ATOM   1115  C   VAL 0  72      -4.697  -4.105 -19.409  1.00  0.00      R00  C  
ATOM   1116  O   VAL 0  72      -4.287  -5.248 -19.091  1.00  0.00      R00  O  
ATOM   1117  CB  VAL 0  72      -2.690  -2.813 -20.064  1.00  0.00      R00  C  
ATOM   1118  CG1 VAL 0  72      -1.770  -2.280 -21.165  1.00  0.00      R00  C  
ATOM   1119  CG2 VAL 0  72      -2.879  -1.705 -19.025  1.00  0.00      R00  C  
ATOM   1120  H   VAL 0  72      -4.732  -1.524 -21.014  1.00  0.00      R00  H  
ATOM   1121  HA  VAL 0  72      -3.863  -4.275 -21.284  1.00  0.00           H  
ATOM   1122  HB  VAL 0  72      -2.215  -3.758 -19.800  1.00  0.00           H  
ATOM   1123 HG11 VAL 0  72      -2.211  -1.502 -21.787  1.00  0.00           H  
ATOM   1124 HG12 VAL 0  72      -0.792  -2.027 -20.754  1.00  0.00           H  
ATOM   1125 HG13 VAL 0  72      -1.530  -3.185 -21.723  1.00  0.00           H  
ATOM   1126 HG21 VAL 0  72      -3.364  -0.847 -19.490  1.00  0.00           H  
ATOM   1127 HG22 VAL 0  72      -3.513  -1.997 -18.188  1.00  0.00           H  
ATOM   1128 HG23 VAL 0  72      -1.957  -1.301 -18.607  1.00  0.00           H  
ATOM   1129  N   THR 0  73      -5.770  -3.584 -18.789  1.00  0.00      R00  N  
ATOM   1130  CA  THR 0  73      -6.352  -4.035 -17.517  1.00  0.00      R00  C  
ATOM   1131  C   THR 0  73      -7.317  -5.295 -17.707  1.00  0.00      R00  C  
ATOM   1132  O   THR 0  73      -7.495  -6.146 -16.770  1.00  0.00      R00  O  
ATOM   1133  CB  THR 0  73      -7.211  -2.906 -16.804  1.00  0.00      R00  C  
ATOM   1134  OG1 THR 0  73      -8.232  -2.495 -17.590  1.00  0.00      R00  O  
ATOM   1135  CG2 THR 0  73      -6.432  -1.559 -16.496  1.00  0.00      R00  C  
ATOM   1136  H   THR 0  73      -6.220  -2.745 -19.127  1.00  0.00      R00  H  
ATOM   1137  HG1 THR 0  73      -8.947  -2.224 -17.011  1.00  0.00      R00  H  
ATOM   1138  HA  THR 0  73      -5.563  -4.394 -16.855  1.00  0.00           H  
ATOM   1139  HB  THR 0  73      -7.612  -3.332 -15.885  1.00  0.00           H  
ATOM   1140 HG21 THR 0  73      -5.456  -1.685 -16.027  1.00  0.00           H  
ATOM   1141 HG22 THR 0  73      -6.307  -0.885 -17.343  1.00  0.00           H  
ATOM   1142 HG23 THR 0  73      -6.977  -0.978 -15.752  1.00  0.00           H  
ATOM   1143  N   ASN 0  74      -7.863  -5.335 -18.873  1.00  0.00      R00  N  
ATOM   1144  CA  ASN 0  74      -8.881  -6.327 -19.429  1.00  0.00      R00  C  
ATOM   1145  C   ASN 0  74      -8.945  -7.774 -18.922  1.00  0.00      R00  C  
ATOM   1146  O   ASN 0  74     -10.011  -8.333 -18.727  1.00  0.00      R00  O  
ATOM   1147  CB  ASN 0  74      -8.854  -6.413 -20.981  1.00  0.00      R00  C  
ATOM   1148  CG  ASN 0  74      -9.379  -5.201 -21.648  1.00  0.00      R00  C  
ATOM   1149  OD1 ASN 0  74      -8.775  -4.132 -21.450  1.00  0.00      R00  O  
ATOM   1150  ND2 ASN 0  74     -10.478  -5.273 -22.413  1.00  0.00      R00  N  
ATOM   1151  H   ASN 0  74      -7.663  -4.547 -19.472  1.00  0.00      R00  H  
ATOM   1152 HD21 ASN 0  74     -10.945  -4.458 -22.783  1.00  0.00      R00  H  
ATOM   1153 HD22 ASN 0  74     -10.660  -6.159 -22.862  1.00  0.00      R00  H  
ATOM   1154  HA  ASN 0  74      -9.740  -5.741 -19.099  1.00  0.00           H  
ATOM   1155  HB3 ASN 0  74      -9.595  -7.149 -21.294  1.00  0.00           H  
ATOM   1156  HB2 ASN 0  74      -7.863  -6.631 -21.378  1.00  0.00           H  
ATOM   1157  N   MET 0  75      -7.839  -8.458 -18.754  1.00  0.00      R00  N  
ATOM   1158  CA  MET 0  75      -7.577  -9.815 -18.132  1.00  0.00      R00  C  
ATOM   1159  C   MET 0  75      -7.797  -9.939 -16.642  1.00  0.00      R00  C  
ATOM   1160  O   MET 0  75      -8.165 -10.973 -16.069  1.00  0.00      R00  O  
ATOM   1161  CB  MET 0  75      -6.120 -10.256 -18.413  1.00  0.00      R00  C  
ATOM   1162  CG  MET 0  75      -5.641  -9.971 -19.821  1.00  0.00      R00  C  
ATOM   1163  SD  MET 0  75      -4.067 -10.654 -20.327  1.00  0.00      R00  S  
ATOM   1164  CE  MET 0  75      -2.656  -9.872 -19.450  1.00  0.00      R00  C  
ATOM   1165  H   MET 0  75      -7.043  -7.864 -18.938  1.00  0.00      R00  H  
ATOM   1166  HA  MET 0  75      -8.315 -10.515 -18.525  1.00  0.00           H  
ATOM   1167  HB3 MET 0  75      -5.933 -11.323 -18.291  1.00  0.00           H  
ATOM   1168  HB2 MET 0  75      -5.342  -9.786 -17.811  1.00  0.00           H  
ATOM   1169  HG3 MET 0  75      -5.618  -8.924 -20.127  1.00  0.00           H  
ATOM   1170  HG2 MET 0  75      -6.221 -10.594 -20.501  1.00  0.00           H  
ATOM   1171  HE1 MET 0  75      -2.624  -8.819 -19.728  1.00  0.00           H  
ATOM   1172  HE2 MET 0  75      -2.874 -10.064 -18.399  1.00  0.00           H  
ATOM   1173  HE3 MET 0  75      -1.777 -10.421 -19.787  1.00  0.00           H  
ATOM   1174  N   TYR 0  76      -7.467  -8.893 -15.936  1.00  0.00      R00  N  
ATOM   1175  CA  TYR 0  76      -7.403  -8.752 -14.503  1.00  0.00      R00  C  
ATOM   1176  C   TYR 0  76      -8.782  -8.247 -14.066  1.00  0.00      R00  C  
ATOM   1177  O   TYR 0  76      -9.156  -8.666 -12.992  1.00  0.00      R00  O  
ATOM   1178  CB  TYR 0  76      -6.230  -7.870 -14.094  1.00  0.00      R00  C  
ATOM   1179  CG  TYR 0  76      -4.895  -8.363 -14.614  1.00  0.00      R00  C  
ATOM   1180  CD1 TYR 0  76      -4.464  -7.725 -15.759  1.00  0.00      R00  C  
ATOM   1181  CE1 TYR 0  76      -3.278  -8.239 -16.399  1.00  0.00      R00  C  
ATOM   1182  CD2 TYR 0  76      -4.182  -9.344 -13.970  1.00  0.00      R00  C  
ATOM   1183  CE2 TYR 0  76      -3.028  -9.818 -14.501  1.00  0.00      R00  C  
ATOM   1184  CZ  TYR 0  76      -2.577  -9.289 -15.740  1.00  0.00      R00  C  
ATOM   1185  OH  TYR 0  76      -1.455  -9.757 -16.268  1.00  0.00      R00  O  
ATOM   1186  H   TYR 0  76      -7.350  -8.039 -16.463  1.00  0.00      R00  H  
ATOM   1187  HH  TYR 0  76      -0.907  -9.295 -16.907  1.00  0.00      R00  H  
ATOM   1188  HA  TYR 0  76      -7.307  -9.711 -13.994  1.00  0.00           H  
ATOM   1189  HB3 TYR 0  76      -6.299  -8.060 -13.023  1.00  0.00           H  
ATOM   1190  HB2 TYR 0  76      -6.420  -6.801 -14.199  1.00  0.00           H  
ATOM   1191  HD1 TYR 0  76      -5.053  -6.931 -16.193  1.00  0.00           H  
ATOM   1192  HE1 TYR 0  76      -2.973  -7.885 -17.373  1.00  0.00           H  
ATOM   1193  HD2 TYR 0  76      -4.528  -9.745 -13.028  1.00  0.00           H  
ATOM   1194  HE2 TYR 0  76      -2.487 -10.585 -13.966  1.00  0.00           H  
ATOM   1195  N   ILE 0  77      -9.544  -7.477 -14.808  1.00  0.00      R00  N  
ATOM   1196  CA  ILE 0  77     -10.793  -6.872 -14.257  1.00  0.00      R00  C  
ATOM   1197  C   ILE 0  77     -11.884  -7.953 -13.970  1.00  0.00      R00  C  
ATOM   1198  O   ILE 0  77     -12.776  -7.756 -13.138  1.00  0.00      R00  O  
ATOM   1199  CB  ILE 0  77     -11.417  -5.864 -15.281  1.00  0.00      R00  C  
ATOM   1200  CG2 ILE 0  77     -10.432  -4.678 -15.556  1.00  0.00      R00  C  
ATOM   1201  CG1 ILE 0  77     -11.792  -6.509 -16.683  1.00  0.00      R00  C  
ATOM   1202  CD1 ILE 0  77     -12.396  -5.582 -17.739  1.00  0.00      R00  C  
ATOM   1203  H   ILE 0  77      -9.097  -7.094 -15.628  1.00  0.00      R00  H  
ATOM   1204  HA  ILE 0  77     -10.505  -6.386 -13.324  1.00  0.00           H  
ATOM   1205  HB  ILE 0  77     -12.380  -5.627 -14.829  1.00  0.00           H  
ATOM   1206 HG21 ILE 0  77     -10.858  -3.870 -16.150  1.00  0.00           H  
ATOM   1207 HG22 ILE 0  77     -10.208  -4.269 -14.571  1.00  0.00           H  
ATOM   1208 HG23 ILE 0  77      -9.477  -4.990 -15.979  1.00  0.00           H  
ATOM   1209 HG13 ILE 0  77     -12.523  -7.312 -16.585  1.00  0.00           H  
ATOM   1210 HG12 ILE 0  77     -10.883  -7.031 -16.982  1.00  0.00           H  
ATOM   1211 HD11 ILE 0  77     -13.248  -4.945 -17.502  1.00  0.00           H  
ATOM   1212 HD12 ILE 0  77     -11.611  -4.884 -18.031  1.00  0.00           H  
ATOM   1213 HD13 ILE 0  77     -12.627  -6.043 -18.700  1.00  0.00           H  
ATOM   1214  N   VAL 0  78     -11.698  -9.129 -14.583  1.00  0.00      R00  N  
ATOM   1215  CA  VAL 0  78     -12.635 -10.215 -14.344  1.00  0.00      R00  C  
ATOM   1216  C   VAL 0  78     -12.434 -11.044 -13.075  1.00  0.00      R00  C  
ATOM   1217  O   VAL 0  78     -13.171 -12.018 -12.778  1.00  0.00      R00  O  
ATOM   1218  CB  VAL 0  78     -12.614 -11.213 -15.551  1.00  0.00      R00  C  
ATOM   1219  CG1 VAL 0  78     -13.354 -10.592 -16.737  1.00  0.00      R00  C  
ATOM   1220  CG2 VAL 0  78     -11.222 -11.784 -15.881  1.00  0.00      R00  C  
ATOM   1221  H   VAL 0  78     -10.806  -9.310 -15.020  1.00  0.00      R00  H  
ATOM   1222  HA  VAL 0  78     -13.633  -9.777 -14.359  1.00  0.00           H  
ATOM   1223  HB  VAL 0  78     -13.251 -12.039 -15.235  1.00  0.00           H  
ATOM   1224 HG11 VAL 0  78     -13.473 -11.321 -17.538  1.00  0.00           H  
ATOM   1225 HG12 VAL 0  78     -14.340 -10.235 -16.439  1.00  0.00           H  
ATOM   1226 HG13 VAL 0  78     -12.794  -9.759 -17.162  1.00  0.00           H  
ATOM   1227 HG21 VAL 0  78     -10.601 -11.982 -15.008  1.00  0.00           H  
ATOM   1228 HG22 VAL 0  78     -11.491 -12.704 -16.401  1.00  0.00           H  
ATOM   1229 HG23 VAL 0  78     -10.736 -11.032 -16.502  1.00  0.00           H  
ATOM   1230  N   ASN 0  79     -11.488 -10.497 -12.294  1.00  0.00      R00  N  
ATOM   1231  CA  ASN 0  79     -11.244 -10.968 -10.919  1.00  0.00      R00  C  
ATOM   1232  C   ASN 0  79     -12.149 -10.177  -9.898  1.00  0.00      R00  C  
ATOM   1233  O   ASN 0  79     -12.126  -8.924  -9.822  1.00  0.00      R00  O  
ATOM   1234  CB  ASN 0  79      -9.797 -10.807 -10.579  1.00  0.00      R00  C  
ATOM   1235  CG  ASN 0  79      -9.344 -11.281  -9.156  1.00  0.00      R00  C  
ATOM   1236  OD1 ASN 0  79      -9.735 -12.336  -8.637  1.00  0.00      R00  O  
ATOM   1237  ND2 ASN 0  79      -8.455 -10.588  -8.528  1.00  0.00      R00  N  
ATOM   1238  H   ASN 0  79     -10.907  -9.726 -12.590  1.00  0.00      R00  H  
ATOM   1239 HD21 ASN 0  79      -7.994 -10.950  -7.706  1.00  0.00      R00  H  
ATOM   1240 HD22 ASN 0  79      -8.101  -9.683  -8.805  1.00  0.00      R00  H  
ATOM   1241  HA  ASN 0  79     -11.564 -11.993 -10.728  1.00  0.00           H  
ATOM   1242  HB3 ASN 0  79      -9.487  -9.764 -10.626  1.00  0.00           H  
ATOM   1243  HB2 ASN 0  79      -9.093 -11.292 -11.255  1.00  0.00           H  
ATOM   1244  N   LEU 0  80     -12.914 -10.963  -9.093  1.00  0.00      R00  N  
ATOM   1245  CA  LEU 0  80     -13.842 -10.349  -8.169  1.00  0.00      R00  C  
ATOM   1246  C   LEU 0  80     -13.358 -10.382  -6.651  1.00  0.00      R00  C  
ATOM   1247  O   LEU 0  80     -12.967 -11.368  -6.135  1.00  0.00      R00  O  
ATOM   1248  CB  LEU 0  80     -15.216 -11.082  -8.186  1.00  0.00      R00  C  
ATOM   1249  CG  LEU 0  80     -15.842 -11.005  -9.562  1.00  0.00      R00  C  
ATOM   1250  CD1 LEU 0  80     -16.907 -12.140  -9.785  1.00  0.00      R00  C  
ATOM   1251  CD2 LEU 0  80     -16.460  -9.592  -9.739  1.00  0.00      R00  C  
ATOM   1252  H   LEU 0  80     -12.985 -11.970  -9.143  1.00  0.00      R00  H  
ATOM   1253  HA  LEU 0  80     -14.029  -9.314  -8.454  1.00  0.00           H  
ATOM   1254  HB3 LEU 0  80     -15.881 -10.649  -7.439  1.00  0.00           H  
ATOM   1255  HB2 LEU 0  80     -14.860 -12.067  -7.884  1.00  0.00           H  
ATOM   1256  HG  LEU 0  80     -15.026 -11.038 -10.283  1.00  0.00           H  
ATOM   1257 HD11 LEU 0  80     -17.860 -11.616  -9.711  1.00  0.00           H  
ATOM   1258 HD12 LEU 0  80     -16.781 -12.728 -10.694  1.00  0.00           H  
ATOM   1259 HD13 LEU 0  80     -17.041 -12.817  -8.940  1.00  0.00           H  
ATOM   1260 HD21 LEU 0  80     -16.586  -9.019  -8.821  1.00  0.00           H  
ATOM   1261 HD22 LEU 0  80     -15.871  -9.056 -10.483  1.00  0.00           H  
ATOM   1262 HD23 LEU 0  80     -17.477  -9.660 -10.125  1.00  0.00           H  
ATOM   1263  N   ALA 0  81     -13.471  -9.174  -6.054  1.00  0.00      R00  N  
ATOM   1264  CA  ALA 0  81     -13.207  -8.652  -4.732  1.00  0.00      R00  C  
ATOM   1265  C   ALA 0  81     -11.738  -8.863  -4.231  1.00  0.00      R00  C  
ATOM   1266  O   ALA 0  81     -11.476  -8.367  -3.101  1.00  0.00      R00  O  
ATOM   1267  CB  ALA 0  81     -14.206  -9.194  -3.753  1.00  0.00      R00  C  
ATOM   1268  H   ALA 0  81     -13.576  -8.410  -6.705  1.00  0.00      R00  H  
ATOM   1269  HA  ALA 0  81     -13.378  -7.578  -4.792  1.00  0.00           H  
ATOM   1270  HB1 ALA 0  81     -15.183  -9.474  -4.149  1.00  0.00           H  
ATOM   1271  HB2 ALA 0  81     -13.842  -9.979  -3.089  1.00  0.00           H  
ATOM   1272  HB3 ALA 0  81     -14.322  -8.325  -3.106  1.00  0.00           H  
ATOM   1273  N   ILE 0  82     -10.844  -9.561  -4.918  1.00  0.00      R00  N  
ATOM   1274  CA  ILE 0  82      -9.507  -9.928  -4.505  1.00  0.00      R00  C  
ATOM   1275  C   ILE 0  82      -8.491  -8.802  -4.733  1.00  0.00      R00  C  
ATOM   1276  O   ILE 0  82      -7.536  -8.844  -3.904  1.00  0.00      R00  O  
ATOM   1277  CB  ILE 0  82      -9.094 -11.296  -5.144  1.00  0.00      R00  C  
ATOM   1278  CG2 ILE 0  82      -7.567 -11.487  -5.344  1.00  0.00      R00  C  
ATOM   1279  CG1 ILE 0  82      -9.858 -12.440  -4.494  1.00  0.00      R00  C  
ATOM   1280  CD1 ILE 0  82      -9.779 -13.896  -5.072  1.00  0.00      R00  C  
ATOM   1281  H   ILE 0  82     -11.233  -9.924  -5.777  1.00  0.00      R00  H  
ATOM   1282  HA  ILE 0  82      -9.542 -10.096  -3.428  1.00  0.00           H  
ATOM   1283  HB  ILE 0  82      -9.501 -11.270  -6.155  1.00  0.00           H  
ATOM   1284 HG21 ILE 0  82      -6.985 -11.172  -4.479  1.00  0.00           H  
ATOM   1285 HG22 ILE 0  82      -7.219 -12.492  -5.581  1.00  0.00           H  
ATOM   1286 HG23 ILE 0  82      -7.062 -10.838  -6.060  1.00  0.00           H  
ATOM   1287 HG13 ILE 0  82     -10.908 -12.150  -4.491  1.00  0.00           H  
ATOM   1288 HG12 ILE 0  82      -9.740 -12.479  -3.411  1.00  0.00           H  
ATOM   1289 HD11 ILE 0  82      -9.538 -13.889  -6.134  1.00  0.00           H  
ATOM   1290 HD12 ILE 0  82      -8.927 -14.465  -4.701  1.00  0.00           H  
ATOM   1291 HD13 ILE 0  82     -10.631 -14.505  -4.770  1.00  0.00           H  
ATOM   1292  N   ALA 0  83      -8.688  -7.984  -5.818  1.00  0.00      R00  N  
ATOM   1293  CA  ALA 0  83      -7.832  -6.839  -6.253  1.00  0.00      R00  C  
ATOM   1294  C   ALA 0  83      -7.380  -5.831  -5.061  1.00  0.00      R00  C  
ATOM   1295  O   ALA 0  83      -6.342  -5.972  -4.502  1.00  0.00      R00  O  
ATOM   1296  CB  ALA 0  83      -8.436  -6.017  -7.392  1.00  0.00      R00  C  
ATOM   1297  H   ALA 0  83      -9.550  -8.096  -6.333  1.00  0.00      R00  H  
ATOM   1298  HA  ALA 0  83      -6.835  -7.114  -6.596  1.00  0.00           H  
ATOM   1299  HB1 ALA 0  83      -8.390  -6.509  -8.364  1.00  0.00           H  
ATOM   1300  HB2 ALA 0  83      -9.434  -5.604  -7.247  1.00  0.00           H  
ATOM   1301  HB3 ALA 0  83      -7.851  -5.102  -7.483  1.00  0.00           H  
ATOM   1302  N   ASP 0  84      -8.246  -4.826  -4.813  1.00  0.00      R00  N  
ATOM   1303  CA  ASP 0  84      -8.032  -3.673  -3.881  1.00  0.00      R00  C  
ATOM   1304  C   ASP 0  84      -9.235  -3.606  -2.919  1.00  0.00      R00  C  
ATOM   1305  O   ASP 0  84      -9.180  -2.745  -2.011  1.00  0.00      R00  O  
ATOM   1306  CB  ASP 0  84      -7.820  -2.289  -4.615  1.00  0.00      R00  C  
ATOM   1307  CG  ASP 0  84      -7.304  -2.330  -6.070  1.00  0.00      R00  C  
ATOM   1308  OD1 ASP 0  84      -8.183  -2.292  -6.967  1.00  0.00      R00  O  
ATOM   1309  OD2 ASP 0  84      -6.097  -2.111  -6.286  1.00  0.00      R00  O1-
ATOM   1310  H   ASP 0  84      -9.157  -4.743  -5.241  1.00  0.00      R00  H  
ATOM   1311  HA  ASP 0  84      -7.198  -3.814  -3.193  1.00  0.00           H  
ATOM   1312  HB3 ASP 0  84      -7.157  -1.572  -4.130  1.00  0.00           H  
ATOM   1313  HB2 ASP 0  84      -8.809  -1.839  -4.700  1.00  0.00           H  
ATOM   1314  N   GLU 0  85     -10.341  -4.351  -3.124  1.00  0.00      R00  N  
ATOM   1315  CA  GLU 0  85     -11.569  -4.268  -2.387  1.00  0.00      R00  C  
ATOM   1316  C   GLU 0  85     -11.513  -4.657  -0.926  1.00  0.00      R00  C  
ATOM   1317  O   GLU 0  85     -12.234  -4.061  -0.122  1.00  0.00      R00  O  
ATOM   1318  CB  GLU 0  85     -12.748  -5.037  -3.111  1.00  0.00      R00  C  
ATOM   1319  CG  GLU 0  85     -13.301  -4.575  -4.448  1.00  0.00      R00  C  
ATOM   1320  CD  GLU 0  85     -12.454  -5.061  -5.604  1.00  0.00      R00  C  
ATOM   1321  OE1 GLU 0  85     -11.209  -5.133  -5.446  1.00  0.00      R00  O  
ATOM   1322  OE2 GLU 0  85     -12.982  -5.157  -6.723  1.00  0.00      R00  O1-
ATOM   1323  H   GLU 0  85     -10.405  -4.909  -3.964  1.00  0.00      R00  H  
ATOM   1324  HA  GLU 0  85     -11.897  -3.229  -2.363  1.00  0.00           H  
ATOM   1325  HB3 GLU 0  85     -13.548  -5.234  -2.397  1.00  0.00           H  
ATOM   1326  HB2 GLU 0  85     -12.279  -5.997  -3.327  1.00  0.00           H  
ATOM   1327  HG3 GLU 0  85     -13.301  -3.505  -4.659  1.00  0.00           H  
ATOM   1328  HG2 GLU 0  85     -14.330  -4.917  -4.560  1.00  0.00           H  
ATOM   1329  N   CYS 0  86     -10.617  -5.634  -0.647  1.00  0.00      R00  N  
ATOM   1330  CA  CYS 0  86     -10.379  -6.170   0.691  1.00  0.00      R00  C  
ATOM   1331  C   CYS 0  86      -9.505  -5.214   1.540  1.00  0.00      R00  C  
ATOM   1332  O   CYS 0  86      -9.454  -5.482   2.722  1.00  0.00      R00  O  
ATOM   1333  CB  CYS 0  86      -9.818  -7.573   0.581  1.00  0.00      R00  C  
ATOM   1334  SG  CYS 0  86     -11.202  -8.644   0.341  1.00  0.00      R00  S  
ATOM   1335  H   CYS 0  86     -10.258  -6.145  -1.441  1.00  0.00      R00  H  
ATOM   1336  HA  CYS 0  86     -11.332  -6.178   1.219  1.00  0.00           H  
ATOM   1337  HB3 CYS 0  86      -9.404  -7.860   1.548  1.00  0.00           H  
ATOM   1338  HB2 CYS 0  86      -9.074  -7.734  -0.199  1.00  0.00           H  
ATOM   1339  HG  CYS 0  86     -11.278  -8.475  -0.982  1.00  0.00           H  
ATOM   1340  N   PHE 0  87      -9.081  -4.097   0.937  1.00  0.00      R00  N  
ATOM   1341  CA  PHE 0  87      -8.458  -3.021   1.669  1.00  0.00      R00  C  
ATOM   1342  C   PHE 0  87      -9.560  -1.907   2.052  1.00  0.00      R00  C  
ATOM   1343  O   PHE 0  87      -9.579  -1.300   3.142  1.00  0.00      R00  O  
ATOM   1344  CB  PHE 0  87      -7.311  -2.357   0.790  1.00  0.00      R00  C  
ATOM   1345  CG  PHE 0  87      -5.931  -3.100   0.501  1.00  0.00      R00  C  
ATOM   1346  CD1 PHE 0  87      -5.048  -3.590   1.481  1.00  0.00      R00  C  
ATOM   1347  CD2 PHE 0  87      -5.531  -3.085  -0.804  1.00  0.00      R00  C  
ATOM   1348  CE1 PHE 0  87      -3.820  -3.978   1.121  1.00  0.00      R00  C  
ATOM   1349  CE2 PHE 0  87      -4.266  -3.541  -1.179  1.00  0.00      R00  C  
ATOM   1350  CZ  PHE 0  87      -3.425  -3.992  -0.252  1.00  0.00      R00  C  
ATOM   1351  H   PHE 0  87      -9.054  -3.995  -0.068  1.00  0.00      R00  H  
ATOM   1352  HA  PHE 0  87      -7.945  -3.377   2.563  1.00  0.00           H  
ATOM   1353  HB3 PHE 0  87      -7.124  -1.364   1.197  1.00  0.00           H  
ATOM   1354  HB2 PHE 0  87      -7.696  -2.030  -0.176  1.00  0.00           H  
ATOM   1355  HD1 PHE 0  87      -5.282  -3.726   2.527  1.00  0.00           H  
ATOM   1356  HD2 PHE 0  87      -6.092  -2.550  -1.556  1.00  0.00           H  
ATOM   1357  HE1 PHE 0  87      -3.220  -4.373   1.928  1.00  0.00           H  
ATOM   1358  HE2 PHE 0  87      -3.911  -3.533  -2.198  1.00  0.00           H  
ATOM   1359  HZ  PHE 0  87      -2.465  -4.386  -0.551  1.00  0.00           H  
ATOM   1360  N   LEU 0  88     -10.471  -1.670   1.054  1.00  0.00      R00  N  
ATOM   1361  CA  LEU 0  88     -11.458  -0.582   1.013  1.00  0.00      R00  C  
ATOM   1362  C   LEU 0  88     -12.536  -0.746   2.045  1.00  0.00      R00  C  
ATOM   1363  O   LEU 0  88     -12.894   0.263   2.693  1.00  0.00      R00  O  
ATOM   1364  CB  LEU 0  88     -12.124  -0.511  -0.380  1.00  0.00      R00  C  
ATOM   1365  CG  LEU 0  88     -11.208   0.141  -1.420  1.00  0.00      R00  C  
ATOM   1366  CD1 LEU 0  88     -11.387  -0.397  -2.837  1.00  0.00      R00  C  
ATOM   1367  CD2 LEU 0  88     -11.502   1.661  -1.306  1.00  0.00      R00  C  
ATOM   1368  H   LEU 0  88     -10.573  -2.289   0.263  1.00  0.00      R00  H  
ATOM   1369  HA  LEU 0  88     -10.953   0.366   1.197  1.00  0.00           H  
ATOM   1370  HB3 LEU 0  88     -13.087  -0.001  -0.407  1.00  0.00           H  
ATOM   1371  HB2 LEU 0  88     -12.286  -1.533  -0.721  1.00  0.00           H  
ATOM   1372  HG  LEU 0  88     -10.187  -0.062  -1.098  1.00  0.00           H  
ATOM   1373 HD11 LEU 0  88     -12.314  -0.951  -2.990  1.00  0.00           H  
ATOM   1374 HD12 LEU 0  88     -11.515   0.283  -3.679  1.00  0.00           H  
ATOM   1375 HD13 LEU 0  88     -10.581  -1.025  -3.215  1.00  0.00           H  
ATOM   1376 HD21 LEU 0  88     -12.020   2.079  -2.169  1.00  0.00           H  
ATOM   1377 HD22 LEU 0  88     -12.000   1.828  -0.351  1.00  0.00           H  
ATOM   1378 HD23 LEU 0  88     -10.525   2.138  -1.216  1.00  0.00           H  
ATOM   1379  N   ILE 0  89     -12.896  -2.021   2.286  1.00  0.00      R00  N  
ATOM   1380  CA  ILE 0  89     -13.802  -2.507   3.308  1.00  0.00      R00  C  
ATOM   1381  C   ILE 0  89     -13.219  -2.300   4.806  1.00  0.00      R00  C  
ATOM   1382  O   ILE 0  89     -14.039  -2.284   5.757  1.00  0.00      R00  O  
ATOM   1383  CB  ILE 0  89     -14.063  -4.089   3.090  1.00  0.00      R00  C  
ATOM   1384  CG2 ILE 0  89     -12.793  -4.905   3.344  1.00  0.00      R00  C  
ATOM   1385  CG1 ILE 0  89     -15.134  -4.622   4.010  1.00  0.00      R00  C  
ATOM   1386  CD1 ILE 0  89     -15.823  -5.902   3.416  1.00  0.00      R00  C  
ATOM   1387  H   ILE 0  89     -12.524  -2.671   1.608  1.00  0.00      R00  H  
ATOM   1388  HA  ILE 0  89     -14.767  -2.008   3.220  1.00  0.00           H  
ATOM   1389  HB  ILE 0  89     -14.306  -4.345   2.059  1.00  0.00           H  
ATOM   1390 HG21 ILE 0  89     -12.454  -4.743   4.367  1.00  0.00           H  
ATOM   1391 HG22 ILE 0  89     -12.950  -5.959   3.113  1.00  0.00           H  
ATOM   1392 HG23 ILE 0  89     -12.018  -4.662   2.617  1.00  0.00           H  
ATOM   1393 HG13 ILE 0  89     -15.928  -3.891   4.160  1.00  0.00           H  
ATOM   1394 HG12 ILE 0  89     -14.901  -4.845   5.051  1.00  0.00           H  
ATOM   1395 HD11 ILE 0  89     -15.025  -6.644   3.418  1.00  0.00           H  
ATOM   1396 HD12 ILE 0  89     -16.576  -6.372   4.049  1.00  0.00           H  
ATOM   1397 HD13 ILE 0  89     -16.223  -5.869   2.403  1.00  0.00           H  
ATOM   1398  N   GLY 0  90     -11.901  -2.071   4.882  1.00  0.00      R00  N  
ATOM   1399  CA  GLY 0  90     -11.093  -1.778   6.026  1.00  0.00      R00  C  
ATOM   1400  C   GLY 0  90     -10.930  -0.318   6.437  1.00  0.00      R00  C  
ATOM   1401  O   GLY 0  90     -10.691  -0.093   7.618  1.00  0.00      R00  O  
ATOM   1402  H   GLY 0  90     -11.362  -2.077   4.028  1.00  0.00      R00  H  
ATOM   1403  HA3 GLY 0  90     -10.056  -2.051   5.828  1.00  0.00           H  
ATOM   1404  HA2 GLY 0  90     -11.362  -2.339   6.921  1.00  0.00           H  
ATOM   1405  N   ILE 0  91     -11.218   0.642   5.511  1.00  0.00      R00  N  
ATOM   1406  CA  ILE 0  91     -11.205   2.120   5.895  1.00  0.00      R00  C  
ATOM   1407  C   ILE 0  91     -12.419   2.530   6.831  1.00  0.00      R00  C  
ATOM   1408  O   ILE 0  91     -12.196   3.248   7.827  1.00  0.00      R00  O  
ATOM   1409  CB  ILE 0  91     -10.998   3.042   4.700  1.00  0.00      R00  C  
ATOM   1410  CG2 ILE 0  91     -11.283   4.541   4.970  1.00  0.00      R00  C  
ATOM   1411  CG1 ILE 0  91      -9.506   3.005   4.200  1.00  0.00      R00  C  
ATOM   1412  CD1 ILE 0  91      -9.209   3.783   2.953  1.00  0.00      R00  C  
ATOM   1413  H   ILE 0  91     -11.555   0.377   4.596  1.00  0.00      R00  H  
ATOM   1414  HA  ILE 0  91     -10.325   2.193   6.534  1.00  0.00           H  
ATOM   1415  HB  ILE 0  91     -11.509   2.540   3.879  1.00  0.00           H  
ATOM   1416 HG21 ILE 0  91     -11.086   5.108   4.060  1.00  0.00           H  
ATOM   1417 HG22 ILE 0  91     -12.366   4.536   5.093  1.00  0.00           H  
ATOM   1418 HG23 ILE 0  91     -10.866   5.014   5.859  1.00  0.00           H  
ATOM   1419 HG13 ILE 0  91      -9.164   1.972   4.137  1.00  0.00           H  
ATOM   1420 HG12 ILE 0  91      -8.901   3.356   5.036  1.00  0.00           H  
ATOM   1421 HD11 ILE 0  91     -10.162   3.902   2.438  1.00  0.00           H  
ATOM   1422 HD12 ILE 0  91      -8.762   4.768   3.086  1.00  0.00           H  
ATOM   1423 HD13 ILE 0  91      -8.456   3.352   2.293  1.00  0.00           H  
ATOM   1424  N   PRO 0  92     -13.609   1.939   6.663  1.00  0.00      R00  N  
ATOM   1425  CA  PRO 0  92     -14.704   2.013   7.646  1.00  0.00      R00  C  
ATOM   1426  C   PRO 0  92     -14.332   1.627   9.081  1.00  0.00      R00  C  
ATOM   1427  O   PRO 0  92     -14.733   2.321  10.061  1.00  0.00      R00  O  
ATOM   1428  CD  PRO 0  92     -14.092   1.440   5.420  1.00  0.00      R00  C  
ATOM   1429  CB  PRO 0  92     -15.806   1.157   7.005  1.00  0.00      R00  C  
ATOM   1430  CG  PRO 0  92     -15.611   1.207   5.472  1.00  0.00      R00  C  
ATOM   1431  HD2 PRO 0  92     -13.748   0.407   5.384  1.00  0.00           H  
ATOM   1432  HD3 PRO 0  92     -13.782   1.991   4.532  1.00  0.00           H  
ATOM   1433  HA  PRO 0  92     -15.161   3.002   7.630  1.00  0.00           H  
ATOM   1434  HB3 PRO 0  92     -16.815   1.470   7.275  1.00  0.00           H  
ATOM   1435  HB2 PRO 0  92     -15.806   0.130   7.371  1.00  0.00           H  
ATOM   1436  HG2 PRO 0  92     -15.945   0.396   4.824  1.00  0.00           H  
ATOM   1437  HG3 PRO 0  92     -16.077   2.087   5.030  1.00  0.00           H  
ATOM   1438  N   PHE 0  93     -13.741   0.370   9.145  1.00  0.00      R00  N  
ATOM   1439  CA  PHE 0  93     -13.218  -0.056  10.481  1.00  0.00      R00  C  
ATOM   1440  C   PHE 0  93     -12.415   0.934  11.192  1.00  0.00      R00  C  
ATOM   1441  O   PHE 0  93     -12.687   1.209  12.350  1.00  0.00      R00  O  
ATOM   1442  CB  PHE 0  93     -12.318  -1.333  10.317  1.00  0.00      R00  C  
ATOM   1443  CG  PHE 0  93     -13.095  -2.653  10.062  1.00  0.00      R00  C  
ATOM   1444  CD1 PHE 0  93     -13.722  -2.934   8.881  1.00  0.00      R00  C  
ATOM   1445  CD2 PHE 0  93     -13.036  -3.591  11.072  1.00  0.00      R00  C  
ATOM   1446  CE1 PHE 0  93     -14.301  -4.180   8.722  1.00  0.00      R00  C  
ATOM   1447  CE2 PHE 0  93     -13.567  -4.822  10.866  1.00  0.00      R00  C  
ATOM   1448  CZ  PHE 0  93     -14.198  -5.128   9.703  1.00  0.00      R00  C  
ATOM   1449  H   PHE 0  93     -13.305  -0.092   8.360  1.00  0.00      R00  H  
ATOM   1450  HA  PHE 0  93     -14.057  -0.381  11.096  1.00  0.00           H  
ATOM   1451  HB3 PHE 0  93     -11.791  -1.491  11.258  1.00  0.00           H  
ATOM   1452  HB2 PHE 0  93     -11.560  -1.259   9.537  1.00  0.00           H  
ATOM   1453  HD1 PHE 0  93     -13.843  -2.217   8.082  1.00  0.00           H  
ATOM   1454  HD2 PHE 0  93     -12.572  -3.395  12.027  1.00  0.00           H  
ATOM   1455  HE1 PHE 0  93     -14.721  -4.465   7.769  1.00  0.00           H  
ATOM   1456  HE2 PHE 0  93     -13.512  -5.517  11.691  1.00  0.00           H  
ATOM   1457  HZ  PHE 0  93     -14.629  -6.086   9.454  1.00  0.00           H  
ATOM   1458  N   LEU 0  94     -11.416   1.473  10.484  1.00  0.00      R00  N  
ATOM   1459  CA  LEU 0  94     -10.398   2.376  11.050  1.00  0.00      R00  C  
ATOM   1460  C   LEU 0  94     -10.903   3.784  11.489  1.00  0.00      R00  C  
ATOM   1461  O   LEU 0  94     -10.482   4.212  12.589  1.00  0.00      R00  O  
ATOM   1462  CB  LEU 0  94      -9.399   2.601   9.934  1.00  0.00      R00  C  
ATOM   1463  CG  LEU 0  94      -8.435   1.474   9.628  1.00  0.00      R00  C  
ATOM   1464  CD1 LEU 0  94      -7.596   1.744   8.389  1.00  0.00      R00  C  
ATOM   1465  CD2 LEU 0  94      -7.441   1.312  10.824  1.00  0.00      R00  C  
ATOM   1466  H   LEU 0  94     -11.327   1.202   9.515  1.00  0.00      R00  H  
ATOM   1467  HA  LEU 0  94      -9.805   1.936  11.852  1.00  0.00           H  
ATOM   1468  HB3 LEU 0  94      -8.813   3.483  10.192  1.00  0.00           H  
ATOM   1469  HB2 LEU 0  94      -9.879   2.871   8.993  1.00  0.00           H  
ATOM   1470  HG  LEU 0  94      -8.999   0.572   9.389  1.00  0.00           H  
ATOM   1471 HD11 LEU 0  94      -6.828   0.970   8.389  1.00  0.00           H  
ATOM   1472 HD12 LEU 0  94      -8.093   1.695   7.419  1.00  0.00           H  
ATOM   1473 HD13 LEU 0  94      -7.141   2.731   8.463  1.00  0.00           H  
ATOM   1474 HD21 LEU 0  94      -6.409   1.450  10.501  1.00  0.00           H  
ATOM   1475 HD22 LEU 0  94      -7.595   2.068  11.594  1.00  0.00           H  
ATOM   1476 HD23 LEU 0  94      -7.482   0.292  11.204  1.00  0.00           H  
ATOM   1477  N   ILE 0  95     -11.921   4.278  10.837  1.00  0.00      R00  N  
ATOM   1478  CA  ILE 0  95     -12.724   5.435  11.166  1.00  0.00      R00  C  
ATOM   1479  C   ILE 0  95     -13.612   5.174  12.361  1.00  0.00      R00  C  
ATOM   1480  O   ILE 0  95     -13.728   6.030  13.252  1.00  0.00      R00  O  
ATOM   1481  CB  ILE 0  95     -13.581   6.189  10.019  1.00  0.00      R00  C  
ATOM   1482  CG2 ILE 0  95     -14.443   7.326  10.563  1.00  0.00      R00  C  
ATOM   1483  CG1 ILE 0  95     -12.671   6.808   8.912  1.00  0.00      R00  C  
ATOM   1484  CD1 ILE 0  95     -13.509   7.129   7.644  1.00  0.00      R00  C  
ATOM   1485  H   ILE 0  95     -12.170   3.828   9.967  1.00  0.00      R00  H  
ATOM   1486  HA  ILE 0  95     -12.034   6.153  11.610  1.00  0.00           H  
ATOM   1487  HB  ILE 0  95     -14.166   5.383   9.575  1.00  0.00           H  
ATOM   1488 HG21 ILE 0  95     -14.964   7.900   9.797  1.00  0.00           H  
ATOM   1489 HG22 ILE 0  95     -15.265   6.961  11.179  1.00  0.00           H  
ATOM   1490 HG23 ILE 0  95     -13.860   8.022  11.166  1.00  0.00           H  
ATOM   1491 HG13 ILE 0  95     -11.815   6.178   8.669  1.00  0.00           H  
ATOM   1492 HG12 ILE 0  95     -12.224   7.725   9.298  1.00  0.00           H  
ATOM   1493 HD11 ILE 0  95     -14.369   6.459   7.667  1.00  0.00           H  
ATOM   1494 HD12 ILE 0  95     -13.823   8.166   7.526  1.00  0.00           H  
ATOM   1495 HD13 ILE 0  95     -12.849   6.902   6.807  1.00  0.00           H  
ATOM   1496  N   ILE 0  96     -14.318   4.031  12.345  1.00  0.00      R00  N  
ATOM   1497  CA  ILE 0  96     -15.124   3.701  13.536  1.00  0.00      R00  C  
ATOM   1498  C   ILE 0  96     -14.240   3.251  14.776  1.00  0.00      R00  C  
ATOM   1499  O   ILE 0  96     -14.557   3.634  15.908  1.00  0.00      R00  O  
ATOM   1500  CB  ILE 0  96     -16.095   2.427  13.161  1.00  0.00      R00  C  
ATOM   1501  CG2 ILE 0  96     -16.750   1.813  14.431  1.00  0.00      R00  C  
ATOM   1502  CG1 ILE 0  96     -17.113   2.767  12.040  1.00  0.00      R00  C  
ATOM   1503  CD1 ILE 0  96     -17.579   1.555  11.261  1.00  0.00      R00  C  
ATOM   1504  H   ILE 0  96     -14.406   3.391  11.569  1.00  0.00      R00  H  
ATOM   1505  HA  ILE 0  96     -15.705   4.579  13.818  1.00  0.00           H  
ATOM   1506  HB  ILE 0  96     -15.449   1.634  12.784  1.00  0.00           H  
ATOM   1507 HG21 ILE 0  96     -16.003   1.291  15.028  1.00  0.00           H  
ATOM   1508 HG22 ILE 0  96     -17.158   2.512  15.161  1.00  0.00           H  
ATOM   1509 HG23 ILE 0  96     -17.389   0.982  14.130  1.00  0.00           H  
ATOM   1510 HG13 ILE 0  96     -16.671   3.394  11.266  1.00  0.00           H  
ATOM   1511 HG12 ILE 0  96     -17.953   3.305  12.480  1.00  0.00           H  
ATOM   1512 HD11 ILE 0  96     -18.666   1.618  11.225  1.00  0.00           H  
ATOM   1513 HD12 ILE 0  96     -17.302   1.535  10.207  1.00  0.00           H  
ATOM   1514 HD13 ILE 0  96     -17.326   0.615  11.751  1.00  0.00           H  
ATOM   1515  N   THR 0  97     -12.938   2.835  14.590  1.00  0.00      R00  N  
ATOM   1516  CA  THR 0  97     -11.972   2.513  15.676  1.00  0.00      R00  C  
ATOM   1517  C   THR 0  97     -11.356   3.823  16.222  1.00  0.00      R00  C  
ATOM   1518  O   THR 0  97     -10.954   3.855  17.337  1.00  0.00      R00  O  
ATOM   1519  CB  THR 0  97     -10.802   1.593  15.092  1.00  0.00      R00  C  
ATOM   1520  OG1 THR 0  97     -11.400   0.452  14.446  1.00  0.00      R00  O  
ATOM   1521  CG2 THR 0  97      -9.845   1.105  16.168  1.00  0.00      R00  C  
ATOM   1522  H   THR 0  97     -12.762   2.427  13.683  1.00  0.00      R00  H  
ATOM   1523  HG1 THR 0  97     -11.902   0.806  13.708  1.00  0.00      R00  H  
ATOM   1524  HA  THR 0  97     -12.406   1.805  16.383  1.00  0.00           H  
ATOM   1525  HB  THR 0  97     -10.178   2.202  14.437  1.00  0.00           H  
ATOM   1526 HG21 THR 0  97      -9.417   1.783  16.907  1.00  0.00           H  
ATOM   1527 HG22 THR 0  97     -10.303   0.391  16.853  1.00  0.00           H  
ATOM   1528 HG23 THR 0  97      -8.987   0.663  15.661  1.00  0.00           H  
ATOM   1529  N   MET 0  98     -11.312   4.943  15.465  1.00  0.00      R00  N  
ATOM   1530  CA  MET 0  98     -10.802   6.233  15.988  1.00  0.00      R00  C  
ATOM   1531  C   MET 0  98     -11.717   6.839  17.024  1.00  0.00      R00  C  
ATOM   1532  O   MET 0  98     -11.142   7.461  17.842  1.00  0.00      R00  O  
ATOM   1533  CB  MET 0  98     -10.679   7.268  14.788  1.00  0.00      R00  C  
ATOM   1534  CG  MET 0  98      -9.570   6.976  13.830  1.00  0.00      R00  C  
ATOM   1535  SD  MET 0  98      -9.692   7.858  12.219  1.00  0.00      R00  S  
ATOM   1536  CE  MET 0  98      -8.296   7.073  11.396  1.00  0.00      R00  C  
ATOM   1537  H   MET 0  98     -11.622   4.884  14.506  1.00  0.00      R00  H  
ATOM   1538  HA  MET 0  98      -9.810   6.033  16.391  1.00  0.00           H  
ATOM   1539  HB3 MET 0  98     -10.637   8.233  15.293  1.00  0.00           H  
ATOM   1540  HB2 MET 0  98     -11.600   7.274  14.205  1.00  0.00           H  
ATOM   1541  HG3 MET 0  98      -9.525   5.892  13.729  1.00  0.00           H  
ATOM   1542  HG2 MET 0  98      -8.655   7.232  14.364  1.00  0.00           H  
ATOM   1543  HE1 MET 0  98      -8.572   7.337  10.375  1.00  0.00           H  
ATOM   1544  HE2 MET 0  98      -7.285   7.422  11.605  1.00  0.00           H  
ATOM   1545  HE3 MET 0  98      -8.439   5.998  11.498  1.00  0.00           H  
ATOM   1546  N   SER 0  99     -12.978   6.484  17.074  1.00  0.00      R00  N  
ATOM   1547  CA  SER 0  99     -13.994   7.018  17.891  1.00  0.00      R00  C  
ATOM   1548  C   SER 0  99     -13.776   6.711  19.399  1.00  0.00      R00  C  
ATOM   1549  O   SER 0  99     -14.182   7.546  20.224  1.00  0.00      R00  O  
ATOM   1550  CB  SER 0  99     -15.390   6.628  17.330  1.00  0.00      R00  C  
ATOM   1551  OG  SER 0  99     -15.760   5.305  17.533  1.00  0.00      R00  O  
ATOM   1552  H   SER 0  99     -13.244   5.672  16.536  1.00  0.00      R00  H  
ATOM   1553  HG  SER 0  99     -15.438   4.807  16.779  1.00  0.00      R00  H  
ATOM   1554  HA  SER 0  99     -14.030   8.106  17.857  1.00  0.00           H  
ATOM   1555  HB3 SER 0  99     -15.528   6.887  16.281  1.00  0.00           H  
ATOM   1556  HB2 SER 0  99     -16.224   7.141  17.809  1.00  0.00           H  
ATOM   1557  N   VAL 0 100     -13.139   5.584  19.745  1.00  0.00      R00  N  
ATOM   1558  CA  VAL 0 100     -12.717   5.129  21.087  1.00  0.00      R00  C  
ATOM   1559  C   VAL 0 100     -11.213   4.739  21.044  1.00  0.00      R00  C  
ATOM   1560  O   VAL 0 100     -10.775   4.097  21.984  1.00  0.00      R00  O  
ATOM   1561  CB  VAL 0 100     -13.634   4.087  21.625  1.00  0.00      R00  C  
ATOM   1562  CG1 VAL 0 100     -15.058   4.638  21.967  1.00  0.00      R00  C  
ATOM   1563  CG2 VAL 0 100     -13.715   2.956  20.618  1.00  0.00      R00  C  
ATOM   1564  H   VAL 0 100     -12.852   4.971  18.996  1.00  0.00      R00  H  
ATOM   1565  HA  VAL 0 100     -12.659   5.980  21.766  1.00  0.00           H  
ATOM   1566  HB  VAL 0 100     -13.181   3.811  22.578  1.00  0.00           H  
ATOM   1567 HG11 VAL 0 100     -14.859   5.602  22.434  1.00  0.00           H  
ATOM   1568 HG12 VAL 0 100     -15.700   4.729  21.090  1.00  0.00           H  
ATOM   1569 HG13 VAL 0 100     -15.666   4.008  22.616  1.00  0.00           H  
ATOM   1570 HG21 VAL 0 100     -12.848   2.296  20.653  1.00  0.00           H  
ATOM   1571 HG22 VAL 0 100     -14.483   2.263  20.959  1.00  0.00           H  
ATOM   1572 HG23 VAL 0 100     -14.045   3.242  19.619  1.00  0.00           H  
ATOM   1573  N   ARG 0 101     -10.486   5.167  19.983  1.00  0.00      R00  N  
ATOM   1574  CA  ARG 0 101      -9.048   5.011  19.807  1.00  0.00      R00  C  
ATOM   1575  C   ARG 0 101      -8.542   3.579  19.927  1.00  0.00      R00  C  
ATOM   1576  O   ARG 0 101      -7.397   3.405  20.342  1.00  0.00      R00  O  
ATOM   1577  CB  ARG 0 101      -8.278   5.989  20.722  1.00  0.00      R00  C  
ATOM   1578  CG  ARG 0 101      -6.951   6.465  20.078  1.00  0.00      R00  C  
ATOM   1579  CD  ARG 0 101      -6.188   7.383  21.075  1.00  0.00      R00  C  
ATOM   1580  NE  ARG 0 101      -5.864   6.600  22.284  1.00  0.00      R00  N  
ATOM   1581  CZ  ARG 0 101      -5.307   7.079  23.376  1.00  0.00      R00  C  
ATOM   1582  NH1 ARG 0 101      -5.067   6.229  24.396  1.00  0.00      R00  N  
ATOM   1583  NH2 ARG 0 101      -4.803   8.296  23.470  1.00  0.00      R00  N1+
ATOM   1584  H   ARG 0 101     -10.947   5.838  19.385  1.00  0.00      R00  H  
ATOM   1585  HE  ARG 0 101      -6.099   5.618  22.286  1.00  0.00      R00  H  
ATOM   1586 HH11 ARG 0 101      -4.597   6.621  25.199  1.00  0.00      R00  H  
ATOM   1587 HH12 ARG 0 101      -5.432   5.287  24.414  1.00  0.00      R00  H  
ATOM   1588 HH21 ARG 0 101      -4.248   8.649  24.237  1.00  0.00      R00  H  
ATOM   1589 HH22 ARG 0 101      -4.964   9.002  22.766  1.00  0.00      R00  H  
ATOM   1590  HA  ARG 0 101      -8.911   5.311  18.768  1.00  0.00           H  
ATOM   1591  HB3 ARG 0 101      -8.130   5.614  21.735  1.00  0.00           H  
ATOM   1592  HB2 ARG 0 101      -8.844   6.904  20.901  1.00  0.00           H  
ATOM   1593  HG3 ARG 0 101      -7.235   6.895  19.117  1.00  0.00           H  
ATOM   1594  HG2 ARG 0 101      -6.263   5.619  20.084  1.00  0.00           H  
ATOM   1595  HD3 ARG 0 101      -6.686   8.310  21.360  1.00  0.00           H  
ATOM   1596  HD2 ARG 0 101      -5.197   7.603  20.678  1.00  0.00           H  
ATOM   1597  N   SER 0 102      -9.389   2.616  19.824  1.00  0.00      R00  N  
ATOM   1598  CA  SER 0 102      -9.186   1.207  20.147  1.00  0.00      R00  C  
ATOM   1599  C   SER 0 102     -10.332   0.439  19.500  1.00  0.00      R00  C  
ATOM   1600  O   SER 0 102     -11.366   1.038  19.161  1.00  0.00      R00  O  
ATOM   1601  CB  SER 0 102      -9.116   0.896  21.603  1.00  0.00      R00  C  
ATOM   1602  OG  SER 0 102     -10.283   1.365  22.362  1.00  0.00      R00  O  
ATOM   1603  H   SER 0 102     -10.311   2.795  19.453  1.00  0.00      R00  H  
ATOM   1604  HG  SER 0 102     -10.616   2.211  22.052  1.00  0.00      R00  H  
ATOM   1605  HA  SER 0 102      -8.323   0.971  19.523  1.00  0.00           H  
ATOM   1606  HB3 SER 0 102      -8.216   1.244  22.111  1.00  0.00           H  
ATOM   1607  HB2 SER 0 102      -9.086  -0.190  21.684  1.00  0.00           H  
ATOM   1608  N   TRP 0 103     -10.171  -0.876  19.283  1.00  0.00      R00  N  
ATOM   1609  CA  TRP 0 103     -11.164  -1.756  18.606  1.00  0.00      R00  C  
ATOM   1610  C   TRP 0 103     -12.377  -1.976  19.530  1.00  0.00      R00  C  
ATOM   1611  O   TRP 0 103     -12.265  -2.304  20.685  1.00  0.00      R00  O  
ATOM   1612  CB  TRP 0 103     -10.357  -2.971  18.200  1.00  0.00      R00  C  
ATOM   1613  CG  TRP 0 103      -9.622  -2.925  16.895  1.00  0.00      R00  C  
ATOM   1614  CD2 TRP 0 103      -8.463  -2.110  16.503  1.00  0.00      R00  C  
ATOM   1615  CE2 TRP 0 103      -8.327  -2.173  15.093  1.00  0.00      R00  C  
ATOM   1616  CE3 TRP 0 103      -7.566  -1.251  17.215  1.00  0.00      R00  C  
ATOM   1617  CD1 TRP 0 103     -10.045  -3.560  15.731  1.00  0.00      R00  C  
ATOM   1618  NE1 TRP 0 103      -9.287  -3.070  14.655  1.00  0.00      R00  N  
ATOM   1619  CZ2 TRP 0 103      -7.380  -1.382  14.408  1.00  0.00      R00  C  
ATOM   1620  CZ3 TRP 0 103      -6.681  -0.403  16.492  1.00  0.00      R00  C  
ATOM   1621  CH2 TRP 0 103      -6.583  -0.461  15.129  1.00  0.00      R00  C  
ATOM   1622  H   TRP 0 103      -9.428  -1.473  19.616  1.00  0.00      R00  H  
ATOM   1623  HE1 TRP 0 103      -9.446  -3.201  13.666  1.00  0.00      R00  H  
ATOM   1624  HA  TRP 0 103     -11.470  -1.217  17.710  1.00  0.00           H  
ATOM   1625  HB3 TRP 0 103     -10.861  -3.932  18.305  1.00  0.00           H  
ATOM   1626  HB2 TRP 0 103      -9.573  -3.054  18.953  1.00  0.00           H  
ATOM   1627  HE3 TRP 0 103      -7.601  -1.053  18.276  1.00  0.00           H  
ATOM   1628  HD1 TRP 0 103     -10.853  -4.276  15.683  1.00  0.00           H  
ATOM   1629  HZ2 TRP 0 103      -7.267  -1.476  13.338  1.00  0.00           H  
ATOM   1630  HZ3 TRP 0 103      -6.055   0.327  16.983  1.00  0.00           H  
ATOM   1631  HH2 TRP 0 103      -5.860   0.179  14.646  1.00  0.00           H  
ATOM   1632  N   PRO 0 104     -13.569  -1.626  19.031  1.00  0.00      R00  N  
ATOM   1633  CA  PRO 0 104     -14.737  -1.559  19.940  1.00  0.00      R00  C  
ATOM   1634  C   PRO 0 104     -15.481  -2.882  20.266  1.00  0.00      R00  C  
ATOM   1635  O   PRO 0 104     -16.006  -2.955  21.401  1.00  0.00      R00  O  
ATOM   1636  CD  PRO 0 104     -13.790  -0.948  17.724  1.00  0.00      R00  C  
ATOM   1637  CB  PRO 0 104     -15.666  -0.568  19.258  1.00  0.00      R00  C  
ATOM   1638  CG  PRO 0 104     -15.288  -0.726  17.774  1.00  0.00      R00  C  
ATOM   1639  HD2 PRO 0 104     -13.525  -1.462  16.800  1.00  0.00           H  
ATOM   1640  HD3 PRO 0 104     -13.343   0.046  17.717  1.00  0.00           H  
ATOM   1641  HA  PRO 0 104     -14.500  -1.171  20.931  1.00  0.00           H  
ATOM   1642  HB3 PRO 0 104     -15.355   0.436  19.548  1.00  0.00           H  
ATOM   1643  HB2 PRO 0 104     -16.706  -0.684  19.562  1.00  0.00           H  
ATOM   1644  HG2 PRO 0 104     -15.845  -1.607  17.457  1.00  0.00           H  
ATOM   1645  HG3 PRO 0 104     -15.569   0.119  17.145  1.00  0.00           H  
ATOM   1646  N   PHE 0 105     -15.723  -3.735  19.273  1.00  0.00      R00  N  
ATOM   1647  CA  PHE 0 105     -16.705  -4.856  19.445  1.00  0.00      R00  C  
ATOM   1648  C   PHE 0 105     -16.013  -6.130  20.049  1.00  0.00      R00  C  
ATOM   1649  O   PHE 0 105     -15.109  -5.981  20.892  1.00  0.00      R00  O  
ATOM   1650  CB  PHE 0 105     -17.511  -5.163  18.107  1.00  0.00      R00  C  
ATOM   1651  CG  PHE 0 105     -18.248  -4.066  17.391  1.00  0.00      R00  C  
ATOM   1652  CD1 PHE 0 105     -18.261  -3.937  15.984  1.00  0.00      R00  C  
ATOM   1653  CD2 PHE 0 105     -19.095  -3.256  18.181  1.00  0.00      R00  C  
ATOM   1654  CE1 PHE 0 105     -19.017  -2.927  15.422  1.00  0.00      R00  C  
ATOM   1655  CE2 PHE 0 105     -19.792  -2.233  17.618  1.00  0.00      R00  C  
ATOM   1656  CZ  PHE 0 105     -19.759  -2.080  16.260  1.00  0.00      R00  C  
ATOM   1657  H   PHE 0 105     -15.532  -3.405  18.337  1.00  0.00      R00  H  
ATOM   1658  HA  PHE 0 105     -17.402  -4.576  20.234  1.00  0.00           H  
ATOM   1659  HB3 PHE 0 105     -18.122  -6.062  18.188  1.00  0.00           H  
ATOM   1660  HB2 PHE 0 105     -16.758  -5.441  17.369  1.00  0.00           H  
ATOM   1661  HD1 PHE 0 105     -17.746  -4.651  15.359  1.00  0.00           H  
ATOM   1662  HD2 PHE 0 105     -19.332  -3.442  19.218  1.00  0.00           H  
ATOM   1663  HE1 PHE 0 105     -18.951  -2.659  14.378  1.00  0.00           H  
ATOM   1664  HE2 PHE 0 105     -20.342  -1.521  18.216  1.00  0.00           H  
ATOM   1665  HZ  PHE 0 105     -20.182  -1.213  15.775  1.00  0.00           H  
ATOM   1666  N   GLY 0 106     -16.312  -7.280  19.531  1.00  0.00      R00  N  
ATOM   1667  CA  GLY 0 106     -15.862  -8.637  19.912  1.00  0.00      R00  C  
ATOM   1668  C   GLY 0 106     -14.750  -9.140  18.860  1.00  0.00      R00  C  
ATOM   1669  O   GLY 0 106     -14.844  -8.771  17.647  1.00  0.00      R00  O  
ATOM   1670  H   GLY 0 106     -16.598  -7.159  18.570  1.00  0.00      R00  H  
ATOM   1671  HA3 GLY 0 106     -16.714  -9.305  19.784  1.00  0.00           H  
ATOM   1672  HA2 GLY 0 106     -15.434  -8.655  20.914  1.00  0.00           H  
ATOM   1673  N   SER 0 107     -13.833  -9.986  19.359  1.00  0.00      R00  N  
ATOM   1674  CA  SER 0 107     -12.599 -10.514  18.791  1.00  0.00      R00  C  
ATOM   1675  C   SER 0 107     -12.620 -10.975  17.332  1.00  0.00      R00  C  
ATOM   1676  O   SER 0 107     -11.755 -10.501  16.551  1.00  0.00      R00  O  
ATOM   1677  CB  SER 0 107     -12.109 -11.669  19.685  1.00  0.00      R00  C  
ATOM   1678  OG  SER 0 107     -13.094 -12.661  19.847  1.00  0.00      R00  O  
ATOM   1679  H   SER 0 107     -13.713 -10.189  20.341  1.00  0.00      R00  H  
ATOM   1680  HG  SER 0 107     -13.395 -12.422  20.727  1.00  0.00      R00  H  
ATOM   1681  HA  SER 0 107     -11.832  -9.740  18.807  1.00  0.00           H  
ATOM   1682  HB3 SER 0 107     -11.895 -11.319  20.695  1.00  0.00           H  
ATOM   1683  HB2 SER 0 107     -11.175 -12.033  19.256  1.00  0.00           H  
ATOM   1684  N   PHE 0 108     -13.730 -11.645  16.899  1.00  0.00      R00  N  
ATOM   1685  CA  PHE 0 108     -14.047 -12.033  15.577  1.00  0.00      R00  C  
ATOM   1686  C   PHE 0 108     -13.951 -10.917  14.483  1.00  0.00      R00  C  
ATOM   1687  O   PHE 0 108     -13.678 -11.301  13.367  1.00  0.00      R00  O  
ATOM   1688  CB  PHE 0 108     -15.353 -12.794  15.461  1.00  0.00      R00  C  
ATOM   1689  CG  PHE 0 108     -16.437 -12.368  16.412  1.00  0.00      R00  C  
ATOM   1690  CD1 PHE 0 108     -17.270 -11.311  16.055  1.00  0.00      R00  C  
ATOM   1691  CD2 PHE 0 108     -16.338 -12.800  17.772  1.00  0.00      R00  C  
ATOM   1692  CE1 PHE 0 108     -18.074 -10.699  16.942  1.00  0.00      R00  C  
ATOM   1693  CE2 PHE 0 108     -17.166 -12.149  18.681  1.00  0.00      R00  C  
ATOM   1694  CZ  PHE 0 108     -18.004 -11.101  18.308  1.00  0.00      R00  C  
ATOM   1695  H   PHE 0 108     -14.358 -11.895  17.650  1.00  0.00      R00  H  
ATOM   1696  HA  PHE 0 108     -13.219 -12.722  15.410  1.00  0.00           H  
ATOM   1697  HB3 PHE 0 108     -15.140 -13.851  15.620  1.00  0.00           H  
ATOM   1698  HB2 PHE 0 108     -15.806 -12.823  14.470  1.00  0.00           H  
ATOM   1699  HD1 PHE 0 108     -17.235 -10.934  15.043  1.00  0.00           H  
ATOM   1700  HD2 PHE 0 108     -15.586 -13.437  18.214  1.00  0.00           H  
ATOM   1701  HE1 PHE 0 108     -18.778  -9.927  16.667  1.00  0.00           H  
ATOM   1702  HE2 PHE 0 108     -17.206 -12.527  19.692  1.00  0.00           H  
ATOM   1703  HZ  PHE 0 108     -18.646 -10.795  19.121  1.00  0.00           H  
ATOM   1704  N   PHE 0 109     -14.112  -9.625  14.855  1.00  0.00      R00  N  
ATOM   1705  CA  PHE 0 109     -13.817  -8.522  14.014  1.00  0.00      R00  C  
ATOM   1706  C   PHE 0 109     -12.260  -8.103  13.792  1.00  0.00      R00  C  
ATOM   1707  O   PHE 0 109     -12.091  -7.521  12.700  1.00  0.00      R00  O  
ATOM   1708  CB  PHE 0 109     -14.705  -7.344  14.474  1.00  0.00      R00  C  
ATOM   1709  CG  PHE 0 109     -16.136  -7.273  13.827  1.00  0.00      R00  C  
ATOM   1710  CD1 PHE 0 109     -16.521  -6.793  12.601  1.00  0.00      R00  C  
ATOM   1711  CD2 PHE 0 109     -17.106  -7.804  14.618  1.00  0.00      R00  C  
ATOM   1712  CE1 PHE 0 109     -17.793  -6.840  12.087  1.00  0.00      R00  C  
ATOM   1713  CE2 PHE 0 109     -18.400  -7.839  14.165  1.00  0.00      R00  C  
ATOM   1714  CZ  PHE 0 109     -18.832  -7.368  12.923  1.00  0.00      R00  C  
ATOM   1715  H   PHE 0 109     -14.374  -9.461  15.816  1.00  0.00      R00  H  
ATOM   1716  HA  PHE 0 109     -14.198  -8.798  13.031  1.00  0.00           H  
ATOM   1717  HB3 PHE 0 109     -14.132  -6.480  14.138  1.00  0.00           H  
ATOM   1718  HB2 PHE 0 109     -14.843  -7.289  15.554  1.00  0.00           H  
ATOM   1719  HD1 PHE 0 109     -15.783  -6.363  11.940  1.00  0.00           H  
ATOM   1720  HD2 PHE 0 109     -16.877  -8.308  15.546  1.00  0.00           H  
ATOM   1721  HE1 PHE 0 109     -18.041  -6.584  11.067  1.00  0.00           H  
ATOM   1722  HE2 PHE 0 109     -19.141  -8.251  14.833  1.00  0.00           H  
ATOM   1723  HZ  PHE 0 109     -19.856  -7.504  12.608  1.00  0.00           H  
ATOM   1724  N   CYS 0 110     -11.349  -8.520  14.660  1.00  0.00      R00  N  
ATOM   1725  CA  CYS 0 110      -9.873  -8.338  14.435  1.00  0.00      R00  C  
ATOM   1726  C   CYS 0 110      -9.427  -9.407  13.423  1.00  0.00      R00  C  
ATOM   1727  O   CYS 0 110      -8.641  -9.076  12.577  1.00  0.00      R00  O  
ATOM   1728  CB  CYS 0 110      -9.154  -8.277  15.792  1.00  0.00      R00  C  
ATOM   1729  SG  CYS 0 110      -7.295  -8.354  15.671  1.00  0.00      R00  S  
ATOM   1730  H   CYS 0 110     -11.702  -9.068  15.431  1.00  0.00      R00  H  
ATOM   1731  HB2 CYS 0 110      -9.392  -7.293  16.196  1.00  0.00           H  
ATOM   1732  HB3 CYS 0 110      -9.426  -9.062  16.497  1.00  0.00           H  
ATOM   1733  HA  CYS 0 110      -9.685  -7.358  13.997  1.00  0.00           H  
ATOM   1734  N   LYS 0 111     -10.015 -10.626  13.472  1.00  0.00      R00  N  
ATOM   1735  CA  LYS 0 111      -9.750 -11.807  12.600  1.00  0.00      R00  C  
ATOM   1736  C   LYS 0 111     -10.230 -11.457  11.271  1.00  0.00      R00  C  
ATOM   1737  O   LYS 0 111      -9.477 -11.607  10.296  1.00  0.00      R00  O  
ATOM   1738  CB  LYS 0 111     -10.334 -13.097  13.237  1.00  0.00      R00  C  
ATOM   1739  CG  LYS 0 111      -9.826 -13.335  14.685  1.00  0.00      R00  C  
ATOM   1740  CD  LYS 0 111     -10.478 -14.508  15.415  1.00  0.00      R00  C  
ATOM   1741  CE  LYS 0 111      -9.851 -14.739  16.784  1.00  0.00      R00  C  
ATOM   1742  NZ  LYS 0 111     -10.324 -16.014  17.323  1.00  0.00      R00  N1+
ATOM   1743  H   LYS 0 111     -10.475 -10.931  14.318  1.00  0.00      R00  H  
ATOM   1744  HZ1 LYS 0 111     -11.327 -16.088  17.422  1.00  0.00      R00  H  
ATOM   1745  HZ2 LYS 0 111      -9.996 -16.811  16.798  1.00  0.00      R00  H  
ATOM   1746  HZ3 LYS 0 111      -9.958 -16.184  18.248  1.00  0.00      R00  H  
ATOM   1747  HA  LYS 0 111      -8.661 -11.762  12.582  1.00  0.00           H  
ATOM   1748  HB3 LYS 0 111      -9.954 -13.963  12.696  1.00  0.00           H  
ATOM   1749  HB2 LYS 0 111     -11.407 -12.975  13.084  1.00  0.00           H  
ATOM   1750  HG3 LYS 0 111      -9.854 -12.469  15.346  1.00  0.00           H  
ATOM   1751  HG2 LYS 0 111      -8.788 -13.639  14.555  1.00  0.00           H  
ATOM   1752  HD3 LYS 0 111     -10.519 -15.400  14.790  1.00  0.00           H  
ATOM   1753  HD2 LYS 0 111     -11.544 -14.316  15.544  1.00  0.00           H  
ATOM   1754  HE3 LYS 0 111     -10.097 -13.834  17.340  1.00  0.00           H  
ATOM   1755  HE2 LYS 0 111      -8.767 -14.849  16.757  1.00  0.00           H  
ATOM   1756  N   ALA 0 112     -11.472 -10.896  11.211  1.00  0.00      R00  N  
ATOM   1757  CA  ALA 0 112     -12.129 -10.299  10.065  1.00  0.00      R00  C  
ATOM   1758  C   ALA 0 112     -11.262  -9.216   9.364  1.00  0.00      R00  C  
ATOM   1759  O   ALA 0 112     -11.145  -9.226   8.106  1.00  0.00      R00  O  
ATOM   1760  CB  ALA 0 112     -13.536  -9.769  10.350  1.00  0.00      R00  C  
ATOM   1761  H   ALA 0 112     -12.039 -10.931  12.046  1.00  0.00      R00  H  
ATOM   1762  HA  ALA 0 112     -12.197 -11.079   9.307  1.00  0.00           H  
ATOM   1763  HB1 ALA 0 112     -14.059  -9.495   9.433  1.00  0.00           H  
ATOM   1764  HB2 ALA 0 112     -14.075 -10.631  10.743  1.00  0.00           H  
ATOM   1765  HB3 ALA 0 112     -13.497  -8.945  11.061  1.00  0.00           H  
ATOM   1766  N   TYR 0 113     -10.715  -8.237  10.067  1.00  0.00      R00  N  
ATOM   1767  CA  TYR 0 113      -9.807  -7.151   9.522  1.00  0.00      R00  C  
ATOM   1768  C   TYR 0 113      -8.565  -7.764   8.913  1.00  0.00      R00  C  
ATOM   1769  O   TYR 0 113      -8.244  -7.392   7.754  1.00  0.00      R00  O  
ATOM   1770  CB  TYR 0 113      -9.634  -6.326  10.777  1.00  0.00      R00  C  
ATOM   1771  CG  TYR 0 113      -8.776  -5.070  10.485  1.00  0.00      R00  C  
ATOM   1772  CD1 TYR 0 113      -9.453  -3.845  10.224  1.00  0.00      R00  C  
ATOM   1773  CE1 TYR 0 113      -8.695  -2.708   9.860  1.00  0.00      R00  C  
ATOM   1774  CD2 TYR 0 113      -7.338  -5.150  10.581  1.00  0.00      R00  C  
ATOM   1775  CE2 TYR 0 113      -6.633  -3.975  10.269  1.00  0.00      R00  C  
ATOM   1776  CZ  TYR 0 113      -7.326  -2.794   9.846  1.00  0.00      R00  C  
ATOM   1777  OH  TYR 0 113      -6.635  -1.676   9.400  1.00  0.00      R00  O  
ATOM   1778  H   TYR 0 113     -11.009  -8.065  11.018  1.00  0.00      R00  H  
ATOM   1779  HH  TYR 0 113      -6.154  -1.883   8.595  1.00  0.00      R00  H  
ATOM   1780  HA  TYR 0 113     -10.262  -6.500   8.775  1.00  0.00           H  
ATOM   1781  HB3 TYR 0 113      -9.197  -6.747  11.683  1.00  0.00           H  
ATOM   1782  HB2 TYR 0 113     -10.605  -5.983  11.133  1.00  0.00           H  
ATOM   1783  HD1 TYR 0 113     -10.525  -3.888  10.099  1.00  0.00           H  
ATOM   1784  HE1 TYR 0 113      -9.180  -1.771   9.630  1.00  0.00           H  
ATOM   1785  HD2 TYR 0 113      -6.890  -6.108  10.802  1.00  0.00           H  
ATOM   1786  HE2 TYR 0 113      -5.578  -3.774  10.156  1.00  0.00           H  
ATOM   1787  N   MET 0 114      -8.101  -8.856   9.535  1.00  0.00      R00  N  
ATOM   1788  CA  MET 0 114      -6.966  -9.730   8.931  1.00  0.00      R00  C  
ATOM   1789  C   MET 0 114      -7.362 -10.495   7.675  1.00  0.00      R00  C  
ATOM   1790  O   MET 0 114      -6.731 -10.275   6.648  1.00  0.00      R00  O  
ATOM   1791  CB  MET 0 114      -6.337 -10.731   9.912  1.00  0.00      R00  C  
ATOM   1792  CG  MET 0 114      -5.713 -10.126  11.117  1.00  0.00      R00  C  
ATOM   1793  SD  MET 0 114      -5.040 -11.546  11.971  1.00  0.00      R00  S  
ATOM   1794  CE  MET 0 114      -4.176 -10.668  13.303  1.00  0.00      R00  C  
ATOM   1795  H   MET 0 114      -8.523  -9.130  10.411  1.00  0.00      R00  H  
ATOM   1796  HA  MET 0 114      -6.169  -9.042   8.648  1.00  0.00           H  
ATOM   1797  HB3 MET 0 114      -5.541 -11.320   9.455  1.00  0.00           H  
ATOM   1798  HB2 MET 0 114      -7.107 -11.448  10.195  1.00  0.00           H  
ATOM   1799  HG3 MET 0 114      -6.394  -9.550  11.744  1.00  0.00           H  
ATOM   1800  HG2 MET 0 114      -4.870  -9.552  10.733  1.00  0.00           H  
ATOM   1801  HE1 MET 0 114      -4.787  -9.812  13.589  1.00  0.00           H  
ATOM   1802  HE2 MET 0 114      -4.067 -11.262  14.210  1.00  0.00           H  
ATOM   1803  HE3 MET 0 114      -3.266 -10.325  12.810  1.00  0.00           H  
ATOM   1804  N   ILE 0 115      -8.378 -11.337   7.804  1.00  0.00      R00  N  
ATOM   1805  CA  ILE 0 115      -9.016 -12.107   6.753  1.00  0.00      R00  C  
ATOM   1806  C   ILE 0 115      -9.423 -11.302   5.444  1.00  0.00      R00  C  
ATOM   1807  O   ILE 0 115      -9.526 -11.753   4.274  1.00  0.00      R00  O  
ATOM   1808  CB  ILE 0 115     -10.178 -12.930   7.388  1.00  0.00      R00  C  
ATOM   1809  CG2 ILE 0 115     -11.145 -13.622   6.442  1.00  0.00      R00  C  
ATOM   1810  CG1 ILE 0 115      -9.566 -14.047   8.229  1.00  0.00      R00  C  
ATOM   1811  CD1 ILE 0 115     -10.457 -14.700   9.274  1.00  0.00      R00  C  
ATOM   1812  H   ILE 0 115      -8.709 -11.408   8.756  1.00  0.00      R00  H  
ATOM   1813  HA  ILE 0 115      -8.155 -12.711   6.467  1.00  0.00           H  
ATOM   1814  HB  ILE 0 115     -10.757 -12.268   8.033  1.00  0.00           H  
ATOM   1815 HG21 ILE 0 115     -11.768 -14.430   6.826  1.00  0.00           H  
ATOM   1816 HG22 ILE 0 115     -11.770 -12.971   5.830  1.00  0.00           H  
ATOM   1817 HG23 ILE 0 115     -10.555 -13.994   5.604  1.00  0.00           H  
ATOM   1818 HG13 ILE 0 115      -8.658 -13.847   8.797  1.00  0.00           H  
ATOM   1819 HG12 ILE 0 115      -9.216 -14.841   7.569  1.00  0.00           H  
ATOM   1820 HD11 ILE 0 115     -10.000 -15.058  10.197  1.00  0.00           H  
ATOM   1821 HD12 ILE 0 115     -11.183 -14.009   9.704  1.00  0.00           H  
ATOM   1822 HD13 ILE 0 115     -11.003 -15.530   8.824  1.00  0.00           H  
ATOM   1823  N   SER 0 116      -9.522  -9.991   5.626  1.00  0.00      R00  N  
ATOM   1824  CA  SER 0 116      -9.695  -9.082   4.537  1.00  0.00      R00  C  
ATOM   1825  C   SER 0 116      -8.357  -8.404   4.181  1.00  0.00      R00  C  
ATOM   1826  O   SER 0 116      -7.689  -8.765   3.175  1.00  0.00      R00  O  
ATOM   1827  CB  SER 0 116     -10.925  -8.157   4.797  1.00  0.00      R00  C  
ATOM   1828  OG  SER 0 116     -10.823  -7.382   5.987  1.00  0.00      R00  O  
ATOM   1829  H   SER 0 116      -9.251  -9.551   6.494  1.00  0.00      R00  H  
ATOM   1830  HG  SER 0 116     -11.095  -8.042   6.629  1.00  0.00      R00  H  
ATOM   1831  HA  SER 0 116     -10.037  -9.574   3.627  1.00  0.00           H  
ATOM   1832  HB3 SER 0 116     -11.795  -8.813   4.829  1.00  0.00           H  
ATOM   1833  HB2 SER 0 116     -11.139  -7.509   3.948  1.00  0.00           H  
ATOM   1834  N   THR 0 117      -8.007  -7.417   5.030  1.00  0.00      R00  N  
ATOM   1835  CA  THR 0 117      -6.943  -6.437   4.639  1.00  0.00      R00  C  
ATOM   1836  C   THR 0 117      -5.512  -7.060   4.740  1.00  0.00      R00  C  
ATOM   1837  O   THR 0 117      -4.693  -6.867   3.823  1.00  0.00      R00  O  
ATOM   1838  CB  THR 0 117      -7.104  -5.183   5.520  1.00  0.00      R00  C  
ATOM   1839  OG1 THR 0 117      -6.639  -5.356   6.845  1.00  0.00      R00  O  
ATOM   1840  CG2 THR 0 117      -8.505  -4.640   5.645  1.00  0.00      R00  C  
ATOM   1841  H   THR 0 117      -8.749  -7.230   5.690  1.00  0.00      R00  H  
ATOM   1842  HG1 THR 0 117      -7.128  -6.082   7.241  1.00  0.00      R00  H  
ATOM   1843  HA  THR 0 117      -7.178  -6.160   3.611  1.00  0.00           H  
ATOM   1844  HB  THR 0 117      -6.463  -4.443   5.041  1.00  0.00           H  
ATOM   1845 HG21 THR 0 117      -9.212  -5.331   6.105  1.00  0.00           H  
ATOM   1846 HG22 THR 0 117      -8.556  -3.801   6.339  1.00  0.00           H  
ATOM   1847 HG23 THR 0 117      -8.968  -4.377   4.694  1.00  0.00           H  
ATOM   1848  N   GLY 0 118      -5.386  -7.872   5.807  1.00  0.00      R00  N  
ATOM   1849  CA  GLY 0 118      -4.129  -8.535   6.262  1.00  0.00      R00  C  
ATOM   1850  C   GLY 0 118      -3.619  -9.505   5.195  1.00  0.00      R00  C  
ATOM   1851  O   GLY 0 118      -2.410  -9.533   4.914  1.00  0.00      R00  O  
ATOM   1852  H   GLY 0 118      -6.186  -7.963   6.417  1.00  0.00      R00  H  
ATOM   1853  HA3 GLY 0 118      -4.428  -9.072   7.162  1.00  0.00           H  
ATOM   1854  HA2 GLY 0 118      -3.490  -7.680   6.482  1.00  0.00           H  
ATOM   1855  N   ILE 0 119      -4.511 -10.266   4.461  1.00  0.00      R00  N  
ATOM   1856  CA  ILE 0 119      -4.323 -11.144   3.305  1.00  0.00      R00  C  
ATOM   1857  C   ILE 0 119      -4.077 -10.233   2.003  1.00  0.00      R00  C  
ATOM   1858  O   ILE 0 119      -2.975 -10.334   1.487  1.00  0.00      R00  O  
ATOM   1859  CB  ILE 0 119      -5.548 -12.060   3.050  1.00  0.00      R00  C  
ATOM   1860  CG2 ILE 0 119      -5.437 -12.961   1.801  1.00  0.00      R00  C  
ATOM   1861  CG1 ILE 0 119      -6.009 -12.922   4.248  1.00  0.00      R00  C  
ATOM   1862  CD1 ILE 0 119      -7.243 -13.798   3.963  1.00  0.00      R00  C  
ATOM   1863  H   ILE 0 119      -5.424 -10.285   4.893  1.00  0.00      R00  H  
ATOM   1864  HA  ILE 0 119      -3.465 -11.766   3.562  1.00  0.00           H  
ATOM   1865  HB  ILE 0 119      -6.325 -11.323   2.847  1.00  0.00           H  
ATOM   1866 HG21 ILE 0 119      -5.393 -12.381   0.879  1.00  0.00           H  
ATOM   1867 HG22 ILE 0 119      -4.514 -13.531   1.698  1.00  0.00           H  
ATOM   1868 HG23 ILE 0 119      -6.292 -13.620   1.652  1.00  0.00           H  
ATOM   1869 HG13 ILE 0 119      -6.222 -12.244   5.075  1.00  0.00           H  
ATOM   1870 HG12 ILE 0 119      -5.113 -13.328   4.719  1.00  0.00           H  
ATOM   1871 HD11 ILE 0 119      -6.888 -14.789   3.683  1.00  0.00           H  
ATOM   1872 HD12 ILE 0 119      -7.961 -14.064   4.739  1.00  0.00           H  
ATOM   1873 HD13 ILE 0 119      -7.866 -13.445   3.142  1.00  0.00           H  
ATOM   1874  N   ASN 0 120      -4.933  -9.231   1.753  1.00  0.00      R00  N  
ATOM   1875  CA  ASN 0 120      -4.923  -8.339   0.609  1.00  0.00      R00  C  
ATOM   1876  C   ASN 0 120      -3.588  -7.593   0.505  1.00  0.00      R00  C  
ATOM   1877  O   ASN 0 120      -3.281  -7.235  -0.592  1.00  0.00      R00  O  
ATOM   1878  CB  ASN 0 120      -6.136  -7.478   0.546  1.00  0.00      R00  C  
ATOM   1879  CG  ASN 0 120      -6.466  -6.910  -0.848  1.00  0.00      R00  C  
ATOM   1880  OD1 ASN 0 120      -7.193  -5.900  -1.012  1.00  0.00      R00  O  
ATOM   1881  ND2 ASN 0 120      -5.911  -7.423  -1.938  1.00  0.00      R00  N  
ATOM   1882  H   ASN 0 120      -5.637  -9.108   2.467  1.00  0.00      R00  H  
ATOM   1883 HD21 ASN 0 120      -6.269  -7.067  -2.813  1.00  0.00      R00  H  
ATOM   1884 HD22 ASN 0 120      -5.195  -8.134  -1.903  1.00  0.00      R00  H  
ATOM   1885  HA  ASN 0 120      -4.975  -8.980  -0.272  1.00  0.00           H  
ATOM   1886  HB3 ASN 0 120      -6.100  -6.735   1.343  1.00  0.00           H  
ATOM   1887  HB2 ASN 0 120      -6.960  -8.115   0.869  1.00  0.00           H  
ATOM   1888  N   GLN 0 121      -2.876  -7.345   1.638  1.00  0.00      R00  N  
ATOM   1889  CA  GLN 0 121      -1.587  -6.624   1.712  1.00  0.00      R00  C  
ATOM   1890  C   GLN 0 121      -0.516  -7.551   1.036  1.00  0.00      R00  C  
ATOM   1891  O   GLN 0 121       0.262  -7.124   0.221  1.00  0.00      R00  O  
ATOM   1892  CB  GLN 0 121      -1.199  -6.271   3.132  1.00  0.00      R00  C  
ATOM   1893  CG  GLN 0 121       0.060  -5.398   3.302  1.00  0.00      R00  C  
ATOM   1894  CD  GLN 0 121      -0.185  -3.962   2.817  1.00  0.00      R00  C  
ATOM   1895  OE1 GLN 0 121      -0.944  -3.227   3.458  1.00  0.00      R00  O  
ATOM   1896  NE2 GLN 0 121       0.496  -3.555   1.775  1.00  0.00      R00  N  
ATOM   1897  H   GLN 0 121      -3.245  -7.685   2.515  1.00  0.00      R00  H  
ATOM   1898 HE21 GLN 0 121       0.327  -2.647   1.366  1.00  0.00      R00  H  
ATOM   1899 HE22 GLN 0 121       1.103  -4.264   1.389  1.00  0.00      R00  H  
ATOM   1900  HA  GLN 0 121      -1.689  -5.751   1.069  1.00  0.00           H  
ATOM   1901  HB3 GLN 0 121      -1.160  -7.203   3.696  1.00  0.00           H  
ATOM   1902  HB2 GLN 0 121      -1.970  -5.649   3.589  1.00  0.00           H  
ATOM   1903  HG3 GLN 0 121       0.890  -5.892   2.796  1.00  0.00           H  
ATOM   1904  HG2 GLN 0 121       0.418  -5.376   4.331  1.00  0.00           H  
ATOM   1905  N   PHE 0 122      -0.631  -8.887   1.412  1.00  0.00      R00  N  
ATOM   1906  CA  PHE 0 122       0.155  -9.986   0.861  1.00  0.00      R00  C  
ATOM   1907  C   PHE 0 122      -0.140 -10.200  -0.590  1.00  0.00      R00  C  
ATOM   1908  O   PHE 0 122       0.804 -10.389  -1.380  1.00  0.00      R00  O  
ATOM   1909  CB  PHE 0 122       0.069 -11.276   1.755  1.00  0.00      R00  C  
ATOM   1910  CG  PHE 0 122       1.000 -11.214   2.961  1.00  0.00      R00  C  
ATOM   1911  CD1 PHE 0 122       0.655 -10.415   4.085  1.00  0.00      R00  C  
ATOM   1912  CD2 PHE 0 122       2.329 -11.759   2.886  1.00  0.00      R00  C  
ATOM   1913  CE1 PHE 0 122       1.544 -10.260   5.121  1.00  0.00      R00  C  
ATOM   1914  CE2 PHE 0 122       3.211 -11.561   3.975  1.00  0.00      R00  C  
ATOM   1915  CZ  PHE 0 122       2.781 -10.846   5.044  1.00  0.00      R00  C  
ATOM   1916  H   PHE 0 122      -1.405  -9.158   2.002  1.00  0.00      R00  H  
ATOM   1917  HA  PHE 0 122       1.224  -9.770   0.853  1.00  0.00           H  
ATOM   1918  HB3 PHE 0 122       0.291 -12.159   1.155  1.00  0.00           H  
ATOM   1919  HB2 PHE 0 122      -0.914 -11.325   2.225  1.00  0.00           H  
ATOM   1920  HD1 PHE 0 122      -0.318  -9.982   4.263  1.00  0.00           H  
ATOM   1921  HD2 PHE 0 122       2.502 -12.434   2.061  1.00  0.00           H  
ATOM   1922  HE1 PHE 0 122       1.173  -9.805   6.028  1.00  0.00           H  
ATOM   1923  HE2 PHE 0 122       4.194 -12.004   4.052  1.00  0.00           H  
ATOM   1924  HZ  PHE 0 122       3.393 -10.746   5.928  1.00  0.00           H  
ATOM   1925  N   THR 0 123      -1.426 -10.213  -0.986  1.00  0.00      R00  N  
ATOM   1926  CA  THR 0 123      -1.875 -10.526  -2.356  1.00  0.00      R00  C  
ATOM   1927  C   THR 0 123      -1.801  -9.340  -3.397  1.00  0.00      R00  C  
ATOM   1928  O   THR 0 123      -1.502  -9.570  -4.592  1.00  0.00      R00  O  
ATOM   1929  CB  THR 0 123      -3.336 -11.112  -2.328  1.00  0.00      R00  C  
ATOM   1930  OG1 THR 0 123      -3.521 -12.074  -1.275  1.00  0.00      R00  O  
ATOM   1931  CG2 THR 0 123      -3.855 -11.770  -3.652  1.00  0.00      R00  C  
ATOM   1932  H   THR 0 123      -2.061 -10.147  -0.203  1.00  0.00      R00  H  
ATOM   1933  HG1 THR 0 123      -2.685 -12.086  -0.804  1.00  0.00      R00  H  
ATOM   1934  HA  THR 0 123      -1.173 -11.221  -2.817  1.00  0.00           H  
ATOM   1935  HB  THR 0 123      -4.008 -10.321  -1.994  1.00  0.00           H  
ATOM   1936 HG21 THR 0 123      -3.345 -12.696  -3.921  1.00  0.00           H  
ATOM   1937 HG22 THR 0 123      -4.910 -12.034  -3.580  1.00  0.00           H  
ATOM   1938 HG23 THR 0 123      -3.698 -11.049  -4.454  1.00  0.00           H  
ATOM   1939  N   SER 0 124      -2.175  -8.112  -3.048  1.00  0.00      R00  N  
ATOM   1940  CA  SER 0 124      -2.218  -6.952  -4.016  1.00  0.00      R00  C  
ATOM   1941  C   SER 0 124      -0.835  -6.693  -4.735  1.00  0.00      R00  C  
ATOM   1942  O   SER 0 124      -0.909  -6.541  -5.921  1.00  0.00      R00  O  
ATOM   1943  CB  SER 0 124      -2.854  -5.736  -3.336  1.00  0.00      R00  C  
ATOM   1944  OG  SER 0 124      -2.672  -4.566  -4.099  1.00  0.00      R00  O  
ATOM   1945  H   SER 0 124      -2.458  -7.897  -2.103  1.00  0.00      R00  H  
ATOM   1946  HG  SER 0 124      -3.238  -4.561  -4.874  1.00  0.00      R00  H  
ATOM   1947  HA  SER 0 124      -2.916  -7.306  -4.775  1.00  0.00           H  
ATOM   1948  HB3 SER 0 124      -2.510  -5.576  -2.314  1.00  0.00           H  
ATOM   1949  HB2 SER 0 124      -3.889  -6.002  -3.119  1.00  0.00           H  
ATOM   1950  N   SER 0 125       0.272  -6.824  -3.983  1.00  0.00      R00  N  
ATOM   1951  CA  SER 0 125       1.620  -6.515  -4.415  1.00  0.00      R00  C  
ATOM   1952  C   SER 0 125       2.070  -7.610  -5.488  1.00  0.00      R00  C  
ATOM   1953  O   SER 0 125       2.501  -7.252  -6.557  1.00  0.00      R00  O  
ATOM   1954  CB  SER 0 125       2.470  -6.475  -3.139  1.00  0.00      R00  C  
ATOM   1955  OG  SER 0 125       2.446  -7.706  -2.351  1.00  0.00      R00  O  
ATOM   1956  H   SER 0 125       0.160  -7.114  -3.022  1.00  0.00      R00  H  
ATOM   1957  HG  SER 0 125       2.470  -7.528  -1.408  1.00  0.00      R00  H  
ATOM   1958  HA  SER 0 125       1.698  -5.535  -4.886  1.00  0.00           H  
ATOM   1959  HB3 SER 0 125       2.133  -5.737  -2.412  1.00  0.00           H  
ATOM   1960  HB2 SER 0 125       3.493  -6.282  -3.460  1.00  0.00           H  
ATOM   1961  N   ILE 0 126       1.664  -8.834  -5.226  1.00  0.00      R00  N  
ATOM   1962  CA  ILE 0 126       1.832 -10.046  -6.079  1.00  0.00      R00  C  
ATOM   1963  C   ILE 0 126       0.926  -9.900  -7.381  1.00  0.00      R00  C  
ATOM   1964  O   ILE 0 126       1.353 -10.006  -8.518  1.00  0.00      R00  O  
ATOM   1965  CB  ILE 0 126       1.554 -11.353  -5.267  1.00  0.00      R00  C  
ATOM   1966  CG2 ILE 0 126       1.487 -12.622  -6.202  1.00  0.00      R00  C  
ATOM   1967  CG1 ILE 0 126       2.578 -11.454  -4.109  1.00  0.00      R00  C  
ATOM   1968  CD1 ILE 0 126       2.423 -12.637  -3.125  1.00  0.00      R00  C  
ATOM   1969  H   ILE 0 126       1.293  -9.004  -4.302  1.00  0.00      R00  H  
ATOM   1970  HA  ILE 0 126       2.855 -10.039  -6.455  1.00  0.00           H  
ATOM   1971  HB  ILE 0 126       0.572 -11.138  -4.845  1.00  0.00           H  
ATOM   1972 HG21 ILE 0 126       1.271 -13.458  -5.536  1.00  0.00           H  
ATOM   1973 HG22 ILE 0 126       0.589 -12.575  -6.818  1.00  0.00           H  
ATOM   1974 HG23 ILE 0 126       2.346 -12.880  -6.821  1.00  0.00           H  
ATOM   1975 HG13 ILE 0 126       2.429 -10.480  -3.643  1.00  0.00           H  
ATOM   1976 HG12 ILE 0 126       3.587 -11.467  -4.519  1.00  0.00           H  
ATOM   1977 HD11 ILE 0 126       1.586 -12.502  -2.441  1.00  0.00           H  
ATOM   1978 HD12 ILE 0 126       2.228 -13.592  -3.612  1.00  0.00           H  
ATOM   1979 HD13 ILE 0 126       3.227 -12.679  -2.390  1.00  0.00           H  
ATOM   1980  N   PHE 0 127      -0.318  -9.522  -7.206  1.00  0.00      R00  N  
ATOM   1981  CA  PHE 0 127      -1.212  -9.308  -8.377  1.00  0.00      R00  C  
ATOM   1982  C   PHE 0 127      -0.756  -8.134  -9.298  1.00  0.00      R00  C  
ATOM   1983  O   PHE 0 127      -0.828  -8.365 -10.481  1.00  0.00      R00  O  
ATOM   1984  CB  PHE 0 127      -2.678  -9.203  -7.892  1.00  0.00      R00  C  
ATOM   1985  CG  PHE 0 127      -3.813  -9.302  -8.878  1.00  0.00      R00  C  
ATOM   1986  CD1 PHE 0 127      -4.711  -8.248  -9.069  1.00  0.00      R00  C  
ATOM   1987  CD2 PHE 0 127      -3.900 -10.556  -9.603  1.00  0.00      R00  C  
ATOM   1988  CE1 PHE 0 127      -5.774  -8.459 -10.021  1.00  0.00      R00  C  
ATOM   1989  CE2 PHE 0 127      -4.872 -10.630 -10.520  1.00  0.00      R00  C  
ATOM   1990  CZ  PHE 0 127      -5.796  -9.656 -10.727  1.00  0.00      R00  C  
ATOM   1991  H   PHE 0 127      -0.552  -9.379  -6.234  1.00  0.00      R00  H  
ATOM   1992  HA  PHE 0 127      -1.108 -10.189  -9.010  1.00  0.00           H  
ATOM   1993  HB3 PHE 0 127      -2.830  -8.297  -7.306  1.00  0.00           H  
ATOM   1994  HB2 PHE 0 127      -2.936 -10.035  -7.237  1.00  0.00           H  
ATOM   1995  HD1 PHE 0 127      -4.576  -7.384  -8.437  1.00  0.00           H  
ATOM   1996  HD2 PHE 0 127      -3.227 -11.388  -9.457  1.00  0.00           H  
ATOM   1997  HE1 PHE 0 127      -6.578  -7.762 -10.202  1.00  0.00           H  
ATOM   1998  HE2 PHE 0 127      -5.048 -11.513 -11.117  1.00  0.00           H  
ATOM   1999  HZ  PHE 0 127      -6.708  -9.810 -11.285  1.00  0.00           H  
ATOM   2000  N   LEU 0 128      -0.282  -6.958  -8.755  1.00  0.00      R00  N  
ATOM   2001  CA  LEU 0 128       0.381  -5.932  -9.550  1.00  0.00      R00  C  
ATOM   2002  C   LEU 0 128       1.787  -6.383 -10.119  1.00  0.00      R00  C  
ATOM   2003  O   LEU 0 128       2.093  -5.876 -11.175  1.00  0.00      R00  O  
ATOM   2004  CB  LEU 0 128       0.559  -4.657  -8.798  1.00  0.00      R00  C  
ATOM   2005  CG  LEU 0 128      -0.802  -3.970  -8.435  1.00  0.00      R00  C  
ATOM   2006  CD1 LEU 0 128      -0.607  -2.975  -7.262  1.00  0.00      R00  C  
ATOM   2007  CD2 LEU 0 128      -1.568  -3.283  -9.622  1.00  0.00      R00  C  
ATOM   2008  H   LEU 0 128      -0.278  -6.875  -7.748  1.00  0.00      R00  H  
ATOM   2009  HA  LEU 0 128      -0.287  -5.772 -10.396  1.00  0.00           H  
ATOM   2010  HB3 LEU 0 128       1.052  -3.856  -9.349  1.00  0.00           H  
ATOM   2011  HB2 LEU 0 128       1.248  -4.736  -7.957  1.00  0.00           H  
ATOM   2012  HG  LEU 0 128      -1.480  -4.705  -8.001  1.00  0.00           H  
ATOM   2013 HD11 LEU 0 128       0.261  -2.319  -7.198  1.00  0.00           H  
ATOM   2014 HD12 LEU 0 128      -1.329  -2.159  -7.221  1.00  0.00           H  
ATOM   2015 HD13 LEU 0 128      -0.669  -3.533  -6.328  1.00  0.00           H  
ATOM   2016 HD21 LEU 0 128      -2.534  -3.783  -9.691  1.00  0.00           H  
ATOM   2017 HD22 LEU 0 128      -1.796  -2.277  -9.272  1.00  0.00           H  
ATOM   2018 HD23 LEU 0 128      -1.018  -3.325 -10.563  1.00  0.00           H  
ATOM   2019  N   CYS 0 129       2.506  -7.215  -9.357  1.00  0.00      R00  N  
ATOM   2020  CA  CYS 0 129       3.671  -7.928  -9.809  1.00  0.00      R00  C  
ATOM   2021  C   CYS 0 129       3.481  -8.798 -11.121  1.00  0.00      R00  C  
ATOM   2022  O   CYS 0 129       4.312  -8.788 -11.991  1.00  0.00      R00  O  
ATOM   2023  CB  CYS 0 129       4.471  -8.518  -8.693  1.00  0.00      R00  C  
ATOM   2024  SG  CYS 0 129       6.127  -8.785  -9.256  1.00  0.00      R00  S  
ATOM   2025  H   CYS 0 129       2.218  -7.588  -8.464  1.00  0.00      R00  H  
ATOM   2026  HA  CYS 0 129       4.296  -7.087 -10.110  1.00  0.00           H  
ATOM   2027  HB3 CYS 0 129       3.838  -9.260  -8.206  1.00  0.00           H  
ATOM   2028  HB2 CYS 0 129       4.590  -7.663  -8.028  1.00  0.00           H  
ATOM   2029  HG  CYS 0 129       6.413  -7.504  -9.503  1.00  0.00           H  
ATOM   2030  N   ILE 0 130       2.424  -9.608 -11.196  1.00  0.00      R00  N  
ATOM   2031  CA  ILE 0 130       2.117 -10.495 -12.343  1.00  0.00      R00  C  
ATOM   2032  C   ILE 0 130       1.712  -9.688 -13.584  1.00  0.00      R00  C  
ATOM   2033  O   ILE 0 130       1.822 -10.299 -14.638  1.00  0.00      R00  O  
ATOM   2034  CB  ILE 0 130       0.944 -11.458 -11.926  1.00  0.00      R00  C  
ATOM   2035  CG2 ILE 0 130       0.224 -12.198 -13.107  1.00  0.00      R00  C  
ATOM   2036  CG1 ILE 0 130       1.393 -12.469 -10.866  1.00  0.00      R00  C  
ATOM   2037  CD1 ILE 0 130       0.243 -13.126  -9.986  1.00  0.00      R00  C  
ATOM   2038  H   ILE 0 130       1.772  -9.687 -10.428  1.00  0.00      R00  H  
ATOM   2039  HA  ILE 0 130       2.980 -11.076 -12.664  1.00  0.00           H  
ATOM   2040  HB  ILE 0 130       0.272 -10.815 -11.357  1.00  0.00           H  
ATOM   2041 HG21 ILE 0 130      -0.355 -11.481 -13.689  1.00  0.00           H  
ATOM   2042 HG22 ILE 0 130       0.832 -12.785 -13.795  1.00  0.00           H  
ATOM   2043 HG23 ILE 0 130      -0.552 -12.845 -12.698  1.00  0.00           H  
ATOM   2044 HG13 ILE 0 130       2.166 -12.087 -10.199  1.00  0.00           H  
ATOM   2045 HG12 ILE 0 130       1.992 -13.317 -11.197  1.00  0.00           H  
ATOM   2046 HD11 ILE 0 130       0.577 -14.097  -9.621  1.00  0.00           H  
ATOM   2047 HD12 ILE 0 130      -0.014 -12.612  -9.060  1.00  0.00           H  
ATOM   2048 HD13 ILE 0 130      -0.655 -13.444 -10.516  1.00  0.00           H  
ATOM   2049  N   MET 0 131       1.318  -8.429 -13.465  1.00  0.00      R00  N  
ATOM   2050  CA  MET 0 131       1.044  -7.539 -14.638  1.00  0.00      R00  C  
ATOM   2051  C   MET 0 131       2.358  -7.185 -15.368  1.00  0.00      R00  C  
ATOM   2052  O   MET 0 131       2.521  -7.481 -16.571  1.00  0.00      R00  O  
ATOM   2053  CB  MET 0 131       0.233  -6.327 -14.196  1.00  0.00      R00  C  
ATOM   2054  CG  MET 0 131      -1.159  -6.733 -13.520  1.00  0.00      R00  C  
ATOM   2055  SD  MET 0 131      -2.084  -5.411 -12.672  1.00  0.00      R00  S  
ATOM   2056  CE  MET 0 131      -3.498  -6.351 -11.935  1.00  0.00      R00  C  
ATOM   2057  H   MET 0 131       1.054  -8.054 -12.565  1.00  0.00      R00  H  
ATOM   2058  HA  MET 0 131       0.401  -7.888 -15.446  1.00  0.00           H  
ATOM   2059  HB3 MET 0 131       0.157  -5.639 -15.038  1.00  0.00           H  
ATOM   2060  HB2 MET 0 131       0.933  -5.854 -13.506  1.00  0.00           H  
ATOM   2061  HG3 MET 0 131      -1.088  -7.644 -12.926  1.00  0.00           H  
ATOM   2062  HG2 MET 0 131      -1.749  -7.091 -14.364  1.00  0.00           H  
ATOM   2063  HE1 MET 0 131      -4.197  -6.853 -12.605  1.00  0.00           H  
ATOM   2064  HE2 MET 0 131      -2.955  -7.037 -11.286  1.00  0.00           H  
ATOM   2065  HE3 MET 0 131      -4.045  -5.732 -11.223  1.00  0.00           H  
ATOM   2066  N   SER 0 132       3.363  -6.578 -14.646  1.00  0.00      R00  N  
ATOM   2067  CA  SER 0 132       4.688  -6.215 -15.127  1.00  0.00      R00  C  
ATOM   2068  C   SER 0 132       5.533  -7.418 -15.516  1.00  0.00      R00  C  
ATOM   2069  O   SER 0 132       6.408  -7.259 -16.313  1.00  0.00      R00  O  
ATOM   2070  CB  SER 0 132       5.311  -5.297 -14.092  1.00  0.00      R00  C  
ATOM   2071  OG  SER 0 132       4.709  -4.002 -14.132  1.00  0.00      R00  O  
ATOM   2072  H   SER 0 132       3.166  -6.324 -13.688  1.00  0.00      R00  H  
ATOM   2073  HG  SER 0 132       3.871  -3.952 -13.666  1.00  0.00      R00  H  
ATOM   2074  HA  SER 0 132       4.560  -5.581 -16.004  1.00  0.00           H  
ATOM   2075  HB3 SER 0 132       6.273  -5.059 -14.545  1.00  0.00           H  
ATOM   2076  HB2 SER 0 132       5.365  -5.654 -13.064  1.00  0.00           H  
ATOM   2077  N   ALA 0 133       5.144  -8.586 -15.023  1.00  0.00      R00  N  
ATOM   2078  CA  ALA 0 133       5.770  -9.851 -15.407  1.00  0.00      R00  C  
ATOM   2079  C   ALA 0 133       5.355 -10.294 -16.812  1.00  0.00      R00  C  
ATOM   2080  O   ALA 0 133       6.166 -10.734 -17.580  1.00  0.00      R00  O  
ATOM   2081  CB  ALA 0 133       5.333 -10.915 -14.384  1.00  0.00      R00  C  
ATOM   2082  H   ALA 0 133       4.414  -8.609 -14.325  1.00  0.00      R00  H  
ATOM   2083  HA  ALA 0 133       6.856  -9.759 -15.425  1.00  0.00           H  
ATOM   2084  HB1 ALA 0 133       5.837 -11.842 -14.659  1.00  0.00           H  
ATOM   2085  HB2 ALA 0 133       5.728 -10.547 -13.437  1.00  0.00           H  
ATOM   2086  HB3 ALA 0 133       4.254 -10.976 -14.240  1.00  0.00           H  
ATOM   2087  N   ASP 0 134       4.079 -10.024 -17.166  1.00  0.00      R00  N  
ATOM   2088  CA  ASP 0 134       3.473 -10.328 -18.488  1.00  0.00      R00  C  
ATOM   2089  C   ASP 0 134       4.030  -9.440 -19.570  1.00  0.00      R00  C  
ATOM   2090  O   ASP 0 134       4.068  -9.881 -20.715  1.00  0.00      R00  O  
ATOM   2091  CB  ASP 0 134       1.918 -10.355 -18.407  1.00  0.00      R00  C  
ATOM   2092  CG  ASP 0 134       1.114  -9.114 -18.800  1.00  0.00      R00  C  
ATOM   2093  OD1 ASP 0 134       0.085  -8.910 -18.147  1.00  0.00      R00  O  
ATOM   2094  OD2 ASP 0 134       1.403  -8.406 -19.786  1.00  0.00      R00  O1-
ATOM   2095  H   ASP 0 134       3.520  -9.518 -16.495  1.00  0.00      R00  H  
ATOM   2096  HA  ASP 0 134       3.696 -11.320 -18.882  1.00  0.00           H  
ATOM   2097  HB3 ASP 0 134       1.662 -10.517 -17.360  1.00  0.00           H  
ATOM   2098  HB2 ASP 0 134       1.368 -11.110 -18.968  1.00  0.00           H  
ATOM   2099  N   ARG 0 135       4.519  -8.207 -19.232  1.00  0.00      R00  N  
ATOM   2100  CA  ARG 0 135       5.258  -7.408 -20.194  1.00  0.00      R00  C  
ATOM   2101  C   ARG 0 135       6.676  -7.991 -20.620  1.00  0.00      R00  C  
ATOM   2102  O   ARG 0 135       7.214  -7.681 -21.665  1.00  0.00      R00  O  
ATOM   2103  CB  ARG 0 135       5.511  -5.924 -19.666  1.00  0.00      R00  C  
ATOM   2104  CG  ARG 0 135       4.358  -5.285 -18.958  1.00  0.00      R00  C  
ATOM   2105  CD  ARG 0 135       3.032  -5.256 -19.792  1.00  0.00      R00  C  
ATOM   2106  NE  ARG 0 135       1.951  -5.968 -19.144  1.00  0.00      R00  N  
ATOM   2107  CZ  ARG 0 135       0.880  -5.479 -18.445  1.00  0.00      R00  C  
ATOM   2108  NH1 ARG 0 135       0.775  -4.176 -18.282  1.00  0.00      R00  N  
ATOM   2109  NH2 ARG 0 135      -0.081  -6.225 -17.954  1.00  0.00      R00  N1+
ATOM   2110  H   ARG 0 135       4.381  -7.834 -18.304  1.00  0.00      R00  H  
ATOM   2111  HE  ARG 0 135       1.910  -6.949 -19.378  1.00  0.00      R00  H  
ATOM   2112 HH11 ARG 0 135      -0.059  -3.898 -17.786  1.00  0.00      R00  H  
ATOM   2113 HH12 ARG 0 135       1.499  -3.525 -18.551  1.00  0.00      R00  H  
ATOM   2114 HH21 ARG 0 135      -0.807  -5.919 -17.322  1.00  0.00      R00  H  
ATOM   2115 HH22 ARG 0 135      -0.034  -7.224 -18.091  1.00  0.00      R00  H  
ATOM   2116  HA  ARG 0 135       4.680  -7.346 -21.116  1.00  0.00           H  
ATOM   2117  HB3 ARG 0 135       5.782  -5.305 -20.522  1.00  0.00           H  
ATOM   2118  HB2 ARG 0 135       6.347  -5.854 -18.971  1.00  0.00           H  
ATOM   2119  HG3 ARG 0 135       4.639  -4.236 -18.869  1.00  0.00           H  
ATOM   2120  HG2 ARG 0 135       4.087  -5.635 -17.962  1.00  0.00           H  
ATOM   2121  HD3 ARG 0 135       3.045  -5.853 -20.704  1.00  0.00           H  
ATOM   2122  HD2 ARG 0 135       2.765  -4.236 -20.066  1.00  0.00           H  
ATOM   2123  N   TYR 0 136       7.247  -8.677 -19.591  1.00  0.00      R00  N  
ATOM   2124  CA  TYR 0 136       8.560  -9.449 -19.689  1.00  0.00      R00  C  
ATOM   2125  C   TYR 0 136       8.388 -10.727 -20.558  1.00  0.00      R00  C  
ATOM   2126  O   TYR 0 136       9.202 -11.007 -21.463  1.00  0.00      R00  O  
ATOM   2127  CB  TYR 0 136       9.279  -9.633 -18.341  1.00  0.00      R00  C  
ATOM   2128  CG  TYR 0 136      10.527 -10.476 -18.536  1.00  0.00      R00  C  
ATOM   2129  CD1 TYR 0 136      11.482 -10.144 -19.575  1.00  0.00      R00  C  
ATOM   2130  CE1 TYR 0 136      12.588 -11.008 -19.770  1.00  0.00      R00  C  
ATOM   2131  CD2 TYR 0 136      10.705 -11.664 -17.755  1.00  0.00      R00  C  
ATOM   2132  CE2 TYR 0 136      11.818 -12.513 -18.062  1.00  0.00      R00  C  
ATOM   2133  CZ  TYR 0 136      12.809 -12.188 -19.002  1.00  0.00      R00  C  
ATOM   2134  OH  TYR 0 136      13.916 -12.963 -19.213  1.00  0.00      R00  O  
ATOM   2135  H   TYR 0 136       6.691  -8.926 -18.784  1.00  0.00      R00  H  
ATOM   2136  HH  TYR 0 136      14.621 -12.712 -19.815  1.00  0.00      R00  H  
ATOM   2137  HA  TYR 0 136       9.091  -8.712 -20.291  1.00  0.00           H  
ATOM   2138  HB3 TYR 0 136       8.571 -10.209 -17.745  1.00  0.00           H  
ATOM   2139  HB2 TYR 0 136       9.587  -8.664 -17.948  1.00  0.00           H  
ATOM   2140  HD1 TYR 0 136      11.345  -9.334 -20.276  1.00  0.00           H  
ATOM   2141  HE1 TYR 0 136      13.322 -10.756 -20.520  1.00  0.00           H  
ATOM   2142  HD2 TYR 0 136      10.023 -11.927 -16.960  1.00  0.00           H  
ATOM   2143  HE2 TYR 0 136      11.836 -13.456 -17.536  1.00  0.00           H  
ATOM   2144  N   ILE 0 137       7.276 -11.442 -20.202  1.00  0.00      R00  N  
ATOM   2145  CA  ILE 0 137       6.852 -12.596 -20.986  1.00  0.00      R00  C  
ATOM   2146  C   ILE 0 137       6.632 -12.291 -22.532  1.00  0.00      R00  C  
ATOM   2147  O   ILE 0 137       6.885 -13.204 -23.364  1.00  0.00      R00  O  
ATOM   2148  CB  ILE 0 137       5.535 -13.170 -20.440  1.00  0.00      R00  C  
ATOM   2149  CG2 ILE 0 137       4.537 -13.813 -21.408  1.00  0.00      R00  C  
ATOM   2150  CG1 ILE 0 137       5.810 -14.009 -19.118  1.00  0.00      R00  C  
ATOM   2151  CD1 ILE 0 137       4.481 -14.288 -18.282  1.00  0.00      R00  C  
ATOM   2152  H   ILE 0 137       6.730 -11.226 -19.381  1.00  0.00      R00  H  
ATOM   2153  HA  ILE 0 137       7.670 -13.304 -20.853  1.00  0.00           H  
ATOM   2154  HB  ILE 0 137       5.039 -12.254 -20.119  1.00  0.00           H  
ATOM   2155 HG21 ILE 0 137       3.775 -14.175 -20.717  1.00  0.00           H  
ATOM   2156 HG22 ILE 0 137       4.030 -13.029 -21.971  1.00  0.00           H  
ATOM   2157 HG23 ILE 0 137       5.016 -14.529 -22.075  1.00  0.00           H  
ATOM   2158 HG13 ILE 0 137       6.580 -13.628 -18.447  1.00  0.00           H  
ATOM   2159 HG12 ILE 0 137       6.277 -14.946 -19.423  1.00  0.00           H  
ATOM   2160 HD11 ILE 0 137       3.734 -13.558 -18.595  1.00  0.00           H  
ATOM   2161 HD12 ILE 0 137       4.224 -15.309 -18.563  1.00  0.00           H  
ATOM   2162 HD13 ILE 0 137       4.684 -14.200 -17.214  1.00  0.00           H  
ATOM   2163  N   ALA 0 138       6.197 -11.114 -22.900  1.00  0.00      R00  N  
ATOM   2164  CA  ALA 0 138       5.848 -10.690 -24.267  1.00  0.00      R00  C  
ATOM   2165  C   ALA 0 138       7.069 -10.511 -25.152  1.00  0.00      R00  C  
ATOM   2166  O   ALA 0 138       6.926 -10.555 -26.402  1.00  0.00      R00  O  
ATOM   2167  CB  ALA 0 138       5.113  -9.360 -24.310  1.00  0.00      R00  C  
ATOM   2168  H   ALA 0 138       6.001 -10.501 -22.121  1.00  0.00      R00  H  
ATOM   2169  HA  ALA 0 138       5.291 -11.485 -24.764  1.00  0.00           H  
ATOM   2170  HB1 ALA 0 138       5.825  -8.575 -24.056  1.00  0.00           H  
ATOM   2171  HB2 ALA 0 138       4.741  -9.134 -25.309  1.00  0.00           H  
ATOM   2172  HB3 ALA 0 138       4.275  -9.298 -23.615  1.00  0.00           H  
ATOM   2173  N   VAL 0 139       8.210 -10.369 -24.457  1.00  0.00      R00  N  
ATOM   2174  CA  VAL 0 139       9.509 -10.306 -25.059  1.00  0.00      R00  C  
ATOM   2175  C   VAL 0 139      10.167 -11.685 -25.114  1.00  0.00      R00  C  
ATOM   2176  O   VAL 0 139      10.731 -12.077 -26.181  1.00  0.00      R00  O  
ATOM   2177  CB  VAL 0 139      10.412  -9.341 -24.235  1.00  0.00      R00  C  
ATOM   2178  CG1 VAL 0 139      11.937  -9.348 -24.734  1.00  0.00      R00  C  
ATOM   2179  CG2 VAL 0 139       9.932  -7.888 -24.354  1.00  0.00      R00  C  
ATOM   2180  H   VAL 0 139       8.208 -10.215 -23.459  1.00  0.00      R00  H  
ATOM   2181  HA  VAL 0 139       9.506  -9.862 -26.054  1.00  0.00           H  
ATOM   2182  HB  VAL 0 139      10.412  -9.652 -23.191  1.00  0.00           H  
ATOM   2183 HG11 VAL 0 139      12.117  -9.332 -25.809  1.00  0.00           H  
ATOM   2184 HG12 VAL 0 139      12.430  -8.480 -24.296  1.00  0.00           H  
ATOM   2185 HG13 VAL 0 139      12.405 -10.258 -24.358  1.00  0.00           H  
ATOM   2186 HG21 VAL 0 139      10.340  -7.151 -23.663  1.00  0.00           H  
ATOM   2187 HG22 VAL 0 139      10.098  -7.602 -25.393  1.00  0.00           H  
ATOM   2188 HG23 VAL 0 139       8.867  -7.904 -24.122  1.00  0.00           H  
ATOM   2189  N   CYS 0 140      10.192 -12.367 -23.943  1.00  0.00      R00  N  
ATOM   2190  CA  CYS 0 140      10.925 -13.599 -23.733  1.00  0.00      R00  C  
ATOM   2191  C   CYS 0 140      10.243 -14.774 -24.376  1.00  0.00      R00  C  
ATOM   2192  O   CYS 0 140      11.007 -15.674 -24.821  1.00  0.00      R00  O  
ATOM   2193  CB  CYS 0 140      11.222 -13.721 -22.192  1.00  0.00      R00  C  
ATOM   2194  SG  CYS 0 140      12.238 -15.185 -21.755  1.00  0.00      R00  S  
ATOM   2195  H   CYS 0 140       9.747 -11.958 -23.133  1.00  0.00      R00  H  
ATOM   2196  HA  CYS 0 140      11.885 -13.629 -24.250  1.00  0.00           H  
ATOM   2197  HB3 CYS 0 140      10.305 -13.881 -21.624  1.00  0.00           H  
ATOM   2198  HB2 CYS 0 140      11.730 -12.841 -21.800  1.00  0.00           H  
ATOM   2199  HG  CYS 0 140      11.195 -15.693 -21.094  1.00  0.00           H  
ATOM   2200  N   HIS 0 141       8.903 -14.795 -24.572  1.00  0.00      R00  N  
ATOM   2201  CA  HIS 0 141       8.194 -15.899 -25.119  1.00  0.00      R00  C  
ATOM   2202  C   HIS 0 141       7.337 -15.474 -26.303  1.00  0.00      R00  C  
ATOM   2203  O   HIS 0 141       6.102 -15.640 -26.175  1.00  0.00      R00  O  
ATOM   2204  CB  HIS 0 141       7.376 -16.475 -23.954  1.00  0.00      R00  C  
ATOM   2205  CG  HIS 0 141       8.133 -16.841 -22.735  1.00  0.00      R00  C  
ATOM   2206  ND1 HIS 0 141       9.182 -17.802 -22.754  1.00  0.00      R00  N  
ATOM   2207  CD2 HIS 0 141       8.145 -16.317 -21.443  1.00  0.00      R00  C  
ATOM   2208  NE2 HIS 0 141       9.260 -16.896 -20.786  1.00  0.00      R00  N  
ATOM   2209  CE1 HIS 0 141       9.869 -17.726 -21.653  1.00  0.00      R00  C  
ATOM   2210  H   HIS 0 141       8.276 -14.061 -24.275  1.00  0.00      R00  H  
ATOM   2211  HD1 HIS 0 141       9.489 -18.343 -23.549  1.00  0.00      R00  H  
ATOM   2212  HA  HIS 0 141       8.931 -16.622 -25.468  1.00  0.00           H  
ATOM   2213  HB3 HIS 0 141       6.734 -17.299 -24.263  1.00  0.00           H  
ATOM   2214  HB2 HIS 0 141       6.681 -15.772 -23.495  1.00  0.00           H  
ATOM   2215  HD2 HIS 0 141       7.482 -15.606 -20.974  1.00  0.00           H  
ATOM   2216  HE1 HIS 0 141      10.740 -18.281 -21.336  1.00  0.00           H  
ATOM   2217  N   PRO 0 142       7.910 -14.846 -27.332  1.00  0.00      R00  N  
ATOM   2218  CA  PRO 0 142       7.118 -14.000 -28.320  1.00  0.00      R00  C  
ATOM   2219  C   PRO 0 142       6.120 -14.795 -29.158  1.00  0.00      R00  C  
ATOM   2220  O   PRO 0 142       5.283 -14.116 -29.735  1.00  0.00      R00  O  
ATOM   2221  CD  PRO 0 142       9.365 -14.954 -27.687  1.00  0.00      R00  C  
ATOM   2222  CB  PRO 0 142       8.271 -13.514 -29.257  1.00  0.00      R00  C  
ATOM   2223  CG  PRO 0 142       9.391 -14.513 -29.118  1.00  0.00      R00  C  
ATOM   2224  HD2 PRO 0 142       9.687 -15.982 -27.521  1.00  0.00           H  
ATOM   2225  HD3 PRO 0 142       9.967 -14.312 -27.043  1.00  0.00           H  
ATOM   2226  HA  PRO 0 142       6.649 -13.233 -27.703  1.00  0.00           H  
ATOM   2227  HB3 PRO 0 142       8.607 -12.521 -28.961  1.00  0.00           H  
ATOM   2228  HB2 PRO 0 142       8.038 -13.433 -30.319  1.00  0.00           H  
ATOM   2229  HG2 PRO 0 142       9.166 -15.377 -29.743  1.00  0.00           H  
ATOM   2230  HG3 PRO 0 142      10.343 -14.130 -29.487  1.00  0.00           H  
ATOM   2231  N   ILE 0 143       6.249 -16.159 -29.356  1.00  0.00      R00  N  
ATOM   2232  CA  ILE 0 143       5.292 -16.914 -30.130  1.00  0.00      R00  C  
ATOM   2233  C   ILE 0 143       4.095 -17.315 -29.166  1.00  0.00      R00  C  
ATOM   2234  O   ILE 0 143       2.965 -17.249 -29.547  1.00  0.00      R00  O  
ATOM   2235  CB  ILE 0 143       5.918 -18.116 -30.803  1.00  0.00      R00  C  
ATOM   2236  CG2 ILE 0 143       5.023 -19.045 -31.527  1.00  0.00      R00  C  
ATOM   2237  CG1 ILE 0 143       6.985 -17.672 -31.819  1.00  0.00      R00  C  
ATOM   2238  CD1 ILE 0 143       6.534 -17.091 -33.120  1.00  0.00      R00  C  
ATOM   2239  H   ILE 0 143       6.843 -16.730 -28.771  1.00  0.00      R00  H  
ATOM   2240  HA  ILE 0 143       4.912 -16.380 -31.001  1.00  0.00           H  
ATOM   2241  HB  ILE 0 143       6.334 -18.798 -30.061  1.00  0.00           H  
ATOM   2242 HG21 ILE 0 143       4.501 -19.644 -30.781  1.00  0.00           H  
ATOM   2243 HG22 ILE 0 143       4.279 -18.449 -32.055  1.00  0.00           H  
ATOM   2244 HG23 ILE 0 143       5.507 -19.696 -32.256  1.00  0.00           H  
ATOM   2245 HG13 ILE 0 143       7.572 -18.563 -32.043  1.00  0.00           H  
ATOM   2246 HG12 ILE 0 143       7.545 -16.856 -31.362  1.00  0.00           H  
ATOM   2247 HD11 ILE 0 143       5.603 -16.531 -33.032  1.00  0.00           H  
ATOM   2248 HD12 ILE 0 143       7.164 -16.306 -33.538  1.00  0.00           H  
ATOM   2249 HD13 ILE 0 143       6.453 -17.879 -33.870  1.00  0.00           H  
ATOM   2250  N   ALA 0 144       4.366 -17.880 -28.009  1.00  0.00      R00  N  
ATOM   2251  CA  ALA 0 144       3.364 -18.482 -27.104  1.00  0.00      R00  C  
ATOM   2252  C   ALA 0 144       2.682 -17.476 -26.213  1.00  0.00      R00  C  
ATOM   2253  O   ALA 0 144       1.962 -17.839 -25.284  1.00  0.00      R00  O  
ATOM   2254  CB  ALA 0 144       4.008 -19.511 -26.140  1.00  0.00      R00  C  
ATOM   2255  H   ALA 0 144       5.295 -17.740 -27.637  1.00  0.00      R00  H  
ATOM   2256  HA  ALA 0 144       2.609 -18.984 -27.709  1.00  0.00           H  
ATOM   2257  HB1 ALA 0 144       5.011 -19.247 -25.806  1.00  0.00           H  
ATOM   2258  HB2 ALA 0 144       3.451 -19.816 -25.254  1.00  0.00           H  
ATOM   2259  HB3 ALA 0 144       4.136 -20.412 -26.739  1.00  0.00           H  
ATOM   2260  N   ALA 0 145       3.201 -16.279 -26.237  1.00  0.00      R00  N  
ATOM   2261  CA  ALA 0 145       2.699 -15.197 -25.372  1.00  0.00      R00  C  
ATOM   2262  C   ALA 0 145       1.217 -15.035 -25.207  1.00  0.00      R00  C  
ATOM   2263  O   ALA 0 145       0.773 -14.943 -24.052  1.00  0.00      R00  O  
ATOM   2264  CB  ALA 0 145       3.332 -13.816 -25.713  1.00  0.00      R00  C  
ATOM   2265  H   ALA 0 145       3.925 -16.060 -26.906  1.00  0.00      R00  H  
ATOM   2266  HA  ALA 0 145       3.072 -15.523 -24.402  1.00  0.00           H  
ATOM   2267  HB1 ALA 0 145       4.155 -13.420 -25.117  1.00  0.00           H  
ATOM   2268  HB2 ALA 0 145       3.778 -13.811 -26.708  1.00  0.00           H  
ATOM   2269  HB3 ALA 0 145       2.635 -12.979 -25.663  1.00  0.00           H  
ATOM   2270  N   PRO 0 146       0.416 -15.154 -26.280  1.00  0.00      R00  N  
ATOM   2271  CA  PRO 0 146      -1.092 -15.089 -26.205  1.00  0.00      R00  C  
ATOM   2272  C   PRO 0 146      -1.772 -16.316 -25.575  1.00  0.00      R00  C  
ATOM   2273  O   PRO 0 146      -2.937 -16.174 -25.193  1.00  0.00      R00  O  
ATOM   2274  CD  PRO 0 146       0.825 -14.948 -27.734  1.00  0.00      R00  C  
ATOM   2275  CB  PRO 0 146      -1.510 -14.859 -27.708  1.00  0.00      R00  C  
ATOM   2276  CG  PRO 0 146      -0.317 -14.230 -28.409  1.00  0.00      R00  C  
ATOM   2277  HD2 PRO 0 146       0.919 -15.945 -28.164  1.00  0.00           H  
ATOM   2278  HD3 PRO 0 146       1.768 -14.406 -27.797  1.00  0.00           H  
ATOM   2279  HA  PRO 0 146      -1.470 -14.197 -25.706  1.00  0.00           H  
ATOM   2280  HB3 PRO 0 146      -2.374 -14.194 -27.712  1.00  0.00           H  
ATOM   2281  HB2 PRO 0 146      -1.835 -15.790 -28.173  1.00  0.00           H  
ATOM   2282  HG2 PRO 0 146      -0.306 -14.464 -29.474  1.00  0.00           H  
ATOM   2283  HG3 PRO 0 146      -0.235 -13.155 -28.253  1.00  0.00           H  
ATOM   2284  N   ARG 0 147      -1.036 -17.341 -25.321  1.00  0.00      R00  N  
ATOM   2285  CA  ARG 0 147      -1.449 -18.590 -24.517  1.00  0.00      R00  C  
ATOM   2286  C   ARG 0 147      -1.200 -18.373 -23.007  1.00  0.00      R00  C  
ATOM   2287  O   ARG 0 147      -1.819 -19.015 -22.196  1.00  0.00      R00  O  
ATOM   2288  CB  ARG 0 147      -0.615 -19.779 -24.941  1.00  0.00      R00  C  
ATOM   2289  CG  ARG 0 147      -0.227 -19.986 -26.428  1.00  0.00      R00  C  
ATOM   2290  CD  ARG 0 147      -0.043 -21.458 -26.943  1.00  0.00      R00  C  
ATOM   2291  NE  ARG 0 147       0.338 -21.541 -28.361  1.00  0.00      R00  N  
ATOM   2292  CZ  ARG 0 147       1.619 -21.867 -28.870  1.00  0.00      R00  C  
ATOM   2293  NH1 ARG 0 147       1.830 -21.838 -30.196  1.00  0.00      R00  N  
ATOM   2294  NH2 ARG 0 147       2.610 -22.268 -28.104  1.00  0.00      R00  N1+
ATOM   2295  H   ARG 0 147      -0.038 -17.297 -25.471  1.00  0.00      R00  H  
ATOM   2296  HE  ARG 0 147      -0.356 -21.173 -28.996  1.00  0.00      R00  H  
ATOM   2297 HH11 ARG 0 147       2.700 -21.975 -30.692  1.00  0.00      R00  H  
ATOM   2298 HH12 ARG 0 147       1.176 -21.422 -30.844  1.00  0.00      R00  H  
ATOM   2299 HH21 ARG 0 147       3.517 -22.454 -28.509  1.00  0.00      R00  H  
ATOM   2300 HH22 ARG 0 147       2.552 -22.604 -27.153  1.00  0.00      R00  H  
ATOM   2301  HA  ARG 0 147      -2.524 -18.675 -24.678  1.00  0.00           H  
ATOM   2302  HB3 ARG 0 147      -1.143 -20.680 -24.628  1.00  0.00           H  
ATOM   2303  HB2 ARG 0 147       0.351 -19.845 -24.441  1.00  0.00           H  
ATOM   2304  HG3 ARG 0 147       0.500 -19.284 -26.835  1.00  0.00           H  
ATOM   2305  HG2 ARG 0 147      -1.107 -19.673 -26.990  1.00  0.00           H  
ATOM   2306  HD3 ARG 0 147      -0.957 -22.050 -26.918  1.00  0.00           H  
ATOM   2307  HD2 ARG 0 147       0.386 -22.100 -26.173  1.00  0.00           H  
ATOM   2308  N   LEU 0 148      -0.286 -17.396 -22.619  1.00  0.00      R00  N  
ATOM   2309  CA  LEU 0 148       0.088 -17.039 -21.245  1.00  0.00      R00  C  
ATOM   2310  C   LEU 0 148      -0.722 -15.734 -20.859  1.00  0.00      R00  C  
ATOM   2311  O   LEU 0 148      -1.322 -15.599 -19.804  1.00  0.00      R00  O  
ATOM   2312  CB  LEU 0 148       1.639 -16.799 -21.019  1.00  0.00      R00  C  
ATOM   2313  CG  LEU 0 148       2.695 -17.795 -21.709  1.00  0.00      R00  C  
ATOM   2314  CD1 LEU 0 148       4.230 -17.437 -21.565  1.00  0.00      R00  C  
ATOM   2315  CD2 LEU 0 148       2.261 -19.230 -21.394  1.00  0.00      R00  C  
ATOM   2316  H   LEU 0 148       0.331 -16.947 -23.280  1.00  0.00      R00  H  
ATOM   2317  HA  LEU 0 148      -0.225 -17.821 -20.553  1.00  0.00           H  
ATOM   2318  HB3 LEU 0 148       1.814 -16.876 -19.946  1.00  0.00           H  
ATOM   2319  HB2 LEU 0 148       1.776 -15.761 -21.323  1.00  0.00           H  
ATOM   2320  HG  LEU 0 148       2.663 -17.617 -22.784  1.00  0.00           H  
ATOM   2321 HD11 LEU 0 148       4.670 -17.495 -22.561  1.00  0.00           H  
ATOM   2322 HD12 LEU 0 148       4.406 -16.447 -21.143  1.00  0.00           H  
ATOM   2323 HD13 LEU 0 148       4.682 -18.286 -21.052  1.00  0.00           H  
ATOM   2324 HD21 LEU 0 148       1.671 -19.622 -22.222  1.00  0.00           H  
ATOM   2325 HD22 LEU 0 148       3.053 -19.891 -21.041  1.00  0.00           H  
ATOM   2326 HD23 LEU 0 148       1.527 -19.303 -20.591  1.00  0.00           H  
ATOM   2327  N   ARG 0 149      -0.710 -14.737 -21.747  1.00  0.00      R00  N  
ATOM   2328  CA  ARG 0 149      -1.305 -13.384 -21.611  1.00  0.00      R00  C  
ATOM   2329  C   ARG 0 149      -2.756 -13.497 -22.068  1.00  0.00      R00  C  
ATOM   2330  O   ARG 0 149      -3.124 -12.986 -23.116  1.00  0.00      R00  O  
ATOM   2331  CB  ARG 0 149      -0.540 -12.297 -22.448  1.00  0.00      R00  C  
ATOM   2332  CG  ARG 0 149       1.015 -12.321 -22.168  1.00  0.00      R00  C  
ATOM   2333  CD  ARG 0 149       1.787 -11.109 -22.723  1.00  0.00      R00  C  
ATOM   2334  NE  ARG 0 149       1.211  -9.910 -22.127  1.00  0.00      R00  N  
ATOM   2335  CZ  ARG 0 149       0.238  -9.134 -22.650  1.00  0.00      R00  C  
ATOM   2336  NH1 ARG 0 149      -0.140  -8.125 -21.854  1.00  0.00      R00  N  
ATOM   2337  NH2 ARG 0 149      -0.328  -9.320 -23.840  1.00  0.00      R00  N1+
ATOM   2338  H   ARG 0 149      -0.105 -14.767 -22.555  1.00  0.00      R00  H  
ATOM   2339  HE  ARG 0 149       1.557  -9.600 -21.230  1.00  0.00      R00  H  
ATOM   2340 HH11 ARG 0 149      -0.823  -7.461 -22.190  1.00  0.00      R00  H  
ATOM   2341 HH12 ARG 0 149       0.284  -7.857 -20.977  1.00  0.00      R00  H  
ATOM   2342 HH21 ARG 0 149      -1.055  -8.691 -24.150  1.00  0.00      R00  H  
ATOM   2343 HH22 ARG 0 149       0.181  -9.838 -24.542  1.00  0.00      R00  H  
ATOM   2344  HA  ARG 0 149      -1.376 -13.075 -20.568  1.00  0.00           H  
ATOM   2345  HB3 ARG 0 149      -1.125 -11.394 -22.272  1.00  0.00           H  
ATOM   2346  HB2 ARG 0 149      -0.691 -12.519 -23.504  1.00  0.00           H  
ATOM   2347  HG3 ARG 0 149       1.452 -13.150 -22.725  1.00  0.00           H  
ATOM   2348  HG2 ARG 0 149       1.281 -12.424 -21.116  1.00  0.00           H  
ATOM   2349  HD3 ARG 0 149       1.614 -10.945 -23.787  1.00  0.00           H  
ATOM   2350  HD2 ARG 0 149       2.842 -11.069 -22.453  1.00  0.00           H  
ATOM   2351  N   THR 0 150      -3.644 -14.248 -21.360  1.00  0.00      R00  N  
ATOM   2352  CA  THR 0 150      -5.019 -14.619 -21.641  1.00  0.00      R00  C  
ATOM   2353  C   THR 0 150      -5.857 -14.809 -20.315  1.00  0.00      R00  C  
ATOM   2354  O   THR 0 150      -5.303 -15.277 -19.334  1.00  0.00      R00  O  
ATOM   2355  CB  THR 0 150      -5.088 -15.921 -22.601  1.00  0.00      R00  C  
ATOM   2356  OG1 THR 0 150      -6.388 -16.293 -22.929  1.00  0.00      R00  O  
ATOM   2357  CG2 THR 0 150      -4.332 -17.119 -22.037  1.00  0.00      R00  C  
ATOM   2358  H   THR 0 150      -3.396 -14.843 -20.582  1.00  0.00      R00  H  
ATOM   2359  HG1 THR 0 150      -6.632 -15.882 -23.761  1.00  0.00      R00  H  
ATOM   2360  HA  THR 0 150      -5.475 -13.963 -22.382  1.00  0.00           H  
ATOM   2361  HB  THR 0 150      -4.699 -15.653 -23.583  1.00  0.00           H  
ATOM   2362 HG21 THR 0 150      -4.741 -17.362 -21.056  1.00  0.00           H  
ATOM   2363 HG22 THR 0 150      -4.432 -17.942 -22.745  1.00  0.00           H  
ATOM   2364 HG23 THR 0 150      -3.263 -17.005 -21.853  1.00  0.00           H  
ATOM   2365  N   PRO 0 151      -7.105 -14.242 -20.330  1.00  0.00      R00  N  
ATOM   2366  CA  PRO 0 151      -7.920 -14.026 -19.111  1.00  0.00      R00  C  
ATOM   2367  C   PRO 0 151      -8.066 -15.154 -18.105  1.00  0.00      R00  C  
ATOM   2368  O   PRO 0 151      -8.250 -14.840 -16.942  1.00  0.00      R00  O  
ATOM   2369  CD  PRO 0 151      -7.799 -13.684 -21.502  1.00  0.00      R00  C  
ATOM   2370  CB  PRO 0 151      -9.235 -13.455 -19.696  1.00  0.00      R00  C  
ATOM   2371  CG  PRO 0 151      -8.879 -12.768 -21.019  1.00  0.00      R00  C  
ATOM   2372  HD2 PRO 0 151      -8.158 -14.505 -22.123  1.00  0.00           H  
ATOM   2373  HD3 PRO 0 151      -7.228 -13.051 -22.182  1.00  0.00           H  
ATOM   2374  HA  PRO 0 151      -7.418 -13.268 -18.509  1.00  0.00           H  
ATOM   2375  HB3 PRO 0 151      -9.931 -12.921 -19.049  1.00  0.00           H  
ATOM   2376  HB2 PRO 0 151      -9.789 -14.313 -20.076  1.00  0.00           H  
ATOM   2377  HG2 PRO 0 151      -9.654 -12.821 -21.784  1.00  0.00           H  
ATOM   2378  HG3 PRO 0 151      -8.518 -11.763 -20.805  1.00  0.00           H  
ATOM   2379  N   PHE 0 152      -8.169 -16.437 -18.604  1.00  0.00      R00  N  
ATOM   2380  CA  PHE 0 152      -8.389 -17.595 -17.680  1.00  0.00      R00  C  
ATOM   2381  C   PHE 0 152      -7.202 -17.817 -16.740  1.00  0.00      R00  C  
ATOM   2382  O   PHE 0 152      -7.454 -18.247 -15.603  1.00  0.00      R00  O  
ATOM   2383  CB  PHE 0 152      -8.825 -18.908 -18.349  1.00  0.00      R00  C  
ATOM   2384  CG  PHE 0 152      -7.740 -19.762 -18.940  1.00  0.00      R00  C  
ATOM   2385  CD1 PHE 0 152      -6.853 -19.355 -19.963  1.00  0.00      R00  C  
ATOM   2386  CD2 PHE 0 152      -7.421 -21.006 -18.310  1.00  0.00      R00  C  
ATOM   2387  CE1 PHE 0 152      -5.888 -20.177 -20.511  1.00  0.00      R00  C  
ATOM   2388  CE2 PHE 0 152      -6.363 -21.795 -18.839  1.00  0.00      R00  C  
ATOM   2389  CZ  PHE 0 152      -5.707 -21.436 -19.956  1.00  0.00      R00  C  
ATOM   2390  H   PHE 0 152      -8.111 -16.599 -19.599  1.00  0.00      R00  H  
ATOM   2391  HA  PHE 0 152      -9.253 -17.325 -17.073  1.00  0.00           H  
ATOM   2392  HB3 PHE 0 152      -9.542 -18.804 -19.163  1.00  0.00           H  
ATOM   2393  HB2 PHE 0 152      -9.384 -19.543 -17.662  1.00  0.00           H  
ATOM   2394  HD1 PHE 0 152      -6.932 -18.397 -20.455  1.00  0.00           H  
ATOM   2395  HD2 PHE 0 152      -7.885 -21.274 -17.372  1.00  0.00           H  
ATOM   2396  HE1 PHE 0 152      -5.309 -19.847 -21.361  1.00  0.00           H  
ATOM   2397  HE2 PHE 0 152      -6.297 -22.765 -18.370  1.00  0.00           H  
ATOM   2398  HZ  PHE 0 152      -5.030 -22.161 -20.381  1.00  0.00           H  
ATOM   2399  N   VAL 0 153      -6.008 -17.566 -17.198  1.00  0.00      R00  N  
ATOM   2400  CA  VAL 0 153      -4.810 -17.548 -16.350  1.00  0.00      R00  C  
ATOM   2401  C   VAL 0 153      -4.915 -16.523 -15.190  1.00  0.00      R00  C  
ATOM   2402  O   VAL 0 153      -4.537 -16.801 -14.046  1.00  0.00      R00  O  
ATOM   2403  CB  VAL 0 153      -3.612 -17.168 -17.246  1.00  0.00      R00  C  
ATOM   2404  CG1 VAL 0 153      -2.235 -17.108 -16.492  1.00  0.00      R00  C  
ATOM   2405  CG2 VAL 0 153      -3.554 -18.204 -18.453  1.00  0.00      R00  C  
ATOM   2406  H   VAL 0 153      -5.671 -17.364 -18.128  1.00  0.00      R00  H  
ATOM   2407  HA  VAL 0 153      -4.638 -18.567 -16.002  1.00  0.00           H  
ATOM   2408  HB  VAL 0 153      -3.780 -16.190 -17.695  1.00  0.00           H  
ATOM   2409 HG11 VAL 0 153      -1.354 -17.297 -17.106  1.00  0.00           H  
ATOM   2410 HG12 VAL 0 153      -2.078 -16.152 -15.993  1.00  0.00           H  
ATOM   2411 HG13 VAL 0 153      -2.185 -17.693 -15.573  1.00  0.00           H  
ATOM   2412 HG21 VAL 0 153      -2.939 -17.714 -19.209  1.00  0.00           H  
ATOM   2413 HG22 VAL 0 153      -3.146 -19.193 -18.245  1.00  0.00           H  
ATOM   2414 HG23 VAL 0 153      -4.485 -18.284 -19.013  1.00  0.00           H  
ATOM   2415  N   SER 0 154      -5.415 -15.319 -15.467  1.00  0.00      R00  N  
ATOM   2416  CA  SER 0 154      -5.491 -14.263 -14.493  1.00  0.00      R00  C  
ATOM   2417  C   SER 0 154      -6.474 -14.377 -13.350  1.00  0.00      R00  C  
ATOM   2418  O   SER 0 154      -6.525 -13.445 -12.526  1.00  0.00      R00  O  
ATOM   2419  CB  SER 0 154      -5.834 -12.962 -15.259  1.00  0.00      R00  C  
ATOM   2420  OG  SER 0 154      -4.684 -12.755 -16.094  1.00  0.00      R00  O  
ATOM   2421  H   SER 0 154      -5.819 -14.959 -16.320  1.00  0.00      R00  H  
ATOM   2422  HG  SER 0 154      -4.503 -11.813 -16.048  1.00  0.00      R00  H  
ATOM   2423  HA  SER 0 154      -4.476 -14.156 -14.112  1.00  0.00           H  
ATOM   2424  HB3 SER 0 154      -6.004 -12.029 -14.721  1.00  0.00           H  
ATOM   2425  HB2 SER 0 154      -6.765 -13.138 -15.798  1.00  0.00           H  
ATOM   2426  N   ARG 0 155      -7.114 -15.535 -13.295  1.00  0.00      R00  N  
ATOM   2427  CA  ARG 0 155      -8.119 -15.906 -12.278  1.00  0.00      R00  C  
ATOM   2428  C   ARG 0 155      -7.644 -17.113 -11.419  1.00  0.00      R00  C  
ATOM   2429  O   ARG 0 155      -8.110 -17.423 -10.339  1.00  0.00      R00  O  
ATOM   2430  CB  ARG 0 155      -9.476 -16.305 -12.924  1.00  0.00      R00  C  
ATOM   2431  CG  ARG 0 155      -9.978 -15.267 -13.891  1.00  0.00      R00  C  
ATOM   2432  CD  ARG 0 155     -11.457 -15.362 -14.414  1.00  0.00      R00  C  
ATOM   2433  NE  ARG 0 155     -12.389 -15.369 -13.281  1.00  0.00      R00  N  
ATOM   2434  CZ  ARG 0 155     -13.721 -15.632 -13.391  1.00  0.00      R00  C  
ATOM   2435  NH1 ARG 0 155     -14.500 -15.552 -12.357  1.00  0.00      R00  N  
ATOM   2436  NH2 ARG 0 155     -14.282 -15.920 -14.546  1.00  0.00      R00  N1+
ATOM   2437  H   ARG 0 155      -6.876 -16.183 -14.033  1.00  0.00      R00  H  
ATOM   2438  HE  ARG 0 155     -11.976 -14.911 -12.481  1.00  0.00      R00  H  
ATOM   2439 HH11 ARG 0 155     -15.488 -15.657 -12.540  1.00  0.00      R00  H  
ATOM   2440 HH12 ARG 0 155     -14.249 -15.136 -11.471  1.00  0.00      R00  H  
ATOM   2441 HH21 ARG 0 155     -15.208 -16.298 -14.690  1.00  0.00      R00  H  
ATOM   2442 HH22 ARG 0 155     -13.742 -15.950 -15.398  1.00  0.00      R00  H  
ATOM   2443  HA  ARG 0 155      -8.430 -15.121 -11.589  1.00  0.00           H  
ATOM   2444  HB3 ARG 0 155     -10.221 -16.641 -12.202  1.00  0.00           H  
ATOM   2445  HB2 ARG 0 155      -9.209 -17.144 -13.566  1.00  0.00           H  
ATOM   2446  HG3 ARG 0 155      -9.366 -15.026 -14.760  1.00  0.00           H  
ATOM   2447  HG2 ARG 0 155      -9.846 -14.324 -13.359  1.00  0.00           H  
ATOM   2448  HD3 ARG 0 155     -11.579 -16.359 -14.837  1.00  0.00           H  
ATOM   2449  HD2 ARG 0 155     -11.772 -14.627 -15.155  1.00  0.00           H  
ATOM   2450  N   ILE 0 156      -6.659 -17.841 -11.950  1.00  0.00      R00  N  
ATOM   2451  CA  ILE 0 156      -6.076 -18.993 -11.296  1.00  0.00      R00  C  
ATOM   2452  C   ILE 0 156      -4.984 -18.543 -10.309  1.00  0.00      R00  C  
ATOM   2453  O   ILE 0 156      -4.873 -18.993  -9.150  1.00  0.00      R00  O  
ATOM   2454  CB  ILE 0 156      -5.555 -20.152 -12.251  1.00  0.00      R00  C  
ATOM   2455  CG2 ILE 0 156      -4.551 -21.197 -11.584  1.00  0.00      R00  C  
ATOM   2456  CG1 ILE 0 156      -6.751 -20.764 -13.033  1.00  0.00      R00  C  
ATOM   2457  CD1 ILE 0 156      -6.381 -21.504 -14.341  1.00  0.00      R00  C  
ATOM   2458  H   ILE 0 156      -6.295 -17.839 -12.892  1.00  0.00      R00  H  
ATOM   2459  HA  ILE 0 156      -6.797 -19.506 -10.659  1.00  0.00           H  
ATOM   2460  HB  ILE 0 156      -5.044 -19.658 -13.078  1.00  0.00           H  
ATOM   2461 HG21 ILE 0 156      -3.627 -20.755 -11.209  1.00  0.00           H  
ATOM   2462 HG22 ILE 0 156      -4.809 -21.880 -10.775  1.00  0.00           H  
ATOM   2463 HG23 ILE 0 156      -4.208 -21.932 -12.312  1.00  0.00           H  
ATOM   2464 HG13 ILE 0 156      -7.553 -20.053 -13.232  1.00  0.00           H  
ATOM   2465 HG12 ILE 0 156      -7.213 -21.508 -12.384  1.00  0.00           H  
ATOM   2466 HD11 ILE 0 156      -5.580 -21.014 -14.896  1.00  0.00           H  
ATOM   2467 HD12 ILE 0 156      -6.072 -22.514 -14.073  1.00  0.00           H  
ATOM   2468 HD13 ILE 0 156      -7.085 -21.642 -15.162  1.00  0.00           H  
ATOM   2469  N   VAL 0 157      -4.237 -17.517 -10.744  1.00  0.00      R00  N  
ATOM   2470  CA  VAL 0 157      -3.161 -16.917  -9.951  1.00  0.00      R00  C  
ATOM   2471  C   VAL 0 157      -3.674 -16.074  -8.769  1.00  0.00      R00  C  
ATOM   2472  O   VAL 0 157      -3.037 -16.117  -7.716  1.00  0.00      R00  O  
ATOM   2473  CB  VAL 0 157      -2.352 -15.979 -10.901  1.00  0.00      R00  C  
ATOM   2474  CG1 VAL 0 157      -1.705 -16.891 -11.929  1.00  0.00      R00  C  
ATOM   2475  CG2 VAL 0 157      -2.964 -14.771 -11.459  1.00  0.00      R00  C  
ATOM   2476  H   VAL 0 157      -4.407 -17.113 -11.654  1.00  0.00      R00  H  
ATOM   2477  HA  VAL 0 157      -2.504 -17.734  -9.654  1.00  0.00           H  
ATOM   2478  HB  VAL 0 157      -1.587 -15.553 -10.252  1.00  0.00           H  
ATOM   2479 HG11 VAL 0 157      -0.921 -16.421 -12.523  1.00  0.00           H  
ATOM   2480 HG12 VAL 0 157      -1.270 -17.643 -11.271  1.00  0.00           H  
ATOM   2481 HG13 VAL 0 157      -2.433 -17.378 -12.578  1.00  0.00           H  
ATOM   2482 HG21 VAL 0 157      -3.141 -14.058 -10.654  1.00  0.00           H  
ATOM   2483 HG22 VAL 0 157      -2.333 -14.228 -12.163  1.00  0.00           H  
ATOM   2484 HG23 VAL 0 157      -3.958 -14.890 -11.891  1.00  0.00           H  
ATOM   2485  N   SER 0 158      -4.803 -15.403  -8.867  1.00  0.00      R00  N  
ATOM   2486  CA  SER 0 158      -5.378 -14.542  -7.888  1.00  0.00      R00  C  
ATOM   2487  C   SER 0 158      -5.721 -15.435  -6.624  1.00  0.00      R00  C  
ATOM   2488  O   SER 0 158      -5.203 -15.243  -5.520  1.00  0.00      R00  O  
ATOM   2489  CB  SER 0 158      -6.618 -13.901  -8.504  1.00  0.00      R00  C  
ATOM   2490  OG  SER 0 158      -7.553 -14.835  -8.993  1.00  0.00      R00  O  
ATOM   2491  H   SER 0 158      -5.321 -15.487  -9.730  1.00  0.00      R00  H  
ATOM   2492  HG  SER 0 158      -8.253 -14.328  -9.412  1.00  0.00      R00  H  
ATOM   2493  HA  SER 0 158      -4.671 -13.741  -7.673  1.00  0.00           H  
ATOM   2494  HB3 SER 0 158      -6.278 -13.166  -9.233  1.00  0.00           H  
ATOM   2495  HB2 SER 0 158      -7.091 -13.384  -7.670  1.00  0.00           H  
ATOM   2496  N   ALA 0 159      -6.536 -16.492  -6.866  1.00  0.00      R00  N  
ATOM   2497  CA  ALA 0 159      -7.084 -17.464  -5.915  1.00  0.00      R00  C  
ATOM   2498  C   ALA 0 159      -5.978 -18.267  -5.199  1.00  0.00      R00  C  
ATOM   2499  O   ALA 0 159      -5.929 -18.398  -3.979  1.00  0.00      R00  O  
ATOM   2500  CB  ALA 0 159      -7.910 -18.462  -6.669  1.00  0.00      R00  C  
ATOM   2501  H   ALA 0 159      -6.950 -16.327  -7.773  1.00  0.00      R00  H  
ATOM   2502  HA  ALA 0 159      -7.694 -16.976  -5.154  1.00  0.00           H  
ATOM   2503  HB1 ALA 0 159      -8.199 -19.214  -5.934  1.00  0.00           H  
ATOM   2504  HB2 ALA 0 159      -8.847 -18.005  -6.988  1.00  0.00           H  
ATOM   2505  HB3 ALA 0 159      -7.438 -18.812  -7.587  1.00  0.00           H  
ATOM   2506  N   ALA 0 160      -4.981 -18.651  -6.018  1.00  0.00      R00  N  
ATOM   2507  CA  ALA 0 160      -3.768 -19.320  -5.545  1.00  0.00      R00  C  
ATOM   2508  C   ALA 0 160      -2.960 -18.416  -4.545  1.00  0.00      R00  C  
ATOM   2509  O   ALA 0 160      -2.651 -18.783  -3.387  1.00  0.00      R00  O  
ATOM   2510  CB  ALA 0 160      -3.034 -19.742  -6.747  1.00  0.00      R00  C  
ATOM   2511  H   ALA 0 160      -5.021 -18.591  -7.026  1.00  0.00      R00  H  
ATOM   2512  HA  ALA 0 160      -4.029 -20.252  -5.044  1.00  0.00           H  
ATOM   2513  HB1 ALA 0 160      -2.030 -20.047  -6.451  1.00  0.00           H  
ATOM   2514  HB2 ALA 0 160      -3.669 -20.528  -7.156  1.00  0.00           H  
ATOM   2515  HB3 ALA 0 160      -2.857 -18.906  -7.423  1.00  0.00           H  
ATOM   2516  N   ALA 0 161      -2.635 -17.211  -4.993  1.00  0.00      R00  N  
ATOM   2517  CA  ALA 0 161      -1.949 -16.172  -4.266  1.00  0.00      R00  C  
ATOM   2518  C   ALA 0 161      -2.662 -15.739  -2.944  1.00  0.00      R00  C  
ATOM   2519  O   ALA 0 161      -1.945 -15.710  -1.887  1.00  0.00      R00  O  
ATOM   2520  CB  ALA 0 161      -1.589 -14.855  -5.100  1.00  0.00      R00  C  
ATOM   2521  H   ALA 0 161      -2.901 -16.890  -5.913  1.00  0.00      R00  H  
ATOM   2522  HA  ALA 0 161      -0.999 -16.614  -3.965  1.00  0.00           H  
ATOM   2523  HB1 ALA 0 161      -0.764 -14.313  -4.636  1.00  0.00           H  
ATOM   2524  HB2 ALA 0 161      -1.246 -15.015  -6.122  1.00  0.00           H  
ATOM   2525  HB3 ALA 0 161      -2.528 -14.301  -5.096  1.00  0.00           H  
ATOM   2526  N   TRP 0 162      -3.982 -15.475  -2.953  1.00  0.00      R00  N  
ATOM   2527  CA  TRP 0 162      -4.856 -15.302  -1.791  1.00  0.00      R00  C  
ATOM   2528  C   TRP 0 162      -4.830 -16.491  -0.824  1.00  0.00      R00  C  
ATOM   2529  O   TRP 0 162      -4.699 -16.265   0.401  1.00  0.00      R00  O  
ATOM   2530  CB  TRP 0 162      -6.234 -15.123  -2.397  1.00  0.00      R00  C  
ATOM   2531  CG  TRP 0 162      -7.383 -14.974  -1.493  1.00  0.00      R00  C  
ATOM   2532  CD2 TRP 0 162      -7.904 -13.760  -0.877  1.00  0.00      R00  C  
ATOM   2533  CE2 TRP 0 162      -8.898 -14.065   0.108  1.00  0.00      R00  C  
ATOM   2534  CE3 TRP 0 162      -7.603 -12.331  -0.964  1.00  0.00      R00  C  
ATOM   2535  CD1 TRP 0 162      -8.102 -15.972  -0.912  1.00  0.00      R00  C  
ATOM   2536  NE1 TRP 0 162      -8.974 -15.415   0.002  1.00  0.00      R00  N  
ATOM   2537  CZ2 TRP 0 162      -9.517 -13.130   0.949  1.00  0.00      R00  C  
ATOM   2538  CZ3 TRP 0 162      -8.260 -11.386  -0.134  1.00  0.00      R00  C  
ATOM   2539  CH2 TRP 0 162      -9.128 -11.768   0.902  1.00  0.00      R00  C  
ATOM   2540  H   TRP 0 162      -4.370 -15.320  -3.872  1.00  0.00      R00  H  
ATOM   2541  HE1 TRP 0 162      -9.477 -16.056   0.599  1.00  0.00      R00  H  
ATOM   2542  HA  TRP 0 162      -4.538 -14.373  -1.318  1.00  0.00           H  
ATOM   2543  HB3 TRP 0 162      -6.339 -15.983  -3.059  1.00  0.00           H  
ATOM   2544  HB2 TRP 0 162      -6.341 -14.358  -3.166  1.00  0.00           H  
ATOM   2545  HE3 TRP 0 162      -6.902 -12.000  -1.716  1.00  0.00           H  
ATOM   2546  HD1 TRP 0 162      -7.967 -17.042  -0.969  1.00  0.00           H  
ATOM   2547  HZ2 TRP 0 162     -10.199 -13.463   1.717  1.00  0.00           H  
ATOM   2548  HZ3 TRP 0 162      -7.934 -10.358  -0.193  1.00  0.00           H  
ATOM   2549  HH2 TRP 0 162      -9.506 -11.073   1.637  1.00  0.00           H  
ATOM   2550  N   THR 0 163      -5.003 -17.707  -1.296  1.00  0.00      R00  N  
ATOM   2551  CA  THR 0 163      -4.810 -18.922  -0.476  1.00  0.00      R00  C  
ATOM   2552  C   THR 0 163      -3.349 -19.097   0.097  1.00  0.00      R00  C  
ATOM   2553  O   THR 0 163      -3.307 -19.389   1.299  1.00  0.00      R00  O  
ATOM   2554  CB  THR 0 163      -5.416 -20.245  -1.107  1.00  0.00      R00  C  
ATOM   2555  OG1 THR 0 163      -4.908 -20.480  -2.377  1.00  0.00      R00  O  
ATOM   2556  CG2 THR 0 163      -6.916 -20.186  -1.185  1.00  0.00      R00  C  
ATOM   2557  H   THR 0 163      -5.177 -17.793  -2.287  1.00  0.00      R00  H  
ATOM   2558  HG1 THR 0 163      -5.106 -19.738  -2.952  1.00  0.00      R00  H  
ATOM   2559  HA  THR 0 163      -5.474 -18.817   0.382  1.00  0.00           H  
ATOM   2560  HB  THR 0 163      -5.210 -21.107  -0.471  1.00  0.00           H  
ATOM   2561 HG21 THR 0 163      -7.288 -21.132  -1.579  1.00  0.00           H  
ATOM   2562 HG22 THR 0 163      -7.381 -20.116  -0.202  1.00  0.00           H  
ATOM   2563 HG23 THR 0 163      -7.334 -19.410  -1.827  1.00  0.00           H  
ATOM   2564  N   ALA 0 164      -2.305 -18.866  -0.668  1.00  0.00      R00  N  
ATOM   2565  CA  ALA 0 164      -0.939 -18.807  -0.085  1.00  0.00      R00  C  
ATOM   2566  C   ALA 0 164      -0.790 -17.619   0.938  1.00  0.00      R00  C  
ATOM   2567  O   ALA 0 164      -0.057 -17.808   1.870  1.00  0.00      R00  O  
ATOM   2568  CB  ALA 0 164       0.099 -18.733  -1.248  1.00  0.00      R00  C  
ATOM   2569  H   ALA 0 164      -2.550 -18.821  -1.647  1.00  0.00      R00  H  
ATOM   2570  HA  ALA 0 164      -0.731 -19.776   0.368  1.00  0.00           H  
ATOM   2571  HB1 ALA 0 164       0.168 -17.865  -1.904  1.00  0.00           H  
ATOM   2572  HB2 ALA 0 164       1.095 -18.871  -0.828  1.00  0.00           H  
ATOM   2573  HB3 ALA 0 164      -0.006 -19.618  -1.876  1.00  0.00           H  
ATOM   2574  N   SER 0 165      -1.520 -16.535   0.730  1.00  0.00      R00  N  
ATOM   2575  CA  SER 0 165      -1.468 -15.331   1.622  1.00  0.00      R00  C  
ATOM   2576  C   SER 0 165      -2.294 -15.455   2.808  1.00  0.00      R00  C  
ATOM   2577  O   SER 0 165      -1.982 -14.820   3.796  1.00  0.00      R00  O  
ATOM   2578  CB  SER 0 165      -1.926 -14.135   0.724  1.00  0.00      R00  C  
ATOM   2579  OG  SER 0 165      -0.900 -13.774  -0.342  1.00  0.00      R00  O  
ATOM   2580  H   SER 0 165      -1.853 -16.278  -0.189  1.00  0.00      R00  H  
ATOM   2581  HG  SER 0 165      -0.952 -14.489  -0.980  1.00  0.00      R00  H  
ATOM   2582  HA  SER 0 165      -0.452 -15.061   1.910  1.00  0.00           H  
ATOM   2583  HB3 SER 0 165      -2.070 -13.217   1.295  1.00  0.00           H  
ATOM   2584  HB2 SER 0 165      -2.880 -14.354   0.245  1.00  0.00           H  
ATOM   2585  N   ALA 0 166      -3.297 -16.362   2.743  1.00  0.00      R00  N  
ATOM   2586  CA  ALA 0 166      -4.107 -16.872   3.838  1.00  0.00      R00  C  
ATOM   2587  C   ALA 0 166      -3.404 -17.991   4.581  1.00  0.00      R00  C  
ATOM   2588  O   ALA 0 166      -3.633 -18.049   5.756  1.00  0.00      R00  O  
ATOM   2589  CB  ALA 0 166      -5.505 -17.256   3.381  1.00  0.00      R00  C  
ATOM   2590  H   ALA 0 166      -3.426 -16.832   1.858  1.00  0.00      R00  H  
ATOM   2591  HA  ALA 0 166      -4.139 -15.979   4.463  1.00  0.00           H  
ATOM   2592  HB1 ALA 0 166      -5.865 -16.596   2.592  1.00  0.00           H  
ATOM   2593  HB2 ALA 0 166      -5.549 -18.283   3.018  1.00  0.00           H  
ATOM   2594  HB3 ALA 0 166      -6.228 -17.076   4.177  1.00  0.00           H  
ATOM   2595  N   LEU 0 167      -2.591 -18.803   3.946  1.00  0.00      R00  N  
ATOM   2596  CA  LEU 0 167      -1.683 -19.793   4.546  1.00  0.00      R00  C  
ATOM   2597  C   LEU 0 167      -0.684 -19.199   5.493  1.00  0.00      R00  C  
ATOM   2598  O   LEU 0 167      -0.587 -19.705   6.622  1.00  0.00      R00  O  
ATOM   2599  CB  LEU 0 167      -1.061 -20.752   3.526  1.00  0.00      R00  C  
ATOM   2600  CG  LEU 0 167      -0.544 -22.070   4.240  1.00  0.00      R00  C  
ATOM   2601  CD1 LEU 0 167      -1.444 -22.797   5.242  1.00  0.00      R00  C  
ATOM   2602  CD2 LEU 0 167       0.190 -23.065   3.361  1.00  0.00      R00  C  
ATOM   2603  H   LEU 0 167      -2.619 -18.749   2.938  1.00  0.00      R00  H  
ATOM   2604  HA  LEU 0 167      -2.356 -20.324   5.219  1.00  0.00           H  
ATOM   2605  HB3 LEU 0 167      -0.218 -20.328   2.981  1.00  0.00           H  
ATOM   2606  HB2 LEU 0 167      -1.822 -21.092   2.823  1.00  0.00           H  
ATOM   2607  HG  LEU 0 167       0.206 -21.598   4.875  1.00  0.00           H  
ATOM   2608 HD11 LEU 0 167      -1.291 -23.876   5.290  1.00  0.00           H  
ATOM   2609 HD12 LEU 0 167      -1.277 -22.389   6.239  1.00  0.00           H  
ATOM   2610 HD13 LEU 0 167      -2.498 -22.681   4.992  1.00  0.00           H  
ATOM   2611 HD21 LEU 0 167       0.306 -22.750   2.324  1.00  0.00           H  
ATOM   2612 HD22 LEU 0 167       1.213 -23.170   3.724  1.00  0.00           H  
ATOM   2613 HD23 LEU 0 167      -0.187 -24.076   3.208  1.00  0.00           H  
ATOM   2614  N   VAL 0 168       0.072 -18.127   5.171  1.00  0.00      R00  N  
ATOM   2615  CA  VAL 0 168       1.055 -17.539   6.132  1.00  0.00      R00  C  
ATOM   2616  C   VAL 0 168       0.327 -17.048   7.367  1.00  0.00      R00  C  
ATOM   2617  O   VAL 0 168       0.973 -17.046   8.409  1.00  0.00      R00  O  
ATOM   2618  CB  VAL 0 168       1.892 -16.329   5.541  1.00  0.00      R00  C  
ATOM   2619  CG1 VAL 0 168       2.694 -16.758   4.307  1.00  0.00      R00  C  
ATOM   2620  CG2 VAL 0 168       1.122 -15.097   5.063  1.00  0.00      R00  C  
ATOM   2621  H   VAL 0 168      -0.187 -17.597   4.351  1.00  0.00      R00  H  
ATOM   2622  HA  VAL 0 168       1.859 -18.231   6.382  1.00  0.00           H  
ATOM   2623  HB  VAL 0 168       2.625 -15.951   6.253  1.00  0.00           H  
ATOM   2624 HG11 VAL 0 168       3.222 -15.974   3.763  1.00  0.00           H  
ATOM   2625 HG12 VAL 0 168       3.337 -17.596   4.573  1.00  0.00           H  
ATOM   2626 HG13 VAL 0 168       2.108 -17.209   3.506  1.00  0.00           H  
ATOM   2627 HG21 VAL 0 168       0.434 -14.759   5.838  1.00  0.00           H  
ATOM   2628 HG22 VAL 0 168       1.870 -14.309   4.977  1.00  0.00           H  
ATOM   2629 HG23 VAL 0 168       0.540 -15.199   4.147  1.00  0.00           H  
ATOM   2630  N   MET 0 169      -0.972 -16.663   7.283  1.00  0.00      R00  N  
ATOM   2631  CA  MET 0 169      -1.811 -16.271   8.495  1.00  0.00      R00  C  
ATOM   2632  C   MET 0 169      -2.475 -17.347   9.333  1.00  0.00      R00  C  
ATOM   2633  O   MET 0 169      -3.015 -17.061  10.404  1.00  0.00      R00  O  
ATOM   2634  CB  MET 0 169      -2.740 -15.008   8.211  1.00  0.00      R00  C  
ATOM   2635  CG  MET 0 169      -2.183 -13.841   7.392  1.00  0.00      R00  C  
ATOM   2636  SD  MET 0 169      -3.460 -12.525   7.482  1.00  0.00      R00  S  
ATOM   2637  CE  MET 0 169      -2.680 -11.562   8.787  1.00  0.00      R00  C  
ATOM   2638  H   MET 0 169      -1.462 -17.068   6.498  1.00  0.00      R00  H  
ATOM   2639  HA  MET 0 169      -1.005 -15.828   9.079  1.00  0.00           H  
ATOM   2640  HB3 MET 0 169      -2.971 -14.557   9.176  1.00  0.00           H  
ATOM   2641  HB2 MET 0 169      -3.598 -15.436   7.692  1.00  0.00           H  
ATOM   2642  HG3 MET 0 169      -1.946 -14.078   6.355  1.00  0.00           H  
ATOM   2643  HG2 MET 0 169      -1.261 -13.363   7.723  1.00  0.00           H  
ATOM   2644  HE1 MET 0 169      -2.064 -10.799   8.312  1.00  0.00           H  
ATOM   2645  HE2 MET 0 169      -3.422 -11.118   9.451  1.00  0.00           H  
ATOM   2646  HE3 MET 0 169      -2.023 -12.135   9.441  1.00  0.00           H  
ATOM   2647  N   THR 0 170      -2.459 -18.574   8.856  1.00  0.00      R00  N  
ATOM   2648  CA  THR 0 170      -3.038 -19.722   9.581  1.00  0.00      R00  C  
ATOM   2649  C   THR 0 170      -2.609 -19.965  11.127  1.00  0.00      R00  C  
ATOM   2650  O   THR 0 170      -3.559 -20.264  11.898  1.00  0.00      R00  O  
ATOM   2651  CB  THR 0 170      -3.088 -21.049   8.751  1.00  0.00      R00  C  
ATOM   2652  OG1 THR 0 170      -1.782 -21.472   8.479  1.00  0.00      R00  O  
ATOM   2653  CG2 THR 0 170      -3.965 -21.203   7.557  1.00  0.00      R00  C  
ATOM   2654  H   THR 0 170      -1.829 -18.849   8.116  1.00  0.00      R00  H  
ATOM   2655  HG1 THR 0 170      -1.230 -20.727   8.229  1.00  0.00      R00  H  
ATOM   2656  HA  THR 0 170      -4.108 -19.516   9.578  1.00  0.00           H  
ATOM   2657  HB  THR 0 170      -3.410 -21.874   9.387  1.00  0.00           H  
ATOM   2658 HG21 THR 0 170      -5.018 -21.173   7.835  1.00  0.00           H  
ATOM   2659 HG22 THR 0 170      -3.734 -20.671   6.634  1.00  0.00           H  
ATOM   2660 HG23 THR 0 170      -3.945 -22.262   7.301  1.00  0.00           H  
ATOM   2661  N   PRO 0 171      -1.329 -19.687  11.490  1.00  0.00      R00  N  
ATOM   2662  CA  PRO 0 171      -1.001 -19.676  12.874  1.00  0.00      R00  C  
ATOM   2663  C   PRO 0 171      -1.667 -18.626  13.781  1.00  0.00      R00  C  
ATOM   2664  O   PRO 0 171      -2.084 -18.892  14.925  1.00  0.00      R00  O  
ATOM   2665  CD  PRO 0 171      -0.196 -19.871  10.701  1.00  0.00      R00  C  
ATOM   2666  CB  PRO 0 171       0.579 -19.689  12.964  1.00  0.00      R00  C  
ATOM   2667  CG  PRO 0 171       0.900 -19.264  11.563  1.00  0.00      R00  C  
ATOM   2668  HD2 PRO 0 171      -0.222 -19.271   9.792  1.00  0.00           H  
ATOM   2669  HD3 PRO 0 171       0.038 -20.914  10.490  1.00  0.00           H  
ATOM   2670  HA  PRO 0 171      -1.369 -20.586  13.348  1.00  0.00           H  
ATOM   2671  HB3 PRO 0 171       0.938 -20.634  13.371  1.00  0.00           H  
ATOM   2672  HB2 PRO 0 171       0.805 -18.911  13.693  1.00  0.00           H  
ATOM   2673  HG2 PRO 0 171       0.802 -18.179  11.562  1.00  0.00           H  
ATOM   2674  HG3 PRO 0 171       1.928 -19.501  11.288  1.00  0.00           H  
ATOM   2675  N   ILE 0 172      -1.947 -17.439  13.271  1.00  0.00      R00  N  
ATOM   2676  CA  ILE 0 172      -2.465 -16.265  13.942  1.00  0.00      R00  C  
ATOM   2677  C   ILE 0 172      -3.965 -16.331  13.987  1.00  0.00      R00  C  
ATOM   2678  O   ILE 0 172      -4.522 -15.825  14.945  1.00  0.00      R00  O  
ATOM   2679  CB  ILE 0 172      -2.002 -15.016  13.178  1.00  0.00      R00  C  
ATOM   2680  CG2 ILE 0 172      -2.246 -13.738  13.907  1.00  0.00      R00  C  
ATOM   2681  CG1 ILE 0 172      -0.537 -15.133  12.757  1.00  0.00      R00  C  
ATOM   2682  CD1 ILE 0 172       0.025 -14.130  11.737  1.00  0.00      R00  C  
ATOM   2683  H   ILE 0 172      -1.656 -17.337  12.309  1.00  0.00      R00  H  
ATOM   2684  HA  ILE 0 172      -2.108 -16.178  14.968  1.00  0.00           H  
ATOM   2685  HB  ILE 0 172      -2.634 -15.043  12.290  1.00  0.00           H  
ATOM   2686 HG21 ILE 0 172      -3.198 -13.679  14.435  1.00  0.00           H  
ATOM   2687 HG22 ILE 0 172      -1.498 -13.697  14.699  1.00  0.00           H  
ATOM   2688 HG23 ILE 0 172      -2.126 -12.851  13.284  1.00  0.00           H  
ATOM   2689 HG13 ILE 0 172      -0.363 -16.110  12.306  1.00  0.00           H  
ATOM   2690 HG12 ILE 0 172       0.104 -15.234  13.633  1.00  0.00           H  
ATOM   2691 HD11 ILE 0 172      -0.684 -13.307  11.648  1.00  0.00           H  
ATOM   2692 HD12 ILE 0 172       1.058 -13.848  11.942  1.00  0.00           H  
ATOM   2693 HD13 ILE 0 172      -0.025 -14.623  10.766  1.00  0.00           H  
ATOM   2694  N   PHE 0 173      -4.596 -16.909  12.939  1.00  0.00      R00  N  
ATOM   2695  CA  PHE 0 173      -5.976 -17.331  12.778  1.00  0.00      R00  C  
ATOM   2696  C   PHE 0 173      -6.274 -18.433  13.796  1.00  0.00      R00  C  
ATOM   2697  O   PHE 0 173      -7.385 -18.504  14.277  1.00  0.00      R00  O  
ATOM   2698  CB  PHE 0 173      -6.298 -17.744  11.327  1.00  0.00      R00  C  
ATOM   2699  CG  PHE 0 173      -6.227 -16.765  10.162  1.00  0.00      R00  C  
ATOM   2700  CD1 PHE 0 173      -6.380 -17.302   8.868  1.00  0.00      R00  C  
ATOM   2701  CD2 PHE 0 173      -6.022 -15.361  10.328  1.00  0.00      R00  C  
ATOM   2702  CE1 PHE 0 173      -6.211 -16.471   7.788  1.00  0.00      R00  C  
ATOM   2703  CE2 PHE 0 173      -6.157 -14.547   9.187  1.00  0.00      R00  C  
ATOM   2704  CZ  PHE 0 173      -6.177 -15.096   7.897  1.00  0.00      R00  C  
ATOM   2705  H   PHE 0 173      -3.970 -17.158  12.186  1.00  0.00      R00  H  
ATOM   2706  HA  PHE 0 173      -6.579 -16.467  13.057  1.00  0.00           H  
ATOM   2707  HB3 PHE 0 173      -7.285 -18.187  11.191  1.00  0.00           H  
ATOM   2708  HB2 PHE 0 173      -5.580 -18.555  11.205  1.00  0.00           H  
ATOM   2709  HD1 PHE 0 173      -6.681 -18.332   8.746  1.00  0.00           H  
ATOM   2710  HD2 PHE 0 173      -5.900 -15.045  11.353  1.00  0.00           H  
ATOM   2711  HE1 PHE 0 173      -6.210 -16.881   6.789  1.00  0.00           H  
ATOM   2712  HE2 PHE 0 173      -6.161 -13.480   9.350  1.00  0.00           H  
ATOM   2713  HZ  PHE 0 173      -6.189 -14.490   7.002  1.00  0.00           H  
ATOM   2714  N   MET 0 174      -5.241 -19.305  14.100  1.00  0.00      R00  N  
ATOM   2715  CA  MET 0 174      -5.360 -20.308  15.116  1.00  0.00      R00  C  
ATOM   2716  C   MET 0 174      -5.372 -19.588  16.499  1.00  0.00      R00  C  
ATOM   2717  O   MET 0 174      -6.301 -19.659  17.270  1.00  0.00      R00  O  
ATOM   2718  CB  MET 0 174      -4.258 -21.354  14.845  1.00  0.00      R00  C  
ATOM   2719  CG  MET 0 174      -4.194 -22.376  16.090  1.00  0.00      R00  C  
ATOM   2720  SD  MET 0 174      -3.309 -23.939  15.581  1.00  0.00      R00  S  
ATOM   2721  CE  MET 0 174      -3.764 -25.106  16.841  1.00  0.00      R00  C  
ATOM   2722  H   MET 0 174      -4.422 -19.253  13.511  1.00  0.00      R00  H  
ATOM   2723  HA  MET 0 174      -6.323 -20.772  14.899  1.00  0.00           H  
ATOM   2724  HB3 MET 0 174      -3.272 -20.908  14.713  1.00  0.00           H  
ATOM   2725  HB2 MET 0 174      -4.550 -21.921  13.961  1.00  0.00           H  
ATOM   2726  HG3 MET 0 174      -5.258 -22.558  16.236  1.00  0.00           H  
ATOM   2727  HG2 MET 0 174      -3.675 -22.011  16.977  1.00  0.00           H  
ATOM   2728  HE1 MET 0 174      -3.787 -24.665  17.838  1.00  0.00           H  
ATOM   2729  HE2 MET 0 174      -4.723 -25.482  16.484  1.00  0.00           H  
ATOM   2730  HE3 MET 0 174      -3.017 -25.883  17.000  1.00  0.00           H  
ATOM   2731  N   TYR 0 175      -4.228 -18.862  16.798  1.00  0.00      R00  N  
ATOM   2732  CA  TYR 0 175      -4.063 -18.073  18.009  1.00  0.00      R00  C  
ATOM   2733  C   TYR 0 175      -2.996 -16.927  17.952  1.00  0.00      R00  C  
ATOM   2734  O   TYR 0 175      -1.959 -17.073  17.342  1.00  0.00      R00  O  
ATOM   2735  CB  TYR 0 175      -3.833 -18.942  19.286  1.00  0.00      R00  C  
ATOM   2736  CG  TYR 0 175      -2.997 -20.234  19.223  1.00  0.00      R00  C  
ATOM   2737  CD1 TYR 0 175      -1.961 -20.365  18.316  1.00  0.00      R00  C  
ATOM   2738  CE1 TYR 0 175      -1.203 -21.519  18.343  1.00  0.00      R00  C  
ATOM   2739  CD2 TYR 0 175      -3.295 -21.253  20.177  1.00  0.00      R00  C  
ATOM   2740  CE2 TYR 0 175      -2.487 -22.486  20.136  1.00  0.00      R00  C  
ATOM   2741  CZ  TYR 0 175      -1.407 -22.588  19.226  1.00  0.00      R00  C  
ATOM   2742  OH  TYR 0 175      -0.721 -23.727  19.133  1.00  0.00      R00  O  
ATOM   2743  H   TYR 0 175      -3.445 -18.947  16.165  1.00  0.00      R00  H  
ATOM   2744  HH  TYR 0 175      -0.857 -24.374  19.828  1.00  0.00      R00  H  
ATOM   2745  HA  TYR 0 175      -5.004 -17.540  18.146  1.00  0.00           H  
ATOM   2746  HB3 TYR 0 175      -4.789 -19.274  19.693  1.00  0.00           H  
ATOM   2747  HB2 TYR 0 175      -3.641 -18.324  20.163  1.00  0.00           H  
ATOM   2748  HD1 TYR 0 175      -1.783 -19.619  17.556  1.00  0.00           H  
ATOM   2749  HE1 TYR 0 175      -0.366 -21.606  17.666  1.00  0.00           H  
ATOM   2750  HD2 TYR 0 175      -4.154 -21.171  20.826  1.00  0.00           H  
ATOM   2751  HE2 TYR 0 175      -2.657 -23.324  20.796  1.00  0.00           H  
ATOM   2752  N   THR 0 176      -3.335 -15.840  18.659  1.00  0.00      R00  N  
ATOM   2753  CA  THR 0 176      -2.506 -14.696  18.624  1.00  0.00      R00  C  
ATOM   2754  C   THR 0 176      -2.447 -14.034  20.035  1.00  0.00      R00  C  
ATOM   2755  O   THR 0 176      -3.126 -14.439  20.971  1.00  0.00      R00  O  
ATOM   2756  CB  THR 0 176      -2.772 -13.847  17.310  1.00  0.00      R00  C  
ATOM   2757  OG1 THR 0 176      -1.964 -12.738  17.261  1.00  0.00      R00  O  
ATOM   2758  CG2 THR 0 176      -4.190 -13.185  17.358  1.00  0.00      R00  C  
ATOM   2759  H   THR 0 176      -4.211 -15.812  19.161  1.00  0.00      R00  H  
ATOM   2760  HG1 THR 0 176      -1.075 -12.963  16.979  1.00  0.00      R00  H  
ATOM   2761  HA  THR 0 176      -1.472 -15.040  18.638  1.00  0.00           H  
ATOM   2762  HB  THR 0 176      -2.769 -14.404  16.374  1.00  0.00           H  
ATOM   2763 HG21 THR 0 176      -5.023 -13.874  17.218  1.00  0.00           H  
ATOM   2764 HG22 THR 0 176      -4.480 -12.627  18.248  1.00  0.00           H  
ATOM   2765 HG23 THR 0 176      -4.157 -12.420  16.582  1.00  0.00           H  
ATOM   2766  N   THR 0 177      -1.497 -13.061  20.153  1.00  0.00      R00  N  
ATOM   2767  CA  THR 0 177      -0.967 -12.553  21.437  1.00  0.00      R00  C  
ATOM   2768  C   THR 0 177      -1.606 -11.170  21.832  1.00  0.00      R00  C  
ATOM   2769  O   THR 0 177      -1.245 -10.701  22.896  1.00  0.00      R00  O  
ATOM   2770  CB  THR 0 177       0.521 -12.319  21.208  1.00  0.00      R00  C  
ATOM   2771  OG1 THR 0 177       0.710 -11.589  20.017  1.00  0.00      R00  O  
ATOM   2772  CG2 THR 0 177       1.424 -13.539  21.101  1.00  0.00      R00  C  
ATOM   2773  H   THR 0 177      -0.917 -12.764  19.381  1.00  0.00      R00  H  
ATOM   2774  HG1 THR 0 177       1.648 -11.425  19.893  1.00  0.00      R00  H  
ATOM   2775  HA  THR 0 177      -0.976 -13.247  22.277  1.00  0.00           H  
ATOM   2776  HB  THR 0 177       0.928 -11.691  22.000  1.00  0.00           H  
ATOM   2777 HG21 THR 0 177       1.180 -14.208  20.276  1.00  0.00           H  
ATOM   2778 HG22 THR 0 177       2.489 -13.307  21.104  1.00  0.00           H  
ATOM   2779 HG23 THR 0 177       1.328 -14.170  21.985  1.00  0.00           H  
ATOM   2780  N   LEU 0 178      -2.651 -10.705  21.141  1.00  0.00      R00  N  
ATOM   2781  CA  LEU 0 178      -3.346  -9.440  21.295  1.00  0.00      R00  C  
ATOM   2782  C   LEU 0 178      -4.196  -9.368  22.554  1.00  0.00      R00  C  
ATOM   2783  O   LEU 0 178      -4.944  -8.414  22.698  1.00  0.00      R00  O  
ATOM   2784  CB  LEU 0 178      -4.253  -9.261  19.992  1.00  0.00      R00  C  
ATOM   2785  CG  LEU 0 178      -3.517  -8.978  18.646  1.00  0.00      R00  C  
ATOM   2786  CD1 LEU 0 178      -4.465  -8.854  17.472  1.00  0.00      R00  C  
ATOM   2787  CD2 LEU 0 178      -2.626  -7.666  18.688  1.00  0.00      R00  C  
ATOM   2788  H   LEU 0 178      -3.029 -11.308  20.424  1.00  0.00      R00  H  
ATOM   2789  HA  LEU 0 178      -2.560  -8.684  21.288  1.00  0.00           H  
ATOM   2790  HB3 LEU 0 178      -4.907  -8.409  20.178  1.00  0.00           H  
ATOM   2791  HB2 LEU 0 178      -4.987 -10.060  19.887  1.00  0.00           H  
ATOM   2792  HG  LEU 0 178      -2.946  -9.888  18.460  1.00  0.00           H  
ATOM   2793 HD11 LEU 0 178      -4.153  -8.197  16.660  1.00  0.00           H  
ATOM   2794 HD12 LEU 0 178      -4.666  -9.807  16.982  1.00  0.00           H  
ATOM   2795 HD13 LEU 0 178      -5.459  -8.459  17.680  1.00  0.00           H  
ATOM   2796 HD21 LEU 0 178      -2.704  -7.033  17.803  1.00  0.00           H  
ATOM   2797 HD22 LEU 0 178      -3.028  -7.064  19.503  1.00  0.00           H  
ATOM   2798 HD23 LEU 0 178      -1.582  -7.892  18.903  1.00  0.00           H  
ATOM   2799  N   ILE 0 179      -4.158 -10.425  23.403  1.00  0.00      R00  N  
ATOM   2800  CA  ILE 0 179      -4.963 -10.721  24.603  1.00  0.00      R00  C  
ATOM   2801  C   ILE 0 179      -4.857  -9.696  25.746  1.00  0.00      R00  C  
ATOM   2802  O   ILE 0 179      -5.413  -9.995  26.786  1.00  0.00      R00  O  
ATOM   2803  CB  ILE 0 179      -4.526 -12.177  25.084  1.00  0.00      R00  C  
ATOM   2804  CG2 ILE 0 179      -4.753 -13.318  23.998  1.00  0.00      R00  C  
ATOM   2805  CG1 ILE 0 179      -3.152 -12.328  25.765  1.00  0.00      R00  C  
ATOM   2806  CD1 ILE 0 179      -3.159 -13.535  26.676  1.00  0.00      R00  C  
ATOM   2807  H   ILE 0 179      -3.505 -11.185  23.272  1.00  0.00      R00  H  
ATOM   2808  HA  ILE 0 179      -5.986 -10.840  24.247  1.00  0.00           H  
ATOM   2809  HB  ILE 0 179      -5.247 -12.411  25.867  1.00  0.00           H  
ATOM   2810 HG21 ILE 0 179      -4.138 -13.058  23.137  1.00  0.00           H  
ATOM   2811 HG22 ILE 0 179      -4.348 -14.278  24.315  1.00  0.00           H  
ATOM   2812 HG23 ILE 0 179      -5.733 -13.669  23.674  1.00  0.00           H  
ATOM   2813 HG13 ILE 0 179      -2.922 -11.520  26.459  1.00  0.00           H  
ATOM   2814 HG12 ILE 0 179      -2.350 -12.332  25.028  1.00  0.00           H  
ATOM   2815 HD11 ILE 0 179      -2.335 -14.156  26.324  1.00  0.00           H  
ATOM   2816 HD12 ILE 0 179      -3.006 -13.481  27.754  1.00  0.00           H  
ATOM   2817 HD13 ILE 0 179      -4.026 -14.194  26.642  1.00  0.00           H  
ATOM   2818  N   VAL 0 180      -4.339  -8.530  25.466  1.00  0.00      R00  N  
ATOM   2819  CA  VAL 0 180      -4.284  -7.444  26.429  1.00  0.00      R00  C  
ATOM   2820  C   VAL 0 180      -5.235  -6.338  25.924  1.00  0.00      R00  C  
ATOM   2821  O   VAL 0 180      -5.611  -6.355  24.733  1.00  0.00      R00  O  
ATOM   2822  CB  VAL 0 180      -2.857  -6.889  26.502  1.00  0.00      R00  C  
ATOM   2823  CG1 VAL 0 180      -1.795  -7.931  26.858  1.00  0.00      R00  C  
ATOM   2824  CG2 VAL 0 180      -2.416  -6.214  25.221  1.00  0.00      R00  C  
ATOM   2825  H   VAL 0 180      -4.091  -8.326  24.508  1.00  0.00      R00  H  
ATOM   2826  HA  VAL 0 180      -4.633  -7.670  27.436  1.00  0.00           H  
ATOM   2827  HB  VAL 0 180      -2.850  -6.102  27.256  1.00  0.00           H  
ATOM   2828 HG11 VAL 0 180      -2.099  -8.601  27.662  1.00  0.00           H  
ATOM   2829 HG12 VAL 0 180      -1.611  -8.600  26.018  1.00  0.00           H  
ATOM   2830 HG13 VAL 0 180      -0.837  -7.414  26.902  1.00  0.00           H  
ATOM   2831 HG21 VAL 0 180      -3.097  -5.369  25.124  1.00  0.00           H  
ATOM   2832 HG22 VAL 0 180      -1.439  -5.784  25.439  1.00  0.00           H  
ATOM   2833 HG23 VAL 0 180      -2.483  -6.890  24.369  1.00  0.00           H  
ATOM   2834  N   ASP 0 181      -5.577  -5.380  26.805  1.00  0.00      R00  N  
ATOM   2835  CA  ASP 0 181      -6.354  -4.277  26.402  1.00  0.00      R00  C  
ATOM   2836  C   ASP 0 181      -6.107  -3.194  27.382  1.00  0.00      R00  C  
ATOM   2837  O   ASP 0 181      -7.043  -2.422  27.762  1.00  0.00      R00  O  
ATOM   2838  CB  ASP 0 181      -7.868  -4.530  26.210  1.00  0.00      R00  C  
ATOM   2839  CG  ASP 0 181      -8.553  -5.469  27.221  1.00  0.00      R00  C  
ATOM   2840  OD1 ASP 0 181      -8.092  -5.448  28.390  1.00  0.00      R00  O  
ATOM   2841  OD2 ASP 0 181      -9.621  -6.008  26.892  1.00  0.00      R00  O1-
ATOM   2842  H   ASP 0 181      -5.277  -5.477  27.765  1.00  0.00      R00  H  
ATOM   2843  HA  ASP 0 181      -5.872  -3.964  25.476  1.00  0.00           H  
ATOM   2844  HB3 ASP 0 181      -8.009  -4.990  25.232  1.00  0.00           H  
ATOM   2845  HB2 ASP 0 181      -8.416  -3.590  26.264  1.00  0.00           H  
ATOM   2846  N   ASN 0 182      -4.855  -3.064  27.850  1.00  0.00      R00  N  
ATOM   2847  CA  ASN 0 182      -4.415  -2.096  28.843  1.00  0.00      R00  C  
ATOM   2848  C   ASN 0 182      -4.790  -0.652  28.558  1.00  0.00      R00  C  
ATOM   2849  O   ASN 0 182      -4.949   0.153  29.485  1.00  0.00      R00  O  
ATOM   2850  CB  ASN 0 182      -2.925  -2.215  29.214  1.00  0.00      R00  C  
ATOM   2851  CG  ASN 0 182      -1.966  -2.290  28.019  1.00  0.00      R00  C  
ATOM   2852  OD1 ASN 0 182      -2.417  -2.161  26.875  1.00  0.00      R00  O  
ATOM   2853  ND2 ASN 0 182      -0.731  -2.459  28.264  1.00  0.00      R00  N  
ATOM   2854  H   ASN 0 182      -4.158  -3.639  27.399  1.00  0.00      R00  H  
ATOM   2855 HD21 ASN 0 182      -0.164  -2.414  27.430  1.00  0.00      R00  H  
ATOM   2856 HD22 ASN 0 182      -0.417  -2.387  29.221  1.00  0.00      R00  H  
ATOM   2857  HA  ASN 0 182      -4.981  -2.208  29.767  1.00  0.00           H  
ATOM   2858  HB3 ASN 0 182      -2.719  -3.120  29.785  1.00  0.00           H  
ATOM   2859  HB2 ASN 0 182      -2.634  -1.379  29.850  1.00  0.00           H  
ATOM   2860  N   ASN 0 183      -4.740  -0.271  27.261  1.00  0.00      R00  N  
ATOM   2861  CA  ASN 0 183      -5.042   1.068  26.713  1.00  0.00      R00  C  
ATOM   2862  C   ASN 0 183      -6.098   0.808  25.619  1.00  0.00      R00  C  
ATOM   2863  O   ASN 0 183      -6.185   1.587  24.674  1.00  0.00      R00  O  
ATOM   2864  CB  ASN 0 183      -3.752   1.696  26.189  1.00  0.00      R00  C  
ATOM   2865  CG  ASN 0 183      -2.802   2.363  27.200  1.00  0.00      R00  C  
ATOM   2866  OD1 ASN 0 183      -3.143   3.276  27.891  1.00  0.00      R00  O  
ATOM   2867  ND2 ASN 0 183      -1.572   1.927  27.178  1.00  0.00      R00  N  
ATOM   2868  H   ASN 0 183      -4.444  -0.936  26.561  1.00  0.00      R00  H  
ATOM   2869 HD21 ASN 0 183      -0.875   2.433  27.706  1.00  0.00      R00  H  
ATOM   2870 HD22 ASN 0 183      -1.347   1.205  26.509  1.00  0.00      R00  H  
ATOM   2871  HA  ASN 0 183      -5.445   1.684  27.517  1.00  0.00           H  
ATOM   2872  HB3 ASN 0 183      -4.040   2.495  25.505  1.00  0.00           H  
ATOM   2873  HB2 ASN 0 183      -3.318   0.918  25.562  1.00  0.00           H  
ATOM   2874  N   GLY 0 184      -6.974  -0.200  25.852  1.00  0.00      R00  N  
ATOM   2875  CA  GLY 0 184      -8.007  -0.656  24.888  1.00  0.00      R00  C  
ATOM   2876  C   GLY 0 184      -7.447  -1.710  23.920  1.00  0.00      R00  C  
ATOM   2877  O   GLY 0 184      -6.265  -1.642  23.659  1.00  0.00      R00  O  
ATOM   2878  H   GLY 0 184      -6.815  -0.918  26.544  1.00  0.00      R00  H  
ATOM   2879  HA3 GLY 0 184      -8.449   0.206  24.388  1.00  0.00           H  
ATOM   2880  HA2 GLY 0 184      -8.700  -1.186  25.542  1.00  0.00           H  
ATOM   2881  N   PRO 0 185      -8.276  -2.632  23.388  1.00  0.00      R00  N  
ATOM   2882  CA  PRO 0 185      -7.940  -3.654  22.353  1.00  0.00      R00  C  
ATOM   2883  C   PRO 0 185      -7.310  -3.032  21.095  1.00  0.00      R00  C  
ATOM   2884  O   PRO 0 185      -7.915  -2.069  20.664  1.00  0.00      R00  O  
ATOM   2885  CD  PRO 0 185      -9.698  -2.588  23.627  1.00  0.00      R00  C  
ATOM   2886  CB  PRO 0 185      -9.250  -4.392  22.132  1.00  0.00      R00  C  
ATOM   2887  CG  PRO 0 185     -10.245  -3.919  23.179  1.00  0.00      R00  C  
ATOM   2888  HD2 PRO 0 185     -10.172  -1.756  23.107  1.00  0.00           H  
ATOM   2889  HD3 PRO 0 185      -9.902  -2.511  24.695  1.00  0.00           H  
ATOM   2890  HA  PRO 0 185      -7.265  -4.340  22.865  1.00  0.00           H  
ATOM   2891  HB3 PRO 0 185      -9.096  -5.459  22.292  1.00  0.00           H  
ATOM   2892  HB2 PRO 0 185      -9.644  -4.292  21.121  1.00  0.00           H  
ATOM   2893  HG2 PRO 0 185     -11.246  -3.890  22.749  1.00  0.00           H  
ATOM   2894  HG3 PRO 0 185     -10.330  -4.638  23.994  1.00  0.00           H  
ATOM   2895  N   SER 0 186      -6.166  -3.413  20.636  1.00  0.00      R00  N  
ATOM   2896  CA  SER 0 186      -5.610  -3.232  19.305  1.00  0.00      R00  C  
ATOM   2897  C   SER 0 186      -5.827  -4.469  18.357  1.00  0.00      R00  C  
ATOM   2898  O   SER 0 186      -5.622  -5.574  18.891  1.00  0.00      R00  O  
ATOM   2899  CB  SER 0 186      -4.152  -2.858  19.309  1.00  0.00      R00  C  
ATOM   2900  OG  SER 0 186      -3.392  -3.984  19.645  1.00  0.00      R00  O  
ATOM   2901  H   SER 0 186      -5.502  -3.931  21.194  1.00  0.00      R00  H  
ATOM   2902  HG  SER 0 186      -3.814  -4.302  20.447  1.00  0.00      R00  H  
ATOM   2903  HA  SER 0 186      -6.190  -2.397  18.912  1.00  0.00           H  
ATOM   2904  HB3 SER 0 186      -3.943  -1.968  19.903  1.00  0.00           H  
ATOM   2905  HB2 SER 0 186      -3.775  -2.533  18.338  1.00  0.00           H  
ATOM   2906  N   CYS 0 187      -5.927  -4.158  17.095  1.00  0.00      R00  N  
ATOM   2907  CA  CYS 0 187      -5.704  -5.160  16.050  1.00  0.00      R00  C  
ATOM   2908  C   CYS 0 187      -4.655  -4.608  15.106  1.00  0.00      R00  C  
ATOM   2909  O   CYS 0 187      -4.708  -3.407  14.869  1.00  0.00      R00  O  
ATOM   2910  SG  CYS 0 187      -6.815  -6.983  14.262  1.00  0.00      R00  S  
ATOM   2911  CB  CYS 0 187      -7.020  -5.424  15.248  1.00  0.00      R00  C  
ATOM   2912  H   CYS 0 187      -5.916  -3.221  16.717  1.00  0.00      R00  H  
ATOM   2913  HB2 CYS 0 187      -7.897  -5.502  15.890  1.00  0.00           H  
ATOM   2914  HB3 CYS 0 187      -7.289  -4.619  14.564  1.00  0.00           H  
ATOM   2915  HA  CYS 0 187      -5.470  -6.104  16.543  1.00  0.00           H  
ATOM   2916  N   ASN 0 188      -3.779  -5.469  14.657  1.00  0.00      R00  N  
ATOM   2917  CA  ASN 0 188      -2.856  -5.135  13.615  1.00  0.00      R00  C  
ATOM   2918  C   ASN 0 188      -2.358  -6.402  12.862  1.00  0.00      R00  C  
ATOM   2919  O   ASN 0 188      -2.773  -7.500  13.246  1.00  0.00      R00  O  
ATOM   2920  CB  ASN 0 188      -1.630  -4.374  14.176  1.00  0.00      R00  C  
ATOM   2921  CG  ASN 0 188      -0.997  -3.304  13.280  1.00  0.00      R00  C  
ATOM   2922  OD1 ASN 0 188      -0.931  -3.390  12.071  1.00  0.00      R00  O  
ATOM   2923  ND2 ASN 0 188      -0.400  -2.235  13.863  1.00  0.00      R00  N  
ATOM   2924  H   ASN 0 188      -3.749  -6.460  14.851  1.00  0.00      R00  H  
ATOM   2925 HD21 ASN 0 188       0.337  -1.738  13.385  1.00  0.00      R00  H  
ATOM   2926 HD22 ASN 0 188      -0.580  -2.009  14.830  1.00  0.00      R00  H  
ATOM   2927  HA  ASN 0 188      -3.280  -4.669  12.725  1.00  0.00           H  
ATOM   2928  HB3 ASN 0 188      -0.749  -4.963  14.430  1.00  0.00           H  
ATOM   2929  HB2 ASN 0 188      -1.949  -3.731  14.997  1.00  0.00           H  
ATOM   2930  N   ILE 0 189      -1.517  -6.267  11.818  1.00  0.00      R00  N  
ATOM   2931  CA  ILE 0 189      -0.715  -7.374  11.284  1.00  0.00      R00  C  
ATOM   2932  C   ILE 0 189       0.381  -7.652  12.333  1.00  0.00      R00  C  
ATOM   2933  O   ILE 0 189       1.173  -6.728  12.605  1.00  0.00      R00  O  
ATOM   2934  CB  ILE 0 189      -0.088  -6.959   9.930  1.00  0.00      R00  C  
ATOM   2935  CG2 ILE 0 189       0.809  -8.085   9.344  1.00  0.00      R00  C  
ATOM   2936  CG1 ILE 0 189      -1.203  -6.615   8.894  1.00  0.00      R00  C  
ATOM   2937  CD1 ILE 0 189      -0.786  -6.057   7.507  1.00  0.00      R00  C  
ATOM   2938  H   ILE 0 189      -1.232  -5.347  11.514  1.00  0.00      R00  H  
ATOM   2939  HA  ILE 0 189      -1.294  -8.296  11.217  1.00  0.00           H  
ATOM   2940  HB  ILE 0 189       0.688  -6.195   9.982  1.00  0.00           H  
ATOM   2941 HG21 ILE 0 189       0.853  -8.086   8.255  1.00  0.00           H  
ATOM   2942 HG22 ILE 0 189       1.761  -7.943   9.855  1.00  0.00           H  
ATOM   2943 HG23 ILE 0 189       0.458  -9.097   9.545  1.00  0.00           H  
ATOM   2944 HG13 ILE 0 189      -1.725  -5.762   9.326  1.00  0.00           H  
ATOM   2945 HG12 ILE 0 189      -1.865  -7.470   8.752  1.00  0.00           H  
ATOM   2946 HD11 ILE 0 189      -0.562  -6.834   6.775  1.00  0.00           H  
ATOM   2947 HD12 ILE 0 189      -1.488  -5.286   7.191  1.00  0.00           H  
ATOM   2948 HD13 ILE 0 189       0.105  -5.453   7.677  1.00  0.00           H  
ATOM   2949  N   VAL 0 190       0.148  -8.714  13.060  1.00  0.00      R00  N  
ATOM   2950  CA  VAL 0 190       1.014  -9.219  14.159  1.00  0.00      R00  C  
ATOM   2951  C   VAL 0 190       1.225 -10.742  14.072  1.00  0.00      R00  C  
ATOM   2952  O   VAL 0 190       0.454 -11.430  13.430  1.00  0.00      R00  O  
ATOM   2953  CB  VAL 0 190       0.338  -8.989  15.557  1.00  0.00      R00  C  
ATOM   2954  CG1 VAL 0 190       0.472  -7.483  15.949  1.00  0.00      R00  C  
ATOM   2955  CG2 VAL 0 190      -1.129  -9.462  15.602  1.00  0.00      R00  C  
ATOM   2956  H   VAL 0 190      -0.492  -9.428  12.739  1.00  0.00      R00  H  
ATOM   2957  HA  VAL 0 190       2.002  -8.782  14.307  1.00  0.00           H  
ATOM   2958  HB  VAL 0 190       0.805  -9.586  16.341  1.00  0.00           H  
ATOM   2959 HG11 VAL 0 190       0.168  -7.361  16.989  1.00  0.00           H  
ATOM   2960 HG12 VAL 0 190       1.519  -7.183  15.919  1.00  0.00           H  
ATOM   2961 HG13 VAL 0 190      -0.094  -6.888  15.233  1.00  0.00           H  
ATOM   2962 HG21 VAL 0 190      -1.304  -9.798  16.624  1.00  0.00           H  
ATOM   2963 HG22 VAL 0 190      -1.828  -8.636  15.467  1.00  0.00           H  
ATOM   2964 HG23 VAL 0 190      -1.351 -10.360  15.024  1.00  0.00           H  
ATOM   2965  N   TRP 0 191       2.185 -11.241  14.831  1.00  0.00      R00  N  
ATOM   2966  CA  TRP 0 191       2.551 -12.576  15.014  1.00  0.00      R00  C  
ATOM   2967  C   TRP 0 191       1.531 -13.512  15.824  1.00  0.00      R00  C  
ATOM   2968  O   TRP 0 191       0.711 -12.943  16.554  1.00  0.00      R00  O  
ATOM   2969  CB  TRP 0 191       4.010 -12.566  15.495  1.00  0.00      R00  C  
ATOM   2970  CG  TRP 0 191       4.259 -12.570  17.001  1.00  0.00      R00  C  
ATOM   2971  CD2 TRP 0 191       3.869 -11.629  18.075  1.00  0.00      R00  C  
ATOM   2972  CE2 TRP 0 191       4.519 -12.017  19.315  1.00  0.00      R00  C  
ATOM   2973  CE3 TRP 0 191       3.079 -10.447  18.190  1.00  0.00      R00  C  
ATOM   2974  CD1 TRP 0 191       5.031 -13.530  17.620  1.00  0.00      R00  C  
ATOM   2975  NE1 TRP 0 191       5.172 -13.232  18.959  1.00  0.00      R00  N  
ATOM   2976  CZ2 TRP 0 191       4.410 -11.316  20.567  1.00  0.00      R00  C  
ATOM   2977  CZ3 TRP 0 191       3.029  -9.718  19.385  1.00  0.00      R00  C  
ATOM   2978  CH2 TRP 0 191       3.651 -10.125  20.567  1.00  0.00      R00  C  
ATOM   2979  H   TRP 0 191       2.778 -10.603  15.343  1.00  0.00      R00  H  
ATOM   2980  HE1 TRP 0 191       5.788 -13.764  19.557  1.00  0.00      R00  H  
ATOM   2981  HA  TRP 0 191       2.581 -13.047  14.032  1.00  0.00           H  
ATOM   2982  HB3 TRP 0 191       4.644 -11.804  15.041  1.00  0.00           H  
ATOM   2983  HB2 TRP 0 191       4.409 -13.558  15.283  1.00  0.00           H  
ATOM   2984  HE3 TRP 0 191       2.510 -10.004  17.386  1.00  0.00           H  
ATOM   2985  HD1 TRP 0 191       5.536 -14.345  17.124  1.00  0.00           H  
ATOM   2986  HZ2 TRP 0 191       4.824 -11.695  21.490  1.00  0.00           H  
ATOM   2987  HZ3 TRP 0 191       2.487  -8.784  19.370  1.00  0.00           H  
ATOM   2988  HH2 TRP 0 191       3.555  -9.530  21.464  1.00  0.00           H  
ATOM   2989  N   PRO 0 192       1.677 -14.832  15.764  1.00  0.00      R00  N  
ATOM   2990  CA  PRO 0 192       0.889 -15.758  16.566  1.00  0.00      R00  C  
ATOM   2991  C   PRO 0 192       1.503 -15.981  18.013  1.00  0.00      R00  C  
ATOM   2992  O   PRO 0 192       2.542 -15.418  18.298  1.00  0.00      R00  O  
ATOM   2993  CD  PRO 0 192       2.698 -15.614  15.056  1.00  0.00      R00  C  
ATOM   2994  CB  PRO 0 192       0.886 -16.996  15.740  1.00  0.00      R00  C  
ATOM   2995  CG  PRO 0 192       2.308 -17.076  15.200  1.00  0.00      R00  C  
ATOM   2996  HD2 PRO 0 192       3.659 -15.582  15.569  1.00  0.00           H  
ATOM   2997  HD3 PRO 0 192       2.763 -15.263  14.027  1.00  0.00           H  
ATOM   2998  HA  PRO 0 192      -0.152 -15.450  16.657  1.00  0.00           H  
ATOM   2999  HB3 PRO 0 192       0.150 -16.899  14.942  1.00  0.00           H  
ATOM   3000  HB2 PRO 0 192       0.507 -17.800  16.372  1.00  0.00           H  
ATOM   3001  HG2 PRO 0 192       2.903 -17.646  15.914  1.00  0.00           H  
ATOM   3002  HG3 PRO 0 192       2.371 -17.599  14.246  1.00  0.00           H  
ATOM   3003  N   GLU 0 193       0.913 -16.816  18.828  1.00  0.00      R00  N  
ATOM   3004  CA  GLU 0 193       1.553 -17.610  19.932  1.00  0.00      R00  C  
ATOM   3005  C   GLU 0 193       2.674 -18.526  19.299  1.00  0.00      R00  C  
ATOM   3006  O   GLU 0 193       2.399 -19.531  18.593  1.00  0.00      R00  O  
ATOM   3007  CB  GLU 0 193       0.476 -18.600  20.567  1.00  0.00      R00  C  
ATOM   3008  CG  GLU 0 193      -0.568 -17.912  21.433  1.00  0.00      R00  C  
ATOM   3009  CD  GLU 0 193      -0.038 -17.375  22.830  1.00  0.00      R00  C  
ATOM   3010  OE1 GLU 0 193      -0.750 -16.807  23.609  1.00  0.00      R00  O  
ATOM   3011  OE2 GLU 0 193       1.162 -17.624  23.058  1.00  0.00      R00  O1-
ATOM   3012  H   GLU 0 193       0.007 -17.166  18.550  1.00  0.00      R00  H  
ATOM   3013  HA  GLU 0 193       1.940 -17.024  20.766  1.00  0.00           H  
ATOM   3014  HB3 GLU 0 193       0.983 -19.344  21.182  1.00  0.00           H  
ATOM   3015  HB2 GLU 0 193      -0.050 -19.224  19.843  1.00  0.00           H  
ATOM   3016  HG3 GLU 0 193      -1.315 -18.698  21.547  1.00  0.00           H  
ATOM   3017  HG2 GLU 0 193      -1.050 -17.060  20.953  1.00  0.00           H  
ATOM   3018  N   LYS 0 194       3.938 -18.140  19.641  1.00  0.00      R00  N  
ATOM   3019  CA  LYS 0 194       5.238 -18.630  19.283  1.00  0.00      R00  C  
ATOM   3020  C   LYS 0 194       6.403 -18.294  20.268  1.00  0.00      R00  C  
ATOM   3021  O   LYS 0 194       6.898 -19.202  20.907  1.00  0.00      R00  O  
ATOM   3022  CB  LYS 0 194       5.534 -18.149  17.831  1.00  0.00      R00  C  
ATOM   3023  CG  LYS 0 194       7.005 -18.425  17.295  1.00  0.00      R00  C  
ATOM   3024  CD  LYS 0 194       7.999 -17.265  17.312  1.00  0.00      R00  C  
ATOM   3025  CE  LYS 0 194       9.437 -17.518  16.761  1.00  0.00      R00  C  
ATOM   3026  NZ  LYS 0 194      10.161 -18.374  17.661  1.00  0.00      R00  N1+
ATOM   3027  H   LYS 0 194       3.955 -17.375  20.299  1.00  0.00      R00  H  
ATOM   3028  HZ1 LYS 0 194      10.994 -18.740  17.222  1.00  0.00      R00  H  
ATOM   3029  HZ2 LYS 0 194      10.489 -17.807  18.430  1.00  0.00      R00  H  
ATOM   3030  HZ3 LYS 0 194       9.572 -19.157  17.906  1.00  0.00      R00  H  
ATOM   3031  HA  LYS 0 194       5.258 -19.720  19.304  1.00  0.00           H  
ATOM   3032  HB3 LYS 0 194       5.475 -17.061  17.814  1.00  0.00           H  
ATOM   3033  HB2 LYS 0 194       4.843 -18.361  17.015  1.00  0.00           H  
ATOM   3034  HG3 LYS 0 194       6.897 -18.787  16.273  1.00  0.00           H  
ATOM   3035  HG2 LYS 0 194       7.341 -19.328  17.805  1.00  0.00           H  
ATOM   3036  HD3 LYS 0 194       8.097 -16.820  18.302  1.00  0.00           H  
ATOM   3037  HD2 LYS 0 194       7.461 -16.448  16.830  1.00  0.00           H  
ATOM   3038  HE3 LYS 0 194       9.965 -16.576  16.608  1.00  0.00           H  
ATOM   3039  HE2 LYS 0 194       9.273 -18.114  15.863  1.00  0.00           H  
ATOM   3040  N   ASP 0 195       6.704 -16.979  20.449  1.00  0.00      R00  N  
ATOM   3041  CA  ASP 0 195       7.807 -16.516  21.325  1.00  0.00      R00  C  
ATOM   3042  C   ASP 0 195       7.475 -15.039  21.559  1.00  0.00      R00  C  
ATOM   3043  O   ASP 0 195       6.933 -14.338  20.631  1.00  0.00      R00  O  
ATOM   3044  CB  ASP 0 195       9.302 -16.845  20.966  1.00  0.00      R00  C  
ATOM   3045  CG  ASP 0 195      10.088 -15.902  19.993  1.00  0.00      R00  C  
ATOM   3046  OD1 ASP 0 195      10.077 -14.653  20.192  1.00  0.00      R00  O  
ATOM   3047  OD2 ASP 0 195      11.053 -16.460  19.394  1.00  0.00      R00  O1-
ATOM   3048  H   ASP 0 195       5.932 -16.370  20.218  1.00  0.00      R00  H  
ATOM   3049  HA  ASP 0 195       7.695 -17.041  22.274  1.00  0.00           H  
ATOM   3050  HB3 ASP 0 195       9.293 -17.821  20.482  1.00  0.00           H  
ATOM   3051  HB2 ASP 0 195       9.876 -17.005  21.879  1.00  0.00           H  
ATOM   3052  N   LEU 0 196       7.942 -14.453  22.666  1.00  0.00      R00  N  
ATOM   3053  CA  LEU 0 196       7.772 -13.075  23.115  1.00  0.00      R00  C  
ATOM   3054  C   LEU 0 196       9.145 -12.324  23.094  1.00  0.00      R00  C  
ATOM   3055  O   LEU 0 196       9.260 -11.199  23.516  1.00  0.00      R00  O  
ATOM   3056  CB  LEU 0 196       7.231 -13.143  24.562  1.00  0.00      R00  C  
ATOM   3057  CG  LEU 0 196       5.752 -13.597  24.806  1.00  0.00      R00  C  
ATOM   3058  CD1 LEU 0 196       5.464 -13.520  26.271  1.00  0.00      R00  C  
ATOM   3059  CD2 LEU 0 196       4.664 -12.847  24.049  1.00  0.00      R00  C  
ATOM   3060  H   LEU 0 196       8.585 -14.966  23.252  1.00  0.00      R00  H  
ATOM   3061  HA  LEU 0 196       7.137 -12.589  22.375  1.00  0.00           H  
ATOM   3062  HB3 LEU 0 196       7.420 -12.174  25.025  1.00  0.00           H  
ATOM   3063  HB2 LEU 0 196       7.905 -13.787  25.126  1.00  0.00           H  
ATOM   3064  HG  LEU 0 196       5.824 -14.636  24.485  1.00  0.00           H  
ATOM   3065 HD11 LEU 0 196       4.671 -14.260  26.381  1.00  0.00           H  
ATOM   3066 HD12 LEU 0 196       6.344 -13.850  26.822  1.00  0.00           H  
ATOM   3067 HD13 LEU 0 196       5.186 -12.517  26.595  1.00  0.00           H  
ATOM   3068 HD21 LEU 0 196       4.984 -11.843  23.769  1.00  0.00           H  
ATOM   3069 HD22 LEU 0 196       4.526 -13.416  23.129  1.00  0.00           H  
ATOM   3070 HD23 LEU 0 196       3.780 -12.747  24.678  1.00  0.00           H  
ATOM   3071  N   ASN 0 197      10.171 -13.054  22.626  1.00  0.00      R00  N  
ATOM   3072  CA  ASN 0 197      11.550 -12.511  22.522  1.00  0.00      R00  C  
ATOM   3073  C   ASN 0 197      11.672 -11.588  21.266  1.00  0.00      R00  C  
ATOM   3074  O   ASN 0 197      12.206 -10.411  21.258  1.00  0.00      R00  O  
ATOM   3075  CB  ASN 0 197      12.608 -13.637  22.515  1.00  0.00      R00  C  
ATOM   3076  CG  ASN 0 197      12.654 -14.445  23.826  1.00  0.00      R00  C  
ATOM   3077  OD1 ASN 0 197      12.599 -13.862  24.887  1.00  0.00      R00  O  
ATOM   3078  ND2 ASN 0 197      12.769 -15.788  23.653  1.00  0.00      R00  N  
ATOM   3079  H   ASN 0 197       9.936 -14.013  22.412  1.00  0.00      R00  H  
ATOM   3080 HD21 ASN 0 197      12.605 -16.354  24.474  1.00  0.00      R00  H  
ATOM   3081 HD22 ASN 0 197      12.792 -16.198  22.730  1.00  0.00      R00  H  
ATOM   3082  HA  ASN 0 197      11.785 -11.933  23.417  1.00  0.00           H  
ATOM   3083  HB3 ASN 0 197      13.604 -13.198  22.446  1.00  0.00           H  
ATOM   3084  HB2 ASN 0 197      12.567 -14.199  21.582  1.00  0.00           H  
ATOM   3085  N   LYS 0 198      11.166 -12.024  20.119  1.00  0.00      R00  N  
ATOM   3086  CA  LYS 0 198      11.472 -11.534  18.861  1.00  0.00      R00  C  
ATOM   3087  C   LYS 0 198      10.609 -12.187  17.738  1.00  0.00      R00  C  
ATOM   3088  O   LYS 0 198      10.836 -11.806  16.556  1.00  0.00      R00  O  
ATOM   3089  CB  LYS 0 198      13.067 -11.654  18.583  1.00  0.00      R00  C  
ATOM   3090  CG  LYS 0 198      13.709 -13.035  18.667  1.00  0.00      R00  C  
ATOM   3091  CD  LYS 0 198      13.202 -14.075  17.642  1.00  0.00      R00  C  
ATOM   3092  CE  LYS 0 198      13.744 -15.474  17.996  1.00  0.00      R00  C  
ATOM   3093  NZ  LYS 0 198      13.549 -15.929  19.357  1.00  0.00      R00  N1+
ATOM   3094  H   LYS 0 198      10.856 -12.985  20.162  1.00  0.00      R00  H  
ATOM   3095  HZ1 LYS 0 198      13.855 -15.317  20.099  1.00  0.00      R00  H  
ATOM   3096  HZ2 LYS 0 198      12.594 -16.231  19.489  1.00  0.00      R00  H  
ATOM   3097  HZ3 LYS 0 198      14.089 -16.782  19.394  1.00  0.00      R00  H  
ATOM   3098  HA  LYS 0 198      11.115 -10.509  18.965  1.00  0.00           H  
ATOM   3099  HB3 LYS 0 198      13.522 -10.903  19.229  1.00  0.00           H  
ATOM   3100  HB2 LYS 0 198      13.236 -11.269  17.578  1.00  0.00           H  
ATOM   3101  HG3 LYS 0 198      13.508 -13.352  19.690  1.00  0.00           H  
ATOM   3102  HG2 LYS 0 198      14.792 -12.972  18.554  1.00  0.00           H  
ATOM   3103  HD3 LYS 0 198      13.587 -13.701  16.693  1.00  0.00           H  
ATOM   3104  HD2 LYS 0 198      12.142 -14.196  17.420  1.00  0.00           H  
ATOM   3105  HE3 LYS 0 198      14.822 -15.476  17.829  1.00  0.00           H  
ATOM   3106  HE2 LYS 0 198      13.293 -16.195  17.314  1.00  0.00           H  
ATOM   3107  N   GLY 0 199       9.526 -12.852  18.050  1.00  0.00      R00  N  
ATOM   3108  CA  GLY 0 199       8.521 -13.417  17.113  1.00  0.00      R00  C  
ATOM   3109  C   GLY 0 199       7.799 -12.382  16.339  1.00  0.00      R00  C  
ATOM   3110  O   GLY 0 199       7.287 -12.775  15.351  1.00  0.00      R00  O  
ATOM   3111  H   GLY 0 199       9.333 -13.051  19.022  1.00  0.00      R00  H  
ATOM   3112  HA3 GLY 0 199       7.788 -13.762  17.843  1.00  0.00           H  
ATOM   3113  HA2 GLY 0 199       8.759 -14.280  16.490  1.00  0.00           H  
ATOM   3114  N   GLN 0 200       7.674 -11.149  16.765  1.00  0.00      R00  N  
ATOM   3115  CA  GLN 0 200       6.952 -10.088  16.135  1.00  0.00      R00  C  
ATOM   3116  C   GLN 0 200       7.822  -9.531  15.078  1.00  0.00      R00  C  
ATOM   3117  O   GLN 0 200       7.570  -9.438  13.905  1.00  0.00      R00  O  
ATOM   3118  CB  GLN 0 200       6.521  -9.060  17.256  1.00  0.00      R00  C  
ATOM   3119  CG  GLN 0 200       5.847  -7.846  16.695  1.00  0.00      R00  C  
ATOM   3120  CD  GLN 0 200       4.699  -8.084  15.649  1.00  0.00      R00  C  
ATOM   3121  OE1 GLN 0 200       4.185  -9.208  15.478  1.00  0.00      R00  O  
ATOM   3122  NE2 GLN 0 200       4.175  -7.032  15.012  1.00  0.00      R00  N  
ATOM   3123  H   GLN 0 200       7.925 -10.953  17.723  1.00  0.00      R00  H  
ATOM   3124 HE21 GLN 0 200       3.516  -7.123  14.251  1.00  0.00      R00  H  
ATOM   3125 HE22 GLN 0 200       4.532  -6.152  15.357  1.00  0.00      R00  H  
ATOM   3126  HA  GLN 0 200       6.074 -10.523  15.658  1.00  0.00           H  
ATOM   3127  HB3 GLN 0 200       7.350  -8.883  17.941  1.00  0.00           H  
ATOM   3128  HB2 GLN 0 200       5.801  -9.556  17.907  1.00  0.00           H  
ATOM   3129  HG3 GLN 0 200       6.595  -7.182  16.262  1.00  0.00           H  
ATOM   3130  HG2 GLN 0 200       5.426  -7.260  17.512  1.00  0.00           H  
ATOM   3131  N   THR 0 201       8.954  -8.968  15.549  1.00  0.00      R00  N  
ATOM   3132  CA  THR 0 201      10.028  -8.344  14.772  1.00  0.00      R00  C  
ATOM   3133  C   THR 0 201      10.598  -9.120  13.536  1.00  0.00      R00  C  
ATOM   3134  O   THR 0 201      10.710  -8.606  12.432  1.00  0.00      R00  O  
ATOM   3135  CB  THR 0 201      11.209  -8.006  15.663  1.00  0.00      R00  C  
ATOM   3136  OG1 THR 0 201      11.848  -9.189  16.111  1.00  0.00      R00  O  
ATOM   3137  CG2 THR 0 201      10.806  -7.128  16.904  1.00  0.00      R00  C  
ATOM   3138  H   THR 0 201       9.222  -8.948  16.522  1.00  0.00      R00  H  
ATOM   3139  HG1 THR 0 201      12.779  -8.962  16.051  1.00  0.00      R00  H  
ATOM   3140  HA  THR 0 201       9.657  -7.368  14.458  1.00  0.00           H  
ATOM   3141  HB  THR 0 201      11.781  -7.408  14.953  1.00  0.00           H  
ATOM   3142 HG21 THR 0 201      11.706  -6.902  17.475  1.00  0.00           H  
ATOM   3143 HG22 THR 0 201      10.307  -6.200  16.623  1.00  0.00           H  
ATOM   3144 HG23 THR 0 201      10.110  -7.541  17.635  1.00  0.00           H  
ATOM   3145  N   THR 0 202      10.716 -10.462  13.716  1.00  0.00      R00  N  
ATOM   3146  CA  THR 0 202      11.085 -11.418  12.673  1.00  0.00      R00  C  
ATOM   3147  C   THR 0 202      10.037 -11.669  11.613  1.00  0.00      R00  C  
ATOM   3148  O   THR 0 202      10.430 -11.705  10.425  1.00  0.00      R00  O  
ATOM   3149  CB  THR 0 202      11.502 -12.754  13.381  1.00  0.00      R00  C  
ATOM   3150  OG1 THR 0 202      10.533 -13.183  14.315  1.00  0.00      R00  O  
ATOM   3151  CG2 THR 0 202      12.801 -12.465  14.173  1.00  0.00      R00  C  
ATOM   3152  H   THR 0 202      10.487 -10.783  14.646  1.00  0.00      R00  H  
ATOM   3153  HG1 THR 0 202      10.561 -12.562  15.046  1.00  0.00      R00  H  
ATOM   3154  HA  THR 0 202      11.943 -10.993  12.152  1.00  0.00           H  
ATOM   3155  HB  THR 0 202      11.663 -13.611  12.727  1.00  0.00           H  
ATOM   3156 HG21 THR 0 202      13.274 -13.365  14.566  1.00  0.00           H  
ATOM   3157 HG22 THR 0 202      13.433 -12.049  13.389  1.00  0.00           H  
ATOM   3158 HG23 THR 0 202      12.715 -11.710  14.954  1.00  0.00           H  
ATOM   3159  N   PHE 0 203       8.790 -11.727  12.006  1.00  0.00      R00  N  
ATOM   3160  CA  PHE 0 203       7.631 -11.656  11.109  1.00  0.00      R00  C  
ATOM   3161  C   PHE 0 203       7.383 -10.226  10.455  1.00  0.00      R00  C  
ATOM   3162  O   PHE 0 203       7.040 -10.184   9.283  1.00  0.00      R00  O  
ATOM   3163  CB  PHE 0 203       6.389 -12.073  11.971  1.00  0.00      R00  C  
ATOM   3164  CG  PHE 0 203       4.990 -12.209  11.290  1.00  0.00      R00  C  
ATOM   3165  CD1 PHE 0 203       4.662 -13.295  10.442  1.00  0.00      R00  C  
ATOM   3166  CD2 PHE 0 203       4.100 -11.114  11.373  1.00  0.00      R00  C  
ATOM   3167  CE1 PHE 0 203       3.428 -13.320   9.824  1.00  0.00      R00  C  
ATOM   3168  CE2 PHE 0 203       2.967 -11.138  10.656  1.00  0.00      R00  C  
ATOM   3169  CZ  PHE 0 203       2.600 -12.232   9.895  1.00  0.00      R00  C  
ATOM   3170  H   PHE 0 203       8.622 -12.002  12.964  1.00  0.00      R00  H  
ATOM   3171  HA  PHE 0 203       7.937 -12.423  10.396  1.00  0.00           H  
ATOM   3172  HB3 PHE 0 203       6.188 -11.279  12.691  1.00  0.00           H  
ATOM   3173  HB2 PHE 0 203       6.494 -12.853  12.726  1.00  0.00           H  
ATOM   3174  HD1 PHE 0 203       5.397 -14.020  10.124  1.00  0.00           H  
ATOM   3175  HD2 PHE 0 203       4.378 -10.241  11.945  1.00  0.00           H  
ATOM   3176  HE1 PHE 0 203       3.207 -14.130   9.144  1.00  0.00           H  
ATOM   3177  HE2 PHE 0 203       2.284 -10.302  10.684  1.00  0.00           H  
ATOM   3178  HZ  PHE 0 203       1.698 -12.145   9.307  1.00  0.00           H  
ATOM   3179  N   THR 0 204       7.590  -9.202  11.187  1.00  0.00      R00  N  
ATOM   3180  CA  THR 0 204       7.421  -7.907  10.559  1.00  0.00      R00  C  
ATOM   3181  C   THR 0 204       8.430  -7.516   9.438  1.00  0.00      R00  C  
ATOM   3182  O   THR 0 204       7.990  -6.863   8.496  1.00  0.00      R00  O  
ATOM   3183  CB  THR 0 204       7.459  -6.771  11.659  1.00  0.00      R00  C  
ATOM   3184  OG1 THR 0 204       6.452  -7.149  12.630  1.00  0.00      R00  O  
ATOM   3185  CG2 THR 0 204       7.230  -5.313  11.310  1.00  0.00      R00  C  
ATOM   3186  H   THR 0 204       7.606  -9.355  12.185  1.00  0.00      R00  H  
ATOM   3187  HG1 THR 0 204       6.801  -7.790  13.253  1.00  0.00      R00  H  
ATOM   3188  HA  THR 0 204       6.392  -7.829  10.207  1.00  0.00           H  
ATOM   3189  HB  THR 0 204       8.447  -6.891  12.104  1.00  0.00           H  
ATOM   3190 HG21 THR 0 204       7.757  -5.070  10.387  1.00  0.00           H  
ATOM   3191 HG22 THR 0 204       6.152  -5.160  11.263  1.00  0.00           H  
ATOM   3192 HG23 THR 0 204       7.607  -4.755  12.167  1.00  0.00           H  
ATOM   3193  N   LEU 0 205       9.702  -7.925   9.614  1.00  0.00      R00  N  
ATOM   3194  CA  LEU 0 205      10.734  -7.785   8.554  1.00  0.00      R00  C  
ATOM   3195  C   LEU 0 205      10.450  -8.752   7.363  1.00  0.00      R00  C  
ATOM   3196  O   LEU 0 205      10.647  -8.396   6.155  1.00  0.00      R00  O  
ATOM   3197  CB  LEU 0 205      12.083  -8.026   9.317  1.00  0.00      R00  C  
ATOM   3198  CG  LEU 0 205      12.742  -6.789  10.005  1.00  0.00      R00  C  
ATOM   3199  CD1 LEU 0 205      11.815  -5.870  10.851  1.00  0.00      R00  C  
ATOM   3200  CD2 LEU 0 205      13.928  -7.158  10.917  1.00  0.00      R00  C  
ATOM   3201  H   LEU 0 205       9.937  -8.204  10.556  1.00  0.00      R00  H  
ATOM   3202  HA  LEU 0 205      10.740  -6.730   8.279  1.00  0.00           H  
ATOM   3203  HB3 LEU 0 205      12.812  -8.461   8.634  1.00  0.00           H  
ATOM   3204  HB2 LEU 0 205      11.980  -8.807  10.071  1.00  0.00           H  
ATOM   3205  HG  LEU 0 205      13.175  -6.282   9.142  1.00  0.00           H  
ATOM   3206 HD11 LEU 0 205      11.002  -6.403  11.344  1.00  0.00           H  
ATOM   3207 HD12 LEU 0 205      12.350  -5.321  11.625  1.00  0.00           H  
ATOM   3208 HD13 LEU 0 205      11.409  -5.030  10.287  1.00  0.00           H  
ATOM   3209 HD21 LEU 0 205      14.486  -8.061  10.672  1.00  0.00           H  
ATOM   3210 HD22 LEU 0 205      14.779  -6.492  10.775  1.00  0.00           H  
ATOM   3211 HD23 LEU 0 205      13.690  -7.229  11.979  1.00  0.00           H  
ATOM   3212  N   TYR 0 206       9.875  -9.921   7.720  1.00  0.00      R00  N  
ATOM   3213  CA  TYR 0 206       9.419 -10.930   6.767  1.00  0.00      R00  C  
ATOM   3214  C   TYR 0 206       8.273 -10.399   5.897  1.00  0.00      R00  C  
ATOM   3215  O   TYR 0 206       8.335 -10.496   4.637  1.00  0.00      R00  O  
ATOM   3216  CB  TYR 0 206       9.044 -12.287   7.497  1.00  0.00      R00  C  
ATOM   3217  CG  TYR 0 206       8.346 -13.346   6.689  1.00  0.00      R00  C  
ATOM   3218  CD1 TYR 0 206       9.127 -14.229   5.963  1.00  0.00      R00  C  
ATOM   3219  CE1 TYR 0 206       8.461 -15.147   5.104  1.00  0.00      R00  C  
ATOM   3220  CD2 TYR 0 206       6.948 -13.537   6.666  1.00  0.00      R00  C  
ATOM   3221  CE2 TYR 0 206       6.285 -14.500   5.825  1.00  0.00      R00  C  
ATOM   3222  CZ  TYR 0 206       7.070 -15.246   4.997  1.00  0.00      R00  C  
ATOM   3223  OH  TYR 0 206       6.515 -16.126   4.135  1.00  0.00      R00  O  
ATOM   3224  H   TYR 0 206       9.608  -9.972   8.692  1.00  0.00      R00  H  
ATOM   3225  HH  TYR 0 206       7.079 -16.622   3.537  1.00  0.00      R00  H  
ATOM   3226  HA  TYR 0 206      10.310 -11.072   6.154  1.00  0.00           H  
ATOM   3227  HB3 TYR 0 206       8.369 -12.010   8.307  1.00  0.00           H  
ATOM   3228  HB2 TYR 0 206       9.852 -12.777   8.041  1.00  0.00           H  
ATOM   3229  HD1 TYR 0 206      10.202 -14.135   6.008  1.00  0.00           H  
ATOM   3230  HE1 TYR 0 206       9.184 -15.679   4.503  1.00  0.00           H  
ATOM   3231  HD2 TYR 0 206       6.320 -12.948   7.318  1.00  0.00           H  
ATOM   3232  HE2 TYR 0 206       5.211 -14.598   5.776  1.00  0.00           H  
ATOM   3233  N   SER 0 207       7.261  -9.920   6.528  1.00  0.00      R00  N  
ATOM   3234  CA  SER 0 207       6.007  -9.378   6.008  1.00  0.00      R00  C  
ATOM   3235  C   SER 0 207       6.342  -8.187   5.101  1.00  0.00      R00  C  
ATOM   3236  O   SER 0 207       5.610  -7.907   4.130  1.00  0.00      R00  O  
ATOM   3237  CB  SER 0 207       5.148  -8.859   7.142  1.00  0.00      R00  C  
ATOM   3238  OG  SER 0 207       4.713  -9.918   7.936  1.00  0.00      R00  O  
ATOM   3239  H   SER 0 207       7.353  -9.868   7.533  1.00  0.00      R00  H  
ATOM   3240  HG  SER 0 207       5.336 -10.141   8.631  1.00  0.00      R00  H  
ATOM   3241  HA  SER 0 207       5.360 -10.047   5.441  1.00  0.00           H  
ATOM   3242  HB3 SER 0 207       4.293  -8.338   6.713  1.00  0.00           H  
ATOM   3243  HB2 SER 0 207       5.754  -8.160   7.718  1.00  0.00           H  
ATOM   3244  N   PHE 0 208       7.367  -7.482   5.453  1.00  0.00      R00  N  
ATOM   3245  CA  PHE 0 208       7.866  -6.285   4.768  1.00  0.00      R00  C  
ATOM   3246  C   PHE 0 208       8.626  -6.668   3.421  1.00  0.00      R00  C  
ATOM   3247  O   PHE 0 208       8.313  -6.196   2.349  1.00  0.00      R00  O  
ATOM   3248  CB  PHE 0 208       8.710  -5.510   5.747  1.00  0.00      R00  C  
ATOM   3249  CG  PHE 0 208       9.417  -4.227   5.295  1.00  0.00      R00  C  
ATOM   3250  CD1 PHE 0 208      10.778  -4.082   5.728  1.00  0.00      R00  C  
ATOM   3251  CD2 PHE 0 208       8.884  -3.287   4.474  1.00  0.00      R00  C  
ATOM   3252  CE1 PHE 0 208      11.519  -3.023   5.196  1.00  0.00      R00  C  
ATOM   3253  CE2 PHE 0 208       9.602  -2.158   4.077  1.00  0.00      R00  C  
ATOM   3254  CZ  PHE 0 208      10.893  -1.965   4.563  1.00  0.00      R00  C  
ATOM   3255  H   PHE 0 208       7.878  -7.862   6.238  1.00  0.00      R00  H  
ATOM   3256  HA  PHE 0 208       6.992  -5.700   4.481  1.00  0.00           H  
ATOM   3257  HB3 PHE 0 208       9.446  -6.135   6.253  1.00  0.00           H  
ATOM   3258  HB2 PHE 0 208       8.056  -5.152   6.542  1.00  0.00           H  
ATOM   3259  HD1 PHE 0 208      11.225  -4.879   6.303  1.00  0.00           H  
ATOM   3260  HD2 PHE 0 208       7.857  -3.308   4.142  1.00  0.00           H  
ATOM   3261  HE1 PHE 0 208      12.579  -2.881   5.349  1.00  0.00           H  
ATOM   3262  HE2 PHE 0 208       9.066  -1.450   3.462  1.00  0.00           H  
ATOM   3263  HZ  PHE 0 208      11.415  -1.117   4.147  1.00  0.00           H  
ATOM   3264  N   ALA 0 209       9.594  -7.648   3.528  1.00  0.00      R00  N  
ATOM   3265  CA  ALA 0 209      10.107  -8.415   2.392  1.00  0.00      R00  C  
ATOM   3266  C   ALA 0 209       9.087  -9.052   1.427  1.00  0.00      R00  C  
ATOM   3267  O   ALA 0 209       9.138  -8.723   0.198  1.00  0.00      R00  O  
ATOM   3268  CB  ALA 0 209      11.041  -9.537   2.962  1.00  0.00      R00  C  
ATOM   3269  H   ALA 0 209       9.756  -8.129   4.401  1.00  0.00      R00  H  
ATOM   3270  HA  ALA 0 209      10.718  -7.777   1.753  1.00  0.00           H  
ATOM   3271  HB1 ALA 0 209      11.491  -9.186   3.891  1.00  0.00           H  
ATOM   3272  HB2 ALA 0 209      10.547 -10.504   3.057  1.00  0.00           H  
ATOM   3273  HB3 ALA 0 209      11.857  -9.730   2.266  1.00  0.00           H  
ATOM   3274  N   LEU 0 210       8.100  -9.879   1.900  1.00  0.00      R00  N  
ATOM   3275  CA  LEU 0 210       7.104 -10.464   0.982  1.00  0.00      R00  C  
ATOM   3276  C   LEU 0 210       6.102  -9.446   0.510  1.00  0.00      R00  C  
ATOM   3277  O   LEU 0 210       5.912  -9.217  -0.704  1.00  0.00      R00  O  
ATOM   3278  CB  LEU 0 210       6.416 -11.701   1.716  1.00  0.00      R00  C  
ATOM   3279  CG  LEU 0 210       5.666 -12.790   0.914  1.00  0.00      R00  C  
ATOM   3280  CD1 LEU 0 210       4.715 -12.405  -0.169  1.00  0.00      R00  C  
ATOM   3281  CD2 LEU 0 210       6.785 -13.820   0.436  1.00  0.00      R00  C  
ATOM   3282  H   LEU 0 210       8.078 -10.120   2.881  1.00  0.00      R00  H  
ATOM   3283  HA  LEU 0 210       7.714 -10.838   0.160  1.00  0.00           H  
ATOM   3284  HB3 LEU 0 210       5.746 -11.285   2.470  1.00  0.00           H  
ATOM   3285  HB2 LEU 0 210       7.153 -12.213   2.335  1.00  0.00           H  
ATOM   3286  HG  LEU 0 210       5.161 -13.477   1.593  1.00  0.00           H  
ATOM   3287 HD11 LEU 0 210       4.088 -13.262  -0.415  1.00  0.00           H  
ATOM   3288 HD12 LEU 0 210       4.010 -11.609   0.067  1.00  0.00           H  
ATOM   3289 HD13 LEU 0 210       5.258 -12.011  -1.028  1.00  0.00           H  
ATOM   3290 HD21 LEU 0 210       6.786 -13.799  -0.654  1.00  0.00           H  
ATOM   3291 HD22 LEU 0 210       7.776 -13.484   0.741  1.00  0.00           H  
ATOM   3292 HD23 LEU 0 210       6.570 -14.805   0.851  1.00  0.00           H  
ATOM   3293  N   GLY 0 211       5.241  -8.829   1.351  1.00  0.00      R00  N  
ATOM   3294  CA  GLY 0 211       4.148  -7.912   0.906  1.00  0.00      R00  C  
ATOM   3295  C   GLY 0 211       4.579  -6.499   0.561  1.00  0.00      R00  C  
ATOM   3296  O   GLY 0 211       3.770  -5.590   0.595  1.00  0.00      R00  O  
ATOM   3297  H   GLY 0 211       5.316  -9.126   2.314  1.00  0.00      R00  H  
ATOM   3298  HA3 GLY 0 211       3.447  -7.764   1.727  1.00  0.00           H  
ATOM   3299  HA2 GLY 0 211       3.619  -8.234   0.010  1.00  0.00           H  
ATOM   3300  N   PHE 0 212       5.863  -6.314   0.157  1.00  0.00      R00  N  
ATOM   3301  CA  PHE 0 212       6.416  -5.094  -0.361  1.00  0.00      R00  C  
ATOM   3302  C   PHE 0 212       7.697  -5.303  -1.157  1.00  0.00      R00  C  
ATOM   3303  O   PHE 0 212       7.784  -5.018  -2.375  1.00  0.00      R00  O  
ATOM   3304  CB  PHE 0 212       6.515  -4.092   0.805  1.00  0.00      R00  C  
ATOM   3305  CG  PHE 0 212       7.277  -2.792   0.664  1.00  0.00      R00  C  
ATOM   3306  CD1 PHE 0 212       8.677  -2.742   0.852  1.00  0.00      R00  C  
ATOM   3307  CD2 PHE 0 212       6.628  -1.585   0.346  1.00  0.00      R00  C  
ATOM   3308  CE1 PHE 0 212       9.431  -1.568   0.823  1.00  0.00      R00  C  
ATOM   3309  CE2 PHE 0 212       7.368  -0.426   0.241  1.00  0.00      R00  C  
ATOM   3310  CZ  PHE 0 212       8.748  -0.397   0.504  1.00  0.00      R00  C  
ATOM   3311  H   PHE 0 212       6.465  -7.122   0.090  1.00  0.00      R00  H  
ATOM   3312  HA  PHE 0 212       5.688  -4.580  -0.990  1.00  0.00           H  
ATOM   3313  HB3 PHE 0 212       6.830  -4.590   1.722  1.00  0.00           H  
ATOM   3314  HB2 PHE 0 212       5.529  -3.748   1.119  1.00  0.00           H  
ATOM   3315  HD1 PHE 0 212       9.203  -3.530   1.371  1.00  0.00           H  
ATOM   3316  HD2 PHE 0 212       5.558  -1.669   0.224  1.00  0.00           H  
ATOM   3317  HE1 PHE 0 212      10.485  -1.520   1.056  1.00  0.00           H  
ATOM   3318  HE2 PHE 0 212       6.910   0.525   0.010  1.00  0.00           H  
ATOM   3319  HZ  PHE 0 212       9.323   0.513   0.420  1.00  0.00           H  
ATOM   3320  N   ALA 0 213       8.759  -5.737  -0.446  1.00  0.00      R00  N  
ATOM   3321  CA  ALA 0 213      10.106  -5.530  -1.054  1.00  0.00      R00  C  
ATOM   3322  C   ALA 0 213      10.401  -6.446  -2.211  1.00  0.00      R00  C  
ATOM   3323  O   ALA 0 213      10.986  -6.021  -3.213  1.00  0.00      R00  O  
ATOM   3324  CB  ALA 0 213      11.168  -5.517   0.082  1.00  0.00      R00  C  
ATOM   3325  H   ALA 0 213       8.666  -5.845   0.554  1.00  0.00      R00  H  
ATOM   3326  HA  ALA 0 213      10.095  -4.532  -1.493  1.00  0.00           H  
ATOM   3327  HB1 ALA 0 213      11.994  -4.971  -0.373  1.00  0.00           H  
ATOM   3328  HB2 ALA 0 213      10.948  -5.033   1.034  1.00  0.00           H  
ATOM   3329  HB3 ALA 0 213      11.500  -6.537   0.272  1.00  0.00           H  
ATOM   3330  N   ALA 0 214       9.943  -7.697  -2.117  1.00  0.00      R00  N  
ATOM   3331  CA  ALA 0 214      10.228  -8.762  -3.124  1.00  0.00      R00  C  
ATOM   3332  C   ALA 0 214       9.563  -8.541  -4.530  1.00  0.00      R00  C  
ATOM   3333  O   ALA 0 214      10.346  -8.525  -5.539  1.00  0.00      R00  O  
ATOM   3334  CB  ALA 0 214       9.914 -10.102  -2.470  1.00  0.00      R00  C  
ATOM   3335  H   ALA 0 214       9.527  -8.061  -1.272  1.00  0.00      R00  H  
ATOM   3336  HA  ALA 0 214      11.283  -8.719  -3.394  1.00  0.00           H  
ATOM   3337  HB1 ALA 0 214      10.481 -10.356  -1.574  1.00  0.00           H  
ATOM   3338  HB2 ALA 0 214       8.898 -10.196  -2.086  1.00  0.00           H  
ATOM   3339  HB3 ALA 0 214      10.093 -10.937  -3.147  1.00  0.00           H  
ATOM   3340  N   PRO 0 215       8.222  -8.312  -4.651  1.00  0.00      R00  N  
ATOM   3341  CA  PRO 0 215       7.536  -7.879  -5.848  1.00  0.00      R00  C  
ATOM   3342  C   PRO 0 215       7.942  -6.446  -6.321  1.00  0.00      R00  C  
ATOM   3343  O   PRO 0 215       7.886  -6.322  -7.501  1.00  0.00      R00  O  
ATOM   3344  CD  PRO 0 215       7.288  -8.494  -3.548  1.00  0.00      R00  C  
ATOM   3345  CB  PRO 0 215       6.046  -7.887  -5.486  1.00  0.00      R00  C  
ATOM   3346  CG  PRO 0 215       5.991  -7.848  -3.963  1.00  0.00      R00  C  
ATOM   3347  HD2 PRO 0 215       7.589  -8.059  -2.595  1.00  0.00           H  
ATOM   3348  HD3 PRO 0 215       7.120  -9.571  -3.522  1.00  0.00           H  
ATOM   3349  HA  PRO 0 215       7.639  -8.541  -6.708  1.00  0.00           H  
ATOM   3350  HB3 PRO 0 215       5.528  -8.780  -5.836  1.00  0.00           H  
ATOM   3351  HB2 PRO 0 215       5.529  -7.064  -5.980  1.00  0.00           H  
ATOM   3352  HG2 PRO 0 215       5.902  -6.815  -3.627  1.00  0.00           H  
ATOM   3353  HG3 PRO 0 215       5.099  -8.365  -3.609  1.00  0.00           H  
ATOM   3354  N   LEU 0 216       8.380  -5.494  -5.397  1.00  0.00      R00  N  
ATOM   3355  CA  LEU 0 216       8.962  -4.231  -5.882  1.00  0.00      R00  C  
ATOM   3356  C   LEU 0 216      10.289  -4.449  -6.664  1.00  0.00      R00  C  
ATOM   3357  O   LEU 0 216      10.310  -3.943  -7.735  1.00  0.00      R00  O  
ATOM   3358  CB  LEU 0 216       9.007  -3.235  -4.741  1.00  0.00      R00  C  
ATOM   3359  CG  LEU 0 216       9.630  -1.860  -5.055  1.00  0.00      R00  C  
ATOM   3360  CD1 LEU 0 216       8.930  -1.241  -6.302  1.00  0.00      R00  C  
ATOM   3361  CD2 LEU 0 216       9.556  -0.802  -3.857  1.00  0.00      R00  C  
ATOM   3362  H   LEU 0 216       8.285  -5.616  -4.399  1.00  0.00      R00  H  
ATOM   3363  HA  LEU 0 216       8.240  -3.838  -6.596  1.00  0.00           H  
ATOM   3364  HB3 LEU 0 216       9.573  -3.613  -3.889  1.00  0.00           H  
ATOM   3365  HB2 LEU 0 216       7.959  -3.115  -4.467  1.00  0.00           H  
ATOM   3366  HG  LEU 0 216      10.679  -1.987  -5.324  1.00  0.00           H  
ATOM   3367 HD11 LEU 0 216       8.007  -1.732  -6.612  1.00  0.00           H  
ATOM   3368 HD12 LEU 0 216       8.783  -0.167  -6.196  1.00  0.00           H  
ATOM   3369 HD13 LEU 0 216       9.645  -1.356  -7.117  1.00  0.00           H  
ATOM   3370 HD21 LEU 0 216      10.478  -0.242  -3.702  1.00  0.00           H  
ATOM   3371 HD22 LEU 0 216       8.865   0.018  -4.057  1.00  0.00           H  
ATOM   3372 HD23 LEU 0 216       9.372  -1.313  -2.912  1.00  0.00           H  
ATOM   3373  N   THR 0 217      11.231  -5.242  -6.076  1.00  0.00      R00  N  
ATOM   3374  CA  THR 0 217      12.506  -5.603  -6.617  1.00  0.00      R00  C  
ATOM   3375  C   THR 0 217      12.302  -6.219  -8.014  1.00  0.00      R00  C  
ATOM   3376  O   THR 0 217      13.052  -5.730  -8.945  1.00  0.00      R00  O  
ATOM   3377  CB  THR 0 217      13.137  -6.650  -5.687  1.00  0.00      R00  C  
ATOM   3378  OG1 THR 0 217      13.372  -6.000  -4.469  1.00  0.00      R00  O  
ATOM   3379  CG2 THR 0 217      14.431  -7.227  -6.255  1.00  0.00      R00  C  
ATOM   3380  H   THR 0 217      11.084  -5.547  -5.124  1.00  0.00      R00  H  
ATOM   3381  HG1 THR 0 217      12.506  -5.911  -4.065  1.00  0.00      R00  H  
ATOM   3382  HA  THR 0 217      13.170  -4.768  -6.839  1.00  0.00           H  
ATOM   3383  HB  THR 0 217      12.513  -7.526  -5.505  1.00  0.00           H  
ATOM   3384 HG21 THR 0 217      15.003  -6.317  -6.431  1.00  0.00           H  
ATOM   3385 HG22 THR 0 217      14.914  -7.897  -5.543  1.00  0.00           H  
ATOM   3386 HG23 THR 0 217      14.350  -7.798  -7.180  1.00  0.00           H  
ATOM   3387  N   LEU 0 218      11.351  -7.096  -8.189  1.00  0.00      R00  N  
ATOM   3388  CA  LEU 0 218      11.062  -7.716  -9.442  1.00  0.00      R00  C  
ATOM   3389  C   LEU 0 218      10.391  -6.801 -10.502  1.00  0.00      R00  C  
ATOM   3390  O   LEU 0 218      10.722  -6.895 -11.706  1.00  0.00      R00  O  
ATOM   3391  CB  LEU 0 218      10.240  -8.977  -9.159  1.00  0.00      R00  C  
ATOM   3392  CG  LEU 0 218      11.005 -10.044  -8.314  1.00  0.00      R00  C  
ATOM   3393  CD1 LEU 0 218      10.072 -10.954  -7.492  1.00  0.00      R00  C  
ATOM   3394  CD2 LEU 0 218      12.015 -10.768  -9.141  1.00  0.00      R00  C  
ATOM   3395  H   LEU 0 218      10.712  -7.301  -7.434  1.00  0.00      R00  H  
ATOM   3396  HA  LEU 0 218      12.002  -8.083  -9.853  1.00  0.00           H  
ATOM   3397  HB3 LEU 0 218       9.915  -9.421 -10.100  1.00  0.00           H  
ATOM   3398  HB2 LEU 0 218       9.384  -8.651  -8.568  1.00  0.00           H  
ATOM   3399  HG  LEU 0 218      11.448  -9.534  -7.458  1.00  0.00           H  
ATOM   3400 HD11 LEU 0 218       9.733 -11.839  -8.031  1.00  0.00           H  
ATOM   3401 HD12 LEU 0 218      10.374 -11.353  -6.524  1.00  0.00           H  
ATOM   3402 HD13 LEU 0 218       9.091 -10.535  -7.265  1.00  0.00           H  
ATOM   3403 HD21 LEU 0 218      12.118 -10.279 -10.109  1.00  0.00           H  
ATOM   3404 HD22 LEU 0 218      12.959 -10.822  -8.598  1.00  0.00           H  
ATOM   3405 HD23 LEU 0 218      11.657 -11.766  -9.395  1.00  0.00           H  
ATOM   3406  N   ILE 0 219       9.518  -5.900 -10.067  1.00  0.00      R00  N  
ATOM   3407  CA  ILE 0 219       8.887  -4.833 -10.972  1.00  0.00      R00  C  
ATOM   3408  C   ILE 0 219       9.931  -3.959 -11.709  1.00  0.00      R00  C  
ATOM   3409  O   ILE 0 219       9.652  -3.661 -12.876  1.00  0.00      R00  O  
ATOM   3410  CB  ILE 0 219       7.919  -3.916 -10.061  1.00  0.00      R00  C  
ATOM   3411  CG2 ILE 0 219       8.081  -2.341 -10.176  1.00  0.00      R00  C  
ATOM   3412  CG1 ILE 0 219       6.405  -4.210 -10.337  1.00  0.00      R00  C  
ATOM   3413  CD1 ILE 0 219       5.455  -3.836  -9.230  1.00  0.00      R00  C  
ATOM   3414  H   ILE 0 219       9.244  -5.979  -9.099  1.00  0.00      R00  H  
ATOM   3415  HA  ILE 0 219       8.328  -5.463 -11.664  1.00  0.00           H  
ATOM   3416  HB  ILE 0 219       8.007  -4.143  -8.999  1.00  0.00           H  
ATOM   3417 HG21 ILE 0 219       7.897  -1.917 -11.163  1.00  0.00           H  
ATOM   3418 HG22 ILE 0 219       7.471  -1.843  -9.422  1.00  0.00           H  
ATOM   3419 HG23 ILE 0 219       9.060  -1.994  -9.844  1.00  0.00           H  
ATOM   3420 HG13 ILE 0 219       6.300  -5.293 -10.398  1.00  0.00           H  
ATOM   3421 HG12 ILE 0 219       5.995  -3.879 -11.291  1.00  0.00           H  
ATOM   3422 HD11 ILE 0 219       5.894  -3.903  -8.235  1.00  0.00           H  
ATOM   3423 HD12 ILE 0 219       4.853  -2.945  -9.407  1.00  0.00           H  
ATOM   3424 HD13 ILE 0 219       4.724  -4.625  -9.407  1.00  0.00           H  
ATOM   3425  N   PHE 0 220      11.100  -3.553 -11.054  1.00  0.00      R00  N  
ATOM   3426  CA  PHE 0 220      12.192  -2.861 -11.849  1.00  0.00      R00  C  
ATOM   3427  C   PHE 0 220      12.953  -3.787 -12.839  1.00  0.00      R00  C  
ATOM   3428  O   PHE 0 220      13.255  -3.385 -13.951  1.00  0.00      R00  O  
ATOM   3429  CB  PHE 0 220      13.178  -2.319 -10.787  1.00  0.00      R00  C  
ATOM   3430  CG  PHE 0 220      12.581  -1.175 -10.033  1.00  0.00      R00  C  
ATOM   3431  CD1 PHE 0 220      12.431  -1.269  -8.642  1.00  0.00      R00  C  
ATOM   3432  CD2 PHE 0 220      12.213  -0.013 -10.739  1.00  0.00      R00  C  
ATOM   3433  CE1 PHE 0 220      11.957  -0.190  -7.949  1.00  0.00      R00  C  
ATOM   3434  CE2 PHE 0 220      11.578   0.961 -10.008  1.00  0.00      R00  C  
ATOM   3435  CZ  PHE 0 220      11.361   0.833  -8.646  1.00  0.00      R00  C  
ATOM   3436  H   PHE 0 220      11.194  -3.636 -10.052  1.00  0.00      R00  H  
ATOM   3437  HA  PHE 0 220      11.779  -2.000 -12.374  1.00  0.00           H  
ATOM   3438  HB3 PHE 0 220      14.007  -1.827 -11.295  1.00  0.00           H  
ATOM   3439  HB2 PHE 0 220      13.501  -3.131 -10.136  1.00  0.00           H  
ATOM   3440  HD1 PHE 0 220      12.734  -2.102  -8.025  1.00  0.00           H  
ATOM   3441  HD2 PHE 0 220      12.101   0.119 -11.805  1.00  0.00           H  
ATOM   3442  HE1 PHE 0 220      11.919  -0.145  -6.871  1.00  0.00           H  
ATOM   3443  HE2 PHE 0 220      11.138   1.808 -10.515  1.00  0.00           H  
ATOM   3444  HZ  PHE 0 220      11.109   1.725  -8.092  1.00  0.00           H  
ATOM   3445  N   VAL 0 221      13.323  -4.995 -12.409  1.00  0.00      R00  N  
ATOM   3446  CA  VAL 0 221      14.163  -5.979 -13.145  1.00  0.00      R00  C  
ATOM   3447  C   VAL 0 221      13.391  -6.456 -14.436  1.00  0.00      R00  C  
ATOM   3448  O   VAL 0 221      13.946  -6.560 -15.537  1.00  0.00      R00  O  
ATOM   3449  CB  VAL 0 221      14.422  -7.196 -12.283  1.00  0.00      R00  C  
ATOM   3450  CG1 VAL 0 221      15.056  -8.439 -12.881  1.00  0.00      R00  C  
ATOM   3451  CG2 VAL 0 221      15.211  -6.745 -11.005  1.00  0.00      R00  C  
ATOM   3452  H   VAL 0 221      12.969  -5.366 -11.539  1.00  0.00      R00  H  
ATOM   3453  HA  VAL 0 221      15.104  -5.545 -13.485  1.00  0.00           H  
ATOM   3454  HB  VAL 0 221      13.451  -7.595 -11.990  1.00  0.00           H  
ATOM   3455 HG11 VAL 0 221      14.995  -9.331 -12.259  1.00  0.00           H  
ATOM   3456 HG12 VAL 0 221      14.661  -8.830 -13.819  1.00  0.00           H  
ATOM   3457 HG13 VAL 0 221      16.114  -8.285 -13.095  1.00  0.00           H  
ATOM   3458 HG21 VAL 0 221      14.809  -5.801 -10.639  1.00  0.00           H  
ATOM   3459 HG22 VAL 0 221      15.291  -7.567 -10.293  1.00  0.00           H  
ATOM   3460 HG23 VAL 0 221      16.260  -6.665 -11.288  1.00  0.00           H  
ATOM   3461  N   PHE 0 222      12.089  -6.756 -14.337  1.00  0.00      R00  N  
ATOM   3462  CA  PHE 0 222      11.267  -7.036 -15.530  1.00  0.00      R00  C  
ATOM   3463  C   PHE 0 222      11.394  -5.950 -16.626  1.00  0.00      R00  C  
ATOM   3464  O   PHE 0 222      11.557  -6.319 -17.765  1.00  0.00      R00  O  
ATOM   3465  CB  PHE 0 222       9.841  -7.107 -15.092  1.00  0.00      R00  C  
ATOM   3466  CG  PHE 0 222       9.473  -8.309 -14.198  1.00  0.00      R00  C  
ATOM   3467  CD1 PHE 0 222      10.037  -9.632 -14.304  1.00  0.00      R00  C  
ATOM   3468  CD2 PHE 0 222       8.374  -8.183 -13.335  1.00  0.00      R00  C  
ATOM   3469  CE1 PHE 0 222       9.510 -10.692 -13.596  1.00  0.00      R00  C  
ATOM   3470  CE2 PHE 0 222       7.797  -9.265 -12.645  1.00  0.00      R00  C  
ATOM   3471  CZ  PHE 0 222       8.419 -10.519 -12.772  1.00  0.00      R00  C  
ATOM   3472  H   PHE 0 222      11.474  -6.685 -13.539  1.00  0.00      R00  H  
ATOM   3473  HA  PHE 0 222      11.455  -7.983 -16.036  1.00  0.00           H  
ATOM   3474  HB3 PHE 0 222       9.203  -7.100 -15.976  1.00  0.00           H  
ATOM   3475  HB2 PHE 0 222       9.723  -6.173 -14.543  1.00  0.00           H  
ATOM   3476  HD1 PHE 0 222      10.902  -9.830 -14.920  1.00  0.00           H  
ATOM   3477  HD2 PHE 0 222       7.865  -7.232 -13.279  1.00  0.00           H  
ATOM   3478  HE1 PHE 0 222       9.929 -11.674 -13.761  1.00  0.00           H  
ATOM   3479  HE2 PHE 0 222       6.938  -9.104 -12.010  1.00  0.00           H  
ATOM   3480  HZ  PHE 0 222       7.820 -11.343 -12.413  1.00  0.00           H  
ATOM   3481  N   TYR 0 223      11.432  -4.646 -16.254  1.00  0.00      R00  N  
ATOM   3482  CA  TYR 0 223      11.624  -3.503 -17.137  1.00  0.00      R00  C  
ATOM   3483  C   TYR 0 223      13.047  -3.319 -17.643  1.00  0.00      R00  C  
ATOM   3484  O   TYR 0 223      13.317  -2.955 -18.786  1.00  0.00      R00  O  
ATOM   3485  CB  TYR 0 223      10.860  -2.184 -16.728  1.00  0.00      R00  C  
ATOM   3486  CG  TYR 0 223       9.296  -2.350 -16.708  1.00  0.00      R00  C  
ATOM   3487  CD1 TYR 0 223       8.575  -2.721 -17.876  1.00  0.00      R00  C  
ATOM   3488  CE1 TYR 0 223       7.170  -2.831 -17.910  1.00  0.00      R00  C  
ATOM   3489  CD2 TYR 0 223       8.580  -2.172 -15.511  1.00  0.00      R00  C  
ATOM   3490  CE2 TYR 0 223       7.209  -2.573 -15.552  1.00  0.00      R00  C  
ATOM   3491  CZ  TYR 0 223       6.496  -2.814 -16.742  1.00  0.00      R00  C  
ATOM   3492  OH  TYR 0 223       5.102  -2.963 -16.686  1.00  0.00      R00  O  
ATOM   3493  H   TYR 0 223      11.343  -4.469 -15.263  1.00  0.00      R00  H  
ATOM   3494  HH  TYR 0 223       4.750  -3.307 -15.861  1.00  0.00      R00  H  
ATOM   3495  HA  TYR 0 223      11.076  -3.728 -18.052  1.00  0.00           H  
ATOM   3496  HB3 TYR 0 223      11.058  -1.375 -17.432  1.00  0.00           H  
ATOM   3497  HB2 TYR 0 223      11.195  -1.871 -15.739  1.00  0.00           H  
ATOM   3498  HD1 TYR 0 223       9.061  -2.789 -18.838  1.00  0.00           H  
ATOM   3499  HE1 TYR 0 223       6.711  -3.124 -18.842  1.00  0.00           H  
ATOM   3500  HD2 TYR 0 223       9.003  -1.929 -14.547  1.00  0.00           H  
ATOM   3501  HE2 TYR 0 223       6.681  -2.698 -14.618  1.00  0.00           H  
ATOM   3502  N   CYS 0 224      13.989  -3.703 -16.786  1.00  0.00      R00  N  
ATOM   3503  CA  CYS 0 224      15.407  -3.676 -17.217  1.00  0.00      R00  C  
ATOM   3504  C   CYS 0 224      15.740  -4.741 -18.298  1.00  0.00      R00  C  
ATOM   3505  O   CYS 0 224      16.503  -4.446 -19.225  1.00  0.00      R00  O  
ATOM   3506  CB  CYS 0 224      16.395  -3.839 -16.052  1.00  0.00      R00  C  
ATOM   3507  SG  CYS 0 224      16.085  -2.522 -14.752  1.00  0.00      R00  S  
ATOM   3508  H   CYS 0 224      13.725  -3.981 -15.852  1.00  0.00      R00  H  
ATOM   3509  HA  CYS 0 224      15.590  -2.685 -17.633  1.00  0.00           H  
ATOM   3510  HB3 CYS 0 224      17.407  -3.659 -16.414  1.00  0.00           H  
ATOM   3511  HB2 CYS 0 224      16.329  -4.850 -15.649  1.00  0.00           H  
ATOM   3512  HG  CYS 0 224      14.892  -2.919 -14.301  1.00  0.00           H  
ATOM   3513  N   LEU 0 225      15.199  -5.943 -18.186  1.00  0.00      R00  N  
ATOM   3514  CA  LEU 0 225      15.296  -7.003 -19.248  1.00  0.00      R00  C  
ATOM   3515  C   LEU 0 225      14.595  -6.590 -20.580  1.00  0.00      R00  C  
ATOM   3516  O   LEU 0 225      15.110  -6.966 -21.643  1.00  0.00      R00  O  
ATOM   3517  CB  LEU 0 225      14.788  -8.311 -18.616  1.00  0.00      R00  C  
ATOM   3518  CG  LEU 0 225      15.504  -8.801 -17.310  1.00  0.00      R00  C  
ATOM   3519  CD1 LEU 0 225      14.829 -10.044 -16.830  1.00  0.00      R00  C  
ATOM   3520  CD2 LEU 0 225      16.996  -9.160 -17.448  1.00  0.00      R00  C  
ATOM   3521  H   LEU 0 225      14.798  -6.261 -17.315  1.00  0.00      R00  H  
ATOM   3522  HA  LEU 0 225      16.362  -7.137 -19.434  1.00  0.00           H  
ATOM   3523  HB3 LEU 0 225      15.020  -9.058 -19.375  1.00  0.00           H  
ATOM   3524  HB2 LEU 0 225      13.713  -8.221 -18.465  1.00  0.00           H  
ATOM   3525  HG  LEU 0 225      15.332  -8.108 -16.486  1.00  0.00           H  
ATOM   3526 HD11 LEU 0 225      14.031 -10.029 -16.087  1.00  0.00           H  
ATOM   3527 HD12 LEU 0 225      14.415 -10.688 -17.605  1.00  0.00           H  
ATOM   3528 HD13 LEU 0 225      15.522 -10.674 -16.273  1.00  0.00           H  
ATOM   3529 HD21 LEU 0 225      17.513  -8.778 -18.329  1.00  0.00           H  
ATOM   3530 HD22 LEU 0 225      17.580  -8.889 -16.568  1.00  0.00           H  
ATOM   3531 HD23 LEU 0 225      17.066 -10.239 -17.591  1.00  0.00           H  
ATOM   3532  N   VAL 0 226      13.496  -5.790 -20.503  1.00  0.00      R00  N  
ATOM   3533  CA  VAL 0 226      12.926  -5.153 -21.640  1.00  0.00      R00  C  
ATOM   3534  C   VAL 0 226      13.929  -4.184 -22.222  1.00  0.00      R00  C  
ATOM   3535  O   VAL 0 226      14.228  -4.280 -23.378  1.00  0.00      R00  O  
ATOM   3536  CB  VAL 0 226      11.523  -4.580 -21.400  1.00  0.00      R00  C  
ATOM   3537  CG1 VAL 0 226      10.985  -3.897 -22.662  1.00  0.00      R00  C  
ATOM   3538  CG2 VAL 0 226      10.542  -5.697 -20.939  1.00  0.00      R00  C  
ATOM   3539  H   VAL 0 226      12.991  -5.764 -19.629  1.00  0.00      R00  H  
ATOM   3540  HA  VAL 0 226      12.764  -5.949 -22.367  1.00  0.00           H  
ATOM   3541  HB  VAL 0 226      11.510  -3.960 -20.503  1.00  0.00           H  
ATOM   3542 HG11 VAL 0 226       9.971  -3.502 -22.608  1.00  0.00           H  
ATOM   3543 HG12 VAL 0 226      11.629  -3.042 -22.865  1.00  0.00           H  
ATOM   3544 HG13 VAL 0 226      10.997  -4.610 -23.487  1.00  0.00           H  
ATOM   3545 HG21 VAL 0 226      10.713  -6.227 -20.002  1.00  0.00           H  
ATOM   3546 HG22 VAL 0 226       9.561  -5.262 -20.748  1.00  0.00           H  
ATOM   3547 HG23 VAL 0 226      10.424  -6.499 -21.667  1.00  0.00           H  
ATOM   3548  N   ILE 0 227      14.382  -3.214 -21.435  1.00  0.00      R00  N  
ATOM   3549  CA  ILE 0 227      15.365  -2.214 -21.860  1.00  0.00      R00  C  
ATOM   3550  C   ILE 0 227      16.661  -2.866 -22.468  1.00  0.00      R00  C  
ATOM   3551  O   ILE 0 227      17.340  -2.180 -23.320  1.00  0.00      R00  O  
ATOM   3552  CB  ILE 0 227      15.834  -1.370 -20.659  1.00  0.00      R00  C  
ATOM   3553  CG2 ILE 0 227      17.221  -0.649 -20.791  1.00  0.00      R00  C  
ATOM   3554  CG1 ILE 0 227      14.739  -0.361 -20.155  1.00  0.00      R00  C  
ATOM   3555  CD1 ILE 0 227      15.057   0.364 -18.858  1.00  0.00      R00  C  
ATOM   3556  H   ILE 0 227      14.021  -3.030 -20.510  1.00  0.00      R00  H  
ATOM   3557  HA  ILE 0 227      14.928  -1.603 -22.650  1.00  0.00           H  
ATOM   3558  HB  ILE 0 227      15.841  -1.940 -19.729  1.00  0.00           H  
ATOM   3559 HG21 ILE 0 227      18.110  -1.257 -20.626  1.00  0.00           H  
ATOM   3560 HG22 ILE 0 227      17.353  -0.033 -21.681  1.00  0.00           H  
ATOM   3561 HG23 ILE 0 227      17.241   0.043 -19.949  1.00  0.00           H  
ATOM   3562 HG13 ILE 0 227      13.850  -0.982 -20.044  1.00  0.00           H  
ATOM   3563 HG12 ILE 0 227      14.490   0.396 -20.898  1.00  0.00           H  
ATOM   3564 HD11 ILE 0 227      15.457  -0.265 -18.063  1.00  0.00           H  
ATOM   3565 HD12 ILE 0 227      15.692   1.249 -18.825  1.00  0.00           H  
ATOM   3566 HD13 ILE 0 227      14.111   0.759 -18.485  1.00  0.00           H  
ATOM   3567  N   ARG 0 228      17.126  -4.019 -21.954  1.00  0.00      R00  N  
ATOM   3568  CA  ARG 0 228      18.245  -4.762 -22.480  1.00  0.00      R00  C  
ATOM   3569  C   ARG 0 228      18.018  -5.320 -23.905  1.00  0.00      R00  C  
ATOM   3570  O   ARG 0 228      18.868  -5.210 -24.736  1.00  0.00      R00  O  
ATOM   3571  CB  ARG 0 228      18.660  -5.893 -21.500  1.00  0.00      R00  C  
ATOM   3572  CG  ARG 0 228      20.130  -6.247 -21.237  1.00  0.00      R00  C  
ATOM   3573  CD  ARG 0 228      20.748  -6.884 -22.495  1.00  0.00      R00  C  
ATOM   3574  NE  ARG 0 228      22.188  -7.198 -22.171  1.00  0.00      R00  N  
ATOM   3575  CZ  ARG 0 228      23.226  -7.562 -22.945  1.00  0.00      R00  C  
ATOM   3576  NH1 ARG 0 228      24.397  -7.775 -22.344  1.00  0.00      R00  N  
ATOM   3577  NH2 ARG 0 228      23.148  -7.798 -24.281  1.00  0.00      R00  N1+
ATOM   3578  H   ARG 0 228      16.845  -4.245 -21.011  1.00  0.00      R00  H  
ATOM   3579  HE  ARG 0 228      22.301  -7.319 -21.174  1.00  0.00      R00  H  
ATOM   3580 HH11 ARG 0 228      25.130  -8.359 -22.721  1.00  0.00      R00  H  
ATOM   3581 HH12 ARG 0 228      24.473  -7.518 -21.371  1.00  0.00      R00  H  
ATOM   3582 HH21 ARG 0 228      23.728  -8.401 -24.846  1.00  0.00      R00  H  
ATOM   3583 HH22 ARG 0 228      22.490  -7.355 -24.907  1.00  0.00      R00  H  
ATOM   3584  HA  ARG 0 228      19.154  -4.161 -22.509  1.00  0.00           H  
ATOM   3585  HB3 ARG 0 228      17.983  -6.696 -21.790  1.00  0.00           H  
ATOM   3586  HB2 ARG 0 228      18.318  -5.613 -20.503  1.00  0.00           H  
ATOM   3587  HG3 ARG 0 228      19.943  -7.033 -20.505  1.00  0.00           H  
ATOM   3588  HG2 ARG 0 228      20.715  -5.394 -20.894  1.00  0.00           H  
ATOM   3589  HD3 ARG 0 228      20.810  -6.171 -23.317  1.00  0.00           H  
ATOM   3590  HD2 ARG 0 228      20.222  -7.794 -22.782  1.00  0.00           H  
ATOM   3591  N   LYS 0 229      16.869  -5.944 -24.164  1.00  0.00      R00  N  
ATOM   3592  CA  LYS 0 229      16.497  -6.418 -25.524  1.00  0.00      R00  C  
ATOM   3593  C   LYS 0 229      16.093  -5.217 -26.492  1.00  0.00      R00  C  
ATOM   3594  O   LYS 0 229      16.579  -5.254 -27.615  1.00  0.00      R00  O  
ATOM   3595  CB  LYS 0 229      15.279  -7.337 -25.326  1.00  0.00      R00  C  
ATOM   3596  CG  LYS 0 229      14.654  -7.897 -26.658  1.00  0.00      R00  C  
ATOM   3597  CD  LYS 0 229      15.748  -8.589 -27.490  1.00  0.00      R00  C  
ATOM   3598  CE  LYS 0 229      15.208  -9.559 -28.544  1.00  0.00      R00  C  
ATOM   3599  NZ  LYS 0 229      16.162 -10.412 -29.161  1.00  0.00      R00  N1+
ATOM   3600  H   LYS 0 229      16.170  -5.987 -23.437  1.00  0.00      R00  H  
ATOM   3601  HZ1 LYS 0 229      15.718 -10.871 -29.944  1.00  0.00      R00  H  
ATOM   3602  HZ2 LYS 0 229      16.892  -9.814 -29.521  1.00  0.00      R00  H  
ATOM   3603  HZ3 LYS 0 229      16.550 -11.087 -28.518  1.00  0.00      R00  H  
ATOM   3604  HA  LYS 0 229      17.296  -7.013 -25.967  1.00  0.00           H  
ATOM   3605  HB3 LYS 0 229      14.584  -6.830 -24.656  1.00  0.00           H  
ATOM   3606  HB2 LYS 0 229      15.562  -8.153 -24.661  1.00  0.00           H  
ATOM   3607  HG3 LYS 0 229      14.112  -7.024 -27.022  1.00  0.00           H  
ATOM   3608  HG2 LYS 0 229      13.994  -8.690 -26.307  1.00  0.00           H  
ATOM   3609  HD3 LYS 0 229      16.260  -9.200 -26.746  1.00  0.00           H  
ATOM   3610  HD2 LYS 0 229      16.405  -7.821 -27.897  1.00  0.00           H  
ATOM   3611  HE3 LYS 0 229      14.653  -9.087 -29.355  1.00  0.00           H  
ATOM   3612  HE2 LYS 0 229      14.472 -10.247 -28.128  1.00  0.00           H  
ATOM   3613  N   LEU 0 230      15.342  -4.160 -26.045  1.00  0.00      R00  N  
ATOM   3614  CA  LEU 0 230      14.827  -3.140 -26.920  1.00  0.00      R00  C  
ATOM   3615  C   LEU 0 230      15.859  -2.013 -27.159  1.00  0.00      R00  C  
ATOM   3616  O   LEU 0 230      15.703  -0.949 -26.633  1.00  0.00      R00  O  
ATOM   3617  CB  LEU 0 230      13.520  -2.519 -26.286  1.00  0.00      R00  C  
ATOM   3618  CG  LEU 0 230      12.149  -3.285 -26.604  1.00  0.00      R00  C  
ATOM   3619  CD1 LEU 0 230      11.765  -3.119 -28.082  1.00  0.00      R00  C  
ATOM   3620  CD2 LEU 0 230      12.150  -4.779 -26.217  1.00  0.00      R00  C  
ATOM   3621  H   LEU 0 230      15.112  -4.222 -25.063  1.00  0.00      R00  H  
ATOM   3622  HA  LEU 0 230      14.573  -3.586 -27.882  1.00  0.00           H  
ATOM   3623  HB3 LEU 0 230      13.327  -1.530 -26.701  1.00  0.00           H  
ATOM   3624  HB2 LEU 0 230      13.582  -2.287 -25.222  1.00  0.00           H  
ATOM   3625  HG  LEU 0 230      11.342  -2.885 -25.991  1.00  0.00           H  
ATOM   3626 HD11 LEU 0 230      12.634  -2.925 -28.710  1.00  0.00           H  
ATOM   3627 HD12 LEU 0 230      11.260  -3.982 -28.515  1.00  0.00           H  
ATOM   3628 HD13 LEU 0 230      11.161  -2.231 -28.270  1.00  0.00           H  
ATOM   3629 HD21 LEU 0 230      12.418  -5.350 -27.107  1.00  0.00           H  
ATOM   3630 HD22 LEU 0 230      12.805  -5.022 -25.380  1.00  0.00           H  
ATOM   3631 HD23 LEU 0 230      11.175  -5.135 -25.884  1.00  0.00           H  
ATOM   3632  N   LYS 0 231      16.903  -2.359 -27.923  1.00  0.00      R00  N  
ATOM   3633  CA  LYS 0 231      17.970  -1.533 -28.471  1.00  0.00      R00  C  
ATOM   3634  C   LYS 0 231      18.716  -2.365 -29.483  1.00  0.00      R00  C  
ATOM   3635  O   LYS 0 231      18.968  -3.488 -29.180  1.00  0.00      R00  O  
ATOM   3636  CB  LYS 0 231      18.848  -0.991 -27.326  1.00  0.00      R00  C  
ATOM   3637  CG  LYS 0 231      19.549  -2.033 -26.442  1.00  0.00      R00  C  
ATOM   3638  CD  LYS 0 231      20.601  -1.377 -25.605  1.00  0.00      R00  C  
ATOM   3639  CE  LYS 0 231      21.100  -2.318 -24.420  1.00  0.00      R00  C  
ATOM   3640  NZ  LYS 0 231      22.357  -1.774 -23.875  1.00  0.00      R00  N1+
ATOM   3641  H   LYS 0 231      16.999  -3.326 -28.201  1.00  0.00      R00  H  
ATOM   3642  HZ1 LYS 0 231      23.004  -1.556 -24.620  1.00  0.00      R00  H  
ATOM   3643  HZ2 LYS 0 231      22.172  -0.881 -23.440  1.00  0.00      R00  H  
ATOM   3644  HZ3 LYS 0 231      22.783  -2.368 -23.177  1.00  0.00      R00  H  
ATOM   3645  HA  LYS 0 231      17.577  -0.654 -28.982  1.00  0.00           H  
ATOM   3646  HB3 LYS 0 231      18.229  -0.345 -26.703  1.00  0.00           H  
ATOM   3647  HB2 LYS 0 231      19.643  -0.403 -27.784  1.00  0.00           H  
ATOM   3648  HG3 LYS 0 231      20.004  -2.904 -26.914  1.00  0.00           H  
ATOM   3649  HG2 LYS 0 231      18.769  -2.399 -25.774  1.00  0.00           H  
ATOM   3650  HD3 LYS 0 231      20.318  -0.383 -25.260  1.00  0.00           H  
ATOM   3651  HD2 LYS 0 231      21.455  -1.162 -26.247  1.00  0.00           H  
ATOM   3652  HE3 LYS 0 231      21.446  -3.314 -24.699  1.00  0.00           H  
ATOM   3653  HE2 LYS 0 231      20.390  -2.350 -23.593  1.00  0.00           H  
ATOM   3654  N   THR 0 232      19.134  -1.796 -30.676  1.00  0.00      R00  N  
ATOM   3655  CA  THR 0 232      19.693  -2.577 -31.743  1.00  0.00      R00  C  
ATOM   3656  C   THR 0 232      21.249  -2.158 -31.880  1.00  0.00      R00  C  
ATOM   3657  O   THR 0 232      21.842  -2.401 -32.917  1.00  0.00      R00  O  
ATOM   3658  CB  THR 0 232      18.942  -2.302 -33.048  1.00  0.00      R00  C  
ATOM   3659  OG1 THR 0 232      18.812  -0.936 -33.411  1.00  0.00      R00  O  
ATOM   3660  CG2 THR 0 232      17.517  -2.888 -32.991  1.00  0.00      R00  C  
ATOM   3661  H   THR 0 232      19.165  -0.788 -30.739  1.00  0.00      R00  H  
ATOM   3662  HG1 THR 0 232      18.653  -1.122 -34.339  1.00  0.00      R00  H  
ATOM   3663  HA  THR 0 232      19.608  -3.645 -31.546  1.00  0.00           H  
ATOM   3664  HB  THR 0 232      19.483  -2.771 -33.870  1.00  0.00           H  
ATOM   3665 HG21 THR 0 232      17.102  -2.581 -32.031  1.00  0.00           H  
ATOM   3666 HG22 THR 0 232      17.002  -2.409 -33.824  1.00  0.00           H  
ATOM   3667 HG23 THR 0 232      17.546  -3.949 -33.243  1.00  0.00           H  
ATOM   3668  N   VAL 0 233      21.843  -1.672 -30.769  1.00  0.00      R00  N  
ATOM   3669  CA  VAL 0 233      23.309  -1.321 -30.841  1.00  0.00      R00  C  
ATOM   3670  C   VAL 0 233      24.181  -2.668 -30.632  1.00  0.00      R00  C  
ATOM   3671  O   VAL 0 233      23.669  -3.710 -30.380  1.00  0.00      R00  O  
ATOM   3672  CB  VAL 0 233      23.714  -0.211 -29.852  1.00  0.00      R00  C  
ATOM   3673  CG1 VAL 0 233      22.975   1.127 -30.148  1.00  0.00      R00  C  
ATOM   3674  CG2 VAL 0 233      23.514  -0.617 -28.431  1.00  0.00      R00  C  
ATOM   3675  H   VAL 0 233      21.304  -1.645 -29.915  1.00  0.00      R00  H  
ATOM   3676  HA  VAL 0 233      23.628  -0.981 -31.827  1.00  0.00           H  
ATOM   3677  HB  VAL 0 233      24.783  -0.024 -29.949  1.00  0.00           H  
ATOM   3678 HG11 VAL 0 233      23.005   1.424 -31.196  1.00  0.00           H  
ATOM   3679 HG12 VAL 0 233      21.939   1.001 -29.835  1.00  0.00           H  
ATOM   3680 HG13 VAL 0 233      23.443   1.850 -29.479  1.00  0.00           H  
ATOM   3681 HG21 VAL 0 233      22.448  -0.676 -28.215  1.00  0.00           H  
ATOM   3682 HG22 VAL 0 233      24.152  -1.453 -28.142  1.00  0.00           H  
ATOM   3683 HG23 VAL 0 233      23.844   0.204 -27.794  1.00  0.00           H  
ATOM   3684  N   GLY 0 234      25.534  -2.615 -30.946  1.00  0.00      R00  N  
ATOM   3685  CA  GLY 0 234      26.361  -3.805 -31.153  1.00  0.00      R00  C  
ATOM   3686  C   GLY 0 234      27.792  -3.339 -31.148  1.00  0.00      R00  C  
ATOM   3687  O   GLY 0 234      28.021  -2.266 -30.640  1.00  0.00      R00  O  
ATOM   3688  H   GLY 0 234      26.023  -1.732 -30.987  1.00  0.00      R00  H  
ATOM   3689  HA3 GLY 0 234      26.021  -4.361 -32.026  1.00  0.00           H  
ATOM   3690  HA2 GLY 0 234      26.198  -4.355 -30.226  1.00  0.00           H  
ATOM   3691  N   PRO 0 235      28.792  -4.171 -31.484  1.00  0.00      R00  N  
ATOM   3692  CA  PRO 0 235      30.157  -3.735 -31.770  1.00  0.00      R00  C  
ATOM   3693  C   PRO 0 235      30.505  -2.385 -32.480  1.00  0.00      R00  C  
ATOM   3694  O   PRO 0 235      31.477  -1.752 -32.106  1.00  0.00      R00  O  
ATOM   3695  CD  PRO 0 235      28.594  -5.590 -31.746  1.00  0.00      R00  C  
ATOM   3696  CB  PRO 0 235      30.798  -4.872 -32.439  1.00  0.00      R00  C  
ATOM   3697  CG  PRO 0 235      30.053  -6.077 -31.849  1.00  0.00      R00  C  
ATOM   3698  HD2 PRO 0 235      28.065  -5.600 -32.699  1.00  0.00           H  
ATOM   3699  HD3 PRO 0 235      28.097  -6.113 -30.929  1.00  0.00           H  
ATOM   3700  HA  PRO 0 235      30.504  -3.657 -30.740  1.00  0.00           H  
ATOM   3701  HB3 PRO 0 235      31.855  -4.839 -32.176  1.00  0.00           H  
ATOM   3702  HB2 PRO 0 235      30.713  -4.869 -33.525  1.00  0.00           H  
ATOM   3703  HG2 PRO 0 235      30.141  -6.976 -32.459  1.00  0.00           H  
ATOM   3704  HG3 PRO 0 235      30.451  -6.366 -30.876  1.00  0.00           H  
ATOM   3705  N   LYS 0 236      29.699  -1.989 -33.470  1.00  0.00      R00  N  
ATOM   3706  CA  LYS 0 236      29.761  -0.780 -34.293  1.00  0.00      R00  C  
ATOM   3707  C   LYS 0 236      28.563   0.146 -34.128  1.00  0.00      R00  C  
ATOM   3708  O   LYS 0 236      28.821   1.364 -34.064  1.00  0.00      R00  O  
ATOM   3709  CB  LYS 0 236      30.052  -1.022 -35.772  1.00  0.00      R00  C  
ATOM   3710  CG  LYS 0 236      28.915  -1.723 -36.576  1.00  0.00      R00  C  
ATOM   3711  CD  LYS 0 236      29.523  -2.103 -37.971  1.00  0.00      R00  C  
ATOM   3712  CE  LYS 0 236      28.413  -2.846 -38.830  1.00  0.00      R00  C  
ATOM   3713  NZ  LYS 0 236      28.921  -3.327 -40.123  1.00  0.00      R00  N1+
ATOM   3714  H   LYS 0 236      28.909  -2.576 -33.697  1.00  0.00      R00  H  
ATOM   3715  HZ1 LYS 0 236      28.117  -3.738 -40.576  1.00  0.00      R00  H  
ATOM   3716  HZ2 LYS 0 236      29.253  -2.530 -40.648  1.00  0.00      R00  H  
ATOM   3717  HZ3 LYS 0 236      29.658  -4.016 -40.078  1.00  0.00      R00  H  
ATOM   3718  HA  LYS 0 236      30.561  -0.195 -33.838  1.00  0.00           H  
ATOM   3719  HB3 LYS 0 236      30.900  -1.704 -35.841  1.00  0.00           H  
ATOM   3720  HB2 LYS 0 236      30.354  -0.138 -36.333  1.00  0.00           H  
ATOM   3721  HG3 LYS 0 236      27.944  -1.228 -36.618  1.00  0.00           H  
ATOM   3722  HG2 LYS 0 236      28.673  -2.648 -36.053  1.00  0.00           H  
ATOM   3723  HD3 LYS 0 236      30.388  -2.748 -37.816  1.00  0.00           H  
ATOM   3724  HD2 LYS 0 236      29.977  -1.278 -38.519  1.00  0.00           H  
ATOM   3725  HE3 LYS 0 236      27.595  -2.156 -39.037  1.00  0.00           H  
ATOM   3726  HE2 LYS 0 236      28.046  -3.724 -38.298  1.00  0.00           H  
ATOM   3727  N   ASN 0 237      27.324  -0.414 -34.052  1.00  0.00      R00  N  
ATOM   3728  CA  ASN 0 237      26.020   0.242 -33.907  1.00  0.00      R00  C  
ATOM   3729  C   ASN 0 237      25.868   0.879 -32.500  1.00  0.00      R00  C  
ATOM   3730  O   ASN 0 237      26.339   0.158 -31.637  1.00  0.00      R00  O  
ATOM   3731  CB  ASN 0 237      24.942  -0.730 -34.385  1.00  0.00      R00  C  
ATOM   3732  CG  ASN 0 237      24.712  -0.773 -35.876  1.00  0.00      R00  C  
ATOM   3733  OD1 ASN 0 237      24.485   0.252 -36.515  1.00  0.00      R00  O  
ATOM   3734  ND2 ASN 0 237      24.534  -1.937 -36.437  1.00  0.00      R00  N  
ATOM   3735  H   ASN 0 237      27.345  -1.423 -34.066  1.00  0.00      R00  H  
ATOM   3736 HD21 ASN 0 237      24.436  -2.068 -37.433  1.00  0.00      R00  H  
ATOM   3737 HD22 ASN 0 237      24.621  -2.824 -35.960  1.00  0.00      R00  H  
ATOM   3738  HA  ASN 0 237      26.154   1.074 -34.599  1.00  0.00           H  
ATOM   3739  HB3 ASN 0 237      24.047  -0.312 -33.923  1.00  0.00           H  
ATOM   3740  HB2 ASN 0 237      24.947  -1.659 -33.815  1.00  0.00           H  
ATOM   3741  N   LYS 0 238      25.652   2.153 -32.426  1.00  0.00      R00  N  
ATOM   3742  CA  LYS 0 238      25.865   2.884 -31.177  1.00  0.00      R00  C  
ATOM   3743  C   LYS 0 238      25.028   4.151 -31.187  1.00  0.00      R00  C  
ATOM   3744  O   LYS 0 238      25.031   4.892 -30.174  1.00  0.00      R00  O  
ATOM   3745  CB  LYS 0 238      27.433   3.129 -31.094  1.00  0.00      R00  C  
ATOM   3746  CG  LYS 0 238      28.082   3.767 -32.363  1.00  0.00      R00  C  
ATOM   3747  CD  LYS 0 238      29.578   4.109 -32.341  1.00  0.00      R00  C  
ATOM   3748  CE  LYS 0 238      30.130   4.663 -33.718  1.00  0.00      R00  C  
ATOM   3749  NZ  LYS 0 238      30.126   3.731 -34.834  1.00  0.00      R00  N1+
ATOM   3750  H   LYS 0 238      25.326   2.660 -33.237  1.00  0.00      R00  H  
ATOM   3751  HZ1 LYS 0 238      29.227   3.350 -35.091  1.00  0.00      R00  H  
ATOM   3752  HZ2 LYS 0 238      30.533   4.212 -35.623  1.00  0.00      R00  H  
ATOM   3753  HZ3 LYS 0 238      30.736   2.993 -34.514  1.00  0.00      R00  H  
ATOM   3754  HA  LYS 0 238      25.608   2.383 -30.244  1.00  0.00           H  
ATOM   3755  HB3 LYS 0 238      27.879   2.193 -30.759  1.00  0.00           H  
ATOM   3756  HB2 LYS 0 238      27.669   3.802 -30.270  1.00  0.00           H  
ATOM   3757  HG3 LYS 0 238      27.660   4.743 -32.604  1.00  0.00           H  
ATOM   3758  HG2 LYS 0 238      27.818   3.250 -33.285  1.00  0.00           H  
ATOM   3759  HD3 LYS 0 238      30.023   3.189 -31.962  1.00  0.00           H  
ATOM   3760  HD2 LYS 0 238      29.749   4.914 -31.626  1.00  0.00           H  
ATOM   3761  HE3 LYS 0 238      31.202   4.826 -33.604  1.00  0.00           H  
ATOM   3762  HE2 LYS 0 238      29.729   5.622 -34.045  1.00  0.00           H  
ATOM   3763  N   SER 0 239      24.320   4.479 -32.281  1.00  0.00      R00  N  
ATOM   3764  CA  SER 0 239      23.470   5.597 -32.484  1.00  0.00      R00  C  
ATOM   3765  C   SER 0 239      22.275   5.606 -31.472  1.00  0.00      R00  C  
ATOM   3766  O   SER 0 239      21.585   4.551 -31.274  1.00  0.00      R00  O  
ATOM   3767  CB  SER 0 239      22.751   5.583 -33.870  1.00  0.00      R00  C  
ATOM   3768  OG  SER 0 239      22.117   6.800 -34.230  1.00  0.00      R00  O  
ATOM   3769  H   SER 0 239      24.421   3.978 -33.152  1.00  0.00      R00  H  
ATOM   3770  HG  SER 0 239      21.584   6.709 -35.023  1.00  0.00      R00  H  
ATOM   3771  HA  SER 0 239      24.012   6.532 -32.346  1.00  0.00           H  
ATOM   3772  HB3 SER 0 239      22.000   4.796 -33.932  1.00  0.00           H  
ATOM   3773  HB2 SER 0 239      23.526   5.412 -34.617  1.00  0.00           H  
ATOM   3774  N   LYS 0 240      22.022   6.818 -30.903  1.00  0.00      R00  N  
ATOM   3775  CA  LYS 0 240      20.901   7.218 -30.062  1.00  0.00      R00  C  
ATOM   3776  C   LYS 0 240      19.494   6.835 -30.536  1.00  0.00      R00  C  
ATOM   3777  O   LYS 0 240      18.806   6.435 -29.592  1.00  0.00      R00  O  
ATOM   3778  CB  LYS 0 240      21.008   8.741 -29.934  1.00  0.00      R00  C  
ATOM   3779  CG  LYS 0 240      20.390   9.544 -31.091  1.00  0.00      R00  C  
ATOM   3780  CD  LYS 0 240      20.709  11.010 -31.003  1.00  0.00      R00  C  
ATOM   3781  CE  LYS 0 240      20.100  11.670 -32.329  1.00  0.00      R00  C  
ATOM   3782  NZ  LYS 0 240      18.721  12.096 -32.224  1.00  0.00      R00  N1+
ATOM   3783  H   LYS 0 240      22.592   7.544 -31.313  1.00  0.00      R00  H  
ATOM   3784  HZ1 LYS 0 240      18.063  11.335 -32.319  1.00  0.00      R00  H  
ATOM   3785  HZ2 LYS 0 240      18.501  12.794 -31.528  1.00  0.00      R00  H  
ATOM   3786  HZ3 LYS 0 240      18.606  12.612 -33.085  1.00  0.00      R00  H  
ATOM   3787  HA  LYS 0 240      21.105   6.746 -29.101  1.00  0.00           H  
ATOM   3788  HB3 LYS 0 240      21.958   9.208 -29.675  1.00  0.00           H  
ATOM   3789  HB2 LYS 0 240      20.481   9.030 -29.024  1.00  0.00           H  
ATOM   3790  HG3 LYS 0 240      19.316   9.355 -31.078  1.00  0.00           H  
ATOM   3791  HG2 LYS 0 240      20.735   9.202 -32.066  1.00  0.00           H  
ATOM   3792  HD3 LYS 0 240      21.777  11.220 -30.953  1.00  0.00           H  
ATOM   3793  HD2 LYS 0 240      20.340  11.424 -30.065  1.00  0.00           H  
ATOM   3794  HE3 LYS 0 240      20.284  11.060 -33.213  1.00  0.00           H  
ATOM   3795  HE2 LYS 0 240      20.629  12.582 -32.606  1.00  0.00           H  
ATOM   3796  N   GLU 0 241      19.228   6.833 -31.874  1.00  0.00      R00  N  
ATOM   3797  CA  GLU 0 241      18.057   6.276 -32.541  1.00  0.00      R00  C  
ATOM   3798  C   GLU 0 241      17.911   4.722 -32.367  1.00  0.00      R00  C  
ATOM   3799  O   GLU 0 241      16.815   4.211 -32.704  1.00  0.00      R00  O  
ATOM   3800  CB  GLU 0 241      18.031   6.753 -34.002  1.00  0.00      R00  C  
ATOM   3801  CG  GLU 0 241      18.040   8.288 -34.358  1.00  0.00      R00  C  
ATOM   3802  CD  GLU 0 241      17.023   9.139 -33.602  1.00  0.00      R00  C  
ATOM   3803  OE1 GLU 0 241      15.839   9.125 -34.057  1.00  0.00      R00  O  
ATOM   3804  OE2 GLU 0 241      17.387   9.920 -32.681  1.00  0.00      R00  O1-
ATOM   3805  H   GLU 0 241      19.872   7.200 -32.560  1.00  0.00      R00  H  
ATOM   3806  HA  GLU 0 241      17.145   6.702 -32.123  1.00  0.00           H  
ATOM   3807  HB3 GLU 0 241      17.125   6.331 -34.439  1.00  0.00           H  
ATOM   3808  HB2 GLU 0 241      18.916   6.400 -34.531  1.00  0.00           H  
ATOM   3809  HG3 GLU 0 241      17.966   8.542 -35.415  1.00  0.00           H  
ATOM   3810  HG2 GLU 0 241      19.042   8.610 -34.074  1.00  0.00           H  
ATOM   3811  N   LYS 0 242      18.977   3.992 -31.931  1.00  0.00      R00  N  
ATOM   3812  CA  LYS 0 242      18.978   2.558 -31.789  1.00  0.00      R00  C  
ATOM   3813  C   LYS 0 242      18.873   2.160 -30.306  1.00  0.00      R00  C  
ATOM   3814  O   LYS 0 242      19.165   0.998 -29.964  1.00  0.00      R00  O  
ATOM   3815  CB  LYS 0 242      20.194   1.995 -32.580  1.00  0.00      R00  C  
ATOM   3816  CG  LYS 0 242      19.967   2.028 -34.130  1.00  0.00      R00  C  
ATOM   3817  CD  LYS 0 242      21.027   1.211 -34.874  1.00  0.00      R00  C  
ATOM   3818  CE  LYS 0 242      21.049   1.610 -36.390  1.00  0.00      R00  C  
ATOM   3819  NZ  LYS 0 242      21.848   0.715 -37.185  1.00  0.00      R00  N1+
ATOM   3820  H   LYS 0 242      19.748   4.477 -31.495  1.00  0.00      R00  H  
ATOM   3821  HZ1 LYS 0 242      22.804   0.577 -36.890  1.00  0.00      R00  H  
ATOM   3822  HZ2 LYS 0 242      21.423  -0.178 -37.390  1.00  0.00      R00  H  
ATOM   3823  HZ3 LYS 0 242      21.940   1.080 -38.122  1.00  0.00      R00  H  
ATOM   3824  HA  LYS 0 242      18.029   2.185 -32.174  1.00  0.00           H  
ATOM   3825  HB3 LYS 0 242      20.328   0.928 -32.397  1.00  0.00           H  
ATOM   3826  HB2 LYS 0 242      21.089   2.538 -32.275  1.00  0.00           H  
ATOM   3827  HG3 LYS 0 242      19.902   3.039 -34.533  1.00  0.00           H  
ATOM   3828  HG2 LYS 0 242      18.981   1.744 -34.499  1.00  0.00           H  
ATOM   3829  HD3 LYS 0 242      20.944   0.130 -34.762  1.00  0.00           H  
ATOM   3830  HD2 LYS 0 242      22.001   1.465 -34.457  1.00  0.00           H  
ATOM   3831  HE3 LYS 0 242      21.513   2.584 -36.547  1.00  0.00           H  
ATOM   3832  HE2 LYS 0 242      20.021   1.623 -36.752  1.00  0.00           H  
ATOM   3833  N   LYS 0 243      18.489   3.188 -29.526  1.00  0.00      R00  N  
ATOM   3834  CA  LYS 0 243      18.177   3.031 -28.126  1.00  0.00      R00  C  
ATOM   3835  C   LYS 0 243      16.774   3.664 -27.906  1.00  0.00      R00  C  
ATOM   3836  O   LYS 0 243      16.523   4.092 -26.794  1.00  0.00      R00  O  
ATOM   3837  CB  LYS 0 243      19.322   3.675 -27.278  1.00  0.00      R00  C  
ATOM   3838  CG  LYS 0 243      20.769   3.226 -27.748  1.00  0.00      R00  C  
ATOM   3839  CD  LYS 0 243      21.939   3.773 -26.860  1.00  0.00      R00  C  
ATOM   3840  CE  LYS 0 243      23.345   3.308 -27.296  1.00  0.00      R00  C  
ATOM   3841  NZ  LYS 0 243      24.524   3.953 -26.607  1.00  0.00      R00  N1+
ATOM   3842  H   LYS 0 243      18.311   4.052 -30.018  1.00  0.00      R00  H  
ATOM   3843  HZ1 LYS 0 243      24.511   4.958 -26.709  1.00  0.00      R00  H  
ATOM   3844  HZ2 LYS 0 243      24.516   3.696 -25.630  1.00  0.00      R00  H  
ATOM   3845  HZ3 LYS 0 243      25.359   3.578 -27.033  1.00  0.00      R00  H  
ATOM   3846  HA  LYS 0 243      18.008   1.995 -27.832  1.00  0.00           H  
ATOM   3847  HB3 LYS 0 243      19.258   3.561 -26.196  1.00  0.00           H  
ATOM   3848  HB2 LYS 0 243      19.158   4.744 -27.412  1.00  0.00           H  
ATOM   3849  HG3 LYS 0 243      20.986   3.558 -28.763  1.00  0.00           H  
ATOM   3850  HG2 LYS 0 243      20.944   2.152 -27.695  1.00  0.00           H  
ATOM   3851  HD3 LYS 0 243      21.572   3.383 -25.910  1.00  0.00           H  
ATOM   3852  HD2 LYS 0 243      21.997   4.857 -26.954  1.00  0.00           H  
ATOM   3853  HE3 LYS 0 243      23.477   3.573 -28.345  1.00  0.00           H  
ATOM   3854  HE2 LYS 0 243      23.344   2.222 -27.198  1.00  0.00           H  
ATOM   3855  N   ARG 0 244      15.919   3.809 -28.890  1.00  0.00      R00  N  
ATOM   3856  CA  ARG 0 244      14.746   4.694 -28.865  1.00  0.00      R00  C  
ATOM   3857  C   ARG 0 244      13.420   3.966 -28.438  1.00  0.00      R00  C  
ATOM   3858  O   ARG 0 244      12.592   4.542 -27.703  1.00  0.00      R00  O  
ATOM   3859  CB  ARG 0 244      14.575   5.576 -30.190  1.00  0.00      R00  C  
ATOM   3860  CG  ARG 0 244      13.386   6.502 -30.450  1.00  0.00      R00  C  
ATOM   3861  CD  ARG 0 244      13.521   7.308 -31.740  1.00  0.00      R00  C  
ATOM   3862  NE  ARG 0 244      12.269   8.060 -32.035  1.00  0.00      R00  N  
ATOM   3863  CZ  ARG 0 244      12.167   9.118 -32.832  1.00  0.00      R00  C  
ATOM   3864  NH1 ARG 0 244      10.984   9.741 -33.023  1.00  0.00      R00  N  
ATOM   3865  NH2 ARG 0 244      13.212   9.662 -33.453  1.00  0.00      R00  N1+
ATOM   3866  H   ARG 0 244      15.998   3.195 -29.688  1.00  0.00      R00  H  
ATOM   3867  HE  ARG 0 244      11.405   7.773 -31.598  1.00  0.00      R00  H  
ATOM   3868 HH11 ARG 0 244      10.779  10.596 -33.520  1.00  0.00      R00  H  
ATOM   3869 HH12 ARG 0 244      10.185   9.402 -32.506  1.00  0.00      R00  H  
ATOM   3870 HH21 ARG 0 244      13.063  10.497 -34.001  1.00  0.00      R00  H  
ATOM   3871 HH22 ARG 0 244      14.075   9.139 -33.493  1.00  0.00      R00  H  
ATOM   3872  HA  ARG 0 244      14.973   5.366 -28.038  1.00  0.00           H  
ATOM   3873  HB3 ARG 0 244      14.789   4.903 -31.019  1.00  0.00           H  
ATOM   3874  HB2 ARG 0 244      15.510   6.135 -30.151  1.00  0.00           H  
ATOM   3875  HG3 ARG 0 244      13.400   7.242 -29.651  1.00  0.00           H  
ATOM   3876  HG2 ARG 0 244      12.412   6.013 -30.409  1.00  0.00           H  
ATOM   3877  HD3 ARG 0 244      13.980   6.733 -32.544  1.00  0.00           H  
ATOM   3878  HD2 ARG 0 244      14.339   7.960 -31.434  1.00  0.00           H  
ATOM   3879  N   SER 0 245      13.419   2.670 -28.787  1.00  0.00      R00  N  
ATOM   3880  CA  SER 0 245      12.366   1.661 -28.484  1.00  0.00      R00  C  
ATOM   3881  C   SER 0 245      11.964   1.229 -26.996  1.00  0.00      R00  C  
ATOM   3882  O   SER 0 245      10.975   0.537 -26.758  1.00  0.00      R00  O  
ATOM   3883  CB  SER 0 245      12.359   0.579 -29.422  1.00  0.00      R00  C  
ATOM   3884  OG  SER 0 245      13.454  -0.335 -29.266  1.00  0.00      R00  O  
ATOM   3885  H   SER 0 245      14.167   2.437 -29.425  1.00  0.00      R00  H  
ATOM   3886  HG  SER 0 245      14.266   0.175 -29.218  1.00  0.00      R00  H  
ATOM   3887  HA  SER 0 245      11.472   2.223 -28.755  1.00  0.00           H  
ATOM   3888  HB3 SER 0 245      12.394   0.955 -30.444  1.00  0.00           H  
ATOM   3889  HB2 SER 0 245      11.451  -0.024 -29.422  1.00  0.00           H  
ATOM   3890  N   HIS 0 246      12.762   1.744 -26.067  1.00  0.00      R00  N  
ATOM   3891  CA  HIS 0 246      12.433   1.656 -24.617  1.00  0.00      R00  C  
ATOM   3892  C   HIS 0 246      12.231   3.029 -23.919  1.00  0.00      R00  C  
ATOM   3893  O   HIS 0 246      12.295   3.045 -22.654  1.00  0.00      R00  O  
ATOM   3894  CB  HIS 0 246      13.515   0.816 -23.909  1.00  0.00      R00  C  
ATOM   3895  CG  HIS 0 246      14.958   1.352 -23.736  1.00  0.00      R00  C  
ATOM   3896  ND1 HIS 0 246      16.042   0.888 -24.426  1.00  0.00      R00  N  
ATOM   3897  CD2 HIS 0 246      15.476   2.338 -22.924  1.00  0.00      R00  C  
ATOM   3898  NE2 HIS 0 246      16.833   2.561 -23.207  1.00  0.00      R00  N  
ATOM   3899  CE1 HIS 0 246      17.148   1.596 -24.074  1.00  0.00      R00  C  
ATOM   3900  H   HIS 0 246      13.570   2.290 -26.332  1.00  0.00      R00  H  
ATOM   3901  HD1 HIS 0 246      16.002   0.250 -25.208  1.00  0.00      R00  H  
ATOM   3902  HA  HIS 0 246      11.425   1.327 -24.366  1.00  0.00           H  
ATOM   3903  HB3 HIS 0 246      13.581  -0.168 -24.373  1.00  0.00           H  
ATOM   3904  HB2 HIS 0 246      13.082   0.619 -22.928  1.00  0.00           H  
ATOM   3905  HD2 HIS 0 246      14.867   2.899 -22.230  1.00  0.00           H  
ATOM   3906  HE1 HIS 0 246      18.072   1.526 -24.628  1.00  0.00           H  
ATOM   3907  N   ARG 0 247      12.096   4.148 -24.669  1.00  0.00      R00  N  
ATOM   3908  CA  ARG 0 247      11.989   5.470 -23.983  1.00  0.00      R00  C  
ATOM   3909  C   ARG 0 247      10.753   5.631 -23.073  1.00  0.00      R00  C  
ATOM   3910  O   ARG 0 247      10.762   6.359 -22.115  1.00  0.00      R00  O  
ATOM   3911  CB  ARG 0 247      12.204   6.640 -24.939  1.00  0.00      R00  C  
ATOM   3912  CG  ARG 0 247      13.571   6.530 -25.645  1.00  0.00      R00  C  
ATOM   3913  CD  ARG 0 247      14.602   7.392 -24.925  1.00  0.00      R00  C  
ATOM   3914  NE  ARG 0 247      15.960   7.138 -25.451  1.00  0.00      R00  N  
ATOM   3915  CZ  ARG 0 247      16.454   7.523 -26.644  1.00  0.00      R00  C  
ATOM   3916  NH1 ARG 0 247      15.787   8.275 -27.554  1.00  0.00      R00  N  
ATOM   3917  NH2 ARG 0 247      17.643   7.116 -27.009  1.00  0.00      R00  N1+
ATOM   3918  H   ARG 0 247      12.048   4.010 -25.669  1.00  0.00      R00  H  
ATOM   3919  HE  ARG 0 247      16.585   6.510 -24.967  1.00  0.00      R00  H  
ATOM   3920 HH11 ARG 0 247      16.072   8.633 -28.454  1.00  0.00      R00  H  
ATOM   3921 HH12 ARG 0 247      14.878   8.669 -27.361  1.00  0.00      R00  H  
ATOM   3922 HH21 ARG 0 247      18.204   7.500 -27.756  1.00  0.00      R00  H  
ATOM   3923 HH22 ARG 0 247      18.215   6.761 -26.256  1.00  0.00      R00  H  
ATOM   3924  HA  ARG 0 247      12.837   5.623 -23.316  1.00  0.00           H  
ATOM   3925  HB3 ARG 0 247      12.249   7.611 -24.447  1.00  0.00           H  
ATOM   3926  HB2 ARG 0 247      11.355   6.635 -25.622  1.00  0.00           H  
ATOM   3927  HG3 ARG 0 247      13.452   7.069 -26.585  1.00  0.00           H  
ATOM   3928  HG2 ARG 0 247      14.042   5.560 -25.804  1.00  0.00           H  
ATOM   3929  HD3 ARG 0 247      14.530   7.426 -23.838  1.00  0.00           H  
ATOM   3930  HD2 ARG 0 247      14.480   8.444 -25.183  1.00  0.00           H  
ATOM   3931  N   LYS 0 248       9.637   4.926 -23.302  1.00  0.00      R00  N  
ATOM   3932  CA  LYS 0 248       8.401   4.970 -22.508  1.00  0.00      R00  C  
ATOM   3933  C   LYS 0 248       8.540   3.940 -21.315  1.00  0.00      R00  C  
ATOM   3934  O   LYS 0 248       7.935   4.157 -20.231  1.00  0.00      R00  O  
ATOM   3935  CB  LYS 0 248       7.100   4.818 -23.396  1.00  0.00      R00  C  
ATOM   3936  CG  LYS 0 248       6.967   5.808 -24.530  1.00  0.00      R00  C  
ATOM   3937  CD  LYS 0 248       5.655   5.726 -25.266  1.00  0.00      R00  C  
ATOM   3938  CE  LYS 0 248       5.384   6.914 -26.257  1.00  0.00      R00  C  
ATOM   3939  NZ  LYS 0 248       6.487   7.096 -27.258  1.00  0.00      R00  N1+
ATOM   3940  H   LYS 0 248       9.550   4.395 -24.157  1.00  0.00      R00  H  
ATOM   3941  HZ1 LYS 0 248       6.639   6.267 -27.815  1.00  0.00      R00  H  
ATOM   3942  HZ2 LYS 0 248       6.200   7.779 -27.945  1.00  0.00      R00  H  
ATOM   3943  HZ3 LYS 0 248       7.329   7.486 -26.859  1.00  0.00      R00  H  
ATOM   3944  HA  LYS 0 248       8.411   5.975 -22.088  1.00  0.00           H  
ATOM   3945  HB3 LYS 0 248       6.247   4.939 -22.729  1.00  0.00           H  
ATOM   3946  HB2 LYS 0 248       7.079   3.765 -23.678  1.00  0.00           H  
ATOM   3947  HG3 LYS 0 248       7.788   5.631 -25.225  1.00  0.00           H  
ATOM   3948  HG2 LYS 0 248       7.060   6.785 -24.056  1.00  0.00           H  
ATOM   3949  HD3 LYS 0 248       4.888   5.680 -24.493  1.00  0.00           H  
ATOM   3950  HD2 LYS 0 248       5.574   4.796 -25.828  1.00  0.00           H  
ATOM   3951  HE3 LYS 0 248       5.173   7.798 -25.656  1.00  0.00           H  
ATOM   3952  HE2 LYS 0 248       4.458   6.821 -26.825  1.00  0.00           H  
ATOM   3953  N   VAL 0 249       9.431   2.926 -21.361  1.00  0.00      R00  N  
ATOM   3954  CA  VAL 0 249       9.759   2.003 -20.305  1.00  0.00      R00  C  
ATOM   3955  C   VAL 0 249      10.437   2.547 -19.100  1.00  0.00      R00  C  
ATOM   3956  O   VAL 0 249      10.081   2.203 -17.994  1.00  0.00      R00  O  
ATOM   3957  CB  VAL 0 249      10.378   0.690 -20.876  1.00  0.00      R00  C  
ATOM   3958  CG1 VAL 0 249      11.025  -0.250 -19.932  1.00  0.00      R00  C  
ATOM   3959  CG2 VAL 0 249       9.324  -0.018 -21.838  1.00  0.00      R00  C  
ATOM   3960  H   VAL 0 249       9.957   2.860 -22.221  1.00  0.00      R00  H  
ATOM   3961  HA  VAL 0 249       8.771   1.753 -19.919  1.00  0.00           H  
ATOM   3962  HB  VAL 0 249      11.261   0.993 -21.440  1.00  0.00           H  
ATOM   3963 HG11 VAL 0 249      11.465  -0.954 -20.638  1.00  0.00           H  
ATOM   3964 HG12 VAL 0 249      11.740   0.247 -19.276  1.00  0.00           H  
ATOM   3965 HG13 VAL 0 249      10.304  -0.717 -19.261  1.00  0.00           H  
ATOM   3966 HG21 VAL 0 249       9.072   0.594 -22.705  1.00  0.00           H  
ATOM   3967 HG22 VAL 0 249       9.745  -0.966 -22.173  1.00  0.00           H  
ATOM   3968 HG23 VAL 0 249       8.375  -0.267 -21.365  1.00  0.00           H  
ATOM   3969  N   THR 0 250      11.322   3.522 -19.335  1.00  0.00      R00  N  
ATOM   3970  CA  THR 0 250      12.055   4.315 -18.335  1.00  0.00      R00  C  
ATOM   3971  C   THR 0 250      11.135   5.263 -17.605  1.00  0.00      R00  C  
ATOM   3972  O   THR 0 250      11.410   5.755 -16.527  1.00  0.00      R00  O  
ATOM   3973  CB  THR 0 250      13.289   5.028 -18.918  1.00  0.00      R00  C  
ATOM   3974  OG1 THR 0 250      12.990   6.018 -19.849  1.00  0.00      R00  O  
ATOM   3975  CG2 THR 0 250      14.222   3.971 -19.572  1.00  0.00      R00  C  
ATOM   3976  H   THR 0 250      11.466   3.876 -20.270  1.00  0.00      R00  H  
ATOM   3977  HG1 THR 0 250      12.568   5.611 -20.609  1.00  0.00      R00  H  
ATOM   3978  HA  THR 0 250      12.405   3.595 -17.595  1.00  0.00           H  
ATOM   3979  HB  THR 0 250      13.736   5.524 -18.057  1.00  0.00           H  
ATOM   3980 HG21 THR 0 250      14.948   4.449 -20.229  1.00  0.00           H  
ATOM   3981 HG22 THR 0 250      14.744   3.350 -18.845  1.00  0.00           H  
ATOM   3982 HG23 THR 0 250      13.647   3.335 -20.245  1.00  0.00           H  
ATOM   3983  N   LYS 0 251       9.997   5.697 -18.116  1.00  0.00      R00  N  
ATOM   3984  CA  LYS 0 251       8.947   6.432 -17.379  1.00  0.00      R00  C  
ATOM   3985  C   LYS 0 251       7.988   5.499 -16.635  1.00  0.00      R00  C  
ATOM   3986  O   LYS 0 251       7.547   5.840 -15.504  1.00  0.00      R00  O  
ATOM   3987  CB  LYS 0 251       8.239   7.385 -18.245  1.00  0.00      R00  C  
ATOM   3988  CG  LYS 0 251       9.013   8.736 -18.448  1.00  0.00      R00  C  
ATOM   3989  CD  LYS 0 251       8.321   9.535 -19.516  1.00  0.00      R00  C  
ATOM   3990  CE  LYS 0 251       6.880  10.032 -19.244  1.00  0.00      R00  C  
ATOM   3991  NZ  LYS 0 251       6.810  11.156 -18.275  1.00  0.00      R00  N1+
ATOM   3992  H   LYS 0 251       9.715   5.354 -19.023  1.00  0.00      R00  H  
ATOM   3993  HZ1 LYS 0 251       7.400  11.924 -18.561  1.00  0.00      R00  H  
ATOM   3994  HZ2 LYS 0 251       5.859  11.491 -18.207  1.00  0.00      R00  H  
ATOM   3995  HZ3 LYS 0 251       7.202  10.860 -17.393  1.00  0.00      R00  H  
ATOM   3996  HA  LYS 0 251       9.516   7.080 -16.712  1.00  0.00           H  
ATOM   3997  HB3 LYS 0 251       7.276   7.577 -17.771  1.00  0.00           H  
ATOM   3998  HB2 LYS 0 251       8.073   6.909 -19.211  1.00  0.00           H  
ATOM   3999  HG3 LYS 0 251      10.020   8.529 -18.811  1.00  0.00           H  
ATOM   4000  HG2 LYS 0 251       9.076   9.295 -17.515  1.00  0.00           H  
ATOM   4001  HD3 LYS 0 251       8.362   8.822 -20.339  1.00  0.00           H  
ATOM   4002  HD2 LYS 0 251       8.934  10.413 -19.719  1.00  0.00           H  
ATOM   4003  HE3 LYS 0 251       6.397   9.162 -18.799  1.00  0.00           H  
ATOM   4004  HE2 LYS 0 251       6.351  10.409 -20.119  1.00  0.00           H  
ATOM   4005  N   LEU 0 252       7.571   4.367 -17.232  1.00  0.00      R00  N  
ATOM   4006  CA  LEU 0 252       6.604   3.443 -16.698  1.00  0.00      R00  C  
ATOM   4007  C   LEU 0 252       7.068   2.865 -15.234  1.00  0.00      R00  C  
ATOM   4008  O   LEU 0 252       6.191   2.458 -14.477  1.00  0.00      R00  O  
ATOM   4009  CB  LEU 0 252       6.469   2.444 -17.883  1.00  0.00      R00  C  
ATOM   4010  CG  LEU 0 252       5.852   1.070 -17.696  1.00  0.00      R00  C  
ATOM   4011  CD1 LEU 0 252       4.310   1.246 -17.387  1.00  0.00      R00  C  
ATOM   4012  CD2 LEU 0 252       6.053   0.345 -19.013  1.00  0.00      R00  C  
ATOM   4013  H   LEU 0 252       7.864   4.248 -18.191  1.00  0.00      R00  H  
ATOM   4014  HA  LEU 0 252       5.671   3.936 -16.425  1.00  0.00           H  
ATOM   4015  HB3 LEU 0 252       7.413   2.373 -18.424  1.00  0.00           H  
ATOM   4016  HB2 LEU 0 252       5.886   2.898 -18.684  1.00  0.00           H  
ATOM   4017  HG  LEU 0 252       6.477   0.630 -16.919  1.00  0.00           H  
ATOM   4018 HD11 LEU 0 252       4.135   1.239 -16.312  1.00  0.00           H  
ATOM   4019 HD12 LEU 0 252       3.953   2.206 -17.759  1.00  0.00           H  
ATOM   4020 HD13 LEU 0 252       3.690   0.421 -17.739  1.00  0.00           H  
ATOM   4021 HD21 LEU 0 252       6.812   0.777 -19.666  1.00  0.00           H  
ATOM   4022 HD22 LEU 0 252       6.419  -0.675 -18.893  1.00  0.00           H  
ATOM   4023 HD23 LEU 0 252       5.140   0.353 -19.609  1.00  0.00           H  
ATOM   4024  N   VAL 0 253       8.380   2.785 -15.016  1.00  0.00      R00  N  
ATOM   4025  CA  VAL 0 253       8.889   2.376 -13.732  1.00  0.00      R00  C  
ATOM   4026  C   VAL 0 253       8.564   3.472 -12.599  1.00  0.00      R00  C  
ATOM   4027  O   VAL 0 253       8.612   3.101 -11.456  1.00  0.00      R00  O  
ATOM   4028  CB  VAL 0 253      10.441   2.127 -13.779  1.00  0.00      R00  C  
ATOM   4029  CG1 VAL 0 253      10.789   0.961 -14.775  1.00  0.00      R00  C  
ATOM   4030  CG2 VAL 0 253      11.336   3.288 -14.288  1.00  0.00      R00  C  
ATOM   4031  H   VAL 0 253       8.997   3.103 -15.751  1.00  0.00      R00  H  
ATOM   4032  HA  VAL 0 253       8.198   1.573 -13.474  1.00  0.00           H  
ATOM   4033  HB  VAL 0 253      10.892   1.792 -12.845  1.00  0.00           H  
ATOM   4034 HG11 VAL 0 253      10.831   1.157 -15.847  1.00  0.00           H  
ATOM   4035 HG12 VAL 0 253      11.664   0.384 -14.476  1.00  0.00           H  
ATOM   4036 HG13 VAL 0 253       9.944   0.274 -14.828  1.00  0.00           H  
ATOM   4037 HG21 VAL 0 253      11.236   3.437 -15.363  1.00  0.00           H  
ATOM   4038 HG22 VAL 0 253      11.133   4.259 -13.835  1.00  0.00           H  
ATOM   4039 HG23 VAL 0 253      12.403   3.120 -14.144  1.00  0.00           H  
ATOM   4040  N   LEU 0 254       8.248   4.717 -12.939  1.00  0.00      R00  N  
ATOM   4041  CA  LEU 0 254       8.066   5.839 -12.002  1.00  0.00      R00  C  
ATOM   4042  C   LEU 0 254       6.575   6.034 -11.655  1.00  0.00      R00  C  
ATOM   4043  O   LEU 0 254       6.293   6.715 -10.655  1.00  0.00      R00  O  
ATOM   4044  CB  LEU 0 254       8.617   7.191 -12.574  1.00  0.00      R00  C  
ATOM   4045  CG  LEU 0 254      10.049   7.095 -13.041  1.00  0.00      R00  C  
ATOM   4046  CD1 LEU 0 254      10.478   8.509 -13.398  1.00  0.00      R00  C  
ATOM   4047  CD2 LEU 0 254      11.032   6.425 -12.067  1.00  0.00      R00  C  
ATOM   4048  H   LEU 0 254       8.028   4.879 -13.911  1.00  0.00      R00  H  
ATOM   4049  HA  LEU 0 254       8.456   5.465 -11.056  1.00  0.00           H  
ATOM   4050  HB3 LEU 0 254       8.515   7.938 -11.786  1.00  0.00           H  
ATOM   4051  HB2 LEU 0 254       7.905   7.435 -13.363  1.00  0.00           H  
ATOM   4052  HG  LEU 0 254      10.145   6.480 -13.936  1.00  0.00           H  
ATOM   4053 HD11 LEU 0 254      10.253   8.721 -14.443  1.00  0.00           H  
ATOM   4054 HD12 LEU 0 254       9.887   9.257 -12.869  1.00  0.00           H  
ATOM   4055 HD13 LEU 0 254      11.545   8.729 -13.355  1.00  0.00           H  
ATOM   4056 HD21 LEU 0 254      10.816   5.365 -11.931  1.00  0.00           H  
ATOM   4057 HD22 LEU 0 254      12.074   6.494 -12.376  1.00  0.00           H  
ATOM   4058 HD23 LEU 0 254      10.820   6.862 -11.091  1.00  0.00           H  
ATOM   4059  N   THR 0 255       5.636   5.405 -12.319  1.00  0.00      R00  N  
ATOM   4060  CA  THR 0 255       4.225   5.449 -11.994  1.00  0.00      R00  C  
ATOM   4061  C   THR 0 255       3.888   4.205 -11.127  1.00  0.00      R00  C  
ATOM   4062  O   THR 0 255       3.409   4.419  -9.991  1.00  0.00      R00  O  
ATOM   4063  CB  THR 0 255       3.376   5.383 -13.330  1.00  0.00      R00  C  
ATOM   4064  OG1 THR 0 255       3.869   4.364 -14.208  1.00  0.00      R00  O  
ATOM   4065  CG2 THR 0 255       3.425   6.651 -14.192  1.00  0.00      R00  C  
ATOM   4066  H   THR 0 255       5.846   4.694 -13.004  1.00  0.00      R00  H  
ATOM   4067  HG1 THR 0 255       3.082   3.940 -14.558  1.00  0.00      R00  H  
ATOM   4068  HA  THR 0 255       3.806   6.352 -11.549  1.00  0.00           H  
ATOM   4069  HB  THR 0 255       2.296   5.249 -13.278  1.00  0.00           H  
ATOM   4070 HG21 THR 0 255       3.003   7.433 -13.561  1.00  0.00           H  
ATOM   4071 HG22 THR 0 255       4.459   6.943 -14.375  1.00  0.00           H  
ATOM   4072 HG23 THR 0 255       2.965   6.587 -15.178  1.00  0.00           H  
ATOM   4073  N   VAL 0 256       3.922   2.897 -11.596  1.00  0.00      R00  N  
ATOM   4074  CA  VAL 0 256       3.400   1.769 -10.897  1.00  0.00      R00  C  
ATOM   4075  C   VAL 0 256       3.863   1.575  -9.447  1.00  0.00      R00  C  
ATOM   4076  O   VAL 0 256       3.011   1.029  -8.698  1.00  0.00      R00  O  
ATOM   4077  CB  VAL 0 256       3.789   0.499 -11.728  1.00  0.00      R00  C  
ATOM   4078  CG1 VAL 0 256       3.098   0.567 -13.183  1.00  0.00      R00  C  
ATOM   4079  CG2 VAL 0 256       5.263   0.212 -11.951  1.00  0.00      R00  C  
ATOM   4080  H   VAL 0 256       4.415   2.740 -12.464  1.00  0.00      R00  H  
ATOM   4081  HA  VAL 0 256       2.311   1.809 -10.862  1.00  0.00           H  
ATOM   4082  HB  VAL 0 256       3.311  -0.281 -11.136  1.00  0.00           H  
ATOM   4083 HG11 VAL 0 256       3.396   1.518 -13.624  1.00  0.00           H  
ATOM   4084 HG12 VAL 0 256       3.462  -0.257 -13.797  1.00  0.00           H  
ATOM   4085 HG13 VAL 0 256       2.010   0.529 -13.132  1.00  0.00           H  
ATOM   4086 HG21 VAL 0 256       5.717   1.114 -12.363  1.00  0.00           H  
ATOM   4087 HG22 VAL 0 256       5.803  -0.056 -11.043  1.00  0.00           H  
ATOM   4088 HG23 VAL 0 256       5.300  -0.612 -12.663  1.00  0.00           H  
ATOM   4089  N   ILE 0 257       5.129   2.051  -9.136  1.00  0.00      R00  N  
ATOM   4090  CA  ILE 0 257       5.680   2.114  -7.809  1.00  0.00      R00  C  
ATOM   4091  C   ILE 0 257       5.002   3.089  -6.859  1.00  0.00      R00  C  
ATOM   4092  O   ILE 0 257       5.498   3.134  -5.766  1.00  0.00      R00  O  
ATOM   4093  CB  ILE 0 257       7.145   2.453  -8.003  1.00  0.00      R00  C  
ATOM   4094  CG2 ILE 0 257       7.817   1.380  -8.935  1.00  0.00      R00  C  
ATOM   4095  CG1 ILE 0 257       7.435   3.911  -8.502  1.00  0.00      R00  C  
ATOM   4096  CD1 ILE 0 257       8.642   4.632  -7.828  1.00  0.00      R00  C  
ATOM   4097  H   ILE 0 257       5.804   2.398  -9.802  1.00  0.00      R00  H  
ATOM   4098  HA  ILE 0 257       5.685   1.104  -7.400  1.00  0.00           H  
ATOM   4099  HB  ILE 0 257       7.685   2.271  -7.074  1.00  0.00           H  
ATOM   4100 HG21 ILE 0 257       7.694   0.413  -8.446  1.00  0.00           H  
ATOM   4101 HG22 ILE 0 257       7.446   1.359  -9.960  1.00  0.00           H  
ATOM   4102 HG23 ILE 0 257       8.838   1.761  -8.934  1.00  0.00           H  
ATOM   4103 HG13 ILE 0 257       6.601   4.588  -8.319  1.00  0.00           H  
ATOM   4104 HG12 ILE 0 257       7.422   3.969  -9.591  1.00  0.00           H  
ATOM   4105 HD11 ILE 0 257       8.779   5.609  -8.291  1.00  0.00           H  
ATOM   4106 HD12 ILE 0 257       8.399   4.577  -6.767  1.00  0.00           H  
ATOM   4107 HD13 ILE 0 257       9.569   4.078  -7.975  1.00  0.00           H  
ATOM   4108  N   ALA 0 258       3.995   3.862  -7.290  1.00  0.00      R00  N  
ATOM   4109  CA  ALA 0 258       3.377   4.815  -6.429  1.00  0.00      R00  C  
ATOM   4110  C   ALA 0 258       2.658   4.206  -5.156  1.00  0.00      R00  C  
ATOM   4111  O   ALA 0 258       2.820   4.670  -4.037  1.00  0.00      R00  O  
ATOM   4112  CB  ALA 0 258       2.425   5.719  -7.274  1.00  0.00      R00  C  
ATOM   4113  H   ALA 0 258       3.738   3.974  -8.261  1.00  0.00      R00  H  
ATOM   4114  HA  ALA 0 258       4.121   5.500  -6.023  1.00  0.00           H  
ATOM   4115  HB1 ALA 0 258       1.632   6.162  -6.671  1.00  0.00           H  
ATOM   4116  HB2 ALA 0 258       3.083   6.503  -7.649  1.00  0.00           H  
ATOM   4117  HB3 ALA 0 258       1.803   5.248  -8.035  1.00  0.00           H  
ATOM   4118  N   VAL 0 259       1.973   3.065  -5.382  1.00  0.00      R00  N  
ATOM   4119  CA  VAL 0 259       1.350   2.321  -4.330  1.00  0.00      R00  C  
ATOM   4120  C   VAL 0 259       2.260   1.835  -3.132  1.00  0.00      R00  C  
ATOM   4121  O   VAL 0 259       1.993   2.028  -1.940  1.00  0.00      R00  O  
ATOM   4122  CB  VAL 0 259       0.551   1.152  -4.728  1.00  0.00      R00  C  
ATOM   4123  CG1 VAL 0 259      -0.645   1.550  -5.623  1.00  0.00      R00  C  
ATOM   4124  CG2 VAL 0 259       1.206  -0.124  -5.212  1.00  0.00      R00  C  
ATOM   4125  H   VAL 0 259       1.878   2.715  -6.325  1.00  0.00      R00  H  
ATOM   4126  HA  VAL 0 259       0.640   3.029  -3.903  1.00  0.00           H  
ATOM   4127  HB  VAL 0 259       0.137   0.756  -3.801  1.00  0.00           H  
ATOM   4128 HG11 VAL 0 259      -1.509   0.885  -5.653  1.00  0.00           H  
ATOM   4129 HG12 VAL 0 259      -1.160   2.439  -5.256  1.00  0.00           H  
ATOM   4130 HG13 VAL 0 259      -0.411   1.521  -6.687  1.00  0.00           H  
ATOM   4131 HG21 VAL 0 259       0.341  -0.787  -5.225  1.00  0.00           H  
ATOM   4132 HG22 VAL 0 259       1.731  -0.128  -6.167  1.00  0.00           H  
ATOM   4133 HG23 VAL 0 259       1.771  -0.632  -4.431  1.00  0.00           H  
ATOM   4134  N   TYR 0 260       3.400   1.235  -3.524  1.00  0.00      R00  N  
ATOM   4135  CA  TYR 0 260       4.582   1.038  -2.788  1.00  0.00      R00  C  
ATOM   4136  C   TYR 0 260       5.106   2.365  -2.121  1.00  0.00      R00  C  
ATOM   4137  O   TYR 0 260       5.071   2.466  -0.900  1.00  0.00      R00  O  
ATOM   4138  CB  TYR 0 260       5.640   0.237  -3.706  1.00  0.00      R00  C  
ATOM   4139  CG  TYR 0 260       5.208  -1.123  -4.195  1.00  0.00      R00  C  
ATOM   4140  CD1 TYR 0 260       4.463  -1.232  -5.395  1.00  0.00      R00  C  
ATOM   4141  CE1 TYR 0 260       4.189  -2.466  -5.951  1.00  0.00      R00  C  
ATOM   4142  CD2 TYR 0 260       5.633  -2.338  -3.595  1.00  0.00      R00  C  
ATOM   4143  CE2 TYR 0 260       5.197  -3.561  -4.085  1.00  0.00      R00  C  
ATOM   4144  CZ  TYR 0 260       4.530  -3.641  -5.295  1.00  0.00      R00  C  
ATOM   4145  OH  TYR 0 260       4.051  -4.806  -5.827  1.00  0.00      R00  O  
ATOM   4146  H   TYR 0 260       3.433   1.190  -4.532  1.00  0.00      R00  H  
ATOM   4147  HH  TYR 0 260       3.361  -4.839  -6.495  1.00  0.00      R00  H  
ATOM   4148  HA  TYR 0 260       4.361   0.401  -1.931  1.00  0.00           H  
ATOM   4149  HB3 TYR 0 260       6.576   0.132  -3.157  1.00  0.00           H  
ATOM   4150  HB2 TYR 0 260       5.927   0.912  -4.513  1.00  0.00           H  
ATOM   4151  HD1 TYR 0 260       4.043  -0.386  -5.918  1.00  0.00           H  
ATOM   4152  HE1 TYR 0 260       3.522  -2.382  -6.797  1.00  0.00           H  
ATOM   4153  HD2 TYR 0 260       6.259  -2.460  -2.723  1.00  0.00           H  
ATOM   4154  HE2 TYR 0 260       5.537  -4.509  -3.695  1.00  0.00           H  
ATOM   4155  N   VAL 0 261       5.595   3.261  -3.005  1.00  0.00      R00  N  
ATOM   4156  CA  VAL 0 261       6.207   4.476  -2.480  1.00  0.00      R00  C  
ATOM   4157  C   VAL 0 261       5.300   5.525  -1.673  1.00  0.00      R00  C  
ATOM   4158  O   VAL 0 261       5.894   6.221  -0.846  1.00  0.00      R00  O  
ATOM   4159  CB  VAL 0 261       7.246   5.176  -3.392  1.00  0.00      R00  C  
ATOM   4160  CG1 VAL 0 261       8.303   4.230  -3.928  1.00  0.00      R00  C  
ATOM   4161  CG2 VAL 0 261       6.611   6.142  -4.464  1.00  0.00      R00  C  
ATOM   4162  H   VAL 0 261       5.612   3.097  -4.001  1.00  0.00      R00  H  
ATOM   4163  HA  VAL 0 261       6.852   4.160  -1.661  1.00  0.00           H  
ATOM   4164  HB  VAL 0 261       7.839   5.818  -2.741  1.00  0.00           H  
ATOM   4165 HG11 VAL 0 261       9.243   4.746  -4.122  1.00  0.00           H  
ATOM   4166 HG12 VAL 0 261       8.557   3.496  -3.163  1.00  0.00           H  
ATOM   4167 HG13 VAL 0 261       7.984   3.688  -4.818  1.00  0.00           H  
ATOM   4168 HG21 VAL 0 261       7.367   6.801  -4.891  1.00  0.00           H  
ATOM   4169 HG22 VAL 0 261       6.181   5.566  -5.284  1.00  0.00           H  
ATOM   4170 HG23 VAL 0 261       5.760   6.750  -4.158  1.00  0.00           H  
ATOM   4171  N   LEU 0 262       3.962   5.650  -1.845  1.00  0.00      R00  N  
ATOM   4172  CA  LEU 0 262       3.076   6.717  -1.301  1.00  0.00      R00  C  
ATOM   4173  C   LEU 0 262       1.960   6.244  -0.389  1.00  0.00      R00  C  
ATOM   4174  O   LEU 0 262       1.653   7.031   0.515  1.00  0.00      R00  O  
ATOM   4175  CB  LEU 0 262       2.480   7.559  -2.443  1.00  0.00      R00  C  
ATOM   4176  CG  LEU 0 262       3.533   8.191  -3.346  1.00  0.00      R00  C  
ATOM   4177  CD1 LEU 0 262       2.949   9.068  -4.458  1.00  0.00      R00  C  
ATOM   4178  CD2 LEU 0 262       4.709   8.998  -2.599  1.00  0.00      R00  C  
ATOM   4179  H   LEU 0 262       3.519   5.072  -2.544  1.00  0.00      R00  H  
ATOM   4180  HA  LEU 0 262       3.691   7.398  -0.713  1.00  0.00           H  
ATOM   4181  HB3 LEU 0 262       1.810   8.302  -2.009  1.00  0.00           H  
ATOM   4182  HB2 LEU 0 262       1.809   6.927  -3.025  1.00  0.00           H  
ATOM   4183  HG  LEU 0 262       3.918   7.299  -3.839  1.00  0.00           H  
ATOM   4184 HD11 LEU 0 262       1.865   8.981  -4.535  1.00  0.00           H  
ATOM   4185 HD12 LEU 0 262       3.378  10.050  -4.260  1.00  0.00           H  
ATOM   4186 HD13 LEU 0 262       3.438   8.902  -5.417  1.00  0.00           H  
ATOM   4187 HD21 LEU 0 262       5.361   9.547  -3.279  1.00  0.00           H  
ATOM   4188 HD22 LEU 0 262       4.347   9.807  -1.965  1.00  0.00           H  
ATOM   4189 HD23 LEU 0 262       5.280   8.354  -1.931  1.00  0.00           H  
ATOM   4190  N   CYS 0 263       1.483   4.985  -0.504  1.00  0.00      R00  N  
ATOM   4191  CA  CYS 0 263       0.408   4.415   0.312  1.00  0.00      R00  C  
ATOM   4192  C   CYS 0 263       1.019   3.460   1.365  1.00  0.00      R00  C  
ATOM   4193  O   CYS 0 263       0.844   3.651   2.556  1.00  0.00      R00  O  
ATOM   4194  CB  CYS 0 263      -0.630   3.692  -0.575  1.00  0.00      R00  C  
ATOM   4195  SG  CYS 0 263      -1.282   5.012  -1.678  1.00  0.00      R00  S  
ATOM   4196  H   CYS 0 263       1.895   4.293  -1.112  1.00  0.00      R00  H  
ATOM   4197  HA  CYS 0 263      -0.089   5.263   0.783  1.00  0.00           H  
ATOM   4198  HB3 CYS 0 263      -1.451   3.321   0.039  1.00  0.00           H  
ATOM   4199  HB2 CYS 0 263      -0.419   2.766  -1.110  1.00  0.00           H  
ATOM   4200  HG  CYS 0 263      -0.258   5.862  -1.798  1.00  0.00           H  
ATOM   4201  N   TRP 0 264       1.747   2.412   0.861  1.00  0.00      R00  N  
ATOM   4202  CA  TRP 0 264       2.371   1.307   1.645  1.00  0.00      R00  C  
ATOM   4203  C   TRP 0 264       3.593   1.735   2.559  1.00  0.00      R00  C  
ATOM   4204  O   TRP 0 264       3.710   1.389   3.741  1.00  0.00      R00  O  
ATOM   4205  CB  TRP 0 264       2.645   0.051   0.855  1.00  0.00      R00  C  
ATOM   4206  CG  TRP 0 264       1.405  -0.514   0.053  1.00  0.00      R00  C  
ATOM   4207  CD2 TRP 0 264       1.338  -1.450  -1.054  1.00  0.00      R00  C  
ATOM   4208  CE2 TRP 0 264      -0.100  -1.703  -1.271  1.00  0.00      R00  C  
ATOM   4209  CE3 TRP 0 264       2.201  -2.110  -1.927  1.00  0.00      R00  C  
ATOM   4210  CD1 TRP 0 264       0.140  -0.330   0.454  1.00  0.00      R00  C  
ATOM   4211  NE1 TRP 0 264      -0.753  -1.065  -0.276  1.00  0.00      R00  N  
ATOM   4212  CZ2 TRP 0 264      -0.527  -2.429  -2.399  1.00  0.00      R00  C  
ATOM   4213  CZ3 TRP 0 264       1.727  -2.827  -3.029  1.00  0.00      R00  C  
ATOM   4214  CH2 TRP 0 264       0.376  -2.950  -3.307  1.00  0.00      R00  C  
ATOM   4215  H   TRP 0 264       1.769   2.330  -0.145  1.00  0.00      R00  H  
ATOM   4216  HE1 TRP 0 264      -1.742  -1.024  -0.078  1.00  0.00      R00  H  
ATOM   4217  HA  TRP 0 264       1.547   0.958   2.268  1.00  0.00           H  
ATOM   4218  HB3 TRP 0 264       3.008  -0.774   1.467  1.00  0.00           H  
ATOM   4219  HB2 TRP 0 264       3.514   0.199   0.213  1.00  0.00           H  
ATOM   4220  HE3 TRP 0 264       3.277  -2.052  -1.850  1.00  0.00           H  
ATOM   4221  HD1 TRP 0 264      -0.031   0.195   1.382  1.00  0.00           H  
ATOM   4222  HZ2 TRP 0 264      -1.573  -2.680  -2.502  1.00  0.00           H  
ATOM   4223  HZ3 TRP 0 264       2.435  -3.336  -3.666  1.00  0.00           H  
ATOM   4224  HH2 TRP 0 264       0.069  -3.664  -4.057  1.00  0.00           H  
ATOM   4225  N   LEU 0 265       4.460   2.520   1.904  1.00  0.00      R00  N  
ATOM   4226  CA  LEU 0 265       5.718   2.987   2.577  1.00  0.00      R00  C  
ATOM   4227  C   LEU 0 265       5.467   3.694   3.917  1.00  0.00      R00  C  
ATOM   4228  O   LEU 0 265       6.125   3.223   4.847  1.00  0.00      R00  O  
ATOM   4229  CB  LEU 0 265       6.635   3.687   1.495  1.00  0.00      R00  C  
ATOM   4230  CG  LEU 0 265       7.896   4.443   1.930  1.00  0.00      R00  C  
ATOM   4231  CD1 LEU 0 265       8.840   3.562   2.701  1.00  0.00      R00  C  
ATOM   4232  CD2 LEU 0 265       8.773   5.013   0.726  1.00  0.00      R00  C  
ATOM   4233  H   LEU 0 265       4.308   2.672   0.917  1.00  0.00      R00  H  
ATOM   4234  HA  LEU 0 265       6.193   2.045   2.851  1.00  0.00           H  
ATOM   4235  HB3 LEU 0 265       6.015   4.486   1.088  1.00  0.00           H  
ATOM   4236  HB2 LEU 0 265       6.871   3.039   0.650  1.00  0.00           H  
ATOM   4237  HG  LEU 0 265       7.560   5.306   2.506  1.00  0.00           H  
ATOM   4238 HD11 LEU 0 265       9.894   3.635   2.433  1.00  0.00           H  
ATOM   4239 HD12 LEU 0 265       8.789   3.801   3.763  1.00  0.00           H  
ATOM   4240 HD13 LEU 0 265       8.555   2.520   2.560  1.00  0.00           H  
ATOM   4241 HD21 LEU 0 265       8.331   5.996   0.560  1.00  0.00           H  
ATOM   4242 HD22 LEU 0 265       9.837   5.098   0.951  1.00  0.00           H  
ATOM   4243 HD23 LEU 0 265       8.630   4.523  -0.237  1.00  0.00           H  
ATOM   4244  N   PRO 0 266       4.443   4.591   4.091  1.00  0.00      R00  N  
ATOM   4245  CA  PRO 0 266       4.044   5.026   5.442  1.00  0.00      R00  C  
ATOM   4246  C   PRO 0 266       3.656   3.932   6.514  1.00  0.00      R00  C  
ATOM   4247  O   PRO 0 266       4.094   4.179   7.669  1.00  0.00      R00  O  
ATOM   4248  CD  PRO 0 266       3.907   5.492   3.062  1.00  0.00      R00  C  
ATOM   4249  CB  PRO 0 266       2.919   5.950   5.135  1.00  0.00      R00  C  
ATOM   4250  CG  PRO 0 266       3.366   6.645   3.870  1.00  0.00      R00  C  
ATOM   4251  HD2 PRO 0 266       3.076   4.906   2.669  1.00  0.00           H  
ATOM   4252  HD3 PRO 0 266       4.576   5.566   2.205  1.00  0.00           H  
ATOM   4253  HA  PRO 0 266       4.838   5.634   5.874  1.00  0.00           H  
ATOM   4254  HB3 PRO 0 266       2.776   6.727   5.886  1.00  0.00           H  
ATOM   4255  HB2 PRO 0 266       1.940   5.493   4.987  1.00  0.00           H  
ATOM   4256  HG2 PRO 0 266       2.557   7.112   3.309  1.00  0.00           H  
ATOM   4257  HG3 PRO 0 266       4.106   7.380   4.185  1.00  0.00           H  
ATOM   4258  N   TYR 0 267       2.983   2.792   6.116  1.00  0.00      R00  N  
ATOM   4259  CA  TYR 0 267       2.642   1.654   6.938  1.00  0.00      R00  C  
ATOM   4260  C   TYR 0 267       3.910   0.953   7.378  1.00  0.00      R00  C  
ATOM   4261  O   TYR 0 267       4.094   0.571   8.518  1.00  0.00      R00  O  
ATOM   4262  CB  TYR 0 267       1.587   0.797   6.352  1.00  0.00      R00  C  
ATOM   4263  CG  TYR 0 267       1.269  -0.402   7.097  1.00  0.00      R00  C  
ATOM   4264  CD1 TYR 0 267       1.855  -1.650   6.804  1.00  0.00      R00  C  
ATOM   4265  CE1 TYR 0 267       1.644  -2.749   7.632  1.00  0.00      R00  C  
ATOM   4266  CD2 TYR 0 267       0.473  -0.292   8.275  1.00  0.00      R00  C  
ATOM   4267  CE2 TYR 0 267       0.168  -1.450   9.011  1.00  0.00      R00  C  
ATOM   4268  CZ  TYR 0 267       0.754  -2.650   8.706  1.00  0.00      R00  C  
ATOM   4269  OH  TYR 0 267       0.452  -3.746   9.439  1.00  0.00      R00  O  
ATOM   4270  H   TYR 0 267       3.085   2.587   5.132  1.00  0.00      R00  H  
ATOM   4271  HH  TYR 0 267      -0.171  -3.494  10.124  1.00  0.00      R00  H  
ATOM   4272  HA  TYR 0 267       2.318   2.041   7.904  1.00  0.00           H  
ATOM   4273  HB3 TYR 0 267       1.805   0.520   5.321  1.00  0.00           H  
ATOM   4274  HB2 TYR 0 267       0.733   1.458   6.203  1.00  0.00           H  
ATOM   4275  HD1 TYR 0 267       2.698  -1.682   6.130  1.00  0.00           H  
ATOM   4276  HE1 TYR 0 267       2.027  -3.735   7.414  1.00  0.00           H  
ATOM   4277  HD2 TYR 0 267       0.075   0.646   8.633  1.00  0.00           H  
ATOM   4278  HE2 TYR 0 267      -0.578  -1.412   9.791  1.00  0.00           H  
ATOM   4279  N   TRP 0 268       4.769   0.763   6.355  1.00  0.00      R00  N  
ATOM   4280  CA  TRP 0 268       5.950  -0.045   6.590  1.00  0.00      R00  C  
ATOM   4281  C   TRP 0 268       7.062   0.730   7.340  1.00  0.00      R00  C  
ATOM   4282  O   TRP 0 268       7.660   0.107   8.212  1.00  0.00      R00  O  
ATOM   4283  CB  TRP 0 268       6.553  -0.665   5.286  1.00  0.00      R00  C  
ATOM   4284  CG  TRP 0 268       5.673  -1.694   4.597  1.00  0.00      R00  C  
ATOM   4285  CD2 TRP 0 268       5.196  -2.996   5.167  1.00  0.00      R00  C  
ATOM   4286  CE2 TRP 0 268       4.197  -3.526   4.257  1.00  0.00      R00  C  
ATOM   4287  CE3 TRP 0 268       5.430  -3.732   6.354  1.00  0.00      R00  C  
ATOM   4288  CD1 TRP 0 268       4.977  -1.608   3.482  1.00  0.00      R00  C  
ATOM   4289  NE1 TRP 0 268       4.115  -2.634   3.211  1.00  0.00      R00  N  
ATOM   4290  CZ2 TRP 0 268       3.550  -4.742   4.533  1.00  0.00      R00  C  
ATOM   4291  CZ3 TRP 0 268       4.864  -4.980   6.513  1.00  0.00      R00  C  
ATOM   4292  CH2 TRP 0 268       3.954  -5.497   5.607  1.00  0.00      R00  C  
ATOM   4293  H   TRP 0 268       4.607   1.130   5.428  1.00  0.00      R00  H  
ATOM   4294  HE1 TRP 0 268       3.655  -2.797   2.327  1.00  0.00      R00  H  
ATOM   4295  HA  TRP 0 268       5.647  -0.854   7.256  1.00  0.00           H  
ATOM   4296  HB3 TRP 0 268       7.464  -1.233   5.476  1.00  0.00           H  
ATOM   4297  HB2 TRP 0 268       7.000  -0.036   4.516  1.00  0.00           H  
ATOM   4298  HE3 TRP 0 268       6.116  -3.317   7.078  1.00  0.00           H  
ATOM   4299  HD1 TRP 0 268       5.108  -0.765   2.820  1.00  0.00           H  
ATOM   4300  HZ2 TRP 0 268       2.773  -5.096   3.871  1.00  0.00           H  
ATOM   4301  HZ3 TRP 0 268       5.151  -5.614   7.339  1.00  0.00           H  
ATOM   4302  HH2 TRP 0 268       3.397  -6.374   5.901  1.00  0.00           H  
ATOM   4303  N   ALA 0 269       7.048   2.038   7.108  1.00  0.00      R00  N  
ATOM   4304  CA  ALA 0 269       7.793   2.982   7.858  1.00  0.00      R00  C  
ATOM   4305  C   ALA 0 269       7.273   3.052   9.286  1.00  0.00      R00  C  
ATOM   4306  O   ALA 0 269       8.058   3.152  10.195  1.00  0.00      R00  O  
ATOM   4307  CB  ALA 0 269       7.717   4.310   7.129  1.00  0.00      R00  C  
ATOM   4308  H   ALA 0 269       6.455   2.387   6.370  1.00  0.00      R00  H  
ATOM   4309  HA  ALA 0 269       8.862   2.769   7.872  1.00  0.00           H  
ATOM   4310  HB1 ALA 0 269       6.760   4.830   7.084  1.00  0.00           H  
ATOM   4311  HB2 ALA 0 269       8.362   5.045   7.611  1.00  0.00           H  
ATOM   4312  HB3 ALA 0 269       7.962   4.274   6.068  1.00  0.00           H  
ATOM   4313  N   CYS 0 270       6.001   2.998   9.439  1.00  0.00      R00  N  
ATOM   4314  CA  CYS 0 270       5.280   3.013  10.779  1.00  0.00      R00  C  
ATOM   4315  C   CYS 0 270       5.425   1.780  11.684  1.00  0.00      R00  C  
ATOM   4316  O   CYS 0 270       5.454   1.947  12.923  1.00  0.00      R00  O  
ATOM   4317  CB  CYS 0 270       3.785   3.571  10.722  1.00  0.00      R00  C  
ATOM   4318  SG  CYS 0 270       2.886   3.914  12.262  1.00  0.00      R00  S  
ATOM   4319  H   CYS 0 270       5.346   3.067   8.674  1.00  0.00      R00  H  
ATOM   4320  HA  CYS 0 270       5.824   3.819  11.271  1.00  0.00           H  
ATOM   4321  HB3 CYS 0 270       3.196   2.826  10.187  1.00  0.00           H  
ATOM   4322  HB2 CYS 0 270       3.602   4.499  10.181  1.00  0.00           H  
ATOM   4323  HG  CYS 0 270       2.834   2.675  12.758  1.00  0.00           H  
ATOM   4324  N   GLN 0 271       5.628   0.591  11.077  1.00  0.00      R00  N  
ATOM   4325  CA  GLN 0 271       6.060  -0.668  11.678  1.00  0.00      R00  C  
ATOM   4326  C   GLN 0 271       7.485  -0.561  12.205  1.00  0.00      R00  C  
ATOM   4327  O   GLN 0 271       7.770  -0.961  13.366  1.00  0.00      R00  O  
ATOM   4328  CB  GLN 0 271       5.871  -1.762  10.550  1.00  0.00      R00  C  
ATOM   4329  CG  GLN 0 271       4.410  -2.176  10.401  1.00  0.00      R00  C  
ATOM   4330  CD  GLN 0 271       4.008  -3.199  11.528  1.00  0.00      R00  C  
ATOM   4331  OE1 GLN 0 271       4.540  -3.221  12.608  1.00  0.00      R00  O  
ATOM   4332  NE2 GLN 0 271       2.986  -4.035  11.328  1.00  0.00      R00  N  
ATOM   4333  H   GLN 0 271       5.752   0.647  10.076  1.00  0.00      R00  H  
ATOM   4334 HE21 GLN 0 271       2.679  -4.715  12.009  1.00  0.00      R00  H  
ATOM   4335 HE22 GLN 0 271       2.462  -3.959  10.468  1.00  0.00      R00  H  
ATOM   4336  HA  GLN 0 271       5.436  -0.713  12.571  1.00  0.00           H  
ATOM   4337  HB3 GLN 0 271       6.347  -2.714  10.786  1.00  0.00           H  
ATOM   4338  HB2 GLN 0 271       6.357  -1.426   9.634  1.00  0.00           H  
ATOM   4339  HG3 GLN 0 271       4.330  -2.623   9.411  1.00  0.00           H  
ATOM   4340  HG2 GLN 0 271       3.866  -1.232  10.415  1.00  0.00           H  
ATOM   4341  N   VAL 0 272       8.463  -0.133  11.356  1.00  0.00      R00  N  
ATOM   4342  CA  VAL 0 272       9.832  -0.069  11.824  1.00  0.00      R00  C  
ATOM   4343  C   VAL 0 272      10.077   1.084  12.799  1.00  0.00      R00  C  
ATOM   4344  O   VAL 0 272      10.872   0.942  13.780  1.00  0.00      R00  O  
ATOM   4345  CB  VAL 0 272      10.961  -0.023  10.726  1.00  0.00      R00  C  
ATOM   4346  CG1 VAL 0 272      10.702  -1.136   9.711  1.00  0.00      R00  C  
ATOM   4347  CG2 VAL 0 272      11.171   1.370   9.988  1.00  0.00      R00  C  
ATOM   4348  H   VAL 0 272       8.249  -0.008  10.377  1.00  0.00      R00  H  
ATOM   4349  HA  VAL 0 272      10.122  -0.919  12.442  1.00  0.00           H  
ATOM   4350  HB  VAL 0 272      11.828  -0.447  11.232  1.00  0.00           H  
ATOM   4351 HG11 VAL 0 272      11.607  -1.563   9.278  1.00  0.00           H  
ATOM   4352 HG12 VAL 0 272      10.269  -1.957  10.282  1.00  0.00           H  
ATOM   4353 HG13 VAL 0 272      10.031  -0.809   8.917  1.00  0.00           H  
ATOM   4354 HG21 VAL 0 272      11.625   1.310   8.999  1.00  0.00           H  
ATOM   4355 HG22 VAL 0 272      10.232   1.913   9.883  1.00  0.00           H  
ATOM   4356 HG23 VAL 0 272      11.679   2.116  10.601  1.00  0.00           H  
ATOM   4357  N   ALA 0 273       9.326   2.181  12.601  1.00  0.00      R00  N  
ATOM   4358  CA  ALA 0 273       9.242   3.287  13.567  1.00  0.00      R00  C  
ATOM   4359  C   ALA 0 273       8.970   2.818  15.055  1.00  0.00      R00  C  
ATOM   4360  O   ALA 0 273       9.172   3.613  16.008  1.00  0.00      R00  O  
ATOM   4361  CB  ALA 0 273       8.089   4.301  13.181  1.00  0.00      R00  C  
ATOM   4362  H   ALA 0 273       8.699   2.243  11.811  1.00  0.00      R00  H  
ATOM   4363  HA  ALA 0 273      10.221   3.757  13.476  1.00  0.00           H  
ATOM   4364  HB1 ALA 0 273       8.123   5.184  13.818  1.00  0.00           H  
ATOM   4365  HB2 ALA 0 273       8.117   4.637  12.144  1.00  0.00           H  
ATOM   4366  HB3 ALA 0 273       7.142   3.826  13.437  1.00  0.00           H  
ATOM   4367  N   LEU 0 274       8.277   1.667  15.122  1.00  0.00      R00  N  
ATOM   4368  CA  LEU 0 274       7.689   1.181  16.391  1.00  0.00      R00  C  
ATOM   4369  C   LEU 0 274       8.462   0.074  17.049  1.00  0.00      R00  C  
ATOM   4370  O   LEU 0 274       8.066  -0.429  18.125  1.00  0.00      R00  O  
ATOM   4371  CB  LEU 0 274       6.139   0.953  16.220  1.00  0.00      R00  C  
ATOM   4372  CG  LEU 0 274       5.434   2.324  16.702  1.00  0.00      R00  C  
ATOM   4373  CD1 LEU 0 274       3.968   2.223  16.220  1.00  0.00      R00  C  
ATOM   4374  CD2 LEU 0 274       5.434   2.587  18.268  1.00  0.00      R00  C  
ATOM   4375  H   LEU 0 274       7.986   1.134  14.315  1.00  0.00      R00  H  
ATOM   4376  HA  LEU 0 274       7.792   1.972  17.134  1.00  0.00           H  
ATOM   4377  HB3 LEU 0 274       5.698   0.187  16.858  1.00  0.00           H  
ATOM   4378  HB2 LEU 0 274       5.855   0.757  15.186  1.00  0.00           H  
ATOM   4379  HG  LEU 0 274       5.870   3.155  16.147  1.00  0.00           H  
ATOM   4380 HD11 LEU 0 274       3.314   2.830  16.846  1.00  0.00           H  
ATOM   4381 HD12 LEU 0 274       3.781   2.509  15.184  1.00  0.00           H  
ATOM   4382 HD13 LEU 0 274       3.548   1.234  16.402  1.00  0.00           H  
ATOM   4383 HD21 LEU 0 274       5.872   3.532  18.588  1.00  0.00           H  
ATOM   4384 HD22 LEU 0 274       4.436   2.499  18.696  1.00  0.00           H  
ATOM   4385 HD23 LEU 0 274       5.930   1.809  18.849  1.00  0.00           H  
ATOM   4386  N   ILE 0 275       9.635  -0.261  16.509  1.00  0.00      R00  N  
ATOM   4387  CA  ILE 0 275      10.824  -0.973  17.087  1.00  0.00      R00  C  
ATOM   4388  C   ILE 0 275      11.586  -0.021  17.984  1.00  0.00      R00  C  
ATOM   4389  O   ILE 0 275      11.832  -0.251  19.132  1.00  0.00      R00  O  
ATOM   4390  CB  ILE 0 275      11.759  -1.607  16.012  1.00  0.00      R00  C  
ATOM   4391  CG2 ILE 0 275      12.870  -2.431  16.722  1.00  0.00      R00  C  
ATOM   4392  CG1 ILE 0 275      10.923  -2.535  15.181  1.00  0.00      R00  C  
ATOM   4393  CD1 ILE 0 275      11.582  -3.302  13.982  1.00  0.00      R00  C  
ATOM   4394  H   ILE 0 275       9.847  -0.012  15.553  1.00  0.00      R00  H  
ATOM   4395  HA  ILE 0 275      10.558  -1.770  17.782  1.00  0.00           H  
ATOM   4396  HB  ILE 0 275      12.161  -0.859  15.329  1.00  0.00           H  
ATOM   4397 HG21 ILE 0 275      13.468  -1.804  17.383  1.00  0.00           H  
ATOM   4398 HG22 ILE 0 275      12.373  -3.074  17.448  1.00  0.00           H  
ATOM   4399 HG23 ILE 0 275      13.539  -2.975  16.055  1.00  0.00           H  
ATOM   4400 HG13 ILE 0 275      10.145  -1.896  14.764  1.00  0.00           H  
ATOM   4401 HG12 ILE 0 275      10.564  -3.326  15.838  1.00  0.00           H  
ATOM   4402 HD11 ILE 0 275      12.366  -2.606  13.682  1.00  0.00           H  
ATOM   4403 HD12 ILE 0 275      11.747  -4.376  14.066  1.00  0.00           H  
ATOM   4404 HD13 ILE 0 275      10.900  -3.292  13.131  1.00  0.00           H  
ATOM   4405  N   TYR 0 276      12.120   0.997  17.306  1.00  0.00      R00  N  
ATOM   4406  CA  TYR 0 276      13.270   1.757  17.770  1.00  0.00      R00  C  
ATOM   4407  C   TYR 0 276      12.656   3.015  18.503  1.00  0.00      R00  C  
ATOM   4408  O   TYR 0 276      12.775   4.094  18.008  1.00  0.00      R00  O  
ATOM   4409  CB  TYR 0 276      14.298   2.154  16.643  1.00  0.00      R00  C  
ATOM   4410  CG  TYR 0 276      14.844   0.914  15.849  1.00  0.00      R00  C  
ATOM   4411  CD1 TYR 0 276      15.992   0.232  16.273  1.00  0.00      R00  C  
ATOM   4412  CE1 TYR 0 276      16.606  -0.820  15.557  1.00  0.00      R00  C  
ATOM   4413  CD2 TYR 0 276      14.211   0.451  14.678  1.00  0.00      R00  C  
ATOM   4414  CE2 TYR 0 276      14.843  -0.526  13.875  1.00  0.00      R00  C  
ATOM   4415  CZ  TYR 0 276      16.042  -1.139  14.325  1.00  0.00      R00  C  
ATOM   4416  OH  TYR 0 276      16.581  -2.099  13.590  1.00  0.00      R00  O  
ATOM   4417  H   TYR 0 276      12.008   1.093  16.307  1.00  0.00      R00  H  
ATOM   4418  HH  TYR 0 276      17.250  -2.643  14.012  1.00  0.00      R00  H  
ATOM   4419  HA  TYR 0 276      13.868   1.196  18.488  1.00  0.00           H  
ATOM   4420  HB3 TYR 0 276      15.136   2.734  17.031  1.00  0.00           H  
ATOM   4421  HB2 TYR 0 276      14.032   2.958  15.957  1.00  0.00           H  
ATOM   4422  HD1 TYR 0 276      16.399   0.481  17.242  1.00  0.00           H  
ATOM   4423  HE1 TYR 0 276      17.468  -1.345  15.939  1.00  0.00           H  
ATOM   4424  HD2 TYR 0 276      13.422   1.039  14.233  1.00  0.00           H  
ATOM   4425  HE2 TYR 0 276      14.478  -0.785  12.892  1.00  0.00           H  
ATOM   4426  N   SER 0 277      11.932   2.825  19.558  1.00  0.00      R00  N  
ATOM   4427  CA  SER 0 277      11.181   3.891  20.267  1.00  0.00      R00  C  
ATOM   4428  C   SER 0 277      10.929   3.485  21.826  1.00  0.00      R00  C  
ATOM   4429  O   SER 0 277      11.492   2.493  22.211  1.00  0.00      R00  O  
ATOM   4430  CB  SER 0 277       9.888   4.106  19.498  1.00  0.00      R00  C  
ATOM   4431  OG  SER 0 277       9.064   5.065  20.126  1.00  0.00      R00  O  
ATOM   4432  H   SER 0 277      12.036   1.909  19.970  1.00  0.00      R00  H  
ATOM   4433  HG  SER 0 277       8.429   4.691  20.741  1.00  0.00      R00  H  
ATOM   4434  HA  SER 0 277      11.815   4.775  20.334  1.00  0.00           H  
ATOM   4435  HB3 SER 0 277       9.275   3.214  19.368  1.00  0.00           H  
ATOM   4436  HB2 SER 0 277      10.127   4.532  18.523  1.00  0.00           H  
ATOM   4437  N   GLN 0 278      10.226   4.327  22.613  1.00  0.00      R00  N  
ATOM   4438  CA  GLN 0 278       9.972   4.194  24.031  1.00  0.00      R00  C  
ATOM   4439  C   GLN 0 278       9.136   2.860  24.371  1.00  0.00      R00  C  
ATOM   4440  O   GLN 0 278       8.776   2.109  23.420  1.00  0.00      R00  O  
ATOM   4441  CB  GLN 0 278       9.301   5.459  24.644  1.00  0.00      R00  C  
ATOM   4442  CG  GLN 0 278      10.343   6.539  25.111  1.00  0.00      R00  C  
ATOM   4443  CD  GLN 0 278       9.746   7.690  25.915  1.00  0.00      R00  C  
ATOM   4444  OE1 GLN 0 278       8.636   8.282  25.674  1.00  0.00      R00  O  
ATOM   4445  NE2 GLN 0 278      10.491   8.264  26.798  1.00  0.00      R00  N  
ATOM   4446  H   GLN 0 278       9.803   5.096  22.113  1.00  0.00      R00  H  
ATOM   4447 HE21 GLN 0 278      10.065   8.968  27.383  1.00  0.00      R00  H  
ATOM   4448 HE22 GLN 0 278      11.445   7.989  26.982  1.00  0.00      R00  H  
ATOM   4449  HA  GLN 0 278      10.916   3.984  24.534  1.00  0.00           H  
ATOM   4450  HB3 GLN 0 278       8.687   5.235  25.516  1.00  0.00           H  
ATOM   4451  HB2 GLN 0 278       8.692   5.899  23.855  1.00  0.00           H  
ATOM   4452  HG3 GLN 0 278      10.770   6.976  24.208  1.00  0.00           H  
ATOM   4453  HG2 GLN 0 278      11.151   6.085  25.685  1.00  0.00           H  
ATOM   4454  N   ALA 0 279       9.045   2.506  25.647  1.00  0.00      R00  N  
ATOM   4455  CA  ALA 0 279       8.100   1.470  26.045  1.00  0.00      R00  C  
ATOM   4456  C   ALA 0 279       6.693   2.089  26.150  1.00  0.00      R00  C  
ATOM   4457  O   ALA 0 279       6.660   3.208  26.644  1.00  0.00      R00  O  
ATOM   4458  CB  ALA 0 279       8.482   0.815  27.337  1.00  0.00      R00  C  
ATOM   4459  H   ALA 0 279       9.547   3.069  26.319  1.00  0.00      R00  H  
ATOM   4460  HA  ALA 0 279       8.032   0.678  25.299  1.00  0.00           H  
ATOM   4461  HB1 ALA 0 279       9.532   0.522  27.314  1.00  0.00           H  
ATOM   4462  HB2 ALA 0 279       8.165   1.294  28.264  1.00  0.00           H  
ATOM   4463  HB3 ALA 0 279       7.870  -0.087  27.308  1.00  0.00           H  
ATOM   4464  N   THR 0 280       5.579   1.477  25.681  1.00  0.00      R00  N  
ATOM   4465  CA  THR 0 280       4.197   1.931  25.663  1.00  0.00      R00  C  
ATOM   4466  C   THR 0 280       3.738   2.536  27.011  1.00  0.00      R00  C  
ATOM   4467  O   THR 0 280       3.282   3.680  26.964  1.00  0.00      R00  O  
ATOM   4468  CB  THR 0 280       3.125   0.891  25.151  1.00  0.00      R00  C  
ATOM   4469  OG1 THR 0 280       3.621   0.104  23.997  1.00  0.00      R00  O  
ATOM   4470  CG2 THR 0 280       1.711   1.439  24.890  1.00  0.00      R00  C  
ATOM   4471  H   THR 0 280       5.633   0.532  25.329  1.00  0.00      R00  H  
ATOM   4472  HG1 THR 0 280       4.374  -0.393  24.326  1.00  0.00      R00  H  
ATOM   4473  HA  THR 0 280       4.151   2.712  24.904  1.00  0.00           H  
ATOM   4474  HB  THR 0 280       2.956   0.165  25.946  1.00  0.00           H  
ATOM   4475 HG21 THR 0 280       1.912   2.412  24.441  1.00  0.00           H  
ATOM   4476 HG22 THR 0 280       1.201   0.727  24.242  1.00  0.00           H  
ATOM   4477 HG23 THR 0 280       1.076   1.546  25.770  1.00  0.00           H  
ATOM   4478  N   GLU 0 281       4.131   1.898  28.078  1.00  0.00      R00  N  
ATOM   4479  CA  GLU 0 281       4.001   2.303  29.450  1.00  0.00      R00  C  
ATOM   4480  C   GLU 0 281       4.588   3.686  29.739  1.00  0.00      R00  C  
ATOM   4481  O   GLU 0 281       3.944   4.504  30.515  1.00  0.00      R00  O  
ATOM   4482  CB  GLU 0 281       4.737   1.179  30.317  1.00  0.00      R00  C  
ATOM   4483  CG  GLU 0 281       4.125  -0.320  30.248  1.00  0.00      R00  C  
ATOM   4484  CD  GLU 0 281       4.081  -1.086  28.949  1.00  0.00      R00  C  
ATOM   4485  OE1 GLU 0 281       5.073  -1.041  28.213  1.00  0.00      R00  O  
ATOM   4486  OE2 GLU 0 281       3.060  -1.753  28.684  1.00  0.00      R00  O1-
ATOM   4487  H   GLU 0 281       4.384   0.931  27.927  1.00  0.00      R00  H  
ATOM   4488  HA  GLU 0 281       2.951   2.508  29.656  1.00  0.00           H  
ATOM   4489  HB3 GLU 0 281       4.806   1.446  31.372  1.00  0.00           H  
ATOM   4490  HB2 GLU 0 281       5.766   1.179  29.959  1.00  0.00           H  
ATOM   4491  HG3 GLU 0 281       3.201  -0.461  30.808  1.00  0.00           H  
ATOM   4492  HG2 GLU 0 281       4.782  -0.876  30.917  1.00  0.00           H  
ATOM   4493  N   CYS 0 282       5.712   3.986  29.185  1.00  0.00      R00  N  
ATOM   4494  CA  CYS 0 282       6.444   5.231  29.256  1.00  0.00      R00  C  
ATOM   4495  C   CYS 0 282       6.077   6.266  28.086  1.00  0.00      R00  C  
ATOM   4496  O   CYS 0 282       6.338   7.467  28.210  1.00  0.00      R00  O  
ATOM   4497  CB  CYS 0 282       7.954   4.989  29.352  1.00  0.00      R00  C  
ATOM   4498  SG  CYS 0 282       8.343   4.018  30.839  1.00  0.00      R00  S  
ATOM   4499  H   CYS 0 282       6.064   3.225  28.622  1.00  0.00      R00  H  
ATOM   4500  HA  CYS 0 282       6.090   5.682  30.183  1.00  0.00           H  
ATOM   4501  HB3 CYS 0 282       8.442   5.938  29.575  1.00  0.00           H  
ATOM   4502  HB2 CYS 0 282       8.337   4.579  28.417  1.00  0.00           H  
ATOM   4503  HG  CYS 0 282       7.521   4.703  31.640  1.00  0.00           H  
ATOM   4504  N   ALA 0 283       5.572   5.701  26.984  1.00  0.00      R00  N  
ATOM   4505  CA  ALA 0 283       5.441   6.492  25.734  1.00  0.00      R00  C  
ATOM   4506  C   ALA 0 283       4.321   7.571  25.756  1.00  0.00      R00  C  
ATOM   4507  O   ALA 0 283       3.404   7.430  26.540  1.00  0.00      R00  O  
ATOM   4508  CB  ALA 0 283       5.251   5.506  24.536  1.00  0.00      R00  C  
ATOM   4509  H   ALA 0 283       5.406   4.708  27.066  1.00  0.00      R00  H  
ATOM   4510  HA  ALA 0 283       6.412   6.937  25.517  1.00  0.00           H  
ATOM   4511  HB1 ALA 0 283       4.378   4.874  24.701  1.00  0.00           H  
ATOM   4512  HB2 ALA 0 283       5.081   6.143  23.668  1.00  0.00           H  
ATOM   4513  HB3 ALA 0 283       6.079   4.857  24.250  1.00  0.00           H  
ATOM   4514  N   SER 0 284       4.339   8.591  24.896  1.00  0.00      R00  N  
ATOM   4515  CA  SER 0 284       3.280   9.610  24.791  1.00  0.00      R00  C  
ATOM   4516  C   SER 0 284       2.096   9.276  23.917  1.00  0.00      R00  C  
ATOM   4517  O   SER 0 284       2.102   8.318  23.174  1.00  0.00      R00  O  
ATOM   4518  CB  SER 0 284       4.012  10.905  24.440  1.00  0.00      R00  C  
ATOM   4519  OG  SER 0 284       4.793  10.722  23.270  1.00  0.00      R00  O  
ATOM   4520  H   SER 0 284       5.120   8.653  24.258  1.00  0.00      R00  H  
ATOM   4521  HG  SER 0 284       5.710  10.499  23.444  1.00  0.00      R00  H  
ATOM   4522  HA  SER 0 284       2.862   9.698  25.794  1.00  0.00           H  
ATOM   4523  HB3 SER 0 284       4.784  11.157  25.167  1.00  0.00           H  
ATOM   4524  HB2 SER 0 284       3.310  11.736  24.373  1.00  0.00           H  
ATOM   4525  N   HIS 0 285       1.039  10.146  24.020  1.00  0.00      R00  N  
ATOM   4526  CA  HIS 0 285      -0.223  10.038  23.367  1.00  0.00      R00  C  
ATOM   4527  C   HIS 0 285      -0.195   9.776  21.814  1.00  0.00      R00  C  
ATOM   4528  O   HIS 0 285      -1.085   9.032  21.368  1.00  0.00      R00  O  
ATOM   4529  CB  HIS 0 285      -1.156  11.304  23.776  1.00  0.00      R00  C  
ATOM   4530  CG  HIS 0 285      -0.678  12.724  23.376  1.00  0.00      R00  C  
ATOM   4531  ND1 HIS 0 285      -1.174  13.393  22.241  1.00  0.00      R00  N  
ATOM   4532  CD2 HIS 0 285       0.091  13.719  24.008  1.00  0.00      R00  C  
ATOM   4533  NE2 HIS 0 285       0.104  14.905  23.266  1.00  0.00      R00  N  
ATOM   4534  CE1 HIS 0 285      -0.618  14.628  22.211  1.00  0.00      R00  C  
ATOM   4535  H   HIS 0 285       1.105  10.849  24.742  1.00  0.00      R00  H  
ATOM   4536  HD1 HIS 0 285      -1.810  12.955  21.590  1.00  0.00      R00  H  
ATOM   4537  HA  HIS 0 285      -0.724   9.136  23.719  1.00  0.00           H  
ATOM   4538  HB3 HIS 0 285      -1.518  11.198  24.799  1.00  0.00           H  
ATOM   4539  HB2 HIS 0 285      -2.101  11.161  23.253  1.00  0.00           H  
ATOM   4540  HD2 HIS 0 285       0.545  13.674  24.987  1.00  0.00           H  
ATOM   4541  HE1 HIS 0 285      -0.707  15.311  21.379  1.00  0.00           H  
ATOM   4542  N   VAL 0 286       0.834  10.322  21.155  1.00  0.00      R00  N  
ATOM   4543  CA  VAL 0 286       0.852  10.391  19.725  1.00  0.00      R00  C  
ATOM   4544  C   VAL 0 286       1.328   8.986  19.096  1.00  0.00      R00  C  
ATOM   4545  O   VAL 0 286       1.092   8.787  17.896  1.00  0.00      R00  O  
ATOM   4546  CB  VAL 0 286       1.837  11.463  19.259  1.00  0.00      R00  C  
ATOM   4547  CG1 VAL 0 286       1.300  12.872  19.605  1.00  0.00      R00  C  
ATOM   4548  CG2 VAL 0 286       3.319  11.209  19.700  1.00  0.00      R00  C  
ATOM   4549  H   VAL 0 286       1.659  10.680  21.615  1.00  0.00      R00  H  
ATOM   4550  HA  VAL 0 286      -0.158  10.569  19.357  1.00  0.00           H  
ATOM   4551  HB  VAL 0 286       1.808  11.405  18.171  1.00  0.00           H  
ATOM   4552 HG11 VAL 0 286       0.313  12.864  19.141  1.00  0.00           H  
ATOM   4553 HG12 VAL 0 286       1.212  13.045  20.678  1.00  0.00           H  
ATOM   4554 HG13 VAL 0 286       1.934  13.710  19.317  1.00  0.00           H  
ATOM   4555 HG21 VAL 0 286       3.937  11.981  19.242  1.00  0.00           H  
ATOM   4556 HG22 VAL 0 286       3.451  11.293  20.779  1.00  0.00           H  
ATOM   4557 HG23 VAL 0 286       3.585  10.272  19.212  1.00  0.00           H  
ATOM   4558  N   THR 0 287       1.879   8.109  19.872  1.00  0.00      R00  N  
ATOM   4559  CA  THR 0 287       2.408   6.738  19.549  1.00  0.00      R00  C  
ATOM   4560  C   THR 0 287       1.347   5.643  19.761  1.00  0.00      R00  C  
ATOM   4561  O   THR 0 287       1.648   4.425  19.683  1.00  0.00      R00  O  
ATOM   4562  CB  THR 0 287       3.656   6.356  20.378  1.00  0.00      R00  C  
ATOM   4563  OG1 THR 0 287       3.497   5.968  21.708  1.00  0.00      R00  O  
ATOM   4564  CG2 THR 0 287       4.875   7.331  20.313  1.00  0.00      R00  C  
ATOM   4565  H   THR 0 287       1.920   8.266  20.868  1.00  0.00      R00  H  
ATOM   4566  HG1 THR 0 287       3.079   6.655  22.232  1.00  0.00      R00  H  
ATOM   4567  HA  THR 0 287       2.769   6.732  18.520  1.00  0.00           H  
ATOM   4568  HB  THR 0 287       4.075   5.461  19.917  1.00  0.00           H  
ATOM   4569 HG21 THR 0 287       5.789   6.910  20.732  1.00  0.00           H  
ATOM   4570 HG22 THR 0 287       5.052   7.738  19.317  1.00  0.00           H  
ATOM   4571 HG23 THR 0 287       4.728   8.269  20.848  1.00  0.00           H  
ATOM   4572  N   ILE 0 288       0.131   6.039  20.056  1.00  0.00      R00  N  
ATOM   4573  CA  ILE 0 288      -1.057   5.165  20.170  1.00  0.00      R00  C  
ATOM   4574  C   ILE 0 288      -2.011   5.448  18.994  1.00  0.00      R00  C  
ATOM   4575  O   ILE 0 288      -2.690   4.531  18.508  1.00  0.00      R00  O  
ATOM   4576  CB  ILE 0 288      -1.627   5.291  21.626  1.00  0.00      R00  C  
ATOM   4577  CG2 ILE 0 288      -3.043   4.776  21.723  1.00  0.00      R00  C  
ATOM   4578  CG1 ILE 0 288      -0.773   4.512  22.670  1.00  0.00      R00  C  
ATOM   4579  CD1 ILE 0 288      -1.107   4.895  24.090  1.00  0.00      R00  C  
ATOM   4580  H   ILE 0 288      -0.038   7.026  19.925  1.00  0.00      R00  H  
ATOM   4581  HA  ILE 0 288      -0.853   4.095  20.210  1.00  0.00           H  
ATOM   4582  HB  ILE 0 288      -1.597   6.369  21.784  1.00  0.00           H  
ATOM   4583 HG21 ILE 0 288      -3.401   4.784  22.752  1.00  0.00           H  
ATOM   4584 HG22 ILE 0 288      -3.804   5.272  21.121  1.00  0.00           H  
ATOM   4585 HG23 ILE 0 288      -2.961   3.735  21.408  1.00  0.00           H  
ATOM   4586 HG13 ILE 0 288       0.290   4.755  22.637  1.00  0.00           H  
ATOM   4587 HG12 ILE 0 288      -0.911   3.447  22.489  1.00  0.00           H  
ATOM   4588 HD11 ILE 0 288      -0.274   5.062  24.773  1.00  0.00           H  
ATOM   4589 HD12 ILE 0 288      -1.730   5.789  24.115  1.00  0.00           H  
ATOM   4590 HD13 ILE 0 288      -1.698   4.198  24.686  1.00  0.00           H  
ATOM   4591  N   THR 0 289      -1.886   6.602  18.270  1.00  0.00      R00  N  
ATOM   4592  CA  THR 0 289      -2.649   6.914  17.055  1.00  0.00      R00  C  
ATOM   4593  C   THR 0 289      -2.097   6.398  15.743  1.00  0.00      R00  C  
ATOM   4594  O   THR 0 289      -2.858   6.279  14.794  1.00  0.00      R00  O  
ATOM   4595  CB  THR 0 289      -2.842   8.461  16.862  1.00  0.00      R00  C  
ATOM   4596  OG1 THR 0 289      -1.745   9.118  17.440  1.00  0.00      R00  O  
ATOM   4597  CG2 THR 0 289      -4.095   9.004  17.614  1.00  0.00      R00  C  
ATOM   4598  H   THR 0 289      -1.455   7.435  18.646  1.00  0.00      R00  H  
ATOM   4599  HG1 THR 0 289      -0.935   8.876  16.985  1.00  0.00      R00  H  
ATOM   4600  HA  THR 0 289      -3.629   6.468  17.224  1.00  0.00           H  
ATOM   4601  HB  THR 0 289      -2.938   8.589  15.783  1.00  0.00           H  
ATOM   4602 HG21 THR 0 289      -4.996   8.494  17.272  1.00  0.00           H  
ATOM   4603 HG22 THR 0 289      -3.889   8.883  18.677  1.00  0.00           H  
ATOM   4604 HG23 THR 0 289      -4.280  10.064  17.435  1.00  0.00           H  
ATOM   4605  N   VAL 0 290      -0.799   6.298  15.598  1.00  0.00      R00  N  
ATOM   4606  CA  VAL 0 290      -0.127   6.296  14.325  1.00  0.00      R00  C  
ATOM   4607  C   VAL 0 290      -0.483   5.273  13.272  1.00  0.00      R00  C  
ATOM   4608  O   VAL 0 290      -0.738   5.628  12.106  1.00  0.00      R00  O  
ATOM   4609  CB  VAL 0 290       1.403   6.418  14.567  1.00  0.00      R00  C  
ATOM   4610  CG1 VAL 0 290       1.765   7.756  15.201  1.00  0.00      R00  C  
ATOM   4611  CG2 VAL 0 290       1.907   5.202  15.478  1.00  0.00      R00  C  
ATOM   4612  H   VAL 0 290      -0.150   6.246  16.370  1.00  0.00      R00  H  
ATOM   4613  HA  VAL 0 290      -0.492   7.167  13.781  1.00  0.00           H  
ATOM   4614  HB  VAL 0 290       1.793   6.365  13.550  1.00  0.00           H  
ATOM   4615 HG11 VAL 0 290       2.356   7.700  16.115  1.00  0.00           H  
ATOM   4616 HG12 VAL 0 290       2.340   8.441  14.579  1.00  0.00           H  
ATOM   4617 HG13 VAL 0 290       0.869   8.335  15.425  1.00  0.00           H  
ATOM   4618 HG21 VAL 0 290       1.575   5.241  16.515  1.00  0.00           H  
ATOM   4619 HG22 VAL 0 290       1.712   4.194  15.111  1.00  0.00           H  
ATOM   4620 HG23 VAL 0 290       2.994   5.131  15.526  1.00  0.00           H  
ATOM   4621  N   PHE 0 291      -0.828   4.042  13.694  1.00  0.00      R00  N  
ATOM   4622  CA  PHE 0 291      -1.332   3.030  12.836  1.00  0.00      R00  C  
ATOM   4623  C   PHE 0 291      -2.655   3.413  12.152  1.00  0.00      R00  C  
ATOM   4624  O   PHE 0 291      -2.913   3.088  10.966  1.00  0.00      R00  O  
ATOM   4625  CB  PHE 0 291      -1.416   1.678  13.585  1.00  0.00      R00  C  
ATOM   4626  CG  PHE 0 291      -0.103   0.866  13.575  1.00  0.00      R00  C  
ATOM   4627  CD1 PHE 0 291       0.471   0.446  12.295  1.00  0.00      R00  C  
ATOM   4628  CD2 PHE 0 291       0.570   0.544  14.716  1.00  0.00      R00  C  
ATOM   4629  CE1 PHE 0 291       1.675  -0.168  12.250  1.00  0.00      R00  C  
ATOM   4630  CE2 PHE 0 291       1.821   0.005  14.663  1.00  0.00      R00  C  
ATOM   4631  CZ  PHE 0 291       2.452  -0.291  13.387  1.00  0.00      R00  C  
ATOM   4632  H   PHE 0 291      -0.693   3.798  14.664  1.00  0.00      R00  H  
ATOM   4633  HA  PHE 0 291      -0.503   2.920  12.137  1.00  0.00           H  
ATOM   4634  HB3 PHE 0 291      -2.230   1.037  13.245  1.00  0.00           H  
ATOM   4635  HB2 PHE 0 291      -1.685   1.936  14.609  1.00  0.00           H  
ATOM   4636  HD1 PHE 0 291      -0.072   0.644  11.383  1.00  0.00           H  
ATOM   4637  HD2 PHE 0 291       0.027   0.742  15.629  1.00  0.00           H  
ATOM   4638  HE1 PHE 0 291       2.205  -0.379  11.333  1.00  0.00           H  
ATOM   4639  HE2 PHE 0 291       2.299  -0.212  15.607  1.00  0.00           H  
ATOM   4640  HZ  PHE 0 291       3.470  -0.650  13.344  1.00  0.00           H  
ATOM   4641  N   LEU 0 292      -3.601   3.944  12.932  1.00  0.00      R00  N  
ATOM   4642  CA  LEU 0 292      -5.002   4.203  12.491  1.00  0.00      R00  C  
ATOM   4643  C   LEU 0 292      -4.975   5.081  11.202  1.00  0.00      R00  C  
ATOM   4644  O   LEU 0 292      -5.670   4.789  10.240  1.00  0.00      R00  O  
ATOM   4645  CB  LEU 0 292      -5.824   4.908  13.625  1.00  0.00      R00  C  
ATOM   4646  CG  LEU 0 292      -5.939   4.212  14.997  1.00  0.00      R00  C  
ATOM   4647  CD1 LEU 0 292      -6.516   5.066  16.095  1.00  0.00      R00  C  
ATOM   4648  CD2 LEU 0 292      -6.746   2.887  14.880  1.00  0.00      R00  C  
ATOM   4649  H   LEU 0 292      -3.165   4.430  13.702  1.00  0.00      R00  H  
ATOM   4650  HA  LEU 0 292      -5.570   3.285  12.337  1.00  0.00           H  
ATOM   4651  HB3 LEU 0 292      -6.828   5.032  13.221  1.00  0.00           H  
ATOM   4652  HB2 LEU 0 292      -5.430   5.911  13.790  1.00  0.00           H  
ATOM   4653  HG  LEU 0 292      -4.929   3.914  15.278  1.00  0.00           H  
ATOM   4654 HD11 LEU 0 292      -7.521   4.846  16.455  1.00  0.00           H  
ATOM   4655 HD12 LEU 0 292      -5.872   5.074  16.974  1.00  0.00           H  
ATOM   4656 HD13 LEU 0 292      -6.587   6.125  15.846  1.00  0.00           H  
ATOM   4657 HD21 LEU 0 292      -6.288   2.227  14.144  1.00  0.00           H  
ATOM   4658 HD22 LEU 0 292      -6.636   2.422  15.859  1.00  0.00           H  
ATOM   4659 HD23 LEU 0 292      -7.805   2.895  14.621  1.00  0.00           H  
ATOM   4660  N   VAL 0 293      -4.137   6.125  11.307  1.00  0.00      R00  N  
ATOM   4661  CA  VAL 0 293      -3.764   7.047  10.137  1.00  0.00      R00  C  
ATOM   4662  C   VAL 0 293      -3.110   6.277   9.012  1.00  0.00      R00  C  
ATOM   4663  O   VAL 0 293      -3.547   6.278   7.867  1.00  0.00      R00  O  
ATOM   4664  CB  VAL 0 293      -2.669   8.142  10.616  1.00  0.00      R00  C  
ATOM   4665  CG1 VAL 0 293      -2.278   9.155   9.576  1.00  0.00      R00  C  
ATOM   4666  CG2 VAL 0 293      -3.225   8.967  11.838  1.00  0.00      R00  C  
ATOM   4667  H   VAL 0 293      -3.670   6.301  12.185  1.00  0.00      R00  H  
ATOM   4668  HA  VAL 0 293      -4.638   7.607   9.804  1.00  0.00           H  
ATOM   4669  HB  VAL 0 293      -1.706   7.768  10.961  1.00  0.00           H  
ATOM   4670 HG11 VAL 0 293      -3.134   9.297   8.917  1.00  0.00           H  
ATOM   4671 HG12 VAL 0 293      -2.071  10.146   9.979  1.00  0.00           H  
ATOM   4672 HG13 VAL 0 293      -1.413   8.828   8.998  1.00  0.00           H  
ATOM   4673 HG21 VAL 0 293      -4.212   9.377  11.624  1.00  0.00           H  
ATOM   4674 HG22 VAL 0 293      -3.569   8.446  12.731  1.00  0.00           H  
ATOM   4675 HG23 VAL 0 293      -2.514   9.731  12.153  1.00  0.00           H  
ATOM   4676  N   ALA 0 294      -2.020   5.621   9.398  1.00  0.00      R00  N  
ATOM   4677  CA  ALA 0 294      -1.100   4.861   8.405  1.00  0.00      R00  C  
ATOM   4678  C   ALA 0 294      -1.778   3.767   7.548  1.00  0.00      R00  C  
ATOM   4679  O   ALA 0 294      -1.475   3.573   6.368  1.00  0.00      R00  O  
ATOM   4680  CB  ALA 0 294       0.202   4.418   8.965  1.00  0.00      R00  C  
ATOM   4681  H   ALA 0 294      -1.710   5.623  10.359  1.00  0.00      R00  H  
ATOM   4682  HA  ALA 0 294      -0.903   5.705   7.743  1.00  0.00           H  
ATOM   4683  HB1 ALA 0 294       0.759   3.781   8.278  1.00  0.00           H  
ATOM   4684  HB2 ALA 0 294       0.745   5.335   9.197  1.00  0.00           H  
ATOM   4685  HB3 ALA 0 294       0.097   3.874   9.903  1.00  0.00           H  
ATOM   4686  N   ALA 0 295      -2.685   3.038   8.138  1.00  0.00      R00  N  
ATOM   4687  CA  ALA 0 295      -3.454   1.969   7.484  1.00  0.00      R00  C  
ATOM   4688  C   ALA 0 295      -4.625   2.511   6.670  1.00  0.00      R00  C  
ATOM   4689  O   ALA 0 295      -4.935   1.901   5.683  1.00  0.00      R00  O  
ATOM   4690  CB  ALA 0 295      -4.087   1.056   8.547  1.00  0.00      R00  C  
ATOM   4691  H   ALA 0 295      -2.891   3.205   9.113  1.00  0.00      R00  H  
ATOM   4692  HA  ALA 0 295      -2.797   1.469   6.772  1.00  0.00           H  
ATOM   4693  HB1 ALA 0 295      -3.312   0.355   8.856  1.00  0.00           H  
ATOM   4694  HB2 ALA 0 295      -4.454   1.491   9.477  1.00  0.00           H  
ATOM   4695  HB3 ALA 0 295      -4.883   0.459   8.103  1.00  0.00           H  
ATOM   4696  N   CYS 0 296      -5.059   3.839   6.933  1.00  0.00      R00  N  
ATOM   4697  CA  CYS 0 296      -5.885   4.585   5.981  1.00  0.00      R00  C  
ATOM   4698  C   CYS 0 296      -5.088   4.970   4.747  1.00  0.00      R00  C  
ATOM   4699  O   CYS 0 296      -5.592   4.697   3.658  1.00  0.00      R00  O  
ATOM   4700  CB  CYS 0 296      -6.619   5.818   6.500  1.00  0.00      R00  C  
ATOM   4701  SG  CYS 0 296      -7.974   5.438   7.661  1.00  0.00      R00  S  
ATOM   4702  H   CYS 0 296      -4.859   4.309   7.805  1.00  0.00      R00  H  
ATOM   4703  HA  CYS 0 296      -6.737   3.980   5.672  1.00  0.00           H  
ATOM   4704  HB3 CYS 0 296      -7.101   6.290   5.644  1.00  0.00           H  
ATOM   4705  HB2 CYS 0 296      -5.925   6.476   7.023  1.00  0.00           H  
ATOM   4706  HG  CYS 0 296      -7.156   5.097   8.661  1.00  0.00           H  
ATOM   4707  N   PHE 0 297      -3.896   5.499   4.944  1.00  0.00      R00  N  
ATOM   4708  CA  PHE 0 297      -2.901   5.754   3.935  1.00  0.00      R00  C  
ATOM   4709  C   PHE 0 297      -2.574   4.543   3.040  1.00  0.00      R00  C  
ATOM   4710  O   PHE 0 297      -2.627   4.620   1.822  1.00  0.00      R00  O  
ATOM   4711  CB  PHE 0 297      -1.618   6.290   4.589  1.00  0.00      R00  C  
ATOM   4712  CG  PHE 0 297      -1.491   7.814   4.620  1.00  0.00      R00  C  
ATOM   4713  CD1 PHE 0 297      -0.517   8.332   3.752  1.00  0.00      R00  C  
ATOM   4714  CD2 PHE 0 297      -2.190   8.667   5.520  1.00  0.00      R00  C  
ATOM   4715  CE1 PHE 0 297      -0.305   9.702   3.738  1.00  0.00      R00  C  
ATOM   4716  CE2 PHE 0 297      -2.064  10.038   5.342  1.00  0.00      R00  C  
ATOM   4717  CZ  PHE 0 297      -1.122  10.545   4.480  1.00  0.00      R00  C  
ATOM   4718  H   PHE 0 297      -3.646   5.681   5.905  1.00  0.00      R00  H  
ATOM   4719  HA  PHE 0 297      -3.374   6.446   3.239  1.00  0.00           H  
ATOM   4720  HB3 PHE 0 297      -0.760   5.778   4.155  1.00  0.00           H  
ATOM   4721  HB2 PHE 0 297      -1.496   5.873   5.589  1.00  0.00           H  
ATOM   4722  HD1 PHE 0 297       0.057   7.733   3.060  1.00  0.00           H  
ATOM   4723  HD2 PHE 0 297      -2.761   8.351   6.381  1.00  0.00           H  
ATOM   4724  HE1 PHE 0 297       0.103  10.103   2.822  1.00  0.00           H  
ATOM   4725  HE2 PHE 0 297      -2.458  10.768   6.034  1.00  0.00           H  
ATOM   4726  HZ  PHE 0 297      -1.055  11.623   4.456  1.00  0.00           H  
ATOM   4727  N   SER 0 298      -2.288   3.406   3.661  1.00  0.00      R00  N  
ATOM   4728  CA  SER 0 298      -2.039   2.102   3.007  1.00  0.00      R00  C  
ATOM   4729  C   SER 0 298      -3.111   1.693   2.014  1.00  0.00      R00  C  
ATOM   4730  O   SER 0 298      -2.809   1.544   0.796  1.00  0.00      R00  O  
ATOM   4731  CB  SER 0 298      -1.817   1.065   4.096  1.00  0.00      R00  C  
ATOM   4732  OG  SER 0 298      -1.254  -0.096   3.551  1.00  0.00      R00  O  
ATOM   4733  H   SER 0 298      -2.031   3.383   4.637  1.00  0.00      R00  H  
ATOM   4734  HG  SER 0 298      -1.343  -0.854   4.134  1.00  0.00      R00  H  
ATOM   4735  HA  SER 0 298      -1.070   2.302   2.551  1.00  0.00           H  
ATOM   4736  HB3 SER 0 298      -2.747   0.837   4.616  1.00  0.00           H  
ATOM   4737  HB2 SER 0 298      -1.137   1.417   4.872  1.00  0.00           H  
ATOM   4738  N   TYR 0 299      -4.341   1.508   2.476  1.00  0.00      R00  N  
ATOM   4739  CA  TYR 0 299      -5.471   1.033   1.700  1.00  0.00      R00  C  
ATOM   4740  C   TYR 0 299      -5.982   2.013   0.576  1.00  0.00      R00  C  
ATOM   4741  O   TYR 0 299      -6.708   1.527  -0.295  1.00  0.00      R00  O  
ATOM   4742  CB  TYR 0 299      -6.664   0.760   2.751  1.00  0.00      R00  C  
ATOM   4743  CG  TYR 0 299      -6.462  -0.250   3.935  1.00  0.00      R00  C  
ATOM   4744  CD1 TYR 0 299      -7.404  -0.392   5.046  1.00  0.00      R00  C  
ATOM   4745  CE1 TYR 0 299      -7.123  -1.236   6.173  1.00  0.00      R00  C  
ATOM   4746  CD2 TYR 0 299      -5.286  -0.946   4.062  1.00  0.00      R00  C  
ATOM   4747  CE2 TYR 0 299      -4.950  -1.742   5.180  1.00  0.00      R00  C  
ATOM   4748  CZ  TYR 0 299      -5.883  -1.946   6.195  1.00  0.00      R00  C  
ATOM   4749  OH  TYR 0 299      -5.523  -2.786   7.243  1.00  0.00      R00  O  
ATOM   4750  H   TYR 0 299      -4.426   1.739   3.455  1.00  0.00      R00  H  
ATOM   4751  HH  TYR 0 299      -5.945  -3.643   7.336  1.00  0.00      R00  H  
ATOM   4752  HA  TYR 0 299      -5.237   0.052   1.287  1.00  0.00           H  
ATOM   4753  HB3 TYR 0 299      -7.599   0.594   2.216  1.00  0.00           H  
ATOM   4754  HB2 TYR 0 299      -6.852   1.701   3.267  1.00  0.00           H  
ATOM   4755  HD1 TYR 0 299      -8.330   0.156   5.133  1.00  0.00           H  
ATOM   4756  HE1 TYR 0 299      -7.884  -1.408   6.919  1.00  0.00           H  
ATOM   4757  HD2 TYR 0 299      -4.491  -0.931   3.331  1.00  0.00           H  
ATOM   4758  HE2 TYR 0 299      -4.005  -2.264   5.220  1.00  0.00           H  
ATOM   4759  N   SER 0 300      -5.535   3.274   0.674  1.00  0.00      R00  N  
ATOM   4760  CA  SER 0 300      -5.814   4.282  -0.353  1.00  0.00      R00  C  
ATOM   4761  C   SER 0 300      -5.041   4.044  -1.666  1.00  0.00      R00  C  
ATOM   4762  O   SER 0 300      -5.115   4.874  -2.543  1.00  0.00      R00  O  
ATOM   4763  CB  SER 0 300      -5.498   5.735   0.148  1.00  0.00      R00  C  
ATOM   4764  OG  SER 0 300      -6.279   5.904   1.276  1.00  0.00      R00  O  
ATOM   4765  H   SER 0 300      -4.812   3.459   1.354  1.00  0.00      R00  H  
ATOM   4766  HG  SER 0 300      -6.038   5.303   1.985  1.00  0.00      R00  H  
ATOM   4767  HA  SER 0 300      -6.814   4.072  -0.733  1.00  0.00           H  
ATOM   4768  HB3 SER 0 300      -5.822   6.396  -0.656  1.00  0.00           H  
ATOM   4769  HB2 SER 0 300      -4.428   5.765   0.355  1.00  0.00           H  
ATOM   4770  N   ASN 0 301      -4.261   2.945  -1.831  1.00  0.00      R00  N  
ATOM   4771  CA  ASN 0 301      -3.524   2.408  -2.951  1.00  0.00      R00  C  
ATOM   4772  C   ASN 0 301      -4.430   2.184  -4.205  1.00  0.00      R00  C  
ATOM   4773  O   ASN 0 301      -4.015   2.402  -5.336  1.00  0.00      R00  O  
ATOM   4774  CB  ASN 0 301      -2.692   1.138  -2.681  1.00  0.00      R00  C  
ATOM   4775  CG  ASN 0 301      -3.576  -0.110  -2.455  1.00  0.00      R00  C  
ATOM   4776  OD1 ASN 0 301      -4.140  -0.148  -1.383  1.00  0.00      R00  O  
ATOM   4777  ND2 ASN 0 301      -3.721  -1.131  -3.363  1.00  0.00      R00  N  
ATOM   4778  H   ASN 0 301      -4.195   2.366  -1.006  1.00  0.00      R00  H  
ATOM   4779 HD21 ASN 0 301      -4.322  -1.898  -3.100  1.00  0.00      R00  H  
ATOM   4780 HD22 ASN 0 301      -3.450  -1.171  -4.335  1.00  0.00      R00  H  
ATOM   4781  HA  ASN 0 301      -2.741   3.114  -3.227  1.00  0.00           H  
ATOM   4782  HB3 ASN 0 301      -2.023   1.137  -1.820  1.00  0.00           H  
ATOM   4783  HB2 ASN 0 301      -2.076   0.802  -3.514  1.00  0.00           H  
ATOM   4784  N   SER 0 302      -5.616   1.770  -3.868  1.00  0.00      R00  N  
ATOM   4785  CA  SER 0 302      -6.845   1.676  -4.632  1.00  0.00      R00  C  
ATOM   4786  C   SER 0 302      -7.320   2.942  -5.406  1.00  0.00      R00  C  
ATOM   4787  O   SER 0 302      -7.886   2.762  -6.484  1.00  0.00      R00  O  
ATOM   4788  CB  SER 0 302      -7.959   1.279  -3.544  1.00  0.00      R00  C  
ATOM   4789  OG  SER 0 302      -8.233   2.362  -2.660  1.00  0.00      R00  O  
ATOM   4790  H   SER 0 302      -5.932   1.684  -2.913  1.00  0.00      R00  H  
ATOM   4791  HG  SER 0 302      -8.068   2.074  -1.759  1.00  0.00      R00  H  
ATOM   4792  HA  SER 0 302      -6.754   0.844  -5.330  1.00  0.00           H  
ATOM   4793  HB3 SER 0 302      -7.678   0.504  -2.830  1.00  0.00           H  
ATOM   4794  HB2 SER 0 302      -8.890   0.845  -3.909  1.00  0.00           H  
ATOM   4795  N   ALA 0 303      -7.083   4.099  -4.808  1.00  0.00      R00  N  
ATOM   4796  CA  ALA 0 303      -7.258   5.454  -5.410  1.00  0.00      R00  C  
ATOM   4797  C   ALA 0 303      -6.141   5.786  -6.498  1.00  0.00      R00  C  
ATOM   4798  O   ALA 0 303      -6.495   6.593  -7.351  1.00  0.00      R00  O  
ATOM   4799  CB  ALA 0 303      -7.114   6.571  -4.336  1.00  0.00      R00  C  
ATOM   4800  H   ALA 0 303      -6.588   4.056  -3.929  1.00  0.00      R00  H  
ATOM   4801  HA  ALA 0 303      -8.213   5.438  -5.935  1.00  0.00           H  
ATOM   4802  HB1 ALA 0 303      -7.419   7.553  -4.697  1.00  0.00           H  
ATOM   4803  HB2 ALA 0 303      -7.640   6.381  -3.401  1.00  0.00           H  
ATOM   4804  HB3 ALA 0 303      -6.050   6.641  -4.111  1.00  0.00           H  
ATOM   4805  N   MET 0 304      -4.962   5.231  -6.354  1.00  0.00      R00  N  
ATOM   4806  CA  MET 0 304      -3.826   5.589  -7.307  1.00  0.00      R00  C  
ATOM   4807  C   MET 0 304      -3.682   4.501  -8.459  1.00  0.00      R00  C  
ATOM   4808  O   MET 0 304      -2.796   4.700  -9.337  1.00  0.00      R00  O  
ATOM   4809  CB  MET 0 304      -2.588   5.700  -6.404  1.00  0.00      R00  C  
ATOM   4810  CG  MET 0 304      -2.643   6.753  -5.210  1.00  0.00      R00  C  
ATOM   4811  SD  MET 0 304      -0.964   7.382  -4.982  1.00  0.00      R00  S  
ATOM   4812  CE  MET 0 304      -1.378   8.526  -3.652  1.00  0.00      R00  C  
ATOM   4813  H   MET 0 304      -4.781   4.493  -5.689  1.00  0.00      R00  H  
ATOM   4814  HA  MET 0 304      -3.928   6.513  -7.876  1.00  0.00           H  
ATOM   4815  HB3 MET 0 304      -1.685   5.643  -7.013  1.00  0.00           H  
ATOM   4816  HB2 MET 0 304      -2.515   4.717  -5.938  1.00  0.00           H  
ATOM   4817  HG3 MET 0 304      -3.129   6.316  -4.338  1.00  0.00           H  
ATOM   4818  HG2 MET 0 304      -3.294   7.586  -5.474  1.00  0.00           H  
ATOM   4819  HE1 MET 0 304      -1.761   9.392  -4.191  1.00  0.00           H  
ATOM   4820  HE2 MET 0 304      -2.179   8.122  -3.033  1.00  0.00           H  
ATOM   4821  HE3 MET 0 304      -0.430   8.775  -3.174  1.00  0.00           H  
ATOM   4822  N   ASN 0 305      -4.609   3.534  -8.495  1.00  0.00      R00  N  
ATOM   4823  CA  ASN 0 305      -4.896   2.741  -9.719  1.00  0.00      R00  C  
ATOM   4824  C   ASN 0 305      -4.918   3.339 -11.165  1.00  0.00      R00  C  
ATOM   4825  O   ASN 0 305      -4.406   2.700 -12.088  1.00  0.00      R00  O  
ATOM   4826  CB  ASN 0 305      -6.199   1.924  -9.523  1.00  0.00      R00  C  
ATOM   4827  CG  ASN 0 305      -5.905   0.534  -8.900  1.00  0.00      R00  C  
ATOM   4828  OD1 ASN 0 305      -5.064  -0.238  -9.277  1.00  0.00      R00  O  
ATOM   4829  ND2 ASN 0 305      -6.710   0.218  -7.908  1.00  0.00      R00  N  
ATOM   4830  H   ASN 0 305      -5.322   3.524  -7.779  1.00  0.00      R00  H  
ATOM   4831 HD21 ASN 0 305      -6.632  -0.692  -7.479  1.00  0.00      R00  H  
ATOM   4832 HD22 ASN 0 305      -7.486   0.840  -7.732  1.00  0.00      R00  H  
ATOM   4833  HA  ASN 0 305      -4.062   2.044  -9.638  1.00  0.00           H  
ATOM   4834  HB3 ASN 0 305      -6.637   1.683 -10.491  1.00  0.00           H  
ATOM   4835  HB2 ASN 0 305      -6.978   2.485  -9.006  1.00  0.00           H  
ATOM   4836  N   PRO 0 306      -5.507   4.563 -11.348  1.00  0.00      R00  N  
ATOM   4837  CA  PRO 0 306      -5.566   5.112 -12.711  1.00  0.00      R00  C  
ATOM   4838  C   PRO 0 306      -4.235   5.655 -13.217  1.00  0.00      R00  C  
ATOM   4839  O   PRO 0 306      -4.020   5.730 -14.400  1.00  0.00      R00  O  
ATOM   4840  CD  PRO 0 306      -6.398   5.232 -10.366  1.00  0.00      R00  C  
ATOM   4841  CB  PRO 0 306      -6.586   6.256 -12.558  1.00  0.00      R00  C  
ATOM   4842  CG  PRO 0 306      -7.383   6.011 -11.234  1.00  0.00      R00  C  
ATOM   4843  HD2 PRO 0 306      -5.812   6.048  -9.943  1.00  0.00           H  
ATOM   4844  HD3 PRO 0 306      -6.937   4.585  -9.675  1.00  0.00           H  
ATOM   4845  HA  PRO 0 306      -5.933   4.400 -13.451  1.00  0.00           H  
ATOM   4846  HB3 PRO 0 306      -7.257   6.463 -13.392  1.00  0.00           H  
ATOM   4847  HB2 PRO 0 306      -6.104   7.215 -12.368  1.00  0.00           H  
ATOM   4848  HG2 PRO 0 306      -7.754   6.884 -10.696  1.00  0.00           H  
ATOM   4849  HG3 PRO 0 306      -8.229   5.357 -11.442  1.00  0.00           H  
ATOM   4850  N   ILE 0 307      -3.328   5.972 -12.303  1.00  0.00      R00  N  
ATOM   4851  CA  ILE 0 307      -1.985   6.494 -12.660  1.00  0.00      R00  C  
ATOM   4852  C   ILE 0 307      -0.933   5.430 -12.944  1.00  0.00      R00  C  
ATOM   4853  O   ILE 0 307       0.060   5.858 -13.604  1.00  0.00      R00  O  
ATOM   4854  CB  ILE 0 307      -1.462   7.500 -11.577  1.00  0.00      R00  C  
ATOM   4855  CG2 ILE 0 307      -2.699   8.277 -11.005  1.00  0.00      R00  C  
ATOM   4856  CG1 ILE 0 307      -0.430   7.092 -10.494  1.00  0.00      R00  C  
ATOM   4857  CD1 ILE 0 307       0.054   8.272  -9.655  1.00  0.00      R00  C  
ATOM   4858  H   ILE 0 307      -3.556   5.930 -11.320  1.00  0.00      R00  H  
ATOM   4859  HA  ILE 0 307      -2.071   7.031 -13.605  1.00  0.00           H  
ATOM   4860  HB  ILE 0 307      -1.150   8.350 -12.185  1.00  0.00           H  
ATOM   4861 HG21 ILE 0 307      -3.432   8.382 -11.804  1.00  0.00           H  
ATOM   4862 HG22 ILE 0 307      -3.249   7.836 -10.174  1.00  0.00           H  
ATOM   4863 HG23 ILE 0 307      -2.372   9.249 -10.635  1.00  0.00           H  
ATOM   4864 HG13 ILE 0 307       0.456   6.568 -10.852  1.00  0.00           H  
ATOM   4865 HG12 ILE 0 307      -0.824   6.358  -9.792  1.00  0.00           H  
ATOM   4866 HD11 ILE 0 307       1.109   8.143  -9.410  1.00  0.00           H  
ATOM   4867 HD12 ILE 0 307      -0.063   9.246 -10.130  1.00  0.00           H  
ATOM   4868 HD13 ILE 0 307      -0.419   8.403  -8.682  1.00  0.00           H  
ATOM   4869  N   LEU 0 308      -1.170   4.143 -12.521  1.00  0.00      R00  N  
ATOM   4870  CA  LEU 0 308      -0.186   3.039 -12.600  1.00  0.00      R00  C  
ATOM   4871  C   LEU 0 308       0.189   2.580 -14.015  1.00  0.00      R00  C  
ATOM   4872  O   LEU 0 308       1.320   2.757 -14.424  1.00  0.00      R00  O  
ATOM   4873  CB  LEU 0 308      -0.706   1.868 -11.803  1.00  0.00      R00  C  
ATOM   4874  CG  LEU 0 308      -0.973   2.074 -10.294  1.00  0.00      R00  C  
ATOM   4875  CD1 LEU 0 308      -1.387   0.786  -9.577  1.00  0.00      R00  C  
ATOM   4876  CD2 LEU 0 308       0.011   2.897  -9.401  1.00  0.00      R00  C  
ATOM   4877  H   LEU 0 308      -1.986   3.828 -12.017  1.00  0.00      R00  H  
ATOM   4878  HA  LEU 0 308       0.735   3.369 -12.118  1.00  0.00           H  
ATOM   4879  HB3 LEU 0 308      -0.092   0.976 -11.932  1.00  0.00           H  
ATOM   4880  HB2 LEU 0 308      -1.588   1.479 -12.312  1.00  0.00           H  
ATOM   4881  HG  LEU 0 308      -1.896   2.648 -10.382  1.00  0.00           H  
ATOM   4882 HD11 LEU 0 308      -0.558   0.371  -9.005  1.00  0.00           H  
ATOM   4883 HD12 LEU 0 308      -2.176   0.960  -8.846  1.00  0.00           H  
ATOM   4884 HD13 LEU 0 308      -1.756   0.008 -10.245  1.00  0.00           H  
ATOM   4885 HD21 LEU 0 308       0.589   3.663  -9.917  1.00  0.00           H  
ATOM   4886 HD22 LEU 0 308      -0.494   3.606  -8.745  1.00  0.00           H  
ATOM   4887 HD23 LEU 0 308       0.683   2.329  -8.758  1.00  0.00           H  
ATOM   4888  N   TYR 0 309      -0.804   1.933 -14.664  1.00  0.00      R00  N  
ATOM   4889  CA  TYR 0 309      -0.568   1.493 -16.104  1.00  0.00      R00  C  
ATOM   4890  C   TYR 0 309      -1.461   2.288 -17.143  1.00  0.00      R00  C  
ATOM   4891  O   TYR 0 309      -1.080   2.475 -18.316  1.00  0.00      R00  O  
ATOM   4892  CB  TYR 0 309      -0.824   0.010 -16.150  1.00  0.00      R00  C  
ATOM   4893  CG  TYR 0 309       0.017  -0.819 -15.237  1.00  0.00      R00  C  
ATOM   4894  CD1 TYR 0 309       1.246  -1.256 -15.678  1.00  0.00      R00  C  
ATOM   4895  CE1 TYR 0 309       2.057  -2.134 -14.897  1.00  0.00      R00  C  
ATOM   4896  CD2 TYR 0 309      -0.410  -1.190 -13.970  1.00  0.00      R00  C  
ATOM   4897  CE2 TYR 0 309       0.327  -2.038 -13.109  1.00  0.00      R00  C  
ATOM   4898  CZ  TYR 0 309       1.578  -2.565 -13.640  1.00  0.00      R00  C  
ATOM   4899  OH  TYR 0 309       2.335  -3.383 -12.885  1.00  0.00      R00  O  
ATOM   4900  H   TYR 0 309      -1.738   1.972 -14.280  1.00  0.00      R00  H  
ATOM   4901  HH  TYR 0 309       2.010  -3.412 -11.982  1.00  0.00      R00  H  
ATOM   4902  HA  TYR 0 309       0.491   1.614 -16.331  1.00  0.00           H  
ATOM   4903  HB3 TYR 0 309      -0.720  -0.315 -17.186  1.00  0.00           H  
ATOM   4904  HB2 TYR 0 309      -1.879  -0.234 -16.023  1.00  0.00           H  
ATOM   4905  HD1 TYR 0 309       1.677  -0.978 -16.629  1.00  0.00           H  
ATOM   4906  HE1 TYR 0 309       3.031  -2.388 -15.288  1.00  0.00           H  
ATOM   4907  HD2 TYR 0 309      -1.304  -0.776 -13.528  1.00  0.00           H  
ATOM   4908  HE2 TYR 0 309      -0.057  -2.276 -12.128  1.00  0.00           H  
ATOM   4909  N   ALA 0 310      -2.732   2.590 -16.808  1.00  0.00      R00  N  
ATOM   4910  CA  ALA 0 310      -3.755   3.051 -17.714  1.00  0.00      R00  C  
ATOM   4911  C   ALA 0 310      -3.530   4.456 -18.276  1.00  0.00      R00  C  
ATOM   4912  O   ALA 0 310      -4.471   4.904 -18.992  1.00  0.00      R00  O  
ATOM   4913  CB  ALA 0 310      -5.201   2.953 -17.142  1.00  0.00      R00  C  
ATOM   4914  H   ALA 0 310      -3.106   2.063 -16.031  1.00  0.00      R00  H  
ATOM   4915  HA  ALA 0 310      -3.648   2.515 -18.657  1.00  0.00           H  
ATOM   4916  HB1 ALA 0 310      -5.455   1.982 -16.717  1.00  0.00           H  
ATOM   4917  HB2 ALA 0 310      -5.462   3.668 -16.361  1.00  0.00           H  
ATOM   4918  HB3 ALA 0 310      -5.973   3.151 -17.886  1.00  0.00           H  
ATOM   4919  N   PHE 0 311      -2.402   5.060 -17.845  1.00  0.00      R00  N  
ATOM   4920  CA  PHE 0 311      -1.890   6.369 -18.319  1.00  0.00      R00  C  
ATOM   4921  C   PHE 0 311      -1.341   6.356 -19.854  1.00  0.00      R00  C  
ATOM   4922  O   PHE 0 311      -1.373   7.401 -20.502  1.00  0.00      R00  O  
ATOM   4923  CB  PHE 0 311      -0.920   6.956 -17.316  1.00  0.00      R00  C  
ATOM   4924  CG  PHE 0 311       0.534   6.508 -17.443  1.00  0.00      R00  C  
ATOM   4925  CD1 PHE 0 311       1.538   7.249 -18.184  1.00  0.00      R00  C  
ATOM   4926  CD2 PHE 0 311       0.905   5.254 -16.871  1.00  0.00      R00  C  
ATOM   4927  CE1 PHE 0 311       2.825   6.729 -18.273  1.00  0.00      R00  C  
ATOM   4928  CE2 PHE 0 311       2.216   4.787 -16.975  1.00  0.00      R00  C  
ATOM   4929  CZ  PHE 0 311       3.116   5.510 -17.707  1.00  0.00      R00  C  
ATOM   4930  H   PHE 0 311      -1.695   4.610 -17.281  1.00  0.00      R00  H  
ATOM   4931  HA  PHE 0 311      -2.642   7.158 -18.348  1.00  0.00           H  
ATOM   4932  HB3 PHE 0 311      -1.183   6.928 -16.259  1.00  0.00           H  
ATOM   4933  HB2 PHE 0 311      -0.818   8.022 -17.521  1.00  0.00           H  
ATOM   4934  HD1 PHE 0 311       1.258   8.226 -18.549  1.00  0.00           H  
ATOM   4935  HD2 PHE 0 311       0.186   4.669 -16.316  1.00  0.00           H  
ATOM   4936  HE1 PHE 0 311       3.675   7.252 -18.687  1.00  0.00           H
[truncated: 19,518 more chars]
