# Supplementary material for: Discovering allatostatin type-C receptor specific agonists
Source: Nat Commun. 2024 May 10;15:3965. doi: 10.1038/s41467-024-48156-w (PMC11087482; doi:10.1038/s41467-024-48156-w)
Supplement: Supplementary file 5 — Source Data [file 41467_2024_48156_MOESM5_ESM.zip › source-data/Source_Data/md_structures/V029-3547_100.pdb]

REMARK   4      COMPLIES WITH FORMAT V. 3.0, 1-DEC-2006
REMARK 888
REMARK 888 WRITTEN BY MAESTRO (A PRODUCT OF SCHRODINGER, LLC)
TITLE     V029-3547_100
MODEL        1
ATOM      1  N   MET 0   1      16.709  28.546  12.301  1.00  0.00      R00  N1+
ATOM      2  CA  MET 0   1      16.968  29.937  11.799  1.00  0.00      R00  C  
ATOM      3  C   MET 0   1      15.820  30.841  12.344  1.00  0.00      R00  C  
ATOM      4  O   MET 0   1      14.827  31.021  11.624  1.00  0.00      R00  O  
ATOM      5  CB  MET 0   1      17.164  29.920  10.211  1.00  0.00      R00  C  
ATOM      6  CG  MET 0   1      17.650  31.278   9.650  1.00  0.00      R00  C  
ATOM      7  SD  MET 0   1      19.202  31.791  10.259  1.00  0.00      R00  S  
ATOM      8  CE  MET 0   1      20.319  30.404   9.865  1.00  0.00      R00  C  
ATOM      9  H   MET 0   1      15.863  28.196  11.876  1.00  0.00      R00  H  
ATOM     10  H1  MET 0   1      17.540  27.987  12.170  1.00  0.00           H  
ATOM     11  H2  MET 0   1      16.568  28.738  13.283  1.00  0.00           H  
ATOM     12  HA  MET 0   1      17.824  30.364  12.321  1.00  0.00           H  
ATOM     13  HB3 MET 0   1      16.222  29.648   9.734  1.00  0.00           H  
ATOM     14  HB2 MET 0   1      17.878  29.112  10.051  1.00  0.00           H  
ATOM     15  HG3 MET 0   1      16.896  31.973  10.019  1.00  0.00           H  
ATOM     16  HG2 MET 0   1      17.563  31.299   8.564  1.00  0.00           H  
ATOM     17  HE1 MET 0   1      20.123  29.602  10.577  1.00  0.00           H  
ATOM     18  HE2 MET 0   1      20.308  29.932   8.883  1.00  0.00           H  
ATOM     19  HE3 MET 0   1      21.290  30.816  10.140  1.00  0.00           H  
ATOM     20  N   GLU 0   2      15.828  31.325  13.592  1.00  0.00      R00  N  
ATOM     21  CA  GLU 0   2      14.938  32.356  14.157  1.00  0.00      R00  C  
ATOM     22  C   GLU 0   2      15.141  33.729  13.521  1.00  0.00      R00  C  
ATOM     23  O   GLU 0   2      16.288  34.114  13.313  1.00  0.00      R00  O  
ATOM     24  CB  GLU 0   2      14.999  32.446  15.633  1.00  0.00      R00  C  
ATOM     25  CG  GLU 0   2      14.874  31.076  16.345  1.00  0.00      R00  C  
ATOM     26  CD  GLU 0   2      14.847  31.250  17.833  1.00  0.00      R00  C  
ATOM     27  OE1 GLU 0   2      13.834  31.648  18.441  1.00  0.00      R00  O  
ATOM     28  OE2 GLU 0   2      15.897  30.862  18.426  1.00  0.00      R00  O1-
ATOM     29  H   GLU 0   2      16.535  31.138  14.289  1.00  0.00      R00  H  
ATOM     30  HA  GLU 0   2      13.965  32.006  13.814  1.00  0.00           H  
ATOM     31  HB3 GLU 0   2      14.135  33.013  15.978  1.00  0.00           H  
ATOM     32  HB2 GLU 0   2      15.924  32.880  16.013  1.00  0.00           H  
ATOM     33  HG3 GLU 0   2      15.751  30.486  16.077  1.00  0.00           H  
ATOM     34  HG2 GLU 0   2      13.949  30.606  16.013  1.00  0.00           H  
ATOM     35  N   LEU 0   3      14.072  34.396  13.091  1.00  0.00      R00  N  
ATOM     36  CA  LEU 0   3      14.199  35.602  12.359  1.00  0.00      R00  C  
ATOM     37  C   LEU 0   3      14.465  36.730  13.427  1.00  0.00      R00  C  
ATOM     38  O   LEU 0   3      14.173  36.508  14.613  1.00  0.00      R00  O  
ATOM     39  CB  LEU 0   3      12.908  35.785  11.485  1.00  0.00      R00  C  
ATOM     40  CG  LEU 0   3      12.684  34.692  10.364  1.00  0.00      R00  C  
ATOM     41  CD1 LEU 0   3      11.393  35.002   9.613  1.00  0.00      R00  C  
ATOM     42  CD2 LEU 0   3      13.851  34.600   9.378  1.00  0.00      R00  C  
ATOM     43  H   LEU 0   3      13.177  34.049  13.406  1.00  0.00      R00  H  
ATOM     44  HA  LEU 0   3      15.110  35.711  11.771  1.00  0.00           H  
ATOM     45  HB3 LEU 0   3      13.003  36.750  10.987  1.00  0.00           H  
ATOM     46  HB2 LEU 0   3      12.053  35.767  12.162  1.00  0.00           H  
ATOM     47  HG  LEU 0   3      12.482  33.698  10.764  1.00  0.00           H  
ATOM     48 HD11 LEU 0   3      10.950  34.039   9.359  1.00  0.00           H  
ATOM     49 HD12 LEU 0   3      10.580  35.435  10.196  1.00  0.00           H  
ATOM     50 HD13 LEU 0   3      11.574  35.580   8.707  1.00  0.00           H  
ATOM     51 HD21 LEU 0   3      14.699  33.962   9.629  1.00  0.00           H  
ATOM     52 HD22 LEU 0   3      13.414  34.260   8.439  1.00  0.00           H  
ATOM     53 HD23 LEU 0   3      14.277  35.573   9.134  1.00  0.00           H  
ATOM     54  N   GLU 0   4      14.847  37.963  12.929  1.00  0.00      R00  N  
ATOM     55  CA  GLU 0   4      14.902  39.197  13.682  1.00  0.00      R00  C  
ATOM     56  C   GLU 0   4      13.759  40.110  13.270  1.00  0.00      R00  C  
ATOM     57  O   GLU 0   4      13.215  39.962  12.164  1.00  0.00      R00  O  
ATOM     58  CB  GLU 0   4      16.306  39.779  13.325  1.00  0.00      R00  C  
ATOM     59  CG  GLU 0   4      17.580  39.107  13.896  1.00  0.00      R00  C  
ATOM     60  CD  GLU 0   4      17.600  39.314  15.442  1.00  0.00      R00  C  
ATOM     61  OE1 GLU 0   4      17.350  40.411  16.012  1.00  0.00      R00  O  
ATOM     62  OE2 GLU 0   4      17.877  38.297  16.153  1.00  0.00      R00  O1-
ATOM     63  H   GLU 0   4      15.102  37.997  11.952  1.00  0.00      R00  H  
ATOM     64  HA  GLU 0   4      14.838  39.083  14.764  1.00  0.00           H  
ATOM     65  HB3 GLU 0   4      16.271  40.801  13.703  1.00  0.00           H  
ATOM     66  HB2 GLU 0   4      16.484  39.844  12.251  1.00  0.00           H  
ATOM     67  HG3 GLU 0   4      18.499  39.596  13.573  1.00  0.00           H  
ATOM     68  HG2 GLU 0   4      17.513  38.079  13.540  1.00  0.00           H  
ATOM     69  N   ASP 0   5      13.491  41.051  14.193  1.00  0.00      R00  N  
ATOM     70  CA  ASP 0   5      12.505  42.063  14.151  1.00  0.00      R00  C  
ATOM     71  C   ASP 0   5      13.077  43.204  13.383  1.00  0.00      R00  C  
ATOM     72  O   ASP 0   5      14.259  43.622  13.460  1.00  0.00      R00  O  
ATOM     73  CB  ASP 0   5      12.187  42.468  15.634  1.00  0.00      R00  C  
ATOM     74  CG  ASP 0   5      11.658  41.369  16.603  1.00  0.00      R00  C  
ATOM     75  OD1 ASP 0   5      10.954  40.399  16.222  1.00  0.00      R00  O  
ATOM     76  OD2 ASP 0   5      11.729  41.694  17.826  1.00  0.00      R00  O1-
ATOM     77  H   ASP 0   5      14.033  41.124  15.042  1.00  0.00      R00  H  
ATOM     78  HA  ASP 0   5      11.584  41.739  13.666  1.00  0.00           H  
ATOM     79  HB3 ASP 0   5      11.543  43.345  15.705  1.00  0.00           H  
ATOM     80  HB2 ASP 0   5      13.071  42.882  16.119  1.00  0.00           H  
ATOM     81  N   VAL 0   6      12.135  43.845  12.624  1.00  0.00      R00  N  
ATOM     82  CA  VAL 0   6      12.284  45.033  11.753  1.00  0.00      R00  C  
ATOM     83  C   VAL 0   6      11.123  45.964  12.226  1.00  0.00      R00  C  
ATOM     84  O   VAL 0   6       9.987  46.050  11.738  1.00  0.00      R00  O  
ATOM     85  CB  VAL 0   6      12.182  44.645  10.195  1.00  0.00      R00  C  
ATOM     86  CG1 VAL 0   6      11.932  45.841   9.269  1.00  0.00      R00  C  
ATOM     87  CG2 VAL 0   6      13.441  43.876   9.697  1.00  0.00      R00  C  
ATOM     88  H   VAL 0   6      11.184  43.506  12.649  1.00  0.00      R00  H  
ATOM     89  HA  VAL 0   6      13.266  45.492  11.870  1.00  0.00           H  
ATOM     90  HB  VAL 0   6      11.406  43.884  10.119  1.00  0.00           H  
ATOM     91 HG11 VAL 0   6      12.786  46.495   9.451  1.00  0.00           H  
ATOM     92 HG12 VAL 0   6      11.896  45.570   8.214  1.00  0.00           H  
ATOM     93 HG13 VAL 0   6      11.039  46.461   9.342  1.00  0.00           H  
ATOM     94 HG21 VAL 0   6      13.900  43.157  10.376  1.00  0.00           H  
ATOM     95 HG22 VAL 0   6      13.138  43.364   8.783  1.00  0.00           H  
ATOM     96 HG23 VAL 0   6      14.246  44.452   9.241  1.00  0.00           H  
ATOM     97  N   GLU 0   7      11.415  46.635  13.350  1.00  0.00      R00  N  
ATOM     98  CA  GLU 0   7      10.561  47.554  14.172  1.00  0.00      R00  C  
ATOM     99  C   GLU 0   7       9.160  47.075  14.453  1.00  0.00      R00  C  
ATOM    100  O   GLU 0   7       8.976  46.173  15.312  1.00  0.00      R00  O  
ATOM    101  CB  GLU 0   7      10.826  49.026  13.788  1.00  0.00      R00  C  
ATOM    102  CG  GLU 0   7      12.325  49.514  13.746  1.00  0.00      R00  C  
ATOM    103  CD  GLU 0   7      12.926  49.694  15.105  1.00  0.00      R00  C  
ATOM    104  OE1 GLU 0   7      12.227  50.174  16.028  1.00  0.00      R00  O  
ATOM    105  OE2 GLU 0   7      14.117  49.348  15.257  1.00  0.00      R00  O1-
ATOM    106  H   GLU 0   7      12.180  46.318  13.928  1.00  0.00      R00  H  
ATOM    107  HA  GLU 0   7      10.960  47.495  15.184  1.00  0.00           H  
ATOM    108  HB3 GLU 0   7      10.288  49.811  14.320  1.00  0.00           H  
ATOM    109  HB2 GLU 0   7      10.568  49.280  12.760  1.00  0.00           H  
ATOM    110  HG3 GLU 0   7      12.348  50.454  13.194  1.00  0.00           H  
ATOM    111  HG2 GLU 0   7      12.929  48.757  13.245  1.00  0.00           H  
ATOM    112  N   MET 0   8       8.207  47.744  13.798  1.00  0.00      R00  N  
ATOM    113  CA  MET 0   8       6.742  47.525  13.717  1.00  0.00      R00  C  
ATOM    114  C   MET 0   8       6.375  46.158  13.102  1.00  0.00      R00  C  
ATOM    115  O   MET 0   8       5.271  45.642  13.408  1.00  0.00      R00  O  
ATOM    116  CB  MET 0   8       6.072  48.708  12.934  1.00  0.00      R00  C  
ATOM    117  CG  MET 0   8       6.402  48.928  11.439  1.00  0.00      R00  C  
ATOM    118  SD  MET 0   8       5.526  50.271  10.721  1.00  0.00      R00  S  
ATOM    119  CE  MET 0   8       5.780  51.602  11.971  1.00  0.00      R00  C  
ATOM    120  H   MET 0   8       8.452  48.513  13.192  1.00  0.00      R00  H  
ATOM    121  HA  MET 0   8       6.305  47.531  14.716  1.00  0.00           H  
ATOM    122  HB3 MET 0   8       6.320  49.667  13.387  1.00  0.00           H  
ATOM    123  HB2 MET 0   8       4.983  48.663  12.944  1.00  0.00           H  
ATOM    124  HG3 MET 0   8       6.193  48.080  10.787  1.00  0.00           H  
ATOM    125  HG2 MET 0   8       7.447  49.231  11.377  1.00  0.00           H  
ATOM    126  HE1 MET 0   8       6.810  51.849  12.228  1.00  0.00           H  
ATOM    127  HE2 MET 0   8       5.462  52.563  11.566  1.00  0.00           H  
ATOM    128  HE3 MET 0   8       5.216  51.575  12.903  1.00  0.00           H  
ATOM    129  N   PHE 0   9       7.269  45.494  12.335  1.00  0.00      R00  N  
ATOM    130  CA  PHE 0   9       7.094  44.137  11.728  1.00  0.00      R00  C  
ATOM    131  C   PHE 0   9       8.105  43.224  12.425  1.00  0.00      R00  C  
ATOM    132  O   PHE 0   9       9.067  42.713  11.842  1.00  0.00      R00  O  
ATOM    133  CB  PHE 0   9       7.454  44.183  10.224  1.00  0.00      R00  C  
ATOM    134  CG  PHE 0   9       6.538  44.931   9.285  1.00  0.00      R00  C  
ATOM    135  CD1 PHE 0   9       5.094  45.044   9.403  1.00  0.00      R00  C  
ATOM    136  CD2 PHE 0   9       7.197  45.536   8.161  1.00  0.00      R00  C  
ATOM    137  CE1 PHE 0   9       4.393  45.740   8.448  1.00  0.00      R00  C  
ATOM    138  CE2 PHE 0   9       6.490  46.268   7.268  1.00  0.00      R00  C  
ATOM    139  CZ  PHE 0   9       5.089  46.379   7.482  1.00  0.00      R00  C  
ATOM    140  H   PHE 0   9       8.151  45.873  12.020  1.00  0.00      R00  H  
ATOM    141  HA  PHE 0   9       6.084  43.816  11.982  1.00  0.00           H  
ATOM    142  HB3 PHE 0   9       7.604  43.246   9.688  1.00  0.00           H  
ATOM    143  HB2 PHE 0   9       8.455  44.588  10.076  1.00  0.00           H  
ATOM    144  HD1 PHE 0   9       4.603  44.515  10.206  1.00  0.00           H  
ATOM    145  HD2 PHE 0   9       8.249  45.392   7.966  1.00  0.00           H  
ATOM    146  HE1 PHE 0   9       3.325  45.890   8.493  1.00  0.00           H  
ATOM    147  HE2 PHE 0   9       7.031  46.713   6.447  1.00  0.00           H  
ATOM    148  HZ  PHE 0   9       4.660  47.050   6.754  1.00  0.00           H  
ATOM    149  N   GLY 0  10       7.848  43.042  13.753  1.00  0.00      R00  N  
ATOM    150  CA  GLY 0  10       8.476  42.000  14.596  1.00  0.00      R00  C  
ATOM    151  C   GLY 0  10       8.376  40.540  14.056  1.00  0.00      R00  C  
ATOM    152  O   GLY 0  10       7.330  40.154  13.476  1.00  0.00      R00  O  
ATOM    153  H   GLY 0  10       7.104  43.555  14.204  1.00  0.00      R00  H  
ATOM    154  HA3 GLY 0  10       7.888  42.067  15.511  1.00  0.00           H  
ATOM    155  HA2 GLY 0  10       9.463  42.315  14.932  1.00  0.00           H  
ATOM    156  N   SER 0  11       9.390  39.767  14.258  1.00  0.00      R00  N  
ATOM    157  CA  SER 0  11       9.250  38.353  13.793  1.00  0.00      R00  C  
ATOM    158  C   SER 0  11       8.121  37.455  14.420  1.00  0.00      R00  C  
ATOM    159  O   SER 0  11       7.605  36.470  13.833  1.00  0.00      R00  O  
ATOM    160  CB  SER 0  11      10.642  37.639  13.843  1.00  0.00      R00  C  
ATOM    161  OG  SER 0  11      11.156  37.764  15.143  1.00  0.00      R00  O  
ATOM    162  H   SER 0  11      10.118  40.094  14.877  1.00  0.00      R00  H  
ATOM    163  HG  SER 0  11      11.397  38.664  15.373  1.00  0.00      R00  H  
ATOM    164  HA  SER 0  11       9.095  38.465  12.720  1.00  0.00           H  
ATOM    165  HB3 SER 0  11      11.231  38.218  13.134  1.00  0.00           H  
ATOM    166  HB2 SER 0  11      10.705  36.567  13.654  1.00  0.00           H  
ATOM    167  N   ASP 0  12       7.826  37.828  15.646  1.00  0.00      R00  N  
ATOM    168  CA  ASP 0  12       6.871  37.141  16.604  1.00  0.00      R00  C  
ATOM    169  C   ASP 0  12       5.450  37.160  16.009  1.00  0.00      R00  C  
ATOM    170  O   ASP 0  12       4.514  36.480  16.447  1.00  0.00      R00  O  
ATOM    171  CB  ASP 0  12       6.856  37.910  18.020  1.00  0.00      R00  C  
ATOM    172  CG  ASP 0  12       8.226  37.989  18.773  1.00  0.00      R00  C  
ATOM    173  OD1 ASP 0  12       8.153  38.014  20.047  1.00  0.00      R00  O  
ATOM    174  OD2 ASP 0  12       9.299  37.995  18.080  1.00  0.00      R00  O1-
ATOM    175  H   ASP 0  12       8.501  38.510  15.961  1.00  0.00      R00  H  
ATOM    176  HA  ASP 0  12       7.219  36.122  16.777  1.00  0.00           H  
ATOM    177  HB3 ASP 0  12       6.101  37.434  18.646  1.00  0.00           H  
ATOM    178  HB2 ASP 0  12       6.514  38.934  17.870  1.00  0.00           H  
ATOM    179  N   ASN 0  13       5.180  37.841  14.894  1.00  0.00      R00  N  
ATOM    180  CA  ASN 0  13       3.937  37.877  14.125  1.00  0.00      R00  C  
ATOM    181  C   ASN 0  13       3.898  36.751  13.084  1.00  0.00      R00  C  
ATOM    182  O   ASN 0  13       2.861  36.452  12.534  1.00  0.00      R00  O  
ATOM    183  CB  ASN 0  13       3.874  39.206  13.316  1.00  0.00      R00  C  
ATOM    184  CG  ASN 0  13       3.652  40.377  14.283  1.00  0.00      R00  C  
ATOM    185  OD1 ASN 0  13       2.612  40.518  14.908  1.00  0.00      R00  O  
ATOM    186  ND2 ASN 0  13       4.637  41.237  14.442  1.00  0.00      R00  N  
ATOM    187  H   ASN 0  13       6.000  38.241  14.462  1.00  0.00      R00  H  
ATOM    188 HD21 ASN 0  13       4.569  42.139  14.892  1.00  0.00      R00  H  
ATOM    189 HD22 ASN 0  13       5.524  41.080  13.986  1.00  0.00      R00  H  
ATOM    190  HA  ASN 0  13       3.110  38.007  14.823  1.00  0.00           H  
ATOM    191  HB3 ASN 0  13       3.052  39.146  12.603  1.00  0.00           H  
ATOM    192  HB2 ASN 0  13       4.829  39.303  12.799  1.00  0.00           H  
ATOM    193  N   ILE 0  14       5.056  36.152  12.808  1.00  0.00      R00  N  
ATOM    194  CA  ILE 0  14       5.097  35.094  11.712  1.00  0.00      R00  C  
ATOM    195  C   ILE 0  14       5.961  33.991  12.272  1.00  0.00      R00  C  
ATOM    196  O   ILE 0  14       6.548  33.160  11.533  1.00  0.00      R00  O  
ATOM    197  CB  ILE 0  14       5.704  35.607  10.389  1.00  0.00      R00  C  
ATOM    198  CG2 ILE 0  14       4.861  36.692   9.703  1.00  0.00      R00  C  
ATOM    199  CG1 ILE 0  14       7.128  36.202  10.425  1.00  0.00      R00  C  
ATOM    200  CD1 ILE 0  14       7.787  36.069   9.078  1.00  0.00      R00  C  
ATOM    201  H   ILE 0  14       5.950  36.446  13.176  1.00  0.00      R00  H  
ATOM    202  HA  ILE 0  14       4.132  34.634  11.496  1.00  0.00           H  
ATOM    203  HB  ILE 0  14       5.868  34.788   9.688  1.00  0.00           H  
ATOM    204 HG21 ILE 0  14       4.724  37.450  10.474  1.00  0.00           H  
ATOM    205 HG22 ILE 0  14       5.391  36.976   8.793  1.00  0.00           H  
ATOM    206 HG23 ILE 0  14       3.943  36.153   9.468  1.00  0.00           H  
ATOM    207 HG13 ILE 0  14       7.717  35.550  11.071  1.00  0.00           H  
ATOM    208 HG12 ILE 0  14       7.281  37.160  10.921  1.00  0.00           H  
ATOM    209 HD11 ILE 0  14       7.282  36.568   8.251  1.00  0.00           H  
ATOM    210 HD12 ILE 0  14       8.745  36.583   8.999  1.00  0.00           H  
ATOM    211 HD13 ILE 0  14       7.985  35.070   8.689  1.00  0.00           H  
ATOM    212  N   SER 0  15       6.013  33.887  13.595  1.00  0.00      R00  N  
ATOM    213  CA  SER 0  15       6.656  32.788  14.367  1.00  0.00      R00  C  
ATOM    214  C   SER 0  15       5.678  32.637  15.575  1.00  0.00      R00  C  
ATOM    215  O   SER 0  15       4.824  33.491  15.806  1.00  0.00      R00  O  
ATOM    216  CB  SER 0  15       8.043  33.231  14.827  1.00  0.00      R00  C  
ATOM    217  OG  SER 0  15       8.902  32.184  15.319  1.00  0.00      R00  O  
ATOM    218  H   SER 0  15       5.403  34.469  14.151  1.00  0.00      R00  H  
ATOM    219  HG  SER 0  15       8.438  31.539  15.857  1.00  0.00      R00  H  
ATOM    220  HA  SER 0  15       6.745  31.934  13.695  1.00  0.00           H  
ATOM    221  HB3 SER 0  15       8.009  34.053  15.542  1.00  0.00           H  
ATOM    222  HB2 SER 0  15       8.633  33.568  13.975  1.00  0.00           H  
ATOM    223  N   TYR 0  16       5.706  31.401  16.068  1.00  0.00      R00  N  
ATOM    224  CA  TYR 0  16       5.006  30.963  17.291  1.00  0.00      R00  C  
ATOM    225  C   TYR 0  16       5.924  31.243  18.531  1.00  0.00      R00  C  
ATOM    226  O   TYR 0  16       7.091  31.464  18.328  1.00  0.00      R00  O  
ATOM    227  CB  TYR 0  16       4.733  29.427  17.177  1.00  0.00      R00  C  
ATOM    228  CG  TYR 0  16       4.085  28.778  18.365  1.00  0.00      R00  C  
ATOM    229  CD1 TYR 0  16       4.702  27.711  19.024  1.00  0.00      R00  C  
ATOM    230  CE1 TYR 0  16       4.116  27.022  20.063  1.00  0.00      R00  C  
ATOM    231  CD2 TYR 0  16       2.728  29.137  18.806  1.00  0.00      R00  C  
ATOM    232  CE2 TYR 0  16       2.203  28.485  19.899  1.00  0.00      R00  C  
ATOM    233  CZ  TYR 0  16       2.855  27.427  20.481  1.00  0.00      R00  C  
ATOM    234  OH  TYR 0  16       2.248  26.572  21.439  1.00  0.00      R00  O  
ATOM    235  H   TYR 0  16       6.422  30.744  15.791  1.00  0.00      R00  H  
ATOM    236  HH  TYR 0  16       1.336  26.805  21.626  1.00  0.00      R00  H  
ATOM    237  HA  TYR 0  16       4.069  31.496  17.448  1.00  0.00           H  
ATOM    238  HB3 TYR 0  16       5.704  28.975  16.972  1.00  0.00           H  
ATOM    239  HB2 TYR 0  16       4.178  29.104  16.296  1.00  0.00           H  
ATOM    240  HD1 TYR 0  16       5.674  27.397  18.672  1.00  0.00           H  
ATOM    241  HE1 TYR 0  16       4.611  26.206  20.569  1.00  0.00           H  
ATOM    242  HD2 TYR 0  16       2.329  30.018  18.326  1.00  0.00           H  
ATOM    243  HE2 TYR 0  16       1.256  28.818  20.298  1.00  0.00           H  
ATOM    244  N   ASP 0  17       5.347  31.299  19.699  1.00  0.00      R00  N  
ATOM    245  CA  ASP 0  17       6.082  31.532  20.987  1.00  0.00      R00  C  
ATOM    246  C   ASP 0  17       7.278  30.656  21.376  1.00  0.00      R00  C  
ATOM    247  O   ASP 0  17       8.083  31.168  22.154  1.00  0.00      R00  O  
ATOM    248  CB  ASP 0  17       5.169  31.501  22.280  1.00  0.00      R00  C  
ATOM    249  CG  ASP 0  17       4.081  32.523  22.201  1.00  0.00      R00  C  
ATOM    250  OD1 ASP 0  17       3.005  32.168  21.769  1.00  0.00      R00  O  
ATOM    251  OD2 ASP 0  17       4.328  33.721  22.563  1.00  0.00      R00  O1-
ATOM    252  H   ASP 0  17       4.366  31.115  19.857  1.00  0.00      R00  H  
ATOM    253  HA  ASP 0  17       6.542  32.518  20.927  1.00  0.00           H  
ATOM    254  HB3 ASP 0  17       5.738  31.760  23.173  1.00  0.00           H  
ATOM    255  HB2 ASP 0  17       4.671  30.567  22.539  1.00  0.00           H  
ATOM    256  N   TYR 0  18       7.194  29.366  20.989  1.00  0.00      R00  N  
ATOM    257  CA  TYR 0  18       8.136  28.326  21.324  1.00  0.00      R00  C  
ATOM    258  C   TYR 0  18       8.866  27.892  20.141  1.00  0.00      R00  C  
ATOM    259  O   TYR 0  18       8.405  26.978  19.482  1.00  0.00      R00  O  
ATOM    260  CB  TYR 0  18       7.533  27.186  22.154  1.00  0.00      R00  C  
ATOM    261  CG  TYR 0  18       6.747  27.455  23.437  1.00  0.00      R00  C  
ATOM    262  CD1 TYR 0  18       5.331  27.472  23.420  1.00  0.00      R00  C  
ATOM    263  CE1 TYR 0  18       4.693  27.895  24.627  1.00  0.00      R00  C  
ATOM    264  CD2 TYR 0  18       7.490  27.834  24.518  1.00  0.00      R00  C  
ATOM    265  CE2 TYR 0  18       6.845  28.259  25.677  1.00  0.00      R00  C  
ATOM    266  CZ  TYR 0  18       5.462  28.262  25.765  1.00  0.00      R00  C  
ATOM    267  OH  TYR 0  18       4.911  28.370  27.040  1.00  0.00      R00  O  
ATOM    268  H   TYR 0  18       6.428  29.049  20.412  1.00  0.00      R00  H  
ATOM    269  HH  TYR 0  18       4.013  28.114  27.263  1.00  0.00      R00  H  
ATOM    270  HA  TYR 0  18       8.866  28.748  22.016  1.00  0.00           H  
ATOM    271  HB3 TYR 0  18       8.428  26.630  22.430  1.00  0.00           H  
ATOM    272  HB2 TYR 0  18       6.932  26.535  21.518  1.00  0.00           H  
ATOM    273  HD1 TYR 0  18       4.876  27.073  22.525  1.00  0.00           H  
ATOM    274  HE1 TYR 0  18       3.622  27.810  24.738  1.00  0.00           H  
ATOM    275  HD2 TYR 0  18       8.560  27.703  24.450  1.00  0.00           H  
ATOM    276  HE2 TYR 0  18       7.538  28.415  26.491  1.00  0.00           H  
ATOM    277  N   ASN 0  19       9.999  28.499  19.969  1.00  0.00      R00  N  
ATOM    278  CA  ASN 0  19      11.012  28.054  18.969  1.00  0.00      R00  C  
ATOM    279  C   ASN 0  19      11.970  27.088  19.615  1.00  0.00      R00  C  
ATOM    280  O   ASN 0  19      12.507  26.257  18.878  1.00  0.00      R00  O  
ATOM    281  CB  ASN 0  19      11.822  29.187  18.337  1.00  0.00      R00  C  
ATOM    282  CG  ASN 0  19      11.072  30.213  17.461  1.00  0.00      R00  C  
ATOM    283  OD1 ASN 0  19       9.948  29.949  17.106  1.00  0.00      R00  O  
ATOM    284  ND2 ASN 0  19      11.626  31.397  17.161  1.00  0.00      R00  N  
ATOM    285  H   ASN 0  19      10.292  29.180  20.655  1.00  0.00      R00  H  
ATOM    286 HD21 ASN 0  19      11.079  32.129  16.730  1.00  0.00      R00  H  
ATOM    287 HD22 ASN 0  19      12.494  31.609  17.630  1.00  0.00      R00  H  
ATOM    288  HA  ASN 0  19      10.460  27.636  18.127  1.00  0.00           H  
ATOM    289  HB3 ASN 0  19      12.424  28.721  17.556  1.00  0.00           H  
ATOM    290  HB2 ASN 0  19      12.473  29.635  19.087  1.00  0.00           H  
ATOM    291  N   GLY 0  20      12.095  27.149  20.916  1.00  0.00      R00  N  
ATOM    292  CA  GLY 0  20      12.807  26.107  21.701  1.00  0.00      R00  C  
ATOM    293  C   GLY 0  20      11.749  25.162  22.280  1.00  0.00      R00  C  
ATOM    294  O   GLY 0  20      10.554  25.260  22.000  1.00  0.00      R00  O  
ATOM    295  H   GLY 0  20      11.649  27.782  21.566  1.00  0.00      R00  H  
ATOM    296  HA3 GLY 0  20      13.309  26.514  22.579  1.00  0.00           H  
ATOM    297  HA2 GLY 0  20      13.493  25.604  21.019  1.00  0.00           H  
ATOM    298  N   THR 0  21      12.108  24.261  23.194  1.00  0.00      R00  N  
ATOM    299  CA  THR 0  21      11.276  23.205  23.715  1.00  0.00      R00  C  
ATOM    300  C   THR 0  21       9.916  23.656  24.312  1.00  0.00      R00  C  
ATOM    301  O   THR 0  21       9.781  24.633  25.062  1.00  0.00      R00  O  
ATOM    302  CB  THR 0  21      12.041  22.318  24.773  1.00  0.00      R00  C  
ATOM    303  OG1 THR 0  21      11.383  21.081  25.064  1.00  0.00      R00  O  
ATOM    304  CG2 THR 0  21      12.392  23.053  26.091  1.00  0.00      R00  C  
ATOM    305  H   THR 0  21      13.106  24.179  23.329  1.00  0.00      R00  H  
ATOM    306  HG1 THR 0  21      11.373  20.642  24.210  1.00  0.00      R00  H  
ATOM    307  HA  THR 0  21      11.001  22.565  22.877  1.00  0.00           H  
ATOM    308  HB  THR 0  21      12.906  21.805  24.354  1.00  0.00           H  
ATOM    309 HG21 THR 0  21      13.011  23.950  26.122  1.00  0.00           H  
ATOM    310 HG22 THR 0  21      11.483  23.381  26.594  1.00  0.00           H  
ATOM    311 HG23 THR 0  21      12.808  22.345  26.808  1.00  0.00           H  
ATOM    312  N   VAL 0  22       8.877  22.914  24.034  1.00  0.00      R00  N  
ATOM    313  CA  VAL 0  22       7.620  22.859  24.741  1.00  0.00      R00  C  
ATOM    314  C   VAL 0  22       7.180  21.315  24.545  1.00  0.00      R00  C  
ATOM    315  O   VAL 0  22       7.431  20.818  23.445  1.00  0.00      R00  O  
ATOM    316  CB  VAL 0  22       6.582  23.808  24.049  1.00  0.00      R00  C  
ATOM    317  CG1 VAL 0  22       6.269  23.563  22.525  1.00  0.00      R00  C  
ATOM    318  CG2 VAL 0  22       5.250  23.837  24.905  1.00  0.00      R00  C  
ATOM    319  H   VAL 0  22       9.015  22.107  23.443  1.00  0.00      R00  H  
ATOM    320  HA  VAL 0  22       7.790  23.090  25.793  1.00  0.00           H  
ATOM    321  HB  VAL 0  22       6.921  24.843  24.086  1.00  0.00           H  
ATOM    322 HG11 VAL 0  22       7.184  23.454  21.944  1.00  0.00           H  
ATOM    323 HG12 VAL 0  22       5.916  22.551  22.328  1.00  0.00           H  
ATOM    324 HG13 VAL 0  22       5.631  24.301  22.039  1.00  0.00           H  
ATOM    325 HG21 VAL 0  22       5.461  23.893  25.973  1.00  0.00           H  
ATOM    326 HG22 VAL 0  22       4.456  24.564  24.732  1.00  0.00           H  
ATOM    327 HG23 VAL 0  22       4.700  22.917  24.709  1.00  0.00           H  
ATOM    328  N   ASN 0  23       6.638  20.742  25.611  1.00  0.00      R00  N  
ATOM    329  CA  ASN 0  23       6.229  19.385  25.541  1.00  0.00      R00  C  
ATOM    330  C   ASN 0  23       4.885  19.328  24.748  1.00  0.00      R00  C  
ATOM    331  O   ASN 0  23       4.001  20.235  24.901  1.00  0.00      R00  O  
ATOM    332  CB  ASN 0  23       6.095  18.859  27.020  1.00  0.00      R00  C  
ATOM    333  CG  ASN 0  23       7.387  18.483  27.767  1.00  0.00      R00  C  
ATOM    334  OD1 ASN 0  23       8.163  17.703  27.180  1.00  0.00      R00  O  
ATOM    335  ND2 ASN 0  23       7.675  18.829  29.010  1.00  0.00      R00  N  
ATOM    336  H   ASN 0  23       6.559  21.319  26.437  1.00  0.00      R00  H  
ATOM    337 HD21 ASN 0  23       8.600  18.807  29.416  1.00  0.00      R00  H  
ATOM    338 HD22 ASN 0  23       6.885  19.219  29.503  1.00  0.00      R00  H  
ATOM    339  HA  ASN 0  23       7.110  18.907  25.113  1.00  0.00           H  
ATOM    340  HB3 ASN 0  23       5.400  18.021  26.953  1.00  0.00           H  
ATOM    341  HB2 ASN 0  23       5.501  19.557  27.610  1.00  0.00           H  
ATOM    342  N   GLY 0  24       4.719  18.339  23.861  1.00  0.00      R00  N  
ATOM    343  CA  GLY 0  24       3.573  18.149  22.915  1.00  0.00      R00  C  
ATOM    344  C   GLY 0  24       3.786  18.864  21.598  1.00  0.00      R00  C  
ATOM    345  O   GLY 0  24       2.812  19.047  20.825  1.00  0.00      R00  O  
ATOM    346  H   GLY 0  24       5.499  17.705  23.763  1.00  0.00      R00  H  
ATOM    347  HA3 GLY 0  24       2.535  18.306  23.208  1.00  0.00           H  
ATOM    348  HA2 GLY 0  24       3.589  17.068  22.780  1.00  0.00           H  
ATOM    349  N   THR 0  25       4.992  19.470  21.320  1.00  0.00      R00  N  
ATOM    350  CA  THR 0  25       5.526  20.183  20.168  1.00  0.00      R00  C  
ATOM    351  C   THR 0  25       4.926  21.626  20.014  1.00  0.00      R00  C  
ATOM    352  O   THR 0  25       5.618  22.571  19.609  1.00  0.00      R00  O  
ATOM    353  CB  THR 0  25       5.263  19.406  18.836  1.00  0.00      R00  C  
ATOM    354  OG1 THR 0  25       5.792  18.074  18.859  1.00  0.00      R00  O  
ATOM    355  CG2 THR 0  25       5.978  20.045  17.541  1.00  0.00      R00  C  
ATOM    356  H   THR 0  25       5.761  19.193  21.913  1.00  0.00      R00  H  
ATOM    357  HG1 THR 0  25       5.353  17.629  19.587  1.00  0.00      R00  H  
ATOM    358  HA  THR 0  25       6.590  20.176  20.404  1.00  0.00           H  
ATOM    359  HB  THR 0  25       4.205  19.355  18.579  1.00  0.00           H  
ATOM    360 HG21 THR 0  25       5.590  21.031  17.287  1.00  0.00           H  
ATOM    361 HG22 THR 0  25       7.061  20.085  17.658  1.00  0.00           H  
ATOM    362 HG23 THR 0  25       5.818  19.335  16.730  1.00  0.00           H  
ATOM    363  N   TYR 0  26       3.697  21.722  20.456  1.00  0.00      R00  N  
ATOM    364  CA  TYR 0  26       2.943  22.978  20.699  1.00  0.00      R00  C  
ATOM    365  C   TYR 0  26       2.284  22.908  22.120  1.00  0.00      R00  C  
ATOM    366  O   TYR 0  26       1.877  21.839  22.531  1.00  0.00      R00  O  
ATOM    367  CB  TYR 0  26       1.789  23.232  19.676  1.00  0.00      R00  C  
ATOM    368  CG  TYR 0  26       2.189  23.454  18.261  1.00  0.00      R00  C  
ATOM    369  CD1 TYR 0  26       2.298  24.758  17.820  1.00  0.00      R00  C  
ATOM    370  CE1 TYR 0  26       2.710  25.033  16.538  1.00  0.00      R00  C  
ATOM    371  CD2 TYR 0  26       2.509  22.410  17.391  1.00  0.00      R00  C  
ATOM    372  CE2 TYR 0  26       3.028  22.735  16.179  1.00  0.00      R00  C  
ATOM    373  CZ  TYR 0  26       3.165  24.016  15.715  1.00  0.00      R00  C  
ATOM    374  OH  TYR 0  26       3.832  24.342  14.554  1.00  0.00      R00  O  
ATOM    375  H   TYR 0  26       3.178  20.895  20.714  1.00  0.00      R00  H  
ATOM    376  HH  TYR 0  26       4.140  25.251  14.560  1.00  0.00      R00  H  
ATOM    377  HA  TYR 0  26       3.626  23.827  20.703  1.00  0.00           H  
ATOM    378  HB3 TYR 0  26       1.086  24.024  19.936  1.00  0.00           H  
ATOM    379  HB2 TYR 0  26       1.040  22.449  19.788  1.00  0.00           H  
ATOM    380  HD1 TYR 0  26       2.088  25.530  18.546  1.00  0.00           H  
ATOM    381  HE1 TYR 0  26       2.716  26.065  16.219  1.00  0.00           H  
ATOM    382  HD2 TYR 0  26       2.455  21.372  17.686  1.00  0.00           H  
ATOM    383  HE2 TYR 0  26       3.344  21.872  15.612  1.00  0.00           H  
ATOM    384  N   GLU 0  27       2.096  24.032  22.799  1.00  0.00      R00  N  
ATOM    385  CA  GLU 0  27       1.411  24.082  24.091  1.00  0.00      R00  C  
ATOM    386  C   GLU 0  27      -0.056  23.811  23.902  1.00  0.00      R00  C  
ATOM    387  O   GLU 0  27      -0.637  23.916  22.777  1.00  0.00      R00  O  
ATOM    388  CB  GLU 0  27       1.674  25.556  24.650  1.00  0.00      R00  C  
ATOM    389  CG  GLU 0  27       1.296  25.886  26.104  1.00  0.00      R00  C  
ATOM    390  CD  GLU 0  27       1.634  27.352  26.464  1.00  0.00      R00  C  
ATOM    391  OE1 GLU 0  27       2.514  27.644  27.306  1.00  0.00      R00  O  
ATOM    392  OE2 GLU 0  27       1.064  28.216  25.776  1.00  0.00      R00  O1-
ATOM    393  H   GLU 0  27       2.442  24.860  22.335  1.00  0.00      R00  H  
ATOM    394  HA  GLU 0  27       1.812  23.317  24.755  1.00  0.00           H  
ATOM    395  HB3 GLU 0  27       1.156  26.287  24.030  1.00  0.00           H  
ATOM    396  HB2 GLU 0  27       2.698  25.928  24.690  1.00  0.00           H  
ATOM    397  HG3 GLU 0  27       1.832  25.181  26.740  1.00  0.00           H  
ATOM    398  HG2 GLU 0  27       0.234  25.741  26.303  1.00  0.00           H  
ATOM    399  N   ARG 0  28      -0.730  23.359  24.930  1.00  0.00      R00  N  
ATOM    400  CA  ARG 0  28      -2.157  22.927  24.904  1.00  0.00      R00  C  
ATOM    401  C   ARG 0  28      -2.497  21.790  23.877  1.00  0.00      R00  C  
ATOM    402  O   ARG 0  28      -3.705  21.556  23.666  1.00  0.00      R00  O  
ATOM    403  CB  ARG 0  28      -3.138  24.084  24.884  1.00  0.00      R00  C  
ATOM    404  CG  ARG 0  28      -2.857  25.263  25.957  1.00  0.00      R00  C  
ATOM    405  CD  ARG 0  28      -3.811  26.448  26.026  1.00  0.00      R00  C  
ATOM    406  NE  ARG 0  28      -3.925  27.240  24.803  1.00  0.00      R00  N  
ATOM    407  CZ  ARG 0  28      -4.840  27.082  23.837  1.00  0.00      R00  C  
ATOM    408  NH1 ARG 0  28      -5.897  26.246  23.941  1.00  0.00      R00  N  
ATOM    409  NH2 ARG 0  28      -4.600  27.662  22.705  1.00  0.00      R00  N1+
ATOM    410  H   ARG 0  28      -0.238  23.417  25.810  1.00  0.00      R00  H  
ATOM    411  HE  ARG 0  28      -3.161  27.884  24.659  1.00  0.00      R00  H  
ATOM    412 HH11 ARG 0  28      -6.592  26.386  23.223  1.00  0.00      R00  H  
ATOM    413 HH12 ARG 0  28      -6.160  25.678  24.734  1.00  0.00      R00  H  
ATOM    414 HH21 ARG 0  28      -5.325  27.881  22.036  1.00  0.00      R00  H  
ATOM    415 HH22 ARG 0  28      -3.713  28.040  22.404  1.00  0.00      R00  H  
ATOM    416  HA  ARG 0  28      -2.161  22.541  25.924  1.00  0.00           H  
ATOM    417  HB3 ARG 0  28      -4.149  23.759  25.130  1.00  0.00           H  
ATOM    418  HB2 ARG 0  28      -3.099  24.613  23.932  1.00  0.00           H  
ATOM    419  HG3 ARG 0  28      -1.851  25.552  25.651  1.00  0.00           H  
ATOM    420  HG2 ARG 0  28      -2.714  24.720  26.891  1.00  0.00           H  
ATOM    421  HD3 ARG 0  28      -3.475  27.132  26.805  1.00  0.00           H  
ATOM    422  HD2 ARG 0  28      -4.750  26.146  26.489  1.00  0.00           H  
ATOM    423  N   CYS 0  29      -1.573  20.948  23.407  1.00  0.00      R00  N  
ATOM    424  CA  CYS 0  29      -1.678  19.907  22.314  1.00  0.00      R00  C  
ATOM    425  C   CYS 0  29      -2.971  19.222  22.049  1.00  0.00      R00  C  
ATOM    426  O   CYS 0  29      -3.425  19.515  20.960  1.00  0.00      R00  O  
ATOM    427  CB  CYS 0  29      -0.443  18.978  22.308  1.00  0.00      R00  C  
ATOM    428  SG  CYS 0  29      -0.275  18.075  20.798  1.00  0.00      R00  S  
ATOM    429  H   CYS 0  29      -0.631  21.172  23.694  1.00  0.00      R00  H  
ATOM    430  HA  CYS 0  29      -1.538  20.543  21.440  1.00  0.00           H  
ATOM    431  HB3 CYS 0  29      -0.420  18.317  23.173  1.00  0.00           H  
ATOM    432  HB2 CYS 0  29       0.444  19.606  22.221  1.00  0.00           H  
ATOM    433  HG  CYS 0  29      -0.634  19.077  19.990  1.00  0.00           H  
ATOM    434  N   PRO 0  30      -3.582  18.469  23.003  1.00  0.00      R00  N  
ATOM    435  CA  PRO 0  30      -4.939  17.818  22.834  1.00  0.00      R00  C  
ATOM    436  C   PRO 0  30      -5.975  18.865  22.258  1.00  0.00      R00  C  
ATOM    437  O   PRO 0  30      -6.757  18.574  21.364  1.00  0.00      R00  O  
ATOM    438  CD  PRO 0  30      -3.091  18.209  24.376  1.00  0.00      R00  C  
ATOM    439  CB  PRO 0  30      -5.250  17.221  24.156  1.00  0.00      R00  C  
ATOM    440  CG  PRO 0  30      -3.894  16.956  24.768  1.00  0.00      R00  C  
ATOM    441  HD2 PRO 0  30      -3.306  19.106  24.956  1.00  0.00           H  
ATOM    442  HD3 PRO 0  30      -2.024  17.994  24.427  1.00  0.00           H  
ATOM    443  HA  PRO 0  30      -4.728  16.959  22.198  1.00  0.00           H  
ATOM    444  HB3 PRO 0  30      -5.935  16.377  24.078  1.00  0.00           H  
ATOM    445  HB2 PRO 0  30      -5.775  17.942  24.783  1.00  0.00           H  
ATOM    446  HG2 PRO 0  30      -4.067  16.797  25.832  1.00  0.00           H  
ATOM    447  HG3 PRO 0  30      -3.442  16.083  24.298  1.00  0.00           H  
ATOM    448  N   ASN 0  31      -5.994  20.070  22.868  1.00  0.00      R00  N  
ATOM    449  CA  ASN 0  31      -7.035  21.112  22.628  1.00  0.00      R00  C  
ATOM    450  C   ASN 0  31      -6.844  21.737  21.256  1.00  0.00      R00  C  
ATOM    451  O   ASN 0  31      -7.814  21.984  20.546  1.00  0.00      R00  O  
ATOM    452  CB  ASN 0  31      -7.055  22.302  23.668  1.00  0.00      R00  C  
ATOM    453  CG  ASN 0  31      -7.123  21.879  25.151  1.00  0.00      R00  C  
ATOM    454  OD1 ASN 0  31      -6.518  20.846  25.548  1.00  0.00      R00  O  
ATOM    455  ND2 ASN 0  31      -7.814  22.663  25.996  1.00  0.00      R00  N  
ATOM    456  H   ASN 0  31      -5.233  20.224  23.514  1.00  0.00      R00  H  
ATOM    457 HD21 ASN 0  31      -7.946  22.410  26.965  1.00  0.00      R00  H  
ATOM    458 HD22 ASN 0  31      -8.299  23.480  25.654  1.00  0.00      R00  H  
ATOM    459  HA  ASN 0  31      -8.035  20.683  22.558  1.00  0.00           H  
ATOM    460  HB3 ASN 0  31      -7.902  22.944  23.424  1.00  0.00           H  
ATOM    461  HB2 ASN 0  31      -6.197  22.969  23.580  1.00  0.00           H  
ATOM    462  N   VAL 0  32      -5.584  22.168  20.875  1.00  0.00      R00  N  
ATOM    463  CA  VAL 0  32      -5.128  22.773  19.647  1.00  0.00      R00  C  
ATOM    464  C   VAL 0  32      -5.328  21.903  18.340  1.00  0.00      R00  C  
ATOM    465  O   VAL 0  32      -5.382  22.423  17.208  1.00  0.00      R00  O  
ATOM    466  CB  VAL 0  32      -3.720  23.263  19.839  1.00  0.00      R00  C  
ATOM    467  CG1 VAL 0  32      -3.048  23.913  18.676  1.00  0.00      R00  C  
ATOM    468  CG2 VAL 0  32      -3.615  24.230  21.065  1.00  0.00      R00  C  
ATOM    469  H   VAL 0  32      -4.889  21.858  21.539  1.00  0.00      R00  H  
ATOM    470  HA  VAL 0  32      -5.787  23.637  19.564  1.00  0.00           H  
ATOM    471  HB  VAL 0  32      -3.107  22.386  20.045  1.00  0.00           H  
ATOM    472 HG11 VAL 0  32      -3.072  23.294  17.779  1.00  0.00           H  
ATOM    473 HG12 VAL 0  32      -3.422  24.923  18.503  1.00  0.00           H  
ATOM    474 HG13 VAL 0  32      -1.961  23.834  18.705  1.00  0.00           H  
ATOM    475 HG21 VAL 0  32      -2.593  24.609  21.097  1.00  0.00           H  
ATOM    476 HG22 VAL 0  32      -4.268  25.088  20.901  1.00  0.00           H  
ATOM    477 HG23 VAL 0  32      -3.972  23.770  21.986  1.00  0.00           H  
ATOM    478  N   ASN 0  33      -5.525  20.564  18.582  1.00  0.00      R00  N  
ATOM    479  CA  ASN 0  33      -5.542  19.457  17.624  1.00  0.00      R00  C  
ATOM    480  C   ASN 0  33      -4.325  19.352  16.706  1.00  0.00      R00  C  
ATOM    481  O   ASN 0  33      -4.348  18.446  15.868  1.00  0.00      R00  O  
ATOM    482  CB  ASN 0  33      -6.881  19.589  16.889  1.00  0.00      R00  C  
ATOM    483  CG  ASN 0  33      -8.100  19.016  17.596  1.00  0.00      R00  C  
ATOM    484  OD1 ASN 0  33      -8.112  17.874  18.134  1.00  0.00      R00  O  
ATOM    485  ND2 ASN 0  33      -9.161  19.858  17.659  1.00  0.00      R00  N  
ATOM    486  H   ASN 0  33      -5.289  20.234  19.507  1.00  0.00      R00  H  
ATOM    487 HD21 ASN 0  33      -9.986  19.547  18.152  1.00  0.00      R00  H  
ATOM    488 HD22 ASN 0  33      -8.973  20.839  17.510  1.00  0.00      R00  H  
ATOM    489  HA  ASN 0  33      -5.454  18.624  18.321  1.00  0.00           H  
ATOM    490  HB3 ASN 0  33      -6.933  18.923  16.028  1.00  0.00           H  
ATOM    491  HB2 ASN 0  33      -7.002  20.572  16.434  1.00  0.00           H  
ATOM    492  N   LEU 0  34      -3.312  20.197  16.799  1.00  0.00      R00  N  
ATOM    493  CA  LEU 0  34      -1.990  20.164  16.025  1.00  0.00      R00  C  
ATOM    494  C   LEU 0  34      -0.894  19.631  16.994  1.00  0.00      R00  C  
ATOM    495  O   LEU 0  34      -1.058  19.919  18.196  1.00  0.00      R00  O  
ATOM    496  CB  LEU 0  34      -1.723  21.623  15.706  1.00  0.00      R00  C  
ATOM    497  CG  LEU 0  34      -0.840  22.061  14.520  1.00  0.00      R00  C  
ATOM    498  CD1 LEU 0  34      -1.322  21.385  13.207  1.00  0.00      R00  C  
ATOM    499  CD2 LEU 0  34      -0.670  23.607  14.465  1.00  0.00      R00  C  
ATOM    500  H   LEU 0  34      -3.326  20.946  17.476  1.00  0.00      R00  H  
ATOM    501  HA  LEU 0  34      -2.052  19.591  15.099  1.00  0.00           H  
ATOM    502  HB3 LEU 0  34      -1.396  22.100  16.630  1.00  0.00           H  
ATOM    503  HB2 LEU 0  34      -2.657  22.096  15.403  1.00  0.00           H  
ATOM    504  HG  LEU 0  34       0.157  21.654  14.694  1.00  0.00           H  
ATOM    505 HD11 LEU 0  34      -0.604  20.711  12.740  1.00  0.00           H  
ATOM    506 HD12 LEU 0  34      -2.229  20.826  13.439  1.00  0.00           H  
ATOM    507 HD13 LEU 0  34      -1.520  22.102  12.410  1.00  0.00           H  
ATOM    508 HD21 LEU 0  34      -1.643  24.068  14.299  1.00  0.00           H  
ATOM    509 HD22 LEU 0  34      -0.269  24.148  15.322  1.00  0.00           H  
ATOM    510 HD23 LEU 0  34      -0.093  23.756  13.552  1.00  0.00           H  
ATOM    511  N   PRO 0  35       0.167  18.873  16.543  1.00  0.00      R00  N  
ATOM    512  CA  PRO 0  35       0.292  18.242  15.202  1.00  0.00      R00  C  
ATOM    513  C   PRO 0  35      -0.590  16.970  15.082  1.00  0.00      R00  C  
ATOM    514  O   PRO 0  35      -0.622  16.400  13.985  1.00  0.00      R00  O  
ATOM    515  CD  PRO 0  35       1.151  18.403  17.472  1.00  0.00      R00  C  
ATOM    516  CB  PRO 0  35       1.829  17.863  15.187  1.00  0.00      R00  C  
ATOM    517  CG  PRO 0  35       2.352  18.050  16.651  1.00  0.00      R00  C  
ATOM    518  HD2 PRO 0  35       0.792  17.529  18.016  1.00  0.00           H  
ATOM    519  HD3 PRO 0  35       1.442  19.191  18.167  1.00  0.00           H  
ATOM    520  HA  PRO 0  35       0.159  18.868  14.319  1.00  0.00           H  
ATOM    521  HB3 PRO 0  35       2.418  18.549  14.579  1.00  0.00           H  
ATOM    522  HB2 PRO 0  35       2.000  16.921  14.666  1.00  0.00           H  
ATOM    523  HG2 PRO 0  35       2.759  17.115  17.035  1.00  0.00           H  
ATOM    524  HG3 PRO 0  35       3.107  18.835  16.693  1.00  0.00           H  
ATOM    525  N   VAL 0  36      -1.150  16.451  16.219  1.00  0.00      R00  N  
ATOM    526  CA  VAL 0  36      -1.956  15.252  16.466  1.00  0.00      R00  C  
ATOM    527  C   VAL 0  36      -3.274  15.138  15.664  1.00  0.00      R00  C  
ATOM    528  O   VAL 0  36      -4.272  14.591  16.170  1.00  0.00      R00  O  
ATOM    529  CB  VAL 0  36      -2.226  15.130  18.071  1.00  0.00      R00  C  
ATOM    530  CG1 VAL 0  36      -1.034  14.580  18.891  1.00  0.00      R00  C  
ATOM    531  CG2 VAL 0  36      -2.885  16.357  18.754  1.00  0.00      R00  C  
ATOM    532  H   VAL 0  36      -0.923  16.904  17.092  1.00  0.00      R00  H  
ATOM    533  HA  VAL 0  36      -1.289  14.421  16.235  1.00  0.00           H  
ATOM    534  HB  VAL 0  36      -2.883  14.291  18.299  1.00  0.00           H  
ATOM    535 HG11 VAL 0  36      -1.241  14.683  19.956  1.00  0.00           H  
ATOM    536 HG12 VAL 0  36      -0.802  13.519  18.791  1.00  0.00           H  
ATOM    537 HG13 VAL 0  36      -0.139  15.201  18.844  1.00  0.00           H  
ATOM    538 HG21 VAL 0  36      -2.950  16.078  19.806  1.00  0.00           H  
ATOM    539 HG22 VAL 0  36      -2.297  17.267  18.630  1.00  0.00           H  
ATOM    540 HG23 VAL 0  36      -3.910  16.327  18.386  1.00  0.00           H  
ATOM    541  N   VAL 0  37      -3.207  15.604  14.374  1.00  0.00      R00  N  
ATOM    542  CA  VAL 0  37      -4.440  15.794  13.575  1.00  0.00      R00  C  
ATOM    543  C   VAL 0  37      -5.312  14.562  13.125  1.00  0.00      R00  C  
ATOM    544  O   VAL 0  37      -5.932  14.650  12.056  1.00  0.00      R00  O  
ATOM    545  CB  VAL 0  37      -4.093  16.709  12.304  1.00  0.00      R00  C  
ATOM    546  CG1 VAL 0  37      -3.577  18.133  12.764  1.00  0.00      R00  C  
ATOM    547  CG2 VAL 0  37      -3.081  16.074  11.344  1.00  0.00      R00  C  
ATOM    548  H   VAL 0  37      -2.340  16.016  14.059  1.00  0.00      R00  H  
ATOM    549  HA  VAL 0  37      -5.103  16.422  14.170  1.00  0.00           H  
ATOM    550  HB  VAL 0  37      -4.982  17.017  11.753  1.00  0.00           H  
ATOM    551 HG11 VAL 0  37      -4.267  18.713  13.377  1.00  0.00           H  
ATOM    552 HG12 VAL 0  37      -2.699  17.976  13.390  1.00  0.00           H  
ATOM    553 HG13 VAL 0  37      -3.370  18.879  11.996  1.00  0.00           H  
ATOM    554 HG21 VAL 0  37      -2.367  15.535  11.966  1.00  0.00           H  
ATOM    555 HG22 VAL 0  37      -3.531  15.210  10.856  1.00  0.00           H  
ATOM    556 HG23 VAL 0  37      -2.609  16.770  10.651  1.00  0.00           H  
ATOM    557  N   TYR 0  38      -5.221  13.392  13.812  1.00  0.00      R00  N  
ATOM    558  CA  TYR 0  38      -5.913  12.166  13.553  1.00  0.00      R00  C  
ATOM    559  C   TYR 0  38      -7.450  12.355  13.307  1.00  0.00      R00  C  
ATOM    560  O   TYR 0  38      -8.030  11.919  12.350  1.00  0.00      R00  O  
ATOM    561  CB  TYR 0  38      -5.735  11.143  14.679  1.00  0.00      R00  C  
ATOM    562  CG  TYR 0  38      -4.360  11.052  15.271  1.00  0.00      R00  C  
ATOM    563  CD1 TYR 0  38      -4.219  11.312  16.685  1.00  0.00      R00  C  
ATOM    564  CE1 TYR 0  38      -2.944  11.227  17.298  1.00  0.00      R00  C  
ATOM    565  CD2 TYR 0  38      -3.182  10.778  14.525  1.00  0.00      R00  C  
ATOM    566  CE2 TYR 0  38      -1.896  10.789  15.113  1.00  0.00      R00  C  
ATOM    567  CZ  TYR 0  38      -1.787  10.955  16.497  1.00  0.00      R00  C  
ATOM    568  OH  TYR 0  38      -0.533  10.877  17.045  1.00  0.00      R00  O  
ATOM    569  H   TYR 0  38      -4.803  13.324  14.729  1.00  0.00      R00  H  
ATOM    570  HH  TYR 0  38      -0.518  10.856  18.004  1.00  0.00      R00  H  
ATOM    571  HA  TYR 0  38      -5.546  11.769  12.607  1.00  0.00           H  
ATOM    572  HB3 TYR 0  38      -6.073  10.143  14.407  1.00  0.00           H  
ATOM    573  HB2 TYR 0  38      -6.429  11.403  15.478  1.00  0.00           H  
ATOM    574  HD1 TYR 0  38      -5.076  11.523  17.306  1.00  0.00           H  
ATOM    575  HE1 TYR 0  38      -2.768  11.469  18.336  1.00  0.00           H  
ATOM    576  HD2 TYR 0  38      -3.317  10.758  13.454  1.00  0.00           H  
ATOM    577  HE2 TYR 0  38      -1.089  10.558  14.433  1.00  0.00           H  
ATOM    578  N   VAL 0  39      -8.119  13.208  14.136  1.00  0.00      R00  N  
ATOM    579  CA  VAL 0  39      -9.515  13.617  13.938  1.00  0.00      R00  C  
ATOM    580  C   VAL 0  39      -9.875  14.275  12.558  1.00  0.00      R00  C  
ATOM    581  O   VAL 0  39     -10.874  14.053  11.857  1.00  0.00      R00  O  
ATOM    582  CB  VAL 0  39     -10.187  14.535  15.067  1.00  0.00      R00  C  
ATOM    583  CG1 VAL 0  39     -10.439  13.909  16.463  1.00  0.00      R00  C  
ATOM    584  CG2 VAL 0  39      -9.577  15.989  15.044  1.00  0.00      R00  C  
ATOM    585  H   VAL 0  39      -7.634  13.712  14.864  1.00  0.00      R00  H  
ATOM    586  HA  VAL 0  39      -9.985  12.636  14.011  1.00  0.00           H  
ATOM    587  HB  VAL 0  39     -11.238  14.665  14.810  1.00  0.00           H  
ATOM    588 HG11 VAL 0  39      -9.550  13.558  16.989  1.00  0.00           H  
ATOM    589 HG12 VAL 0  39     -10.809  14.637  17.185  1.00  0.00           H  
ATOM    590 HG13 VAL 0  39     -11.127  13.079  16.303  1.00  0.00           H  
ATOM    591 HG21 VAL 0  39      -9.907  16.616  15.871  1.00  0.00           H  
ATOM    592 HG22 VAL 0  39      -8.491  15.951  14.954  1.00  0.00           H  
ATOM    593 HG23 VAL 0  39      -9.972  16.525  14.181  1.00  0.00           H  
ATOM    594  N   VAL 0  40      -8.941  15.198  12.146  1.00  0.00      R00  N  
ATOM    595  CA  VAL 0  40      -8.874  15.919  10.887  1.00  0.00      R00  C  
ATOM    596  C   VAL 0  40      -8.625  14.981   9.722  1.00  0.00      R00  C  
ATOM    597  O   VAL 0  40      -9.391  15.011   8.788  1.00  0.00      R00  O  
ATOM    598  CB  VAL 0  40      -7.884  17.073  10.779  1.00  0.00      R00  C  
ATOM    599  CG1 VAL 0  40      -7.969  17.868   9.442  1.00  0.00      R00  C  
ATOM    600  CG2 VAL 0  40      -8.016  18.022  11.942  1.00  0.00      R00  C  
ATOM    601  H   VAL 0  40      -8.106  15.203  12.715  1.00  0.00      R00  H  
ATOM    602  HA  VAL 0  40      -9.887  16.317  10.829  1.00  0.00           H  
ATOM    603  HB  VAL 0  40      -6.844  16.767  10.893  1.00  0.00           H  
ATOM    604 HG11 VAL 0  40      -8.914  17.643   8.948  1.00  0.00           H  
ATOM    605 HG12 VAL 0  40      -7.905  18.945   9.600  1.00  0.00           H  
ATOM    606 HG13 VAL 0  40      -7.128  17.754   8.758  1.00  0.00           H  
ATOM    607 HG21 VAL 0  40      -9.075  18.147  12.168  1.00  0.00           H  
ATOM    608 HG22 VAL 0  40      -7.314  17.751  12.731  1.00  0.00           H  
ATOM    609 HG23 VAL 0  40      -7.912  19.073  11.671  1.00  0.00           H  
ATOM    610  N   ALA 0  41      -7.677  14.036   9.829  1.00  0.00      R00  N  
ATOM    611  CA  ALA 0  41      -7.452  13.024   8.858  1.00  0.00      R00  C  
ATOM    612  C   ALA 0  41      -8.611  12.004   8.640  1.00  0.00      R00  C  
ATOM    613  O   ALA 0  41      -8.871  11.715   7.500  1.00  0.00      R00  O  
ATOM    614  CB  ALA 0  41      -6.149  12.245   9.290  1.00  0.00      R00  C  
ATOM    615  H   ALA 0  41      -7.057  14.024  10.626  1.00  0.00      R00  H  
ATOM    616  HA  ALA 0  41      -7.193  13.513   7.920  1.00  0.00           H  
ATOM    617  HB1 ALA 0  41      -6.231  11.741  10.253  1.00  0.00           H  
ATOM    618  HB2 ALA 0  41      -5.888  11.480   8.558  1.00  0.00           H  
ATOM    619  HB3 ALA 0  41      -5.363  13.000   9.317  1.00  0.00           H  
ATOM    620  N   GLN 0  42      -9.300  11.689   9.739  1.00  0.00      R00  N  
ATOM    621  CA  GLN 0  42     -10.491  10.840   9.736  1.00  0.00      R00  C  
ATOM    622  C   GLN 0  42     -11.565  11.346   8.765  1.00  0.00      R00  C  
ATOM    623  O   GLN 0  42     -12.126  10.556   7.966  1.00  0.00      R00  O  
ATOM    624  CB  GLN 0  42     -11.079  10.629  11.097  1.00  0.00      R00  C  
ATOM    625  CG  GLN 0  42     -10.542   9.428  11.816  1.00  0.00      R00  C  
ATOM    626  CD  GLN 0  42     -10.774   9.533  13.270  1.00  0.00      R00  C  
ATOM    627  OE1 GLN 0  42     -11.774   9.025  13.683  1.00  0.00      R00  O  
ATOM    628  NE2 GLN 0  42      -9.834   9.962  14.048  1.00  0.00      R00  N  
ATOM    629  H   GLN 0  42      -8.998  12.013  10.647  1.00  0.00      R00  H  
ATOM    630 HE21 GLN 0  42      -9.908   9.901  15.054  1.00  0.00      R00  H  
ATOM    631 HE22 GLN 0  42      -9.037  10.313  13.536  1.00  0.00      R00  H  
ATOM    632  HA  GLN 0  42     -10.190   9.855   9.381  1.00  0.00           H  
ATOM    633  HB3 GLN 0  42     -12.124  10.344  10.974  1.00  0.00           H  
ATOM    634  HB2 GLN 0  42     -11.024  11.543  11.688  1.00  0.00           H  
ATOM    635  HG3 GLN 0  42      -9.453   9.459  11.823  1.00  0.00           H  
ATOM    636  HG2 GLN 0  42     -10.828   8.459  11.407  1.00  0.00           H  
ATOM    637  N   VAL 0  43     -11.760  12.678   8.710  1.00  0.00      R00  N  
ATOM    638  CA  VAL 0  43     -12.749  13.352   7.845  1.00  0.00      R00  C  
ATOM    639  C   VAL 0  43     -12.455  13.150   6.401  1.00  0.00      R00  C  
ATOM    640  O   VAL 0  43     -13.333  12.918   5.663  1.00  0.00      R00  O  
ATOM    641  CB  VAL 0  43     -12.949  14.919   8.231  1.00  0.00      R00  C  
ATOM    642  CG1 VAL 0  43     -13.738  15.814   7.341  1.00  0.00      R00  C  
ATOM    643  CG2 VAL 0  43     -13.537  15.012   9.615  1.00  0.00      R00  C  
ATOM    644  H   VAL 0  43     -11.320  13.322   9.352  1.00  0.00      R00  H  
ATOM    645  HA  VAL 0  43     -13.735  12.961   8.095  1.00  0.00           H  
ATOM    646  HB  VAL 0  43     -11.947  15.346   8.190  1.00  0.00           H  
ATOM    647 HG11 VAL 0  43     -13.850  16.888   7.485  1.00  0.00           H  
ATOM    648 HG12 VAL 0  43     -13.288  15.816   6.349  1.00  0.00           H  
ATOM    649 HG13 VAL 0  43     -14.703  15.347   7.145  1.00  0.00           H  
ATOM    650 HG21 VAL 0  43     -12.939  14.526  10.386  1.00  0.00           H  
ATOM    651 HG22 VAL 0  43     -13.681  16.011  10.026  1.00  0.00           H  
ATOM    652 HG23 VAL 0  43     -14.492  14.494   9.701  1.00  0.00           H  
ATOM    653  N   LEU 0  44     -11.184  13.188   6.055  1.00  0.00      R00  N  
ATOM    654  CA  LEU 0  44     -10.745  13.049   4.715  1.00  0.00      R00  C  
ATOM    655  C   LEU 0  44     -10.660  11.549   4.297  1.00  0.00      R00  C  
ATOM    656  O   LEU 0  44     -11.048  11.366   3.142  1.00  0.00      R00  O  
ATOM    657  CB  LEU 0  44      -9.284  13.710   4.588  1.00  0.00      R00  C  
ATOM    658  CG  LEU 0  44      -9.136  15.134   5.081  1.00  0.00      R00  C  
ATOM    659  CD1 LEU 0  44      -7.709  15.576   5.390  1.00  0.00      R00  C  
ATOM    660  CD2 LEU 0  44      -9.851  16.184   4.213  1.00  0.00      R00  C  
ATOM    661  H   LEU 0  44     -10.476  13.359   6.755  1.00  0.00      R00  H  
ATOM    662  HA  LEU 0  44     -11.435  13.551   4.038  1.00  0.00           H  
ATOM    663  HB3 LEU 0  44      -9.046  13.699   3.525  1.00  0.00           H  
ATOM    664  HB2 LEU 0  44      -8.541  13.163   5.168  1.00  0.00           H  
ATOM    665  HG  LEU 0  44      -9.625  15.180   6.054  1.00  0.00           H  
ATOM    666 HD11 LEU 0  44      -7.408  16.002   4.433  1.00  0.00           H  
ATOM    667 HD12 LEU 0  44      -7.630  16.342   6.161  1.00  0.00           H  
ATOM    668 HD13 LEU 0  44      -7.003  14.763   5.559  1.00  0.00           H  
ATOM    669 HD21 LEU 0  44     -10.019  15.865   3.184  1.00  0.00           H  
ATOM    670 HD22 LEU 0  44     -10.717  16.479   4.806  1.00  0.00           H  
ATOM    671 HD23 LEU 0  44      -9.232  17.079   4.161  1.00  0.00           H  
ATOM    672  N   TYR 0  45     -10.452  10.607   5.215  1.00  0.00      R00  N  
ATOM    673  CA  TYR 0  45     -10.413   9.169   5.013  1.00  0.00      R00  C  
ATOM    674  C   TYR 0  45     -11.884   8.732   4.576  1.00  0.00      R00  C  
ATOM    675  O   TYR 0  45     -12.018   7.802   3.768  1.00  0.00      R00  O  
ATOM    676  CB  TYR 0  45      -9.908   8.368   6.255  1.00  0.00      R00  C  
ATOM    677  CG  TYR 0  45      -8.424   8.539   6.571  1.00  0.00      R00  C  
ATOM    678  CD1 TYR 0  45      -8.002   8.693   7.925  1.00  0.00      R00  C  
ATOM    679  CE1 TYR 0  45      -6.626   8.857   8.132  1.00  0.00      R00  C  
ATOM    680  CD2 TYR 0  45      -7.516   8.649   5.540  1.00  0.00      R00  C  
ATOM    681  CE2 TYR 0  45      -6.151   8.798   5.786  1.00  0.00      R00  C  
ATOM    682  CZ  TYR 0  45      -5.724   8.964   7.092  1.00  0.00      R00  C  
ATOM    683  OH  TYR 0  45      -4.431   9.088   7.269  1.00  0.00      R00  O  
ATOM    684  H   TYR 0  45     -10.060  10.825   6.120  1.00  0.00      R00  H  
ATOM    685  HH  TYR 0  45      -3.918   8.651   6.585  1.00  0.00      R00  H  
ATOM    686  HA  TYR 0  45      -9.766   9.029   4.147  1.00  0.00           H  
ATOM    687  HB3 TYR 0  45     -10.133   7.329   6.015  1.00  0.00           H  
ATOM    688  HB2 TYR 0  45     -10.549   8.539   7.119  1.00  0.00           H  
ATOM    689  HD1 TYR 0  45      -8.671   8.518   8.755  1.00  0.00           H  
ATOM    690  HE1 TYR 0  45      -6.407   8.850   9.189  1.00  0.00           H  
ATOM    691  HD2 TYR 0  45      -7.865   8.549   4.523  1.00  0.00           H  
ATOM    692  HE2 TYR 0  45      -5.447   8.835   4.968  1.00  0.00           H  
ATOM    693  N   ALA 0  46     -12.885   9.409   5.153  1.00  0.00      R00  N  
ATOM    694  CA  ALA 0  46     -14.259   9.207   4.830  1.00  0.00      R00  C  
ATOM    695  C   ALA 0  46     -14.708   9.837   3.467  1.00  0.00      R00  C  
ATOM    696  O   ALA 0  46     -15.655   9.329   2.939  1.00  0.00      R00  O  
ATOM    697  CB  ALA 0  46     -15.043   9.765   6.042  1.00  0.00      R00  C  
ATOM    698  H   ALA 0  46     -12.702  10.055   5.907  1.00  0.00      R00  H  
ATOM    699  HA  ALA 0  46     -14.456   8.140   4.719  1.00  0.00           H  
ATOM    700  HB1 ALA 0  46     -16.110   9.603   5.891  1.00  0.00           H  
ATOM    701  HB2 ALA 0  46     -14.717   9.271   6.958  1.00  0.00           H  
ATOM    702  HB3 ALA 0  46     -14.829  10.833   5.998  1.00  0.00           H  
ATOM    703  N   ILE 0  47     -14.000  10.882   3.007  1.00  0.00      R00  N  
ATOM    704  CA  ILE 0  47     -14.194  11.396   1.675  1.00  0.00      R00  C  
ATOM    705  C   ILE 0  47     -13.505  10.396   0.665  1.00  0.00      R00  C  
ATOM    706  O   ILE 0  47     -14.161  10.045  -0.357  1.00  0.00      R00  O  
ATOM    707  CB  ILE 0  47     -13.583  12.849   1.485  1.00  0.00      R00  C  
ATOM    708  CG2 ILE 0  47     -13.971  13.367   0.089  1.00  0.00      R00  C  
ATOM    709  CG1 ILE 0  47     -14.217  13.853   2.467  1.00  0.00      R00  C  
ATOM    710  CD1 ILE 0  47     -13.412  15.170   2.585  1.00  0.00      R00  C  
ATOM    711  H   ILE 0  47     -13.345  11.230   3.692  1.00  0.00      R00  H  
ATOM    712  HA  ILE 0  47     -15.251  11.424   1.410  1.00  0.00           H  
ATOM    713  HB  ILE 0  47     -12.512  12.836   1.689  1.00  0.00           H  
ATOM    714 HG21 ILE 0  47     -13.614  12.868  -0.812  1.00  0.00           H  
ATOM    715 HG22 ILE 0  47     -15.048  13.483  -0.035  1.00  0.00           H  
ATOM    716 HG23 ILE 0  47     -13.487  14.267  -0.291  1.00  0.00           H  
ATOM    717 HG13 ILE 0  47     -14.284  13.542   3.510  1.00  0.00           H  
ATOM    718 HG12 ILE 0  47     -15.211  14.225   2.221  1.00  0.00           H  
ATOM    719 HD11 ILE 0  47     -13.370  15.436   3.641  1.00  0.00           H  
ATOM    720 HD12 ILE 0  47     -12.400  15.094   2.188  1.00  0.00           H  
ATOM    721 HD13 ILE 0  47     -14.000  15.975   2.145  1.00  0.00           H  
ATOM    722  N   VAL 0  48     -12.321   9.982   1.023  1.00  0.00      R00  N  
ATOM    723  CA  VAL 0  48     -11.545   9.010   0.208  1.00  0.00      R00  C  
ATOM    724  C   VAL 0  48     -12.338   7.779  -0.250  1.00  0.00      R00  C  
ATOM    725  O   VAL 0  48     -12.171   7.229  -1.366  1.00  0.00      R00  O  
ATOM    726  CB  VAL 0  48     -10.331   8.627   1.024  1.00  0.00      R00  C  
ATOM    727  CG1 VAL 0  48      -9.689   7.193   0.806  1.00  0.00      R00  C  
ATOM    728  CG2 VAL 0  48      -9.231   9.715   0.894  1.00  0.00      R00  C  
ATOM    729  H   VAL 0  48     -11.902  10.168   1.922  1.00  0.00      R00  H  
ATOM    730  HA  VAL 0  48     -11.204   9.585  -0.653  1.00  0.00           H  
ATOM    731  HB  VAL 0  48     -10.670   8.677   2.059  1.00  0.00           H  
ATOM    732 HG11 VAL 0  48     -10.432   6.401   0.717  1.00  0.00           H  
ATOM    733 HG12 VAL 0  48      -9.192   7.290  -0.159  1.00  0.00           H  
ATOM    734 HG13 VAL 0  48      -8.924   6.952   1.544  1.00  0.00           H  
ATOM    735 HG21 VAL 0  48      -8.708   9.673  -0.062  1.00  0.00           H  
ATOM    736 HG22 VAL 0  48      -9.785  10.641   1.042  1.00  0.00           H  
ATOM    737 HG23 VAL 0  48      -8.426   9.648   1.626  1.00  0.00           H  
ATOM    738  N   CYS 0  49     -13.198   7.256   0.637  1.00  0.00      R00  N  
ATOM    739  CA  CYS 0  49     -14.064   6.137   0.459  1.00  0.00      R00  C  
ATOM    740  C   CYS 0  49     -15.095   6.269  -0.613  1.00  0.00      R00  C  
ATOM    741  O   CYS 0  49     -15.623   5.227  -0.996  1.00  0.00      R00  O  
ATOM    742  CB  CYS 0  49     -14.816   5.813   1.769  1.00  0.00      R00  C  
ATOM    743  SG  CYS 0  49     -13.677   5.383   3.038  1.00  0.00      R00  S  
ATOM    744  H   CYS 0  49     -13.152   7.578   1.593  1.00  0.00      R00  H  
ATOM    745  HA  CYS 0  49     -13.478   5.255   0.199  1.00  0.00           H  
ATOM    746  HB3 CYS 0  49     -15.527   4.994   1.663  1.00  0.00           H  
ATOM    747  HB2 CYS 0  49     -15.382   6.643   2.193  1.00  0.00           H  
ATOM    748  HG  CYS 0  49     -13.005   6.536   3.085  1.00  0.00           H  
ATOM    749  N   VAL 0  50     -15.446   7.510  -1.062  1.00  0.00      R00  N  
ATOM    750  CA  VAL 0  50     -16.548   7.722  -1.982  1.00  0.00      R00  C  
ATOM    751  C   VAL 0  50     -15.879   8.272  -3.276  1.00  0.00      R00  C  
ATOM    752  O   VAL 0  50     -16.274   7.888  -4.372  1.00  0.00      R00  O  
ATOM    753  CB  VAL 0  50     -17.655   8.675  -1.599  1.00  0.00      R00  C  
ATOM    754  CG1 VAL 0  50     -18.605   7.884  -0.599  1.00  0.00      R00  C  
ATOM    755  CG2 VAL 0  50     -17.212  10.089  -0.995  1.00  0.00      R00  C  
ATOM    756  H   VAL 0  50     -14.923   8.290  -0.690  1.00  0.00      R00  H  
ATOM    757  HA  VAL 0  50     -16.993   6.785  -2.316  1.00  0.00           H  
ATOM    758  HB  VAL 0  50     -18.216   8.878  -2.511  1.00  0.00           H  
ATOM    759 HG11 VAL 0  50     -18.219   7.820   0.418  1.00  0.00           H  
ATOM    760 HG12 VAL 0  50     -19.634   8.243  -0.630  1.00  0.00           H  
ATOM    761 HG13 VAL 0  50     -18.709   6.816  -0.795  1.00  0.00           H  
ATOM    762 HG21 VAL 0  50     -18.085  10.505  -0.493  1.00  0.00           H  
ATOM    763 HG22 VAL 0  50     -16.616   9.951  -0.092  1.00  0.00           H  
ATOM    764 HG23 VAL 0  50     -16.760  10.711  -1.768  1.00  0.00           H  
ATOM    765  N   VAL 0  51     -14.879   9.112  -3.190  1.00  0.00      R00  N  
ATOM    766  CA  VAL 0  51     -14.023   9.586  -4.392  1.00  0.00      R00  C  
ATOM    767  C   VAL 0  51     -13.311   8.462  -5.160  1.00  0.00      R00  C  
ATOM    768  O   VAL 0  51     -13.147   8.552  -6.334  1.00  0.00      R00  O  
ATOM    769  CB  VAL 0  51     -13.075  10.728  -4.153  1.00  0.00      R00  C  
ATOM    770  CG1 VAL 0  51     -13.846  12.096  -3.864  1.00  0.00      R00  C  
ATOM    771  CG2 VAL 0  51     -11.960  10.525  -3.138  1.00  0.00      R00  C  
ATOM    772  H   VAL 0  51     -14.667   9.492  -2.279  1.00  0.00      R00  H  
ATOM    773  HA  VAL 0  51     -14.705   9.931  -5.169  1.00  0.00           H  
ATOM    774  HB  VAL 0  51     -12.570  10.853  -5.111  1.00  0.00           H  
ATOM    775 HG11 VAL 0  51     -14.665  11.862  -3.184  1.00  0.00           H  
ATOM    776 HG12 VAL 0  51     -13.263  12.846  -3.331  1.00  0.00           H  
ATOM    777 HG13 VAL 0  51     -14.352  12.524  -4.730  1.00  0.00           H  
ATOM    778 HG21 VAL 0  51     -11.536   9.534  -3.301  1.00  0.00           H  
ATOM    779 HG22 VAL 0  51     -11.198  11.249  -3.424  1.00  0.00           H  
ATOM    780 HG23 VAL 0  51     -12.250  10.622  -2.092  1.00  0.00           H  
ATOM    781  N   GLY 0  52     -12.922   7.379  -4.482  1.00  0.00      R00  N  
ATOM    782  CA  GLY 0  52     -12.325   6.150  -5.087  1.00  0.00      R00  C  
ATOM    783  C   GLY 0  52     -13.400   5.436  -5.933  1.00  0.00      R00  C  
ATOM    784  O   GLY 0  52     -13.068   4.699  -6.874  1.00  0.00      R00  O  
ATOM    785  H   GLY 0  52     -12.921   7.434  -3.474  1.00  0.00      R00  H  
ATOM    786  HA3 GLY 0  52     -11.839   5.498  -4.362  1.00  0.00           H  
ATOM    787  HA2 GLY 0  52     -11.583   6.614  -5.736  1.00  0.00           H  
ATOM    788  N   LEU 0  53     -14.691   5.634  -5.621  1.00  0.00      R00  N  
ATOM    789  CA  LEU 0  53     -15.806   5.031  -6.409  1.00  0.00      R00  C  
ATOM    790  C   LEU 0  53     -16.093   5.869  -7.677  1.00  0.00      R00  C  
ATOM    791  O   LEU 0  53     -16.349   5.298  -8.712  1.00  0.00      R00  O  
ATOM    792  CB  LEU 0  53     -17.099   4.955  -5.667  1.00  0.00      R00  C  
ATOM    793  CG  LEU 0  53     -16.951   4.398  -4.212  1.00  0.00      R00  C  
ATOM    794  CD1 LEU 0  53     -18.322   4.380  -3.439  1.00  0.00      R00  C  
ATOM    795  CD2 LEU 0  53     -16.494   2.953  -4.211  1.00  0.00      R00  C  
ATOM    796  H   LEU 0  53     -14.946   6.260  -4.870  1.00  0.00      R00  H  
ATOM    797  HA  LEU 0  53     -15.744   3.987  -6.715  1.00  0.00           H  
ATOM    798  HB3 LEU 0  53     -17.916   4.478  -6.207  1.00  0.00           H  
ATOM    799  HB2 LEU 0  53     -17.578   5.925  -5.533  1.00  0.00           H  
ATOM    800  HG  LEU 0  53     -16.313   5.023  -3.587  1.00  0.00           H  
ATOM    801 HD11 LEU 0  53     -18.597   3.427  -2.987  1.00  0.00           H  
ATOM    802 HD12 LEU 0  53     -18.316   5.155  -2.672  1.00  0.00           H  
ATOM    803 HD13 LEU 0  53     -19.133   4.621  -4.127  1.00  0.00           H  
ATOM    804 HD21 LEU 0  53     -15.497   2.895  -4.647  1.00  0.00           H  
ATOM    805 HD22 LEU 0  53     -16.622   2.448  -3.253  1.00  0.00           H  
ATOM    806 HD23 LEU 0  53     -17.097   2.391  -4.924  1.00  0.00           H  
ATOM    807  N   LEU 0  54     -16.101   7.228  -7.548  1.00  0.00      R00  N  
ATOM    808  CA  LEU 0  54     -16.025   8.088  -8.686  1.00  0.00      R00  C  
ATOM    809  C   LEU 0  54     -14.863   7.734  -9.646  1.00  0.00      R00  C  
ATOM    810  O   LEU 0  54     -15.149   7.874 -10.825  1.00  0.00      R00  O  
ATOM    811  CB  LEU 0  54     -15.916   9.579  -8.264  1.00  0.00      R00  C  
ATOM    812  CG  LEU 0  54     -17.112  10.115  -7.457  1.00  0.00      R00  C  
ATOM    813  CD1 LEU 0  54     -16.742  11.571  -6.996  1.00  0.00      R00  C  
ATOM    814  CD2 LEU 0  54     -18.508   9.931  -8.055  1.00  0.00      R00  C  
ATOM    815  H   LEU 0  54     -15.835   7.718  -6.705  1.00  0.00      R00  H  
ATOM    816  HA  LEU 0  54     -16.918   7.935  -9.291  1.00  0.00           H  
ATOM    817  HB3 LEU 0  54     -15.672  10.187  -9.135  1.00  0.00           H  
ATOM    818  HB2 LEU 0  54     -15.010   9.513  -7.661  1.00  0.00           H  
ATOM    819  HG  LEU 0  54     -17.195   9.523  -6.546  1.00  0.00           H  
ATOM    820 HD11 LEU 0  54     -15.968  11.990  -7.640  1.00  0.00           H  
ATOM    821 HD12 LEU 0  54     -17.635  12.186  -7.109  1.00  0.00           H  
ATOM    822 HD13 LEU 0  54     -16.377  11.558  -5.969  1.00  0.00           H  
ATOM    823 HD21 LEU 0  54     -19.063   9.234  -7.428  1.00  0.00           H  
ATOM    824 HD22 LEU 0  54     -19.082  10.855  -8.125  1.00  0.00           H  
ATOM    825 HD23 LEU 0  54     -18.439   9.611  -9.095  1.00  0.00           H  
ATOM    826  N   GLY 0  55     -13.740   7.240  -9.102  1.00  0.00      R00  N  
ATOM    827  CA  GLY 0  55     -12.520   6.860  -9.880  1.00  0.00      R00  C  
ATOM    828  C   GLY 0  55     -12.754   5.445 -10.469  1.00  0.00      R00  C  
ATOM    829  O   GLY 0  55     -12.207   5.222 -11.525  1.00  0.00      R00  O  
ATOM    830  H   GLY 0  55     -13.688   7.351  -8.100  1.00  0.00      R00  H  
ATOM    831  HA3 GLY 0  55     -11.631   6.851  -9.250  1.00  0.00           H  
ATOM    832  HA2 GLY 0  55     -12.366   7.597 -10.668  1.00  0.00           H  
ATOM    833  N   ASN 0  56     -13.599   4.570  -9.871  1.00  0.00      R00  N  
ATOM    834  CA  ASN 0  56     -14.045   3.260 -10.472  1.00  0.00      R00  C  
ATOM    835  C   ASN 0  56     -14.809   3.457 -11.769  1.00  0.00      R00  C  
ATOM    836  O   ASN 0  56     -14.620   2.764 -12.795  1.00  0.00      R00  O  
ATOM    837  CB  ASN 0  56     -14.951   2.367  -9.518  1.00  0.00      R00  C  
ATOM    838  CG  ASN 0  56     -14.187   1.744  -8.248  1.00  0.00      R00  C  
ATOM    839  OD1 ASN 0  56     -12.923   1.715  -8.152  1.00  0.00      R00  O  
ATOM    840  ND2 ASN 0  56     -14.991   1.484  -7.184  1.00  0.00      R00  N  
ATOM    841  H   ASN 0  56     -14.058   4.879  -9.026  1.00  0.00      R00  H  
ATOM    842 HD21 ASN 0  56     -14.621   1.299  -6.262  1.00  0.00      R00  H  
ATOM    843 HD22 ASN 0  56     -15.994   1.592  -7.214  1.00  0.00      R00  H  
ATOM    844  HA  ASN 0  56     -13.122   2.733 -10.713  1.00  0.00           H  
ATOM    845  HB3 ASN 0  56     -15.308   1.475 -10.032  1.00  0.00           H  
ATOM    846  HB2 ASN 0  56     -15.890   2.855  -9.258  1.00  0.00           H  
ATOM    847  N   THR 0  57     -15.690   4.522 -11.721  1.00  0.00      R00  N  
ATOM    848  CA  THR 0  57     -16.467   4.917 -12.878  1.00  0.00      R00  C  
ATOM    849  C   THR 0  57     -15.798   5.890 -13.862  1.00  0.00      R00  C  
ATOM    850  O   THR 0  57     -16.222   5.886 -15.038  1.00  0.00      R00  O  
ATOM    851  CB  THR 0  57     -17.795   5.569 -12.379  1.00  0.00      R00  C  
ATOM    852  OG1 THR 0  57     -17.613   6.703 -11.574  1.00  0.00      R00  O  
ATOM    853  CG2 THR 0  57     -18.637   4.684 -11.406  1.00  0.00      R00  C  
ATOM    854  H   THR 0  57     -15.920   4.991 -10.857  1.00  0.00      R00  H  
ATOM    855  HG1 THR 0  57     -17.330   7.485 -12.053  1.00  0.00      R00  H  
ATOM    856  HA  THR 0  57     -16.805   4.023 -13.403  1.00  0.00           H  
ATOM    857  HB  THR 0  57     -18.348   5.832 -13.281  1.00  0.00           H  
ATOM    858 HG21 THR 0  57     -18.154   4.560 -10.437  1.00  0.00           H  
ATOM    859 HG22 THR 0  57     -19.637   5.091 -11.260  1.00  0.00           H  
ATOM    860 HG23 THR 0  57     -18.606   3.757 -11.979  1.00  0.00           H  
ATOM    861  N   LEU 0  58     -14.666   6.584 -13.504  1.00  0.00      R00  N  
ATOM    862  CA  LEU 0  58     -13.800   7.177 -14.501  1.00  0.00      R00  C  
ATOM    863  C   LEU 0  58     -13.147   6.089 -15.344  1.00  0.00      R00  C  
ATOM    864  O   LEU 0  58     -13.120   6.139 -16.569  1.00  0.00      R00  O  
ATOM    865  CB  LEU 0  58     -12.852   8.100 -13.747  1.00  0.00      R00  C  
ATOM    866  CG  LEU 0  58     -13.481   9.523 -13.336  1.00  0.00      R00  C  
ATOM    867  CD1 LEU 0  58     -12.528  10.245 -12.411  1.00  0.00      R00  C  
ATOM    868  CD2 LEU 0  58     -13.865  10.288 -14.554  1.00  0.00      R00  C  
ATOM    869  H   LEU 0  58     -14.340   6.503 -12.551  1.00  0.00      R00  H  
ATOM    870  HA  LEU 0  58     -14.436   7.753 -15.174  1.00  0.00           H  
ATOM    871  HB3 LEU 0  58     -12.028   8.274 -14.438  1.00  0.00           H  
ATOM    872  HB2 LEU 0  58     -12.345   7.488 -13.000  1.00  0.00           H  
ATOM    873  HG  LEU 0  58     -14.363   9.295 -12.737  1.00  0.00           H  
ATOM    874 HD11 LEU 0  58     -12.615  11.331 -12.447  1.00  0.00           H  
ATOM    875 HD12 LEU 0  58     -12.752   9.850 -11.420  1.00  0.00           H  
ATOM    876 HD13 LEU 0  58     -11.464  10.112 -12.611  1.00  0.00           H  
ATOM    877 HD21 LEU 0  58     -13.584  11.321 -14.344  1.00  0.00           H  
ATOM    878 HD22 LEU 0  58     -13.209   9.975 -15.366  1.00  0.00           H  
ATOM    879 HD23 LEU 0  58     -14.883  10.153 -14.918  1.00  0.00           H  
ATOM    880  N   VAL 0  59     -12.371   5.230 -14.697  1.00  0.00      R00  N  
ATOM    881  CA  VAL 0  59     -11.285   4.338 -15.273  1.00  0.00      R00  C  
ATOM    882  C   VAL 0  59     -11.742   3.346 -16.371  1.00  0.00      R00  C  
ATOM    883  O   VAL 0  59     -11.004   3.135 -17.335  1.00  0.00      R00  O  
ATOM    884  CB  VAL 0  59     -10.455   3.584 -14.153  1.00  0.00      R00  C  
ATOM    885  CG1 VAL 0  59     -11.180   2.465 -13.342  1.00  0.00      R00  C  
ATOM    886  CG2 VAL 0  59      -9.093   2.953 -14.580  1.00  0.00      R00  C  
ATOM    887  H   VAL 0  59     -12.419   5.160 -13.690  1.00  0.00      R00  H  
ATOM    888  HA  VAL 0  59     -10.583   4.946 -15.843  1.00  0.00           H  
ATOM    889  HB  VAL 0  59     -10.249   4.404 -13.465  1.00  0.00           H  
ATOM    890 HG11 VAL 0  59     -12.038   2.961 -12.889  1.00  0.00           H  
ATOM    891 HG12 VAL 0  59     -11.510   1.683 -14.026  1.00  0.00           H  
ATOM    892 HG13 VAL 0  59     -10.514   1.921 -12.673  1.00  0.00           H  
ATOM    893 HG21 VAL 0  59      -9.204   2.032 -15.153  1.00  0.00           H  
ATOM    894 HG22 VAL 0  59      -8.381   3.559 -15.141  1.00  0.00           H  
ATOM    895 HG23 VAL 0  59      -8.559   2.641 -13.683  1.00  0.00           H  
ATOM    896  N   ILE 0  60     -12.991   2.959 -16.349  1.00  0.00      R00  N  
ATOM    897  CA  ILE 0  60     -13.591   2.134 -17.360  1.00  0.00      R00  C  
ATOM    898  C   ILE 0  60     -13.802   2.892 -18.691  1.00  0.00      R00  C  
ATOM    899  O   ILE 0  60     -13.823   2.237 -19.736  1.00  0.00      R00  O  
ATOM    900  CB  ILE 0  60     -14.900   1.587 -16.787  1.00  0.00      R00  C  
ATOM    901  CG2 ILE 0  60     -14.658   0.437 -15.754  1.00  0.00      R00  C  
ATOM    902  CG1 ILE 0  60     -15.876   2.632 -16.139  1.00  0.00      R00  C  
ATOM    903  CD1 ILE 0  60     -17.349   2.292 -16.375  1.00  0.00      R00  C  
ATOM    904  H   ILE 0  60     -13.661   3.267 -15.659  1.00  0.00      R00  H  
ATOM    905  HA  ILE 0  60     -13.070   1.186 -17.495  1.00  0.00           H  
ATOM    906  HB  ILE 0  60     -15.379   1.130 -17.653  1.00  0.00           H  
ATOM    907 HG21 ILE 0  60     -14.354   0.893 -14.812  1.00  0.00           H  
ATOM    908 HG22 ILE 0  60     -15.641  -0.033 -15.724  1.00  0.00           H  
ATOM    909 HG23 ILE 0  60     -13.920  -0.313 -16.038  1.00  0.00           H  
ATOM    910 HG13 ILE 0  60     -15.559   3.619 -16.474  1.00  0.00           H  
ATOM    911 HG12 ILE 0  60     -15.717   2.640 -15.060  1.00  0.00           H  
ATOM    912 HD11 ILE 0  60     -17.955   2.137 -15.483  1.00  0.00           H  
ATOM    913 HD12 ILE 0  60     -17.840   3.131 -16.869  1.00  0.00           H  
ATOM    914 HD13 ILE 0  60     -17.353   1.396 -16.996  1.00  0.00           H  
ATOM    915  N   TYR 0  61     -13.853   4.223 -18.735  1.00  0.00      R00  N  
ATOM    916  CA  TYR 0  61     -13.840   4.976 -19.978  1.00  0.00      R00  C  
ATOM    917  C   TYR 0  61     -12.429   5.292 -20.540  1.00  0.00      R00  C  
ATOM    918  O   TYR 0  61     -12.297   5.773 -21.668  1.00  0.00      R00  O  
ATOM    919  CB  TYR 0  61     -14.586   6.366 -19.777  1.00  0.00      R00  C  
ATOM    920  CG  TYR 0  61     -16.106   6.207 -19.590  1.00  0.00      R00  C  
ATOM    921  CD1 TYR 0  61     -16.995   6.192 -20.705  1.00  0.00      R00  C  
ATOM    922  CE1 TYR 0  61     -18.370   5.980 -20.487  1.00  0.00      R00  C  
ATOM    923  CD2 TYR 0  61     -16.664   5.748 -18.377  1.00  0.00      R00  C  
ATOM    924  CE2 TYR 0  61     -18.038   5.501 -18.165  1.00  0.00      R00  C  
ATOM    925  CZ  TYR 0  61     -18.891   5.599 -19.260  1.00  0.00      R00  C  
ATOM    926  OH  TYR 0  61     -20.229   5.291 -19.066  1.00  0.00      R00  O  
ATOM    927  H   TYR 0  61     -14.147   4.810 -17.967  1.00  0.00      R00  H  
ATOM    928  HH  TYR 0  61     -20.754   5.577 -19.818  1.00  0.00      R00  H  
ATOM    929  HA  TYR 0  61     -14.475   4.518 -20.737  1.00  0.00           H  
ATOM    930  HB3 TYR 0  61     -14.422   7.030 -20.625  1.00  0.00           H  
ATOM    931  HB2 TYR 0  61     -14.198   6.854 -18.883  1.00  0.00           H  
ATOM    932  HD1 TYR 0  61     -16.669   6.476 -21.695  1.00  0.00           H  
ATOM    933  HE1 TYR 0  61     -19.032   5.973 -21.340  1.00  0.00           H  
ATOM    934  HD2 TYR 0  61     -16.061   5.680 -17.484  1.00  0.00           H  
ATOM    935  HE2 TYR 0  61     -18.343   5.145 -17.193  1.00  0.00           H  
ATOM    936  N   VAL 0  62     -11.394   4.933 -19.732  1.00  0.00      R00  N  
ATOM    937  CA  VAL 0  62      -9.986   5.142 -19.962  1.00  0.00      R00  C  
ATOM    938  C   VAL 0  62      -9.313   3.871 -20.593  1.00  0.00      R00  C  
ATOM    939  O   VAL 0  62      -8.531   4.036 -21.499  1.00  0.00      R00  O  
ATOM    940  CB  VAL 0  62      -9.167   5.516 -18.676  1.00  0.00      R00  C  
ATOM    941  CG1 VAL 0  62      -7.712   5.853 -18.964  1.00  0.00      R00  C  
ATOM    942  CG2 VAL 0  62      -9.789   6.698 -17.966  1.00  0.00      R00  C  
ATOM    943  H   VAL 0  62     -11.729   4.369 -18.965  1.00  0.00      R00  H  
ATOM    944  HA  VAL 0  62      -9.942   5.903 -20.742  1.00  0.00           H  
ATOM    945  HB  VAL 0  62      -9.203   4.604 -18.080  1.00  0.00           H  
ATOM    946 HG11 VAL 0  62      -7.164   5.028 -19.418  1.00  0.00           H  
ATOM    947 HG12 VAL 0  62      -7.666   6.627 -19.730  1.00  0.00           H  
ATOM    948 HG13 VAL 0  62      -7.126   6.165 -18.099  1.00  0.00           H  
ATOM    949 HG21 VAL 0  62      -9.820   7.590 -18.592  1.00  0.00           H  
ATOM    950 HG22 VAL 0  62     -10.805   6.513 -17.618  1.00  0.00           H  
ATOM    951 HG23 VAL 0  62      -9.217   7.007 -17.091  1.00  0.00           H  
ATOM    952  N   VAL 0  63      -9.631   2.655 -20.041  1.00  0.00      R00  N  
ATOM    953  CA  VAL 0  63      -8.933   1.497 -20.372  1.00  0.00      R00  C  
ATOM    954  C   VAL 0  63      -9.551   0.667 -21.529  1.00  0.00      R00  C  
ATOM    955  O   VAL 0  63      -8.967  -0.414 -21.737  1.00  0.00      R00  O  
ATOM    956  CB  VAL 0  63      -8.774   0.634 -19.025  1.00  0.00      R00  C  
ATOM    957  CG1 VAL 0  63      -7.994   1.372 -17.885  1.00  0.00      R00  C  
ATOM    958  CG2 VAL 0  63     -10.137   0.241 -18.472  1.00  0.00      R00  C  
ATOM    959  H   VAL 0  63     -10.200   2.728 -19.210  1.00  0.00      R00  H  
ATOM    960  HA  VAL 0  63      -7.890   1.704 -20.615  1.00  0.00           H  
ATOM    961  HB  VAL 0  63      -8.159  -0.256 -19.157  1.00  0.00           H  
ATOM    962 HG11 VAL 0  63      -8.149   0.890 -16.919  1.00  0.00           H  
ATOM    963 HG12 VAL 0  63      -6.922   1.266 -18.049  1.00  0.00           H  
ATOM    964 HG13 VAL 0  63      -8.314   2.398 -17.703  1.00  0.00           H  
ATOM    965 HG21 VAL 0  63     -10.018  -0.809 -18.208  1.00  0.00           H  
ATOM    966 HG22 VAL 0  63     -10.486   0.709 -17.552  1.00  0.00           H  
ATOM    967 HG23 VAL 0  63     -10.884   0.240 -19.266  1.00  0.00           H  
ATOM    968  N   LEU 0  64     -10.632   1.180 -22.180  1.00  0.00      R00  N  
ATOM    969  CA  LEU 0  64     -11.311   0.646 -23.363  1.00  0.00      R00  C  
ATOM    970  C   LEU 0  64     -10.903   1.509 -24.571  1.00  0.00      R00  C  
ATOM    971  O   LEU 0  64     -10.970   2.767 -24.464  1.00  0.00      R00  O  
ATOM    972  CB  LEU 0  64     -12.846   0.711 -23.126  1.00  0.00      R00  C  
ATOM    973  CG  LEU 0  64     -13.505  -0.545 -22.429  1.00  0.00      R00  C  
ATOM    974  CD1 LEU 0  64     -13.640  -1.855 -23.251  1.00  0.00      R00  C  
ATOM    975  CD2 LEU 0  64     -13.012  -0.839 -21.031  1.00  0.00      R00  C  
ATOM    976  H   LEU 0  64     -10.732   2.180 -22.089  1.00  0.00      R00  H  
ATOM    977  HA  LEU 0  64     -11.054  -0.407 -23.483  1.00  0.00           H  
ATOM    978  HB3 LEU 0  64     -13.406   0.701 -24.061  1.00  0.00           H  
ATOM    979  HB2 LEU 0  64     -13.093   1.640 -22.612  1.00  0.00           H  
ATOM    980  HG  LEU 0  64     -14.517  -0.163 -22.289  1.00  0.00           H  
ATOM    981 HD11 LEU 0  64     -14.653  -2.237 -23.377  1.00  0.00           H  
ATOM    982 HD12 LEU 0  64     -13.151  -1.772 -24.222  1.00  0.00           H  
ATOM    983 HD13 LEU 0  64     -13.152  -2.687 -22.744  1.00  0.00           H  
ATOM    984 HD21 LEU 0  64     -12.954   0.107 -20.492  1.00  0.00           H  
ATOM    985 HD22 LEU 0  64     -13.663  -1.484 -20.441  1.00  0.00           H  
ATOM    986 HD23 LEU 0  64     -12.006  -1.258 -21.010  1.00  0.00           H  
ATOM    987  N   ARG 0  65     -10.531   0.823 -25.686  1.00  0.00      R00  N  
ATOM    988  CA  ARG 0  65     -10.664   1.366 -27.098  1.00  0.00      R00  C  
ATOM    989  C   ARG 0  65     -11.931   0.796 -27.780  1.00  0.00      R00  C  
ATOM    990  O   ARG 0  65     -11.949  -0.378 -28.247  1.00  0.00      R00  O  
ATOM    991  CB  ARG 0  65      -9.295   1.213 -27.884  1.00  0.00      R00  C  
ATOM    992  CG  ARG 0  65      -9.331   1.976 -29.249  1.00  0.00      R00  C  
ATOM    993  CD  ARG 0  65      -7.938   2.332 -29.768  1.00  0.00      R00  C  
ATOM    994  NE  ARG 0  65      -7.050   1.231 -29.969  1.00  0.00      R00  N  
ATOM    995  CZ  ARG 0  65      -5.749   1.103 -30.029  1.00  0.00      R00  C  
ATOM    996  NH1 ARG 0  65      -5.172  -0.133 -30.090  1.00  0.00      R00  N  
ATOM    997  NH2 ARG 0  65      -4.961   2.199 -29.990  1.00  0.00      R00  N1+
ATOM    998  H   ARG 0  65     -10.472  -0.183 -25.610  1.00  0.00      R00  H  
ATOM    999  HE  ARG 0  65      -7.577   0.398 -30.191  1.00  0.00      R00  H  
ATOM   1000 HH11 ARG 0  65      -4.163  -0.162 -30.124  1.00  0.00      R00  H  
ATOM   1001 HH12 ARG 0  65      -5.687  -0.984 -29.916  1.00  0.00      R00  H  
ATOM   1002 HH21 ARG 0  65      -3.963   2.088 -30.102  1.00  0.00      R00  H  
ATOM   1003 HH22 ARG 0  65      -5.284   3.140 -29.817  1.00  0.00      R00  H  
ATOM   1004  HA  ARG 0  65     -10.852   2.435 -26.994  1.00  0.00           H  
ATOM   1005  HB3 ARG 0  65      -8.944   0.188 -28.004  1.00  0.00           H  
ATOM   1006  HB2 ARG 0  65      -8.568   1.625 -27.184  1.00  0.00           H  
ATOM   1007  HG3 ARG 0  65     -10.016   2.824 -29.221  1.00  0.00           H  
ATOM   1008  HG2 ARG 0  65      -9.770   1.341 -30.018  1.00  0.00           H  
ATOM   1009  HD3 ARG 0  65      -7.479   2.885 -28.949  1.00  0.00           H  
ATOM   1010  HD2 ARG 0  65      -7.868   3.104 -30.535  1.00  0.00           H  
ATOM   1011  N   TYR 0  66     -13.040   1.557 -27.797  1.00  0.00      R00  N  
ATOM   1012  CA  TYR 0  66     -14.319   1.219 -28.388  1.00  0.00      R00  C  
ATOM   1013  C   TYR 0  66     -14.963  -0.158 -28.009  1.00  0.00      R00  C  
ATOM   1014  O   TYR 0  66     -15.451  -0.823 -28.904  1.00  0.00      R00  O  
ATOM   1015  CB  TYR 0  66     -14.234   1.443 -29.902  1.00  0.00      R00  C  
ATOM   1016  CG  TYR 0  66     -13.435   2.647 -30.500  1.00  0.00      R00  C  
ATOM   1017  CD1 TYR 0  66     -12.217   2.586 -31.180  1.00  0.00      R00  C  
ATOM   1018  CE1 TYR 0  66     -11.519   3.777 -31.498  1.00  0.00      R00  C  
ATOM   1019  CD2 TYR 0  66     -13.975   3.950 -30.173  1.00  0.00      R00  C  
ATOM   1020  CE2 TYR 0  66     -13.305   5.135 -30.524  1.00  0.00      R00  C  
ATOM   1021  CZ  TYR 0  66     -12.078   5.101 -31.191  1.00  0.00      R00  C  
ATOM   1022  OH  TYR 0  66     -11.499   6.261 -31.635  1.00  0.00      R00  O  
ATOM   1023  H   TYR 0  66     -12.949   2.466 -27.367  1.00  0.00      R00  H  
ATOM   1024  HH  TYR 0  66     -11.639   6.983 -31.019  1.00  0.00      R00  H  
ATOM   1025  HA  TYR 0  66     -15.005   1.919 -27.912  1.00  0.00           H  
ATOM   1026  HB3 TYR 0  66     -15.233   1.612 -30.306  1.00  0.00           H  
ATOM   1027  HB2 TYR 0  66     -13.828   0.580 -30.428  1.00  0.00           H  
ATOM   1028  HD1 TYR 0  66     -11.854   1.639 -31.551  1.00  0.00           H  
ATOM   1029  HE1 TYR 0  66     -10.608   3.768 -32.078  1.00  0.00           H  
ATOM   1030  HD2 TYR 0  66     -14.856   4.062 -29.559  1.00  0.00           H  
ATOM   1031  HE2 TYR 0  66     -13.758   6.065 -30.213  1.00  0.00           H  
ATOM   1032  N   SER 0  67     -15.187  -0.397 -26.692  1.00  0.00      R00  N  
ATOM   1033  CA  SER 0  67     -15.930  -1.473 -26.038  1.00  0.00      R00  C  
ATOM   1034  C   SER 0  67     -15.485  -2.840 -26.603  1.00  0.00      R00  C  
ATOM   1035  O   SER 0  67     -14.308  -3.023 -26.929  1.00  0.00      R00  O  
ATOM   1036  CB  SER 0  67     -17.441  -1.103 -26.208  1.00  0.00      R00  C  
ATOM   1037  OG  SER 0  67     -18.286  -1.882 -25.393  1.00  0.00      R00  O  
ATOM   1038  H   SER 0  67     -14.991   0.401 -26.105  1.00  0.00      R00  H  
ATOM   1039  HG  SER 0  67     -18.963  -1.329 -24.995  1.00  0.00      R00  H  
ATOM   1040  HA  SER 0  67     -15.804  -1.328 -24.965  1.00  0.00           H  
ATOM   1041  HB3 SER 0  67     -17.731  -1.287 -27.242  1.00  0.00           H  
ATOM   1042  HB2 SER 0  67     -17.810  -0.101 -25.993  1.00  0.00           H  
ATOM   1043  N   LYS 0  68     -16.389  -3.824 -26.600  1.00  0.00      R00  N  
ATOM   1044  CA  LYS 0  68     -16.206  -5.200 -27.099  1.00  0.00      R00  C  
ATOM   1045  C   LYS 0  68     -15.059  -6.023 -26.376  1.00  0.00      R00  C  
ATOM   1046  O   LYS 0  68     -14.399  -6.864 -27.007  1.00  0.00      R00  O  
ATOM   1047  CB  LYS 0  68     -15.933  -5.269 -28.581  1.00  0.00      R00  C  
ATOM   1048  CG  LYS 0  68     -16.785  -4.416 -29.472  1.00  0.00      R00  C  
ATOM   1049  CD  LYS 0  68     -16.313  -4.414 -30.972  1.00  0.00      R00  C  
ATOM   1050  CE  LYS 0  68     -16.592  -3.038 -31.752  1.00  0.00      R00  C  
ATOM   1051  NZ  LYS 0  68     -15.752  -1.857 -31.423  1.00  0.00      R00  N1+
ATOM   1052  H   LYS 0  68     -17.225  -3.504 -26.133  1.00  0.00      R00  H  
ATOM   1053  HZ1 LYS 0  68     -15.821  -1.420 -30.515  1.00  0.00      R00  H  
ATOM   1054  HZ2 LYS 0  68     -14.801  -1.832 -31.762  1.00  0.00      R00  H  
ATOM   1055  HZ3 LYS 0  68     -16.186  -1.159 -32.010  1.00  0.00      R00  H  
ATOM   1056  HA  LYS 0  68     -17.139  -5.689 -26.819  1.00  0.00           H  
ATOM   1057  HB3 LYS 0  68     -15.849  -6.302 -28.919  1.00  0.00           H  
ATOM   1058  HB2 LYS 0  68     -14.915  -4.910 -28.730  1.00  0.00           H  
ATOM   1059  HG3 LYS 0  68     -16.750  -3.364 -29.188  1.00  0.00           H  
ATOM   1060  HG2 LYS 0  68     -17.853  -4.632 -29.495  1.00  0.00           H  
ATOM   1061  HD3 LYS 0  68     -16.859  -5.209 -31.479  1.00  0.00           H  
ATOM   1062  HD2 LYS 0  68     -15.247  -4.613 -31.080  1.00  0.00           H  
ATOM   1063  HE3 LYS 0  68     -17.657  -2.853 -31.614  1.00  0.00           H  
ATOM   1064  HE2 LYS 0  68     -16.487  -3.121 -32.834  1.00  0.00           H  
ATOM   1065  N   MET 0  69     -14.723  -5.726 -25.163  1.00  0.00      R00  N  
ATOM   1066  CA  MET 0  69     -13.765  -6.294 -24.241  1.00  0.00      R00  C  
ATOM   1067  C   MET 0  69     -12.321  -6.028 -24.714  1.00  0.00      R00  C  
ATOM   1068  O   MET 0  69     -11.446  -6.796 -24.325  1.00  0.00      R00  O  
ATOM   1069  CB  MET 0  69     -13.938  -7.813 -24.214  1.00  0.00      R00  C  
ATOM   1070  CG  MET 0  69     -15.358  -8.382 -23.893  1.00  0.00      R00  C  
ATOM   1071  SD  MET 0  69     -16.110  -7.683 -22.412  1.00  0.00      R00  S  
ATOM   1072  CE  MET 0  69     -15.077  -8.409 -21.195  1.00  0.00      R00  C  
ATOM   1073  H   MET 0  69     -15.137  -4.877 -24.806  1.00  0.00      R00  H  
ATOM   1074  HA  MET 0  69     -13.914  -5.806 -23.278  1.00  0.00           H  
ATOM   1075  HB3 MET 0  69     -13.453  -7.979 -23.252  1.00  0.00           H  
ATOM   1076  HB2 MET 0  69     -13.484  -8.280 -25.088  1.00  0.00           H  
ATOM   1077  HG3 MET 0  69     -15.341  -9.467 -23.792  1.00  0.00           H  
ATOM   1078  HG2 MET 0  69     -16.060  -8.178 -24.702  1.00  0.00           H  
ATOM   1079  HE1 MET 0  69     -14.551  -9.294 -21.550  1.00  0.00           H  
ATOM   1080  HE2 MET 0  69     -14.352  -7.662 -20.870  1.00  0.00           H  
ATOM   1081  HE3 MET 0  69     -15.690  -8.560 -20.306  1.00  0.00           H  
ATOM   1082  N   GLN 0  70     -12.115  -4.979 -25.441  1.00  0.00      R00  N  
ATOM   1083  CA  GLN 0  70     -10.839  -4.686 -26.054  1.00  0.00      R00  C  
ATOM   1084  C   GLN 0  70     -10.080  -3.875 -24.956  1.00  0.00      R00  C  
ATOM   1085  O   GLN 0  70     -10.240  -2.658 -24.854  1.00  0.00      R00  O  
ATOM   1086  CB  GLN 0  70     -10.988  -3.812 -27.342  1.00  0.00      R00  C  
ATOM   1087  CG  GLN 0  70      -9.701  -3.512 -28.184  1.00  0.00      R00  C  
ATOM   1088  CD  GLN 0  70      -9.139  -4.862 -28.655  1.00  0.00      R00  C  
ATOM   1089  OE1 GLN 0  70      -9.697  -5.614 -29.444  1.00  0.00      R00  O  
ATOM   1090  NE2 GLN 0  70      -8.042  -5.317 -27.951  1.00  0.00      R00  N  
ATOM   1091  H   GLN 0  70     -12.885  -4.378 -25.699  1.00  0.00      R00  H  
ATOM   1092 HE21 GLN 0  70      -7.559  -6.140 -28.283  1.00  0.00      R00  H  
ATOM   1093 HE22 GLN 0  70      -7.562  -4.733 -27.281  1.00  0.00      R00  H  
ATOM   1094  HA  GLN 0  70     -10.227  -5.561 -26.273  1.00  0.00           H  
ATOM   1095  HB3 GLN 0  70     -11.517  -2.861 -27.277  1.00  0.00           H  
ATOM   1096  HB2 GLN 0  70     -11.597  -4.323 -28.088  1.00  0.00           H  
ATOM   1097  HG3 GLN 0  70      -9.135  -2.811 -27.570  1.00  0.00           H  
ATOM   1098  HG2 GLN 0  70     -10.091  -3.009 -29.069  1.00  0.00           H  
ATOM   1099  N   THR 0  71      -9.557  -4.611 -24.008  1.00  0.00      R00  N  
ATOM   1100  CA  THR 0  71      -9.009  -4.053 -22.788  1.00  0.00      R00  C  
ATOM   1101  C   THR 0  71      -8.255  -5.115 -22.055  1.00  0.00      R00  C  
ATOM   1102  O   THR 0  71      -8.739  -6.253 -21.845  1.00  0.00      R00  O  
ATOM   1103  CB  THR 0  71     -10.149  -3.510 -21.839  1.00  0.00      R00  C  
ATOM   1104  OG1 THR 0  71      -9.492  -2.866 -20.693  1.00  0.00      R00  O  
ATOM   1105  CG2 THR 0  71     -11.195  -4.494 -21.421  1.00  0.00      R00  C  
ATOM   1106  H   THR 0  71      -9.832  -5.581 -23.971  1.00  0.00      R00  H  
ATOM   1107  HG1 THR 0  71      -9.117  -2.047 -21.023  1.00  0.00      R00  H  
ATOM   1108  HA  THR 0  71      -8.411  -3.186 -23.070  1.00  0.00           H  
ATOM   1109  HB  THR 0  71     -10.703  -2.703 -22.319  1.00  0.00           H  
ATOM   1110 HG21 THR 0  71     -10.779  -5.330 -20.858  1.00  0.00           H  
ATOM   1111 HG22 THR 0  71     -12.121  -4.148 -20.962  1.00  0.00           H  
ATOM   1112 HG23 THR 0  71     -11.743  -4.980 -22.228  1.00  0.00           H  
ATOM   1113  N   VAL 0  72      -7.054  -4.796 -21.609  1.00  0.00      R00  N  
ATOM   1114  CA  VAL 0  72      -6.182  -5.576 -20.748  1.00  0.00      R00  C  
ATOM   1115  C   VAL 0  72      -6.859  -6.090 -19.461  1.00  0.00      R00  C  
ATOM   1116  O   VAL 0  72      -6.529  -7.130 -19.019  1.00  0.00      R00  O  
ATOM   1117  CB  VAL 0  72      -4.936  -4.752 -20.309  1.00  0.00      R00  C  
ATOM   1118  CG1 VAL 0  72      -5.228  -3.477 -19.420  1.00  0.00      R00  C  
ATOM   1119  CG2 VAL 0  72      -3.783  -5.578 -19.663  1.00  0.00      R00  C  
ATOM   1120  H   VAL 0  72      -6.837  -3.851 -21.892  1.00  0.00      R00  H  
ATOM   1121  HA  VAL 0  72      -5.839  -6.490 -21.232  1.00  0.00           H  
ATOM   1122  HB  VAL 0  72      -4.582  -4.221 -21.193  1.00  0.00           H  
ATOM   1123 HG11 VAL 0  72      -5.626  -3.866 -18.482  1.00  0.00           H  
ATOM   1124 HG12 VAL 0  72      -4.416  -2.796 -19.165  1.00  0.00           H  
ATOM   1125 HG13 VAL 0  72      -6.088  -2.980 -19.870  1.00  0.00           H  
ATOM   1126 HG21 VAL 0  72      -3.093  -4.917 -19.139  1.00  0.00           H  
ATOM   1127 HG22 VAL 0  72      -4.161  -6.233 -18.877  1.00  0.00           H  
ATOM   1128 HG23 VAL 0  72      -3.226  -6.227 -20.338  1.00  0.00           H  
ATOM   1129  N   THR 0  73      -7.894  -5.377 -18.958  1.00  0.00      R00  N  
ATOM   1130  CA  THR 0  73      -8.851  -5.679 -17.899  1.00  0.00      R00  C  
ATOM   1131  C   THR 0  73      -9.543  -7.047 -18.068  1.00  0.00      R00  C  
ATOM   1132  O   THR 0  73      -9.939  -7.653 -17.066  1.00  0.00      R00  O  
ATOM   1133  CB  THR 0  73      -9.965  -4.517 -17.748  1.00  0.00      R00  C  
ATOM   1134  OG1 THR 0  73      -9.199  -3.313 -17.883  1.00  0.00      R00  O  
ATOM   1135  CG2 THR 0  73     -10.718  -4.436 -16.394  1.00  0.00      R00  C  
ATOM   1136  H   THR 0  73      -8.147  -4.496 -19.380  1.00  0.00      R00  H  
ATOM   1137  HG1 THR 0  73      -9.413  -2.873 -18.709  1.00  0.00      R00  H  
ATOM   1138  HA  THR 0  73      -8.279  -5.754 -16.975  1.00  0.00           H  
ATOM   1139  HB  THR 0  73     -10.715  -4.567 -18.536  1.00  0.00           H  
ATOM   1140 HG21 THR 0  73     -11.472  -5.223 -16.416  1.00  0.00           H  
ATOM   1141 HG22 THR 0  73     -10.176  -4.537 -15.454  1.00  0.00           H  
ATOM   1142 HG23 THR 0  73     -11.327  -3.533 -16.421  1.00  0.00           H  
ATOM   1143  N   ASN 0  74      -9.387  -7.572 -19.233  1.00  0.00      R00  N  
ATOM   1144  CA  ASN 0  74      -9.977  -8.818 -19.652  1.00  0.00      R00  C  
ATOM   1145  C   ASN 0  74      -9.074 -10.028 -19.198  1.00  0.00      R00  C  
ATOM   1146  O   ASN 0  74      -9.477 -11.169 -19.017  1.00  0.00      R00  O  
ATOM   1147  CB  ASN 0  74     -10.015  -8.863 -21.252  1.00  0.00      R00  C  
ATOM   1148  CG  ASN 0  74     -10.699 -10.102 -21.754  1.00  0.00      R00  C  
ATOM   1149  OD1 ASN 0  74     -11.920 -10.132 -21.782  1.00  0.00      R00  O  
ATOM   1150  ND2 ASN 0  74      -9.992 -11.095 -22.373  1.00  0.00      R00  N  
ATOM   1151  H   ASN 0  74      -9.099  -6.932 -19.958  1.00  0.00      R00  H  
ATOM   1152 HD21 ASN 0  74     -10.394 -11.926 -22.782  1.00  0.00      R00  H  
ATOM   1153 HD22 ASN 0  74      -9.013 -11.104 -22.123  1.00  0.00      R00  H  
ATOM   1154  HA  ASN 0  74     -10.973  -9.011 -19.252  1.00  0.00           H  
ATOM   1155  HB3 ASN 0  74      -8.966  -8.774 -21.534  1.00  0.00           H  
ATOM   1156  HB2 ASN 0  74     -10.515  -8.002 -21.697  1.00  0.00           H  
ATOM   1157  N   MET 0  75      -7.802  -9.724 -18.900  1.00  0.00      R00  N  
ATOM   1158  CA  MET 0  75      -6.899 -10.708 -18.302  1.00  0.00      R00  C  
ATOM   1159  C   MET 0  75      -7.141 -10.866 -16.825  1.00  0.00      R00  C  
ATOM   1160  O   MET 0  75      -6.870 -11.930 -16.302  1.00  0.00      R00  O  
ATOM   1161  CB  MET 0  75      -5.466 -10.342 -18.573  1.00  0.00      R00  C  
ATOM   1162  CG  MET 0  75      -4.280 -10.951 -17.726  1.00  0.00      R00  C  
ATOM   1163  SD  MET 0  75      -2.703 -11.016 -18.692  1.00  0.00      R00  S  
ATOM   1164  CE  MET 0  75      -2.405  -9.183 -18.704  1.00  0.00      R00  C  
ATOM   1165  H   MET 0  75      -7.415  -8.800 -19.026  1.00  0.00      R00  H  
ATOM   1166  HA  MET 0  75      -7.049 -11.693 -18.746  1.00  0.00           H  
ATOM   1167  HB3 MET 0  75      -5.236  -9.294 -18.381  1.00  0.00           H  
ATOM   1168  HB2 MET 0  75      -5.300 -10.588 -19.621  1.00  0.00           H  
ATOM   1169  HG3 MET 0  75      -4.609 -11.973 -17.544  1.00  0.00           H  
ATOM   1170  HG2 MET 0  75      -4.237 -10.420 -16.775  1.00  0.00           H  
ATOM   1171  HE1 MET 0  75      -2.159  -8.718 -17.749  1.00  0.00           H  
ATOM   1172  HE2 MET 0  75      -1.676  -8.951 -19.480  1.00  0.00           H  
ATOM   1173  HE3 MET 0  75      -3.242  -8.598 -19.087  1.00  0.00           H  
ATOM   1174  N   TYR 0  76      -7.411  -9.755 -16.187  1.00  0.00      R00  N  
ATOM   1175  CA  TYR 0  76      -7.669  -9.669 -14.809  1.00  0.00      R00  C  
ATOM   1176  C   TYR 0  76      -9.126  -9.990 -14.423  1.00  0.00      R00  C  
ATOM   1177  O   TYR 0  76      -9.466 -10.033 -13.232  1.00  0.00      R00  O  
ATOM   1178  CB  TYR 0  76      -7.221  -8.232 -14.379  1.00  0.00      R00  C  
ATOM   1179  CG  TYR 0  76      -5.800  -7.903 -14.661  1.00  0.00      R00  C  
ATOM   1180  CD1 TYR 0  76      -4.823  -8.650 -14.013  1.00  0.00      R00  C  
ATOM   1181  CE1 TYR 0  76      -3.446  -8.423 -14.248  1.00  0.00      R00  C  
ATOM   1182  CD2 TYR 0  76      -5.372  -6.937 -15.644  1.00  0.00      R00  C  
ATOM   1183  CE2 TYR 0  76      -3.997  -6.686 -15.865  1.00  0.00      R00  C  
ATOM   1184  CZ  TYR 0  76      -3.072  -7.435 -15.184  1.00  0.00      R00  C  
ATOM   1185  OH  TYR 0  76      -1.733  -7.250 -15.528  1.00  0.00      R00  O  
ATOM   1186  H   TYR 0  76      -7.645  -8.916 -16.699  1.00  0.00      R00  H  
ATOM   1187  HH  TYR 0  76      -1.191  -7.932 -15.127  1.00  0.00      R00  H  
ATOM   1188  HA  TYR 0  76      -6.944 -10.306 -14.302  1.00  0.00           H  
ATOM   1189  HB3 TYR 0  76      -7.363  -8.129 -13.303  1.00  0.00           H  
ATOM   1190  HB2 TYR 0  76      -7.906  -7.441 -14.683  1.00  0.00           H  
ATOM   1191  HD1 TYR 0  76      -5.216  -9.500 -13.475  1.00  0.00           H  
ATOM   1192  HE1 TYR 0  76      -2.728  -9.077 -13.776  1.00  0.00           H  
ATOM   1193  HD2 TYR 0  76      -6.168  -6.313 -16.022  1.00  0.00           H  
ATOM   1194  HE2 TYR 0  76      -3.720  -5.968 -16.623  1.00  0.00           H  
ATOM   1195  N   ILE 0  77      -9.997 -10.395 -15.384  1.00  0.00      R00  N  
ATOM   1196  CA  ILE 0  77     -11.378 -10.909 -15.043  1.00  0.00      R00  C  
ATOM   1197  C   ILE 0  77     -11.525 -12.120 -14.057  1.00  0.00      R00  C  
ATOM   1198  O   ILE 0  77     -12.567 -12.262 -13.412  1.00  0.00      R00  O  
ATOM   1199  CB  ILE 0  77     -12.122 -11.170 -16.330  1.00  0.00      R00  C  
ATOM   1200  CG2 ILE 0  77     -11.574 -12.431 -17.105  1.00  0.00      R00  C  
ATOM   1201  CG1 ILE 0  77     -13.683 -11.131 -16.263  1.00  0.00      R00  C  
ATOM   1202  CD1 ILE 0  77     -14.321 -11.384 -17.701  1.00  0.00      R00  C  
ATOM   1203  H   ILE 0  77      -9.668 -10.246 -16.327  1.00  0.00      R00  H  
ATOM   1204  HA  ILE 0  77     -11.890 -10.059 -14.591  1.00  0.00           H  
ATOM   1205  HB  ILE 0  77     -12.020 -10.250 -16.905  1.00  0.00           H  
ATOM   1206 HG21 ILE 0  77     -12.099 -13.327 -16.775  1.00  0.00           H  
ATOM   1207 HG22 ILE 0  77     -11.752 -12.345 -18.177  1.00  0.00           H  
ATOM   1208 HG23 ILE 0  77     -10.524 -12.577 -16.853  1.00  0.00           H  
ATOM   1209 HG13 ILE 0  77     -14.053 -10.196 -15.843  1.00  0.00           H  
ATOM   1210 HG12 ILE 0  77     -14.089 -11.899 -15.605  1.00  0.00           H  
ATOM   1211 HD11 ILE 0  77     -13.927 -10.606 -18.356  1.00  0.00           H  
ATOM   1212 HD12 ILE 0  77     -14.032 -12.290 -18.234  1.00  0.00           H  
ATOM   1213 HD13 ILE 0  77     -15.407 -11.312 -17.643  1.00  0.00           H  
ATOM   1214  N   VAL 0  78     -10.502 -12.998 -14.080  1.00  0.00      R00  N  
ATOM   1215  CA  VAL 0  78     -10.365 -14.170 -13.391  1.00  0.00      R00  C  
ATOM   1216  C   VAL 0  78     -10.045 -14.029 -11.865  1.00  0.00      R00  C  
ATOM   1217  O   VAL 0  78     -10.218 -15.008 -11.201  1.00  0.00      R00  O  
ATOM   1218  CB  VAL 0  78      -9.208 -15.003 -13.943  1.00  0.00      R00  C  
ATOM   1219  CG1 VAL 0  78      -9.203 -15.209 -15.447  1.00  0.00      R00  C  
ATOM   1220  CG2 VAL 0  78      -7.806 -14.578 -13.637  1.00  0.00      R00  C  
ATOM   1221  H   VAL 0  78      -9.698 -12.753 -14.640  1.00  0.00      R00  H  
ATOM   1222  HA  VAL 0  78     -11.268 -14.770 -13.509  1.00  0.00           H  
ATOM   1223  HB  VAL 0  78      -9.284 -15.995 -13.496  1.00  0.00           H  
ATOM   1224 HG11 VAL 0  78      -8.551 -16.011 -15.793  1.00  0.00           H  
ATOM   1225 HG12 VAL 0  78     -10.153 -15.486 -15.904  1.00  0.00           H  
ATOM   1226 HG13 VAL 0  78      -8.771 -14.333 -15.931  1.00  0.00           H  
ATOM   1227 HG21 VAL 0  78      -7.064 -15.121 -14.223  1.00  0.00           H  
ATOM   1228 HG22 VAL 0  78      -7.660 -13.510 -13.802  1.00  0.00           H  
ATOM   1229 HG23 VAL 0  78      -7.491 -14.795 -12.616  1.00  0.00           H  
ATOM   1230  N   ASN 0  79      -9.744 -12.814 -11.325  1.00  0.00      R00  N  
ATOM   1231  CA  ASN 0  79      -9.226 -12.726  -9.976  1.00  0.00      R00  C  
ATOM   1232  C   ASN 0  79     -10.431 -12.686  -8.949  1.00  0.00      R00  C  
ATOM   1233  O   ASN 0  79     -10.384 -12.150  -7.837  1.00  0.00      R00  O  
ATOM   1234  CB  ASN 0  79      -8.327 -11.475  -9.914  1.00  0.00      R00  C  
ATOM   1235  CG  ASN 0  79      -7.072 -11.665 -10.680  1.00  0.00      R00  C  
ATOM   1236  OD1 ASN 0  79      -6.839 -12.758 -11.195  1.00  0.00      R00  O  
ATOM   1237  ND2 ASN 0  79      -6.242 -10.644 -10.911  1.00  0.00      R00  N  
ATOM   1238  H   ASN 0  79      -9.736 -11.968 -11.877  1.00  0.00      R00  H  
ATOM   1239 HD21 ASN 0  79      -5.379 -10.705 -11.433  1.00  0.00      R00  H  
ATOM   1240 HD22 ASN 0  79      -6.544  -9.726 -10.620  1.00  0.00      R00  H  
ATOM   1241  HA  ASN 0  79      -8.678 -13.630  -9.711  1.00  0.00           H  
ATOM   1242  HB3 ASN 0  79      -7.992 -11.206  -8.912  1.00  0.00           H  
ATOM   1243  HB2 ASN 0  79      -8.846 -10.617 -10.341  1.00  0.00           H  
ATOM   1244  N   LEU 0  80     -11.590 -13.263  -9.381  1.00  0.00      R00  N  
ATOM   1245  CA  LEU 0  80     -12.911 -13.257  -8.770  1.00  0.00      R00  C  
ATOM   1246  C   LEU 0  80     -12.999 -13.413  -7.210  1.00  0.00      R00  C  
ATOM   1247  O   LEU 0  80     -12.526 -14.430  -6.713  1.00  0.00      R00  O  
ATOM   1248  CB  LEU 0  80     -13.838 -14.349  -9.391  1.00  0.00      R00  C  
ATOM   1249  CG  LEU 0  80     -14.020 -14.372 -10.920  1.00  0.00      R00  C  
ATOM   1250  CD1 LEU 0  80     -14.417 -15.726 -11.391  1.00  0.00      R00  C  
ATOM   1251  CD2 LEU 0  80     -15.006 -13.296 -11.492  1.00  0.00      R00  C  
ATOM   1252  H   LEU 0  80     -11.471 -13.901 -10.154  1.00  0.00      R00  H  
ATOM   1253  HA  LEU 0  80     -13.219 -12.227  -8.952  1.00  0.00           H  
ATOM   1254  HB3 LEU 0  80     -14.829 -14.259  -8.946  1.00  0.00           H  
ATOM   1255  HB2 LEU 0  80     -13.364 -15.247  -8.995  1.00  0.00           H  
ATOM   1256  HG  LEU 0  80     -13.013 -14.177 -11.287  1.00  0.00           H  
ATOM   1257 HD11 LEU 0  80     -14.632 -16.476 -10.630  1.00  0.00           H  
ATOM   1258 HD12 LEU 0  80     -14.978 -15.758 -12.326  1.00  0.00           H  
ATOM   1259 HD13 LEU 0  80     -13.501 -16.214 -11.724  1.00  0.00           H  
ATOM   1260 HD21 LEU 0  80     -14.984 -12.357 -10.940  1.00  0.00           H  
ATOM   1261 HD22 LEU 0  80     -14.800 -13.089 -12.542  1.00  0.00           H  
ATOM   1262 HD23 LEU 0  80     -16.001 -13.740 -11.535  1.00  0.00           H  
ATOM   1263  N   ALA 0  81     -13.464 -12.386  -6.492  1.00  0.00      R00  N  
ATOM   1264  CA  ALA 0  81     -13.495 -12.467  -4.956  1.00  0.00      R00  C  
ATOM   1265  C   ALA 0  81     -12.079 -12.467  -4.179  1.00  0.00      R00  C  
ATOM   1266  O   ALA 0  81     -12.152 -12.181  -2.968  1.00  0.00      R00  O  
ATOM   1267  CB  ALA 0  81     -14.371 -13.677  -4.512  1.00  0.00      R00  C  
ATOM   1268  H   ALA 0  81     -13.612 -11.435  -6.799  1.00  0.00      R00  H  
ATOM   1269  HA  ALA 0  81     -13.986 -11.527  -4.704  1.00  0.00           H  
ATOM   1270  HB1 ALA 0  81     -15.241 -13.898  -5.131  1.00  0.00           H  
ATOM   1271  HB2 ALA 0  81     -13.682 -14.521  -4.468  1.00  0.00           H  
ATOM   1272  HB3 ALA 0  81     -14.766 -13.470  -3.517  1.00  0.00           H  
ATOM   1273  N   ILE 0  82     -10.980 -12.646  -4.855  1.00  0.00      R00  N  
ATOM   1274  CA  ILE 0  82      -9.658 -12.408  -4.405  1.00  0.00      R00  C  
ATOM   1275  C   ILE 0  82      -8.874 -11.089  -4.783  1.00  0.00      R00  C  
ATOM   1276  O   ILE 0  82      -7.824 -10.783  -4.157  1.00  0.00      R00  O  
ATOM   1277  CB  ILE 0  82      -8.792 -13.717  -4.486  1.00  0.00      R00  C  
ATOM   1278  CG2 ILE 0  82      -9.284 -14.893  -3.602  1.00  0.00      R00  C  
ATOM   1279  CG1 ILE 0  82      -8.404 -14.133  -5.903  1.00  0.00      R00  C  
ATOM   1280  CD1 ILE 0  82      -7.442 -15.347  -5.979  1.00  0.00      R00  C  
ATOM   1281  H   ILE 0  82     -11.043 -13.079  -5.765  1.00  0.00      R00  H  
ATOM   1282  HA  ILE 0  82      -9.638 -12.228  -3.330  1.00  0.00           H  
ATOM   1283  HB  ILE 0  82      -7.843 -13.516  -3.987  1.00  0.00           H  
ATOM   1284 HG21 ILE 0  82      -9.972 -15.629  -4.019  1.00  0.00           H  
ATOM   1285 HG22 ILE 0  82      -8.391 -15.338  -3.163  1.00  0.00           H  
ATOM   1286 HG23 ILE 0  82      -9.832 -14.567  -2.718  1.00  0.00           H  
ATOM   1287 HG13 ILE 0  82      -7.935 -13.259  -6.354  1.00  0.00           H  
ATOM   1288 HG12 ILE 0  82      -9.309 -14.364  -6.465  1.00  0.00           H  
ATOM   1289 HD11 ILE 0  82      -7.331 -15.532  -7.047  1.00  0.00           H  
ATOM   1290 HD12 ILE 0  82      -6.563 -14.950  -5.471  1.00  0.00           H  
ATOM   1291 HD13 ILE 0  82      -7.980 -16.136  -5.452  1.00  0.00           H  
ATOM   1292  N   ALA 0  83      -9.583 -10.259  -5.566  1.00  0.00      R00  N  
ATOM   1293  CA  ALA 0  83      -9.191  -8.943  -5.961  1.00  0.00      R00  C  
ATOM   1294  C   ALA 0  83      -9.457  -8.042  -4.768  1.00  0.00      R00  C  
ATOM   1295  O   ALA 0  83     -10.461  -8.219  -4.031  1.00  0.00      R00  O  
ATOM   1296  CB  ALA 0  83      -9.912  -8.440  -7.189  1.00  0.00      R00  C  
ATOM   1297  H   ALA 0  83     -10.424 -10.658  -5.958  1.00  0.00      R00  H  
ATOM   1298  HA  ALA 0  83      -8.142  -8.964  -6.259  1.00  0.00           H  
ATOM   1299  HB1 ALA 0  83     -10.988  -8.613  -7.158  1.00  0.00           H  
ATOM   1300  HB2 ALA 0  83      -9.747  -7.369  -7.306  1.00  0.00           H  
ATOM   1301  HB3 ALA 0  83      -9.656  -9.016  -8.078  1.00  0.00           H  
ATOM   1302  N   ASP 0  84      -8.643  -7.030  -4.687  1.00  0.00      R00  N  
ATOM   1303  CA  ASP 0  84      -8.691  -5.953  -3.643  1.00  0.00      R00  C  
ATOM   1304  C   ASP 0  84      -9.862  -4.931  -3.865  1.00  0.00      R00  C  
ATOM   1305  O   ASP 0  84      -9.804  -3.809  -3.245  1.00  0.00      R00  O  
ATOM   1306  CB  ASP 0  84      -7.365  -5.305  -3.475  1.00  0.00      R00  C  
ATOM   1307  CG  ASP 0  84      -6.567  -4.752  -4.633  1.00  0.00      R00  C  
ATOM   1308  OD1 ASP 0  84      -5.416  -4.319  -4.417  1.00  0.00      R00  O  
ATOM   1309  OD2 ASP 0  84      -7.179  -4.744  -5.709  1.00  0.00      R00  O1-
ATOM   1310  H   ASP 0  84      -7.868  -7.043  -5.334  1.00  0.00      R00  H  
ATOM   1311  HA  ASP 0  84      -8.989  -6.542  -2.776  1.00  0.00           H  
ATOM   1312  HB3 ASP 0  84      -6.794  -6.132  -3.052  1.00  0.00           H  
ATOM   1313  HB2 ASP 0  84      -7.494  -4.637  -2.623  1.00  0.00           H  
ATOM   1314  N   GLU 0  85     -10.870  -5.266  -4.645  1.00  0.00      R00  N  
ATOM   1315  CA  GLU 0  85     -11.928  -4.349  -5.036  1.00  0.00      R00  C  
ATOM   1316  C   GLU 0  85     -12.786  -3.754  -3.947  1.00  0.00      R00  C  
ATOM   1317  O   GLU 0  85     -13.249  -2.621  -4.000  1.00  0.00      R00  O  
ATOM   1318  CB  GLU 0  85     -12.939  -5.129  -5.935  1.00  0.00      R00  C  
ATOM   1319  CG  GLU 0  85     -12.469  -5.327  -7.346  1.00  0.00      R00  C  
ATOM   1320  CD  GLU 0  85     -13.396  -6.284  -8.097  1.00  0.00      R00  C  
ATOM   1321  OE1 GLU 0  85     -14.537  -6.541  -7.690  1.00  0.00      R00  O  
ATOM   1322  OE2 GLU 0  85     -13.072  -6.744  -9.196  1.00  0.00      R00  O1-
ATOM   1323  H   GLU 0  85     -10.851  -6.168  -5.099  1.00  0.00      R00  H  
ATOM   1324  HA  GLU 0  85     -11.538  -3.531  -5.641  1.00  0.00           H  
ATOM   1325  HB3 GLU 0  85     -13.929  -4.673  -5.921  1.00  0.00           H  
ATOM   1326  HB2 GLU 0  85     -13.200  -6.118  -5.559  1.00  0.00           H  
ATOM   1327  HG3 GLU 0  85     -11.482  -5.788  -7.390  1.00  0.00           H  
ATOM   1328  HG2 GLU 0  85     -12.460  -4.406  -7.928  1.00  0.00           H  
ATOM   1329  N   CYS 0  86     -12.887  -4.545  -2.859  1.00  0.00      R00  N  
ATOM   1330  CA  CYS 0  86     -13.694  -4.214  -1.741  1.00  0.00      R00  C  
ATOM   1331  C   CYS 0  86     -12.907  -3.801  -0.454  1.00  0.00      R00  C  
ATOM   1332  O   CYS 0  86     -13.512  -3.794   0.598  1.00  0.00      R00  O  
ATOM   1333  CB  CYS 0  86     -14.601  -5.347  -1.594  1.00  0.00      R00  C  
ATOM   1334  SG  CYS 0  86     -15.838  -5.423  -2.932  1.00  0.00      R00  S  
ATOM   1335  H   CYS 0  86     -12.248  -5.324  -2.791  1.00  0.00      R00  H  
ATOM   1336  HA  CYS 0  86     -14.279  -3.301  -1.850  1.00  0.00           H  
ATOM   1337  HB3 CYS 0  86     -15.181  -5.251  -0.676  1.00  0.00           H  
ATOM   1338  HB2 CYS 0  86     -14.094  -6.309  -1.519  1.00  0.00           H  
ATOM   1339  HG  CYS 0  86     -16.672  -4.686  -2.194  1.00  0.00           H  
ATOM   1340  N   PHE 0  87     -11.602  -3.604  -0.603  1.00  0.00      R00  N  
ATOM   1341  CA  PHE 0  87     -10.700  -3.331   0.497  1.00  0.00      R00  C  
ATOM   1342  C   PHE 0  87     -10.777  -1.846   0.948  1.00  0.00      R00  C  
ATOM   1343  O   PHE 0  87     -10.564  -1.613   2.186  1.00  0.00      R00  O  
ATOM   1344  CB  PHE 0  87      -9.310  -3.799  -0.019  1.00  0.00      R00  C  
ATOM   1345  CG  PHE 0  87      -8.125  -3.698   0.938  1.00  0.00      R00  C  
ATOM   1346  CD1 PHE 0  87      -6.835  -3.668   0.420  1.00  0.00      R00  C  
ATOM   1347  CD2 PHE 0  87      -8.327  -3.888   2.313  1.00  0.00      R00  C  
ATOM   1348  CE1 PHE 0  87      -5.717  -3.854   1.252  1.00  0.00      R00  C  
ATOM   1349  CE2 PHE 0  87      -7.230  -4.011   3.155  1.00  0.00      R00  C  
ATOM   1350  CZ  PHE 0  87      -5.949  -3.903   2.613  1.00  0.00      R00  C  
ATOM   1351  H   PHE 0  87     -11.273  -3.727  -1.550  1.00  0.00      R00  H  
ATOM   1352  HA  PHE 0  87     -11.030  -4.039   1.258  1.00  0.00           H  
ATOM   1353  HB3 PHE 0  87      -9.105  -3.166  -0.883  1.00  0.00           H  
ATOM   1354  HB2 PHE 0  87      -9.266  -4.837  -0.349  1.00  0.00           H  
ATOM   1355  HD1 PHE 0  87      -6.702  -3.585  -0.648  1.00  0.00           H  
ATOM   1356  HD2 PHE 0  87      -9.348  -3.940   2.659  1.00  0.00           H  
ATOM   1357  HE1 PHE 0  87      -4.716  -3.795   0.850  1.00  0.00           H  
ATOM   1358  HE2 PHE 0  87      -7.355  -4.037   4.227  1.00  0.00           H  
ATOM   1359  HZ  PHE 0  87      -5.039  -3.909   3.195  1.00  0.00           H  
ATOM   1360  N   LEU 0  88     -11.111  -0.865   0.078  1.00  0.00      R00  N  
ATOM   1361  CA  LEU 0  88     -11.368   0.533   0.377  1.00  0.00      R00  C  
ATOM   1362  C   LEU 0  88     -12.515   0.696   1.321  1.00  0.00      R00  C  
ATOM   1363  O   LEU 0  88     -12.468   1.497   2.251  1.00  0.00      R00  O  
ATOM   1364  CB  LEU 0  88     -11.622   1.181  -1.027  1.00  0.00      R00  C  
ATOM   1365  CG  LEU 0  88     -12.194   2.585  -1.119  1.00  0.00      R00  C  
ATOM   1366  CD1 LEU 0  88     -11.154   3.665  -0.638  1.00  0.00      R00  C  
ATOM   1367  CD2 LEU 0  88     -12.538   3.068  -2.485  1.00  0.00      R00  C  
ATOM   1368  H   LEU 0  88     -11.013  -1.214  -0.865  1.00  0.00      R00  H  
ATOM   1369  HA  LEU 0  88     -10.459   0.929   0.829  1.00  0.00           H  
ATOM   1370  HB3 LEU 0  88     -12.223   0.501  -1.630  1.00  0.00           H  
ATOM   1371  HB2 LEU 0  88     -10.654   1.314  -1.509  1.00  0.00           H  
ATOM   1372  HG  LEU 0  88     -13.146   2.663  -0.594  1.00  0.00           H  
ATOM   1373 HD11 LEU 0  88     -10.421   3.391   0.121  1.00  0.00           H  
ATOM   1374 HD12 LEU 0  88     -10.626   4.135  -1.468  1.00  0.00           H  
ATOM   1375 HD13 LEU 0  88     -11.611   4.498  -0.104  1.00  0.00           H  
ATOM   1376 HD21 LEU 0  88     -12.957   4.074  -2.454  1.00  0.00           H  
ATOM   1377 HD22 LEU 0  88     -11.792   2.918  -3.266  1.00  0.00           H  
ATOM   1378 HD23 LEU 0  88     -13.283   2.367  -2.864  1.00  0.00           H  
ATOM   1379  N   ILE 0  89     -13.563  -0.063   1.104  1.00  0.00      R00  N  
ATOM   1380  CA  ILE 0  89     -14.815  -0.055   1.945  1.00  0.00      R00  C  
ATOM   1381  C   ILE 0  89     -14.517  -0.925   3.225  1.00  0.00      R00  C  
ATOM   1382  O   ILE 0  89     -15.421  -1.083   4.031  1.00  0.00      R00  O  
ATOM   1383  CB  ILE 0  89     -15.955  -0.782   1.218  1.00  0.00      R00  C  
ATOM   1384  CG2 ILE 0  89     -17.370  -0.697   1.880  1.00  0.00      R00  C  
ATOM   1385  CG1 ILE 0  89     -16.247  -0.244  -0.183  1.00  0.00      R00  C  
ATOM   1386  CD1 ILE 0  89     -16.357   1.256  -0.321  1.00  0.00      R00  C  
ATOM   1387  H   ILE 0  89     -13.560  -0.789   0.402  1.00  0.00      R00  H  
ATOM   1388  HA  ILE 0  89     -15.016   0.998   2.142  1.00  0.00           H  
ATOM   1389  HB  ILE 0  89     -15.760  -1.841   1.045  1.00  0.00           H  
ATOM   1390 HG21 ILE 0  89     -18.153  -1.177   1.294  1.00  0.00           H  
ATOM   1391 HG22 ILE 0  89     -17.334  -1.200   2.847  1.00  0.00           H  
ATOM   1392 HG23 ILE 0  89     -17.568   0.332   2.183  1.00  0.00           H  
ATOM   1393 HG13 ILE 0  89     -17.171  -0.656  -0.589  1.00  0.00           H  
ATOM   1394 HG12 ILE 0  89     -15.462  -0.528  -0.884  1.00  0.00           H  
ATOM   1395 HD11 ILE 0  89     -15.529   1.875   0.022  1.00  0.00           H  
ATOM   1396 HD12 ILE 0  89     -16.459   1.526  -1.372  1.00  0.00           H  
ATOM   1397 HD13 ILE 0  89     -17.216   1.674   0.204  1.00  0.00           H  
ATOM   1398  N   GLY 0  90     -13.234  -1.341   3.518  1.00  0.00      R00  N  
ATOM   1399  CA  GLY 0  90     -12.803  -1.682   4.910  1.00  0.00      R00  C  
ATOM   1400  C   GLY 0  90     -12.383  -0.500   5.738  1.00  0.00      R00  C  
ATOM   1401  O   GLY 0  90     -12.159  -0.689   6.944  1.00  0.00      R00  O  
ATOM   1402  H   GLY 0  90     -12.474  -1.132   2.887  1.00  0.00      R00  H  
ATOM   1403  HA3 GLY 0  90     -12.040  -2.460   4.884  1.00  0.00           H  
ATOM   1404  HA2 GLY 0  90     -13.575  -2.098   5.558  1.00  0.00           H  
ATOM   1405  N   ILE 0  91     -12.309   0.763   5.235  1.00  0.00      R00  N  
ATOM   1406  CA  ILE 0  91     -11.820   1.957   5.910  1.00  0.00      R00  C  
ATOM   1407  C   ILE 0  91     -12.765   2.706   6.961  1.00  0.00      R00  C  
ATOM   1408  O   ILE 0  91     -12.235   3.227   7.938  1.00  0.00      R00  O  
ATOM   1409  CB  ILE 0  91     -11.049   2.965   5.029  1.00  0.00      R00  C  
ATOM   1410  CG2 ILE 0  91     -10.560   4.297   5.703  1.00  0.00      R00  C  
ATOM   1411  CG1 ILE 0  91      -9.942   2.284   4.320  1.00  0.00      R00  C  
ATOM   1412  CD1 ILE 0  91      -9.336   3.191   3.237  1.00  0.00      R00  C  
ATOM   1413  H   ILE 0  91     -12.556   0.839   4.259  1.00  0.00      R00  H  
ATOM   1414  HA  ILE 0  91     -11.086   1.549   6.605  1.00  0.00           H  
ATOM   1415  HB  ILE 0  91     -11.818   3.268   4.319  1.00  0.00           H  
ATOM   1416 HG21 ILE 0  91     -10.119   4.972   4.970  1.00  0.00           H  
ATOM   1417 HG22 ILE 0  91     -11.300   4.854   6.276  1.00  0.00           H  
ATOM   1418 HG23 ILE 0  91      -9.707   4.089   6.348  1.00  0.00           H  
ATOM   1419 HG13 ILE 0  91     -10.246   1.361   3.826  1.00  0.00           H  
ATOM   1420 HG12 ILE 0  91      -9.158   1.921   4.985  1.00  0.00           H  
ATOM   1421 HD11 ILE 0  91      -8.310   3.470   3.479  1.00  0.00           H  
ATOM   1422 HD12 ILE 0  91      -9.088   2.605   2.351  1.00  0.00           H  
ATOM   1423 HD13 ILE 0  91     -10.014   3.980   2.913  1.00  0.00           H  
ATOM   1424  N   PRO 0  92     -14.150   2.561   6.868  1.00  0.00      R00  N  
ATOM   1425  CA  PRO 0  92     -15.075   3.035   7.972  1.00  0.00      R00  C  
ATOM   1426  C   PRO 0  92     -14.827   2.472   9.372  1.00  0.00      R00  C  
ATOM   1427  O   PRO 0  92     -14.737   3.250  10.322  1.00  0.00      R00  O  
ATOM   1428  CD  PRO 0  92     -14.906   2.204   5.716  1.00  0.00      R00  C  
ATOM   1429  CB  PRO 0  92     -16.547   2.741   7.423  1.00  0.00      R00  C  
ATOM   1430  CG  PRO 0  92     -16.306   2.750   5.960  1.00  0.00      R00  C  
ATOM   1431  HD2 PRO 0  92     -14.927   1.120   5.834  1.00  0.00           H  
ATOM   1432  HD3 PRO 0  92     -14.621   2.492   4.704  1.00  0.00           H  
ATOM   1433  HA  PRO 0  92     -14.999   4.120   8.036  1.00  0.00           H  
ATOM   1434  HB3 PRO 0  92     -17.310   3.448   7.751  1.00  0.00           H  
ATOM   1435  HB2 PRO 0  92     -16.697   1.701   7.713  1.00  0.00           H  
ATOM   1436  HG2 PRO 0  92     -17.167   2.431   5.372  1.00  0.00           H  
ATOM   1437  HG3 PRO 0  92     -16.228   3.812   5.730  1.00  0.00           H  
ATOM   1438  N   PHE 0  93     -14.549   1.166   9.508  1.00  0.00      R00  N  
ATOM   1439  CA  PHE 0  93     -14.128   0.375  10.642  1.00  0.00      R00  C  
ATOM   1440  C   PHE 0  93     -12.771   0.858  11.230  1.00  0.00      R00  C  
ATOM   1441  O   PHE 0  93     -12.675   0.928  12.449  1.00  0.00      R00  O  
ATOM   1442  CB  PHE 0  93     -14.037  -1.192  10.397  1.00  0.00      R00  C  
ATOM   1443  CG  PHE 0  93     -15.314  -1.771   9.838  1.00  0.00      R00  C  
ATOM   1444  CD1 PHE 0  93     -15.641  -1.586   8.453  1.00  0.00      R00  C  
ATOM   1445  CD2 PHE 0  93     -16.192  -2.492  10.607  1.00  0.00      R00  C  
ATOM   1446  CE1 PHE 0  93     -16.783  -2.097   7.876  1.00  0.00      R00  C  
ATOM   1447  CE2 PHE 0  93     -17.379  -2.943  10.058  1.00  0.00      R00  C  
ATOM   1448  CZ  PHE 0  93     -17.671  -2.746   8.706  1.00  0.00      R00  C  
ATOM   1449  H   PHE 0  93     -14.662   0.558   8.710  1.00  0.00      R00  H  
ATOM   1450  HA  PHE 0  93     -14.933   0.516  11.363  1.00  0.00           H  
ATOM   1451  HB3 PHE 0  93     -13.758  -1.781  11.271  1.00  0.00           H  
ATOM   1452  HB2 PHE 0  93     -13.248  -1.286   9.651  1.00  0.00           H  
ATOM   1453  HD1 PHE 0  93     -14.953  -1.080   7.792  1.00  0.00           H  
ATOM   1454  HD2 PHE 0  93     -15.931  -2.694  11.636  1.00  0.00           H  
ATOM   1455  HE1 PHE 0  93     -16.929  -1.877   6.829  1.00  0.00           H  
ATOM   1456  HE2 PHE 0  93     -18.172  -3.429  10.607  1.00  0.00           H  
ATOM   1457  HZ  PHE 0  93     -18.600  -3.055   8.250  1.00  0.00           H  
ATOM   1458  N   LEU 0  94     -11.848   1.381  10.409  1.00  0.00      R00  N  
ATOM   1459  CA  LEU 0  94     -10.595   1.910  10.930  1.00  0.00      R00  C  
ATOM   1460  C   LEU 0  94     -10.794   3.300  11.489  1.00  0.00      R00  C  
ATOM   1461  O   LEU 0  94     -10.341   3.438  12.637  1.00  0.00      R00  O  
ATOM   1462  CB  LEU 0  94      -9.570   1.936   9.783  1.00  0.00      R00  C  
ATOM   1463  CG  LEU 0  94      -9.210   0.613   9.113  1.00  0.00      R00  C  
ATOM   1464  CD1 LEU 0  94      -8.575   0.924   7.746  1.00  0.00      R00  C  
ATOM   1465  CD2 LEU 0  94      -8.297  -0.279   9.921  1.00  0.00      R00  C  
ATOM   1466  H   LEU 0  94     -12.110   1.630   9.466  1.00  0.00      R00  H  
ATOM   1467  HA  LEU 0  94     -10.133   1.255  11.669  1.00  0.00           H  
ATOM   1468  HB3 LEU 0  94      -8.626   2.315  10.176  1.00  0.00           H  
ATOM   1469  HB2 LEU 0  94      -9.791   2.670   9.008  1.00  0.00           H  
ATOM   1470  HG  LEU 0  94     -10.103   0.011   8.950  1.00  0.00           H  
ATOM   1471 HD11 LEU 0  94      -9.056   0.226   7.061  1.00  0.00           H  
ATOM   1472 HD12 LEU 0  94      -8.744   1.893   7.276  1.00  0.00           H  
ATOM   1473 HD13 LEU 0  94      -7.521   0.648   7.754  1.00  0.00           H  
ATOM   1474 HD21 LEU 0  94      -7.521   0.245  10.478  1.00  0.00           H  
ATOM   1475 HD22 LEU 0  94      -8.842  -0.667  10.782  1.00  0.00           H  
ATOM   1476 HD23 LEU 0  94      -7.984  -1.120   9.302  1.00  0.00           H  
ATOM   1477  N   ILE 0  95     -11.467   4.170  10.714  1.00  0.00      R00  N  
ATOM   1478  CA  ILE 0  95     -12.028   5.406  11.220  1.00  0.00      R00  C  
ATOM   1479  C   ILE 0  95     -12.789   5.270  12.498  1.00  0.00      R00  C  
ATOM   1480  O   ILE 0  95     -12.552   6.066  13.427  1.00  0.00      R00  O  
ATOM   1481  CB  ILE 0  95     -13.043   6.024  10.143  1.00  0.00      R00  C  
ATOM   1482  CG2 ILE 0  95     -14.082   7.180  10.547  1.00  0.00      R00  C  
ATOM   1483  CG1 ILE 0  95     -12.211   6.348   8.847  1.00  0.00      R00  C  
ATOM   1484  CD1 ILE 0  95     -13.026   6.744   7.603  1.00  0.00      R00  C  
ATOM   1485  H   ILE 0  95     -11.634   3.920   9.750  1.00  0.00      R00  H  
ATOM   1486  HA  ILE 0  95     -11.169   6.061  11.366  1.00  0.00           H  
ATOM   1487  HB  ILE 0  95     -13.672   5.163   9.916  1.00  0.00           H  
ATOM   1488 HG21 ILE 0  95     -13.486   7.879  11.133  1.00  0.00           H  
ATOM   1489 HG22 ILE 0  95     -14.432   7.752   9.689  1.00  0.00           H  
ATOM   1490 HG23 ILE 0  95     -14.883   6.839  11.202  1.00  0.00           H  
ATOM   1491 HG13 ILE 0  95     -11.400   5.680   8.559  1.00  0.00           H  
ATOM   1492 HG12 ILE 0  95     -11.621   7.187   9.217  1.00  0.00           H  
ATOM   1493 HD11 ILE 0  95     -13.958   6.184   7.687  1.00  0.00           H  
ATOM   1494 HD12 ILE 0  95     -13.126   7.827   7.538  1.00  0.00           H  
ATOM   1495 HD13 ILE 0  95     -12.572   6.514   6.639  1.00  0.00           H  
ATOM   1496  N   ILE 0  96     -13.681   4.292  12.579  1.00  0.00      R00  N  
ATOM   1497  CA  ILE 0  96     -14.496   3.977  13.731  1.00  0.00      R00  C  
ATOM   1498  C   ILE 0  96     -13.590   3.661  14.975  1.00  0.00      R00  C  
ATOM   1499  O   ILE 0  96     -13.910   4.338  15.980  1.00  0.00      R00  O  
ATOM   1500  CB  ILE 0  96     -15.647   3.007  13.492  1.00  0.00      R00  C  
ATOM   1501  CG2 ILE 0  96     -16.215   2.219  14.626  1.00  0.00      R00  C  
ATOM   1502  CG1 ILE 0  96     -16.800   3.633  12.594  1.00  0.00      R00  C  
ATOM   1503  CD1 ILE 0  96     -17.857   2.719  11.939  1.00  0.00      R00  C  
ATOM   1504  H   ILE 0  96     -13.868   3.707  11.777  1.00  0.00      R00  H  
ATOM   1505  HA  ILE 0  96     -15.064   4.870  13.991  1.00  0.00           H  
ATOM   1506  HB  ILE 0  96     -15.329   2.197  12.835  1.00  0.00           H  
ATOM   1507 HG21 ILE 0  96     -17.141   1.678  14.434  1.00  0.00           H  
ATOM   1508 HG22 ILE 0  96     -15.573   1.455  15.066  1.00  0.00           H  
ATOM   1509 HG23 ILE 0  96     -16.303   2.827  15.527  1.00  0.00           H  
ATOM   1510 HG13 ILE 0  96     -16.241   4.205  11.853  1.00  0.00           H  
ATOM   1511 HG12 ILE 0  96     -17.378   4.397  13.115  1.00  0.00           H  
ATOM   1512 HD11 ILE 0  96     -18.412   3.213  11.142  1.00  0.00           H  
ATOM   1513 HD12 ILE 0  96     -17.459   1.763  11.599  1.00  0.00           H  
ATOM   1514 HD13 ILE 0  96     -18.577   2.532  12.736  1.00  0.00           H  
ATOM   1515  N   THR 0  97     -12.501   2.883  14.841  1.00  0.00      R00  N  
ATOM   1516  CA  THR 0  97     -11.564   2.393  15.888  1.00  0.00      R00  C  
ATOM   1517  C   THR 0  97     -10.571   3.454  16.341  1.00  0.00      R00  C  
ATOM   1518  O   THR 0  97     -10.186   3.408  17.483  1.00  0.00      R00  O  
ATOM   1519  CB  THR 0  97     -10.875   1.113  15.304  1.00  0.00      R00  C  
ATOM   1520  OG1 THR 0  97     -11.925   0.127  15.069  1.00  0.00      R00  O  
ATOM   1521  CG2 THR 0  97      -9.963   0.435  16.352  1.00  0.00      R00  C  
ATOM   1522  H   THR 0  97     -12.278   2.622  13.891  1.00  0.00      R00  H  
ATOM   1523  HG1 THR 0  97     -12.471   0.452  14.348  1.00  0.00      R00  H  
ATOM   1524  HA  THR 0  97     -12.193   2.170  16.750  1.00  0.00           H  
ATOM   1525  HB  THR 0  97     -10.352   1.364  14.382  1.00  0.00           H  
ATOM   1526 HG21 THR 0  97     -10.519   0.486  17.288  1.00  0.00           H  
ATOM   1527 HG22 THR 0  97      -9.710  -0.618  16.236  1.00  0.00           H  
ATOM   1528 HG23 THR 0  97      -8.999   0.942  16.387  1.00  0.00           H  
ATOM   1529  N   MET 0  98     -10.364   4.506  15.572  1.00  0.00      R00  N  
ATOM   1530  CA  MET 0  98      -9.654   5.732  15.900  1.00  0.00      R00  C  
ATOM   1531  C   MET 0  98     -10.425   6.697  16.777  1.00  0.00      R00  C  
ATOM   1532  O   MET 0  98      -9.848   7.412  17.615  1.00  0.00      R00  O  
ATOM   1533  CB  MET 0  98      -9.274   6.546  14.572  1.00  0.00      R00  C  
ATOM   1534  CG  MET 0  98      -8.151   5.834  13.835  1.00  0.00      R00  C  
ATOM   1535  SD  MET 0  98      -8.020   6.603  12.267  1.00  0.00      R00  S  
ATOM   1536  CE  MET 0  98      -7.013   8.000  12.689  1.00  0.00      R00  C  
ATOM   1537  H   MET 0  98     -10.761   4.484  14.643  1.00  0.00      R00  H  
ATOM   1538  HA  MET 0  98      -8.711   5.571  16.423  1.00  0.00           H  
ATOM   1539  HB3 MET 0  98      -8.918   7.499  14.962  1.00  0.00           H  
ATOM   1540  HB2 MET 0  98     -10.204   6.689  14.023  1.00  0.00           H  
ATOM   1541  HG3 MET 0  98      -8.478   4.795  13.801  1.00  0.00           H  
ATOM   1542  HG2 MET 0  98      -7.248   5.958  14.432  1.00  0.00           H  
ATOM   1543  HE1 MET 0  98      -7.476   8.446  13.569  1.00  0.00           H  
ATOM   1544  HE2 MET 0  98      -6.000   7.710  12.969  1.00  0.00           H  
ATOM   1545  HE3 MET 0  98      -6.926   8.726  11.881  1.00  0.00           H  
ATOM   1546  N   SER 0  99     -11.705   6.872  16.442  1.00  0.00      R00  N  
ATOM   1547  CA  SER 0  99     -12.642   7.796  17.047  1.00  0.00      R00  C  
ATOM   1548  C   SER 0  99     -12.843   7.533  18.518  1.00  0.00      R00  C  
ATOM   1549  O   SER 0  99     -12.550   8.419  19.368  1.00  0.00      R00  O  
ATOM   1550  CB  SER 0  99     -13.984   7.649  16.178  1.00  0.00      R00  C  
ATOM   1551  OG  SER 0  99     -14.107   8.672  15.274  1.00  0.00      R00  O  
ATOM   1552  H   SER 0  99     -11.986   6.398  15.595  1.00  0.00      R00  H  
ATOM   1553  HG  SER 0  99     -13.388   8.618  14.640  1.00  0.00      R00  H  
ATOM   1554  HA  SER 0  99     -12.297   8.814  16.864  1.00  0.00           H  
ATOM   1555  HB3 SER 0  99     -14.893   7.513  16.764  1.00  0.00           H  
ATOM   1556  HB2 SER 0  99     -13.938   6.755  15.556  1.00  0.00           H  
ATOM   1557  N   VAL 0 100     -13.346   6.313  18.820  1.00  0.00      R00  N  
ATOM   1558  CA  VAL 0 100     -13.700   5.943  20.181  1.00  0.00      R00  C  
ATOM   1559  C   VAL 0 100     -12.464   5.605  21.052  1.00  0.00      R00  C  
ATOM   1560  O   VAL 0 100     -12.522   5.715  22.251  1.00  0.00      R00  O  
ATOM   1561  CB  VAL 0 100     -14.750   4.785  20.357  1.00  0.00      R00  C  
ATOM   1562  CG1 VAL 0 100     -16.179   5.081  19.807  1.00  0.00      R00  C  
ATOM   1563  CG2 VAL 0 100     -14.282   3.543  19.610  1.00  0.00      R00  C  
ATOM   1564  H   VAL 0 100     -13.493   5.665  18.060  1.00  0.00      R00  H  
ATOM   1565  HA  VAL 0 100     -14.024   6.856  20.681  1.00  0.00           H  
ATOM   1566  HB  VAL 0 100     -14.765   4.585  21.429  1.00  0.00           H  
ATOM   1567 HG11 VAL 0 100     -16.798   4.191  19.703  1.00  0.00           H  
ATOM   1568 HG12 VAL 0 100     -16.610   5.916  20.358  1.00  0.00           H  
ATOM   1569 HG13 VAL 0 100     -16.045   5.313  18.750  1.00  0.00           H  
ATOM   1570 HG21 VAL 0 100     -13.356   3.053  19.910  1.00  0.00           H  
ATOM   1571 HG22 VAL 0 100     -15.023   2.744  19.590  1.00  0.00           H  
ATOM   1572 HG23 VAL 0 100     -14.155   3.863  18.576  1.00  0.00           H  
ATOM   1573  N   ARG 0 101     -11.325   5.213  20.443  1.00  0.00      R00  N  
ATOM   1574  CA  ARG 0 101     -10.043   4.829  21.022  1.00  0.00      R00  C  
ATOM   1575  C   ARG 0 101     -10.227   3.597  21.882  1.00  0.00      R00  C  
ATOM   1576  O   ARG 0 101      -9.948   3.582  23.090  1.00  0.00      R00  O  
ATOM   1577  CB  ARG 0 101      -9.356   5.991  21.691  1.00  0.00      R00  C  
ATOM   1578  CG  ARG 0 101      -9.282   7.136  20.664  1.00  0.00      R00  C  
ATOM   1579  CD  ARG 0 101      -8.320   8.321  21.064  1.00  0.00      R00  C  
ATOM   1580  NE  ARG 0 101      -6.892   8.173  20.543  1.00  0.00      R00  N  
ATOM   1581  CZ  ARG 0 101      -5.795   8.820  20.994  1.00  0.00      R00  C  
ATOM   1582  NH1 ARG 0 101      -4.622   8.653  20.413  1.00  0.00      R00  N  
ATOM   1583  NH2 ARG 0 101      -5.906   9.806  21.907  1.00  0.00      R00  N1+
ATOM   1584  H   ARG 0 101     -11.393   4.985  19.461  1.00  0.00      R00  H  
ATOM   1585  HE  ARG 0 101      -6.795   7.633  19.695  1.00  0.00      R00  H  
ATOM   1586 HH11 ARG 0 101      -3.848   9.297  20.488  1.00  0.00      R00  H  
ATOM   1587 HH12 ARG 0 101      -4.388   7.935  19.743  1.00  0.00      R00  H  
ATOM   1588 HH21 ARG 0 101      -5.111  10.277  22.314  1.00  0.00      R00  H  
ATOM   1589 HH22 ARG 0 101      -6.748   9.924  22.452  1.00  0.00      R00  H  
ATOM   1590  HA  ARG 0 101      -9.494   4.414  20.177  1.00  0.00           H  
ATOM   1591  HB3 ARG 0 101      -8.332   5.720  21.946  1.00  0.00           H  
ATOM   1592  HB2 ARG 0 101      -9.776   6.308  22.646  1.00  0.00           H  
ATOM   1593  HG3 ARG 0 101     -10.248   7.543  20.364  1.00  0.00           H  
ATOM   1594  HG2 ARG 0 101      -8.892   6.734  19.729  1.00  0.00           H  
ATOM   1595  HD3 ARG 0 101      -8.290   8.154  22.140  1.00  0.00           H  
ATOM   1596  HD2 ARG 0 101      -8.725   9.325  20.929  1.00  0.00           H  
ATOM   1597  N   SER 0 102     -10.703   2.536  21.254  1.00  0.00      R00  N  
ATOM   1598  CA  SER 0 102     -10.959   1.254  21.768  1.00  0.00      R00  C  
ATOM   1599  C   SER 0 102     -11.345   0.385  20.550  1.00  0.00      R00  C  
ATOM   1600  O   SER 0 102     -11.596   0.895  19.464  1.00  0.00      R00  O  
ATOM   1601  CB  SER 0 102     -11.949   1.266  22.966  1.00  0.00      R00  C  
ATOM   1602  OG  SER 0 102     -13.266   1.660  22.654  1.00  0.00      R00  O  
ATOM   1603  H   SER 0 102     -10.876   2.500  20.260  1.00  0.00      R00  H  
ATOM   1604  HG  SER 0 102     -13.219   2.574  22.365  1.00  0.00      R00  H  
ATOM   1605  HA  SER 0 102     -10.070   0.768  22.169  1.00  0.00           H  
ATOM   1606  HB3 SER 0 102     -11.577   1.926  23.750  1.00  0.00           H  
ATOM   1607  HB2 SER 0 102     -11.992   0.233  23.311  1.00  0.00           H  
ATOM   1608  N   TRP 0 103     -11.584  -0.887  20.760  1.00  0.00      R00  N  
ATOM   1609  CA  TRP 0 103     -12.030  -1.792  19.658  1.00  0.00      R00  C  
ATOM   1610  C   TRP 0 103     -13.508  -2.136  20.023  1.00  0.00      R00  C  
ATOM   1611  O   TRP 0 103     -13.755  -2.918  20.938  1.00  0.00      R00  O  
ATOM   1612  CB  TRP 0 103     -11.077  -3.064  19.616  1.00  0.00      R00  C  
ATOM   1613  CG  TRP 0 103      -9.719  -2.722  19.076  1.00  0.00      R00  C  
ATOM   1614  CD2 TRP 0 103      -8.553  -2.187  19.833  1.00  0.00      R00  C  
ATOM   1615  CE2 TRP 0 103      -7.423  -2.157  18.950  1.00  0.00      R00  C  
ATOM   1616  CE3 TRP 0 103      -8.239  -1.799  21.187  1.00  0.00      R00  C  
ATOM   1617  CD1 TRP 0 103      -9.278  -2.903  17.805  1.00  0.00      R00  C  
ATOM   1618  NE1 TRP 0 103      -7.889  -2.689  17.773  1.00  0.00      R00  N  
ATOM   1619  CZ2 TRP 0 103      -6.126  -1.927  19.349  1.00  0.00      R00  C  
ATOM   1620  CZ3 TRP 0 103      -6.950  -1.527  21.666  1.00  0.00      R00  C  
ATOM   1621  CH2 TRP 0 103      -5.847  -1.525  20.707  1.00  0.00      R00  C  
ATOM   1622  H   TRP 0 103     -11.750  -1.385  21.623  1.00  0.00      R00  H  
ATOM   1623  HE1 TRP 0 103      -7.415  -2.931  16.915  1.00  0.00      R00  H  
ATOM   1624  HA  TRP 0 103     -12.007  -1.301  18.685  1.00  0.00           H  
ATOM   1625  HB3 TRP 0 103     -11.610  -3.871  19.113  1.00  0.00           H  
ATOM   1626  HB2 TRP 0 103     -10.910  -3.397  20.640  1.00  0.00           H  
ATOM   1627  HE3 TRP 0 103      -9.139  -1.744  21.782  1.00  0.00           H  
ATOM   1628  HD1 TRP 0 103      -9.905  -3.268  17.005  1.00  0.00           H  
ATOM   1629  HZ2 TRP 0 103      -5.301  -2.129  18.683  1.00  0.00           H  
ATOM   1630  HZ3 TRP 0 103      -6.669  -1.245  22.670  1.00  0.00           H  
ATOM   1631  HH2 TRP 0 103      -4.812  -1.466  21.009  1.00  0.00           H  
ATOM   1632  N   PRO 0 104     -14.484  -1.582  19.283  1.00  0.00      R00  N  
ATOM   1633  CA  PRO 0 104     -15.862  -1.730  19.719  1.00  0.00      R00  C  
ATOM   1634  C   PRO 0 104     -16.658  -3.007  19.280  1.00  0.00      R00  C  
ATOM   1635  O   PRO 0 104     -17.698  -3.250  19.940  1.00  0.00      R00  O  
ATOM   1636  CD  PRO 0 104     -14.322  -0.496  18.209  1.00  0.00      R00  C  
ATOM   1637  CB  PRO 0 104     -16.551  -0.556  19.029  1.00  0.00      R00  C  
ATOM   1638  CG  PRO 0 104     -15.764  -0.275  17.794  1.00  0.00      R00  C  
ATOM   1639  HD2 PRO 0 104     -13.638  -0.794  17.414  1.00  0.00           H  
ATOM   1640  HD3 PRO 0 104     -13.997   0.386  18.761  1.00  0.00           H  
ATOM   1641  HA  PRO 0 104     -15.908  -1.620  20.803  1.00  0.00           H  
ATOM   1642  HB3 PRO 0 104     -16.711   0.247  19.750  1.00  0.00           H  
ATOM   1643  HB2 PRO 0 104     -17.542  -0.772  18.630  1.00  0.00           H  
ATOM   1644  HG2 PRO 0 104     -15.962  -1.070  17.076  1.00  0.00           H  
ATOM   1645  HG3 PRO 0 104     -15.929   0.699  17.334  1.00  0.00           H  
ATOM   1646  N   PHE 0 105     -16.166  -3.812  18.297  1.00  0.00      R00  N  
ATOM   1647  CA  PHE 0 105     -16.934  -4.831  17.597  1.00  0.00      R00  C  
ATOM   1648  C   PHE 0 105     -16.806  -6.146  18.352  1.00  0.00      R00  C  
ATOM   1649  O   PHE 0 105     -15.882  -6.353  19.137  1.00  0.00      R00  O  
ATOM   1650  CB  PHE 0 105     -16.420  -5.037  16.185  1.00  0.00      R00  C  
ATOM   1651  CG  PHE 0 105     -16.320  -3.783  15.298  1.00  0.00      R00  C  
ATOM   1652  CD1 PHE 0 105     -15.163  -2.928  15.347  1.00  0.00      R00  C  
ATOM   1653  CD2 PHE 0 105     -17.520  -3.259  14.706  1.00  0.00      R00  C  
ATOM   1654  CE1 PHE 0 105     -15.220  -1.726  14.697  1.00  0.00      R00  C  
ATOM   1655  CE2 PHE 0 105     -17.480  -2.122  13.954  1.00  0.00      R00  C  
ATOM   1656  CZ  PHE 0 105     -16.294  -1.343  13.914  1.00  0.00      R00  C  
ATOM   1657  H   PHE 0 105     -15.357  -3.463  17.802  1.00  0.00      R00  H  
ATOM   1658  HA  PHE 0 105     -18.004  -4.637  17.673  1.00  0.00           H  
ATOM   1659  HB3 PHE 0 105     -17.098  -5.736  15.696  1.00  0.00           H  
ATOM   1660  HB2 PHE 0 105     -15.414  -5.449  16.275  1.00  0.00           H  
ATOM   1661  HD1 PHE 0 105     -14.247  -3.121  15.887  1.00  0.00           H  
ATOM   1662  HD2 PHE 0 105     -18.346  -3.952  14.637  1.00  0.00           H  
ATOM   1663  HE1 PHE 0 105     -14.370  -1.060  14.736  1.00  0.00           H  
ATOM   1664  HE2 PHE 0 105     -18.369  -1.797  13.434  1.00  0.00           H  
ATOM   1665  HZ  PHE 0 105     -16.264  -0.464  13.287  1.00  0.00           H  
ATOM   1666  N   GLY 0 106     -17.718  -7.165  18.192  1.00  0.00      R00  N  
ATOM   1667  CA  GLY 0 106     -17.676  -8.550  18.778  1.00  0.00      R00  C  
ATOM   1668  C   GLY 0 106     -16.539  -9.327  18.109  1.00  0.00      R00  C  
ATOM   1669  O   GLY 0 106     -15.955  -8.889  17.164  1.00  0.00      R00  O  
ATOM   1670  H   GLY 0 106     -18.482  -6.884  17.594  1.00  0.00      R00  H  
ATOM   1671  HA3 GLY 0 106     -18.666  -8.990  18.664  1.00  0.00           H  
ATOM   1672  HA2 GLY 0 106     -17.571  -8.461  19.859  1.00  0.00           H  
ATOM   1673  N   SER 0 107     -16.101 -10.381  18.764  1.00  0.00      R00  N  
ATOM   1674  CA  SER 0 107     -15.033 -11.346  18.307  1.00  0.00      R00  C  
ATOM   1675  C   SER 0 107     -15.090 -11.722  16.775  1.00  0.00      R00  C  
ATOM   1676  O   SER 0 107     -14.059 -11.827  16.146  1.00  0.00      R00  O  
ATOM   1677  CB  SER 0 107     -15.051 -12.526  19.335  1.00  0.00      R00  C  
ATOM   1678  OG  SER 0 107     -16.355 -13.127  19.089  1.00  0.00      R00  O  
ATOM   1679  H   SER 0 107     -16.465 -10.588  19.683  1.00  0.00      R00  H  
ATOM   1680  HG  SER 0 107     -16.944 -12.478  18.696  1.00  0.00      R00  H  
ATOM   1681  HA  SER 0 107     -14.133 -10.747  18.444  1.00  0.00           H  
ATOM   1682  HB3 SER 0 107     -15.191 -12.219  20.372  1.00  0.00           H  
ATOM   1683  HB2 SER 0 107     -14.199 -13.178  19.144  1.00  0.00           H  
ATOM   1684  N   PHE 0 108     -16.332 -11.890  16.253  1.00  0.00      R00  N  
ATOM   1685  CA  PHE 0 108     -16.645 -12.191  14.807  1.00  0.00      R00  C  
ATOM   1686  C   PHE 0 108     -15.850 -11.272  13.876  1.00  0.00      R00  C  
ATOM   1687  O   PHE 0 108     -15.362 -11.746  12.848  1.00  0.00      R00  O  
ATOM   1688  CB  PHE 0 108     -18.197 -11.996  14.601  1.00  0.00      R00  C  
ATOM   1689  CG  PHE 0 108     -18.783 -12.635  13.328  1.00  0.00      R00  C  
ATOM   1690  CD1 PHE 0 108     -19.359 -13.934  13.284  1.00  0.00      R00  C  
ATOM   1691  CD2 PHE 0 108     -18.657 -11.948  12.086  1.00  0.00      R00  C  
ATOM   1692  CE1 PHE 0 108     -19.830 -14.407  12.078  1.00  0.00      R00  C  
ATOM   1693  CE2 PHE 0 108     -19.253 -12.429  10.973  1.00  0.00      R00  C  
ATOM   1694  CZ  PHE 0 108     -19.785 -13.691  10.956  1.00  0.00      R00  C  
ATOM   1695  H   PHE 0 108     -17.081 -11.872  16.929  1.00  0.00      R00  H  
ATOM   1696  HA  PHE 0 108     -16.416 -13.237  14.603  1.00  0.00           H  
ATOM   1697  HB3 PHE 0 108     -18.400 -10.927  14.654  1.00  0.00           H  
ATOM   1698  HB2 PHE 0 108     -18.863 -12.374  15.376  1.00  0.00           H  
ATOM   1699  HD1 PHE 0 108     -19.434 -14.547  14.170  1.00  0.00           H  
ATOM   1700  HD2 PHE 0 108     -18.109 -11.017  12.118  1.00  0.00           H  
ATOM   1701  HE1 PHE 0 108     -20.248 -15.390  11.922  1.00  0.00           H  
ATOM   1702  HE2 PHE 0 108     -19.156 -11.750  10.139  1.00  0.00           H  
ATOM   1703  HZ  PHE 0 108     -20.098 -14.037   9.982  1.00  0.00           H  
ATOM   1704  N   PHE 0 109     -15.764 -10.008  14.241  1.00  0.00      R00  N  
ATOM   1705  CA  PHE 0 109     -15.144  -8.930  13.440  1.00  0.00      R00  C  
ATOM   1706  C   PHE 0 109     -13.602  -9.057  13.407  1.00  0.00      R00  C  
ATOM   1707  O   PHE 0 109     -12.998  -8.538  12.471  1.00  0.00      R00  O  
ATOM   1708  CB  PHE 0 109     -15.603  -7.551  13.862  1.00  0.00      R00  C  
ATOM   1709  CG  PHE 0 109     -17.016  -7.307  13.563  1.00  0.00      R00  C  
ATOM   1710  CD1 PHE 0 109     -17.335  -6.526  12.477  1.00  0.00      R00  C  
ATOM   1711  CD2 PHE 0 109     -18.016  -7.773  14.469  1.00  0.00      R00  C  
ATOM   1712  CE1 PHE 0 109     -18.656  -6.089  12.304  1.00  0.00      R00  C  
ATOM   1713  CE2 PHE 0 109     -19.356  -7.457  14.177  1.00  0.00      R00  C  
ATOM   1714  CZ  PHE 0 109     -19.598  -6.538  13.223  1.00  0.00      R00  C  
ATOM   1715  H   PHE 0 109     -15.983  -9.800  15.205  1.00  0.00      R00  H  
ATOM   1716  HA  PHE 0 109     -15.377  -8.941  12.376  1.00  0.00           H  
ATOM   1717  HB3 PHE 0 109     -14.977  -6.763  13.444  1.00  0.00           H  
ATOM   1718  HB2 PHE 0 109     -15.504  -7.363  14.932  1.00  0.00           H  
ATOM   1719  HD1 PHE 0 109     -16.553  -6.163  11.827  1.00  0.00           H  
ATOM   1720  HD2 PHE 0 109     -17.807  -8.460  15.275  1.00  0.00           H  
ATOM   1721  HE1 PHE 0 109     -18.892  -5.403  11.503  1.00  0.00           H  
ATOM   1722  HE2 PHE 0 109     -20.117  -7.821  14.851  1.00  0.00           H  
ATOM   1723  HZ  PHE 0 109     -20.615  -6.174  13.246  1.00  0.00           H  
ATOM   1724  N   CYS 0 110     -13.046  -9.674  14.462  1.00  0.00      R00  N  
ATOM   1725  CA  CYS 0 110     -11.584  -9.967  14.715  1.00  0.00      R00  C  
ATOM   1726  C   CYS 0 110     -11.218 -11.137  13.785  1.00  0.00      R00  C  
ATOM   1727  O   CYS 0 110     -10.258 -10.999  13.052  1.00  0.00      R00  O  
ATOM   1728  CB  CYS 0 110     -11.218 -10.215  16.173  1.00  0.00      R00  C  
ATOM   1729  SG  CYS 0 110      -9.414 -10.631  16.468  1.00  0.00      R00  S  
ATOM   1730  H   CYS 0 110     -13.664  -9.968  15.205  1.00  0.00      R00  H  
ATOM   1731  HB2 CYS 0 110     -11.664  -9.547  16.909  1.00  0.00           H  
ATOM   1732  HB3 CYS 0 110     -11.617 -11.218  16.325  1.00  0.00           H  
ATOM   1733  HA  CYS 0 110     -11.112  -9.018  14.462  1.00  0.00           H  
ATOM   1734  N   LYS 0 111     -12.076 -12.176  13.700  1.00  0.00      R00  N  
ATOM   1735  CA  LYS 0 111     -11.833 -13.303  12.866  1.00  0.00      R00  C  
ATOM   1736  C   LYS 0 111     -12.025 -12.969  11.396  1.00  0.00      R00  C  
ATOM   1737  O   LYS 0 111     -11.138 -13.398  10.619  1.00  0.00      R00  O  
ATOM   1738  CB  LYS 0 111     -12.870 -14.415  13.221  1.00  0.00      R00  C  
ATOM   1739  CG  LYS 0 111     -12.822 -14.987  14.585  1.00  0.00      R00  C  
ATOM   1740  CD  LYS 0 111     -11.667 -16.045  14.817  1.00  0.00      R00  C  
ATOM   1741  CE  LYS 0 111     -11.651 -16.537  16.288  1.00  0.00      R00  C  
ATOM   1742  NZ  LYS 0 111     -10.744 -17.689  16.468  1.00  0.00      R00  N1+
ATOM   1743  H   LYS 0 111     -12.915 -12.076  14.253  1.00  0.00      R00  H  
ATOM   1744  HZ1 LYS 0 111     -11.051 -18.445  15.872  1.00  0.00      R00  H  
ATOM   1745  HZ2 LYS 0 111      -9.814 -17.325  16.314  1.00  0.00      R00  H  
ATOM   1746  HZ3 LYS 0 111     -10.780 -18.035  17.416  1.00  0.00      R00  H  
ATOM   1747  HA  LYS 0 111     -10.823 -13.684  13.017  1.00  0.00           H  
ATOM   1748  HB3 LYS 0 111     -12.915 -15.204  12.471  1.00  0.00           H  
ATOM   1749  HB2 LYS 0 111     -13.829 -13.905  13.122  1.00  0.00           H  
ATOM   1750  HG3 LYS 0 111     -13.782 -15.489  14.709  1.00  0.00           H  
ATOM   1751  HG2 LYS 0 111     -12.879 -14.129  15.256  1.00  0.00           H  
ATOM   1752  HD3 LYS 0 111     -10.721 -15.599  14.512  1.00  0.00           H  
ATOM   1753  HD2 LYS 0 111     -11.888 -16.946  14.245  1.00  0.00           H  
ATOM   1754  HE3 LYS 0 111     -12.658 -16.665  16.685  1.00  0.00           H  
ATOM   1755  HE2 LYS 0 111     -11.215 -15.753  16.908  1.00  0.00           H  
ATOM   1756  N   ALA 0 112     -13.016 -12.072  11.123  1.00  0.00      R00  N  
ATOM   1757  CA  ALA 0 112     -13.277 -11.367   9.830  1.00  0.00      R00  C  
ATOM   1758  C   ALA 0 112     -11.952 -10.737   9.304  1.00  0.00      R00  C  
ATOM   1759  O   ALA 0 112     -11.427 -11.163   8.288  1.00  0.00      R00  O  
ATOM   1760  CB  ALA 0 112     -14.483 -10.429   9.750  1.00  0.00      R00  C  
ATOM   1761  H   ALA 0 112     -13.408 -11.677  11.966  1.00  0.00      R00  H  
ATOM   1762  HA  ALA 0 112     -13.508 -12.175   9.136  1.00  0.00           H  
ATOM   1763  HB1 ALA 0 112     -14.206  -9.505  10.257  1.00  0.00           H  
ATOM   1764  HB2 ALA 0 112     -14.848 -10.375   8.724  1.00  0.00           H  
ATOM   1765  HB3 ALA 0 112     -15.261 -10.918  10.337  1.00  0.00           H  
ATOM   1766  N   TYR 0 113     -11.480  -9.747  10.052  1.00  0.00      R00  N  
ATOM   1767  CA  TYR 0 113     -10.242  -8.976   9.712  1.00  0.00      R00  C  
ATOM   1768  C   TYR 0 113      -8.940  -9.803   9.460  1.00  0.00      R00  C  
ATOM   1769  O   TYR 0 113      -8.123  -9.350   8.679  1.00  0.00      R00  O  
ATOM   1770  CB  TYR 0 113     -10.037  -7.922  10.833  1.00  0.00      R00  C  
ATOM   1771  CG  TYR 0 113      -8.770  -7.163  11.221  1.00  0.00      R00  C  
ATOM   1772  CD1 TYR 0 113      -8.023  -7.662  12.314  1.00  0.00      R00  C  
ATOM   1773  CE1 TYR 0 113      -6.792  -7.114  12.564  1.00  0.00      R00  C  
ATOM   1774  CD2 TYR 0 113      -8.368  -6.024  10.478  1.00  0.00      R00  C  
ATOM   1775  CE2 TYR 0 113      -7.131  -5.364  10.868  1.00  0.00      R00  C  
ATOM   1776  CZ  TYR 0 113      -6.335  -5.907  11.979  1.00  0.00      R00  C  
ATOM   1777  OH  TYR 0 113      -5.126  -5.418  12.340  1.00  0.00      R00  O  
ATOM   1778  H   TYR 0 113     -11.997  -9.351  10.823  1.00  0.00      R00  H  
ATOM   1779  HH  TYR 0 113      -4.892  -4.577  11.941  1.00  0.00      R00  H  
ATOM   1780  HA  TYR 0 113     -10.454  -8.507   8.752  1.00  0.00           H  
ATOM   1781  HB3 TYR 0 113     -10.347  -8.394  11.766  1.00  0.00           H  
ATOM   1782  HB2 TYR 0 113     -10.811  -7.179  10.639  1.00  0.00           H  
ATOM   1783  HD1 TYR 0 113      -8.257  -8.597  12.803  1.00  0.00           H  
ATOM   1784  HE1 TYR 0 113      -6.206  -7.569  13.349  1.00  0.00           H  
ATOM   1785  HD2 TYR 0 113      -8.804  -5.606   9.583  1.00  0.00           H  
ATOM   1786  HE2 TYR 0 113      -6.717  -4.495  10.379  1.00  0.00           H  
ATOM   1787  N   MET 0 114      -8.743 -10.966  10.142  1.00  0.00      R00  N  
ATOM   1788  CA  MET 0 114      -7.660 -11.913   9.898  1.00  0.00      R00  C  
ATOM   1789  C   MET 0 114      -7.657 -12.530   8.500  1.00  0.00      R00  C  
ATOM   1790  O   MET 0 114      -6.562 -12.754   7.921  1.00  0.00      R00  O  
ATOM   1791  CB  MET 0 114      -7.681 -13.013  10.962  1.00  0.00      R00  C  
ATOM   1792  CG  MET 0 114      -7.335 -12.399  12.345  1.00  0.00      R00  C  
ATOM   1793  SD  MET 0 114      -7.103 -13.727  13.586  1.00  0.00      R00  S  
ATOM   1794  CE  MET 0 114      -6.042 -13.105  14.850  1.00  0.00      R00  C  
ATOM   1795  H   MET 0 114      -9.458 -11.268  10.789  1.00  0.00      R00  H  
ATOM   1796  HA  MET 0 114      -6.680 -11.441   9.828  1.00  0.00           H  
ATOM   1797  HB3 MET 0 114      -7.116 -13.906  10.696  1.00  0.00           H  
ATOM   1798  HB2 MET 0 114      -8.695 -13.376  11.128  1.00  0.00           H  
ATOM   1799  HG3 MET 0 114      -7.969 -11.586  12.699  1.00  0.00           H  
ATOM   1800  HG2 MET 0 114      -6.357 -11.946  12.182  1.00  0.00           H  
ATOM   1801  HE1 MET 0 114      -6.513 -12.237  15.311  1.00  0.00           H  
ATOM   1802  HE2 MET 0 114      -5.912 -13.892  15.593  1.00  0.00           H  
ATOM   1803  HE3 MET 0 114      -5.088 -12.806  14.416  1.00  0.00           H  
ATOM   1804  N   ILE 0 115      -8.808 -12.801   7.865  1.00  0.00      R00  N  
ATOM   1805  CA  ILE 0 115      -8.967 -13.704   6.690  1.00  0.00      R00  C  
ATOM   1806  C   ILE 0 115      -9.527 -12.981   5.449  1.00  0.00      R00  C  
ATOM   1807  O   ILE 0 115      -9.206 -13.302   4.325  1.00  0.00      R00  O  
ATOM   1808  CB  ILE 0 115      -9.830 -14.975   7.076  1.00  0.00      R00  C  
ATOM   1809  CG2 ILE 0 115     -11.333 -14.688   7.041  1.00  0.00      R00  C  
ATOM   1810  CG1 ILE 0 115      -9.507 -16.126   6.125  1.00  0.00      R00  C  
ATOM   1811  CD1 ILE 0 115      -9.924 -17.495   6.682  1.00  0.00      R00  C  
ATOM   1812  H   ILE 0 115      -9.629 -12.751   8.452  1.00  0.00      R00  H  
ATOM   1813  HA  ILE 0 115      -7.964 -13.980   6.364  1.00  0.00           H  
ATOM   1814  HB  ILE 0 115      -9.671 -15.275   8.112  1.00  0.00           H  
ATOM   1815 HG21 ILE 0 115     -11.731 -14.493   6.046  1.00  0.00           H  
ATOM   1816 HG22 ILE 0 115     -11.813 -15.607   7.379  1.00  0.00           H  
ATOM   1817 HG23 ILE 0 115     -11.529 -13.853   7.713  1.00  0.00           H  
ATOM   1818 HG13 ILE 0 115      -8.435 -16.202   5.941  1.00  0.00           H  
ATOM   1819 HG12 ILE 0 115      -9.822 -16.071   5.083  1.00  0.00           H  
ATOM   1820 HD11 ILE 0 115      -9.013 -18.078   6.814  1.00  0.00           H  
ATOM   1821 HD12 ILE 0 115     -10.391 -17.340   7.655  1.00  0.00           H  
ATOM   1822 HD13 ILE 0 115     -10.553 -18.108   6.037  1.00  0.00           H  
ATOM   1823  N   SER 0 116     -10.112 -11.821   5.758  1.00  0.00      R00  N  
ATOM   1824  CA  SER 0 116     -10.585 -10.871   4.758  1.00  0.00      R00  C  
ATOM   1825  C   SER 0 116      -9.461  -9.802   4.562  1.00  0.00      R00  C  
ATOM   1826  O   SER 0 116      -8.640 -10.013   3.649  1.00  0.00      R00  O  
ATOM   1827  CB  SER 0 116     -11.983 -10.294   5.026  1.00  0.00      R00  C  
ATOM   1828  OG  SER 0 116     -12.039  -9.592   6.239  1.00  0.00      R00  O  
ATOM   1829  H   SER 0 116     -10.135 -11.492   6.713  1.00  0.00      R00  H  
ATOM   1830  HG  SER 0 116     -11.739 -10.187   6.930  1.00  0.00      R00  H  
ATOM   1831  HA  SER 0 116     -10.731 -11.424   3.830  1.00  0.00           H  
ATOM   1832  HB3 SER 0 116     -12.663 -11.145   4.995  1.00  0.00           H  
ATOM   1833  HB2 SER 0 116     -12.352  -9.613   4.260  1.00  0.00           H  
ATOM   1834  N   THR 0 117      -9.452  -8.702   5.298  1.00  0.00      R00  N  
ATOM   1835  CA  THR 0 117      -8.656  -7.559   5.090  1.00  0.00      R00  C  
ATOM   1836  C   THR 0 117      -7.155  -7.848   5.388  1.00  0.00      R00  C  
ATOM   1837  O   THR 0 117      -6.338  -7.473   4.591  1.00  0.00      R00  O  
ATOM   1838  CB  THR 0 117      -8.969  -6.416   5.994  1.00  0.00      R00  C  
ATOM   1839  OG1 THR 0 117      -9.345  -6.914   7.190  1.00  0.00      R00  O  
ATOM   1840  CG2 THR 0 117     -10.149  -5.709   5.443  1.00  0.00      R00  C  
ATOM   1841  H   THR 0 117     -10.213  -8.531   5.940  1.00  0.00      R00  H  
ATOM   1842  HG1 THR 0 117      -8.543  -7.178   7.648  1.00  0.00      R00  H  
ATOM   1843  HA  THR 0 117      -8.794  -7.258   4.052  1.00  0.00           H  
ATOM   1844  HB  THR 0 117      -8.164  -5.681   5.974  1.00  0.00           H  
ATOM   1845 HG21 THR 0 117     -10.464  -4.834   6.012  1.00  0.00           H  
ATOM   1846 HG22 THR 0 117      -9.771  -5.402   4.468  1.00  0.00           H  
ATOM   1847 HG23 THR 0 117     -11.091  -6.234   5.285  1.00  0.00           H  
ATOM   1848  N   GLY 0 118      -6.908  -8.775   6.358  1.00  0.00      R00  N  
ATOM   1849  CA  GLY 0 118      -5.570  -9.258   6.773  1.00  0.00      R00  C  
ATOM   1850  C   GLY 0 118      -4.883  -9.939   5.591  1.00  0.00      R00  C  
ATOM   1851  O   GLY 0 118      -3.682  -9.682   5.378  1.00  0.00      R00  O  
ATOM   1852  H   GLY 0 118      -7.626  -8.902   7.057  1.00  0.00      R00  H  
ATOM   1853  HA3 GLY 0 118      -5.594 -10.023   7.548  1.00  0.00           H  
ATOM   1854  HA2 GLY 0 118      -4.977  -8.463   7.225  1.00  0.00           H  
ATOM   1855  N   ILE 0 119      -5.616 -10.742   4.689  1.00  0.00      R00  N  
ATOM   1856  CA  ILE 0 119      -5.001 -11.494   3.575  1.00  0.00      R00  C  
ATOM   1857  C   ILE 0 119      -5.003 -10.585   2.322  1.00  0.00      R00  C  
ATOM   1858  O   ILE 0 119      -4.122 -10.750   1.450  1.00  0.00      R00  O  
ATOM   1859  CB  ILE 0 119      -5.706 -12.917   3.319  1.00  0.00      R00  C  
ATOM   1860  CG2 ILE 0 119      -5.082 -13.711   2.083  1.00  0.00      R00  C  
ATOM   1861  CG1 ILE 0 119      -5.647 -13.895   4.512  1.00  0.00      R00  C  
ATOM   1862  CD1 ILE 0 119      -6.390 -15.182   4.303  1.00  0.00      R00  C  
ATOM   1863  H   ILE 0 119      -6.600 -10.913   4.845  1.00  0.00      R00  H  
ATOM   1864  HA  ILE 0 119      -3.978 -11.650   3.917  1.00  0.00           H  
ATOM   1865  HB  ILE 0 119      -6.738 -12.847   2.974  1.00  0.00           H  
ATOM   1866 HG21 ILE 0 119      -5.155 -13.081   1.196  1.00  0.00           H  
ATOM   1867 HG22 ILE 0 119      -4.041 -13.857   2.373  1.00  0.00           H  
ATOM   1868 HG23 ILE 0 119      -5.499 -14.675   1.792  1.00  0.00           H  
ATOM   1869 HG13 ILE 0 119      -5.787 -13.526   5.528  1.00  0.00           H  
ATOM   1870 HG12 ILE 0 119      -4.655 -14.334   4.614  1.00  0.00           H  
ATOM   1871 HD11 ILE 0 119      -5.905 -15.856   3.597  1.00  0.00           H  
ATOM   1872 HD12 ILE 0 119      -6.396 -15.848   5.166  1.00  0.00           H  
ATOM   1873 HD13 ILE 0 119      -7.432 -15.028   4.022  1.00  0.00           H  
ATOM   1874  N   ASN 0 120      -5.890  -9.582   2.279  1.00  0.00      R00  N  
ATOM   1875  CA  ASN 0 120      -5.971  -8.592   1.227  1.00  0.00      R00  C  
ATOM   1876  C   ASN 0 120      -4.741  -7.591   1.350  1.00  0.00      R00  C  
ATOM   1877  O   ASN 0 120      -4.335  -7.072   0.333  1.00  0.00      R00  O  
ATOM   1878  CB  ASN 0 120      -7.325  -7.883   1.333  1.00  0.00      R00  C  
ATOM   1879  CG  ASN 0 120      -8.382  -8.459   0.359  1.00  0.00      R00  C  
ATOM   1880  OD1 ASN 0 120      -8.462  -8.087  -0.756  1.00  0.00      R00  O  
ATOM   1881  ND2 ASN 0 120      -9.084  -9.452   0.854  1.00  0.00      R00  N  
ATOM   1882  H   ASN 0 120      -6.356  -9.390   3.154  1.00  0.00      R00  H  
ATOM   1883 HD21 ASN 0 120      -9.711  -9.955   0.243  1.00  0.00      R00  H  
ATOM   1884 HD22 ASN 0 120      -9.038  -9.819   1.794  1.00  0.00      R00  H  
ATOM   1885  HA  ASN 0 120      -5.792  -9.026   0.243  1.00  0.00           H  
ATOM   1886  HB3 ASN 0 120      -7.240  -6.810   1.161  1.00  0.00           H  
ATOM   1887  HB2 ASN 0 120      -7.687  -7.713   2.347  1.00  0.00           H  
ATOM   1888  N   GLN 0 121      -4.303  -7.283   2.541  1.00  0.00      R00  N  
ATOM   1889  CA  GLN 0 121      -3.297  -6.212   2.772  1.00  0.00      R00  C  
ATOM   1890  C   GLN 0 121      -1.870  -6.614   2.293  1.00  0.00      R00  C  
ATOM   1891  O   GLN 0 121      -1.168  -5.858   1.603  1.00  0.00      R00  O  
ATOM   1892  CB  GLN 0 121      -3.337  -6.022   4.388  1.00  0.00      R00  C  
ATOM   1893  CG  GLN 0 121      -2.314  -5.065   4.985  1.00  0.00      R00  C  
ATOM   1894  CD  GLN 0 121      -2.453  -3.652   4.483  1.00  0.00      R00  C  
ATOM   1895  OE1 GLN 0 121      -2.558  -3.414   3.272  1.00  0.00      R00  O  
ATOM   1896  NE2 GLN 0 121      -2.545  -2.735   5.391  1.00  0.00      R00  N  
ATOM   1897  H   GLN 0 121      -4.762  -7.593   3.385  1.00  0.00      R00  H  
ATOM   1898 HE21 GLN 0 121      -2.796  -1.774   5.205  1.00  0.00      R00  H  
ATOM   1899 HE22 GLN 0 121      -2.439  -3.118   6.319  1.00  0.00      R00  H  
ATOM   1900  HA  GLN 0 121      -3.661  -5.308   2.284  1.00  0.00           H  
ATOM   1901  HB3 GLN 0 121      -3.160  -6.993   4.849  1.00  0.00           H  
ATOM   1902  HB2 GLN 0 121      -4.321  -5.711   4.739  1.00  0.00           H  
ATOM   1903  HG3 GLN 0 121      -1.327  -5.455   4.735  1.00  0.00           H  
ATOM   1904  HG2 GLN 0 121      -2.329  -5.187   6.068  1.00  0.00           H  
ATOM   1905  N   PHE 0 122      -1.642  -7.955   2.344  1.00  0.00      R00  N  
ATOM   1906  CA  PHE 0 122      -0.430  -8.484   1.678  1.00  0.00      R00  C  
ATOM   1907  C   PHE 0 122      -0.692  -8.676   0.238  1.00  0.00      R00  C  
ATOM   1908  O   PHE 0 122       0.204  -8.432  -0.573  1.00  0.00      R00  O  
ATOM   1909  CB  PHE 0 122      -0.071  -9.832   2.228  1.00  0.00      R00  C  
ATOM   1910  CG  PHE 0 122       0.314  -9.998   3.715  1.00  0.00      R00  C  
ATOM   1911  CD1 PHE 0 122      -0.359 -10.890   4.574  1.00  0.00      R00  C  
ATOM   1912  CD2 PHE 0 122       1.381  -9.223   4.211  1.00  0.00      R00  C  
ATOM   1913  CE1 PHE 0 122       0.130 -11.151   5.809  1.00  0.00      R00  C  
ATOM   1914  CE2 PHE 0 122       1.834  -9.490   5.515  1.00  0.00      R00  C  
ATOM   1915  CZ  PHE 0 122       1.225 -10.517   6.285  1.00  0.00      R00  C  
ATOM   1916  H   PHE 0 122      -2.369  -8.607   2.602  1.00  0.00      R00  H  
ATOM   1917  HA  PHE 0 122       0.438  -7.830   1.762  1.00  0.00           H  
ATOM   1918  HB3 PHE 0 122       0.655 -10.319   1.577  1.00  0.00           H  
ATOM   1919  HB2 PHE 0 122      -1.012 -10.372   2.127  1.00  0.00           H  
ATOM   1920  HD1 PHE 0 122      -1.173 -11.466   4.160  1.00  0.00           H  
ATOM   1921  HD2 PHE 0 122       1.781  -8.550   3.466  1.00  0.00           H  
ATOM   1922  HE1 PHE 0 122      -0.357 -11.988   6.287  1.00  0.00           H  
ATOM   1923  HE2 PHE 0 122       2.696  -9.019   5.963  1.00  0.00           H  
ATOM   1924  HZ  PHE 0 122       1.667 -10.773   7.236  1.00  0.00           H  
ATOM   1925  N   THR 0 123      -1.895  -9.187  -0.123  1.00  0.00      R00  N  
ATOM   1926  CA  THR 0 123      -2.197  -9.423  -1.521  1.00  0.00      R00  C  
ATOM   1927  C   THR 0 123      -2.304  -8.147  -2.336  1.00  0.00      R00  C  
ATOM   1928  O   THR 0 123      -1.925  -8.227  -3.519  1.00  0.00      R00  O  
ATOM   1929  CB  THR 0 123      -3.441 -10.351  -1.753  1.00  0.00      R00  C  
ATOM   1930  OG1 THR 0 123      -3.348 -11.571  -0.990  1.00  0.00      R00  O  
ATOM   1931  CG2 THR 0 123      -3.644 -10.804  -3.190  1.00  0.00      R00  C  
ATOM   1932  H   THR 0 123      -2.653  -9.252   0.541  1.00  0.00      R00  H  
ATOM   1933  HG1 THR 0 123      -3.485 -11.432  -0.050  1.00  0.00      R00  H  
ATOM   1934  HA  THR 0 123      -1.336  -9.938  -1.948  1.00  0.00           H  
ATOM   1935  HB  THR 0 123      -4.340  -9.801  -1.475  1.00  0.00           H  
ATOM   1936 HG21 THR 0 123      -3.414 -10.104  -3.992  1.00  0.00           H  
ATOM   1937 HG22 THR 0 123      -3.001 -11.643  -3.456  1.00  0.00           H  
ATOM   1938 HG23 THR 0 123      -4.685 -11.011  -3.439  1.00  0.00           H  
ATOM   1939  N   SER 0 124      -2.806  -7.045  -1.832  1.00  0.00      R00  N  
ATOM   1940  CA  SER 0 124      -2.830  -5.723  -2.530  1.00  0.00      R00  C  
ATOM   1941  C   SER 0 124      -1.391  -5.146  -2.858  1.00  0.00      R00  C  
ATOM   1942  O   SER 0 124      -1.165  -4.716  -3.982  1.00  0.00      R00  O  
ATOM   1943  CB  SER 0 124      -3.762  -4.789  -1.682  1.00  0.00      R00  C  
ATOM   1944  OG  SER 0 124      -4.000  -3.509  -2.210  1.00  0.00      R00  O  
ATOM   1945  H   SER 0 124      -3.402  -7.070  -1.017  1.00  0.00      R00  H  
ATOM   1946  HG  SER 0 124      -4.447  -3.695  -3.038  1.00  0.00      R00  H  
ATOM   1947  HA  SER 0 124      -3.411  -5.899  -3.435  1.00  0.00           H  
ATOM   1948  HB3 SER 0 124      -3.445  -4.720  -0.641  1.00  0.00           H  
ATOM   1949  HB2 SER 0 124      -4.752  -5.245  -1.675  1.00  0.00           H  
ATOM   1950  N   SER 0 125      -0.446  -5.467  -1.896  1.00  0.00      R00  N  
ATOM   1951  CA  SER 0 125       0.929  -5.204  -2.069  1.00  0.00      R00  C  
ATOM   1952  C   SER 0 125       1.516  -6.066  -3.201  1.00  0.00      R00  C  
ATOM   1953  O   SER 0 125       2.217  -5.496  -4.067  1.00  0.00      R00  O  
ATOM   1954  CB  SER 0 125       1.588  -5.393  -0.705  1.00  0.00      R00  C  
ATOM   1955  OG  SER 0 125       2.826  -4.758  -0.794  1.00  0.00      R00  O  
ATOM   1956  H   SER 0 125      -0.776  -5.786  -0.996  1.00  0.00      R00  H  
ATOM   1957  HG  SER 0 125       3.279  -4.859   0.047  1.00  0.00      R00  H  
ATOM   1958  HA  SER 0 125       1.055  -4.175  -2.407  1.00  0.00           H  
ATOM   1959  HB3 SER 0 125       1.814  -6.433  -0.470  1.00  0.00           H  
ATOM   1960  HB2 SER 0 125       1.144  -4.910   0.165  1.00  0.00           H  
ATOM   1961  N   ILE 0 126       1.222  -7.401  -3.306  1.00  0.00      R00  N  
ATOM   1962  CA  ILE 0 126       1.617  -8.313  -4.390  1.00  0.00      R00  C  
ATOM   1963  C   ILE 0 126       0.914  -7.934  -5.745  1.00  0.00      R00  C  
ATOM   1964  O   ILE 0 126       1.648  -7.621  -6.697  1.00  0.00      R00  O  
ATOM   1965  CB  ILE 0 126       1.475  -9.786  -3.873  1.00  0.00      R00  C  
ATOM   1966  CG2 ILE 0 126       1.783 -10.769  -5.028  1.00  0.00      R00  C  
ATOM   1967  CG1 ILE 0 126       2.307  -9.975  -2.634  1.00  0.00      R00  C  
ATOM   1968  CD1 ILE 0 126       1.649 -11.178  -1.816  1.00  0.00      R00  C  
ATOM   1969  H   ILE 0 126       0.855  -7.893  -2.504  1.00  0.00      R00  H  
ATOM   1970  HA  ILE 0 126       2.688  -8.111  -4.413  1.00  0.00           H  
ATOM   1971  HB  ILE 0 126       0.431  -9.921  -3.589  1.00  0.00           H  
ATOM   1972 HG21 ILE 0 126       2.149 -11.715  -4.628  1.00  0.00           H  
ATOM   1973 HG22 ILE 0 126       0.870 -10.843  -5.619  1.00  0.00           H  
ATOM   1974 HG23 ILE 0 126       2.573 -10.497  -5.728  1.00  0.00           H  
ATOM   1975 HG13 ILE 0 126       2.473  -9.147  -1.945  1.00  0.00           H  
ATOM   1976 HG12 ILE 0 126       3.329 -10.183  -2.951  1.00  0.00           H  
ATOM   1977 HD11 ILE 0 126       1.944 -12.154  -2.201  1.00  0.00           H  
ATOM   1978 HD12 ILE 0 126       2.139 -11.208  -0.842  1.00  0.00           H  
ATOM   1979 HD13 ILE 0 126       0.575 -11.073  -1.664  1.00  0.00           H  
ATOM   1980  N   PHE 0 127      -0.378  -7.673  -5.736  1.00  0.00      R00  N  
ATOM   1981  CA  PHE 0 127      -1.141  -7.140  -6.856  1.00  0.00      R00  C  
ATOM   1982  C   PHE 0 127      -0.726  -5.841  -7.586  1.00  0.00      R00  C  
ATOM   1983  O   PHE 0 127      -0.715  -5.931  -8.831  1.00  0.00      R00  O  
ATOM   1984  CB  PHE 0 127      -2.528  -6.947  -6.394  1.00  0.00      R00  C  
ATOM   1985  CG  PHE 0 127      -3.555  -8.039  -6.653  1.00  0.00      R00  C  
ATOM   1986  CD1 PHE 0 127      -3.690  -8.790  -7.878  1.00  0.00      R00  C  
ATOM   1987  CD2 PHE 0 127      -4.445  -8.236  -5.599  1.00  0.00      R00  C  
ATOM   1988  CE1 PHE 0 127      -4.524  -9.827  -7.891  1.00  0.00      R00  C  
ATOM   1989  CE2 PHE 0 127      -5.450  -9.179  -5.792  1.00  0.00      R00  C  
ATOM   1990  CZ  PHE 0 127      -5.435 -10.045  -6.852  1.00  0.00      R00  C  
ATOM   1991  H   PHE 0 127      -0.871  -7.908  -4.886  1.00  0.00      R00  H  
ATOM   1992  HA  PHE 0 127      -1.112  -7.910  -7.626  1.00  0.00           H  
ATOM   1993  HB3 PHE 0 127      -3.027  -6.184  -6.993  1.00  0.00           H  
ATOM   1994  HB2 PHE 0 127      -2.635  -6.609  -5.363  1.00  0.00           H  
ATOM   1995  HD1 PHE 0 127      -2.951  -8.561  -8.631  1.00  0.00           H  
ATOM   1996  HD2 PHE 0 127      -4.430  -7.679  -4.673  1.00  0.00           H  
ATOM   1997  HE1 PHE 0 127      -4.493 -10.403  -8.804  1.00  0.00           H  
ATOM   1998  HE2 PHE 0 127      -6.126  -9.289  -4.956  1.00  0.00           H  
ATOM   1999  HZ  PHE 0 127      -6.186 -10.819  -6.914  1.00  0.00           H  
ATOM   2000  N   LEU 0 128      -0.232  -4.745  -6.949  1.00  0.00      R00  N  
ATOM   2001  CA  LEU 0 128       0.308  -3.694  -7.779  1.00  0.00      R00  C  
ATOM   2002  C   LEU 0 128       1.689  -4.096  -8.402  1.00  0.00      R00  C  
ATOM   2003  O   LEU 0 128       2.025  -3.727  -9.593  1.00  0.00      R00  O  
ATOM   2004  CB  LEU 0 128       0.379  -2.372  -6.934  1.00  0.00      R00  C  
ATOM   2005  CG  LEU 0 128       1.064  -1.109  -7.559  1.00  0.00      R00  C  
ATOM   2006  CD1 LEU 0 128       0.337  -0.661  -8.812  1.00  0.00      R00  C  
ATOM   2007  CD2 LEU 0 128       1.177   0.064  -6.612  1.00  0.00      R00  C  
ATOM   2008  H   LEU 0 128      -0.304  -4.646  -5.946  1.00  0.00      R00  H  
ATOM   2009  HA  LEU 0 128      -0.420  -3.548  -8.576  1.00  0.00           H  
ATOM   2010  HB3 LEU 0 128       0.812  -2.675  -5.981  1.00  0.00           H  
ATOM   2011  HB2 LEU 0 128      -0.606  -2.154  -6.521  1.00  0.00           H  
ATOM   2012  HG  LEU 0 128       2.050  -1.553  -7.703  1.00  0.00           H  
ATOM   2013 HD11 LEU 0 128      -0.154  -1.452  -9.378  1.00  0.00           H  
ATOM   2014 HD12 LEU 0 128      -0.473   0.033  -8.586  1.00  0.00           H  
ATOM   2015 HD13 LEU 0 128       1.068  -0.150  -9.439  1.00  0.00           H  
ATOM   2016 HD21 LEU 0 128       1.190  -0.287  -5.580  1.00  0.00           H  
ATOM   2017 HD22 LEU 0 128       2.075   0.589  -6.937  1.00  0.00           H  
ATOM   2018 HD23 LEU 0 128       0.342   0.762  -6.547  1.00  0.00           H  
ATOM   2019  N   CYS 0 129       2.398  -5.038  -7.750  1.00  0.00      R00  N  
ATOM   2020  CA  CYS 0 129       3.652  -5.693  -8.277  1.00  0.00      R00  C  
ATOM   2021  C   CYS 0 129       3.390  -6.616  -9.498  1.00  0.00      R00  C  
ATOM   2022  O   CYS 0 129       4.120  -6.580 -10.483  1.00  0.00      R00  O  
ATOM   2023  CB  CYS 0 129       4.558  -6.283  -7.089  1.00  0.00      R00  C  
ATOM   2024  SG  CYS 0 129       5.773  -7.504  -7.601  1.00  0.00      R00  S  
ATOM   2025  H   CYS 0 129       2.120  -5.333  -6.825  1.00  0.00      R00  H  
ATOM   2026  HA  CYS 0 129       4.157  -4.815  -8.679  1.00  0.00           H  
ATOM   2027  HB3 CYS 0 129       4.010  -6.752  -6.272  1.00  0.00           H  
ATOM   2028  HB2 CYS 0 129       4.998  -5.417  -6.595  1.00  0.00           H  
ATOM   2029  HG  CYS 0 129       4.972  -8.309  -8.303  1.00  0.00           H  
ATOM   2030  N   ILE 0 130       2.202  -7.330  -9.430  1.00  0.00      R00  N  
ATOM   2031  CA  ILE 0 130       1.692  -8.187 -10.528  1.00  0.00      R00  C  
ATOM   2032  C   ILE 0 130       1.442  -7.392 -11.788  1.00  0.00      R00  C  
ATOM   2033  O   ILE 0 130       1.835  -7.911 -12.855  1.00  0.00      R00  O  
ATOM   2034  CB  ILE 0 130       0.388  -9.041 -10.218  1.00  0.00      R00  C  
ATOM   2035  CG2 ILE 0 130      -0.478  -9.556 -11.353  1.00  0.00      R00  C  
ATOM   2036  CG1 ILE 0 130       0.708 -10.247  -9.259  1.00  0.00      R00  C  
ATOM   2037  CD1 ILE 0 130      -0.394 -11.039  -8.596  1.00  0.00      R00  C  
ATOM   2038  H   ILE 0 130       1.703  -7.115  -8.578  1.00  0.00      R00  H  
ATOM   2039  HA  ILE 0 130       2.567  -8.784 -10.787  1.00  0.00           H  
ATOM   2040  HB  ILE 0 130      -0.310  -8.391  -9.691  1.00  0.00           H  
ATOM   2041 HG21 ILE 0 130       0.065 -10.172 -12.070  1.00  0.00           H  
ATOM   2042 HG22 ILE 0 130      -1.286 -10.201 -11.007  1.00  0.00           H  
ATOM   2043 HG23 ILE 0 130      -1.024  -8.762 -11.861  1.00  0.00           H  
ATOM   2044 HG13 ILE 0 130       1.484 -10.001  -8.534  1.00  0.00           H  
ATOM   2045 HG12 ILE 0 130       1.216 -11.016  -9.842  1.00  0.00           H  
ATOM   2046 HD11 ILE 0 130      -0.339 -12.127  -8.616  1.00  0.00           H  
ATOM   2047 HD12 ILE 0 130      -0.271 -10.779  -7.544  1.00  0.00           H  
ATOM   2048 HD13 ILE 0 130      -1.342 -10.617  -8.930  1.00  0.00           H  
ATOM   2049  N   MET 0 131       0.808  -6.248 -11.713  1.00  0.00      R00  N  
ATOM   2050  CA  MET 0 131       0.416  -5.445 -12.884  1.00  0.00      R00  C  
ATOM   2051  C   MET 0 131       1.650  -4.768 -13.502  1.00  0.00      R00  C  
ATOM   2052  O   MET 0 131       1.725  -4.575 -14.701  1.00  0.00      R00  O  
ATOM   2053  CB  MET 0 131      -0.548  -4.406 -12.342  1.00  0.00      R00  C  
ATOM   2054  CG  MET 0 131      -1.935  -5.123 -12.001  1.00  0.00      R00  C  
ATOM   2055  SD  MET 0 131      -3.007  -3.945 -11.268  1.00  0.00      R00  S  
ATOM   2056  CE  MET 0 131      -4.469  -5.063 -11.045  1.00  0.00      R00  C  
ATOM   2057  H   MET 0 131       0.284  -6.130 -10.858  1.00  0.00      R00  H  
ATOM   2058  HA  MET 0 131      -0.173  -6.038 -13.583  1.00  0.00           H  
ATOM   2059  HB3 MET 0 131      -0.763  -3.556 -12.989  1.00  0.00           H  
ATOM   2060  HB2 MET 0 131      -0.129  -3.923 -11.459  1.00  0.00           H  
ATOM   2061  HG3 MET 0 131      -1.801  -5.852 -11.202  1.00  0.00           H  
ATOM   2062  HG2 MET 0 131      -2.491  -5.498 -12.861  1.00  0.00           H  
ATOM   2063  HE1 MET 0 131      -5.262  -4.471 -10.587  1.00  0.00           H  
ATOM   2064  HE2 MET 0 131      -4.891  -5.545 -11.927  1.00  0.00           H  
ATOM   2065  HE3 MET 0 131      -4.178  -5.778 -10.276  1.00  0.00           H  
ATOM   2066  N   SER 0 132       2.567  -4.413 -12.577  1.00  0.00      R00  N  
ATOM   2067  CA  SER 0 132       3.903  -3.930 -12.861  1.00  0.00      R00  C  
ATOM   2068  C   SER 0 132       4.771  -4.882 -13.703  1.00  0.00      R00  C  
ATOM   2069  O   SER 0 132       5.358  -4.489 -14.734  1.00  0.00      R00  O  
ATOM   2070  CB  SER 0 132       4.643  -3.546 -11.507  1.00  0.00      R00  C  
ATOM   2071  OG  SER 0 132       3.933  -2.434 -10.920  1.00  0.00      R00  O  
ATOM   2072  H   SER 0 132       2.420  -4.663 -11.609  1.00  0.00      R00  H  
ATOM   2073  HG  SER 0 132       3.265  -2.760 -10.313  1.00  0.00      R00  H  
ATOM   2074  HA  SER 0 132       3.752  -3.007 -13.421  1.00  0.00           H  
ATOM   2075  HB3 SER 0 132       5.699  -3.347 -11.693  1.00  0.00           H  
ATOM   2076  HB2 SER 0 132       4.736  -4.414 -10.854  1.00  0.00           H  
ATOM   2077  N   ALA 0 133       4.807  -6.197 -13.249  1.00  0.00      R00  N  
ATOM   2078  CA  ALA 0 133       5.308  -7.380 -14.011  1.00  0.00      R00  C  
ATOM   2079  C   ALA 0 133       4.901  -7.563 -15.526  1.00  0.00      R00  C  
ATOM   2080  O   ALA 0 133       5.835  -7.933 -16.277  1.00  0.00      R00  O  
ATOM   2081  CB  ALA 0 133       5.053  -8.678 -13.152  1.00  0.00      R00  C  
ATOM   2082  H   ALA 0 133       4.486  -6.404 -12.314  1.00  0.00      R00  H  
ATOM   2083  HA  ALA 0 133       6.370  -7.131 -14.022  1.00  0.00           H  
ATOM   2084  HB1 ALA 0 133       5.210  -8.686 -12.073  1.00  0.00           H  
ATOM   2085  HB2 ALA 0 133       3.979  -8.857 -13.206  1.00  0.00           H  
ATOM   2086  HB3 ALA 0 133       5.478  -9.594 -13.563  1.00  0.00           H  
ATOM   2087  N   ASP 0 134       3.662  -7.196 -15.919  1.00  0.00      R00  N  
ATOM   2088  CA  ASP 0 134       3.152  -7.243 -17.285  1.00  0.00      R00  C  
ATOM   2089  C   ASP 0 134       3.681  -6.110 -18.146  1.00  0.00      R00  C  
ATOM   2090  O   ASP 0 134       4.166  -6.329 -19.288  1.00  0.00      R00  O  
ATOM   2091  CB  ASP 0 134       1.621  -7.136 -17.113  1.00  0.00      R00  C  
ATOM   2092  CG  ASP 0 134       0.886  -7.195 -18.446  1.00  0.00      R00  C  
ATOM   2093  OD1 ASP 0 134       0.879  -8.245 -19.080  1.00  0.00      R00  O  
ATOM   2094  OD2 ASP 0 134       0.032  -6.350 -18.827  1.00  0.00      R00  O1-
ATOM   2095  H   ASP 0 134       3.020  -6.964 -15.174  1.00  0.00      R00  H  
ATOM   2096  HA  ASP 0 134       3.372  -8.255 -17.624  1.00  0.00           H  
ATOM   2097  HB3 ASP 0 134       1.402  -6.203 -16.595  1.00  0.00           H  
ATOM   2098  HB2 ASP 0 134       1.243  -7.948 -16.491  1.00  0.00           H  
ATOM   2099  N   ARG 0 135       3.890  -4.903 -17.529  1.00  0.00      R00  N  
ATOM   2100  CA  ARG 0 135       4.601  -3.850 -18.216  1.00  0.00      R00  C  
ATOM   2101  C   ARG 0 135       6.100  -4.154 -18.443  1.00  0.00      R00  C  
ATOM   2102  O   ARG 0 135       6.599  -3.568 -19.383  1.00  0.00      R00  O  
ATOM   2103  CB  ARG 0 135       4.485  -2.593 -17.388  1.00  0.00      R00  C  
ATOM   2104  CG  ARG 0 135       3.065  -2.170 -16.899  1.00  0.00      R00  C  
ATOM   2105  CD  ARG 0 135       2.402  -1.239 -17.989  1.00  0.00      R00  C  
ATOM   2106  NE  ARG 0 135       2.147  -1.949 -19.312  1.00  0.00      R00  N  
ATOM   2107  CZ  ARG 0 135       1.523  -3.078 -19.618  1.00  0.00      R00  C  
ATOM   2108  NH1 ARG 0 135       0.745  -3.700 -18.779  1.00  0.00      R00  N  
ATOM   2109  NH2 ARG 0 135       1.594  -3.534 -20.872  1.00  0.00      R00  N1+
ATOM   2110  H   ARG 0 135       3.518  -4.681 -16.617  1.00  0.00      R00  H  
ATOM   2111  HE  ARG 0 135       2.363  -1.349 -20.096  1.00  0.00      R00  H  
ATOM   2112 HH11 ARG 0 135       0.466  -4.669 -18.838  1.00  0.00      R00  H  
ATOM   2113 HH12 ARG 0 135       0.558  -3.176 -17.936  1.00  0.00      R00  H  
ATOM   2114 HH21 ARG 0 135       0.902  -4.131 -21.301  1.00  0.00      R00  H  
ATOM   2115 HH22 ARG 0 135       2.429  -3.313 -21.394  1.00  0.00      R00  H  
ATOM   2116  HA  ARG 0 135       4.077  -3.731 -19.164  1.00  0.00           H  
ATOM   2117  HB3 ARG 0 135       4.933  -1.763 -17.934  1.00  0.00           H  
ATOM   2118  HB2 ARG 0 135       5.140  -2.678 -16.520  1.00  0.00           H  
ATOM   2119  HG3 ARG 0 135       3.029  -1.587 -15.979  1.00  0.00           H  
ATOM   2120  HG2 ARG 0 135       2.476  -3.059 -16.674  1.00  0.00           H  
ATOM   2121  HD3 ARG 0 135       3.046  -0.366 -18.095  1.00  0.00           H  
ATOM   2122  HD2 ARG 0 135       1.456  -0.901 -17.566  1.00  0.00           H  
ATOM   2123  N   TYR 0 136       6.719  -5.039 -17.676  1.00  0.00      R00  N  
ATOM   2124  CA  TYR 0 136       8.043  -5.631 -17.862  1.00  0.00      R00  C  
ATOM   2125  C   TYR 0 136       8.035  -6.705 -18.937  1.00  0.00      R00  C  
ATOM   2126  O   TYR 0 136       8.915  -6.752 -19.821  1.00  0.00      R00  O  
ATOM   2127  CB  TYR 0 136       8.531  -6.067 -16.471  1.00  0.00      R00  C  
ATOM   2128  CG  TYR 0 136       9.709  -7.018 -16.412  1.00  0.00      R00  C  
ATOM   2129  CD1 TYR 0 136      10.986  -6.644 -16.952  1.00  0.00      R00  C  
ATOM   2130  CE1 TYR 0 136      11.856  -7.682 -17.263  1.00  0.00      R00  C  
ATOM   2131  CD2 TYR 0 136       9.536  -8.312 -15.924  1.00  0.00      R00  C  
ATOM   2132  CE2 TYR 0 136      10.503  -9.316 -16.055  1.00  0.00      R00  C  
ATOM   2133  CZ  TYR 0 136      11.645  -9.025 -16.765  1.00  0.00      R00  C  
ATOM   2134  OH  TYR 0 136      12.515  -9.972 -16.939  1.00  0.00      R00  O  
ATOM   2135  H   TYR 0 136       6.207  -5.514 -16.946  1.00  0.00      R00  H  
ATOM   2136  HH  TYR 0 136      13.345  -9.657 -17.305  1.00  0.00      R00  H  
ATOM   2137  HA  TYR 0 136       8.709  -4.841 -18.206  1.00  0.00           H  
ATOM   2138  HB3 TYR 0 136       7.704  -6.443 -15.868  1.00  0.00           H  
ATOM   2139  HB2 TYR 0 136       8.833  -5.134 -15.996  1.00  0.00           H  
ATOM   2140  HD1 TYR 0 136      11.105  -5.657 -17.374  1.00  0.00           H  
ATOM   2141  HE1 TYR 0 136      12.780  -7.353 -17.716  1.00  0.00           H  
ATOM   2142  HD2 TYR 0 136       8.573  -8.585 -15.519  1.00  0.00           H  
ATOM   2143  HE2 TYR 0 136      10.286 -10.270 -15.599  1.00  0.00           H  
ATOM   2144  N   ILE 0 137       7.030  -7.541 -18.965  1.00  0.00      R00  N  
ATOM   2145  CA  ILE 0 137       6.847  -8.680 -19.852  1.00  0.00      R00  C  
ATOM   2146  C   ILE 0 137       6.516  -8.264 -21.367  1.00  0.00      R00  C  
ATOM   2147  O   ILE 0 137       7.238  -8.702 -22.337  1.00  0.00      R00  O  
ATOM   2148  CB  ILE 0 137       5.832  -9.686 -19.316  1.00  0.00      R00  C  
ATOM   2149  CG2 ILE 0 137       5.183 -10.724 -20.322  1.00  0.00      R00  C  
ATOM   2150  CG1 ILE 0 137       6.469 -10.463 -18.109  1.00  0.00      R00  C  
ATOM   2151  CD1 ILE 0 137       5.461 -11.034 -17.108  1.00  0.00      R00  C  
ATOM   2152  H   ILE 0 137       6.466  -7.658 -18.135  1.00  0.00      R00  H  
ATOM   2153  HA  ILE 0 137       7.706  -9.350 -19.900  1.00  0.00           H  
ATOM   2154  HB  ILE 0 137       4.957  -9.134 -18.973  1.00  0.00           H  
ATOM   2155 HG21 ILE 0 137       4.369 -11.286 -19.866  1.00  0.00           H  
ATOM   2156 HG22 ILE 0 137       4.750 -10.112 -21.113  1.00  0.00           H  
ATOM   2157 HG23 ILE 0 137       5.853 -11.497 -20.701  1.00  0.00           H  
ATOM   2158 HG13 ILE 0 137       7.022  -9.723 -17.529  1.00  0.00           H  
ATOM   2159 HG12 ILE 0 137       7.064 -11.264 -18.549  1.00  0.00           H  
ATOM   2160 HD11 ILE 0 137       4.496 -11.243 -17.570  1.00  0.00           H  
ATOM   2161 HD12 ILE 0 137       6.032 -11.915 -16.816  1.00  0.00           H  
ATOM   2162 HD13 ILE 0 137       5.156 -10.439 -16.247  1.00  0.00           H  
ATOM   2163  N   ALA 0 138       5.528  -7.392 -21.520  1.00  0.00      R00  N  
ATOM   2164  CA  ALA 0 138       5.037  -6.781 -22.781  1.00  0.00      R00  C  
ATOM   2165  C   ALA 0 138       6.041  -5.919 -23.582  1.00  0.00      R00  C  
ATOM   2166  O   ALA 0 138       5.940  -5.869 -24.852  1.00  0.00      R00  O  
ATOM   2167  CB  ALA 0 138       3.921  -5.803 -22.409  1.00  0.00      R00  C  
ATOM   2168  H   ALA 0 138       5.112  -6.956 -20.709  1.00  0.00      R00  H  
ATOM   2169  HA  ALA 0 138       4.544  -7.578 -23.338  1.00  0.00           H  
ATOM   2170  HB1 ALA 0 138       3.134  -6.287 -21.830  1.00  0.00           H  
ATOM   2171  HB2 ALA 0 138       4.257  -4.847 -22.009  1.00  0.00           H  
ATOM   2172  HB3 ALA 0 138       3.342  -5.532 -23.292  1.00  0.00           H  
ATOM   2173  N   VAL 0 139       7.053  -5.327 -22.931  1.00  0.00      R00  N  
ATOM   2174  CA  VAL 0 139       8.141  -4.530 -23.520  1.00  0.00      R00  C  
ATOM   2175  C   VAL 0 139       9.529  -5.269 -23.543  1.00  0.00      R00  C  
ATOM   2176  O   VAL 0 139      10.257  -5.064 -24.503  1.00  0.00      R00  O  
ATOM   2177  CB  VAL 0 139       8.206  -3.158 -22.842  1.00  0.00      R00  C  
ATOM   2178  CG1 VAL 0 139       8.905  -3.173 -21.455  1.00  0.00      R00  C  
ATOM   2179  CG2 VAL 0 139       8.858  -2.032 -23.726  1.00  0.00      R00  C  
ATOM   2180  H   VAL 0 139       7.246  -5.418 -21.943  1.00  0.00      R00  H  
ATOM   2181  HA  VAL 0 139       7.780  -4.399 -24.540  1.00  0.00           H  
ATOM   2182  HB  VAL 0 139       7.195  -2.824 -22.608  1.00  0.00           H  
ATOM   2183 HG11 VAL 0 139       9.971  -3.389 -21.526  1.00  0.00           H  
ATOM   2184 HG12 VAL 0 139       8.751  -2.236 -20.919  1.00  0.00           H  
ATOM   2185 HG13 VAL 0 139       8.549  -3.939 -20.767  1.00  0.00           H  
ATOM   2186 HG21 VAL 0 139       9.811  -2.323 -24.169  1.00  0.00           H  
ATOM   2187 HG22 VAL 0 139       8.241  -1.756 -24.581  1.00  0.00           H  
ATOM   2188 HG23 VAL 0 139       9.060  -1.149 -23.119  1.00  0.00           H  
ATOM   2189  N   CYS 0 140       9.889  -6.116 -22.546  1.00  0.00      R00  N  
ATOM   2190  CA  CYS 0 140      11.164  -6.750 -22.447  1.00  0.00      R00  C  
ATOM   2191  C   CYS 0 140      11.368  -7.984 -23.300  1.00  0.00      R00  C  
ATOM   2192  O   CYS 0 140      12.228  -7.802 -24.136  1.00  0.00      R00  O  
ATOM   2193  CB  CYS 0 140      11.632  -7.079 -21.021  1.00  0.00      R00  C  
ATOM   2194  SG  CYS 0 140      12.162  -5.611 -20.150  1.00  0.00      R00  S  
ATOM   2195  H   CYS 0 140       9.340  -6.270 -21.713  1.00  0.00      R00  H  
ATOM   2196  HA  CYS 0 140      11.955  -6.083 -22.788  1.00  0.00           H  
ATOM   2197  HB3 CYS 0 140      12.475  -7.767 -21.070  1.00  0.00           H  
ATOM   2198  HB2 CYS 0 140      10.944  -7.679 -20.426  1.00  0.00           H  
ATOM   2199  HG  CYS 0 140      13.439  -5.633 -20.543  1.00  0.00           H  
ATOM   2200  N   HIS 0 141      10.538  -9.001 -23.168  1.00  0.00      R00  N  
ATOM   2201  CA  HIS 0 141      10.490 -10.094 -24.154  1.00  0.00      R00  C  
ATOM   2202  C   HIS 0 141       9.139 -10.233 -24.869  1.00  0.00      R00  C  
ATOM   2203  O   HIS 0 141       8.349 -11.189 -24.661  1.00  0.00      R00  O  
ATOM   2204  CB  HIS 0 141      10.892 -11.362 -23.485  1.00  0.00      R00  C  
ATOM   2205  CG  HIS 0 141      10.453 -11.607 -22.082  1.00  0.00      R00  C  
ATOM   2206  ND1 HIS 0 141      11.106 -11.207 -20.919  1.00  0.00      R00  N  
ATOM   2207  CD2 HIS 0 141       9.192 -12.040 -21.669  1.00  0.00      R00  C  
ATOM   2208  NE2 HIS 0 141       9.164 -11.863 -20.276  1.00  0.00      R00  N  
ATOM   2209  CE1 HIS 0 141      10.265 -11.253 -19.884  1.00  0.00      R00  C  
ATOM   2210  H   HIS 0 141       9.865  -9.057 -22.416  1.00  0.00      R00  H  
ATOM   2211  HD1 HIS 0 141      12.031 -10.802 -20.883  1.00  0.00      R00  H  
ATOM   2212  HA  HIS 0 141      11.242  -9.907 -24.921  1.00  0.00           H  
ATOM   2213  HB3 HIS 0 141      11.968 -11.219 -23.377  1.00  0.00           H  
ATOM   2214  HB2 HIS 0 141      10.722 -12.267 -24.068  1.00  0.00           H  
ATOM   2215  HD2 HIS 0 141       8.336 -12.444 -22.189  1.00  0.00           H  
ATOM   2216  HE1 HIS 0 141      10.407 -10.973 -18.850  1.00  0.00           H  
ATOM   2217  N   PRO 0 142       8.777  -9.304 -25.829  1.00  0.00      R00  N  
ATOM   2218  CA  PRO 0 142       7.569  -9.266 -26.617  1.00  0.00      R00  C  
ATOM   2219  C   PRO 0 142       7.228 -10.507 -27.493  1.00  0.00      R00  C  
ATOM   2220  O   PRO 0 142       6.074 -10.733 -27.718  1.00  0.00      R00  O  
ATOM   2221  CD  PRO 0 142       9.581  -8.071 -26.133  1.00  0.00      R00  C  
ATOM   2222  CB  PRO 0 142       7.591  -7.844 -27.301  1.00  0.00      R00  C  
ATOM   2223  CG  PRO 0 142       9.054  -7.384 -27.329  1.00  0.00      R00  C  
ATOM   2224  HD2 PRO 0 142      10.650  -8.284 -26.150  1.00  0.00           H  
ATOM   2225  HD3 PRO 0 142       9.465  -7.408 -25.276  1.00  0.00           H  
ATOM   2226  HA  PRO 0 142       6.840  -9.137 -25.817  1.00  0.00           H  
ATOM   2227  HB3 PRO 0 142       6.949  -7.175 -26.727  1.00  0.00           H  
ATOM   2228  HB2 PRO 0 142       7.087  -7.849 -28.268  1.00  0.00           H  
ATOM   2229  HG2 PRO 0 142       9.663  -7.781 -28.141  1.00  0.00           H  
ATOM   2230  HG3 PRO 0 142       9.278  -6.318 -27.310  1.00  0.00           H  
ATOM   2231  N   ILE 0 143       8.238 -11.274 -27.941  1.00  0.00      R00  N  
ATOM   2232  CA  ILE 0 143       7.981 -12.446 -28.749  1.00  0.00      R00  C  
ATOM   2233  C   ILE 0 143       7.621 -13.764 -27.912  1.00  0.00      R00  C  
ATOM   2234  O   ILE 0 143       7.000 -14.689 -28.415  1.00  0.00      R00  O  
ATOM   2235  CB  ILE 0 143       9.210 -12.816 -29.550  1.00  0.00      R00  C  
ATOM   2236  CG2 ILE 0 143       9.127 -14.108 -30.400  1.00  0.00      R00  C  
ATOM   2237  CG1 ILE 0 143       9.800 -11.723 -30.500  1.00  0.00      R00  C  
ATOM   2238  CD1 ILE 0 143      11.291 -11.868 -30.970  1.00  0.00      R00  C  
ATOM   2239  H   ILE 0 143       9.150 -10.947 -27.656  1.00  0.00      R00  H  
ATOM   2240  HA  ILE 0 143       7.218 -12.206 -29.490  1.00  0.00           H  
ATOM   2241  HB  ILE 0 143      10.044 -12.901 -28.854  1.00  0.00           H  
ATOM   2242 HG21 ILE 0 143       9.672 -13.949 -31.330  1.00  0.00           H  
ATOM   2243 HG22 ILE 0 143       9.565 -14.915 -29.813  1.00  0.00           H  
ATOM   2244 HG23 ILE 0 143       8.108 -14.250 -30.761  1.00  0.00           H  
ATOM   2245 HG13 ILE 0 143       9.825 -10.744 -30.020  1.00  0.00           H  
ATOM   2246 HG12 ILE 0 143       9.197 -11.584 -31.398  1.00  0.00           H  
ATOM   2247 HD11 ILE 0 143      11.667 -12.887 -31.056  1.00  0.00           H  
ATOM   2248 HD12 ILE 0 143      11.412 -11.460 -31.973  1.00  0.00           H  
ATOM   2249 HD13 ILE 0 143      11.882 -11.322 -30.235  1.00  0.00           H  
ATOM   2250  N   ALA 0 144       8.000 -13.706 -26.602  1.00  0.00      R00  N  
ATOM   2251  CA  ALA 0 144       7.695 -14.667 -25.558  1.00  0.00      R00  C  
ATOM   2252  C   ALA 0 144       6.431 -14.264 -24.818  1.00  0.00      R00  C  
ATOM   2253  O   ALA 0 144       5.578 -15.105 -24.456  1.00  0.00      R00  O  
ATOM   2254  CB  ALA 0 144       8.754 -14.766 -24.593  1.00  0.00      R00  C  
ATOM   2255  H   ALA 0 144       8.548 -12.925 -26.270  1.00  0.00      R00  H  
ATOM   2256  HA  ALA 0 144       7.547 -15.675 -25.945  1.00  0.00           H  
ATOM   2257  HB1 ALA 0 144       8.602 -15.712 -24.074  1.00  0.00           H  
ATOM   2258  HB2 ALA 0 144       9.732 -14.804 -25.073  1.00  0.00           H  
ATOM   2259  HB3 ALA 0 144       8.939 -14.019 -23.822  1.00  0.00           H  
ATOM   2260  N   ALA 0 145       6.187 -12.988 -24.735  1.00  0.00      R00  N  
ATOM   2261  CA  ALA 0 145       5.085 -12.361 -23.987  1.00  0.00      R00  C  
ATOM   2262  C   ALA 0 145       3.663 -12.952 -24.206  1.00  0.00      R00  C  
ATOM   2263  O   ALA 0 145       2.940 -12.945 -23.203  1.00  0.00      R00  O  
ATOM   2264  CB  ALA 0 145       5.047 -10.877 -24.145  1.00  0.00      R00  C  
ATOM   2265  H   ALA 0 145       6.934 -12.318 -24.849  1.00  0.00      R00  H  
ATOM   2266  HA  ALA 0 145       5.312 -12.591 -22.946  1.00  0.00           H  
ATOM   2267  HB1 ALA 0 145       4.147 -10.479 -23.676  1.00  0.00           H  
ATOM   2268  HB2 ALA 0 145       5.879 -10.433 -23.598  1.00  0.00           H  
ATOM   2269  HB3 ALA 0 145       5.058 -10.553 -25.186  1.00  0.00           H  
ATOM   2270  N   PRO 0 146       3.225 -13.369 -25.393  1.00  0.00      R00  N  
ATOM   2271  CA  PRO 0 146       1.944 -14.026 -25.686  1.00  0.00      R00  C  
ATOM   2272  C   PRO 0 146       1.843 -15.382 -24.815  1.00  0.00      R00  C  
ATOM   2273  O   PRO 0 146       0.703 -15.835 -24.674  1.00  0.00      R00  O  
ATOM   2274  CD  PRO 0 146       3.938 -13.023 -26.666  1.00  0.00      R00  C  
ATOM   2275  CB  PRO 0 146       1.990 -14.232 -27.208  1.00  0.00      R00  C  
ATOM   2276  CG  PRO 0 146       3.452 -14.083 -27.651  1.00  0.00      R00  C  
ATOM   2277  HD2 PRO 0 146       5.022 -13.114 -26.735  1.00  0.00           H  
ATOM   2278  HD3 PRO 0 146       3.745 -12.027 -27.064  1.00  0.00           H  
ATOM   2279  HA  PRO 0 146       1.109 -13.405 -25.365  1.00  0.00           H  
ATOM   2280  HB3 PRO 0 146       1.303 -13.517 -27.662  1.00  0.00           H  
ATOM   2281  HB2 PRO 0 146       1.713 -15.244 -27.502  1.00  0.00           H  
ATOM   2282  HG2 PRO 0 146       4.019 -15.001 -27.496  1.00  0.00           H  
ATOM   2283  HG3 PRO 0 146       3.465 -13.920 -28.729  1.00  0.00           H  
ATOM   2284  N   ARG 0 147       2.959 -15.996 -24.383  1.00  0.00      R00  N  
ATOM   2285  CA  ARG 0 147       2.911 -17.218 -23.483  1.00  0.00      R00  C  
ATOM   2286  C   ARG 0 147       3.023 -16.844 -22.002  1.00  0.00      R00  C  
ATOM   2287  O   ARG 0 147       3.129 -17.771 -21.207  1.00  0.00      R00  O  
ATOM   2288  CB  ARG 0 147       3.893 -18.257 -23.882  1.00  0.00      R00  C  
ATOM   2289  CG  ARG 0 147       3.785 -18.716 -25.333  1.00  0.00      R00  C  
ATOM   2290  CD  ARG 0 147       4.753 -19.850 -25.620  1.00  0.00      R00  C  
ATOM   2291  NE  ARG 0 147       6.137 -19.456 -25.488  1.00  0.00      R00  N  
ATOM   2292  CZ  ARG 0 147       6.893 -18.824 -26.410  1.00  0.00      R00  C  
ATOM   2293  NH1 ARG 0 147       8.131 -18.406 -26.119  1.00  0.00      R00  N  
ATOM   2294  NH2 ARG 0 147       6.444 -18.638 -27.648  1.00  0.00      R00  N1+
ATOM   2295  H   ARG 0 147       3.889 -15.650 -24.570  1.00  0.00      R00  H  
ATOM   2296  HE  ARG 0 147       6.354 -19.402 -24.503  1.00  0.00      R00  H  
ATOM   2297 HH11 ARG 0 147       8.726 -17.886 -26.749  1.00  0.00      R00  H  
ATOM   2298 HH12 ARG 0 147       8.487 -18.454 -25.175  1.00  0.00      R00  H  
ATOM   2299 HH21 ARG 0 147       6.940 -18.126 -28.364  1.00  0.00      R00  H  
ATOM   2300 HH22 ARG 0 147       5.542 -19.020 -27.893  1.00  0.00      R00  H  
ATOM   2301  HA  ARG 0 147       1.930 -17.683 -23.581  1.00  0.00           H  
ATOM   2302  HB3 ARG 0 147       3.857 -19.104 -23.197  1.00  0.00           H  
ATOM   2303  HB2 ARG 0 147       4.917 -17.917 -23.729  1.00  0.00           H  
ATOM   2304  HG3 ARG 0 147       4.120 -17.954 -26.037  1.00  0.00           H  
ATOM   2305  HG2 ARG 0 147       2.786 -19.041 -25.624  1.00  0.00           H  
ATOM   2306  HD3 ARG 0 147       4.586 -20.383 -26.556  1.00  0.00           H  
ATOM   2307  HD2 ARG 0 147       4.508 -20.682 -24.960  1.00  0.00           H  
ATOM   2308  N   LEU 0 148       2.945 -15.513 -21.690  1.00  0.00      R00  N  
ATOM   2309  CA  LEU 0 148       2.882 -15.092 -20.292  1.00  0.00      R00  C  
ATOM   2310  C   LEU 0 148       1.708 -14.037 -20.042  1.00  0.00      R00  C  
ATOM   2311  O   LEU 0 148       1.275 -14.026 -18.837  1.00  0.00      R00  O  
ATOM   2312  CB  LEU 0 148       4.246 -14.374 -19.941  1.00  0.00      R00  C  
ATOM   2313  CG  LEU 0 148       5.438 -15.402 -19.840  1.00  0.00      R00  C  
ATOM   2314  CD1 LEU 0 148       6.780 -14.659 -19.611  1.00  0.00      R00  C  
ATOM   2315  CD2 LEU 0 148       5.216 -16.413 -18.757  1.00  0.00      R00  C  
ATOM   2316  H   LEU 0 148       3.001 -14.723 -22.317  1.00  0.00      R00  H  
ATOM   2317  HA  LEU 0 148       2.708 -15.875 -19.554  1.00  0.00           H  
ATOM   2318  HB3 LEU 0 148       4.053 -14.042 -18.921  1.00  0.00           H  
ATOM   2319  HB2 LEU 0 148       4.463 -13.621 -20.698  1.00  0.00           H  
ATOM   2320  HG  LEU 0 148       5.435 -15.771 -20.866  1.00  0.00           H  
ATOM   2321 HD11 LEU 0 148       7.308 -15.135 -18.786  1.00  0.00           H  
ATOM   2322 HD12 LEU 0 148       7.397 -14.699 -20.509  1.00  0.00           H  
ATOM   2323 HD13 LEU 0 148       6.588 -13.630 -19.306  1.00  0.00           H  
ATOM   2324 HD21 LEU 0 148       4.851 -15.845 -17.902  1.00  0.00           H  
ATOM   2325 HD22 LEU 0 148       4.488 -17.169 -19.051  1.00  0.00           H  
ATOM   2326 HD23 LEU 0 148       6.144 -16.861 -18.400  1.00  0.00           H  
ATOM   2327  N   ARG 0 149       1.359 -13.137 -20.987  1.00  0.00      R00  N  
ATOM   2328  CA  ARG 0 149       0.165 -12.276 -20.863  1.00  0.00      R00  C  
ATOM   2329  C   ARG 0 149      -1.052 -13.135 -21.339  1.00  0.00      R00  C  
ATOM   2330  O   ARG 0 149      -1.455 -12.922 -22.532  1.00  0.00      R00  O  
ATOM   2331  CB  ARG 0 149       0.315 -11.004 -21.737  1.00  0.00      R00  C  
ATOM   2332  CG  ARG 0 149       1.674 -10.255 -21.688  1.00  0.00      R00  C  
ATOM   2333  CD  ARG 0 149       1.566  -8.992 -22.562  1.00  0.00      R00  C  
ATOM   2334  NE  ARG 0 149       0.764  -8.082 -21.785  1.00  0.00      R00  N  
ATOM   2335  CZ  ARG 0 149       0.231  -6.984 -22.212  1.00  0.00      R00  C  
ATOM   2336  NH1 ARG 0 149      -0.447  -6.146 -21.380  1.00  0.00      R00  N  
ATOM   2337  NH2 ARG 0 149       0.416  -6.724 -23.516  1.00  0.00      R00  N1+
ATOM   2338  H   ARG 0 149       1.786 -13.187 -21.901  1.00  0.00      R00  H  
ATOM   2339  HE  ARG 0 149       0.817  -8.195 -20.782  1.00  0.00      R00  H  
ATOM   2340 HH11 ARG 0 149      -1.004  -5.417 -21.801  1.00  0.00      R00  H  
ATOM   2341 HH12 ARG 0 149      -0.484  -6.277 -20.379  1.00  0.00      R00  H  
ATOM   2342 HH21 ARG 0 149       0.355  -5.811 -23.943  1.00  0.00      R00  H  
ATOM   2343 HH22 ARG 0 149       0.828  -7.384 -24.160  1.00  0.00      R00  H  
ATOM   2344  HA  ARG 0 149       0.032 -11.939 -19.835  1.00  0.00           H  
ATOM   2345  HB3 ARG 0 149      -0.583 -10.396 -21.630  1.00  0.00           H  
ATOM   2346  HB2 ARG 0 149       0.199 -11.306 -22.778  1.00  0.00           H  
ATOM   2347  HG3 ARG 0 149       2.555 -10.853 -21.919  1.00  0.00           H  
ATOM   2348  HG2 ARG 0 149       1.826  -9.983 -20.644  1.00  0.00           H  
ATOM   2349  HD3 ARG 0 149       0.930  -9.300 -23.392  1.00  0.00           H  
ATOM   2350  HD2 ARG 0 149       2.392  -8.576 -23.139  1.00  0.00           H  
ATOM   2351  N   THR 0 150      -1.441 -14.025 -20.381  1.00  0.00      R00  N  
ATOM   2352  CA  THR 0 150      -2.509 -14.944 -20.601  1.00  0.00      R00  C  
ATOM   2353  C   THR 0 150      -3.365 -15.101 -19.319  1.00  0.00      R00  C  
ATOM   2354  O   THR 0 150      -2.759 -15.225 -18.270  1.00  0.00      R00  O  
ATOM   2355  CB  THR 0 150      -2.092 -16.413 -21.100  1.00  0.00      R00  C  
ATOM   2356  OG1 THR 0 150      -3.140 -17.339 -21.070  1.00  0.00      R00  O  
ATOM   2357  CG2 THR 0 150      -0.913 -16.945 -20.484  1.00  0.00      R00  C  
ATOM   2358  H   THR 0 150      -1.071 -13.882 -19.452  1.00  0.00      R00  H  
ATOM   2359  HG1 THR 0 150      -2.892 -18.056 -21.659  1.00  0.00      R00  H  
ATOM   2360  HA  THR 0 150      -3.183 -14.553 -21.363  1.00  0.00           H  
ATOM   2361  HB  THR 0 150      -1.808 -16.296 -22.146  1.00  0.00           H  
ATOM   2362 HG21 THR 0 150      -0.568 -17.868 -20.951  1.00  0.00           H  
ATOM   2363 HG22 THR 0 150      -0.170 -16.221 -20.818  1.00  0.00           H  
ATOM   2364 HG23 THR 0 150      -1.022 -16.998 -19.401  1.00  0.00           H  
ATOM   2365  N   PRO 0 151      -4.746 -15.112 -19.398  1.00  0.00      R00  N  
ATOM   2366  CA  PRO 0 151      -5.666 -15.646 -18.357  1.00  0.00      R00  C  
ATOM   2367  C   PRO 0 151      -5.247 -16.896 -17.584  1.00  0.00      R00  C  
ATOM   2368  O   PRO 0 151      -5.529 -16.908 -16.363  1.00  0.00      R00  O  
ATOM   2369  CD  PRO 0 151      -5.496 -14.587 -20.485  1.00  0.00      R00  C  
ATOM   2370  CB  PRO 0 151      -7.012 -15.741 -19.100  1.00  0.00      R00  C  
ATOM   2371  CG  PRO 0 151      -6.993 -14.630 -20.139  1.00  0.00      R00  C  
ATOM   2372  HD2 PRO 0 151      -5.334 -15.196 -21.374  1.00  0.00           H  
ATOM   2373  HD3 PRO 0 151      -5.188 -13.571 -20.734  1.00  0.00           H  
ATOM   2374  HA  PRO 0 151      -5.780 -14.821 -17.654  1.00  0.00           H  
ATOM   2375  HB3 PRO 0 151      -7.823 -15.573 -18.390  1.00  0.00           H  
ATOM   2376  HB2 PRO 0 151      -7.242 -16.758 -19.420  1.00  0.00           H  
ATOM   2377  HG2 PRO 0 151      -7.656 -14.864 -20.972  1.00  0.00           H  
ATOM   2378  HG3 PRO 0 151      -7.274 -13.807 -19.482  1.00  0.00           H  
ATOM   2379  N   PHE 0 152      -4.669 -17.928 -18.277  1.00  0.00      R00  N  
ATOM   2380  CA  PHE 0 152      -4.137 -19.149 -17.613  1.00  0.00      R00  C  
ATOM   2381  C   PHE 0 152      -2.985 -18.904 -16.627  1.00  0.00      R00  C  
ATOM   2382  O   PHE 0 152      -3.007 -19.556 -15.563  1.00  0.00      R00  O  
ATOM   2383  CB  PHE 0 152      -3.690 -20.151 -18.737  1.00  0.00      R00  C  
ATOM   2384  CG  PHE 0 152      -3.065 -21.453 -18.346  1.00  0.00      R00  C  
ATOM   2385  CD1 PHE 0 152      -1.682 -21.530 -18.179  1.00  0.00      R00  C  
ATOM   2386  CD2 PHE 0 152      -3.872 -22.636 -18.038  1.00  0.00      R00  C  
ATOM   2387  CE1 PHE 0 152      -1.106 -22.729 -17.798  1.00  0.00      R00  C  
ATOM   2388  CE2 PHE 0 152      -3.282 -23.776 -17.596  1.00  0.00      R00  C  
ATOM   2389  CZ  PHE 0 152      -1.901 -23.850 -17.451  1.00  0.00      R00  C  
ATOM   2390  H   PHE 0 152      -4.471 -17.679 -19.236  1.00  0.00      R00  H  
ATOM   2391  HA  PHE 0 152      -4.916 -19.680 -17.066  1.00  0.00           H  
ATOM   2392  HB3 PHE 0 152      -3.003 -19.678 -19.439  1.00  0.00           H  
ATOM   2393  HB2 PHE 0 152      -4.595 -20.434 -19.276  1.00  0.00           H  
ATOM   2394  HD1 PHE 0 152      -1.057 -20.681 -18.413  1.00  0.00           H  
ATOM   2395  HD2 PHE 0 152      -4.947 -22.683 -18.136  1.00  0.00           H  
ATOM   2396  HE1 PHE 0 152      -0.034 -22.788 -17.686  1.00  0.00           H  
ATOM   2397  HE2 PHE 0 152      -3.974 -24.528 -17.247  1.00  0.00           H  
ATOM   2398  HZ  PHE 0 152      -1.489 -24.811 -17.182  1.00  0.00           H  
ATOM   2399  N   VAL 0 153      -2.102 -17.947 -16.824  1.00  0.00      R00  N  
ATOM   2400  CA  VAL 0 153      -1.031 -17.510 -15.837  1.00  0.00      R00  C  
ATOM   2401  C   VAL 0 153      -1.664 -16.569 -14.851  1.00  0.00      R00  C  
ATOM   2402  O   VAL 0 153      -1.330 -16.686 -13.700  1.00  0.00      R00  O  
ATOM   2403  CB  VAL 0 153       0.144 -16.754 -16.615  1.00  0.00      R00  C  
ATOM   2404  CG1 VAL 0 153       1.177 -16.022 -15.719  1.00  0.00      R00  C  
ATOM   2405  CG2 VAL 0 153       0.795 -17.792 -17.527  1.00  0.00      R00  C  
ATOM   2406  H   VAL 0 153      -2.126 -17.483 -17.721  1.00  0.00      R00  H  
ATOM   2407  HA  VAL 0 153      -0.560 -18.351 -15.327  1.00  0.00           H  
ATOM   2408  HB  VAL 0 153      -0.276 -15.987 -17.266  1.00  0.00           H  
ATOM   2409 HG11 VAL 0 153       0.798 -15.294 -15.002  1.00  0.00           H  
ATOM   2410 HG12 VAL 0 153       1.570 -16.790 -15.054  1.00  0.00           H  
ATOM   2411 HG13 VAL 0 153       2.062 -15.666 -16.245  1.00  0.00           H  
ATOM   2412 HG21 VAL 0 153       1.523 -18.371 -16.959  1.00  0.00           H  
ATOM   2413 HG22 VAL 0 153       0.101 -18.519 -17.949  1.00  0.00           H  
ATOM   2414 HG23 VAL 0 153       1.381 -17.453 -18.381  1.00  0.00           H  
ATOM   2415  N   SER 0 154      -2.584 -15.710 -15.234  1.00  0.00      R00  N  
ATOM   2416  CA  SER 0 154      -3.225 -14.742 -14.371  1.00  0.00      R00  C  
ATOM   2417  C   SER 0 154      -4.110 -15.274 -13.145  1.00  0.00      R00  C  
ATOM   2418  O   SER 0 154      -3.890 -14.793 -12.001  1.00  0.00      R00  O  
ATOM   2419  CB  SER 0 154      -4.121 -14.012 -15.334  1.00  0.00      R00  C  
ATOM   2420  OG  SER 0 154      -4.950 -13.077 -14.749  1.00  0.00      R00  O  
ATOM   2421  H   SER 0 154      -2.759 -15.688 -16.228  1.00  0.00      R00  H  
ATOM   2422  HG  SER 0 154      -5.594 -12.828 -15.416  1.00  0.00      R00  H  
ATOM   2423  HA  SER 0 154      -2.521 -14.101 -13.842  1.00  0.00           H  
ATOM   2424  HB3 SER 0 154      -4.646 -14.716 -15.980  1.00  0.00           H  
ATOM   2425  HB2 SER 0 154      -3.630 -13.426 -16.111  1.00  0.00           H  
ATOM   2426  N   ARG 0 155      -4.799 -16.402 -13.397  1.00  0.00      R00  N  
ATOM   2427  CA  ARG 0 155      -5.567 -17.081 -12.373  1.00  0.00      R00  C  
ATOM   2428  C   ARG 0 155      -4.693 -17.859 -11.403  1.00  0.00      R00  C  
ATOM   2429  O   ARG 0 155      -5.111 -18.109 -10.331  1.00  0.00      R00  O  
ATOM   2430  CB  ARG 0 155      -6.500 -18.074 -13.068  1.00  0.00      R00  C  
ATOM   2431  CG  ARG 0 155      -7.457 -18.866 -12.112  1.00  0.00      R00  C  
ATOM   2432  CD  ARG 0 155      -8.406 -19.906 -12.878  1.00  0.00      R00  C  
ATOM   2433  NE  ARG 0 155      -9.289 -19.133 -13.786  1.00  0.00      R00  N  
ATOM   2434  CZ  ARG 0 155     -10.612 -18.851 -13.580  1.00  0.00      R00  C  
ATOM   2435  NH1 ARG 0 155     -11.273 -17.967 -14.367  1.00  0.00      R00  N  
ATOM   2436  NH2 ARG 0 155     -11.292 -19.379 -12.532  1.00  0.00      R00  N1+
ATOM   2437  H   ARG 0 155      -4.644 -16.799 -14.313  1.00  0.00      R00  H  
ATOM   2438  HE  ARG 0 155      -8.817 -18.844 -14.631  1.00  0.00      R00  H  
ATOM   2439 HH11 ARG 0 155     -12.224 -17.672 -14.200  1.00  0.00      R00  H  
ATOM   2440 HH12 ARG 0 155     -10.915 -17.733 -15.283  1.00  0.00      R00  H  
ATOM   2441 HH21 ARG 0 155     -12.271 -19.229 -12.730  1.00  0.00      R00  H  
ATOM   2442 HH22 ARG 0 155     -11.076 -20.163 -11.933  1.00  0.00      R00  H  
ATOM   2443  HA  ARG 0 155      -6.128 -16.392 -11.741  1.00  0.00           H  
ATOM   2444  HB3 ARG 0 155      -5.896 -18.739 -13.685  1.00  0.00           H  
ATOM   2445  HB2 ARG 0 155      -7.101 -17.460 -13.738  1.00  0.00           H  
ATOM   2446  HG3 ARG 0 155      -8.025 -18.048 -11.669  1.00  0.00           H  
ATOM   2447  HG2 ARG 0 155      -7.140 -19.451 -11.249  1.00  0.00           H  
ATOM   2448  HD3 ARG 0 155      -8.860 -20.658 -12.233  1.00  0.00           H  
ATOM   2449  HD2 ARG 0 155      -7.806 -20.380 -13.655  1.00  0.00           H  
ATOM   2450  N   ILE 0 156      -3.569 -18.413 -11.943  1.00  0.00      R00  N  
ATOM   2451  CA  ILE 0 156      -2.635 -19.128 -11.047  1.00  0.00      R00  C  
ATOM   2452  C   ILE 0 156      -1.880 -18.159 -10.136  1.00  0.00      R00  C  
ATOM   2453  O   ILE 0 156      -1.862 -18.435  -8.934  1.00  0.00      R00  O  
ATOM   2454  CB  ILE 0 156      -1.590 -19.895 -11.891  1.00  0.00      R00  C  
ATOM   2455  CG2 ILE 0 156      -0.396 -20.471 -11.059  1.00  0.00      R00  C  
ATOM   2456  CG1 ILE 0 156      -2.325 -21.060 -12.569  1.00  0.00      R00  C  
ATOM   2457  CD1 ILE 0 156      -1.595 -22.036 -13.509  1.00  0.00      R00  C  
ATOM   2458  H   ILE 0 156      -3.149 -18.290 -12.853  1.00  0.00      R00  H  
ATOM   2459  HA  ILE 0 156      -3.221 -19.843 -10.469  1.00  0.00           H  
ATOM   2460  HB  ILE 0 156      -1.286 -19.262 -12.723  1.00  0.00           H  
ATOM   2461 HG21 ILE 0 156       0.247 -19.648 -10.747  1.00  0.00           H  
ATOM   2462 HG22 ILE 0 156      -0.784 -20.965 -10.169  1.00  0.00           H  
ATOM   2463 HG23 ILE 0 156       0.303 -21.129 -11.577  1.00  0.00           H  
ATOM   2464 HG13 ILE 0 156      -3.248 -20.653 -12.983  1.00  0.00           H  
ATOM   2465 HG12 ILE 0 156      -2.545 -21.717 -11.728  1.00  0.00           H  
ATOM   2466 HD11 ILE 0 156      -0.803 -21.545 -14.074  1.00  0.00           H  
ATOM   2467 HD12 ILE 0 156      -1.033 -22.748 -12.905  1.00  0.00           H  
ATOM   2468 HD13 ILE 0 156      -2.215 -22.649 -14.165  1.00  0.00           H  
ATOM   2469  N   VAL 0 157      -1.439 -16.965 -10.594  1.00  0.00      R00  N  
ATOM   2470  CA  VAL 0 157      -0.556 -16.118  -9.690  1.00  0.00      R00  C  
ATOM   2471  C   VAL 0 157      -1.422 -15.203  -8.758  1.00  0.00      R00  C  
ATOM   2472  O   VAL 0 157      -0.881 -14.885  -7.736  1.00  0.00      R00  O  
ATOM   2473  CB  VAL 0 157       0.344 -15.208 -10.480  1.00  0.00      R00  C  
ATOM   2474  CG1 VAL 0 157       1.228 -16.135 -11.394  1.00  0.00      R00  C  
ATOM   2475  CG2 VAL 0 157      -0.323 -14.126 -11.403  1.00  0.00      R00  C  
ATOM   2476  H   VAL 0 157      -1.770 -16.619 -11.483  1.00  0.00      R00  H  
ATOM   2477  HA  VAL 0 157       0.028 -16.791  -9.062  1.00  0.00           H  
ATOM   2478  HB  VAL 0 157       1.042 -14.771  -9.766  1.00  0.00           H  
ATOM   2479 HG11 VAL 0 157       1.498 -17.092 -10.948  1.00  0.00           H  
ATOM   2480 HG12 VAL 0 157       0.701 -16.464 -12.290  1.00  0.00           H  
ATOM   2481 HG13 VAL 0 157       2.152 -15.657 -11.721  1.00  0.00           H  
ATOM   2482 HG21 VAL 0 157      -1.097 -14.574 -12.028  1.00  0.00           H  
ATOM   2483 HG22 VAL 0 157      -0.833 -13.294 -10.919  1.00  0.00           H  
ATOM   2484 HG23 VAL 0 157       0.403 -13.627 -12.044  1.00  0.00           H  
ATOM   2485  N   SER 0 158      -2.620 -14.849  -9.131  1.00  0.00      R00  N  
ATOM   2486  CA  SER 0 158      -3.555 -14.257  -8.176  1.00  0.00      R00  C  
ATOM   2487  C   SER 0 158      -3.937 -15.189  -6.985  1.00  0.00      R00  C  
ATOM   2488  O   SER 0 158      -3.558 -14.838  -5.836  1.00  0.00      R00  O  
ATOM   2489  CB  SER 0 158      -4.738 -13.734  -8.971  1.00  0.00      R00  C  
ATOM   2490  OG  SER 0 158      -5.650 -14.735  -9.570  1.00  0.00      R00  O  
ATOM   2491  H   SER 0 158      -2.960 -15.033 -10.064  1.00  0.00      R00  H  
ATOM   2492  HG  SER 0 158      -6.018 -14.417 -10.398  1.00  0.00      R00  H  
ATOM   2493  HA  SER 0 158      -3.146 -13.291  -7.878  1.00  0.00           H  
ATOM   2494  HB3 SER 0 158      -4.555 -13.006  -9.762  1.00  0.00           H  
ATOM   2495  HB2 SER 0 158      -5.284 -13.107  -8.266  1.00  0.00           H  
ATOM   2496  N   ALA 0 159      -4.367 -16.414  -7.299  1.00  0.00      R00  N  
ATOM   2497  CA  ALA 0 159      -4.420 -17.493  -6.276  1.00  0.00      R00  C  
ATOM   2498  C   ALA 0 159      -3.071 -17.772  -5.586  1.00  0.00      R00  C  
ATOM   2499  O   ALA 0 159      -3.129 -18.099  -4.394  1.00  0.00      R00  O  
ATOM   2500  CB  ALA 0 159      -4.859 -18.808  -6.918  1.00  0.00      R00  C  
ATOM   2501  H   ALA 0 159      -4.796 -16.518  -8.207  1.00  0.00      R00  H  
ATOM   2502  HA  ALA 0 159      -5.078 -17.055  -5.526  1.00  0.00           H  
ATOM   2503  HB1 ALA 0 159      -5.905 -18.651  -7.180  1.00  0.00           H  
ATOM   2504  HB2 ALA 0 159      -4.240 -18.955  -7.803  1.00  0.00           H  
ATOM   2505  HB3 ALA 0 159      -4.735 -19.672  -6.265  1.00  0.00           H  
ATOM   2506  N   ALA 0 160      -1.891 -17.637  -6.196  1.00  0.00      R00  N  
ATOM   2507  CA  ALA 0 160      -0.551 -17.862  -5.622  1.00  0.00      R00  C  
ATOM   2508  C   ALA 0 160      -0.184 -16.729  -4.659  1.00  0.00      R00  C  
ATOM   2509  O   ALA 0 160       0.377 -16.986  -3.610  1.00  0.00      R00  O  
ATOM   2510  CB  ALA 0 160       0.501 -18.284  -6.665  1.00  0.00      R00  C  
ATOM   2511  H   ALA 0 160      -1.892 -17.460  -7.190  1.00  0.00      R00  H  
ATOM   2512  HA  ALA 0 160      -0.696 -18.722  -4.968  1.00  0.00           H  
ATOM   2513  HB1 ALA 0 160       1.270 -18.911  -6.214  1.00  0.00           H  
ATOM   2514  HB2 ALA 0 160       0.029 -18.892  -7.437  1.00  0.00           H  
ATOM   2515  HB3 ALA 0 160       1.102 -17.464  -7.058  1.00  0.00           H  
ATOM   2516  N   ALA 0 161      -0.646 -15.508  -4.947  1.00  0.00      R00  N  
ATOM   2517  CA  ALA 0 161      -0.434 -14.328  -4.109  1.00  0.00      R00  C  
ATOM   2518  C   ALA 0 161      -1.227 -14.405  -2.817  1.00  0.00      R00  C  
ATOM   2519  O   ALA 0 161      -0.874 -13.925  -1.812  1.00  0.00      R00  O  
ATOM   2520  CB  ALA 0 161      -0.800 -13.126  -4.942  1.00  0.00      R00  C  
ATOM   2521  H   ALA 0 161      -1.061 -15.375  -5.858  1.00  0.00      R00  H  
ATOM   2522  HA  ALA 0 161       0.545 -14.098  -3.689  1.00  0.00           H  
ATOM   2523  HB1 ALA 0 161      -0.283 -12.773  -5.834  1.00  0.00           H  
ATOM   2524  HB2 ALA 0 161      -1.845 -13.096  -5.252  1.00  0.00           H  
ATOM   2525  HB3 ALA 0 161      -0.790 -12.374  -4.153  1.00  0.00           H  
ATOM   2526  N   TRP 0 162      -2.360 -15.081  -2.992  1.00  0.00      R00  N  
ATOM   2527  CA  TRP 0 162      -3.407 -15.326  -2.026  1.00  0.00      R00  C  
ATOM   2528  C   TRP 0 162      -2.944 -16.437  -1.107  1.00  0.00      R00  C  
ATOM   2529  O   TRP 0 162      -2.718 -16.152   0.076  1.00  0.00      R00  O  
ATOM   2530  CB  TRP 0 162      -4.848 -15.538  -2.683  1.00  0.00      R00  C  
ATOM   2531  CG  TRP 0 162      -5.965 -15.526  -1.635  1.00  0.00      R00  C  
ATOM   2532  CD2 TRP 0 162      -6.603 -14.400  -0.935  1.00  0.00      R00  C  
ATOM   2533  CE2 TRP 0 162      -7.584 -14.896  -0.024  1.00  0.00      R00  C  
ATOM   2534  CE3 TRP 0 162      -6.555 -12.976  -1.105  1.00  0.00      R00  C  
ATOM   2535  CD1 TRP 0 162      -6.567 -16.588  -1.145  1.00  0.00      R00  C  
ATOM   2536  NE1 TRP 0 162      -7.463 -16.255  -0.175  1.00  0.00      R00  N  
ATOM   2537  CZ2 TRP 0 162      -8.388 -14.084   0.748  1.00  0.00      R00  C  
ATOM   2538  CZ3 TRP 0 162      -7.287 -12.125  -0.307  1.00  0.00      R00  C  
ATOM   2539  CH2 TRP 0 162      -8.233 -12.657   0.652  1.00  0.00      R00  C  
ATOM   2540  H   TRP 0 162      -2.451 -15.652  -3.820  1.00  0.00      R00  H  
ATOM   2541  HE1 TRP 0 162      -8.078 -16.927   0.261  1.00  0.00      R00  H  
ATOM   2542  HA  TRP 0 162      -3.556 -14.425  -1.430  1.00  0.00           H  
ATOM   2543  HB3 TRP 0 162      -4.890 -16.481  -3.229  1.00  0.00           H  
ATOM   2544  HB2 TRP 0 162      -5.094 -14.764  -3.410  1.00  0.00           H  
ATOM   2545  HE3 TRP 0 162      -5.855 -12.535  -1.800  1.00  0.00           H  
ATOM   2546  HD1 TRP 0 162      -6.324 -17.608  -1.404  1.00  0.00           H  
ATOM   2547  HZ2 TRP 0 162      -9.083 -14.578   1.410  1.00  0.00           H  
ATOM   2548  HZ3 TRP 0 162      -7.064 -11.068  -0.338  1.00  0.00           H  
ATOM   2549  HH2 TRP 0 162      -8.854 -12.011   1.256  1.00  0.00           H  
ATOM   2550  N   THR 0 163      -2.600 -17.594  -1.548  1.00  0.00      R00  N  
ATOM   2551  CA  THR 0 163      -1.978 -18.713  -0.779  1.00  0.00      R00  C  
ATOM   2552  C   THR 0 163      -0.812 -18.264   0.121  1.00  0.00      R00  C  
ATOM   2553  O   THR 0 163      -0.733 -18.616   1.297  1.00  0.00      R00  O  
ATOM   2554  CB  THR 0 163      -1.457 -19.769  -1.854  1.00  0.00      R00  C  
ATOM   2555  OG1 THR 0 163      -2.539 -20.095  -2.682  1.00  0.00      R00  O  
ATOM   2556  CG2 THR 0 163      -0.987 -21.128  -1.305  1.00  0.00      R00  C  
ATOM   2557  H   THR 0 163      -2.663 -17.859  -2.521  1.00  0.00      R00  H  
ATOM   2558  HG1 THR 0 163      -2.743 -19.476  -3.387  1.00  0.00      R00  H  
ATOM   2559  HA  THR 0 163      -2.773 -19.165  -0.186  1.00  0.00           H  
ATOM   2560  HB  THR 0 163      -0.800 -19.271  -2.567  1.00  0.00           H  
ATOM   2561 HG21 THR 0 163      -0.532 -21.740  -2.084  1.00  0.00           H  
ATOM   2562 HG22 THR 0 163      -0.318 -20.971  -0.458  1.00  0.00           H  
ATOM   2563 HG23 THR 0 163      -1.819 -21.735  -0.950  1.00  0.00           H  
ATOM   2564  N   ALA 0 164       0.102 -17.389  -0.393  1.00  0.00      R00  N  
ATOM   2565  CA  ALA 0 164       1.383 -16.936   0.268  1.00  0.00      R00  C  
ATOM   2566  C   ALA 0 164       0.939 -16.006   1.404  1.00  0.00      R00  C  
ATOM   2567  O   ALA 0 164       1.837 -15.718   2.232  1.00  0.00      R00  O  
ATOM   2568  CB  ALA 0 164       2.290 -16.289  -0.732  1.00  0.00      R00  C  
ATOM   2569  H   ALA 0 164       0.033 -17.034  -1.336  1.00  0.00      R00  H  
ATOM   2570  HA  ALA 0 164       1.843 -17.869   0.595  1.00  0.00           H  
ATOM   2571  HB1 ALA 0 164       2.543 -17.006  -1.512  1.00  0.00           H  
ATOM   2572  HB2 ALA 0 164       1.908 -15.379  -1.194  1.00  0.00           H  
ATOM   2573  HB3 ALA 0 164       3.204 -15.885  -0.294  1.00  0.00           H  
ATOM   2574  N   SER 0 165      -0.286 -15.462   1.340  1.00  0.00      R00  N  
ATOM   2575  CA  SER 0 165      -0.717 -14.416   2.257  1.00  0.00      R00  C  
ATOM   2576  C   SER 0 165      -1.623 -15.089   3.364  1.00  0.00      R00  C  
ATOM   2577  O   SER 0 165      -1.654 -14.622   4.502  1.00  0.00      R00  O  
ATOM   2578  CB  SER 0 165      -1.489 -13.315   1.403  1.00  0.00      R00  C  
ATOM   2579  OG  SER 0 165      -0.636 -12.605   0.598  1.00  0.00      R00  O  
ATOM   2580  H   SER 0 165      -0.848 -15.457   0.501  1.00  0.00      R00  H  
ATOM   2581  HG  SER 0 165      -0.584 -12.766  -0.347  1.00  0.00      R00  H  
ATOM   2582  HA  SER 0 165       0.198 -13.974   2.651  1.00  0.00           H  
ATOM   2583  HB3 SER 0 165      -1.889 -12.499   2.005  1.00  0.00           H  
ATOM   2584  HB2 SER 0 165      -2.353 -13.776   0.926  1.00  0.00           H  
ATOM   2585  N   ALA 0 166      -2.219 -16.215   2.998  1.00  0.00      R00  N  
ATOM   2586  CA  ALA 0 166      -3.099 -17.119   3.805  1.00  0.00      R00  C  
ATOM   2587  C   ALA 0 166      -2.294 -18.114   4.628  1.00  0.00      R00  C  
ATOM   2588  O   ALA 0 166      -2.782 -18.347   5.729  1.00  0.00      R00  O  
ATOM   2589  CB  ALA 0 166      -4.180 -17.750   2.848  1.00  0.00      R00  C  
ATOM   2590  H   ALA 0 166      -2.018 -16.505   2.052  1.00  0.00      R00  H  
ATOM   2591  HA  ALA 0 166      -3.817 -16.602   4.441  1.00  0.00           H  
ATOM   2592  HB1 ALA 0 166      -4.887 -18.348   3.423  1.00  0.00           H  
ATOM   2593  HB2 ALA 0 166      -4.629 -16.957   2.249  1.00  0.00           H  
ATOM   2594  HB3 ALA 0 166      -3.619 -18.412   2.188  1.00  0.00           H  
ATOM   2595  N   LEU 0 167      -0.999 -18.406   4.277  1.00  0.00      R00  N  
ATOM   2596  CA  LEU 0 167      -0.020 -19.183   5.101  1.00  0.00      R00  C  
ATOM   2597  C   LEU 0 167       0.083 -18.605   6.513  1.00  0.00      R00  C  
ATOM   2598  O   LEU 0 167      -0.159 -19.294   7.508  1.00  0.00      R00  O  
ATOM   2599  CB  LEU 0 167       1.365 -19.328   4.363  1.00  0.00      R00  C  
ATOM   2600  CG  LEU 0 167       1.591 -20.852   3.905  1.00  0.00      R00  C  
ATOM   2601  CD1 LEU 0 167       0.543 -21.271   2.940  1.00  0.00      R00  C  
ATOM   2602  CD2 LEU 0 167       3.045 -21.055   3.383  1.00  0.00      R00  C  
ATOM   2603  H   LEU 0 167      -0.616 -18.029   3.422  1.00  0.00      R00  H  
ATOM   2604  HA  LEU 0 167      -0.461 -20.170   5.238  1.00  0.00           H  
ATOM   2605  HB3 LEU 0 167       2.200 -19.061   5.011  1.00  0.00           H  
ATOM   2606  HB2 LEU 0 167       1.299 -18.716   3.464  1.00  0.00           H  
ATOM   2607  HG  LEU 0 167       1.488 -21.406   4.838  1.00  0.00           H  
ATOM   2608 HD11 LEU 0 167       0.919 -21.131   1.927  1.00  0.00           H  
ATOM   2609 HD12 LEU 0 167       0.374 -22.327   3.150  1.00  0.00           H  
ATOM   2610 HD13 LEU 0 167      -0.417 -20.757   3.001  1.00  0.00           H  
ATOM   2611 HD21 LEU 0 167       3.495 -21.450   4.294  1.00  0.00           H  
ATOM   2612 HD22 LEU 0 167       2.975 -21.837   2.628  1.00  0.00           H  
ATOM   2613 HD23 LEU 0 167       3.621 -20.190   3.055  1.00  0.00           H  
ATOM   2614  N   VAL 0 168       0.498 -17.325   6.580  1.00  0.00      R00  N  
ATOM   2615  CA  VAL 0 168       0.600 -16.657   7.841  1.00  0.00      R00  C  
ATOM   2616  C   VAL 0 168      -0.718 -16.143   8.444  1.00  0.00      R00  C  
ATOM   2617  O   VAL 0 168      -0.764 -16.105   9.670  1.00  0.00      R00  O  
ATOM   2618  CB  VAL 0 168       1.623 -15.453   7.618  1.00  0.00      R00  C  
ATOM   2619  CG1 VAL 0 168       1.264 -14.397   6.630  1.00  0.00      R00  C  
ATOM   2620  CG2 VAL 0 168       1.935 -14.724   8.898  1.00  0.00      R00  C  
ATOM   2621  H   VAL 0 168       0.759 -16.874   5.714  1.00  0.00      R00  H  
ATOM   2622  HA  VAL 0 168       0.958 -17.369   8.584  1.00  0.00           H  
ATOM   2623  HB  VAL 0 168       2.548 -15.920   7.281  1.00  0.00           H  
ATOM   2624 HG11 VAL 0 168       1.942 -13.561   6.459  1.00  0.00           H  
ATOM   2625 HG12 VAL 0 168       1.273 -14.914   5.671  1.00  0.00           H  
ATOM   2626 HG13 VAL 0 168       0.246 -14.077   6.853  1.00  0.00           H  
ATOM   2627 HG21 VAL 0 168       2.908 -14.264   8.727  1.00  0.00           H  
ATOM   2628 HG22 VAL 0 168       1.113 -14.128   9.293  1.00  0.00           H  
ATOM   2629 HG23 VAL 0 168       2.175 -15.436   9.688  1.00  0.00           H  
ATOM   2630  N   MET 0 169      -1.782 -15.836   7.722  1.00  0.00      R00  N  
ATOM   2631  CA  MET 0 169      -3.025 -15.341   8.334  1.00  0.00      R00  C  
ATOM   2632  C   MET 0 169      -3.994 -16.424   8.897  1.00  0.00      R00  C  
ATOM   2633  O   MET 0 169      -4.743 -16.031   9.836  1.00  0.00      R00  O  
ATOM   2634  CB  MET 0 169      -3.699 -14.350   7.453  1.00  0.00      R00  C  
ATOM   2635  CG  MET 0 169      -2.826 -13.195   7.159  1.00  0.00      R00  C  
ATOM   2636  SD  MET 0 169      -2.833 -11.931   8.485  1.00  0.00      R00  S  
ATOM   2637  CE  MET 0 169      -1.236 -12.157   9.403  1.00  0.00      R00  C  
ATOM   2638  H   MET 0 169      -1.760 -16.043   6.733  1.00  0.00      R00  H  
ATOM   2639  HA  MET 0 169      -2.710 -14.834   9.246  1.00  0.00           H  
ATOM   2640  HB3 MET 0 169      -4.596 -13.933   7.909  1.00  0.00           H  
ATOM   2641  HB2 MET 0 169      -3.940 -14.945   6.572  1.00  0.00           H  
ATOM   2642  HG3 MET 0 169      -3.363 -12.648   6.384  1.00  0.00           H  
ATOM   2643  HG2 MET 0 169      -1.875 -13.547   6.757  1.00  0.00           H  
ATOM   2644  HE1 MET 0 169      -1.293 -11.629  10.355  1.00  0.00           H  
ATOM   2645  HE2 MET 0 169      -1.108 -13.209   9.655  1.00  0.00           H  
ATOM   2646  HE3 MET 0 169      -0.380 -11.781   8.841  1.00  0.00           H  
ATOM   2647  N   THR 0 170      -3.947 -17.706   8.404  1.00  0.00      R00  N  
ATOM   2648  CA  THR 0 170      -4.809 -18.859   8.761  1.00  0.00      R00  C  
ATOM   2649  C   THR 0 170      -4.482 -19.771  10.018  1.00  0.00      R00  C  
ATOM   2650  O   THR 0 170      -5.405 -20.371  10.539  1.00  0.00      R00  O  
ATOM   2651  CB  THR 0 170      -5.243 -19.690   7.601  1.00  0.00      R00  C  
ATOM   2652  OG1 THR 0 170      -4.232 -20.563   7.210  1.00  0.00      R00  O  
ATOM   2653  CG2 THR 0 170      -5.792 -18.757   6.433  1.00  0.00      R00  C  
ATOM   2654  H   THR 0 170      -3.312 -17.753   7.620  1.00  0.00      R00  H  
ATOM   2655  HG1 THR 0 170      -3.812 -20.166   6.443  1.00  0.00      R00  H  
ATOM   2656  HA  THR 0 170      -5.769 -18.480   9.112  1.00  0.00           H  
ATOM   2657  HB  THR 0 170      -6.109 -20.264   7.929  1.00  0.00           H  
ATOM   2658 HG21 THR 0 170      -5.114 -17.963   6.119  1.00  0.00           H  
ATOM   2659 HG22 THR 0 170      -6.021 -19.308   5.521  1.00  0.00           H  
ATOM   2660 HG23 THR 0 170      -6.679 -18.235   6.791  1.00  0.00           H  
ATOM   2661  N   PRO 0 171      -3.227 -19.664  10.532  1.00  0.00      R00  N  
ATOM   2662  CA  PRO 0 171      -2.882 -20.150  11.920  1.00  0.00      R00  C  
ATOM   2663  C   PRO 0 171      -3.631 -19.379  13.057  1.00  0.00      R00  C  
ATOM   2664  O   PRO 0 171      -4.383 -20.030  13.811  1.00  0.00      R00  O  
ATOM   2665  CD  PRO 0 171      -2.022 -19.388   9.767  1.00  0.00      R00  C  
ATOM   2666  CB  PRO 0 171      -1.337 -20.063  12.047  1.00  0.00      R00  C  
ATOM   2667  CG  PRO 0 171      -0.969 -20.060  10.626  1.00  0.00      R00  C  
ATOM   2668  HD2 PRO 0 171      -1.765 -18.330   9.815  1.00  0.00           H  
ATOM   2669  HD3 PRO 0 171      -2.198 -19.720   8.744  1.00  0.00           H  
ATOM   2670  HA  PRO 0 171      -2.978 -21.235  11.941  1.00  0.00           H  
ATOM   2671  HB3 PRO 0 171      -0.841 -20.905  12.530  1.00  0.00           H  
ATOM   2672  HB2 PRO 0 171      -0.978 -19.211  12.624  1.00  0.00           H  
ATOM   2673  HG2 PRO 0 171       0.038 -19.708  10.405  1.00  0.00           H  
ATOM   2674  HG3 PRO 0 171      -1.007 -21.099  10.298  1.00  0.00           H  
ATOM   2675  N   ILE 0 172      -3.443 -18.066  13.055  1.00  0.00      R00  N  
ATOM   2676  CA  ILE 0 172      -3.958 -17.140  14.043  1.00  0.00      R00  C  
ATOM   2677  C   ILE 0 172      -5.456 -17.077  14.192  1.00  0.00      R00  C  
ATOM   2678  O   ILE 0 172      -6.018 -16.957  15.259  1.00  0.00      R00  O  
ATOM   2679  CB  ILE 0 172      -3.315 -15.699  13.811  1.00  0.00      R00  C  
ATOM   2680  CG2 ILE 0 172      -1.843 -15.701  14.378  1.00  0.00      R00  C  
ATOM   2681  CG1 ILE 0 172      -3.538 -15.058  12.385  1.00  0.00      R00  C  
ATOM   2682  CD1 ILE 0 172      -2.948 -13.689  12.134  1.00  0.00      R00  C  
ATOM   2683  H   ILE 0 172      -2.751 -17.719  12.406  1.00  0.00      R00  H  
ATOM   2684  HA  ILE 0 172      -3.475 -17.532  14.939  1.00  0.00           H  
ATOM   2685  HB  ILE 0 172      -3.952 -15.047  14.409  1.00  0.00           H  
ATOM   2686 HG21 ILE 0 172      -1.084 -16.018  13.663  1.00  0.00           H  
ATOM   2687 HG22 ILE 0 172      -1.573 -14.684  14.660  1.00  0.00           H  
ATOM   2688 HG23 ILE 0 172      -1.618 -16.173  15.335  1.00  0.00           H  
ATOM   2689 HG13 ILE 0 172      -4.597 -15.074  12.131  1.00  0.00           H  
ATOM   2690 HG12 ILE 0 172      -3.053 -15.794  11.743  1.00  0.00           H  
ATOM   2691 HD11 ILE 0 172      -2.806 -13.151  13.071  1.00  0.00           H  
ATOM   2692 HD12 ILE 0 172      -1.990 -13.746  11.617  1.00  0.00           H  
ATOM   2693 HD13 ILE 0 172      -3.704 -13.154  11.559  1.00  0.00           H  
ATOM   2694  N   PHE 0 173      -6.102 -17.219  13.026  1.00  0.00      R00  N  
ATOM   2695  CA  PHE 0 173      -7.508 -17.284  12.797  1.00  0.00      R00  C  
ATOM   2696  C   PHE 0 173      -8.260 -18.425  13.570  1.00  0.00      R00  C  
ATOM   2697  O   PHE 0 173      -9.336 -18.322  14.067  1.00  0.00      R00  O  
ATOM   2698  CB  PHE 0 173      -7.711 -17.429  11.277  1.00  0.00      R00  C  
ATOM   2699  CG  PHE 0 173      -9.099 -17.523  10.773  1.00  0.00      R00  C  
ATOM   2700  CD1 PHE 0 173     -10.017 -16.434  10.798  1.00  0.00      R00  C  
ATOM   2701  CD2 PHE 0 173      -9.620 -18.804  10.257  1.00  0.00      R00  C  
ATOM   2702  CE1 PHE 0 173     -11.300 -16.569  10.495  1.00  0.00      R00  C  
ATOM   2703  CE2 PHE 0 173     -10.948 -18.840   9.846  1.00  0.00      R00  C  
ATOM   2704  CZ  PHE 0 173     -11.822 -17.715  10.037  1.00  0.00      R00  C  
ATOM   2705  H   PHE 0 173      -5.452 -17.342  12.262  1.00  0.00      R00  H  
ATOM   2706  HA  PHE 0 173      -8.023 -16.363  13.068  1.00  0.00           H  
ATOM   2707  HB3 PHE 0 173      -7.099 -18.212  10.829  1.00  0.00           H  
ATOM   2708  HB2 PHE 0 173      -7.256 -16.588  10.755  1.00  0.00           H  
ATOM   2709  HD1 PHE 0 173      -9.673 -15.456  11.100  1.00  0.00           H  
ATOM   2710  HD2 PHE 0 173      -9.002 -19.689  10.263  1.00  0.00           H  
ATOM   2711  HE1 PHE 0 173     -12.008 -15.776  10.681  1.00  0.00           H  
ATOM   2712  HE2 PHE 0 173     -11.250 -19.800   9.454  1.00  0.00           H  
ATOM   2713  HZ  PHE 0 173     -12.877 -17.729   9.806  1.00  0.00           H  
ATOM   2714  N   MET 0 174      -7.522 -19.554  13.688  1.00  0.00      R00  N  
ATOM   2715  CA  MET 0 174      -8.022 -20.844  14.257  1.00  0.00      R00  C  
ATOM   2716  C   MET 0 174      -7.974 -20.831  15.810  1.00  0.00      R00  C  
ATOM   2717  O   MET 0 174      -8.945 -20.991  16.497  1.00  0.00      R00  O  
ATOM   2718  CB  MET 0 174      -7.253 -22.084  13.767  1.00  0.00      R00  C  
ATOM   2719  CG  MET 0 174      -7.312 -22.196  12.262  1.00  0.00      R00  C  
ATOM   2720  SD  MET 0 174      -8.116 -23.583  11.423  1.00  0.00      R00  S  
ATOM   2721  CE  MET 0 174      -7.636 -23.366   9.756  1.00  0.00      R00  C  
ATOM   2722  H   MET 0 174      -6.555 -19.555  13.398  1.00  0.00      R00  H  
ATOM   2723  HA  MET 0 174      -9.096 -20.924  14.091  1.00  0.00           H  
ATOM   2724  HB3 MET 0 174      -7.686 -22.948  14.271  1.00  0.00           H  
ATOM   2725  HB2 MET 0 174      -6.242 -21.891  14.127  1.00  0.00           H  
ATOM   2726  HG3 MET 0 174      -6.293 -22.301  11.888  1.00  0.00           H  
ATOM   2727  HG2 MET 0 174      -7.632 -21.231  11.868  1.00  0.00           H  
ATOM   2728  HE1 MET 0 174      -8.157 -22.521   9.306  1.00  0.00           H  
ATOM   2729  HE2 MET 0 174      -6.586 -23.098   9.636  1.00  0.00           H  
ATOM   2730  HE3 MET 0 174      -7.876 -24.347   9.348  1.00  0.00           H  
ATOM   2731  N   TYR 0 175      -6.746 -20.553  16.308  1.00  0.00      R00  N  
ATOM   2732  CA  TYR 0 175      -6.482 -20.013  17.616  1.00  0.00      R00  C  
ATOM   2733  C   TYR 0 175      -5.244 -19.154  17.628  1.00  0.00      R00  C  
ATOM   2734  O   TYR 0 175      -4.327 -19.250  16.876  1.00  0.00      R00  O  
ATOM   2735  CB  TYR 0 175      -6.387 -21.242  18.629  1.00  0.00      R00  C  
ATOM   2736  CG  TYR 0 175      -6.265 -20.808  20.043  1.00  0.00      R00  C  
ATOM   2737  CD1 TYR 0 175      -7.442 -20.389  20.690  1.00  0.00      R00  C  
ATOM   2738  CE1 TYR 0 175      -7.242 -19.882  22.030  1.00  0.00      R00  C  
ATOM   2739  CD2 TYR 0 175      -4.957 -20.637  20.540  1.00  0.00      R00  C  
ATOM   2740  CE2 TYR 0 175      -4.807 -20.050  21.802  1.00  0.00      R00  C  
ATOM   2741  CZ  TYR 0 175      -5.942 -19.761  22.592  1.00  0.00      R00  C  
ATOM   2742  OH  TYR 0 175      -5.795 -19.202  23.850  1.00  0.00      R00  O  
ATOM   2743  H   TYR 0 175      -6.015 -20.454  15.618  1.00  0.00      R00  H  
ATOM   2744  HH  TYR 0 175      -4.898 -19.039  24.151  1.00  0.00      R00  H  
ATOM   2745  HA  TYR 0 175      -7.325 -19.368  17.861  1.00  0.00           H  
ATOM   2746  HB3 TYR 0 175      -5.600 -21.927  18.313  1.00  0.00           H  
ATOM   2747  HB2 TYR 0 175      -7.221 -21.934  18.506  1.00  0.00           H  
ATOM   2748  HD1 TYR 0 175      -8.375 -20.647  20.212  1.00  0.00           H  
ATOM   2749  HE1 TYR 0 175      -8.038 -19.553  22.681  1.00  0.00           H  
ATOM   2750  HD2 TYR 0 175      -4.085 -20.874  19.947  1.00  0.00           H  
ATOM   2751  HE2 TYR 0 175      -3.861 -19.837  22.278  1.00  0.00           H  
ATOM   2752  N   THR 0 176      -5.229 -18.168  18.575  1.00  0.00      R00  N  
ATOM   2753  CA  THR 0 176      -4.192 -17.198  18.988  1.00  0.00      R00  C  
ATOM   2754  C   THR 0 176      -4.480 -16.825  20.496  1.00  0.00      R00  C  
ATOM   2755  O   THR 0 176      -5.632 -16.734  20.939  1.00  0.00      R00  O  
ATOM   2756  CB  THR 0 176      -4.189 -15.906  18.193  1.00  0.00      R00  C  
ATOM   2757  OG1 THR 0 176      -3.259 -14.959  18.703  1.00  0.00      R00  O  
ATOM   2758  CG2 THR 0 176      -5.545 -15.048  18.138  1.00  0.00      R00  C  
ATOM   2759  H   THR 0 176      -5.999 -18.149  19.228  1.00  0.00      R00  H  
ATOM   2760  HG1 THR 0 176      -2.402 -15.228  18.364  1.00  0.00      R00  H  
ATOM   2761  HA  THR 0 176      -3.214 -17.664  18.871  1.00  0.00           H  
ATOM   2762  HB  THR 0 176      -3.897 -16.037  17.151  1.00  0.00           H  
ATOM   2763 HG21 THR 0 176      -5.368 -14.042  17.757  1.00  0.00           H  
ATOM   2764 HG22 THR 0 176      -6.267 -15.464  17.436  1.00  0.00           H  
ATOM   2765 HG23 THR 0 176      -6.046 -14.823  19.080  1.00  0.00           H  
ATOM   2766  N   THR 0 177      -3.335 -16.640  21.256  1.00  0.00      R00  N  
ATOM   2767  CA  THR 0 177      -3.325 -16.369  22.664  1.00  0.00      R00  C  
ATOM   2768  C   THR 0 177      -3.852 -14.896  22.967  1.00  0.00      R00  C  
ATOM   2769  O   THR 0 177      -4.162 -14.607  24.069  1.00  0.00      R00  O  
ATOM   2770  CB  THR 0 177      -1.890 -16.404  23.379  1.00  0.00      R00  C  
ATOM   2771  OG1 THR 0 177      -1.515 -17.707  23.145  1.00  0.00      R00  O  
ATOM   2772  CG2 THR 0 177      -1.882 -16.221  24.922  1.00  0.00      R00  C  
ATOM   2773  H   THR 0 177      -2.402 -16.839  20.922  1.00  0.00      R00  H  
ATOM   2774  HG1 THR 0 177      -1.359 -17.684  22.198  1.00  0.00      R00  H  
ATOM   2775  HA  THR 0 177      -4.032 -17.100  23.056  1.00  0.00           H  
ATOM   2776  HB  THR 0 177      -1.316 -15.612  22.898  1.00  0.00           H  
ATOM   2777 HG21 THR 0 177      -1.075 -16.644  25.521  1.00  0.00           H  
ATOM   2778 HG22 THR 0 177      -1.712 -15.158  25.095  1.00  0.00           H  
ATOM   2779 HG23 THR 0 177      -2.795 -16.677  25.304  1.00  0.00           H  
ATOM   2780  N   LEU 0 178      -4.028 -14.106  21.909  1.00  0.00      R00  N  
ATOM   2781  CA  LEU 0 178      -4.846 -12.842  21.843  1.00  0.00      R00  C  
ATOM   2782  C   LEU 0 178      -6.317 -13.036  22.264  1.00  0.00      R00  C  
ATOM   2783  O   LEU 0 178      -6.964 -12.036  22.599  1.00  0.00      R00  O  
ATOM   2784  CB  LEU 0 178      -4.698 -12.268  20.445  1.00  0.00      R00  C  
ATOM   2785  CG  LEU 0 178      -5.472 -11.020  20.026  1.00  0.00      R00  C  
ATOM   2786  CD1 LEU 0 178      -5.082  -9.836  20.941  1.00  0.00      R00  C  
ATOM   2787  CD2 LEU 0 178      -5.245 -10.714  18.533  1.00  0.00      R00  C  
ATOM   2788  H   LEU 0 178      -3.753 -14.495  21.019  1.00  0.00      R00  H  
ATOM   2789  HA  LEU 0 178      -4.351 -12.227  22.595  1.00  0.00           H  
ATOM   2790  HB3 LEU 0 178      -5.184 -13.034  19.841  1.00  0.00           H  
ATOM   2791  HB2 LEU 0 178      -3.636 -12.182  20.219  1.00  0.00           H  
ATOM   2792  HG  LEU 0 178      -6.505 -11.257  20.279  1.00  0.00           H  
ATOM   2793 HD11 LEU 0 178      -4.257 -10.051  21.620  1.00  0.00           H  
ATOM   2794 HD12 LEU 0 178      -4.852  -8.923  20.390  1.00  0.00           H  
ATOM   2795 HD13 LEU 0 178      -5.874  -9.525  21.623  1.00  0.00           H  
ATOM   2796 HD21 LEU 0 178      -5.077 -11.604  17.926  1.00  0.00           H  
ATOM   2797 HD22 LEU 0 178      -6.153 -10.261  18.133  1.00  0.00           H  
ATOM   2798 HD23 LEU 0 178      -4.522  -9.929  18.311  1.00  0.00           H  
ATOM   2799  N   ILE 0 179      -6.852 -14.252  22.189  1.00  0.00      R00  N  
ATOM   2800  CA  ILE 0 179      -8.192 -14.647  22.681  1.00  0.00      R00  C  
ATOM   2801  C   ILE 0 179      -8.295 -14.611  24.256  1.00  0.00      R00  C  
ATOM   2802  O   ILE 0 179      -9.395 -14.505  24.768  1.00  0.00      R00  O  
ATOM   2803  CB  ILE 0 179      -8.572 -16.000  22.087  1.00  0.00      R00  C  
ATOM   2804  CG2 ILE 0 179      -9.866 -16.615  22.691  1.00  0.00      R00  C  
ATOM   2805  CG1 ILE 0 179      -8.781 -15.911  20.546  1.00  0.00      R00  C  
ATOM   2806  CD1 ILE 0 179      -8.788 -17.225  19.838  1.00  0.00      R00  C  
ATOM   2807  H   ILE 0 179      -6.303 -15.033  21.859  1.00  0.00      R00  H  
ATOM   2808  HA  ILE 0 179      -8.999 -14.005  22.329  1.00  0.00           H  
ATOM   2809  HB  ILE 0 179      -7.765 -16.712  22.263  1.00  0.00           H  
ATOM   2810 HG21 ILE 0 179     -10.759 -15.995  22.616  1.00  0.00           H  
ATOM   2811 HG22 ILE 0 179     -10.122 -17.498  22.106  1.00  0.00           H  
ATOM   2812 HG23 ILE 0 179      -9.782 -16.927  23.732  1.00  0.00           H  
ATOM   2813 HG13 ILE 0 179      -8.089 -15.207  20.084  1.00  0.00           H  
ATOM   2814 HG12 ILE 0 179      -9.738 -15.441  20.321  1.00  0.00           H  
ATOM   2815 HD11 ILE 0 179      -8.808 -17.041  18.764  1.00  0.00           H  
ATOM   2816 HD12 ILE 0 179      -8.000 -17.883  20.204  1.00  0.00           H  
ATOM   2817 HD13 ILE 0 179      -9.766 -17.670  20.019  1.00  0.00           H  
ATOM   2818  N   VAL 0 180      -7.221 -14.764  25.021  1.00  0.00      R00  N  
ATOM   2819  CA  VAL 0 180      -7.393 -14.838  26.472  1.00  0.00      R00  C  
ATOM   2820  C   VAL 0 180      -8.029 -13.564  27.103  1.00  0.00      R00  C  
ATOM   2821  O   VAL 0 180      -7.886 -12.429  26.643  1.00  0.00      R00  O  
ATOM   2822  CB  VAL 0 180      -6.055 -15.184  27.228  1.00  0.00      R00  C  
ATOM   2823  CG1 VAL 0 180      -5.542 -16.523  26.771  1.00  0.00      R00  C  
ATOM   2824  CG2 VAL 0 180      -5.078 -14.018  27.302  1.00  0.00      R00  C  
ATOM   2825  H   VAL 0 180      -6.340 -14.870  24.539  1.00  0.00      R00  H  
ATOM   2826  HA  VAL 0 180      -8.140 -15.620  26.611  1.00  0.00           H  
ATOM   2827  HB  VAL 0 180      -6.418 -15.419  28.228  1.00  0.00           H  
ATOM   2828 HG11 VAL 0 180      -4.725 -16.885  27.395  1.00  0.00           H  
ATOM   2829 HG12 VAL 0 180      -6.377 -17.217  26.865  1.00  0.00           H  
ATOM   2830 HG13 VAL 0 180      -5.186 -16.468  25.742  1.00  0.00           H  
ATOM   2831 HG21 VAL 0 180      -4.983 -13.571  26.312  1.00  0.00           H  
ATOM   2832 HG22 VAL 0 180      -5.350 -13.312  28.087  1.00  0.00           H  
ATOM   2833 HG23 VAL 0 180      -4.055 -14.312  27.537  1.00  0.00           H  
ATOM   2834  N   ASP 0 181      -8.675 -13.785  28.266  1.00  0.00      R00  N  
ATOM   2835  CA  ASP 0 181      -9.572 -12.864  28.948  1.00  0.00      R00  C  
ATOM   2836  C   ASP 0 181      -9.025 -11.456  29.241  1.00  0.00      R00  C  
ATOM   2837  O   ASP 0 181      -9.767 -10.516  29.386  1.00  0.00      R00  O  
ATOM   2838  CB  ASP 0 181     -10.337 -13.325  30.251  1.00  0.00      R00  C  
ATOM   2839  CG  ASP 0 181     -10.954 -14.719  30.234  1.00  0.00      R00  C  
ATOM   2840  OD1 ASP 0 181     -11.227 -15.308  29.114  1.00  0.00      R00  O  
ATOM   2841  OD2 ASP 0 181     -11.272 -15.230  31.377  1.00  0.00      R00  O1-
ATOM   2842  H   ASP 0 181      -8.775 -14.763  28.500  1.00  0.00      R00  H  
ATOM   2843  HA  ASP 0 181     -10.354 -12.575  28.245  1.00  0.00           H  
ATOM   2844  HB3 ASP 0 181     -11.019 -12.502  30.463  1.00  0.00           H  
ATOM   2845  HB2 ASP 0 181      -9.580 -13.341  31.034  1.00  0.00           H  
ATOM   2846  N   ASN 0 182      -7.680 -11.219  29.286  1.00  0.00      R00  N  
ATOM   2847  CA  ASN 0 182      -7.037  -9.952  29.561  1.00  0.00      R00  C  
ATOM   2848  C   ASN 0 182      -6.653  -9.263  28.222  1.00  0.00      R00  C  
ATOM   2849  O   ASN 0 182      -6.731  -8.064  28.089  1.00  0.00      R00  O  
ATOM   2850  CB  ASN 0 182      -5.654 -10.255  30.244  1.00  0.00      R00  C  
ATOM   2851  CG  ASN 0 182      -5.817 -10.721  31.657  1.00  0.00      R00  C  
ATOM   2852  OD1 ASN 0 182      -6.221 -11.816  32.003  1.00  0.00      R00  O  
ATOM   2853  ND2 ASN 0 182      -5.435  -9.791  32.533  1.00  0.00      R00  N  
ATOM   2854  H   ASN 0 182      -7.040 -12.000  29.306  1.00  0.00      R00  H  
ATOM   2855 HD21 ASN 0 182      -5.824  -9.776  33.465  1.00  0.00      R00  H  
ATOM   2856 HD22 ASN 0 182      -5.222  -8.930  32.051  1.00  0.00      R00  H  
ATOM   2857  HA  ASN 0 182      -7.694  -9.424  30.252  1.00  0.00           H  
ATOM   2858  HB3 ASN 0 182      -5.003  -9.392  30.102  1.00  0.00           H  
ATOM   2859  HB2 ASN 0 182      -5.218 -11.158  29.816  1.00  0.00           H  
ATOM   2860  N   ASN 0 183      -6.499 -10.057  27.188  1.00  0.00      R00  N  
ATOM   2861  CA  ASN 0 183      -6.367  -9.643  25.792  1.00  0.00      R00  C  
ATOM   2862  C   ASN 0 183      -7.742  -9.427  25.100  1.00  0.00      R00  C  
ATOM   2863  O   ASN 0 183      -7.732  -8.622  24.212  1.00  0.00      R00  O  
ATOM   2864  CB  ASN 0 183      -5.373 -10.627  25.063  1.00  0.00      R00  C  
ATOM   2865  CG  ASN 0 183      -4.016 -10.692  25.599  1.00  0.00      R00  C  
ATOM   2866  OD1 ASN 0 183      -3.449  -9.736  26.161  1.00  0.00      R00  O  
ATOM   2867  ND2 ASN 0 183      -3.414 -11.908  25.649  1.00  0.00      R00  N  
ATOM   2868  H   ASN 0 183      -6.776 -11.024  27.280  1.00  0.00      R00  H  
ATOM   2869 HD21 ASN 0 183      -2.454 -11.815  25.947  1.00  0.00      R00  H  
ATOM   2870 HD22 ASN 0 183      -3.726 -12.678  25.075  1.00  0.00      R00  H  
ATOM   2871  HA  ASN 0 183      -6.006  -8.618  25.707  1.00  0.00           H  
ATOM   2872  HB3 ASN 0 183      -5.199 -10.307  24.035  1.00  0.00           H  
ATOM   2873  HB2 ASN 0 183      -5.779 -11.633  25.167  1.00  0.00           H  
ATOM   2874  N   GLY 0 184      -8.869 -10.069  25.553  1.00  0.00      R00  N  
ATOM   2875  CA  GLY 0 184     -10.153 -10.166  24.866  1.00  0.00      R00  C  
ATOM   2876  C   GLY 0 184     -10.680  -8.888  24.179  1.00  0.00      R00  C  
ATOM   2877  O   GLY 0 184     -10.906  -8.997  22.987  1.00  0.00      R00  O  
ATOM   2878  H   GLY 0 184      -8.825 -10.693  26.346  1.00  0.00      R00  H  
ATOM   2879  HA3 GLY 0 184     -10.897 -10.576  25.549  1.00  0.00           H  
ATOM   2880  HA2 GLY 0 184     -10.061 -10.929  24.093  1.00  0.00           H  
ATOM   2881  N   PRO 0 185     -10.732  -7.752  24.870  1.00  0.00      R00  N  
ATOM   2882  CA  PRO 0 185     -11.208  -6.538  24.279  1.00  0.00      R00  C  
ATOM   2883  C   PRO 0 185     -10.380  -5.838  23.157  1.00  0.00      R00  C  
ATOM   2884  O   PRO 0 185     -10.806  -4.779  22.773  1.00  0.00      R00  O  
ATOM   2885  CD  PRO 0 185     -10.253  -7.438  26.211  1.00  0.00      R00  C  
ATOM   2886  CB  PRO 0 185     -11.551  -5.595  25.465  1.00  0.00      R00  C  
ATOM   2887  CG  PRO 0 185     -11.296  -6.421  26.761  1.00  0.00      R00  C  
ATOM   2888  HD2 PRO 0 185      -9.242  -7.031  26.211  1.00  0.00           H  
ATOM   2889  HD3 PRO 0 185     -10.389  -8.288  26.879  1.00  0.00           H  
ATOM   2890  HA  PRO 0 185     -12.179  -6.768  23.840  1.00  0.00           H  
ATOM   2891  HB3 PRO 0 185     -12.491  -5.044  25.428  1.00  0.00           H  
ATOM   2892  HB2 PRO 0 185     -10.822  -4.786  25.487  1.00  0.00           H  
ATOM   2893  HG2 PRO 0 185     -11.023  -5.777  27.597  1.00  0.00           H  
ATOM   2894  HG3 PRO 0 185     -12.198  -6.966  27.039  1.00  0.00           H  
ATOM   2895  N   SER 0 186      -9.262  -6.435  22.657  1.00  0.00      R00  N  
ATOM   2896  CA  SER 0 186      -8.442  -5.869  21.582  1.00  0.00      R00  C  
ATOM   2897  C   SER 0 186      -8.060  -6.966  20.538  1.00  0.00      R00  C  
ATOM   2898  O   SER 0 186      -8.105  -8.127  20.814  1.00  0.00      R00  O  
ATOM   2899  CB  SER 0 186      -7.209  -5.323  22.337  1.00  0.00      R00  C  
ATOM   2900  OG  SER 0 186      -6.225  -4.774  21.506  1.00  0.00      R00  O  
ATOM   2901  H   SER 0 186      -9.064  -7.404  22.860  1.00  0.00      R00  H  
ATOM   2902  HG  SER 0 186      -5.424  -5.021  21.974  1.00  0.00      R00  H  
ATOM   2903  HA  SER 0 186      -8.887  -5.059  21.004  1.00  0.00           H  
ATOM   2904  HB3 SER 0 186      -6.784  -6.177  22.865  1.00  0.00           H  
ATOM   2905  HB2 SER 0 186      -7.608  -4.542  22.984  1.00  0.00           H  
ATOM   2906  N   CYS 0 187      -7.633  -6.547  19.356  1.00  0.00      R00  N  
ATOM   2907  CA  CYS 0 187      -7.370  -7.395  18.178  1.00  0.00      R00  C  
ATOM   2908  C   CYS 0 187      -6.446  -6.700  17.174  1.00  0.00      R00  C  
ATOM   2909  O   CYS 0 187      -6.523  -5.511  16.975  1.00  0.00      R00  O  
ATOM   2910  SG  CYS 0 187      -8.640  -8.801  16.012  1.00  0.00      R00  S  
ATOM   2911  CB  CYS 0 187      -8.647  -7.770  17.468  1.00  0.00      R00  C  
ATOM   2912  H   CYS 0 187      -7.547  -5.549  19.225  1.00  0.00      R00  H  
ATOM   2913  HB2 CYS 0 187      -9.269  -8.323  18.171  1.00  0.00           H  
ATOM   2914  HB3 CYS 0 187      -9.271  -6.908  17.232  1.00  0.00           H  
ATOM   2915  HA  CYS 0 187      -6.847  -8.271  18.562  1.00  0.00           H  
ATOM   2916  N   ASN 0 188      -5.534  -7.485  16.692  1.00  0.00      R00  N  
ATOM   2917  CA  ASN 0 188      -4.546  -7.158  15.635  1.00  0.00      R00  C  
ATOM   2918  C   ASN 0 188      -4.066  -8.443  14.885  1.00  0.00      R00  C  
ATOM   2919  O   ASN 0 188      -4.317  -9.598  15.335  1.00  0.00      R00  O  
ATOM   2920  CB  ASN 0 188      -3.375  -6.389  16.305  1.00  0.00      R00  C  
ATOM   2921  CG  ASN 0 188      -2.275  -5.778  15.383  1.00  0.00      R00  C  
ATOM   2922  OD1 ASN 0 188      -2.019  -6.205  14.274  1.00  0.00      R00  O  
ATOM   2923  ND2 ASN 0 188      -1.526  -4.750  15.666  1.00  0.00      R00  N  
ATOM   2924  H   ASN 0 188      -5.651  -8.455  16.949  1.00  0.00      R00  H  
ATOM   2925 HD21 ASN 0 188      -0.734  -4.546  15.073  1.00  0.00      R00  H  
ATOM   2926 HD22 ASN 0 188      -1.555  -4.187  16.504  1.00  0.00      R00  H  
ATOM   2927  HA  ASN 0 188      -4.947  -6.464  14.897  1.00  0.00           H  
ATOM   2928  HB3 ASN 0 188      -2.854  -7.003  17.040  1.00  0.00           H  
ATOM   2929  HB2 ASN 0 188      -3.769  -5.542  16.866  1.00  0.00           H  
ATOM   2930  N   ILE 0 189      -3.691  -8.314  13.584  1.00  0.00      R00  N  
ATOM   2931  CA  ILE 0 189      -3.278  -9.426  12.667  1.00  0.00      R00  C  
ATOM   2932  C   ILE 0 189      -1.901 -10.012  13.076  1.00  0.00      R00  C  
ATOM   2933  O   ILE 0 189      -0.945  -9.965  12.269  1.00  0.00      R00  O  
ATOM   2934  CB  ILE 0 189      -3.172  -9.054  11.104  1.00  0.00      R00  C  
ATOM   2935  CG2 ILE 0 189      -4.625  -9.240  10.610  1.00  0.00      R00  C  
ATOM   2936  CG1 ILE 0 189      -2.737  -7.557  10.872  1.00  0.00      R00  C  
ATOM   2937  CD1 ILE 0 189      -2.369  -7.423   9.385  1.00  0.00      R00  C  
ATOM   2938  H   ILE 0 189      -3.325  -7.410  13.321  1.00  0.00      R00  H  
ATOM   2939  HA  ILE 0 189      -4.051 -10.193  12.719  1.00  0.00           H  
ATOM   2940  HB  ILE 0 189      -2.441  -9.676  10.589  1.00  0.00           H  
ATOM   2941 HG21 ILE 0 189      -4.849 -10.250  10.265  1.00  0.00           H  
ATOM   2942 HG22 ILE 0 189      -5.426  -9.050  11.323  1.00  0.00           H  
ATOM   2943 HG23 ILE 0 189      -4.732  -8.428   9.891  1.00  0.00           H  
ATOM   2944 HG13 ILE 0 189      -1.806  -7.388  11.412  1.00  0.00           H  
ATOM   2945 HG12 ILE 0 189      -3.445  -6.804  11.219  1.00  0.00           H  
ATOM   2946 HD11 ILE 0 189      -3.268  -7.288   8.784  1.00  0.00           H  
ATOM   2947 HD12 ILE 0 189      -1.746  -6.536   9.268  1.00  0.00           H  
ATOM   2948 HD13 ILE 0 189      -1.869  -8.340   9.073  1.00  0.00           H  
ATOM   2949  N   VAL 0 190      -1.815 -10.377  14.341  1.00  0.00      R00  N  
ATOM   2950  CA  VAL 0 190      -0.616 -10.862  15.005  1.00  0.00      R00  C  
ATOM   2951  C   VAL 0 190       0.218 -12.009  14.365  1.00  0.00      R00  C  
ATOM   2952  O   VAL 0 190      -0.399 -12.626  13.503  1.00  0.00      R00  O  
ATOM   2953  CB  VAL 0 190      -1.072 -11.384  16.427  1.00  0.00      R00  C  
ATOM   2954  CG1 VAL 0 190      -1.349 -10.222  17.326  1.00  0.00      R00  C  
ATOM   2955  CG2 VAL 0 190      -2.151 -12.400  16.564  1.00  0.00      R00  C  
ATOM   2956  H   VAL 0 190      -2.666 -10.490  14.873  1.00  0.00      R00  H  
ATOM   2957  HA  VAL 0 190       0.055 -10.004  14.994  1.00  0.00           H  
ATOM   2958  HB  VAL 0 190      -0.146 -11.743  16.875  1.00  0.00           H  
ATOM   2959 HG11 VAL 0 190      -2.281  -9.688  17.144  1.00  0.00           H  
ATOM   2960 HG12 VAL 0 190      -1.430 -10.655  18.324  1.00  0.00           H  
ATOM   2961 HG13 VAL 0 190      -0.589  -9.441  17.318  1.00  0.00           H  
ATOM   2962 HG21 VAL 0 190      -2.939 -12.182  15.843  1.00  0.00           H  
ATOM   2963 HG22 VAL 0 190      -1.624 -13.310  16.280  1.00  0.00           H  
ATOM   2964 HG23 VAL 0 190      -2.580 -12.443  17.565  1.00  0.00           H  
ATOM   2965  N   TRP 0 191       1.452 -12.268  14.872  1.00  0.00      R00  N  
ATOM   2966  CA  TRP 0 191       2.261 -13.434  14.519  1.00  0.00      R00  C  
ATOM   2967  C   TRP 0 191       1.678 -14.819  14.895  1.00  0.00      R00  C  
ATOM   2968  O   TRP 0 191       1.178 -15.001  15.984  1.00  0.00      R00  O  
ATOM   2969  CB  TRP 0 191       3.661 -13.212  15.222  1.00  0.00      R00  C  
ATOM   2970  CG  TRP 0 191       3.738 -13.263  16.715  1.00  0.00      R00  C  
ATOM   2971  CD2 TRP 0 191       3.308 -12.328  17.706  1.00  0.00      R00  C  
ATOM   2972  CE2 TRP 0 191       3.447 -12.988  18.962  1.00  0.00      R00  C  
ATOM   2973  CE3 TRP 0 191       2.754 -11.027  17.712  1.00  0.00      R00  C  
ATOM   2974  CD1 TRP 0 191       4.136 -14.397  17.354  1.00  0.00      R00  C  
ATOM   2975  NE1 TRP 0 191       3.915 -14.257  18.684  1.00  0.00      R00  N  
ATOM   2976  CZ2 TRP 0 191       3.108 -12.348  20.133  1.00  0.00      R00  C  
ATOM   2977  CZ3 TRP 0 191       2.387 -10.446  18.909  1.00  0.00      R00  C  
ATOM   2978  CH2 TRP 0 191       2.636 -11.024  20.133  1.00  0.00      R00  C  
ATOM   2979  H   TRP 0 191       1.888 -11.661  15.551  1.00  0.00      R00  H  
ATOM   2980  HE1 TRP 0 191       4.239 -14.967  19.325  1.00  0.00      R00  H  
ATOM   2981  HA  TRP 0 191       2.506 -13.329  13.462  1.00  0.00           H  
ATOM   2982  HB3 TRP 0 191       4.249 -12.330  14.968  1.00  0.00           H  
ATOM   2983  HB2 TRP 0 191       4.287 -14.049  14.915  1.00  0.00           H  
ATOM   2984  HE3 TRP 0 191       2.722 -10.525  16.756  1.00  0.00           H  
ATOM   2985  HD1 TRP 0 191       4.417 -15.310  16.851  1.00  0.00           H  
ATOM   2986  HZ2 TRP 0 191       3.228 -12.942  21.027  1.00  0.00           H  
ATOM   2987  HZ3 TRP 0 191       2.050  -9.422  18.848  1.00  0.00           H  
ATOM   2988  HH2 TRP 0 191       2.550 -10.488  21.067  1.00  0.00           H  
ATOM   2989  N   PRO 0 192       1.774 -15.857  13.996  1.00  0.00      R00  N  
ATOM   2990  CA  PRO 0 192       1.719 -17.241  14.455  1.00  0.00      R00  C  
ATOM   2991  C   PRO 0 192       2.908 -17.551  15.413  1.00  0.00      R00  C  
ATOM   2992  O   PRO 0 192       4.032 -17.292  14.966  1.00  0.00      R00  O  
ATOM   2993  CD  PRO 0 192       1.956 -15.735  12.603  1.00  0.00      R00  C  
ATOM   2994  CB  PRO 0 192       1.807 -18.008  13.166  1.00  0.00      R00  C  
ATOM   2995  CG  PRO 0 192       1.440 -17.122  12.101  1.00  0.00      R00  C  
ATOM   2996  HD2 PRO 0 192       3.001 -15.502  12.402  1.00  0.00           H  
ATOM   2997  HD3 PRO 0 192       1.268 -14.960  12.266  1.00  0.00           H  
ATOM   2998  HA  PRO 0 192       0.749 -17.417  14.920  1.00  0.00           H  
ATOM   2999  HB3 PRO 0 192       1.137 -18.861  13.274  1.00  0.00           H  
ATOM   3000  HB2 PRO 0 192       2.774 -18.470  12.967  1.00  0.00           H  
ATOM   3001  HG2 PRO 0 192       1.847 -17.431  11.138  1.00  0.00           H  
ATOM   3002  HG3 PRO 0 192       0.356 -17.048  12.183  1.00  0.00           H  
ATOM   3003  N   GLU 0 193       2.741 -18.252  16.585  1.00  0.00      R00  N  
ATOM   3004  CA  GLU 0 193       3.851 -18.699  17.426  1.00  0.00      R00  C  
ATOM   3005  C   GLU 0 193       4.368 -20.059  16.867  1.00  0.00      R00  C  
ATOM   3006  O   GLU 0 193       4.374 -21.033  17.659  1.00  0.00      R00  O  
ATOM   3007  CB  GLU 0 193       3.380 -18.755  18.868  1.00  0.00      R00  C  
ATOM   3008  CG  GLU 0 193       2.665 -17.504  19.397  1.00  0.00      R00  C  
ATOM   3009  CD  GLU 0 193       2.318 -17.757  20.909  1.00  0.00      R00  C  
ATOM   3010  OE1 GLU 0 193       1.538 -18.672  21.207  1.00  0.00      R00  O  
ATOM   3011  OE2 GLU 0 193       2.966 -17.140  21.770  1.00  0.00      R00  O1-
ATOM   3012  H   GLU 0 193       1.828 -18.564  16.885  1.00  0.00      R00  H  
ATOM   3013  HA  GLU 0 193       4.693 -18.026  17.261  1.00  0.00           H  
ATOM   3014  HB3 GLU 0 193       4.234 -18.932  19.522  1.00  0.00           H  
ATOM   3015  HB2 GLU 0 193       2.734 -19.612  19.058  1.00  0.00           H  
ATOM   3016  HG3 GLU 0 193       1.716 -17.259  18.919  1.00  0.00           H  
ATOM   3017  HG2 GLU 0 193       3.303 -16.648  19.178  1.00  0.00           H  
ATOM   3018  N   LYS 0 194       4.866 -20.062  15.635  1.00  0.00      R00  N  
ATOM   3019  CA  LYS 0 194       5.620 -21.165  15.080  1.00  0.00      R00  C  
ATOM   3020  C   LYS 0 194       6.983 -21.312  15.886  1.00  0.00      R00  C  
ATOM   3021  O   LYS 0 194       7.913 -20.542  15.676  1.00  0.00      R00  O  
ATOM   3022  CB  LYS 0 194       5.943 -20.978  13.619  1.00  0.00      R00  C  
ATOM   3023  CG  LYS 0 194       6.879 -21.998  12.990  1.00  0.00      R00  C  
ATOM   3024  CD  LYS 0 194       6.393 -23.423  13.148  1.00  0.00      R00  C  
ATOM   3025  CE  LYS 0 194       7.051 -24.631  12.477  1.00  0.00      R00  C  
ATOM   3026  NZ  LYS 0 194       8.439 -24.921  12.879  1.00  0.00      R00  N1+
ATOM   3027  H   LYS 0 194       4.868 -19.206  15.098  1.00  0.00      R00  H  
ATOM   3028  HZ1 LYS 0 194       8.503 -24.700  13.862  1.00  0.00      R00  H  
ATOM   3029  HZ2 LYS 0 194       8.698 -25.894  12.797  1.00  0.00      R00  H  
ATOM   3030  HZ3 LYS 0 194       9.108 -24.331  12.406  1.00  0.00      R00  H  
ATOM   3031  HA  LYS 0 194       4.909 -21.988  15.157  1.00  0.00           H  
ATOM   3032  HB3 LYS 0 194       6.340 -19.972  13.489  1.00  0.00           H  
ATOM   3033  HB2 LYS 0 194       5.024 -21.135  13.055  1.00  0.00           H  
ATOM   3034  HG3 LYS 0 194       7.885 -21.786  13.350  1.00  0.00           H  
ATOM   3035  HG2 LYS 0 194       6.995 -21.777  11.929  1.00  0.00           H  
ATOM   3036  HD3 LYS 0 194       5.325 -23.413  12.933  1.00  0.00           H  
ATOM   3037  HD2 LYS 0 194       6.452 -23.543  14.230  1.00  0.00           H  
ATOM   3038  HE3 LYS 0 194       7.135 -24.374  11.422  1.00  0.00           H  
ATOM   3039  HE2 LYS 0 194       6.470 -25.550  12.557  1.00  0.00           H  
ATOM   3040  N   ASP 0 195       7.024 -22.343  16.751  1.00  0.00      R00  N  
ATOM   3041  CA  ASP 0 195       8.146 -22.701  17.572  1.00  0.00      R00  C  
ATOM   3042  C   ASP 0 195       8.203 -21.738  18.756  1.00  0.00      R00  C  
ATOM   3043  O   ASP 0 195       9.287 -21.391  19.191  1.00  0.00      R00  O  
ATOM   3044  CB  ASP 0 195       9.511 -22.882  16.947  1.00  0.00      R00  C  
ATOM   3045  CG  ASP 0 195       9.728 -23.842  15.804  1.00  0.00      R00  C  
ATOM   3046  OD1 ASP 0 195      10.782 -23.668  15.178  1.00  0.00      R00  O  
ATOM   3047  OD2 ASP 0 195       8.855 -24.686  15.589  1.00  0.00      R00  O1-
ATOM   3048  H   ASP 0 195       6.218 -22.892  17.015  1.00  0.00      R00  H  
ATOM   3049  HA  ASP 0 195       7.938 -23.673  18.020  1.00  0.00           H  
ATOM   3050  HB3 ASP 0 195      10.075 -23.309  17.776  1.00  0.00           H  
ATOM   3051  HB2 ASP 0 195      10.031 -21.967  16.664  1.00  0.00           H  
ATOM   3052  N   LEU 0 196       7.002 -21.240  19.173  1.00  0.00      R00  N  
ATOM   3053  CA  LEU 0 196       6.880 -20.353  20.298  1.00  0.00      R00  C  
ATOM   3054  C   LEU 0 196       7.393 -18.925  19.934  1.00  0.00      R00  C  
ATOM   3055  O   LEU 0 196       6.984 -18.415  18.925  1.00  0.00      R00  O  
ATOM   3056  CB  LEU 0 196       7.336 -20.854  21.701  1.00  0.00      R00  C  
ATOM   3057  CG  LEU 0 196       6.928 -22.236  22.172  1.00  0.00      R00  C  
ATOM   3058  CD1 LEU 0 196       7.713 -22.880  23.272  1.00  0.00      R00  C  
ATOM   3059  CD2 LEU 0 196       5.416 -22.300  22.409  1.00  0.00      R00  C  
ATOM   3060  H   LEU 0 196       6.169 -21.316  18.606  1.00  0.00      R00  H  
ATOM   3061  HA  LEU 0 196       5.809 -20.164  20.374  1.00  0.00           H  
ATOM   3062  HB3 LEU 0 196       7.084 -20.160  22.503  1.00  0.00           H  
ATOM   3063  HB2 LEU 0 196       8.420 -20.896  21.811  1.00  0.00           H  
ATOM   3064  HG  LEU 0 196       7.165 -22.881  21.326  1.00  0.00           H  
ATOM   3065 HD11 LEU 0 196       7.137 -23.678  23.741  1.00  0.00           H  
ATOM   3066 HD12 LEU 0 196       8.579 -23.335  22.792  1.00  0.00           H  
ATOM   3067 HD13 LEU 0 196       8.166 -22.169  23.963  1.00  0.00           H  
ATOM   3068 HD21 LEU 0 196       5.262 -22.422  23.481  1.00  0.00           H  
ATOM   3069 HD22 LEU 0 196       4.816 -21.425  22.160  1.00  0.00           H  
ATOM   3070 HD23 LEU 0 196       5.059 -23.202  21.912  1.00  0.00           H  
ATOM   3071  N   ASN 0 197       8.271 -18.268  20.711  1.00  0.00      R00  N  
ATOM   3072  CA  ASN 0 197       8.697 -16.883  20.556  1.00  0.00      R00  C  
ATOM   3073  C   ASN 0 197       9.579 -16.627  19.342  1.00  0.00      R00  C  
ATOM   3074  O   ASN 0 197       9.608 -15.482  18.965  1.00  0.00      R00  O  
ATOM   3075  CB  ASN 0 197       9.129 -16.240  21.898  1.00  0.00      R00  C  
ATOM   3076  CG  ASN 0 197       7.960 -15.911  22.864  1.00  0.00      R00  C  
ATOM   3077  OD1 ASN 0 197       6.852 -16.461  22.777  1.00  0.00      R00  O  
ATOM   3078  ND2 ASN 0 197       8.198 -15.012  23.808  1.00  0.00      R00  N  
ATOM   3079  H   ASN 0 197       8.524 -18.724  21.576  1.00  0.00      R00  H  
ATOM   3080 HD21 ASN 0 197       7.410 -14.757  24.386  1.00  0.00      R00  H  
ATOM   3081 HD22 ASN 0 197       9.101 -14.561  23.835  1.00  0.00      R00  H  
ATOM   3082  HA  ASN 0 197       7.751 -16.452  20.228  1.00  0.00           H  
ATOM   3083  HB3 ASN 0 197       9.683 -15.310  21.766  1.00  0.00           H  
ATOM   3084  HB2 ASN 0 197       9.854 -16.858  22.428  1.00  0.00           H  
ATOM   3085  N   LYS 0 198      10.174 -17.638  18.726  1.00  0.00      R00  N  
ATOM   3086  CA  LYS 0 198      10.955 -17.395  17.445  1.00  0.00      R00  C  
ATOM   3087  C   LYS 0 198       9.970 -17.136  16.309  1.00  0.00      R00  C  
ATOM   3088  O   LYS 0 198      10.338 -16.582  15.244  1.00  0.00      R00  O  
ATOM   3089  CB  LYS 0 198      11.793 -18.680  17.287  1.00  0.00      R00  C  
ATOM   3090  CG  LYS 0 198      12.701 -18.667  16.049  1.00  0.00      R00  C  
ATOM   3091  CD  LYS 0 198      13.746 -19.864  15.868  1.00  0.00      R00  C  
ATOM   3092  CE  LYS 0 198      13.222 -21.350  15.747  1.00  0.00      R00  C  
ATOM   3093  NZ  LYS 0 198      12.133 -21.495  14.765  1.00  0.00      R00  N1+
ATOM   3094  H   LYS 0 198      10.082 -18.560  19.129  1.00  0.00      R00  H  
ATOM   3095  HZ1 LYS 0 198      11.405 -20.795  14.784  1.00  0.00      R00  H  
ATOM   3096  HZ2 LYS 0 198      12.523 -21.507  13.833  1.00  0.00      R00  H  
ATOM   3097  HZ3 LYS 0 198      11.636 -22.365  14.887  1.00  0.00      R00  H  
ATOM   3098  HA  LYS 0 198      11.741 -16.641  17.476  1.00  0.00           H  
ATOM   3099  HB3 LYS 0 198      11.109 -19.528  17.303  1.00  0.00           H  
ATOM   3100  HB2 LYS 0 198      12.425 -18.727  18.174  1.00  0.00           H  
ATOM   3101  HG3 LYS 0 198      13.150 -17.682  15.918  1.00  0.00           H  
ATOM   3102  HG2 LYS 0 198      12.053 -18.687  15.173  1.00  0.00           H  
ATOM   3103  HD3 LYS 0 198      14.515 -19.714  16.627  1.00  0.00           H  
ATOM   3104  HD2 LYS 0 198      14.272 -19.670  14.933  1.00  0.00           H  
ATOM   3105  HE3 LYS 0 198      12.891 -21.796  16.685  1.00  0.00           H  
ATOM   3106  HE2 LYS 0 198      14.047 -21.990  15.433  1.00  0.00           H  
ATOM   3107  N   GLY 0 199       8.678 -17.392  16.612  1.00  0.00      R00  N  
ATOM   3108  CA  GLY 0 199       7.565 -17.061  15.760  1.00  0.00      R00  C  
ATOM   3109  C   GLY 0 199       7.475 -15.568  15.508  1.00  0.00      R00  C  
ATOM   3110  O   GLY 0 199       7.121 -15.174  14.426  1.00  0.00      R00  O  
ATOM   3111  H   GLY 0 199       8.417 -17.781  17.507  1.00  0.00      R00  H  
ATOM   3112  HA3 GLY 0 199       6.665 -17.522  16.166  1.00  0.00           H  
ATOM   3113  HA2 GLY 0 199       7.696 -17.684  14.876  1.00  0.00           H  
ATOM   3114  N   GLN 0 200       7.725 -14.705  16.523  1.00  0.00      R00  N  
ATOM   3115  CA  GLN 0 200       7.951 -13.272  16.295  1.00  0.00      R00  C  
ATOM   3116  C   GLN 0 200       8.935 -12.976  15.205  1.00  0.00      R00  C  
ATOM   3117  O   GLN 0 200       8.560 -12.260  14.288  1.00  0.00      R00  O  
ATOM   3118  CB  GLN 0 200       8.253 -12.706  17.663  1.00  0.00      R00  C  
ATOM   3119  CG  GLN 0 200       7.047 -12.888  18.702  1.00  0.00      R00  C  
ATOM   3120  CD  GLN 0 200       7.451 -12.649  20.152  1.00  0.00      R00  C  
ATOM   3121  OE1 GLN 0 200       8.484 -12.016  20.421  1.00  0.00      R00  O  
ATOM   3122  NE2 GLN 0 200       6.672 -13.094  21.120  1.00  0.00      R00  N  
ATOM   3123  H   GLN 0 200       7.835 -15.049  17.466  1.00  0.00      R00  H  
ATOM   3124 HE21 GLN 0 200       6.938 -13.005  22.090  1.00  0.00      R00  H  
ATOM   3125 HE22 GLN 0 200       5.846 -13.618  20.868  1.00  0.00      R00  H  
ATOM   3126  HA  GLN 0 200       7.042 -12.729  16.035  1.00  0.00           H  
ATOM   3127  HB3 GLN 0 200       8.606 -11.676  17.637  1.00  0.00           H  
ATOM   3128  HB2 GLN 0 200       9.067 -13.324  18.041  1.00  0.00           H  
ATOM   3129  HG3 GLN 0 200       6.511 -13.830  18.587  1.00  0.00           H  
ATOM   3130  HG2 GLN 0 200       6.332 -12.111  18.431  1.00  0.00           H  
ATOM   3131  N   THR 0 201      10.101 -13.563  15.205  1.00  0.00      R00  N  
ATOM   3132  CA  THR 0 201      11.152 -13.248  14.218  1.00  0.00      R00  C  
ATOM   3133  C   THR 0 201      10.746 -13.719  12.741  1.00  0.00      R00  C  
ATOM   3134  O   THR 0 201      11.015 -13.038  11.739  1.00  0.00      R00  O  
ATOM   3135  CB  THR 0 201      12.416 -14.135  14.547  1.00  0.00      R00  C  
ATOM   3136  OG1 THR 0 201      12.698 -14.097  15.894  1.00  0.00      R00  O  
ATOM   3137  CG2 THR 0 201      13.701 -13.814  13.950  1.00  0.00      R00  C  
ATOM   3138  H   THR 0 201      10.539 -13.929  16.038  1.00  0.00      R00  H  
ATOM   3139  HG1 THR 0 201      13.031 -13.238  16.165  1.00  0.00      R00  H  
ATOM   3140  HA  THR 0 201      11.387 -12.184  14.227  1.00  0.00           H  
ATOM   3141  HB  THR 0 201      12.213 -15.189  14.359  1.00  0.00           H  
ATOM   3142 HG21 THR 0 201      14.567 -14.331  14.364  1.00  0.00           H  
ATOM   3143 HG22 THR 0 201      13.753 -13.839  12.861  1.00  0.00           H  
ATOM   3144 HG23 THR 0 201      14.032 -12.787  14.106  1.00  0.00           H  
ATOM   3145  N   THR 0 202      10.119 -14.903  12.646  1.00  0.00      R00  N  
ATOM   3146  CA  THR 0 202       9.822 -15.540  11.345  1.00  0.00      R00  C  
ATOM   3147  C   THR 0 202       8.521 -14.948  10.700  1.00  0.00      R00  C  
ATOM   3148  O   THR 0 202       8.447 -14.981   9.449  1.00  0.00      R00  O  
ATOM   3149  CB  THR 0 202       9.666 -17.103  11.407  1.00  0.00      R00  C  
ATOM   3150  OG1 THR 0 202       8.714 -17.490  12.337  1.00  0.00      R00  O  
ATOM   3151  CG2 THR 0 202      10.982 -17.888  11.628  1.00  0.00      R00  C  
ATOM   3152  H   THR 0 202       9.963 -15.425  13.496  1.00  0.00      R00  H  
ATOM   3153  HG1 THR 0 202       7.820 -17.194  12.150  1.00  0.00      R00  H  
ATOM   3154  HA  THR 0 202      10.683 -15.358  10.702  1.00  0.00           H  
ATOM   3155  HB  THR 0 202       9.351 -17.396  10.406  1.00  0.00           H  
ATOM   3156 HG21 THR 0 202      10.883 -18.946  11.388  1.00  0.00           H  
ATOM   3157 HG22 THR 0 202      11.664 -17.445  10.903  1.00  0.00           H  
ATOM   3158 HG23 THR 0 202      11.435 -17.731  12.607  1.00  0.00           H  
ATOM   3159  N   PHE 0 203       7.741 -14.300  11.577  1.00  0.00      R00  N  
ATOM   3160  CA  PHE 0 203       6.678 -13.374  11.124  1.00  0.00      R00  C  
ATOM   3161  C   PHE 0 203       7.303 -12.016  10.545  1.00  0.00      R00  C  
ATOM   3162  O   PHE 0 203       6.829 -11.519   9.518  1.00  0.00      R00  O  
ATOM   3163  CB  PHE 0 203       5.783 -13.128  12.368  1.00  0.00      R00  C  
ATOM   3164  CG  PHE 0 203       4.604 -12.217  12.083  1.00  0.00      R00  C  
ATOM   3165  CD1 PHE 0 203       3.528 -12.707  11.363  1.00  0.00      R00  C  
ATOM   3166  CD2 PHE 0 203       4.497 -10.913  12.644  1.00  0.00      R00  C  
ATOM   3167  CE1 PHE 0 203       2.404 -11.968  11.151  1.00  0.00      R00  C  
ATOM   3168  CE2 PHE 0 203       3.339 -10.098  12.363  1.00  0.00      R00  C  
ATOM   3169  CZ  PHE 0 203       2.307 -10.622  11.590  1.00  0.00      R00  C  
ATOM   3170  H   PHE 0 203       7.970 -14.385  12.557  1.00  0.00      R00  H  
ATOM   3171  HA  PHE 0 203       6.274 -13.859  10.235  1.00  0.00           H  
ATOM   3172  HB3 PHE 0 203       6.390 -12.744  13.187  1.00  0.00           H  
ATOM   3173  HB2 PHE 0 203       5.464 -14.075  12.806  1.00  0.00           H  
ATOM   3174  HD1 PHE 0 203       3.546 -13.704  10.946  1.00  0.00           H  
ATOM   3175  HD2 PHE 0 203       5.347 -10.518  13.180  1.00  0.00           H  
ATOM   3176  HE1 PHE 0 203       1.655 -12.385  10.494  1.00  0.00           H  
ATOM   3177  HE2 PHE 0 203       3.269  -9.152  12.881  1.00  0.00           H  
ATOM   3178  HZ  PHE 0 203       1.402 -10.112  11.294  1.00  0.00           H  
ATOM   3179  N   THR 0 204       8.396 -11.500  11.183  1.00  0.00      R00  N  
ATOM   3180  CA  THR 0 204       9.019 -10.223  10.897  1.00  0.00      R00  C  
ATOM   3181  C   THR 0 204       9.842 -10.356   9.551  1.00  0.00      R00  C  
ATOM   3182  O   THR 0 204       9.704  -9.610   8.582  1.00  0.00      R00  O  
ATOM   3183  CB  THR 0 204       9.938  -9.918  12.089  1.00  0.00      R00  C  
ATOM   3184  OG1 THR 0 204       9.091  -9.684  13.248  1.00  0.00      R00  O  
ATOM   3185  CG2 THR 0 204      10.845  -8.699  11.817  1.00  0.00      R00  C  
ATOM   3186  H   THR 0 204       8.737 -11.916  12.038  1.00  0.00      R00  H  
ATOM   3187  HG1 THR 0 204       8.788 -10.479  13.692  1.00  0.00      R00  H  
ATOM   3188  HA  THR 0 204       8.289  -9.420  10.798  1.00  0.00           H  
ATOM   3189  HB  THR 0 204      10.656 -10.717  12.272  1.00  0.00           H  
ATOM   3190 HG21 THR 0 204      11.378  -8.263  12.663  1.00  0.00           H  
ATOM   3191 HG22 THR 0 204      11.482  -8.748  10.934  1.00  0.00           H  
ATOM   3192 HG23 THR 0 204      10.078  -7.962  11.577  1.00  0.00           H  
ATOM   3193  N   LEU 0 205      10.478 -11.543   9.396  1.00  0.00      R00  N  
ATOM   3194  CA  LEU 0 205      11.105 -12.075   8.105  1.00  0.00      R00  C  
ATOM   3195  C   LEU 0 205      10.203 -12.129   6.920  1.00  0.00      R00  C  
ATOM   3196  O   LEU 0 205      10.630 -12.070   5.742  1.00  0.00      R00  O  
ATOM   3197  CB  LEU 0 205      11.846 -13.355   8.283  1.00  0.00      R00  C  
ATOM   3198  CG  LEU 0 205      13.117 -13.230   9.139  1.00  0.00      R00  C  
ATOM   3199  CD1 LEU 0 205      13.739 -14.531   9.573  1.00  0.00      R00  C  
ATOM   3200  CD2 LEU 0 205      14.184 -12.347   8.408  1.00  0.00      R00  C  
ATOM   3201  H   LEU 0 205      10.516 -12.245  10.121  1.00  0.00      R00  H  
ATOM   3202  HA  LEU 0 205      11.867 -11.318   7.920  1.00  0.00           H  
ATOM   3203  HB3 LEU 0 205      12.215 -13.768   7.345  1.00  0.00           H  
ATOM   3204  HB2 LEU 0 205      11.187 -14.128   8.678  1.00  0.00           H  
ATOM   3205  HG  LEU 0 205      12.953 -12.725  10.091  1.00  0.00           H  
ATOM   3206 HD11 LEU 0 205      13.058 -15.380   9.515  1.00  0.00           H  
ATOM   3207 HD12 LEU 0 205      14.601 -14.730   8.935  1.00  0.00           H  
ATOM   3208 HD13 LEU 0 205      14.094 -14.428  10.598  1.00  0.00           H  
ATOM   3209 HD21 LEU 0 205      15.169 -12.815   8.427  1.00  0.00           H  
ATOM   3210 HD22 LEU 0 205      13.974 -12.231   7.345  1.00  0.00           H  
ATOM   3211 HD23 LEU 0 205      14.382 -11.389   8.889  1.00  0.00           H  
ATOM   3212  N   TYR 0 206       8.967 -12.423   7.269  1.00  0.00      R00  N  
ATOM   3213  CA  TYR 0 206       7.950 -12.800   6.244  1.00  0.00      R00  C  
ATOM   3214  C   TYR 0 206       6.969 -11.599   5.915  1.00  0.00      R00  C  
ATOM   3215  O   TYR 0 206       6.660 -11.327   4.766  1.00  0.00      R00  O  
ATOM   3216  CB  TYR 0 206       7.170 -14.072   6.767  1.00  0.00      R00  C  
ATOM   3217  CG  TYR 0 206       6.316 -14.746   5.678  1.00  0.00      R00  C  
ATOM   3218  CD1 TYR 0 206       5.133 -14.191   5.226  1.00  0.00      R00  C  
ATOM   3219  CE1 TYR 0 206       4.326 -14.956   4.372  1.00  0.00      R00  C  
ATOM   3220  CD2 TYR 0 206       6.636 -16.077   5.335  1.00  0.00      R00  C  
ATOM   3221  CE2 TYR 0 206       5.809 -16.856   4.578  1.00  0.00      R00  C  
ATOM   3222  CZ  TYR 0 206       4.638 -16.311   4.036  1.00  0.00      R00  C  
ATOM   3223  OH  TYR 0 206       3.774 -17.049   3.341  1.00  0.00      R00  O  
ATOM   3224  H   TYR 0 206       8.611 -12.433   8.214  1.00  0.00      R00  H  
ATOM   3225  HH  TYR 0 206       3.085 -16.467   3.012  1.00  0.00      R00  H  
ATOM   3226  HA  TYR 0 206       8.482 -13.143   5.356  1.00  0.00           H  
ATOM   3227  HB3 TYR 0 206       6.529 -13.758   7.591  1.00  0.00           H  
ATOM   3228  HB2 TYR 0 206       7.834 -14.842   7.159  1.00  0.00           H  
ATOM   3229  HD1 TYR 0 206       4.840 -13.178   5.458  1.00  0.00           H  
ATOM   3230  HE1 TYR 0 206       3.417 -14.454   4.075  1.00  0.00           H  
ATOM   3231  HD2 TYR 0 206       7.483 -16.506   5.850  1.00  0.00           H  
ATOM   3232  HE2 TYR 0 206       5.974 -17.914   4.435  1.00  0.00           H  
ATOM   3233  N   SER 0 207       6.383 -10.950   6.942  1.00  0.00      R00  N  
ATOM   3234  CA  SER 0 207       5.403  -9.924   6.735  1.00  0.00      R00  C  
ATOM   3235  C   SER 0 207       6.035  -8.657   6.181  1.00  0.00      R00  C  
ATOM   3236  O   SER 0 207       5.519  -8.004   5.239  1.00  0.00      R00  O  
ATOM   3237  CB  SER 0 207       4.647  -9.678   8.063  1.00  0.00      R00  C  
ATOM   3238  OG  SER 0 207       5.472  -9.158   9.093  1.00  0.00      R00  O  
ATOM   3239  H   SER 0 207       6.559 -11.267   7.884  1.00  0.00      R00  H  
ATOM   3240  HG  SER 0 207       5.971  -9.890   9.463  1.00  0.00      R00  H  
ATOM   3241  HA  SER 0 207       4.603 -10.315   6.107  1.00  0.00           H  
ATOM   3242  HB3 SER 0 207       4.267 -10.663   8.333  1.00  0.00           H  
ATOM   3243  HB2 SER 0 207       3.772  -9.086   7.794  1.00  0.00           H  
ATOM   3244  N   PHE 0 208       7.134  -8.238   6.809  1.00  0.00      R00  N  
ATOM   3245  CA  PHE 0 208       7.952  -7.126   6.327  1.00  0.00      R00  C  
ATOM   3246  C   PHE 0 208       8.524  -7.400   4.937  1.00  0.00      R00  C  
ATOM   3247  O   PHE 0 208       8.673  -6.453   4.177  1.00  0.00      R00  O  
ATOM   3248  CB  PHE 0 208       9.056  -6.761   7.343  1.00  0.00      R00  C  
ATOM   3249  CG  PHE 0 208       9.396  -5.305   7.414  1.00  0.00      R00  C  
ATOM   3250  CD1 PHE 0 208       8.636  -4.397   8.158  1.00  0.00      R00  C  
ATOM   3251  CD2 PHE 0 208      10.344  -4.761   6.536  1.00  0.00      R00  C  
ATOM   3252  CE1 PHE 0 208       8.861  -3.006   8.135  1.00  0.00      R00  C  
ATOM   3253  CE2 PHE 0 208      10.661  -3.471   6.583  1.00  0.00      R00  C  
ATOM   3254  CZ  PHE 0 208       9.935  -2.542   7.350  1.00  0.00      R00  C  
ATOM   3255  H   PHE 0 208       7.564  -8.923   7.414  1.00  0.00      R00  H  
ATOM   3256  HA  PHE 0 208       7.371  -6.206   6.267  1.00  0.00           H  
ATOM   3257  HB3 PHE 0 208       9.964  -7.346   7.201  1.00  0.00           H  
ATOM   3258  HB2 PHE 0 208       8.790  -7.115   8.340  1.00  0.00           H  
ATOM   3259  HD1 PHE 0 208       7.821  -4.813   8.731  1.00  0.00           H  
ATOM   3260  HD2 PHE 0 208      10.797  -5.490   5.880  1.00  0.00           H  
ATOM   3261  HE1 PHE 0 208       8.213  -2.327   8.669  1.00  0.00           H  
ATOM   3262  HE2 PHE 0 208      11.540  -3.170   6.032  1.00  0.00           H  
ATOM   3263  HZ  PHE 0 208      10.103  -1.477   7.284  1.00  0.00           H  
ATOM   3264  N   ALA 0 209       8.662  -8.724   4.551  1.00  0.00      R00  N  
ATOM   3265  CA  ALA 0 209       8.956  -9.169   3.249  1.00  0.00      R00  C  
ATOM   3266  C   ALA 0 209       7.652  -8.969   2.359  1.00  0.00      R00  C  
ATOM   3267  O   ALA 0 209       7.655  -8.044   1.576  1.00  0.00      R00  O  
ATOM   3268  CB  ALA 0 209       9.610 -10.572   3.208  1.00  0.00      R00  C  
ATOM   3269  H   ALA 0 209       8.509  -9.396   5.290  1.00  0.00      R00  H  
ATOM   3270  HA  ALA 0 209       9.743  -8.550   2.818  1.00  0.00           H  
ATOM   3271  HB1 ALA 0 209       9.626 -10.868   2.159  1.00  0.00           H  
ATOM   3272  HB2 ALA 0 209      10.636 -10.442   3.552  1.00  0.00           H  
ATOM   3273  HB3 ALA 0 209       8.939 -11.279   3.696  1.00  0.00           H  
ATOM   3274  N   LEU 0 210       6.707  -9.874   2.349  1.00  0.00      R00  N  
ATOM   3275  CA  LEU 0 210       5.546 -10.041   1.471  1.00  0.00      R00  C  
ATOM   3276  C   LEU 0 210       4.512  -8.848   1.543  1.00  0.00      R00  C  
ATOM   3277  O   LEU 0 210       3.873  -8.619   0.529  1.00  0.00      R00  O  
ATOM   3278  CB  LEU 0 210       4.799 -11.396   1.728  1.00  0.00      R00  C  
ATOM   3279  CG  LEU 0 210       5.515 -12.590   1.167  1.00  0.00      R00  C  
ATOM   3280  CD1 LEU 0 210       6.794 -13.118   1.815  1.00  0.00      R00  C  
ATOM   3281  CD2 LEU 0 210       4.539 -13.743   0.797  1.00  0.00      R00  C  
ATOM   3282  H   LEU 0 210       6.635 -10.635   3.009  1.00  0.00      R00  H  
ATOM   3283  HA  LEU 0 210       6.091 -10.128   0.531  1.00  0.00           H  
ATOM   3284  HB3 LEU 0 210       3.896 -11.298   1.124  1.00  0.00           H  
ATOM   3285  HB2 LEU 0 210       4.436 -11.645   2.725  1.00  0.00           H  
ATOM   3286  HG  LEU 0 210       5.929 -12.232   0.224  1.00  0.00           H  
ATOM   3287 HD11 LEU 0 210       7.532 -13.326   1.040  1.00  0.00           H  
ATOM   3288 HD12 LEU 0 210       7.319 -12.395   2.441  1.00  0.00           H  
ATOM   3289 HD13 LEU 0 210       6.667 -14.024   2.407  1.00  0.00           H  
ATOM   3290 HD21 LEU 0 210       4.791 -14.713   1.225  1.00  0.00           H  
ATOM   3291 HD22 LEU 0 210       3.537 -13.422   1.080  1.00  0.00           H  
ATOM   3292 HD23 LEU 0 210       4.595 -13.855  -0.286  1.00  0.00           H  
ATOM   3293  N   GLY 0 211       4.462  -8.090   2.645  1.00  0.00      R00  N  
ATOM   3294  CA  GLY 0 211       3.617  -6.823   2.843  1.00  0.00      R00  C  
ATOM   3295  C   GLY 0 211       4.377  -5.591   2.379  1.00  0.00      R00  C  
ATOM   3296  O   GLY 0 211       3.693  -4.638   2.063  1.00  0.00      R00  O  
ATOM   3297  H   GLY 0 211       4.978  -8.195   3.507  1.00  0.00      R00  H  
ATOM   3298  HA3 GLY 0 211       3.280  -6.892   3.877  1.00  0.00           H  
ATOM   3299  HA2 GLY 0 211       2.724  -6.951   2.232  1.00  0.00           H  
ATOM   3300  N   PHE 0 212       5.699  -5.641   2.124  1.00  0.00      R00  N  
ATOM   3301  CA  PHE 0 212       6.479  -4.442   1.856  1.00  0.00      R00  C  
ATOM   3302  C   PHE 0 212       7.678  -4.776   0.956  1.00  0.00      R00  C  
ATOM   3303  O   PHE 0 212       7.589  -4.643  -0.234  1.00  0.00      R00  O  
ATOM   3304  CB  PHE 0 212       6.731  -3.598   3.057  1.00  0.00      R00  C  
ATOM   3305  CG  PHE 0 212       7.784  -2.460   2.765  1.00  0.00      R00  C  
ATOM   3306  CD1 PHE 0 212       9.092  -2.484   3.306  1.00  0.00      R00  C  
ATOM   3307  CD2 PHE 0 212       7.461  -1.433   1.893  1.00  0.00      R00  C  
ATOM   3308  CE1 PHE 0 212       9.967  -1.429   2.986  1.00  0.00      R00  C  
ATOM   3309  CE2 PHE 0 212       8.314  -0.342   1.592  1.00  0.00      R00  C  
ATOM   3310  CZ  PHE 0 212       9.553  -0.282   2.276  1.00  0.00      R00  C  
ATOM   3311  H   PHE 0 212       6.136  -6.542   2.257  1.00  0.00      R00  H  
ATOM   3312  HA  PHE 0 212       5.853  -3.800   1.236  1.00  0.00           H  
ATOM   3313  HB3 PHE 0 212       7.188  -4.334   3.718  1.00  0.00           H  
ATOM   3314  HB2 PHE 0 212       5.759  -3.287   3.440  1.00  0.00           H  
ATOM   3315  HD1 PHE 0 212       9.464  -3.316   3.886  1.00  0.00           H  
ATOM   3316  HD2 PHE 0 212       6.507  -1.454   1.388  1.00  0.00           H  
ATOM   3317  HE1 PHE 0 212      10.954  -1.522   3.416  1.00  0.00           H  
ATOM   3318  HE2 PHE 0 212       8.004   0.374   0.845  1.00  0.00           H  
ATOM   3319  HZ  PHE 0 212      10.183   0.574   2.084  1.00  0.00           H  
ATOM   3320  N   ALA 0 213       8.733  -5.290   1.629  1.00  0.00      R00  N  
ATOM   3321  CA  ALA 0 213      10.096  -5.422   1.093  1.00  0.00      R00  C  
ATOM   3322  C   ALA 0 213      10.137  -6.261  -0.199  1.00  0.00      R00  C  
ATOM   3323  O   ALA 0 213      10.627  -5.735  -1.197  1.00  0.00      R00  O  
ATOM   3324  CB  ALA 0 213      11.093  -5.858   2.161  1.00  0.00      R00  C  
ATOM   3325  H   ALA 0 213       8.629  -5.620   2.578  1.00  0.00      R00  H  
ATOM   3326  HA  ALA 0 213      10.404  -4.439   0.737  1.00  0.00           H  
ATOM   3327  HB1 ALA 0 213      10.975  -5.419   3.151  1.00  0.00           H  
ATOM   3328  HB2 ALA 0 213      11.007  -6.932   2.326  1.00  0.00           H  
ATOM   3329  HB3 ALA 0 213      12.146  -5.709   1.923  1.00  0.00           H  
ATOM   3330  N   ALA 0 214       9.450  -7.416  -0.251  1.00  0.00      R00  N  
ATOM   3331  CA  ALA 0 214       9.415  -8.391  -1.374  1.00  0.00      R00  C  
ATOM   3332  C   ALA 0 214       8.860  -7.732  -2.708  1.00  0.00      R00  C  
ATOM   3333  O   ALA 0 214       9.672  -7.645  -3.617  1.00  0.00      R00  O  
ATOM   3334  CB  ALA 0 214       8.809  -9.740  -1.127  1.00  0.00      R00  C  
ATOM   3335  H   ALA 0 214       8.900  -7.690   0.550  1.00  0.00      R00  H  
ATOM   3336  HA  ALA 0 214      10.475  -8.476  -1.613  1.00  0.00           H  
ATOM   3337  HB1 ALA 0 214       9.336  -9.999  -0.208  1.00  0.00           H  
ATOM   3338  HB2 ALA 0 214       7.747  -9.795  -0.892  1.00  0.00           H  
ATOM   3339  HB3 ALA 0 214       9.034 -10.299  -2.035  1.00  0.00           H  
ATOM   3340  N   PRO 0 215       7.613  -7.214  -2.737  1.00  0.00      R00  N  
ATOM   3341  CA  PRO 0 215       7.066  -6.396  -3.858  1.00  0.00      R00  C  
ATOM   3342  C   PRO 0 215       8.022  -5.223  -4.140  1.00  0.00      R00  C  
ATOM   3343  O   PRO 0 215       8.298  -5.038  -5.310  1.00  0.00      R00  O  
ATOM   3344  CD  PRO 0 215       6.531  -7.441  -1.867  1.00  0.00      R00  C  
ATOM   3345  CB  PRO 0 215       5.667  -5.939  -3.537  1.00  0.00      R00  C  
ATOM   3346  CG  PRO 0 215       5.518  -6.281  -2.127  1.00  0.00      R00  C  
ATOM   3347  HD2 PRO 0 215       6.892  -7.534  -0.843  1.00  0.00           H  
ATOM   3348  HD3 PRO 0 215       6.090  -8.407  -2.114  1.00  0.00           H  
ATOM   3349  HA  PRO 0 215       6.962  -6.993  -4.763  1.00  0.00           H  
ATOM   3350  HB3 PRO 0 215       4.966  -6.615  -4.026  1.00  0.00           H  
ATOM   3351  HB2 PRO 0 215       5.440  -4.893  -3.747  1.00  0.00           H  
ATOM   3352  HG2 PRO 0 215       5.607  -5.433  -1.447  1.00  0.00           H  
ATOM   3353  HG3 PRO 0 215       4.526  -6.725  -2.049  1.00  0.00           H  
ATOM   3354  N   LEU 0 216       8.558  -4.441  -3.137  1.00  0.00      R00  N  
ATOM   3355  CA  LEU 0 216       9.388  -3.229  -3.412  1.00  0.00      R00  C  
ATOM   3356  C   LEU 0 216      10.733  -3.635  -4.065  1.00  0.00      R00  C  
ATOM   3357  O   LEU 0 216      11.235  -2.930  -4.908  1.00  0.00      R00  O  
ATOM   3358  CB  LEU 0 216       9.720  -2.454  -2.102  1.00  0.00      R00  C  
ATOM   3359  CG  LEU 0 216      10.306  -1.079  -2.457  1.00  0.00      R00  C  
ATOM   3360  CD1 LEU 0 216       9.108  -0.234  -2.958  1.00  0.00      R00  C  
ATOM   3361  CD2 LEU 0 216      11.081  -0.324  -1.316  1.00  0.00      R00  C  
ATOM   3362  H   LEU 0 216       8.314  -4.608  -2.172  1.00  0.00      R00  H  
ATOM   3363  HA  LEU 0 216       8.805  -2.584  -4.070  1.00  0.00           H  
ATOM   3364  HB3 LEU 0 216      10.304  -3.123  -1.470  1.00  0.00           H  
ATOM   3365  HB2 LEU 0 216       8.802  -2.239  -1.556  1.00  0.00           H  
ATOM   3366  HG  LEU 0 216      11.031  -1.098  -3.271  1.00  0.00           H  
ATOM   3367 HD11 LEU 0 216       8.128  -0.703  -2.871  1.00  0.00           H  
ATOM   3368 HD12 LEU 0 216       9.044   0.697  -2.395  1.00  0.00           H  
ATOM   3369 HD13 LEU 0 216       9.319   0.108  -3.972  1.00  0.00           H  
ATOM   3370 HD21 LEU 0 216      10.726  -0.721  -0.365  1.00  0.00           H  
ATOM   3371 HD22 LEU 0 216      12.161  -0.469  -1.316  1.00  0.00           H  
ATOM   3372 HD23 LEU 0 216      10.895   0.749  -1.275  1.00  0.00           H  
ATOM   3373  N   THR 0 217      11.270  -4.800  -3.662  1.00  0.00      R00  N  
ATOM   3374  CA  THR 0 217      12.508  -5.339  -4.276  1.00  0.00      R00  C  
ATOM   3375  C   THR 0 217      12.249  -5.652  -5.751  1.00  0.00      R00  C  
ATOM   3376  O   THR 0 217      13.002  -5.251  -6.684  1.00  0.00      R00  O  
ATOM   3377  CB  THR 0 217      13.183  -6.484  -3.489  1.00  0.00      R00  C  
ATOM   3378  OG1 THR 0 217      13.323  -6.153  -2.097  1.00  0.00      R00  O  
ATOM   3379  CG2 THR 0 217      14.539  -6.876  -4.084  1.00  0.00      R00  C  
ATOM   3380  H   THR 0 217      10.838  -5.396  -2.971  1.00  0.00      R00  H  
ATOM   3381  HG1 THR 0 217      12.525  -5.749  -1.749  1.00  0.00      R00  H  
ATOM   3382  HA  THR 0 217      13.226  -4.562  -4.015  1.00  0.00           H  
ATOM   3383  HB  THR 0 217      12.559  -7.378  -3.490  1.00  0.00           H  
ATOM   3384 HG21 THR 0 217      14.909  -7.659  -3.423  1.00  0.00           H  
ATOM   3385 HG22 THR 0 217      14.418  -7.274  -5.092  1.00  0.00           H  
ATOM   3386 HG23 THR 0 217      15.213  -6.024  -4.164  1.00  0.00           H  
ATOM   3387  N   LEU 0 218      11.112  -6.389  -5.988  1.00  0.00      R00  N  
ATOM   3388  CA  LEU 0 218      10.635  -6.861  -7.318  1.00  0.00      R00  C  
ATOM   3389  C   LEU 0 218      10.477  -5.665  -8.363  1.00  0.00      R00  C  
ATOM   3390  O   LEU 0 218      11.238  -5.705  -9.355  1.00  0.00      R00  O  
ATOM   3391  CB  LEU 0 218       9.412  -7.739  -7.133  1.00  0.00      R00  C  
ATOM   3392  CG  LEU 0 218       9.733  -9.189  -6.777  1.00  0.00      R00  C  
ATOM   3393  CD1 LEU 0 218       8.425  -9.831  -6.089  1.00  0.00      R00  C  
ATOM   3394  CD2 LEU 0 218      10.217  -9.936  -8.081  1.00  0.00      R00  C  
ATOM   3395  H   LEU 0 218      10.614  -6.793  -5.207  1.00  0.00      R00  H  
ATOM   3396  HA  LEU 0 218      11.520  -7.388  -7.676  1.00  0.00           H  
ATOM   3397  HB3 LEU 0 218       8.732  -7.693  -7.983  1.00  0.00           H  
ATOM   3398  HB2 LEU 0 218       8.791  -7.184  -6.430  1.00  0.00           H  
ATOM   3399  HG  LEU 0 218      10.517  -9.328  -6.033  1.00  0.00           H  
ATOM   3400 HD11 LEU 0 218       8.615 -10.257  -5.104  1.00  0.00           H  
ATOM   3401 HD12 LEU 0 218       7.664  -9.054  -6.003  1.00  0.00           H  
ATOM   3402 HD13 LEU 0 218       7.943 -10.611  -6.678  1.00  0.00           H  
ATOM   3403 HD21 LEU 0 218       9.677 -10.860  -8.291  1.00  0.00           H  
ATOM   3404 HD22 LEU 0 218       9.921  -9.348  -8.949  1.00  0.00           H  
ATOM   3405 HD23 LEU 0 218      11.276 -10.190  -8.080  1.00  0.00           H  
ATOM   3406  N   ILE 0 219       9.756  -4.644  -7.905  1.00  0.00      R00  N  
ATOM   3407  CA  ILE 0 219       9.541  -3.391  -8.629  1.00  0.00      R00  C  
ATOM   3408  C   ILE 0 219      10.803  -2.612  -9.036  1.00  0.00      R00  C  
ATOM   3409  O   ILE 0 219      10.895  -2.201 -10.215  1.00  0.00      R00  O  
ATOM   3410  CB  ILE 0 219       8.554  -2.398  -7.924  1.00  0.00      R00  C  
ATOM   3411  CG2 ILE 0 219       8.429  -0.952  -8.515  1.00  0.00      R00  C  
ATOM   3412  CG1 ILE 0 219       7.113  -2.978  -7.804  1.00  0.00      R00  C  
ATOM   3413  CD1 ILE 0 219       6.216  -2.360  -6.750  1.00  0.00      R00  C  
ATOM   3414  H   ILE 0 219       9.309  -4.742  -7.004  1.00  0.00      R00  H  
ATOM   3415  HA  ILE 0 219       9.009  -3.692  -9.531  1.00  0.00           H  
ATOM   3416  HB  ILE 0 219       8.903  -2.227  -6.906  1.00  0.00           H  
ATOM   3417 HG21 ILE 0 219       9.368  -0.401  -8.466  1.00  0.00           H  
ATOM   3418 HG22 ILE 0 219       7.942  -0.956  -9.490  1.00  0.00           H  
ATOM   3419 HG23 ILE 0 219       7.743  -0.321  -7.951  1.00  0.00           H  
ATOM   3420 HG13 ILE 0 219       7.128  -4.056  -7.645  1.00  0.00           H  
ATOM   3421 HG12 ILE 0 219       6.841  -2.958  -8.859  1.00  0.00           H  
ATOM   3422 HD11 ILE 0 219       5.392  -1.821  -7.217  1.00  0.00           H  
ATOM   3423 HD12 ILE 0 219       5.971  -3.151  -6.041  1.00  0.00           H  
ATOM   3424 HD13 ILE 0 219       6.765  -1.587  -6.212  1.00  0.00           H  
ATOM   3425  N   PHE 0 220      11.775  -2.458  -8.100  1.00  0.00      R00  N  
ATOM   3426  CA  PHE 0 220      13.088  -1.867  -8.488  1.00  0.00      R00  C  
ATOM   3427  C   PHE 0 220      13.883  -2.824  -9.450  1.00  0.00      R00  C  
ATOM   3428  O   PHE 0 220      14.544  -2.287 -10.319  1.00  0.00      R00  O  
ATOM   3429  CB  PHE 0 220      13.914  -1.392  -7.342  1.00  0.00      R00  C  
ATOM   3430  CG  PHE 0 220      13.700   0.062  -6.975  1.00  0.00      R00  C  
ATOM   3431  CD1 PHE 0 220      12.878   0.409  -5.889  1.00  0.00      R00  C  
ATOM   3432  CD2 PHE 0 220      14.142   1.104  -7.833  1.00  0.00      R00  C  
ATOM   3433  CE1 PHE 0 220      12.444   1.685  -5.706  1.00  0.00      R00  C  
ATOM   3434  CE2 PHE 0 220      13.675   2.413  -7.669  1.00  0.00      R00  C  
ATOM   3435  CZ  PHE 0 220      12.874   2.719  -6.546  1.00  0.00      R00  C  
ATOM   3436  H   PHE 0 220      11.693  -2.911  -7.201  1.00  0.00      R00  H  
ATOM   3437  HA  PHE 0 220      12.882  -0.968  -9.069  1.00  0.00           H  
ATOM   3438  HB3 PHE 0 220      14.974  -1.371  -7.597  1.00  0.00           H  
ATOM   3439  HB2 PHE 0 220      13.950  -1.934  -6.397  1.00  0.00           H  
ATOM   3440  HD1 PHE 0 220      12.451  -0.374  -5.279  1.00  0.00           H  
ATOM   3441  HD2 PHE 0 220      14.710   0.825  -8.708  1.00  0.00           H  
ATOM   3442  HE1 PHE 0 220      11.849   1.859  -4.821  1.00  0.00           H  
ATOM   3443  HE2 PHE 0 220      14.029   3.147  -8.377  1.00  0.00           H  
ATOM   3444  HZ  PHE 0 220      12.525   3.728  -6.385  1.00  0.00           H  
ATOM   3445  N   VAL 0 221      13.863  -4.190  -9.272  1.00  0.00      R00  N  
ATOM   3446  CA  VAL 0 221      14.489  -5.107 -10.219  1.00  0.00      R00  C  
ATOM   3447  C   VAL 0 221      13.951  -4.910 -11.609  1.00  0.00      R00  C  
ATOM   3448  O   VAL 0 221      14.727  -4.654 -12.539  1.00  0.00      R00  O  
ATOM   3449  CB  VAL 0 221      14.462  -6.574  -9.804  1.00  0.00      R00  C  
ATOM   3450  CG1 VAL 0 221      15.081  -7.512 -10.905  1.00  0.00      R00  C  
ATOM   3451  CG2 VAL 0 221      15.306  -6.761  -8.549  1.00  0.00      R00  C  
ATOM   3452  H   VAL 0 221      13.187  -4.638  -8.669  1.00  0.00      R00  H  
ATOM   3453  HA  VAL 0 221      15.524  -4.777 -10.309  1.00  0.00           H  
ATOM   3454  HB  VAL 0 221      13.435  -6.856  -9.569  1.00  0.00           H  
ATOM   3455 HG11 VAL 0 221      14.360  -7.549 -11.722  1.00  0.00           H  
ATOM   3456 HG12 VAL 0 221      16.061  -7.262 -11.312  1.00  0.00           H  
ATOM   3457 HG13 VAL 0 221      15.169  -8.502 -10.457  1.00  0.00           H  
ATOM   3458 HG21 VAL 0 221      15.192  -7.815  -8.296  1.00  0.00           H  
ATOM   3459 HG22 VAL 0 221      16.375  -6.623  -8.714  1.00  0.00           H  
ATOM   3460 HG23 VAL 0 221      15.050  -6.044  -7.769  1.00  0.00           H  
ATOM   3461  N   PHE 0 222      12.612  -5.078 -11.687  1.00  0.00      R00  N  
ATOM   3462  CA  PHE 0 222      11.844  -5.091 -12.946  1.00  0.00      R00  C  
ATOM   3463  C   PHE 0 222      12.167  -3.792 -13.836  1.00  0.00      R00  C  
ATOM   3464  O   PHE 0 222      12.513  -3.838 -15.013  1.00  0.00      R00  O  
ATOM   3465  CB  PHE 0 222      10.339  -5.191 -12.680  1.00  0.00      R00  C  
ATOM   3466  CG  PHE 0 222       9.745  -6.415 -12.056  1.00  0.00      R00  C  
ATOM   3467  CD1 PHE 0 222      10.338  -7.708 -12.304  1.00  0.00      R00  C  
ATOM   3468  CD2 PHE 0 222       8.546  -6.344 -11.372  1.00  0.00      R00  C  
ATOM   3469  CE1 PHE 0 222       9.727  -8.858 -11.735  1.00  0.00      R00  C  
ATOM   3470  CE2 PHE 0 222       7.951  -7.442 -10.911  1.00  0.00      R00  C  
ATOM   3471  CZ  PHE 0 222       8.466  -8.699 -11.135  1.00  0.00      R00  C  
ATOM   3472  H   PHE 0 222      12.201  -5.468 -10.850  1.00  0.00      R00  H  
ATOM   3473  HA  PHE 0 222      12.235  -5.999 -13.406  1.00  0.00           H  
ATOM   3474  HB3 PHE 0 222      10.096  -5.168 -13.743  1.00  0.00           H  
ATOM   3475  HB2 PHE 0 222      10.154  -4.290 -12.096  1.00  0.00           H  
ATOM   3476  HD1 PHE 0 222      11.233  -7.936 -12.863  1.00  0.00           H  
ATOM   3477  HD2 PHE 0 222       8.096  -5.368 -11.270  1.00  0.00           H  
ATOM   3478  HE1 PHE 0 222      10.156  -9.841 -11.860  1.00  0.00           H  
ATOM   3479  HE2 PHE 0 222       7.055  -7.365 -10.313  1.00  0.00           H  
ATOM   3480  HZ  PHE 0 222       7.775  -9.444 -10.769  1.00  0.00           H  
ATOM   3481  N   TYR 0 223      12.078  -2.588 -13.198  1.00  0.00      R00  N  
ATOM   3482  CA  TYR 0 223      12.371  -1.246 -13.892  1.00  0.00      R00  C  
ATOM   3483  C   TYR 0 223      13.886  -0.921 -14.081  1.00  0.00      R00  C  
ATOM   3484  O   TYR 0 223      14.249  -0.143 -14.937  1.00  0.00      R00  O  
ATOM   3485  CB  TYR 0 223      11.519  -0.124 -13.291  1.00  0.00      R00  C  
ATOM   3486  CG  TYR 0 223      10.006  -0.204 -13.557  1.00  0.00      R00  C  
ATOM   3487  CD1 TYR 0 223       9.037  -0.700 -12.639  1.00  0.00      R00  C  
ATOM   3488  CE1 TYR 0 223       7.689  -0.653 -12.887  1.00  0.00      R00  C  
ATOM   3489  CD2 TYR 0 223       9.502   0.359 -14.764  1.00  0.00      R00  C  
ATOM   3490  CE2 TYR 0 223       8.151   0.258 -15.119  1.00  0.00      R00  C  
ATOM   3491  CZ  TYR 0 223       7.279  -0.270 -14.154  1.00  0.00      R00  C  
ATOM   3492  OH  TYR 0 223       5.958  -0.471 -14.400  1.00  0.00      R00  O  
ATOM   3493  H   TYR 0 223      11.865  -2.548 -12.211  1.00  0.00      R00  H  
ATOM   3494  HH  TYR 0 223       5.375  -0.499 -13.638  1.00  0.00      R00  H  
ATOM   3495  HA  TYR 0 223      12.064  -1.323 -14.935  1.00  0.00           H  
ATOM   3496  HB3 TYR 0 223      11.936   0.770 -13.754  1.00  0.00           H  
ATOM   3497  HB2 TYR 0 223      11.806  -0.038 -12.243  1.00  0.00           H  
ATOM   3498  HD1 TYR 0 223       9.421  -1.131 -11.726  1.00  0.00           H  
ATOM   3499  HE1 TYR 0 223       6.842  -0.961 -12.292  1.00  0.00           H  
ATOM   3500  HD2 TYR 0 223      10.100   0.864 -15.508  1.00  0.00           H  
ATOM   3501  HE2 TYR 0 223       7.823   0.616 -16.084  1.00  0.00           H  
ATOM   3502  N   CYS 0 224      14.731  -1.707 -13.364  1.00  0.00      R00  N  
ATOM   3503  CA  CYS 0 224      16.153  -1.853 -13.680  1.00  0.00      R00  C  
ATOM   3504  C   CYS 0 224      16.468  -2.630 -14.873  1.00  0.00      R00  C  
ATOM   3505  O   CYS 0 224      17.255  -2.108 -15.699  1.00  0.00      R00  O  
ATOM   3506  CB  CYS 0 224      16.933  -2.299 -12.447  1.00  0.00      R00  C  
ATOM   3507  SG  CYS 0 224      18.786  -2.478 -12.813  1.00  0.00      R00  S  
ATOM   3508  H   CYS 0 224      14.300  -2.343 -12.709  1.00  0.00      R00  H  
ATOM   3509  HA  CYS 0 224      16.427  -0.822 -13.903  1.00  0.00           H  
ATOM   3510  HB3 CYS 0 224      16.604  -3.257 -12.045  1.00  0.00           H  
ATOM   3511  HB2 CYS 0 224      16.826  -1.540 -11.671  1.00  0.00           H  
ATOM   3512  HG  CYS 0 224      18.658  -3.523 -13.635  1.00  0.00           H  
ATOM   3513  N   LEU 0 225      15.657  -3.677 -15.166  1.00  0.00      R00  N  
ATOM   3514  CA  LEU 0 225      15.756  -4.515 -16.295  1.00  0.00      R00  C  
ATOM   3515  C   LEU 0 225      15.088  -3.844 -17.507  1.00  0.00      R00  C  
ATOM   3516  O   LEU 0 225      15.529  -4.125 -18.629  1.00  0.00      R00  O  
ATOM   3517  CB  LEU 0 225      15.325  -5.984 -16.029  1.00  0.00      R00  C  
ATOM   3518  CG  LEU 0 225      16.137  -6.876 -15.004  1.00  0.00      R00  C  
ATOM   3519  CD1 LEU 0 225      15.532  -8.287 -14.965  1.00  0.00      R00  C  
ATOM   3520  CD2 LEU 0 225      17.610  -6.923 -15.436  1.00  0.00      R00  C  
ATOM   3521  H   LEU 0 225      14.930  -3.930 -14.512  1.00  0.00      R00  H  
ATOM   3522  HA  LEU 0 225      16.827  -4.538 -16.497  1.00  0.00           H  
ATOM   3523  HB3 LEU 0 225      15.354  -6.478 -17.001  1.00  0.00           H  
ATOM   3524  HB2 LEU 0 225      14.249  -6.008 -15.854  1.00  0.00           H  
ATOM   3525  HG  LEU 0 225      15.905  -6.517 -14.001  1.00  0.00           H  
ATOM   3526 HD11 LEU 0 225      15.504  -8.642 -15.995  1.00  0.00           H  
ATOM   3527 HD12 LEU 0 225      16.223  -9.017 -14.545  1.00  0.00           H  
ATOM   3528 HD13 LEU 0 225      14.521  -8.342 -14.560  1.00  0.00           H  
ATOM   3529 HD21 LEU 0 225      17.824  -6.457 -16.398  1.00  0.00           H  
ATOM   3530 HD22 LEU 0 225      18.290  -6.555 -14.668  1.00  0.00           H  
ATOM   3531 HD23 LEU 0 225      17.864  -7.982 -15.470  1.00  0.00           H  
ATOM   3532  N   VAL 0 226      14.109  -2.912 -17.367  1.00  0.00      R00  N  
ATOM   3533  CA  VAL 0 226      13.574  -2.221 -18.487  1.00  0.00      R00  C  
ATOM   3534  C   VAL 0 226      14.652  -1.211 -19.115  1.00  0.00      R00  C  
ATOM   3535  O   VAL 0 226      14.839  -1.330 -20.330  1.00  0.00      R00  O  
ATOM   3536  CB  VAL 0 226      12.283  -1.449 -18.092  1.00  0.00      R00  C  
ATOM   3537  CG1 VAL 0 226      11.884  -0.482 -19.152  1.00  0.00      R00  C  
ATOM   3538  CG2 VAL 0 226      11.229  -2.399 -17.596  1.00  0.00      R00  C  
ATOM   3539  H   VAL 0 226      13.715  -2.872 -16.438  1.00  0.00      R00  H  
ATOM   3540  HA  VAL 0 226      13.362  -2.978 -19.242  1.00  0.00           H  
ATOM   3541  HB  VAL 0 226      12.431  -0.917 -17.153  1.00  0.00           H  
ATOM   3542 HG11 VAL 0 226      10.866  -0.093 -19.144  1.00  0.00           H  
ATOM   3543 HG12 VAL 0 226      12.306   0.523 -19.136  1.00  0.00           H  
ATOM   3544 HG13 VAL 0 226      12.101  -0.866 -20.149  1.00  0.00           H  
ATOM   3545 HG21 VAL 0 226      10.619  -2.752 -18.427  1.00  0.00           H  
ATOM   3546 HG22 VAL 0 226      11.595  -3.337 -17.178  1.00  0.00           H  
ATOM   3547 HG23 VAL 0 226      10.537  -1.944 -16.888  1.00  0.00           H  
ATOM   3548  N   ILE 0 227      15.351  -0.361 -18.350  1.00  0.00      R00  N  
ATOM   3549  CA  ILE 0 227      16.257   0.565 -18.943  1.00  0.00      R00  C  
ATOM   3550  C   ILE 0 227      17.458  -0.015 -19.665  1.00  0.00      R00  C  
ATOM   3551  O   ILE 0 227      18.087   0.672 -20.452  1.00  0.00      R00  O  
ATOM   3552  CB  ILE 0 227      16.787   1.545 -17.873  1.00  0.00      R00  C  
ATOM   3553  CG2 ILE 0 227      15.718   2.517 -17.288  1.00  0.00      R00  C  
ATOM   3554  CG1 ILE 0 227      17.570   0.930 -16.642  1.00  0.00      R00  C  
ATOM   3555  CD1 ILE 0 227      18.656   1.885 -16.042  1.00  0.00      R00  C  
ATOM   3556  H   ILE 0 227      15.114  -0.178 -17.386  1.00  0.00      R00  H  
ATOM   3557  HA  ILE 0 227      15.774   1.194 -19.690  1.00  0.00           H  
ATOM   3558  HB  ILE 0 227      17.542   2.138 -18.389  1.00  0.00           H  
ATOM   3559 HG21 ILE 0 227      15.073   1.896 -16.666  1.00  0.00           H  
ATOM   3560 HG22 ILE 0 227      16.226   3.309 -16.736  1.00  0.00           H  
ATOM   3561 HG23 ILE 0 227      15.197   2.924 -18.154  1.00  0.00           H  
ATOM   3562 HG13 ILE 0 227      17.933  -0.050 -16.953  1.00  0.00           H  
ATOM   3563 HG12 ILE 0 227      16.837   0.642 -15.888  1.00  0.00           H  
ATOM   3564 HD11 ILE 0 227      18.476   2.953 -15.919  1.00  0.00           H  
ATOM   3565 HD12 ILE 0 227      18.959   1.530 -15.057  1.00  0.00           H  
ATOM   3566 HD13 ILE 0 227      19.566   1.845 -16.641  1.00  0.00           H  
ATOM   3567  N   ARG 0 228      17.697  -1.303 -19.526  1.00  0.00      R00  N  
ATOM   3568  CA  ARG 0 228      18.650  -2.044 -20.387  1.00  0.00      R00  C  
ATOM   3569  C   ARG 0 228      18.157  -2.322 -21.806  1.00  0.00      R00  C  
ATOM   3570  O   ARG 0 228      18.983  -2.470 -22.742  1.00  0.00      R00  O  
ATOM   3571  CB  ARG 0 228      19.123  -3.329 -19.716  1.00  0.00      R00  C  
ATOM   3572  CG  ARG 0 228      19.525  -3.152 -18.227  1.00  0.00      R00  C  
ATOM   3573  CD  ARG 0 228      20.991  -2.817 -17.871  1.00  0.00      R00  C  
ATOM   3574  NE  ARG 0 228      21.371  -1.565 -18.580  1.00  0.00      R00  N  
ATOM   3575  CZ  ARG 0 228      22.120  -1.578 -19.677  1.00  0.00      R00  C  
ATOM   3576  NH1 ARG 0 228      22.439  -0.489 -20.314  1.00  0.00      R00  N  
ATOM   3577  NH2 ARG 0 228      22.450  -2.755 -20.176  1.00  0.00      R00  N1+
ATOM   3578  H   ARG 0 228      17.218  -1.787 -18.780  1.00  0.00      R00  H  
ATOM   3579  HE  ARG 0 228      21.262  -0.702 -18.066  1.00  0.00      R00  H  
ATOM   3580 HH11 ARG 0 228      22.879  -0.518 -21.223  1.00  0.00      R00  H  
ATOM   3581 HH12 ARG 0 228      22.220   0.468 -20.077  1.00  0.00      R00  H  
ATOM   3582 HH21 ARG 0 228      23.073  -2.928 -20.951  1.00  0.00      R00  H  
ATOM   3583 HH22 ARG 0 228      22.170  -3.594 -19.687  1.00  0.00      R00  H  
ATOM   3584  HA  ARG 0 228      19.471  -1.344 -20.540  1.00  0.00           H  
ATOM   3585  HB3 ARG 0 228      19.866  -3.919 -20.253  1.00  0.00           H  
ATOM   3586  HB2 ARG 0 228      18.239  -3.965 -19.678  1.00  0.00           H  
ATOM   3587  HG3 ARG 0 228      19.358  -4.108 -17.731  1.00  0.00           H  
ATOM   3588  HG2 ARG 0 228      18.842  -2.517 -17.663  1.00  0.00           H  
ATOM   3589  HD3 ARG 0 228      21.757  -3.571 -17.693  1.00  0.00           H  
ATOM   3590  HD2 ARG 0 228      21.091  -2.438 -16.854  1.00  0.00           H  
ATOM   3591  N   LYS 0 229      16.870  -2.368 -21.939  1.00  0.00      R00  N  
ATOM   3592  CA  LYS 0 229      16.288  -2.674 -23.244  1.00  0.00      R00  C  
ATOM   3593  C   LYS 0 229      16.003  -1.371 -24.033  1.00  0.00      R00  C  
ATOM   3594  O   LYS 0 229      15.996  -1.390 -25.255  1.00  0.00      R00  O  
ATOM   3595  CB  LYS 0 229      14.926  -3.442 -23.032  1.00  0.00      R00  C  
ATOM   3596  CG  LYS 0 229      15.054  -4.788 -22.396  1.00  0.00      R00  C  
ATOM   3597  CD  LYS 0 229      15.853  -5.721 -23.314  1.00  0.00      R00  C  
ATOM   3598  CE  LYS 0 229      15.672  -7.149 -23.052  1.00  0.00      R00  C  
ATOM   3599  NZ  LYS 0 229      16.797  -7.881 -23.628  1.00  0.00      R00  N1+
ATOM   3600  H   LYS 0 229      16.261  -2.106 -21.177  1.00  0.00      R00  H  
ATOM   3601  HZ1 LYS 0 229      17.689  -7.810 -23.162  1.00  0.00      R00  H  
ATOM   3602  HZ2 LYS 0 229      16.522  -8.853 -23.647  1.00  0.00      R00  H  
ATOM   3603  HZ3 LYS 0 229      17.050  -7.586 -24.560  1.00  0.00      R00  H  
ATOM   3604  HA  LYS 0 229      16.942  -3.289 -23.861  1.00  0.00           H  
ATOM   3605  HB3 LYS 0 229      14.454  -3.540 -24.010  1.00  0.00           H  
ATOM   3606  HB2 LYS 0 229      14.258  -2.801 -22.458  1.00  0.00           H  
ATOM   3607  HG3 LYS 0 229      14.069  -5.252 -22.352  1.00  0.00           H  
ATOM   3608  HG2 LYS 0 229      15.462  -4.704 -21.388  1.00  0.00           H  
ATOM   3609  HD3 LYS 0 229      16.901  -5.431 -23.238  1.00  0.00           H  
ATOM   3610  HD2 LYS 0 229      15.507  -5.566 -24.336  1.00  0.00           H  
ATOM   3611  HE3 LYS 0 229      14.718  -7.421 -23.504  1.00  0.00           H  
ATOM   3612  HE2 LYS 0 229      15.690  -7.394 -21.990  1.00  0.00           H  
ATOM   3613  N   LEU 0 230      15.638  -0.333 -23.253  1.00  0.00      R00  N  
ATOM   3614  CA  LEU 0 230      15.533   1.035 -23.763  1.00  0.00      R00  C  
ATOM   3615  C   LEU 0 230      16.880   1.673 -24.199  1.00  0.00      R00  C  
ATOM   3616  O   LEU 0 230      16.849   2.458 -25.116  1.00  0.00      R00  O  
ATOM   3617  CB  LEU 0 230      14.980   1.938 -22.606  1.00  0.00      R00  C  
ATOM   3618  CG  LEU 0 230      13.670   1.617 -21.890  1.00  0.00      R00  C  
ATOM   3619  CD1 LEU 0 230      13.397   2.798 -20.903  1.00  0.00      R00  C  
ATOM   3620  CD2 LEU 0 230      12.595   1.188 -22.879  1.00  0.00      R00  C  
ATOM   3621  H   LEU 0 230      15.582  -0.362 -22.245  1.00  0.00      R00  H  
ATOM   3622  HA  LEU 0 230      14.893   0.960 -24.642  1.00  0.00           H  
ATOM   3623  HB3 LEU 0 230      14.721   2.876 -23.097  1.00  0.00           H  
ATOM   3624  HB2 LEU 0 230      15.778   2.261 -21.938  1.00  0.00           H  
ATOM   3625  HG  LEU 0 230      13.859   0.708 -21.319  1.00  0.00           H  
ATOM   3626 HD11 LEU 0 230      12.611   3.484 -21.220  1.00  0.00           H  
ATOM   3627 HD12 LEU 0 230      12.885   2.476 -19.997  1.00  0.00           H  
ATOM   3628 HD13 LEU 0 230      14.290   3.388 -20.697  1.00  0.00           H  
ATOM   3629 HD21 LEU 0 230      13.037   0.909 -23.835  1.00  0.00           H  
ATOM   3630 HD22 LEU 0 230      11.983   0.373 -22.491  1.00  0.00           H  
ATOM   3631 HD23 LEU 0 230      11.898   1.991 -23.117  1.00  0.00           H  
ATOM   3632  N   LYS 0 231      18.019   1.389 -23.458  1.00  0.00      R00  N  
ATOM   3633  CA  LYS 0 231      19.393   1.650 -23.868  1.00  0.00      R00  C  
ATOM   3634  C   LYS 0 231      19.844   0.841 -25.109  1.00  0.00      R00  C  
ATOM   3635  O   LYS 0 231      19.599  -0.418 -25.090  1.00  0.00      R00  O  
ATOM   3636  CB  LYS 0 231      20.368   1.524 -22.621  1.00  0.00      R00  C  
ATOM   3637  CG  LYS 0 231      21.852   1.554 -23.007  1.00  0.00      R00  C  
ATOM   3638  CD  LYS 0 231      22.348   2.932 -23.430  1.00  0.00      R00  C  
ATOM   3639  CE  LYS 0 231      23.798   2.802 -23.972  1.00  0.00      R00  C  
ATOM   3640  NZ  LYS 0 231      24.660   1.943 -23.117  1.00  0.00      R00  N1+
ATOM   3641  H   LYS 0 231      17.933   0.957 -22.549  1.00  0.00      R00  H  
ATOM   3642  HZ1 LYS 0 231      25.584   1.854 -23.515  1.00  0.00      R00  H  
ATOM   3643  HZ2 LYS 0 231      24.761   2.416 -22.231  1.00  0.00      R00  H  
ATOM   3644  HZ3 LYS 0 231      24.365   0.992 -22.946  1.00  0.00      R00  H  
ATOM   3645  HA  LYS 0 231      19.367   2.678 -24.229  1.00  0.00           H  
ATOM   3646  HB3 LYS 0 231      20.084   0.602 -22.112  1.00  0.00           H  
ATOM   3647  HB2 LYS 0 231      20.343   2.292 -21.848  1.00  0.00           H  
ATOM   3648  HG3 LYS 0 231      22.064   0.813 -23.778  1.00  0.00           H  
ATOM   3649  HG2 LYS 0 231      22.314   1.242 -22.070  1.00  0.00           H  
ATOM   3650  HD3 LYS 0 231      22.319   3.634 -22.596  1.00  0.00           H  
ATOM   3651  HD2 LYS 0 231      21.655   3.302 -24.185  1.00  0.00           H  
ATOM   3652  HE3 LYS 0 231      24.341   3.748 -23.968  1.00  0.00           H  
ATOM   3653  HE2 LYS 0 231      23.807   2.475 -25.012  1.00  0.00           H  
ATOM   3654  N   THR 0 232      20.348   1.515 -26.111  1.00  0.00      R00  N  
ATOM   3655  CA  THR 0 232      20.781   1.053 -27.454  1.00  0.00      R00  C  
ATOM   3656  C   THR 0 232      22.179   1.788 -27.807  1.00  0.00      R00  C  
ATOM   3657  O   THR 0 232      22.584   2.591 -26.973  1.00  0.00      R00  O  
ATOM   3658  CB  THR 0 232      19.722   1.425 -28.501  1.00  0.00      R00  C  
ATOM   3659  OG1 THR 0 232      19.371   2.799 -28.421  1.00  0.00      R00  O  
ATOM   3660  CG2 THR 0 232      18.444   0.501 -28.251  1.00  0.00      R00  C  
ATOM   3661  H   THR 0 232      20.386   2.520 -26.019  1.00  0.00      R00  H  
ATOM   3662  HG1 THR 0 232      19.325   3.057 -27.497  1.00  0.00      R00  H  
ATOM   3663  HA  THR 0 232      20.935  -0.026 -27.417  1.00  0.00           H  
ATOM   3664  HB  THR 0 232      20.108   1.330 -29.516  1.00  0.00           H  
ATOM   3665 HG21 THR 0 232      18.666  -0.564 -28.316  1.00  0.00           H  
ATOM   3666 HG22 THR 0 232      18.126   0.816 -27.257  1.00  0.00           H  
ATOM   3667 HG23 THR 0 232      17.636   0.678 -28.961  1.00  0.00           H  
ATOM   3668  N   VAL 0 233      22.816   1.487 -28.947  1.00  0.00      R00  N  
ATOM   3669  CA  VAL 0 233      23.971   2.167 -29.457  1.00  0.00      R00  C  
ATOM   3670  C   VAL 0 233      23.804   3.702 -29.645  1.00  0.00      R00  C  
ATOM   3671  O   VAL 0 233      22.810   4.319 -30.071  1.00  0.00      R00  O  
ATOM   3672  CB  VAL 0 233      24.405   1.475 -30.713  1.00  0.00      R00  C  
ATOM   3673  CG1 VAL 0 233      24.782   0.008 -30.350  1.00  0.00      R00  C  
ATOM   3674  CG2 VAL 0 233      23.325   1.625 -31.908  1.00  0.00      R00  C  
ATOM   3675  H   VAL 0 233      22.320   0.957 -29.649  1.00  0.00      R00  H  
ATOM   3676  HA  VAL 0 233      24.699   2.105 -28.648  1.00  0.00           H  
ATOM   3677  HB  VAL 0 233      25.302   1.827 -31.222  1.00  0.00           H  
ATOM   3678 HG11 VAL 0 233      25.225  -0.057 -29.356  1.00  0.00           H  
ATOM   3679 HG12 VAL 0 233      23.936  -0.668 -30.222  1.00  0.00           H  
ATOM   3680 HG13 VAL 0 233      25.216  -0.419 -31.254  1.00  0.00           H  
ATOM   3681 HG21 VAL 0 233      23.616   2.528 -32.445  1.00  0.00           H  
ATOM   3682 HG22 VAL 0 233      23.304   0.780 -32.597  1.00  0.00           H  
ATOM   3683 HG23 VAL 0 233      22.304   1.852 -31.600  1.00  0.00           H  
ATOM   3684  N   GLY 0 234      24.862   4.444 -29.182  1.00  0.00      R00  N  
ATOM   3685  CA  GLY 0 234      25.082   5.870 -29.140  1.00  0.00      R00  C  
ATOM   3686  C   GLY 0 234      24.406   6.628 -30.305  1.00  0.00      R00  C  
ATOM   3687  O   GLY 0 234      23.718   7.652 -30.092  1.00  0.00      R00  O  
ATOM   3688  H   GLY 0 234      25.576   3.887 -28.735  1.00  0.00      R00  H  
ATOM   3689  HA3 GLY 0 234      26.154   6.058 -29.198  1.00  0.00           H  
ATOM   3690  HA2 GLY 0 234      24.813   6.217 -28.143  1.00  0.00           H  
ATOM   3691  N   PRO 0 235      24.569   6.186 -31.569  1.00  0.00      R00  N  
ATOM   3692  CA  PRO 0 235      23.919   6.756 -32.809  1.00  0.00      R00  C  
ATOM   3693  C   PRO 0 235      22.377   6.608 -33.022  1.00  0.00      R00  C  
ATOM   3694  O   PRO 0 235      21.814   7.280 -33.872  1.00  0.00      R00  O  
ATOM   3695  CD  PRO 0 235      25.764   5.417 -31.921  1.00  0.00      R00  C  
ATOM   3696  CB  PRO 0 235      24.776   6.038 -33.955  1.00  0.00      R00  C  
ATOM   3697  CG  PRO 0 235      26.119   5.860 -33.296  1.00  0.00      R00  C  
ATOM   3698  HD2 PRO 0 235      25.556   4.348 -31.976  1.00  0.00           H  
ATOM   3699  HD3 PRO 0 235      26.598   5.553 -31.232  1.00  0.00           H  
ATOM   3700  HA  PRO 0 235      24.358   7.748 -32.696  1.00  0.00           H  
ATOM   3701  HB3 PRO 0 235      24.776   6.753 -34.778  1.00  0.00           H  
ATOM   3702  HB2 PRO 0 235      24.491   5.021 -34.225  1.00  0.00           H  
ATOM   3703  HG2 PRO 0 235      26.664   5.137 -33.904  1.00  0.00           H  
ATOM   3704  HG3 PRO 0 235      26.708   6.774 -33.368  1.00  0.00           H  
ATOM   3705  N   LYS 0 236      21.725   5.810 -32.169  1.00  0.00      R00  N  
ATOM   3706  CA  LYS 0 236      20.285   5.707 -31.997  1.00  0.00      R00  C  
ATOM   3707  C   LYS 0 236      19.783   6.231 -30.712  1.00  0.00      R00  C  
ATOM   3708  O   LYS 0 236      18.789   6.905 -30.764  1.00  0.00      R00  O  
ATOM   3709  CB  LYS 0 236      19.782   4.250 -32.283  1.00  0.00      R00  C  
ATOM   3710  CG  LYS 0 236      20.086   3.638 -33.654  1.00  0.00      R00  C  
ATOM   3711  CD  LYS 0 236      19.164   4.226 -34.759  1.00  0.00      R00  C  
ATOM   3712  CE  LYS 0 236      19.533   3.540 -36.064  1.00  0.00      R00  C  
ATOM   3713  NZ  LYS 0 236      18.737   4.149 -37.164  1.00  0.00      R00  N1+
ATOM   3714  H   LYS 0 236      22.266   5.291 -31.493  1.00  0.00      R00  H  
ATOM   3715  HZ1 LYS 0 236      18.977   5.121 -37.294  1.00  0.00      R00  H  
ATOM   3716  HZ2 LYS 0 236      19.018   3.624 -37.980  1.00  0.00      R00  H  
ATOM   3717  HZ3 LYS 0 236      17.742   4.038 -37.024  1.00  0.00      R00  H  
ATOM   3718  HA  LYS 0 236      19.781   6.201 -32.828  1.00  0.00           H  
ATOM   3719  HB3 LYS 0 236      18.717   4.155 -32.074  1.00  0.00           H  
ATOM   3720  HB2 LYS 0 236      20.349   3.671 -31.553  1.00  0.00           H  
ATOM   3721  HG3 LYS 0 236      19.929   2.561 -33.605  1.00  0.00           H  
ATOM   3722  HG2 LYS 0 236      21.134   3.735 -33.937  1.00  0.00           H  
ATOM   3723  HD3 LYS 0 236      19.371   5.294 -34.828  1.00  0.00           H  
ATOM   3724  HD2 LYS 0 236      18.134   4.111 -34.420  1.00  0.00           H  
ATOM   3725  HE3 LYS 0 236      19.333   2.469 -36.041  1.00  0.00           H  
ATOM   3726  HE2 LYS 0 236      20.599   3.543 -36.294  1.00  0.00           H  
ATOM   3727  N   ASN 0 237      20.515   5.992 -29.532  1.00  0.00      R00  N  
ATOM   3728  CA  ASN 0 237      20.453   6.521 -28.143  1.00  0.00      R00  C  
ATOM   3729  C   ASN 0 237      20.437   8.076 -28.075  1.00  0.00      R00  C  
ATOM   3730  O   ASN 0 237      19.830   8.594 -27.200  1.00  0.00      R00  O  
ATOM   3731  CB  ASN 0 237      21.526   5.888 -27.219  1.00  0.00      R00  C  
ATOM   3732  CG  ASN 0 237      20.782   5.502 -25.932  1.00  0.00      R00  C  
ATOM   3733  OD1 ASN 0 237      20.053   4.482 -25.897  1.00  0.00      R00  O  
ATOM   3734  ND2 ASN 0 237      20.693   6.466 -24.967  1.00  0.00      R00  N  
ATOM   3735  H   ASN 0 237      21.152   5.209 -29.493  1.00  0.00      R00  H  
ATOM   3736 HD21 ASN 0 237      20.152   6.373 -24.120  1.00  0.00      R00  H  
ATOM   3737 HD22 ASN 0 237      21.210   7.329 -25.060  1.00  0.00      R00  H  
ATOM   3738  HA  ASN 0 237      19.488   6.159 -27.790  1.00  0.00           H  
ATOM   3739  HB3 ASN 0 237      22.350   6.590 -27.095  1.00  0.00           H  
ATOM   3740  HB2 ASN 0 237      21.861   5.034 -27.808  1.00  0.00           H  
ATOM   3741  N   LYS 0 238      21.078   8.736 -29.045  1.00  0.00      R00  N  
ATOM   3742  CA  LYS 0 238      21.244  10.172 -29.046  1.00  0.00      R00  C  
ATOM   3743  C   LYS 0 238      19.944  10.944 -29.440  1.00  0.00      R00  C  
ATOM   3744  O   LYS 0 238      19.920  12.178 -29.313  1.00  0.00      R00  O  
ATOM   3745  CB  LYS 0 238      22.343  10.577 -30.054  1.00  0.00      R00  C  
ATOM   3746  CG  LYS 0 238      22.093  10.296 -31.523  1.00  0.00      R00  C  
ATOM   3747  CD  LYS 0 238      23.125  11.072 -32.401  1.00  0.00      R00  C  
ATOM   3748  CE  LYS 0 238      22.903  11.002 -33.945  1.00  0.00      R00  C  
ATOM   3749  NZ  LYS 0 238      21.843  11.974 -34.366  1.00  0.00      R00  N1+
ATOM   3750  H   LYS 0 238      21.646   8.235 -29.713  1.00  0.00      R00  H  
ATOM   3751  HZ1 LYS 0 238      22.078  12.887 -34.002  1.00  0.00      R00  H  
ATOM   3752  HZ2 LYS 0 238      21.841  12.128 -35.364  1.00  0.00      R00  H  
ATOM   3753  HZ3 LYS 0 238      20.918  11.748 -34.028  1.00  0.00      R00  H  
ATOM   3754  HA  LYS 0 238      21.544  10.504 -28.052  1.00  0.00           H  
ATOM   3755  HB3 LYS 0 238      23.259  10.104 -29.700  1.00  0.00           H  
ATOM   3756  HB2 LYS 0 238      22.499  11.652 -29.961  1.00  0.00           H  
ATOM   3757  HG3 LYS 0 238      21.109  10.586 -31.890  1.00  0.00           H  
ATOM   3758  HG2 LYS 0 238      22.072   9.229 -31.747  1.00  0.00           H  
ATOM   3759  HD3 LYS 0 238      24.178  10.793 -32.364  1.00  0.00           H  
ATOM   3760  HD2 LYS 0 238      23.215  12.139 -32.195  1.00  0.00           H  
ATOM   3761  HE3 LYS 0 238      22.796   9.954 -34.227  1.00  0.00           H  
ATOM   3762  HE2 LYS 0 238      23.704  11.398 -34.571  1.00  0.00           H  
ATOM   3763  N   SER 0 239      18.975  10.259 -29.988  1.00  0.00      R00  N  
ATOM   3764  CA  SER 0 239      17.689  10.805 -30.355  1.00  0.00      R00  C  
ATOM   3765  C   SER 0 239      16.931  11.152 -29.054  1.00  0.00      R00  C  
ATOM   3766  O   SER 0 239      17.017  10.465 -28.042  1.00  0.00      R00  O  
ATOM   3767  CB  SER 0 239      16.959   9.685 -31.189  1.00  0.00      R00  C  
ATOM   3768  OG  SER 0 239      15.712  10.049 -31.700  1.00  0.00      R00  O  
ATOM   3769  H   SER 0 239      19.198   9.286 -30.142  1.00  0.00      R00  H  
ATOM   3770  HG  SER 0 239      15.565   9.571 -32.519  1.00  0.00      R00  H  
ATOM   3771  HA  SER 0 239      17.793  11.713 -30.949  1.00  0.00           H  
ATOM   3772  HB3 SER 0 239      16.941   8.721 -30.680  1.00  0.00           H  
ATOM   3773  HB2 SER 0 239      17.611   9.563 -32.055  1.00  0.00           H  
ATOM   3774  N   LYS 0 240      16.150  12.250 -29.129  1.00  0.00      R00  N  
ATOM   3775  CA  LYS 0 240      15.185  12.755 -28.190  1.00  0.00      R00  C  
ATOM   3776  C   LYS 0 240      14.158  11.667 -27.766  1.00  0.00      R00  C  
ATOM   3777  O   LYS 0 240      13.669  11.761 -26.672  1.00  0.00      R00  O  
ATOM   3778  CB  LYS 0 240      14.436  14.010 -28.726  1.00  0.00      R00  C  
ATOM   3779  CG  LYS 0 240      13.544  13.893 -29.948  1.00  0.00      R00  C  
ATOM   3780  CD  LYS 0 240      12.695  15.182 -30.271  1.00  0.00      R00  C  
ATOM   3781  CE  LYS 0 240      11.761  15.011 -31.513  1.00  0.00      R00  C  
ATOM   3782  NZ  LYS 0 240      10.578  14.266 -31.244  1.00  0.00      R00  N1+
ATOM   3783  H   LYS 0 240      16.222  12.801 -29.973  1.00  0.00      R00  H  
ATOM   3784  HZ1 LYS 0 240      10.820  13.302 -31.067  1.00  0.00      R00  H  
ATOM   3785  HZ2 LYS 0 240      10.191  14.662 -30.399  1.00  0.00      R00  H  
ATOM   3786  HZ3 LYS 0 240       9.913  14.354 -31.998  1.00  0.00      R00  H  
ATOM   3787  HA  LYS 0 240      15.684  13.069 -27.273  1.00  0.00           H  
ATOM   3788  HB3 LYS 0 240      15.277  14.692 -28.845  1.00  0.00           H  
ATOM   3789  HB2 LYS 0 240      13.832  14.373 -27.894  1.00  0.00           H  
ATOM   3790  HG3 LYS 0 240      12.972  12.969 -30.036  1.00  0.00           H  
ATOM   3791  HG2 LYS 0 240      14.287  13.913 -30.746  1.00  0.00           H  
ATOM   3792  HD3 LYS 0 240      13.397  16.002 -30.421  1.00  0.00           H  
ATOM   3793  HD2 LYS 0 240      12.115  15.552 -29.425  1.00  0.00           H  
ATOM   3794  HE3 LYS 0 240      12.341  14.685 -32.377  1.00  0.00           H  
ATOM   3795  HE2 LYS 0 240      11.358  15.994 -31.757  1.00  0.00           H  
ATOM   3796  N   GLU 0 241      13.913  10.666 -28.629  1.00  0.00      R00  N  
ATOM   3797  CA  GLU 0 241      12.810   9.660 -28.481  1.00  0.00      R00  C  
ATOM   3798  C   GLU 0 241      13.165   8.645 -27.367  1.00  0.00      R00  C  
ATOM   3799  O   GLU 0 241      12.294   8.141 -26.605  1.00  0.00      R00  O  
ATOM   3800  CB  GLU 0 241      12.562   8.996 -29.900  1.00  0.00      R00  C  
ATOM   3801  CG  GLU 0 241      12.165   9.925 -31.116  1.00  0.00      R00  C  
ATOM   3802  CD  GLU 0 241      10.900  10.617 -30.742  1.00  0.00      R00  C  
ATOM   3803  OE1 GLU 0 241       9.764  10.020 -30.841  1.00  0.00      R00  O  
ATOM   3804  OE2 GLU 0 241      10.947  11.790 -30.194  1.00  0.00      R00  O1-
ATOM   3805  H   GLU 0 241      14.410  10.682 -29.508  1.00  0.00      R00  H  
ATOM   3806  HA  GLU 0 241      11.903  10.145 -28.121  1.00  0.00           H  
ATOM   3807  HB3 GLU 0 241      11.751   8.268 -29.862  1.00  0.00           H  
ATOM   3808  HB2 GLU 0 241      13.506   8.516 -30.158  1.00  0.00           H  
ATOM   3809  HG3 GLU 0 241      12.081   9.303 -32.007  1.00  0.00           H  
ATOM   3810  HG2 GLU 0 241      12.906  10.678 -31.386  1.00  0.00           H  
ATOM   3811  N   LYS 0 242      14.445   8.312 -27.347  1.00  0.00      R00  N  
ATOM   3812  CA  LYS 0 242      15.237   7.520 -26.443  1.00  0.00      R00  C  
ATOM   3813  C   LYS 0 242      15.448   8.154 -25.113  1.00  0.00      R00  C  
ATOM   3814  O   LYS 0 242      15.537   7.424 -24.114  1.00  0.00      R00  O  
ATOM   3815  CB  LYS 0 242      16.501   7.063 -27.176  1.00  0.00      R00  C  
ATOM   3816  CG  LYS 0 242      16.395   6.049 -28.328  1.00  0.00      R00  C  
ATOM   3817  CD  LYS 0 242      15.702   4.703 -28.107  1.00  0.00      R00  C  
ATOM   3818  CE  LYS 0 242      15.856   3.707 -29.265  1.00  0.00      R00  C  
ATOM   3819  NZ  LYS 0 242      14.902   2.560 -29.124  1.00  0.00      R00  N1+
ATOM   3820  H   LYS 0 242      14.882   9.044 -27.888  1.00  0.00      R00  H  
ATOM   3821  HZ1 LYS 0 242      15.162   1.891 -28.414  1.00  0.00      R00  H  
ATOM   3822  HZ2 LYS 0 242      13.949   2.860 -28.974  1.00  0.00      R00  H  
ATOM   3823  HZ3 LYS 0 242      14.839   1.987 -29.954  1.00  0.00      R00  H  
ATOM   3824  HA  LYS 0 242      14.748   6.574 -26.211  1.00  0.00           H  
ATOM   3825  HB3 LYS 0 242      17.115   6.645 -26.378  1.00  0.00           H  
ATOM   3826  HB2 LYS 0 242      17.128   7.918 -27.427  1.00  0.00           H  
ATOM   3827  HG3 LYS 0 242      17.409   5.964 -28.719  1.00  0.00           H  
ATOM   3828  HG2 LYS 0 242      15.838   6.527 -29.134  1.00  0.00           H  
ATOM   3829  HD3 LYS 0 242      14.646   4.938 -27.974  1.00  0.00           H  
ATOM   3830  HD2 LYS 0 242      15.906   4.211 -27.156  1.00  0.00           H  
ATOM   3831  HE3 LYS 0 242      16.879   3.336 -29.206  1.00  0.00           H  
ATOM   3832  HE2 LYS 0 242      15.600   4.137 -30.233  1.00  0.00           H  
ATOM   3833  N   LYS 0 243      15.536   9.492 -25.135  1.00  0.00      R00  N  
ATOM   3834  CA  LYS 0 243      15.799  10.215 -23.906  1.00  0.00      R00  C  
ATOM   3835  C   LYS 0 243      14.443  10.388 -23.150  1.00  0.00      R00  C  
ATOM   3836  O   LYS 0 243      14.324  10.184 -21.961  1.00  0.00      R00  O  
ATOM   3837  CB  LYS 0 243      16.477  11.644 -24.353  1.00  0.00      R00  C  
ATOM   3838  CG  LYS 0 243      17.884  11.405 -24.975  1.00  0.00      R00  C  
ATOM   3839  CD  LYS 0 243      18.363  12.657 -25.728  1.00  0.00      R00  C  
ATOM   3840  CE  LYS 0 243      19.849  12.825 -25.848  1.00  0.00      R00  C  
ATOM   3841  NZ  LYS 0 243      20.166  14.013 -26.605  1.00  0.00      R00  N1+
ATOM   3842  H   LYS 0 243      15.653   9.962 -26.021  1.00  0.00      R00  H  
ATOM   3843  HZ1 LYS 0 243      19.652  13.949 -27.472  1.00  0.00      R00  H  
ATOM   3844  HZ2 LYS 0 243      19.992  14.881 -26.119  1.00  0.00      R00  H  
ATOM   3845  HZ3 LYS 0 243      21.144  14.077 -26.847  1.00  0.00      R00  H  
ATOM   3846  HA  LYS 0 243      16.524   9.780 -23.218  1.00  0.00           H  
ATOM   3847  HB3 LYS 0 243      16.626  12.210 -23.433  1.00  0.00           H  
ATOM   3848  HB2 LYS 0 243      15.811  12.215 -24.999  1.00  0.00           H  
ATOM   3849  HG3 LYS 0 243      17.911  10.584 -25.690  1.00  0.00           H  
ATOM   3850  HG2 LYS 0 243      18.586  11.194 -24.168  1.00  0.00           H  
ATOM   3851  HD3 LYS 0 243      18.043  13.494 -25.108  1.00  0.00           H  
ATOM   3852  HD2 LYS 0 243      17.843  12.764 -26.680  1.00  0.00           H  
ATOM   3853  HE3 LYS 0 243      20.219  11.964 -26.405  1.00  0.00           H  
ATOM   3854  HE2 LYS 0 243      20.397  12.633 -24.925  1.00  0.00           H  
ATOM   3855  N   ARG 0 244      13.349  10.684 -23.854  1.00  0.00      R00  N  
ATOM   3856  CA  ARG 0 244      11.962  10.709 -23.378  1.00  0.00      R00  C  
ATOM   3857  C   ARG 0 244      11.443   9.292 -22.978  1.00  0.00      R00  C  
ATOM   3858  O   ARG 0 244      10.546   9.282 -22.154  1.00  0.00      R00  O  
ATOM   3859  CB  ARG 0 244      11.183  11.471 -24.384  1.00  0.00      R00  C  
ATOM   3860  CG  ARG 0 244       9.717  11.744 -24.117  1.00  0.00      R00  C  
ATOM   3861  CD  ARG 0 244       8.795  12.342 -25.175  1.00  0.00      R00  C  
ATOM   3862  NE  ARG 0 244       8.611  11.377 -26.217  1.00  0.00      R00  N  
ATOM   3863  CZ  ARG 0 244       9.219  11.449 -27.440  1.00  0.00      R00  C  
ATOM   3864  NH1 ARG 0 244       8.969  10.433 -28.342  1.00  0.00      R00  N  
ATOM   3865  NH2 ARG 0 244      10.044  12.394 -27.749  1.00  0.00      R00  N1+
ATOM   3866  H   ARG 0 244      13.540  10.908 -24.820  1.00  0.00      R00  H  
ATOM   3867  HE  ARG 0 244       8.116  10.533 -25.964  1.00  0.00      R00  H  
ATOM   3868 HH11 ARG 0 244       9.456  10.393 -29.225  1.00  0.00      R00  H  
ATOM   3869 HH12 ARG 0 244       8.177   9.818 -28.222  1.00  0.00      R00  H  
ATOM   3870 HH21 ARG 0 244      10.493  12.429 -28.653  1.00  0.00      R00  H  
ATOM   3871 HH22 ARG 0 244      10.342  13.064 -27.055  1.00  0.00      R00  H  
ATOM   3872  HA  ARG 0 244      11.913  11.294 -22.459  1.00  0.00           H  
ATOM   3873  HB3 ARG 0 244      11.365  10.923 -25.308  1.00  0.00           H  
ATOM   3874  HB2 ARG 0 244      11.734  12.405 -24.492  1.00  0.00           H  
ATOM   3875  HG3 ARG 0 244       9.559  12.372 -23.241  1.00  0.00           H  
ATOM   3876  HG2 ARG 0 244       9.216  10.836 -23.781  1.00  0.00           H  
ATOM   3877  HD3 ARG 0 244       9.204  13.294 -25.513  1.00  0.00           H  
ATOM   3878  HD2 ARG 0 244       7.776  12.440 -24.799  1.00  0.00           H  
ATOM   3879  N   SER 0 245      12.001   8.210 -23.594  1.00  0.00      R00  N  
ATOM   3880  CA  SER 0 245      11.621   6.926 -23.014  1.00  0.00      R00  C  
ATOM   3881  C   SER 0 245      12.149   6.680 -21.584  1.00  0.00      R00  C  
ATOM   3882  O   SER 0 245      11.487   5.989 -20.791  1.00  0.00      R00  O  
ATOM   3883  CB  SER 0 245      11.948   5.807 -24.033  1.00  0.00      R00  C  
ATOM   3884  OG  SER 0 245      11.597   4.499 -23.693  1.00  0.00      R00  O  
ATOM   3885  H   SER 0 245      12.418   8.200 -24.514  1.00  0.00      R00  H  
ATOM   3886  HG  SER 0 245      11.808   3.853 -24.371  1.00  0.00      R00  H  
ATOM   3887  HA  SER 0 245      10.539   6.971 -22.891  1.00  0.00           H  
ATOM   3888  HB3 SER 0 245      13.028   5.839 -24.174  1.00  0.00           H  
ATOM   3889  HB2 SER 0 245      11.486   6.013 -24.998  1.00  0.00           H  
ATOM   3890  N   HIS 0 246      13.452   7.060 -21.332  1.00  0.00      R00  N  
ATOM   3891  CA  HIS 0 246      14.057   6.852 -20.025  1.00  0.00      R00  C  
ATOM   3892  C   HIS 0 246      13.642   7.985 -19.049  1.00  0.00      R00  C  
ATOM   3893  O   HIS 0 246      13.451   7.554 -17.881  1.00  0.00      R00  O  
ATOM   3894  CB  HIS 0 246      15.575   6.905 -20.088  1.00  0.00      R00  C  
ATOM   3895  CG  HIS 0 246      16.421   5.834 -20.692  1.00  0.00      R00  C  
ATOM   3896  ND1 HIS 0 246      16.484   5.660 -22.086  1.00  0.00      R00  N  
ATOM   3897  CD2 HIS 0 246      17.242   4.870 -20.141  1.00  0.00      R00  C  
ATOM   3898  NE2 HIS 0 246      17.876   4.136 -21.162  1.00  0.00      R00  N  
ATOM   3899  CE1 HIS 0 246      17.407   4.704 -22.277  1.00  0.00      R00  C  
ATOM   3900  H   HIS 0 246      14.020   7.339 -22.119  1.00  0.00      R00  H  
ATOM   3901  HD1 HIS 0 246      16.176   6.298 -22.806  1.00  0.00      R00  H  
ATOM   3902  HA  HIS 0 246      13.770   5.938 -19.505  1.00  0.00           H  
ATOM   3903  HB3 HIS 0 246      15.903   6.982 -19.052  1.00  0.00           H  
ATOM   3904  HB2 HIS 0 246      15.976   7.803 -20.559  1.00  0.00           H  
ATOM   3905  HD2 HIS 0 246      17.467   4.664 -19.105  1.00  0.00           H  
ATOM   3906  HE1 HIS 0 246      17.801   4.438 -23.247  1.00  0.00           H  
ATOM   3907  N   ARG 0 247      13.214   9.228 -19.506  1.00  0.00      R00  N  
ATOM   3908  CA  ARG 0 247      12.474  10.161 -18.647  1.00  0.00      R00  C  
ATOM   3909  C   ARG 0 247      11.143   9.647 -18.188  1.00  0.00      R00  C  
ATOM   3910  O   ARG 0 247      10.695   9.914 -17.028  1.00  0.00      R00  O  
ATOM   3911  CB  ARG 0 247      12.440  11.565 -19.401  1.00  0.00      R00  C  
ATOM   3912  CG  ARG 0 247      11.718  12.679 -18.644  1.00  0.00      R00  C  
ATOM   3913  CD  ARG 0 247      11.919  14.168 -19.153  1.00  0.00      R00  C  
ATOM   3914  NE  ARG 0 247      11.474  14.358 -20.529  1.00  0.00      R00  N  
ATOM   3915  CZ  ARG 0 247      12.132  14.148 -21.647  1.00  0.00      R00  C  
ATOM   3916  NH1 ARG 0 247      13.403  13.710 -21.768  1.00  0.00      R00  N  
ATOM   3917  NH2 ARG 0 247      11.488  14.499 -22.739  1.00  0.00      R00  N1+
ATOM   3918  H   ARG 0 247      13.319   9.475 -20.480  1.00  0.00      R00  H  
ATOM   3919  HE  ARG 0 247      10.480  14.529 -20.576  1.00  0.00      R00  H  
ATOM   3920 HH11 ARG 0 247      13.786  13.487 -22.676  1.00  0.00      R00  H  
ATOM   3921 HH12 ARG 0 247      14.041  13.752 -20.986  1.00  0.00      R00  H  
ATOM   3922 HH21 ARG 0 247      11.848  14.424 -23.680  1.00  0.00      R00  H  
ATOM   3923 HH22 ARG 0 247      10.782  15.212 -22.623  1.00  0.00      R00  H  
ATOM   3924  HA  ARG 0 247      13.161  10.327 -17.818  1.00  0.00           H  
ATOM   3925  HB3 ARG 0 247      12.021  11.389 -20.392  1.00  0.00           H  
ATOM   3926  HB2 ARG 0 247      13.470  11.829 -19.640  1.00  0.00           H  
ATOM   3927  HG3 ARG 0 247      12.199  12.819 -17.676  1.00  0.00           H  
ATOM   3928  HG2 ARG 0 247      10.651  12.512 -18.497  1.00  0.00           H  
ATOM   3929  HD3 ARG 0 247      12.949  14.488 -18.997  1.00  0.00           H  
ATOM   3930  HD2 ARG 0 247      11.320  14.840 -18.539  1.00  0.00           H  
ATOM   3931  N   LYS 0 248      10.447   8.849 -19.052  1.00  0.00      R00  N  
ATOM   3932  CA  LYS 0 248       9.102   8.227 -18.797  1.00  0.00      R00  C  
ATOM   3933  C   LYS 0 248       9.121   7.126 -17.722  1.00  0.00      R00  C  
ATOM   3934  O   LYS 0 248       8.272   7.265 -16.805  1.00  0.00      R00  O  
ATOM   3935  CB  LYS 0 248       8.483   7.707 -20.099  1.00  0.00      R00  C  
ATOM   3936  CG  LYS 0 248       7.040   7.229 -19.983  1.00  0.00      R00  C  
ATOM   3937  CD  LYS 0 248       6.505   7.103 -21.421  1.00  0.00      R00  C  
ATOM   3938  CE  LYS 0 248       4.992   6.807 -21.394  1.00  0.00      R00  C  
ATOM   3939  NZ  LYS 0 248       4.352   6.759 -22.727  1.00  0.00      R00  N1+
ATOM   3940  H   LYS 0 248      10.829   8.704 -19.976  1.00  0.00      R00  H  
ATOM   3941  HZ1 LYS 0 248       3.378   6.517 -22.608  1.00  0.00      R00  H  
ATOM   3942  HZ2 LYS 0 248       4.276   7.654 -23.188  1.00  0.00      R00  H  
ATOM   3943  HZ3 LYS 0 248       4.740   6.015 -23.288  1.00  0.00      R00  H  
ATOM   3944  HA  LYS 0 248       8.398   8.981 -18.443  1.00  0.00           H  
ATOM   3945  HB3 LYS 0 248       8.964   6.770 -20.377  1.00  0.00           H  
ATOM   3946  HB2 LYS 0 248       8.656   8.378 -20.941  1.00  0.00           H  
ATOM   3947  HG3 LYS 0 248       6.519   7.921 -19.321  1.00  0.00           H  
ATOM   3948  HG2 LYS 0 248       6.969   6.346 -19.349  1.00  0.00           H  
ATOM   3949  HD3 LYS 0 248       7.085   6.349 -21.954  1.00  0.00           H  
ATOM   3950  HD2 LYS 0 248       6.587   8.051 -21.952  1.00  0.00           H  
ATOM   3951  HE3 LYS 0 248       4.400   7.527 -20.830  1.00  0.00           H  
ATOM   3952  HE2 LYS 0 248       4.902   5.886 -20.818  1.00  0.00           H  
ATOM   3953  N   VAL 0 249      10.112   6.177 -17.708  1.00  0.00      R00  N  
ATOM   3954  CA  VAL 0 249      10.204   5.145 -16.626  1.00  0.00      R00  C  
ATOM   3955  C   VAL 0 249      10.798   5.598 -15.338  1.00  0.00      R00  C  
ATOM   3956  O   VAL 0 249      10.498   5.010 -14.304  1.00  0.00      R00  O  
ATOM   3957  CB  VAL 0 249      10.940   3.793 -17.009  1.00  0.00      R00  C  
ATOM   3958  CG1 VAL 0 249      10.149   2.824 -17.810  1.00  0.00      R00  C  
ATOM   3959  CG2 VAL 0 249      12.340   4.007 -17.638  1.00  0.00      R00  C  
ATOM   3960  H   VAL 0 249      10.484   5.961 -18.622  1.00  0.00      R00  H  
ATOM   3961  HA  VAL 0 249       9.171   4.802 -16.565  1.00  0.00           H  
ATOM   3962  HB  VAL 0 249      11.163   3.255 -16.087  1.00  0.00           H  
ATOM   3963 HG11 VAL 0 249       9.130   2.732 -17.435  1.00  0.00           H  
ATOM   3964 HG12 VAL 0 249      10.010   3.370 -18.743  1.00  0.00           H  
ATOM   3965 HG13 VAL 0 249      10.590   1.839 -17.962  1.00  0.00           H  
ATOM   3966 HG21 VAL 0 249      12.993   4.549 -16.954  1.00  0.00           H  
ATOM   3967 HG22 VAL 0 249      12.670   2.968 -17.671  1.00  0.00           H  
ATOM   3968 HG23 VAL 0 249      12.327   4.514 -18.602  1.00  0.00           H  
ATOM   3969  N   THR 0 250      11.594   6.740 -15.397  1.00  0.00      R00  N  
ATOM   3970  CA  THR 0 250      12.025   7.447 -14.210  1.00  0.00      R00  C  
ATOM   3971  C   THR 0 250      10.910   8.209 -13.496  1.00  0.00      R00  C  
ATOM   3972  O   THR 0 250      10.928   8.203 -12.284  1.00  0.00      R00  O  
ATOM   3973  CB  THR 0 250      13.193   8.485 -14.585  1.00  0.00      R00  C  
ATOM   3974  OG1 THR 0 250      14.370   7.901 -15.291  1.00  0.00      R00  O  
ATOM   3975  CG2 THR 0 250      13.898   9.262 -13.380  1.00  0.00      R00  C  
ATOM   3976  H   THR 0 250      11.748   7.199 -16.284  1.00  0.00      R00  H  
ATOM   3977  HG1 THR 0 250      14.111   7.641 -16.178  1.00  0.00      R00  H  
ATOM   3978  HA  THR 0 250      12.405   6.664 -13.554  1.00  0.00           H  
ATOM   3979  HB  THR 0 250      12.801   9.185 -15.323  1.00  0.00           H  
ATOM   3980 HG21 THR 0 250      14.488  10.077 -13.800  1.00  0.00           H  
ATOM   3981 HG22 THR 0 250      13.106   9.771 -12.831  1.00  0.00           H  
ATOM   3982 HG23 THR 0 250      14.435   8.634 -12.670  1.00  0.00           H  
ATOM   3983  N   LYS 0 251       9.963   8.720 -14.236  1.00  0.00      R00  N  
ATOM   3984  CA  LYS 0 251       8.789   9.363 -13.575  1.00  0.00      R00  C  
ATOM   3985  C   LYS 0 251       7.792   8.437 -12.897  1.00  0.00      R00  C  
ATOM   3986  O   LYS 0 251       7.444   8.578 -11.702  1.00  0.00      R00  O  
ATOM   3987  CB  LYS 0 251       8.170  10.225 -14.672  1.00  0.00      R00  C  
ATOM   3988  CG  LYS 0 251       8.978  11.537 -14.762  1.00  0.00      R00  C  
ATOM   3989  CD  LYS 0 251       8.279  12.500 -15.714  1.00  0.00      R00  C  
ATOM   3990  CE  LYS 0 251       9.030  13.872 -15.915  1.00  0.00      R00  C  
ATOM   3991  NZ  LYS 0 251       8.358  14.716 -16.814  1.00  0.00      R00  N1+
ATOM   3992  H   LYS 0 251       9.966   8.690 -15.245  1.00  0.00      R00  H  
ATOM   3993  HZ1 LYS 0 251       8.856  15.579 -16.983  1.00  0.00      R00  H  
ATOM   3994  HZ2 LYS 0 251       7.948  14.201 -17.579  1.00  0.00      R00  H  
ATOM   3995  HZ3 LYS 0 251       7.582  15.102 -16.296  1.00  0.00      R00  H  
ATOM   3996  HA  LYS 0 251       9.171   9.949 -12.739  1.00  0.00           H  
ATOM   3997  HB3 LYS 0 251       7.211  10.591 -14.303  1.00  0.00           H  
ATOM   3998  HB2 LYS 0 251       7.854   9.715 -15.582  1.00  0.00           H  
ATOM   3999  HG3 LYS 0 251       9.979  11.188 -15.018  1.00  0.00           H  
ATOM   4000  HG2 LYS 0 251       8.964  12.022 -13.786  1.00  0.00           H  
ATOM   4001  HD3 LYS 0 251       7.273  12.820 -15.440  1.00  0.00           H  
ATOM   4002  HD2 LYS 0 251       8.257  12.063 -16.712  1.00  0.00           H  
ATOM   4003  HE3 LYS 0 251       9.972  13.680 -16.429  1.00  0.00           H  
ATOM   4004  HE2 LYS 0 251       9.215  14.245 -14.908  1.00  0.00           H  
ATOM   4005  N   LEU 0 252       7.406   7.406 -13.730  1.00  0.00      R00  N  
ATOM   4006  CA  LEU 0 252       6.498   6.366 -13.385  1.00  0.00      R00  C  
ATOM   4007  C   LEU 0 252       6.974   5.273 -12.329  1.00  0.00      R00  C  
ATOM   4008  O   LEU 0 252       6.221   5.076 -11.365  1.00  0.00      R00  O  
ATOM   4009  CB  LEU 0 252       5.980   5.604 -14.618  1.00  0.00      R00  C  
ATOM   4010  CG  LEU 0 252       4.963   6.399 -15.467  1.00  0.00      R00  C  
ATOM   4011  CD1 LEU 0 252       4.859   5.923 -16.984  1.00  0.00      R00  C  
ATOM   4012  CD2 LEU 0 252       3.475   6.471 -14.827  1.00  0.00      R00  C  
ATOM   4013  H   LEU 0 252       7.897   7.295 -14.605  1.00  0.00      R00  H  
ATOM   4014  HA  LEU 0 252       5.627   6.892 -12.994  1.00  0.00           H  
ATOM   4015  HB3 LEU 0 252       5.325   4.823 -14.232  1.00  0.00           H  
ATOM   4016  HB2 LEU 0 252       6.743   5.214 -15.291  1.00  0.00           H  
ATOM   4017  HG  LEU 0 252       5.408   7.394 -15.446  1.00  0.00           H  
ATOM   4018 HD11 LEU 0 252       4.911   4.834 -16.984  1.00  0.00           H  
ATOM   4019 HD12 LEU 0 252       3.906   6.268 -17.387  1.00  0.00           H  
ATOM   4020 HD13 LEU 0 252       5.575   6.389 -17.662  1.00  0.00           H  
ATOM   4021 HD21 LEU 0 252       3.016   7.454 -14.724  1.00  0.00           H  
ATOM   4022 HD22 LEU 0 252       2.739   5.844 -15.330  1.00  0.00           H  
ATOM   4023 HD23 LEU 0 252       3.636   6.076 -13.823  1.00  0.00           H  
ATOM   4024  N   VAL 0 253       8.210   4.714 -12.400  1.00  0.00      R00  N  
ATOM   4025  CA  VAL 0 253       8.619   3.829 -11.279  1.00  0.00      R00  C  
ATOM   4026  C   VAL 0 253       8.559   4.483  -9.817  1.00  0.00      R00  C  
ATOM   4027  O   VAL 0 253       8.069   3.866  -8.902  1.00  0.00      R00  O  
ATOM   4028  CB  VAL 0 253      10.085   3.315 -11.451  1.00  0.00      R00  C  
ATOM   4029  CG1 VAL 0 253      11.249   4.363 -11.354  1.00  0.00      R00  C  
ATOM   4030  CG2 VAL 0 253      10.335   2.031 -10.697  1.00  0.00      R00  C  
ATOM   4031  H   VAL 0 253       8.949   5.012 -13.020  1.00  0.00      R00  H  
ATOM   4032  HA  VAL 0 253       7.978   2.955 -11.386  1.00  0.00           H  
ATOM   4033  HB  VAL 0 253      10.093   3.157 -12.530  1.00  0.00           H  
ATOM   4034 HG11 VAL 0 253      12.181   4.029 -11.810  1.00  0.00           H  
ATOM   4035 HG12 VAL 0 253      10.982   5.287 -11.868  1.00  0.00           H  
ATOM   4036 HG13 VAL 0 253      11.587   4.503 -10.328  1.00  0.00           H  
ATOM   4037 HG21 VAL 0 253      10.560   2.307  -9.667  1.00  0.00           H  
ATOM   4038 HG22 VAL 0 253       9.492   1.350 -10.581  1.00  0.00           H  
ATOM   4039 HG23 VAL 0 253      11.167   1.424 -11.053  1.00  0.00           H  
ATOM   4040  N   LEU 0 254       8.985   5.769  -9.744  1.00  0.00      R00  N  
ATOM   4041  CA  LEU 0 254       8.938   6.565  -8.508  1.00  0.00      R00  C  
ATOM   4042  C   LEU 0 254       7.509   6.763  -7.913  1.00  0.00      R00  C  
ATOM   4043  O   LEU 0 254       7.317   6.875  -6.695  1.00  0.00      R00  O  
ATOM   4044  CB  LEU 0 254       9.550   7.977  -8.767  1.00  0.00      R00  C  
ATOM   4045  CG  LEU 0 254      11.110   7.981  -8.980  1.00  0.00      R00  C  
ATOM   4046  CD1 LEU 0 254      11.634   9.399  -9.242  1.00  0.00      R00  C  
ATOM   4047  CD2 LEU 0 254      11.879   7.253  -7.841  1.00  0.00      R00  C  
ATOM   4048  H   LEU 0 254       9.198   6.265 -10.598  1.00  0.00      R00  H  
ATOM   4049  HA  LEU 0 254       9.464   5.985  -7.750  1.00  0.00           H  
ATOM   4050  HB3 LEU 0 254       9.272   8.574  -7.898  1.00  0.00           H  
ATOM   4051  HB2 LEU 0 254       9.306   8.479  -9.704  1.00  0.00           H  
ATOM   4052  HG  LEU 0 254      11.374   7.452  -9.896  1.00  0.00           H  
ATOM   4053 HD11 LEU 0 254      12.234   9.415 -10.152  1.00  0.00           H  
ATOM   4054 HD12 LEU 0 254      10.858  10.162  -9.299  1.00  0.00           H  
ATOM   4055 HD13 LEU 0 254      12.371   9.801  -8.546  1.00  0.00           H  
ATOM   4056 HD21 LEU 0 254      12.357   6.301  -8.072  1.00  0.00           H  
ATOM   4057 HD22 LEU 0 254      12.600   7.838  -7.269  1.00  0.00           H  
ATOM   4058 HD23 LEU 0 254      11.211   6.933  -7.042  1.00  0.00           H  
ATOM   4059  N   THR 0 255       6.481   6.835  -8.766  1.00  0.00      R00  N  
ATOM   4060  CA  THR 0 255       5.131   6.866  -8.367  1.00  0.00      R00  C  
ATOM   4061  C   THR 0 255       4.579   5.438  -7.997  1.00  0.00      R00  C  
ATOM   4062  O   THR 0 255       3.879   5.347  -7.035  1.00  0.00      R00  O  
ATOM   4063  CB  THR 0 255       4.318   7.406  -9.545  1.00  0.00      R00  C  
ATOM   4064  OG1 THR 0 255       4.757   8.685  -9.855  1.00  0.00      R00  O  
ATOM   4065  CG2 THR 0 255       2.783   7.332  -9.414  1.00  0.00      R00  C  
ATOM   4066  H   THR 0 255       6.602   6.828  -9.768  1.00  0.00      R00  H  
ATOM   4067  HG1 THR 0 255       5.637   8.706 -10.237  1.00  0.00      R00  H  
ATOM   4068  HA  THR 0 255       5.024   7.514  -7.498  1.00  0.00           H  
ATOM   4069  HB  THR 0 255       4.569   6.742 -10.372  1.00  0.00           H  
ATOM   4070 HG21 THR 0 255       2.480   7.909  -8.541  1.00  0.00           H  
ATOM   4071 HG22 THR 0 255       2.255   7.653 -10.311  1.00  0.00           H  
ATOM   4072 HG23 THR 0 255       2.359   6.332  -9.321  1.00  0.00           H  
ATOM   4073  N   VAL 0 256       5.056   4.422  -8.757  1.00  0.00      R00  N  
ATOM   4074  CA  VAL 0 256       4.738   3.008  -8.503  1.00  0.00      R00  C  
ATOM   4075  C   VAL 0 256       5.119   2.510  -7.134  1.00  0.00      R00  C  
ATOM   4076  O   VAL 0 256       4.255   1.943  -6.449  1.00  0.00      R00  O  
ATOM   4077  CB  VAL 0 256       5.302   1.992  -9.573  1.00  0.00      R00  C  
ATOM   4078  CG1 VAL 0 256       5.170   0.505  -9.260  1.00  0.00      R00  C  
ATOM   4079  CG2 VAL 0 256       4.730   2.333 -10.947  1.00  0.00      R00  C  
ATOM   4080  H   VAL 0 256       5.818   4.591  -9.397  1.00  0.00      R00  H  
ATOM   4081  HA  VAL 0 256       3.661   2.847  -8.546  1.00  0.00           H  
ATOM   4082  HB  VAL 0 256       6.369   2.157  -9.718  1.00  0.00           H  
ATOM   4083 HG11 VAL 0 256       5.479  -0.056 -10.142  1.00  0.00           H  
ATOM   4084 HG12 VAL 0 256       5.765   0.161  -8.415  1.00  0.00           H  
ATOM   4085 HG13 VAL 0 256       4.089   0.438  -9.138  1.00  0.00           H  
ATOM   4086 HG21 VAL 0 256       3.705   1.963 -10.964  1.00  0.00           H  
ATOM   4087 HG22 VAL 0 256       4.854   3.415 -10.997  1.00  0.00           H  
ATOM   4088 HG23 VAL 0 256       5.287   1.841 -11.745  1.00  0.00           H  
ATOM   4089  N   ILE 0 257       6.354   2.853  -6.637  1.00  0.00      R00  N  
ATOM   4090  CA  ILE 0 257       6.858   2.638  -5.288  1.00  0.00      R00  C  
ATOM   4091  C   ILE 0 257       6.388   3.722  -4.310  1.00  0.00      R00  C  
ATOM   4092  O   ILE 0 257       6.866   3.656  -3.222  1.00  0.00      R00  O  
ATOM   4093  CB  ILE 0 257       8.465   2.696  -5.274  1.00  0.00      R00  C  
ATOM   4094  CG2 ILE 0 257       9.016   1.657  -6.292  1.00  0.00      R00  C  
ATOM   4095  CG1 ILE 0 257       9.060   4.124  -5.587  1.00  0.00      R00  C  
ATOM   4096  CD1 ILE 0 257       9.585   5.018  -4.411  1.00  0.00      R00  C  
ATOM   4097  H   ILE 0 257       6.936   3.454  -7.203  1.00  0.00      R00  H  
ATOM   4098  HA  ILE 0 257       6.472   1.678  -4.944  1.00  0.00           H  
ATOM   4099  HB  ILE 0 257       8.704   2.391  -4.255  1.00  0.00           H  
ATOM   4100 HG21 ILE 0 257       8.597   0.658  -6.164  1.00  0.00           H  
ATOM   4101 HG22 ILE 0 257       8.920   1.975  -7.330  1.00  0.00           H  
ATOM   4102 HG23 ILE 0 257      10.062   1.698  -5.989  1.00  0.00           H  
ATOM   4103 HG13 ILE 0 257       8.354   4.809  -6.058  1.00  0.00           H  
ATOM   4104 HG12 ILE 0 257       9.834   3.981  -6.340  1.00  0.00           H  
ATOM   4105 HD11 ILE 0 257      10.460   5.568  -4.756  1.00  0.00           H  
ATOM   4106 HD12 ILE 0 257       8.717   5.615  -4.131  1.00  0.00           H  
ATOM   4107 HD13 ILE 0 257       9.793   4.370  -3.560  1.00  0.00           H  
ATOM   4108  N   ALA 0 258       5.660   4.742  -4.773  1.00  0.00      R00  N  
ATOM   4109  CA  ALA 0 258       5.337   5.886  -3.781  1.00  0.00      R00  C  
ATOM   4110  C   ALA 0 258       4.435   5.481  -2.620  1.00  0.00      R00  C  
ATOM   4111  O   ALA 0 258       4.832   5.550  -1.462  1.00  0.00      R00  O  
ATOM   4112  CB  ALA 0 258       4.642   7.156  -4.497  1.00  0.00      R00  C  
ATOM   4113  H   ALA 0 258       5.280   4.750  -5.708  1.00  0.00      R00  H  
ATOM   4114  HA  ALA 0 258       6.313   6.256  -3.464  1.00  0.00           H  
ATOM   4115  HB1 ALA 0 258       4.354   7.948  -3.806  1.00  0.00           H  
ATOM   4116  HB2 ALA 0 258       5.373   7.570  -5.191  1.00  0.00           H  
ATOM   4117  HB3 ALA 0 258       3.738   6.837  -5.015  1.00  0.00           H  
ATOM   4118  N   VAL 0 259       3.289   4.862  -2.963  1.00  0.00      R00  N  
ATOM   4119  CA  VAL 0 259       2.322   4.236  -2.104  1.00  0.00      R00  C  
ATOM   4120  C   VAL 0 259       2.884   3.185  -1.183  1.00  0.00      R00  C  
ATOM   4121  O   VAL 0 259       2.538   3.095  -0.001  1.00  0.00      R00  O  
ATOM   4122  CB  VAL 0 259       1.206   3.529  -2.940  1.00  0.00      R00  C  
ATOM   4123  CG1 VAL 0 259       0.568   4.693  -3.796  1.00  0.00      R00  C  
ATOM   4124  CG2 VAL 0 259       1.729   2.351  -3.844  1.00  0.00      R00  C  
ATOM   4125  H   VAL 0 259       3.013   4.851  -3.935  1.00  0.00      R00  H  
ATOM   4126  HA  VAL 0 259       1.971   5.059  -1.481  1.00  0.00           H  
ATOM   4127  HB  VAL 0 259       0.467   3.104  -2.261  1.00  0.00           H  
ATOM   4128 HG11 VAL 0 259       1.226   4.894  -4.642  1.00  0.00           H  
ATOM   4129 HG12 VAL 0 259      -0.434   4.467  -4.159  1.00  0.00           H  
ATOM   4130 HG13 VAL 0 259       0.483   5.640  -3.263  1.00  0.00           H  
ATOM   4131 HG21 VAL 0 259       1.941   1.424  -3.310  1.00  0.00           H  
ATOM   4132 HG22 VAL 0 259       1.027   2.207  -4.665  1.00  0.00           H  
ATOM   4133 HG23 VAL 0 259       2.624   2.499  -4.447  1.00  0.00           H  
ATOM   4134  N   TYR 0 260       3.931   2.506  -1.661  1.00  0.00      R00  N  
ATOM   4135  CA  TYR 0 260       4.762   1.588  -0.811  1.00  0.00      R00  C  
ATOM   4136  C   TYR 0 260       5.482   2.331   0.363  1.00  0.00      R00  C  
ATOM   4137  O   TYR 0 260       5.148   1.994   1.570  1.00  0.00      R00  O  
ATOM   4138  CB  TYR 0 260       5.729   0.714  -1.628  1.00  0.00      R00  C  
ATOM   4139  CG  TYR 0 260       5.053  -0.362  -2.447  1.00  0.00      R00  C  
ATOM   4140  CD1 TYR 0 260       4.565  -0.063  -3.730  1.00  0.00      R00  C  
ATOM   4141  CE1 TYR 0 260       4.061  -1.084  -4.571  1.00  0.00      R00  C  
ATOM   4142  CD2 TYR 0 260       5.008  -1.635  -1.954  1.00  0.00      R00  C  
ATOM   4143  CE2 TYR 0 260       4.450  -2.668  -2.777  1.00  0.00      R00  C  
ATOM   4144  CZ  TYR 0 260       3.994  -2.405  -4.089  1.00  0.00      R00  C  
ATOM   4145  OH  TYR 0 260       3.485  -3.413  -4.860  1.00  0.00      R00  O  
ATOM   4146  H   TYR 0 260       4.155   2.644  -2.636  1.00  0.00      R00  H  
ATOM   4147  HH  TYR 0 260       3.346  -4.221  -4.360  1.00  0.00      R00  H  
ATOM   4148  HA  TYR 0 260       4.035   0.864  -0.443  1.00  0.00           H  
ATOM   4149  HB3 TYR 0 260       6.375   0.224  -0.900  1.00  0.00           H  
ATOM   4150  HB2 TYR 0 260       6.365   1.362  -2.231  1.00  0.00           H  
ATOM   4151  HD1 TYR 0 260       4.618   0.918  -4.178  1.00  0.00           H  
ATOM   4152  HE1 TYR 0 260       3.743  -0.920  -5.590  1.00  0.00           H  
ATOM   4153  HD2 TYR 0 260       5.431  -1.890  -0.994  1.00  0.00           H  
ATOM   4154  HE2 TYR 0 260       4.452  -3.680  -2.400  1.00  0.00           H  
ATOM   4155  N   VAL 0 261       6.419   3.282   0.049  1.00  0.00      R00  N  
ATOM   4156  CA  VAL 0 261       7.256   3.965   1.073  1.00  0.00      R00  C  
ATOM   4157  C   VAL 0 261       6.398   4.981   1.888  1.00  0.00      R00  C  
ATOM   4158  O   VAL 0 261       6.859   5.277   3.000  1.00  0.00      R00  O  
ATOM   4159  CB  VAL 0 261       8.508   4.566   0.452  1.00  0.00      R00  C  
ATOM   4160  CG1 VAL 0 261       9.406   3.381  -0.075  1.00  0.00      R00  C  
ATOM   4161  CG2 VAL 0 261       8.371   5.697  -0.601  1.00  0.00      R00  C  
ATOM   4162  H   VAL 0 261       6.375   3.662  -0.886  1.00  0.00      R00  H  
ATOM   4163  HA  VAL 0 261       7.539   3.299   1.888  1.00  0.00           H  
ATOM   4164  HB  VAL 0 261       9.134   4.917   1.272  1.00  0.00           H  
ATOM   4165 HG11 VAL 0 261       8.828   2.852  -0.833  1.00  0.00           H  
ATOM   4166 HG12 VAL 0 261      10.341   3.807  -0.438  1.00  0.00           H  
ATOM   4167 HG13 VAL 0 261       9.628   2.558   0.604  1.00  0.00           H  
ATOM   4168 HG21 VAL 0 261       9.254   5.781  -1.234  1.00  0.00           H  
ATOM   4169 HG22 VAL 0 261       7.573   5.570  -1.333  1.00  0.00           H  
ATOM   4170 HG23 VAL 0 261       8.229   6.668  -0.127  1.00  0.00           H  
ATOM   4171  N   LEU 0 262       5.217   5.409   1.402  1.00  0.00      R00  N  
ATOM   4172  CA  LEU 0 262       4.328   6.300   2.088  1.00  0.00      R00  C  
ATOM   4173  C   LEU 0 262       3.180   5.646   2.845  1.00  0.00      R00  C  
ATOM   4174  O   LEU 0 262       2.785   6.278   3.796  1.00  0.00      R00  O  
ATOM   4175  CB  LEU 0 262       3.828   7.354   1.158  1.00  0.00      R00  C  
ATOM   4176  CG  LEU 0 262       4.977   8.240   0.625  1.00  0.00      R00  C  
ATOM   4177  CD1 LEU 0 262       4.514   9.171  -0.452  1.00  0.00      R00  C  
ATOM   4178  CD2 LEU 0 262       5.500   9.179   1.765  1.00  0.00      R00  C  
ATOM   4179  H   LEU 0 262       5.204   5.426   0.392  1.00  0.00      R00  H  
ATOM   4180  HA  LEU 0 262       4.931   6.736   2.885  1.00  0.00           H  
ATOM   4181  HB3 LEU 0 262       3.086   7.962   1.677  1.00  0.00           H  
ATOM   4182  HB2 LEU 0 262       3.194   6.909   0.392  1.00  0.00           H  
ATOM   4183  HG  LEU 0 262       5.836   7.652   0.298  1.00  0.00           H  
ATOM   4184 HD11 LEU 0 262       5.254   9.266  -1.248  1.00  0.00           H  
ATOM   4185 HD12 LEU 0 262       3.626   8.804  -0.967  1.00  0.00           H  
ATOM   4186 HD13 LEU 0 262       4.194  10.146  -0.086  1.00  0.00           H  
ATOM   4187 HD21 LEU 0 262       4.780   9.893   2.168  1.00  0.00           H  
ATOM   4188 HD22 LEU 0 262       5.803   8.673   2.682  1.00  0.00           H  
ATOM   4189 HD23 LEU 0 262       6.419   9.652   1.419  1.00  0.00           H  
ATOM   4190  N   CYS 0 263       2.628   4.448   2.475  1.00  0.00      R00  N  
ATOM   4191  CA  CYS 0 263       1.394   3.877   3.072  1.00  0.00      R00  C  
ATOM   4192  C   CYS 0 263       1.597   2.460   3.646  1.00  0.00      R00  C  
ATOM   4193  O   CYS 0 263       1.123   2.237   4.729  1.00  0.00      R00  O  
ATOM   4194  CB  CYS 0 263       0.336   3.859   2.073  1.00  0.00      R00  C  
ATOM   4195  SG  CYS 0 263       0.226   5.358   1.037  1.00  0.00      R00  S  
ATOM   4196  H   CYS 0 263       2.999   3.980   1.661  1.00  0.00      R00  H  
ATOM   4197  HA  CYS 0 263       1.163   4.491   3.942  1.00  0.00           H  
ATOM   4198  HB3 CYS 0 263      -0.591   3.528   2.541  1.00  0.00           H  
ATOM   4199  HB2 CYS 0 263       0.512   2.936   1.522  1.00  0.00           H  
ATOM   4200  HG  CYS 0 263       0.040   6.206   2.052  1.00  0.00           H  
ATOM   4201  N   TRP 0 264       2.095   1.498   2.825  1.00  0.00      R00  N  
ATOM   4202  CA  TRP 0 264       2.367   0.247   3.449  1.00  0.00      R00  C  
ATOM   4203  C   TRP 0 264       3.650   0.206   4.436  1.00  0.00      R00  C  
ATOM   4204  O   TRP 0 264       3.560  -0.410   5.482  1.00  0.00      R00  O  
ATOM   4205  CB  TRP 0 264       2.605  -0.820   2.278  1.00  0.00      R00  C  
ATOM   4206  CG  TRP 0 264       1.303  -1.359   1.668  1.00  0.00      R00  C  
ATOM   4207  CD2 TRP 0 264       0.789  -1.182   0.349  1.00  0.00      R00  C  
ATOM   4208  CE2 TRP 0 264      -0.501  -1.823   0.328  1.00  0.00      R00  C  
ATOM   4209  CE3 TRP 0 264       1.254  -0.650  -0.881  1.00  0.00      R00  C  
ATOM   4210  CD1 TRP 0 264       0.354  -2.056   2.348  1.00  0.00      R00  C  
ATOM   4211  NE1 TRP 0 264      -0.762  -2.168   1.639  1.00  0.00      R00  N  
ATOM   4212  CZ2 TRP 0 264      -1.281  -1.858  -0.818  1.00  0.00      R00  C  
ATOM   4213  CZ3 TRP 0 264       0.524  -0.855  -2.036  1.00  0.00      R00  C  
ATOM   4214  CH2 TRP 0 264      -0.737  -1.429  -2.043  1.00  0.00      R00  C  
ATOM   4215  H   TRP 0 264       2.568   1.633   1.943  1.00  0.00      R00  H  
ATOM   4216  HE1 TRP 0 264      -1.502  -2.734   2.030  1.00  0.00      R00  H  
ATOM   4217  HA  TRP 0 264       1.501  -0.134   3.991  1.00  0.00           H  
ATOM   4218  HB3 TRP 0 264       3.246  -1.604   2.682  1.00  0.00           H  
ATOM   4219  HB2 TRP 0 264       3.215  -0.351   1.507  1.00  0.00           H  
ATOM   4220  HE3 TRP 0 264       2.183  -0.101  -0.927  1.00  0.00           H  
ATOM   4221  HD1 TRP 0 264       0.432  -2.442   3.354  1.00  0.00           H  
ATOM   4222  HZ2 TRP 0 264      -2.270  -2.291  -0.856  1.00  0.00           H  
ATOM   4223  HZ3 TRP 0 264       1.023  -0.537  -2.939  1.00  0.00           H  
ATOM   4224  HH2 TRP 0 264      -1.332  -1.508  -2.941  1.00  0.00           H  
ATOM   4225  N   LEU 0 265       4.829   0.843   4.040  1.00  0.00      R00  N  
ATOM   4226  CA  LEU 0 265       6.049   0.883   4.915  1.00  0.00      R00  C  
ATOM   4227  C   LEU 0 265       5.839   1.364   6.416  1.00  0.00      R00  C  
ATOM   4228  O   LEU 0 265       6.210   0.597   7.305  1.00  0.00      R00  O  
ATOM   4229  CB  LEU 0 265       7.071   1.830   4.292  1.00  0.00      R00  C  
ATOM   4230  CG  LEU 0 265       8.414   2.040   5.018  1.00  0.00      R00  C  
ATOM   4231  CD1 LEU 0 265       9.083   0.766   5.531  1.00  0.00      R00  C  
ATOM   4232  CD2 LEU 0 265       9.394   2.923   4.195  1.00  0.00      R00  C  
ATOM   4233  H   LEU 0 265       4.777   1.321   3.151  1.00  0.00      R00  H  
ATOM   4234  HA  LEU 0 265       6.268  -0.171   5.085  1.00  0.00           H  
ATOM   4235  HB3 LEU 0 265       6.628   2.788   4.022  1.00  0.00           H  
ATOM   4236  HB2 LEU 0 265       7.232   1.262   3.376  1.00  0.00           H  
ATOM   4237  HG  LEU 0 265       8.182   2.562   5.947  1.00  0.00           H  
ATOM   4238 HD11 LEU 0 265       9.270   0.771   6.605  1.00  0.00           H  
ATOM   4239 HD12 LEU 0 265       8.806  -0.193   5.095  1.00  0.00           H  
ATOM   4240 HD13 LEU 0 265      10.115   0.796   5.179  1.00  0.00           H  
ATOM   4241 HD21 LEU 0 265      10.307   3.110   4.761  1.00  0.00           H  
ATOM   4242 HD22 LEU 0 265       9.611   2.572   3.187  1.00  0.00           H  
ATOM   4243 HD23 LEU 0 265       8.927   3.896   4.037  1.00  0.00           H  
ATOM   4244  N   PRO 0 266       5.181   2.501   6.636  1.00  0.00      R00  N  
ATOM   4245  CA  PRO 0 266       4.810   2.907   8.011  1.00  0.00      R00  C  
ATOM   4246  C   PRO 0 266       3.799   1.939   8.722  1.00  0.00      R00  C  
ATOM   4247  O   PRO 0 266       3.923   1.778   9.930  1.00  0.00      R00  O  
ATOM   4248  CD  PRO 0 266       4.650   3.484   5.703  1.00  0.00      R00  C  
ATOM   4249  CB  PRO 0 266       4.273   4.313   7.902  1.00  0.00      R00  C  
ATOM   4250  CG  PRO 0 266       3.673   4.362   6.560  1.00  0.00      R00  C  
ATOM   4251  HD2 PRO 0 266       4.028   3.051   4.919  1.00  0.00           H  
ATOM   4252  HD3 PRO 0 266       5.484   4.010   5.237  1.00  0.00           H  
ATOM   4253  HA  PRO 0 266       5.727   2.864   8.599  1.00  0.00           H  
ATOM   4254  HB3 PRO 0 266       5.090   5.029   7.987  1.00  0.00           H  
ATOM   4255  HB2 PRO 0 266       3.547   4.514   8.690  1.00  0.00           H  
ATOM   4256  HG2 PRO 0 266       2.665   3.947   6.569  1.00  0.00           H  
ATOM   4257  HG3 PRO 0 266       3.705   5.407   6.252  1.00  0.00           H  
ATOM   4258  N   TYR 0 267       2.907   1.264   7.976  1.00  0.00      R00  N  
ATOM   4259  CA  TYR 0 267       1.980   0.266   8.519  1.00  0.00      R00  C  
ATOM   4260  C   TYR 0 267       2.702  -0.922   9.217  1.00  0.00      R00  C  
ATOM   4261  O   TYR 0 267       2.412  -1.161  10.411  1.00  0.00      R00  O  
ATOM   4262  CB  TYR 0 267       1.015  -0.269   7.421  1.00  0.00      R00  C  
ATOM   4263  CG  TYR 0 267      -0.087  -1.255   7.884  1.00  0.00      R00  C  
ATOM   4264  CD1 TYR 0 267       0.073  -2.665   7.798  1.00  0.00      R00  C  
ATOM   4265  CE1 TYR 0 267      -0.895  -3.577   8.360  1.00  0.00      R00  C  
ATOM   4266  CD2 TYR 0 267      -1.249  -0.737   8.488  1.00  0.00      R00  C  
ATOM   4267  CE2 TYR 0 267      -2.265  -1.594   8.907  1.00  0.00      R00  C  
ATOM   4268  CZ  TYR 0 267      -2.045  -3.000   8.930  1.00  0.00      R00  C  
ATOM   4269  OH  TYR 0 267      -3.094  -3.755   9.352  1.00  0.00      R00  O  
ATOM   4270  H   TYR 0 267       2.782   1.459   6.993  1.00  0.00      R00  H  
ATOM   4271  HH  TYR 0 267      -3.869  -3.227   9.559  1.00  0.00      R00  H  
ATOM   4272  HA  TYR 0 267       1.321   0.642   9.302  1.00  0.00           H  
ATOM   4273  HB3 TYR 0 267       1.535  -0.743   6.588  1.00  0.00           H  
ATOM   4274  HB2 TYR 0 267       0.387   0.482   6.942  1.00  0.00           H  
ATOM   4275  HD1 TYR 0 267       0.992  -3.092   7.425  1.00  0.00           H  
ATOM   4276  HE1 TYR 0 267      -0.761  -4.648   8.322  1.00  0.00           H  
ATOM   4277  HD2 TYR 0 267      -1.385   0.334   8.493  1.00  0.00           H  
ATOM   4278  HE2 TYR 0 267      -3.198  -1.159   9.234  1.00  0.00           H  
ATOM   4279  N   TRP 0 268       3.612  -1.592   8.459  1.00  0.00      R00  N  
ATOM   4280  CA  TRP 0 268       4.489  -2.667   8.950  1.00  0.00      R00  C  
ATOM   4281  C   TRP 0 268       5.584  -2.201   9.974  1.00  0.00      R00  C  
ATOM   4282  O   TRP 0 268       5.870  -2.833  11.000  1.00  0.00      R00  O  
ATOM   4283  CB  TRP 0 268       5.027  -3.414   7.693  1.00  0.00      R00  C  
ATOM   4284  CG  TRP 0 268       3.901  -4.155   7.030  1.00  0.00      R00  C  
ATOM   4285  CD2 TRP 0 268       3.070  -5.226   7.571  1.00  0.00      R00  C  
ATOM   4286  CE2 TRP 0 268       2.002  -5.442   6.652  1.00  0.00      R00  C  
ATOM   4287  CE3 TRP 0 268       3.076  -6.100   8.744  1.00  0.00      R00  C  
ATOM   4288  CD1 TRP 0 268       3.467  -3.918   5.740  1.00  0.00      R00  C  
ATOM   4289  NE1 TRP 0 268       2.311  -4.640   5.585  1.00  0.00      R00  N  
ATOM   4290  CZ2 TRP 0 268       1.008  -6.464   6.858  1.00  0.00      R00  C  
ATOM   4291  CZ3 TRP 0 268       2.109  -7.146   8.931  1.00  0.00      R00  C  
ATOM   4292  CH2 TRP 0 268       1.105  -7.282   8.005  1.00  0.00      R00  C  
ATOM   4293  H   TRP 0 268       3.819  -1.217   7.545  1.00  0.00      R00  H  
ATOM   4294  HE1 TRP 0 268       1.872  -4.636   4.676  1.00  0.00      R00  H  
ATOM   4295  HA  TRP 0 268       3.845  -3.302   9.558  1.00  0.00           H  
ATOM   4296  HB3 TRP 0 268       5.745  -4.220   7.842  1.00  0.00           H  
ATOM   4297  HB2 TRP 0 268       5.503  -2.675   7.049  1.00  0.00           H  
ATOM   4298  HE3 TRP 0 268       3.915  -6.029   9.420  1.00  0.00           H  
ATOM   4299  HD1 TRP 0 268       3.928  -3.261   5.018  1.00  0.00           H  
ATOM   4300  HZ2 TRP 0 268       0.214  -6.620   6.142  1.00  0.00           H  
ATOM   4301  HZ3 TRP 0 268       2.236  -7.784   9.793  1.00  0.00           H  
ATOM   4302  HH2 TRP 0 268       0.273  -7.930   8.235  1.00  0.00           H  
ATOM   4303  N   ALA 0 269       6.272  -1.153   9.631  1.00  0.00      R00  N  
ATOM   4304  CA  ALA 0 269       7.178  -0.399  10.546  1.00  0.00      R00  C  
ATOM   4305  C   ALA 0 269       6.557  -0.186  11.922  1.00  0.00      R00  C  
ATOM   4306  O   ALA 0 269       7.177  -0.500  12.931  1.00  0.00      R00  O  
ATOM   4307  CB  ALA 0 269       7.600   0.977  10.039  1.00  0.00      R00  C  
ATOM   4308  H   ALA 0 269       6.164  -0.816   8.685  1.00  0.00      R00  H  
ATOM   4309  HA  ALA 0 269       8.072  -1.006  10.681  1.00  0.00           H  
ATOM   4310  HB1 ALA 0 269       6.774   1.666   9.859  1.00  0.00           H  
ATOM   4311  HB2 ALA 0 269       8.294   1.514  10.685  1.00  0.00           H  
ATOM   4312  HB3 ALA 0 269       8.116   0.941   9.080  1.00  0.00           H  
ATOM   4313  N   CYS 0 270       5.234   0.201  11.931  1.00  0.00      R00  N  
ATOM   4314  CA  CYS 0 270       4.411   0.346  13.146  1.00  0.00      R00  C  
ATOM   4315  C   CYS 0 270       4.109  -1.030  13.789  1.00  0.00      R00  C  
ATOM   4316  O   CYS 0 270       3.932  -1.102  14.980  1.00  0.00      R00  O  
ATOM   4317  CB  CYS 0 270       3.156   1.179  12.864  1.00  0.00      R00  C  
ATOM   4318  SG  CYS 0 270       3.581   2.974  12.817  1.00  0.00      R00  S  
ATOM   4319  H   CYS 0 270       4.813   0.460  11.051  1.00  0.00      R00  H  
ATOM   4320  HA  CYS 0 270       5.036   0.899  13.847  1.00  0.00           H  
ATOM   4321  HB3 CYS 0 270       2.408   1.068  13.649  1.00  0.00           H  
ATOM   4322  HB2 CYS 0 270       2.840   0.786  11.898  1.00  0.00           H  
ATOM   4323  HG  CYS 0 270       4.171   2.961  11.618  1.00  0.00           H  
ATOM   4324  N   GLN 0 271       3.915  -2.150  13.042  1.00  0.00      R00  N  
ATOM   4325  CA  GLN 0 271       3.780  -3.521  13.572  1.00  0.00      R00  C  
ATOM   4326  C   GLN 0 271       5.083  -4.074  14.168  1.00  0.00      R00  C  
ATOM   4327  O   GLN 0 271       5.074  -4.503  15.334  1.00  0.00      R00  O  
ATOM   4328  CB  GLN 0 271       3.454  -4.433  12.349  1.00  0.00      R00  C  
ATOM   4329  CG  GLN 0 271       2.789  -5.784  12.816  1.00  0.00      R00  C  
ATOM   4330  CD  GLN 0 271       1.332  -5.563  13.329  1.00  0.00      R00  C  
ATOM   4331  OE1 GLN 0 271       0.968  -4.586  13.940  1.00  0.00      R00  O  
ATOM   4332  NE2 GLN 0 271       0.590  -6.649  13.192  1.00  0.00      R00  N  
ATOM   4333  H   GLN 0 271       3.540  -2.070  12.108  1.00  0.00      R00  H  
ATOM   4334 HE21 GLN 0 271      -0.338  -6.684  13.590  1.00  0.00      R00  H  
ATOM   4335 HE22 GLN 0 271       1.112  -7.463  12.902  1.00  0.00      R00  H  
ATOM   4336  HA  GLN 0 271       2.990  -3.583  14.320  1.00  0.00           H  
ATOM   4337  HB3 GLN 0 271       4.337  -4.486  11.713  1.00  0.00           H  
ATOM   4338  HB2 GLN 0 271       2.825  -3.907  11.631  1.00  0.00           H  
ATOM   4339  HG3 GLN 0 271       3.352  -6.290  13.600  1.00  0.00           H  
ATOM   4340  HG2 GLN 0 271       2.727  -6.473  11.973  1.00  0.00           H  
ATOM   4341  N   VAL 0 272       6.219  -4.185  13.421  1.00  0.00      R00  N  
ATOM   4342  CA  VAL 0 272       7.513  -4.606  14.014  1.00  0.00      R00  C  
ATOM   4343  C   VAL 0 272       8.027  -3.623  15.142  1.00  0.00      R00  C  
ATOM   4344  O   VAL 0 272       8.576  -4.029  16.141  1.00  0.00      R00  O  
ATOM   4345  CB  VAL 0 272       8.646  -4.812  13.014  1.00  0.00      R00  C  
ATOM   4346  CG1 VAL 0 272       8.285  -5.728  11.849  1.00  0.00      R00  C  
ATOM   4347  CG2 VAL 0 272       9.135  -3.463  12.398  1.00  0.00      R00  C  
ATOM   4348  H   VAL 0 272       6.199  -3.833  12.474  1.00  0.00      R00  H  
ATOM   4349  HA  VAL 0 272       7.409  -5.506  14.620  1.00  0.00           H  
ATOM   4350  HB  VAL 0 272       9.559  -5.165  13.494  1.00  0.00           H  
ATOM   4351 HG11 VAL 0 272       7.993  -6.738  12.136  1.00  0.00           H  
ATOM   4352 HG12 VAL 0 272       7.499  -5.272  11.247  1.00  0.00           H  
ATOM   4353 HG13 VAL 0 272       9.142  -5.747  11.176  1.00  0.00           H  
ATOM   4354 HG21 VAL 0 272       9.542  -2.874  13.220  1.00  0.00           H  
ATOM   4355 HG22 VAL 0 272       9.950  -3.588  11.685  1.00  0.00           H  
ATOM   4356 HG23 VAL 0 272       8.277  -2.976  11.934  1.00  0.00           H  
ATOM   4357  N   ALA 0 273       7.637  -2.332  15.107  1.00  0.00      R00  N  
ATOM   4358  CA  ALA 0 273       7.644  -1.392  16.226  1.00  0.00      R00  C  
ATOM   4359  C   ALA 0 273       6.803  -1.570  17.452  1.00  0.00      R00  C  
ATOM   4360  O   ALA 0 273       7.002  -1.023  18.549  1.00  0.00      R00  O  
ATOM   4361  CB  ALA 0 273       7.555   0.037  15.703  1.00  0.00      R00  C  
ATOM   4362  H   ALA 0 273       7.195  -1.974  14.272  1.00  0.00      R00  H  
ATOM   4363  HA  ALA 0 273       8.631  -1.570  16.652  1.00  0.00           H  
ATOM   4364  HB1 ALA 0 273       8.425   0.327  15.112  1.00  0.00           H  
ATOM   4365  HB2 ALA 0 273       6.558   0.291  15.344  1.00  0.00           H  
ATOM   4366  HB3 ALA 0 273       7.681   0.788  16.482  1.00  0.00           H  
ATOM   4367  N   LEU 0 274       5.742  -2.343  17.301  1.00  0.00      R00  N  
ATOM   4368  CA  LEU 0 274       4.950  -2.893  18.399  1.00  0.00      R00  C  
ATOM   4369  C   LEU 0 274       5.558  -4.153  18.949  1.00  0.00      R00  C  
ATOM   4370  O   LEU 0 274       5.778  -4.238  20.155  1.00  0.00      R00  O  
ATOM   4371  CB  LEU 0 274       3.413  -3.249  17.949  1.00  0.00      R00  C  
ATOM   4372  CG  LEU 0 274       2.596  -1.888  17.835  1.00  0.00      R00  C  
ATOM   4373  CD1 LEU 0 274       1.474  -2.017  16.779  1.00  0.00      R00  C  
ATOM   4374  CD2 LEU 0 274       2.006  -1.222  19.164  1.00  0.00      R00  C  
ATOM   4375  H   LEU 0 274       5.562  -2.734  16.388  1.00  0.00      R00  H  
ATOM   4376  HA  LEU 0 274       5.007  -2.227  19.260  1.00  0.00           H  
ATOM   4377  HB3 LEU 0 274       2.938  -3.921  18.664  1.00  0.00           H  
ATOM   4378  HB2 LEU 0 274       3.369  -3.686  16.952  1.00  0.00           H  
ATOM   4379  HG  LEU 0 274       3.266  -1.110  17.470  1.00  0.00           H  
ATOM   4380 HD11 LEU 0 274       1.492  -2.968  16.246  1.00  0.00           H  
ATOM   4381 HD12 LEU 0 274       0.568  -1.992  17.384  1.00  0.00           H  
ATOM   4382 HD13 LEU 0 274       1.387  -1.200  16.062  1.00  0.00           H  
ATOM   4383 HD21 LEU 0 274       1.651  -1.985  19.857  1.00  0.00           H  
ATOM   4384 HD22 LEU 0 274       2.746  -0.633  19.706  1.00  0.00           H  
ATOM   4385 HD23 LEU 0 274       1.205  -0.527  18.911  1.00  0.00           H  
ATOM   4386  N   ILE 0 275       5.931  -5.139  18.086  1.00  0.00      R00  N  
ATOM   4387  CA  ILE 0 275       6.483  -6.447  18.630  1.00  0.00      R00  C  
ATOM   4388  C   ILE 0 275       7.931  -6.341  19.212  1.00  0.00      R00  C  
ATOM   4389  O   ILE 0 275       8.248  -7.314  19.926  1.00  0.00      R00  O  
ATOM   4390  CB  ILE 0 275       6.479  -7.535  17.431  1.00  0.00      R00  C  
ATOM   4391  CG2 ILE 0 275       6.914  -8.951  17.845  1.00  0.00      R00  C  
ATOM   4392  CG1 ILE 0 275       5.079  -7.797  16.789  1.00  0.00      R00  C  
ATOM   4393  CD1 ILE 0 275       5.061  -8.435  15.352  1.00  0.00      R00  C  
ATOM   4394  H   ILE 0 275       5.782  -5.102  17.087  1.00  0.00      R00  H  
ATOM   4395  HA  ILE 0 275       5.824  -6.821  19.414  1.00  0.00           H  
ATOM   4396  HB  ILE 0 275       7.234  -7.126  16.760  1.00  0.00           H  
ATOM   4397 HG21 ILE 0 275       6.376  -9.277  18.735  1.00  0.00           H  
ATOM   4398 HG22 ILE 0 275       6.823  -9.706  17.064  1.00  0.00           H  
ATOM   4399 HG23 ILE 0 275       7.962  -9.088  18.111  1.00  0.00           H  
ATOM   4400 HG13 ILE 0 275       4.592  -6.824  16.737  1.00  0.00           H  
ATOM   4401 HG12 ILE 0 275       4.505  -8.451  17.446  1.00  0.00           H  
ATOM   4402 HD11 ILE 0 275       5.043  -7.596  14.655  1.00  0.00           H  
ATOM   4403 HD12 ILE 0 275       5.956  -9.037  15.200  1.00  0.00           H  
ATOM   4404 HD13 ILE 0 275       4.185  -9.083  15.342  1.00  0.00           H  
ATOM   4405  N   TYR 0 276       8.577  -5.210  18.933  1.00  0.00      R00  N  
ATOM   4406  CA  TYR 0 276       9.986  -4.957  19.477  1.00  0.00      R00  C  
ATOM   4407  C   TYR 0 276      10.055  -3.596  20.248  1.00  0.00      R00  C  
ATOM   4408  O   TYR 0 276      11.175  -3.229  20.599  1.00  0.00      R00  O  
ATOM   4409  CB  TYR 0 276      10.992  -5.029  18.257  1.00  0.00      R00  C  
ATOM   4410  CG  TYR 0 276      11.242  -6.406  17.675  1.00  0.00      R00  C  
ATOM   4411  CD1 TYR 0 276      10.424  -6.785  16.614  1.00  0.00      R00  C  
ATOM   4412  CE1 TYR 0 276      10.700  -7.854  15.783  1.00  0.00      R00  C  
ATOM   4413  CD2 TYR 0 276      12.300  -7.193  18.038  1.00  0.00      R00  C  
ATOM   4414  CE2 TYR 0 276      12.608  -8.330  17.198  1.00  0.00      R00  C  
ATOM   4415  CZ  TYR 0 276      11.810  -8.696  16.097  1.00  0.00      R00  C  
ATOM   4416  OH  TYR 0 276      12.142  -9.782  15.293  1.00  0.00      R00  O  
ATOM   4417  H   TYR 0 276       8.208  -4.559  18.255  1.00  0.00      R00  H  
ATOM   4418  HH  TYR 0 276      12.728 -10.449  15.657  1.00  0.00      R00  H  
ATOM   4419  HA  TYR 0 276      10.270  -5.751  20.168  1.00  0.00           H  
ATOM   4420  HB3 TYR 0 276      11.944  -4.561  18.510  1.00  0.00           H  
ATOM   4421  HB2 TYR 0 276      10.689  -4.388  17.428  1.00  0.00           H  
ATOM   4422  HD1 TYR 0 276       9.579  -6.177  16.327  1.00  0.00           H  
ATOM   4423  HE1 TYR 0 276      10.034  -7.933  14.937  1.00  0.00           H  
ATOM   4424  HD2 TYR 0 276      12.884  -6.909  18.900  1.00  0.00           H  
ATOM   4425  HE2 TYR 0 276      13.591  -8.758  17.330  1.00  0.00           H  
ATOM   4426  N   SER 0 277       8.875  -3.097  20.657  1.00  0.00      R00  N  
ATOM   4427  CA  SER 0 277       8.726  -2.042  21.688  1.00  0.00      R00  C  
ATOM   4428  C   SER 0 277       9.633  -2.212  22.957  1.00  0.00      R00  C  
ATOM   4429  O   SER 0 277       9.976  -3.325  23.457  1.00  0.00      R00  O  
ATOM   4430  CB  SER 0 277       7.239  -1.896  22.063  1.00  0.00      R00  C  
ATOM   4431  OG  SER 0 277       6.832  -3.139  22.484  1.00  0.00      R00  O  
ATOM   4432  H   SER 0 277       8.021  -3.569  20.396  1.00  0.00      R00  H  
ATOM   4433  HG  SER 0 277       6.176  -3.520  21.896  1.00  0.00      R00  H  
ATOM   4434  HA  SER 0 277       9.203  -1.218  21.156  1.00  0.00           H  
ATOM   4435  HB3 SER 0 277       6.763  -1.631  21.118  1.00  0.00           H  
ATOM   4436  HB2 SER 0 277       6.976  -1.096  22.755  1.00  0.00           H  
ATOM   4437  N   GLN 0 278       9.922  -1.124  23.668  1.00  0.00      R00  N  
ATOM   4438  CA  GLN 0 278      10.721  -1.006  24.971  1.00  0.00      R00  C  
ATOM   4439  C   GLN 0 278      10.052  -1.720  26.096  1.00  0.00      R00  C  
ATOM   4440  O   GLN 0 278      10.779  -2.341  26.895  1.00  0.00      R00  O  
ATOM   4441  CB  GLN 0 278      10.949   0.521  25.206  1.00  0.00      R00  C  
ATOM   4442  CG  GLN 0 278      11.918   0.870  26.428  1.00  0.00      R00  C  
ATOM   4443  CD  GLN 0 278      13.352   0.429  26.200  1.00  0.00      R00  C  
ATOM   4444  OE1 GLN 0 278      13.863   0.602  25.092  1.00  0.00      R00  O  
ATOM   4445  NE2 GLN 0 278      13.937  -0.018  27.257  1.00  0.00      R00  N  
ATOM   4446  H   GLN 0 278       9.686  -0.233  23.255  1.00  0.00      R00  H  
ATOM   4447 HE21 GLN 0 278      14.901  -0.310  27.337  1.00  0.00      R00  H  
ATOM   4448 HE22 GLN 0 278      13.440  -0.265  28.100  1.00  0.00      R00  H  
ATOM   4449  HA  GLN 0 278      11.656  -1.451  24.629  1.00  0.00           H  
ATOM   4450  HB3 GLN 0 278      10.056   1.124  25.371  1.00  0.00           H  
ATOM   4451  HB2 GLN 0 278      11.346   0.804  24.231  1.00  0.00           H  
ATOM   4452  HG3 GLN 0 278      11.594   0.396  27.355  1.00  0.00           H  
ATOM   4453  HG2 GLN 0 278      12.032   1.951  26.505  1.00  0.00           H  
ATOM   4454  N   ALA 0 279       8.715  -1.826  26.139  1.00  0.00      R00  N  
ATOM   4455  CA  ALA 0 279       7.958  -2.416  27.109  1.00  0.00      R00  C  
ATOM   4456  C   ALA 0 279       7.473  -3.803  26.798  1.00  0.00      R00  C  
ATOM   4457  O   ALA 0 279       6.784  -4.420  27.616  1.00  0.00      R00  O  
ATOM   4458  CB  ALA 0 279       6.704  -1.537  27.405  1.00  0.00      R00  C  
ATOM   4459  H   ALA 0 279       8.309  -1.521  25.266  1.00  0.00      R00  H  
ATOM   4460  HA  ALA 0 279       8.621  -2.504  27.970  1.00  0.00           H  
ATOM   4461  HB1 ALA 0 279       7.048  -0.522  27.604  1.00  0.00           H  
ATOM   4462  HB2 ALA 0 279       6.049  -1.389  26.546  1.00  0.00           H  
ATOM   4463  HB3 ALA 0 279       6.129  -1.928  28.245  1.00  0.00           H  
ATOM   4464  N   THR 0 280       7.765  -4.295  25.585  1.00  0.00      R00  N  
ATOM   4465  CA  THR 0 280       7.126  -5.441  24.880  1.00  0.00      R00  C  
ATOM   4466  C   THR 0 280       5.599  -5.521  25.236  1.00  0.00      R00  C  
ATOM   4467  O   THR 0 280       5.097  -6.539  25.741  1.00  0.00      R00  O  
ATOM   4468  CB  THR 0 280       7.775  -6.764  25.251  1.00  0.00      R00  C  
ATOM   4469  OG1 THR 0 280       9.217  -6.627  25.367  1.00  0.00      R00  O  
ATOM   4470  CG2 THR 0 280       7.449  -7.981  24.323  1.00  0.00      R00  C  
ATOM   4471  H   THR 0 280       8.289  -3.652  25.009  1.00  0.00      R00  H  
ATOM   4472  HG1 THR 0 280       9.316  -6.182  26.212  1.00  0.00      R00  H  
ATOM   4473  HA  THR 0 280       7.087  -5.371  23.793  1.00  0.00           H  
ATOM   4474  HB  THR 0 280       7.612  -7.057  26.288  1.00  0.00           H  
ATOM   4475 HG21 THR 0 280       7.747  -7.785  23.293  1.00  0.00           H  
ATOM   4476 HG22 THR 0 280       7.895  -8.898  24.708  1.00  0.00           H  
ATOM   4477 HG23 THR 0 280       6.380  -8.183  24.398  1.00  0.00           H  
ATOM   4478  N   GLU 0 281       4.885  -4.476  24.881  1.00  0.00      R00  N  
ATOM   4479  CA  GLU 0 281       3.535  -4.148  25.302  1.00  0.00      R00  C  
ATOM   4480  C   GLU 0 281       3.087  -2.948  24.460  1.00  0.00      R00  C  
ATOM   4481  O   GLU 0 281       3.899  -2.219  23.905  1.00  0.00      R00  O  
ATOM   4482  CB  GLU 0 281       3.505  -3.823  26.884  1.00  0.00      R00  C  
ATOM   4483  CG  GLU 0 281       2.190  -3.316  27.576  1.00  0.00      R00  C  
ATOM   4484  CD  GLU 0 281       2.262  -3.069  29.068  1.00  0.00      R00  C  
ATOM   4485  OE1 GLU 0 281       3.165  -3.536  29.827  1.00  0.00      R00  O  
ATOM   4486  OE2 GLU 0 281       1.361  -2.381  29.581  1.00  0.00      R00  O1-
ATOM   4487  H   GLU 0 281       5.322  -3.782  24.291  1.00  0.00      R00  H  
ATOM   4488  HA  GLU 0 281       2.893  -4.999  25.078  1.00  0.00           H  
ATOM   4489  HB3 GLU 0 281       4.214  -3.018  27.077  1.00  0.00           H  
ATOM   4490  HB2 GLU 0 281       4.002  -4.658  27.378  1.00  0.00           H  
ATOM   4491  HG3 GLU 0 281       1.350  -3.989  27.407  1.00  0.00           H  
ATOM   4492  HG2 GLU 0 281       1.883  -2.408  27.057  1.00  0.00           H  
ATOM   4493  N   CYS 0 282       1.751  -2.731  24.359  1.00  0.00      R00  N  
ATOM   4494  CA  CYS 0 282       1.051  -1.730  23.541  1.00  0.00      R00  C  
ATOM   4495  C   CYS 0 282       0.714  -0.520  24.397  1.00  0.00      R00  C  
ATOM   4496  O   CYS 0 282      -0.349   0.050  24.298  1.00  0.00      R00  O  
ATOM   4497  CB  CYS 0 282      -0.167  -2.405  22.672  1.00  0.00      R00  C  
ATOM   4498  SG  CYS 0 282       0.184  -3.865  21.629  1.00  0.00      R00  S  
ATOM   4499  H   CYS 0 282       1.215  -3.274  25.021  1.00  0.00      R00  H  
ATOM   4500  HA  CYS 0 282       1.724  -1.260  22.825  1.00  0.00           H  
ATOM   4501  HB3 CYS 0 282      -0.656  -1.694  22.006  1.00  0.00           H  
ATOM   4502  HB2 CYS 0 282      -0.985  -2.739  23.310  1.00  0.00           H  
ATOM   4503  HG  CYS 0 282       0.861  -4.431  22.632  1.00  0.00           H  
ATOM   4504  N   ALA 0 283       1.659  -0.253  25.359  1.00  0.00      R00  N  
ATOM   4505  CA  ALA 0 283       1.446   0.684  26.398  1.00  0.00      R00  C  
ATOM   4506  C   ALA 0 283       1.353   2.050  25.802  1.00  0.00      R00  C  
ATOM   4507  O   ALA 0 283       0.519   2.885  26.241  1.00  0.00      R00  O  
ATOM   4508  CB  ALA 0 283       2.738   0.642  27.329  1.00  0.00      R00  C  
ATOM   4509  H   ALA 0 283       2.399  -0.926  25.496  1.00  0.00      R00  H  
ATOM   4510  HA  ALA 0 283       0.579   0.451  27.016  1.00  0.00           H  
ATOM   4511  HB1 ALA 0 283       2.772  -0.315  27.850  1.00  0.00           H  
ATOM   4512  HB2 ALA 0 283       3.598   0.826  26.685  1.00  0.00           H  
ATOM   4513  HB3 ALA 0 283       2.738   1.480  28.026  1.00  0.00           H  
ATOM   4514  N   SER 0 284       2.046   2.337  24.736  1.00  0.00      R00  N  
ATOM   4515  CA  SER 0 284       1.787   3.446  23.788  1.00  0.00      R00  C  
ATOM   4516  C   SER 0 284       0.601   3.211  22.947  1.00  0.00      R00  C  
ATOM   4517  O   SER 0 284       0.563   2.533  21.923  1.00  0.00      R00  O  
ATOM   4518  CB  SER 0 284       3.003   3.711  22.947  1.00  0.00      R00  C  
ATOM   4519  OG  SER 0 284       2.829   4.742  21.948  1.00  0.00      R00  O  
ATOM   4520  H   SER 0 284       2.830   1.759  24.470  1.00  0.00      R00  H  
ATOM   4521  HG  SER 0 284       3.385   5.499  22.146  1.00  0.00      R00  H  
ATOM   4522  HA  SER 0 284       1.603   4.263  24.485  1.00  0.00           H  
ATOM   4523  HB3 SER 0 284       3.308   2.768  22.494  1.00  0.00           H  
ATOM   4524  HB2 SER 0 284       3.849   3.991  23.574  1.00  0.00           H  
ATOM   4525  N   HIS 0 285      -0.398   4.037  23.173  1.00  0.00      R00  N  
ATOM   4526  CA  HIS 0 285      -1.550   4.169  22.304  1.00  0.00      R00  C  
ATOM   4527  C   HIS 0 285      -1.089   4.945  21.031  1.00  0.00      R00  C  
ATOM   4528  O   HIS 0 285      -1.824   4.843  20.056  1.00  0.00      R00  O  
ATOM   4529  CB  HIS 0 285      -2.786   4.781  23.018  1.00  0.00      R00  C  
ATOM   4530  CG  HIS 0 285      -4.190   4.483  22.659  1.00  0.00      R00  C  
ATOM   4531  ND1 HIS 0 285      -5.232   4.547  23.546  1.00  0.00      R00  N  
ATOM   4532  CD2 HIS 0 285      -4.799   4.148  21.470  1.00  0.00      R00  C  
ATOM   4533  NE2 HIS 0 285      -6.164   4.026  21.664  1.00  0.00      R00  N  
ATOM   4534  CE1 HIS 0 285      -6.391   4.251  22.942  1.00  0.00      R00  C  
ATOM   4535  H   HIS 0 285      -0.399   4.474  24.084  1.00  0.00      R00  H  
ATOM   4536  HD1 HIS 0 285      -5.123   4.923  24.477  1.00  0.00      R00  H  
ATOM   4537  HA  HIS 0 285      -1.767   3.142  22.012  1.00  0.00           H  
ATOM   4538  HB3 HIS 0 285      -2.725   5.860  22.872  1.00  0.00           H  
ATOM   4539  HB2 HIS 0 285      -2.649   4.522  24.068  1.00  0.00           H  
ATOM   4540  HD2 HIS 0 285      -4.288   4.026  20.526  1.00  0.00           H  
ATOM   4541  HE1 HIS 0 285      -7.340   4.177  23.452  1.00  0.00           H  
ATOM   4542  N   VAL 0 286      -0.045   5.844  21.138  1.00  0.00      R00  N  
ATOM   4543  CA  VAL 0 286       0.313   6.594  19.902  1.00  0.00      R00  C  
ATOM   4544  C   VAL 0 286       0.775   5.615  18.820  1.00  0.00      R00  C  
ATOM   4545  O   VAL 0 286       0.392   5.849  17.657  1.00  0.00      R00  O  
ATOM   4546  CB  VAL 0 286       1.471   7.639  20.179  1.00  0.00      R00  C  
ATOM   4547  CG1 VAL 0 286       1.970   8.463  18.939  1.00  0.00      R00  C  
ATOM   4548  CG2 VAL 0 286       1.249   8.523  21.429  1.00  0.00      R00  C  
ATOM   4549  H   VAL 0 286       0.585   5.896  21.926  1.00  0.00      R00  H  
ATOM   4550  HA  VAL 0 286      -0.542   7.182  19.567  1.00  0.00           H  
ATOM   4551  HB  VAL 0 286       2.425   7.137  20.343  1.00  0.00           H  
ATOM   4552 HG11 VAL 0 286       2.736   9.171  19.255  1.00  0.00           H  
ATOM   4553 HG12 VAL 0 286       2.470   7.969  18.106  1.00  0.00           H  
ATOM   4554 HG13 VAL 0 286       1.192   9.031  18.429  1.00  0.00           H  
ATOM   4555 HG21 VAL 0 286       2.111   9.173  21.579  1.00  0.00           H  
ATOM   4556 HG22 VAL 0 286       0.405   9.190  21.252  1.00  0.00           H  
ATOM   4557 HG23 VAL 0 286       0.929   8.019  22.341  1.00  0.00           H  
ATOM   4558  N   THR 0 287       1.478   4.530  19.197  1.00  0.00      R00  N  
ATOM   4559  CA  THR 0 287       1.865   3.477  18.254  1.00  0.00      R00  C  
ATOM   4560  C   THR 0 287       0.633   2.680  17.702  1.00  0.00      R00  C  
ATOM   4561  O   THR 0 287       0.733   2.311  16.559  1.00  0.00      R00  O  
ATOM   4562  CB  THR 0 287       2.760   2.395  18.938  1.00  0.00      R00  C  
ATOM   4563  OG1 THR 0 287       3.768   2.884  19.833  1.00  0.00      R00  O  
ATOM   4564  CG2 THR 0 287       3.578   1.564  17.803  1.00  0.00      R00  C  
ATOM   4565  H   THR 0 287       1.790   4.417  20.151  1.00  0.00      R00  H  
ATOM   4566  HG1 THR 0 287       3.454   3.436  20.553  1.00  0.00      R00  H  
ATOM   4567  HA  THR 0 287       2.328   4.093  17.482  1.00  0.00           H  
ATOM   4568  HB  THR 0 287       2.200   1.626  19.471  1.00  0.00           H  
ATOM   4569 HG21 THR 0 287       4.386   0.986  18.251  1.00  0.00           H  
ATOM   4570 HG22 THR 0 287       2.977   0.870  17.217  1.00  0.00           H  
ATOM   4571 HG23 THR 0 287       3.968   2.236  17.038  1.00  0.00           H  
ATOM   4572  N   ILE 0 288      -0.446   2.542  18.473  1.00  0.00      R00  N  
ATOM   4573  CA  ILE 0 288      -1.712   2.011  17.986  1.00  0.00      R00  C  
ATOM   4574  C   ILE 0 288      -2.395   3.032  17.066  1.00  0.00      R00  C  
ATOM   4575  O   ILE 0 288      -3.010   2.729  16.003  1.00  0.00      R00  O  
ATOM   4576  CB  ILE 0 288      -2.703   1.443  19.105  1.00  0.00      R00  C  
ATOM   4577  CG2 ILE 0 288      -4.077   1.088  18.483  1.00  0.00      R00  C  
ATOM   4578  CG1 ILE 0 288      -2.037   0.217  19.793  1.00  0.00      R00  C  
ATOM   4579  CD1 ILE 0 288      -2.590  -0.025  21.231  1.00  0.00      R00  C  
ATOM   4580  H   ILE 0 288      -0.534   3.004  19.366  1.00  0.00      R00  H  
ATOM   4581  HA  ILE 0 288      -1.377   1.240  17.292  1.00  0.00           H  
ATOM   4582  HB  ILE 0 288      -2.940   2.236  19.814  1.00  0.00           H  
ATOM   4583 HG21 ILE 0 288      -4.759   1.922  18.314  1.00  0.00           H  
ATOM   4584 HG22 ILE 0 288      -4.106   0.451  17.599  1.00  0.00           H  
ATOM   4585 HG23 ILE 0 288      -4.681   0.627  19.264  1.00  0.00           H  
ATOM   4586 HG13 ILE 0 288      -0.987   0.403  20.018  1.00  0.00           H  
ATOM   4587 HG12 ILE 0 288      -2.118  -0.705  19.216  1.00  0.00           H  
ATOM   4588 HD11 ILE 0 288      -2.566  -1.093  21.449  1.00  0.00           H  
ATOM   4589 HD12 ILE 0 288      -1.959   0.407  22.007  1.00  0.00           H  
ATOM   4590 HD13 ILE 0 288      -3.633   0.281  21.314  1.00  0.00           H  
ATOM   4591  N   THR 0 289      -2.282   4.271  17.469  1.00  0.00      R00  N  
ATOM   4592  CA  THR 0 289      -2.916   5.363  16.653  1.00  0.00      R00  C  
ATOM   4593  C   THR 0 289      -2.138   5.595  15.349  1.00  0.00      R00  C  
ATOM   4594  O   THR 0 289      -2.805   5.687  14.344  1.00  0.00      R00  O  
ATOM   4595  CB  THR 0 289      -3.048   6.670  17.423  1.00  0.00      R00  C  
ATOM   4596  OG1 THR 0 289      -3.533   6.535  18.733  1.00  0.00      R00  O  
ATOM   4597  CG2 THR 0 289      -3.720   7.870  16.701  1.00  0.00      R00  C  
ATOM   4598  H   THR 0 289      -1.749   4.505  18.294  1.00  0.00      R00  H  
ATOM   4599  HG1 THR 0 289      -2.797   6.084  19.152  1.00  0.00      R00  H  
ATOM   4600  HA  THR 0 289      -3.918   5.067  16.345  1.00  0.00           H  
ATOM   4601  HB  THR 0 289      -2.082   7.108  17.678  1.00  0.00           H  
ATOM   4602 HG21 THR 0 289      -3.160   8.357  15.903  1.00  0.00           H  
ATOM   4603 HG22 THR 0 289      -4.680   7.590  16.269  1.00  0.00           H  
ATOM   4604 HG23 THR 0 289      -3.904   8.680  17.406  1.00  0.00           H  
ATOM   4605  N   VAL 0 290      -0.847   5.645  15.222  1.00  0.00      R00  N  
ATOM   4606  CA  VAL 0 290      -0.179   5.899  13.883  1.00  0.00      R00  C  
ATOM   4607  C   VAL 0 290      -0.218   4.716  12.944  1.00  0.00      R00  C  
ATOM   4608  O   VAL 0 290      -0.206   4.854  11.686  1.00  0.00      R00  O  
ATOM   4609  CB  VAL 0 290       1.315   6.329  14.150  1.00  0.00      R00  C  
ATOM   4610  CG1 VAL 0 290       1.224   7.694  14.836  1.00  0.00      R00  C  
ATOM   4611  CG2 VAL 0 290       2.155   5.327  14.921  1.00  0.00      R00  C  
ATOM   4612  H   VAL 0 290      -0.277   5.543  16.049  1.00  0.00      R00  H  
ATOM   4613  HA  VAL 0 290      -0.743   6.721  13.443  1.00  0.00           H  
ATOM   4614  HB  VAL 0 290       1.726   6.585  13.174  1.00  0.00           H  
ATOM   4615 HG11 VAL 0 290       2.229   8.086  14.992  1.00  0.00           H  
ATOM   4616 HG12 VAL 0 290       0.652   8.378  14.209  1.00  0.00           H  
ATOM   4617 HG13 VAL 0 290       0.727   7.650  15.805  1.00  0.00           H  
ATOM   4618 HG21 VAL 0 290       1.852   4.285  14.814  1.00  0.00           H  
ATOM   4619 HG22 VAL 0 290       3.155   5.272  14.490  1.00  0.00           H  
ATOM   4620 HG23 VAL 0 290       2.244   5.492  15.994  1.00  0.00           H  
ATOM   4621  N   PHE 0 291      -0.398   3.506  13.549  1.00  0.00      R00  N  
ATOM   4622  CA  PHE 0 291      -0.751   2.235  12.933  1.00  0.00      R00  C  
ATOM   4623  C   PHE 0 291      -2.192   2.360  12.337  1.00  0.00      R00  C  
ATOM   4624  O   PHE 0 291      -2.352   1.813  11.240  1.00  0.00      R00  O  
ATOM   4625  CB  PHE 0 291      -0.646   1.082  13.946  1.00  0.00      R00  C  
ATOM   4626  CG  PHE 0 291      -1.116  -0.304  13.533  1.00  0.00      R00  C  
ATOM   4627  CD1 PHE 0 291      -0.371  -1.017  12.611  1.00  0.00      R00  C  
ATOM   4628  CD2 PHE 0 291      -2.355  -0.786  13.958  1.00  0.00      R00  C  
ATOM   4629  CE1 PHE 0 291      -0.788  -2.297  12.258  1.00  0.00      R00  C  
ATOM   4630  CE2 PHE 0 291      -2.767  -2.093  13.610  1.00  0.00      R00  C  
ATOM   4631  CZ  PHE 0 291      -1.968  -2.868  12.763  1.00  0.00      R00  C  
ATOM   4632  H   PHE 0 291      -0.606   3.575  14.535  1.00  0.00      R00  H  
ATOM   4633  HA  PHE 0 291      -0.024   2.001  12.156  1.00  0.00           H  
ATOM   4634  HB3 PHE 0 291      -0.992   1.370  14.939  1.00  0.00           H  
ATOM   4635  HB2 PHE 0 291       0.375   0.871  14.266  1.00  0.00           H  
ATOM   4636  HD1 PHE 0 291       0.434  -0.650  11.992  1.00  0.00           H  
ATOM   4637  HD2 PHE 0 291      -2.877  -0.158  14.665  1.00  0.00           H  
ATOM   4638  HE1 PHE 0 291      -0.270  -2.829  11.474  1.00  0.00           H  
ATOM   4639  HE2 PHE 0 291      -3.652  -2.529  14.048  1.00  0.00           H  
ATOM   4640  HZ  PHE 0 291      -2.360  -3.842  12.510  1.00  0.00           H  
ATOM   4641  N   LEU 0 292      -3.110   3.048  12.968  1.00  0.00      R00  N  
ATOM   4642  CA  LEU 0 292      -4.547   3.193  12.524  1.00  0.00      R00  C  
ATOM   4643  C   LEU 0 292      -4.625   4.272  11.391  1.00  0.00      R00  C  
ATOM   4644  O   LEU 0 292      -5.195   3.992  10.359  1.00  0.00      R00  O  
ATOM   4645  CB  LEU 0 292      -5.361   3.684  13.690  1.00  0.00      R00  C  
ATOM   4646  CG  LEU 0 292      -5.971   2.466  14.434  1.00  0.00      R00  C  
ATOM   4647  CD1 LEU 0 292      -6.547   2.917  15.681  1.00  0.00      R00  C  
ATOM   4648  CD2 LEU 0 292      -6.998   1.604  13.609  1.00  0.00      R00  C  
ATOM   4649  H   LEU 0 292      -2.907   3.345  13.912  1.00  0.00      R00  H  
ATOM   4650  HA  LEU 0 292      -4.891   2.264  12.069  1.00  0.00           H  
ATOM   4651  HB3 LEU 0 292      -6.181   4.301  13.323  1.00  0.00           H  
ATOM   4652  HB2 LEU 0 292      -4.829   4.339  14.379  1.00  0.00           H  
ATOM   4653  HG  LEU 0 292      -5.068   1.926  14.720  1.00  0.00           H  
ATOM   4654 HD11 LEU 0 292      -6.571   2.106  16.409  1.00  0.00           H  
ATOM   4655 HD12 LEU 0 292      -5.938   3.650  16.211  1.00  0.00           H  
ATOM   4656 HD13 LEU 0 292      -7.561   3.298  15.564  1.00  0.00           H  
ATOM   4657 HD21 LEU 0 292      -7.192   2.159  12.691  1.00  0.00           H  
ATOM   4658 HD22 LEU 0 292      -6.579   0.676  13.219  1.00  0.00           H  
ATOM   4659 HD23 LEU 0 292      -7.930   1.350  14.113  1.00  0.00           H  
ATOM   4660  N   VAL 0 293      -3.872   5.358  11.464  1.00  0.00      R00  N  
ATOM   4661  CA  VAL 0 293      -3.519   6.284  10.349  1.00  0.00      R00  C  
ATOM   4662  C   VAL 0 293      -2.967   5.557   9.134  1.00  0.00      R00  C  
ATOM   4663  O   VAL 0 293      -3.396   5.824   8.000  1.00  0.00      R00  O  
ATOM   4664  CB  VAL 0 293      -2.507   7.331  10.920  1.00  0.00      R00  C  
ATOM   4665  CG1 VAL 0 293      -1.673   8.052   9.905  1.00  0.00      R00  C  
ATOM   4666  CG2 VAL 0 293      -3.337   8.251  11.874  1.00  0.00      R00  C  
ATOM   4667  H   VAL 0 293      -3.353   5.604  12.295  1.00  0.00      R00  H  
ATOM   4668  HA  VAL 0 293      -4.433   6.821  10.095  1.00  0.00           H  
ATOM   4669  HB  VAL 0 293      -1.801   6.726  11.490  1.00  0.00           H  
ATOM   4670 HG11 VAL 0 293      -1.117   8.816  10.449  1.00  0.00           H  
ATOM   4671 HG12 VAL 0 293      -0.925   7.388   9.472  1.00  0.00           H  
ATOM   4672 HG13 VAL 0 293      -2.162   8.593   9.095  1.00  0.00           H  
ATOM   4673 HG21 VAL 0 293      -3.816   7.623  12.624  1.00  0.00           H  
ATOM   4674 HG22 VAL 0 293      -2.724   8.887  12.513  1.00  0.00           H  
ATOM   4675 HG23 VAL 0 293      -4.053   8.851  11.313  1.00  0.00           H  
ATOM   4676  N   ALA 0 294      -1.955   4.652   9.270  1.00  0.00      R00  N  
ATOM   4677  CA  ALA 0 294      -1.433   3.951   8.100  1.00  0.00      R00  C  
ATOM   4678  C   ALA 0 294      -2.479   2.970   7.529  1.00  0.00      R00  C  
ATOM   4679  O   ALA 0 294      -2.493   2.796   6.311  1.00  0.00      R00  O  
ATOM   4680  CB  ALA 0 294      -0.151   3.204   8.507  1.00  0.00      R00  C  
ATOM   4681  H   ALA 0 294      -1.404   4.599  10.114  1.00  0.00      R00  H  
ATOM   4682  HA  ALA 0 294      -1.136   4.724   7.391  1.00  0.00           H  
ATOM   4683  HB1 ALA 0 294      -0.268   2.469   9.302  1.00  0.00           H  
ATOM   4684  HB2 ALA 0 294       0.514   2.819   7.734  1.00  0.00           H  
ATOM   4685  HB3 ALA 0 294       0.554   3.960   8.852  1.00  0.00           H  
ATOM   4686  N   ALA 0 295      -3.312   2.375   8.373  1.00  0.00      R00  N  
ATOM   4687  CA  ALA 0 295      -4.294   1.400   7.960  1.00  0.00      R00  C  
ATOM   4688  C   ALA 0 295      -5.307   2.110   7.003  1.00  0.00      R00  C  
ATOM   4689  O   ALA 0 295      -5.749   1.576   6.011  1.00  0.00      R00  O  
ATOM   4690  CB  ALA 0 295      -5.079   1.007   9.217  1.00  0.00      R00  C  
ATOM   4691  H   ALA 0 295      -3.114   2.535   9.351  1.00  0.00      R00  H  
ATOM   4692  HA  ALA 0 295      -3.923   0.526   7.425  1.00  0.00           H  
ATOM   4693  HB1 ALA 0 295      -5.842   1.738   9.484  1.00  0.00           H  
ATOM   4694  HB2 ALA 0 295      -5.663   0.118   8.979  1.00  0.00           H  
ATOM   4695  HB3 ALA 0 295      -4.320   0.888   9.990  1.00  0.00           H  
ATOM   4696  N   CYS 0 296      -5.670   3.393   7.297  1.00  0.00      R00  N  
ATOM   4697  CA  CYS 0 296      -6.495   4.230   6.517  1.00  0.00      R00  C  
ATOM   4698  C   CYS 0 296      -5.836   4.779   5.252  1.00  0.00      R00  C  
ATOM   4699  O   CYS 0 296      -6.598   5.247   4.421  1.00  0.00      R00  O  
ATOM   4700  CB  CYS 0 296      -7.026   5.416   7.341  1.00  0.00      R00  C  
ATOM   4701  SG  CYS 0 296      -8.219   5.023   8.590  1.00  0.00      R00  S  
ATOM   4702  H   CYS 0 296      -5.387   3.741   8.202  1.00  0.00      R00  H  
ATOM   4703  HA  CYS 0 296      -7.290   3.608   6.104  1.00  0.00           H  
ATOM   4704  HB3 CYS 0 296      -7.521   6.195   6.761  1.00  0.00           H  
ATOM   4705  HB2 CYS 0 296      -6.194   5.836   7.905  1.00  0.00           H  
ATOM   4706  HG  CYS 0 296      -7.326   5.129   9.578  1.00  0.00           H  
ATOM   4707  N   PHE 0 297      -4.485   4.697   5.155  1.00  0.00      R00  N  
ATOM   4708  CA  PHE 0 297      -3.870   4.890   3.852  1.00  0.00      R00  C  
ATOM   4709  C   PHE 0 297      -3.673   3.604   3.051  1.00  0.00      R00  C  
ATOM   4710  O   PHE 0 297      -3.707   3.623   1.823  1.00  0.00      R00  O  
ATOM   4711  CB  PHE 0 297      -2.471   5.493   4.245  1.00  0.00      R00  C  
ATOM   4712  CG  PHE 0 297      -2.500   7.046   4.352  1.00  0.00      R00  C  
ATOM   4713  CD1 PHE 0 297      -3.062   7.867   3.360  1.00  0.00      R00  C  
ATOM   4714  CD2 PHE 0 297      -2.025   7.718   5.500  1.00  0.00      R00  C  
ATOM   4715  CE1 PHE 0 297      -3.048   9.267   3.452  1.00  0.00      R00  C  
ATOM   4716  CE2 PHE 0 297      -1.974   9.095   5.602  1.00  0.00      R00  C  
ATOM   4717  CZ  PHE 0 297      -2.452   9.884   4.566  1.00  0.00      R00  C  
ATOM   4718  H   PHE 0 297      -3.888   4.390   5.910  1.00  0.00      R00  H  
ATOM   4719  HA  PHE 0 297      -4.615   5.488   3.328  1.00  0.00           H  
ATOM   4720  HB3 PHE 0 297      -1.765   5.285   3.441  1.00  0.00           H  
ATOM   4721  HB2 PHE 0 297      -2.034   5.050   5.140  1.00  0.00           H  
ATOM   4722  HD1 PHE 0 297      -3.486   7.344   2.515  1.00  0.00           H  
ATOM   4723  HD2 PHE 0 297      -1.728   7.152   6.370  1.00  0.00           H  
ATOM   4724  HE1 PHE 0 297      -3.502   9.778   2.616  1.00  0.00           H  
ATOM   4725  HE2 PHE 0 297      -1.548   9.635   6.434  1.00  0.00           H  
ATOM   4726  HZ  PHE 0 297      -2.401  10.961   4.630  1.00  0.00           H  
ATOM   4727  N   SER 0 298      -3.314   2.530   3.700  1.00  0.00      R00  N  
ATOM   4728  CA  SER 0 298      -2.812   1.355   3.066  1.00  0.00      R00  C  
ATOM   4729  C   SER 0 298      -3.850   0.590   2.315  1.00  0.00      R00  C  
ATOM   4730  O   SER 0 298      -3.526   0.025   1.282  1.00  0.00      R00  O  
ATOM   4731  CB  SER 0 298      -2.074   0.512   4.117  1.00  0.00      R00  C  
ATOM   4732  OG  SER 0 298      -2.861   0.075   5.155  1.00  0.00      R00  O  
ATOM   4733  H   SER 0 298      -3.282   2.501   4.709  1.00  0.00      R00  H  
ATOM   4734  HG  SER 0 298      -2.724   0.632   5.924  1.00  0.00      R00  H  
ATOM   4735  HA  SER 0 298      -2.050   1.478   2.295  1.00  0.00           H  
ATOM   4736  HB3 SER 0 298      -1.177   1.026   4.463  1.00  0.00           H  
ATOM   4737  HB2 SER 0 298      -1.695  -0.390   3.637  1.00  0.00           H  
ATOM   4738  N   TYR 0 299      -5.070   0.683   2.754  1.00  0.00      R00  N  
ATOM   4739  CA  TYR 0 299      -6.307   0.082   2.172  1.00  0.00      R00  C  
ATOM   4740  C   TYR 0 299      -6.760   0.705   0.825  1.00  0.00      R00  C  
ATOM   4741  O   TYR 0 299      -7.327   0.044  -0.073  1.00  0.00      R00  O  
ATOM   4742  CB  TYR 0 299      -7.436   0.069   3.329  1.00  0.00      R00  C  
ATOM   4743  CG  TYR 0 299      -7.315  -0.916   4.540  1.00  0.00      R00  C  
ATOM   4744  CD1 TYR 0 299      -8.504  -1.400   5.164  1.00  0.00      R00  C  
ATOM   4745  CE1 TYR 0 299      -8.488  -2.404   6.158  1.00  0.00      R00  C  
ATOM   4746  CD2 TYR 0 299      -6.072  -1.313   5.059  1.00  0.00      R00  C  
ATOM   4747  CE2 TYR 0 299      -6.031  -2.167   6.254  1.00  0.00      R00  C  
ATOM   4748  CZ  TYR 0 299      -7.185  -2.770   6.748  1.00  0.00      R00  C  
ATOM   4749  OH  TYR 0 299      -7.076  -3.769   7.657  1.00  0.00      R00  O  
ATOM   4750  H   TYR 0 299      -5.231   1.279   3.554  1.00  0.00      R00  H  
ATOM   4751  HH  TYR 0 299      -6.192  -4.144   7.640  1.00  0.00      R00  H  
ATOM   4752  HA  TYR 0 299      -6.057  -0.928   1.849  1.00  0.00           H  
ATOM   4753  HB3 TYR 0 299      -8.355  -0.318   2.887  1.00  0.00           H  
ATOM   4754  HB2 TYR 0 299      -7.628   1.084   3.677  1.00  0.00           H  
ATOM   4755  HD1 TYR 0 299      -9.474  -1.207   4.729  1.00  0.00           H  
ATOM   4756  HE1 TYR 0 299      -9.312  -3.072   6.360  1.00  0.00           H  
ATOM   4757  HD2 TYR 0 299      -5.169  -0.824   4.725  1.00  0.00           H  
ATOM   4758  HE2 TYR 0 299      -5.072  -2.532   6.591  1.00  0.00           H  
ATOM   4759  N   SER 0 300      -6.571   2.057   0.796  1.00  0.00      R00  N  
ATOM   4760  CA  SER 0 300      -7.247   2.935  -0.161  1.00  0.00      R00  C  
ATOM   4761  C   SER 0 300      -6.534   2.990  -1.587  1.00  0.00      R00  C  
ATOM   4762  O   SER 0 300      -7.118   3.574  -2.491  1.00  0.00      R00  O  
ATOM   4763  CB  SER 0 300      -7.285   4.345   0.344  1.00  0.00      R00  C  
ATOM   4764  OG  SER 0 300      -6.042   4.755   0.915  1.00  0.00      R00  O  
ATOM   4765  H   SER 0 300      -5.987   2.510   1.484  1.00  0.00      R00  H  
ATOM   4766  HG  SER 0 300      -5.447   5.125   0.258  1.00  0.00      R00  H  
ATOM   4767  HA  SER 0 300      -8.272   2.604  -0.327  1.00  0.00           H  
ATOM   4768  HB3 SER 0 300      -8.077   4.453   1.085  1.00  0.00           H  
ATOM   4769  HB2 SER 0 300      -7.456   5.008  -0.504  1.00  0.00           H  
ATOM   4770  N   ASN 0 301      -5.374   2.230  -1.641  1.00  0.00      R00  N  
ATOM   4771  CA  ASN 0 301      -4.485   2.072  -2.790  1.00  0.00      R00  C  
ATOM   4772  C   ASN 0 301      -5.163   1.245  -3.856  1.00  0.00      R00  C  
ATOM   4773  O   ASN 0 301      -5.207   1.751  -4.957  1.00  0.00      R00  O  
ATOM   4774  CB  ASN 0 301      -3.076   1.518  -2.425  1.00  0.00      R00  C  
ATOM   4775  CG  ASN 0 301      -2.353   2.463  -1.429  1.00  0.00      R00  C  
ATOM   4776  OD1 ASN 0 301      -2.304   3.650  -1.640  1.00  0.00      R00  O  
ATOM   4777  ND2 ASN 0 301      -1.785   1.882  -0.376  1.00  0.00      R00  N  
ATOM   4778  H   ASN 0 301      -5.021   1.918  -0.747  1.00  0.00      R00  H  
ATOM   4779 HD21 ASN 0 301      -1.487   2.511   0.356  1.00  0.00      R00  H  
ATOM   4780 HD22 ASN 0 301      -1.676   0.886  -0.245  1.00  0.00      R00  H  
ATOM   4781  HA  ASN 0 301      -4.439   3.058  -3.254  1.00  0.00           H  
ATOM   4782  HB3 ASN 0 301      -2.336   1.386  -3.214  1.00  0.00           H  
ATOM   4783  HB2 ASN 0 301      -3.025   0.534  -1.958  1.00  0.00           H  
ATOM   4784  N   SER 0 302      -5.720   0.116  -3.503  1.00  0.00      R00  N  
ATOM   4785  CA  SER 0 302      -6.455  -0.953  -4.319  1.00  0.00      R00  C  
ATOM   4786  C   SER 0 302      -7.389  -0.445  -5.446  1.00  0.00      R00  C  
ATOM   4787  O   SER 0 302      -7.342  -1.133  -6.404  1.00  0.00      R00  O  
ATOM   4788  CB  SER 0 302      -7.347  -1.618  -3.234  1.00  0.00      R00  C  
ATOM   4789  OG  SER 0 302      -8.085  -0.646  -2.460  1.00  0.00      R00  O  
ATOM   4790  H   SER 0 302      -5.589  -0.027  -2.511  1.00  0.00      R00  H  
ATOM   4791  HG  SER 0 302      -7.605  -0.399  -1.666  1.00  0.00      R00  H  
ATOM   4792  HA  SER 0 302      -5.810  -1.711  -4.763  1.00  0.00           H  
ATOM   4793  HB3 SER 0 302      -6.939  -2.266  -2.459  1.00  0.00           H  
ATOM   4794  HB2 SER 0 302      -8.022  -2.236  -3.827  1.00  0.00           H  
ATOM   4795  N   ALA 0 303      -8.091   0.683  -5.280  1.00  0.00      R00  N  
ATOM   4796  CA  ALA 0 303      -9.068   1.298  -6.186  1.00  0.00      R00  C  
ATOM   4797  C   ALA 0 303      -8.297   2.117  -7.240  1.00  0.00      R00  C  
ATOM   4798  O   ALA 0 303      -8.737   2.280  -8.362  1.00  0.00      R00  O  
ATOM   4799  CB  ALA 0 303      -9.931   2.227  -5.376  1.00  0.00      R00  C  
ATOM   4800  H   ALA 0 303      -7.898   1.113  -4.387  1.00  0.00      R00  H  
ATOM   4801  HA  ALA 0 303      -9.809   0.645  -6.647  1.00  0.00           H  
ATOM   4802  HB1 ALA 0 303     -10.716   1.548  -5.040  1.00  0.00           H  
ATOM   4803  HB2 ALA 0 303      -9.408   2.687  -4.538  1.00  0.00           H  
ATOM   4804  HB3 ALA 0 303     -10.399   3.020  -5.959  1.00  0.00           H  
ATOM   4805  N   MET 0 304      -7.104   2.630  -6.912  1.00  0.00      R00  N  
ATOM   4806  CA  MET 0 304      -6.273   3.502  -7.815  1.00  0.00      R00  C  
ATOM   4807  C   MET 0 304      -5.167   2.716  -8.415  1.00  0.00      R00  C  
ATOM   4808  O   MET 0 304      -4.639   3.188  -9.433  1.00  0.00      R00  O  
ATOM   4809  CB  MET 0 304      -5.778   4.670  -7.055  1.00  0.00      R00  C  
ATOM   4810  CG  MET 0 304      -4.400   4.777  -6.395  1.00  0.00      R00  C  
ATOM   4811  SD  MET 0 304      -4.332   6.427  -5.516  1.00  0.00      R00  S  
ATOM   4812  CE  MET 0 304      -3.273   5.826  -4.121  1.00  0.00      R00  C  
ATOM   4813  H   MET 0 304      -6.750   2.364  -6.004  1.00  0.00      R00  H  
ATOM   4814  HA  MET 0 304      -6.872   3.940  -8.613  1.00  0.00           H  
ATOM   4815  HB3 MET 0 304      -6.429   4.876  -6.205  1.00  0.00           H  
ATOM   4816  HB2 MET 0 304      -5.794   5.638  -7.557  1.00  0.00           H  
ATOM   4817  HG3 MET 0 304      -3.581   4.641  -7.101  1.00  0.00           H  
ATOM   4818  HG2 MET 0 304      -4.327   3.949  -5.691  1.00  0.00           H  
ATOM   4819  HE1 MET 0 304      -2.242   5.607  -4.398  1.00  0.00           H  
ATOM   4820  HE2 MET 0 304      -3.280   6.546  -3.303  1.00  0.00           H  
ATOM   4821  HE3 MET 0 304      -3.595   4.836  -3.797  1.00  0.00           H  
ATOM   4822  N   ASN 0 305      -4.932   1.511  -7.866  1.00  0.00      R00  N  
ATOM   4823  CA  ASN 0 305      -3.836   0.653  -8.452  1.00  0.00      R00  C  
ATOM   4824  C   ASN 0 305      -4.115   0.230  -9.966  1.00  0.00      R00  C  
ATOM   4825  O   ASN 0 305      -3.238   0.489 -10.763  1.00  0.00      R00  O  
ATOM   4826  CB  ASN 0 305      -3.691  -0.653  -7.676  1.00  0.00      R00  C  
ATOM   4827  CG  ASN 0 305      -3.030  -0.507  -6.277  1.00  0.00      R00  C  
ATOM   4828  OD1 ASN 0 305      -2.347   0.498  -5.994  1.00  0.00      R00  O  
ATOM   4829  ND2 ASN 0 305      -2.989  -1.648  -5.546  1.00  0.00      R00  N  
ATOM   4830  H   ASN 0 305      -5.396   1.236  -7.012  1.00  0.00      R00  H  
ATOM   4831 HD21 ASN 0 305      -2.601  -1.659  -4.614  1.00  0.00      R00  H  
ATOM   4832 HD22 ASN 0 305      -3.440  -2.491  -5.873  1.00  0.00      R00  H  
ATOM   4833  HA  ASN 0 305      -2.851   1.112  -8.544  1.00  0.00           H  
ATOM   4834  HB3 ASN 0 305      -3.142  -1.357  -8.301  1.00  0.00           H  
ATOM   4835  HB2 ASN 0 305      -4.674  -1.098  -7.525  1.00  0.00           H  
ATOM   4836  N   PRO 0 306      -5.315  -0.196 -10.405  1.00  0.00      R00  N  
ATOM   4837  CA  PRO 0 306      -5.767  -0.075 -11.845  1.00  0.00      R00  C  
ATOM   4838  C   PRO 0 306      -5.441   1.192 -12.598  1.00  0.00      R00  C  
ATOM   4839  O   PRO 0 306      -5.073   1.096 -13.751  1.00  0.00      R00  O  
ATOM   4840  CD  PRO 0 306      -6.443  -0.708  -9.590  1.00  0.00      R00  C  
ATOM   4841  CB  PRO 0 306      -7.221  -0.529 -11.860  1.00  0.00      R00  C  
ATOM   4842  CG  PRO 0 306      -7.736  -0.448 -10.413  1.00  0.00      R00  C  
ATOM   4843  HD2 PRO 0 306      -6.452  -0.264  -8.595  1.00  0.00           H  
ATOM   4844  HD3 PRO 0 306      -6.320  -1.788  -9.505  1.00  0.00           H  
ATOM   4845  HA  PRO 0 306      -5.202  -0.810 -12.419  1.00  0.00           H  
ATOM   4846  HB3 PRO 0 306      -7.287  -1.585 -12.122  1.00  0.00           H  
ATOM   4847  HB2 PRO 0 306      -7.778   0.021 -12.619  1.00  0.00           H  
ATOM   4848  HG2 PRO 0 306      -8.080   0.569 -10.220  1.00  0.00           H  
ATOM   4849  HG3 PRO 0 306      -8.511  -1.183 -10.197  1.00  0.00           H  
ATOM   4850  N   ILE 0 307      -5.673   2.311 -11.899  1.00  0.00      R00  N  
ATOM   4851  CA  ILE 0 307      -5.618   3.700 -12.391  1.00  0.00      R00  C  
ATOM   4852  C   ILE 0 307      -4.159   4.160 -12.705  1.00  0.00      R00  C  
ATOM   4853  O   ILE 0 307      -3.883   4.896 -13.677  1.00  0.00      R00  O  
ATOM   4854  CB  ILE 0 307      -6.523   4.751 -11.578  1.00  0.00      R00  C  
ATOM   4855  CG2 ILE 0 307      -6.726   5.949 -12.487  1.00  0.00      R00  C  
ATOM   4856  CG1 ILE 0 307      -7.930   4.237 -11.189  1.00  0.00      R00  C  
ATOM   4857  CD1 ILE 0 307      -8.715   5.302 -10.308  1.00  0.00      R00  C  
ATOM   4858  H   ILE 0 307      -5.689   2.162 -10.900  1.00  0.00      R00  H  
ATOM   4859  HA  ILE 0 307      -6.090   3.586 -13.367  1.00  0.00           H  
ATOM   4860  HB  ILE 0 307      -6.027   5.011 -10.643  1.00  0.00           H  
ATOM   4861 HG21 ILE 0 307      -7.172   6.788 -11.952  1.00  0.00           H  
ATOM   4862 HG22 ILE 0 307      -5.820   6.252 -13.012  1.00  0.00           H  
ATOM   4863 HG23 ILE 0 307      -7.464   5.684 -13.244  1.00  0.00           H  
ATOM   4864 HG13 ILE 0 307      -7.894   3.217 -10.807  1.00  0.00           H  
ATOM   4865 HG12 ILE 0 307      -8.555   4.137 -12.076  1.00  0.00           H  
ATOM   4866 HD11 ILE 0 307      -8.018   5.704  -9.573  1.00  0.00           H  
ATOM   4867 HD12 ILE 0 307      -8.994   6.180 -10.889  1.00  0.00           H  
ATOM   4868 HD13 ILE 0 307      -9.526   4.870  -9.720  1.00  0.00           H  
ATOM   4869  N   LEU 0 308      -3.136   3.569 -12.040  1.00  0.00      R00  N  
ATOM   4870  CA  LEU 0 308      -1.725   3.975 -12.089  1.00  0.00      R00  C  
ATOM   4871  C   LEU 0 308      -1.141   3.930 -13.457  1.00  0.00      R00  C  
ATOM   4872  O   LEU 0 308      -0.475   4.901 -13.886  1.00  0.00      R00  O  
ATOM   4873  CB  LEU 0 308      -0.679   3.024 -11.275  1.00  0.00      R00  C  
ATOM   4874  CG  LEU 0 308      -0.143   3.815 -10.032  1.00  0.00      R00  C  
ATOM   4875  CD1 LEU 0 308      -1.306   4.033  -9.048  1.00  0.00      R00  C  
ATOM   4876  CD2 LEU 0 308       1.063   3.270  -9.291  1.00  0.00      R00  C  
ATOM   4877  H   LEU 0 308      -3.471   2.948 -11.318  1.00  0.00      R00  H  
ATOM   4878  HA  LEU 0 308      -1.680   5.007 -11.742  1.00  0.00           H  
ATOM   4879  HB3 LEU 0 308       0.260   2.807 -11.784  1.00  0.00           H  
ATOM   4880  HB2 LEU 0 308      -1.141   2.079 -10.989  1.00  0.00           H  
ATOM   4881  HG  LEU 0 308       0.143   4.752 -10.510  1.00  0.00           H  
ATOM   4882 HD11 LEU 0 308      -1.865   4.880  -9.446  1.00  0.00           H  
ATOM   4883 HD12 LEU 0 308      -2.025   3.216  -9.104  1.00  0.00           H  
ATOM   4884 HD13 LEU 0 308      -1.054   4.095  -7.990  1.00  0.00           H  
ATOM   4885 HD21 LEU 0 308       0.845   2.501  -8.550  1.00  0.00           H  
ATOM   4886 HD22 LEU 0 308       1.770   2.722  -9.914  1.00  0.00           H  
ATOM   4887 HD23 LEU 0 308       1.479   4.183  -8.866  1.00  0.00           H  
ATOM   4888  N   TYR 0 309      -1.394   2.794 -14.151  1.00  0.00      R00  N  
ATOM   4889  CA  TYR 0 309      -0.982   2.542 -15.543  1.00  0.00      R00  C  
ATOM   4890  C   TYR 0 309      -2.091   2.775 -16.582  1.00  0.00      R00  C  
ATOM   4891  O   TYR 0 309      -1.950   2.250 -17.701  1.00  0.00      R00  O  
ATOM   4892  CB  TYR 0 309      -0.359   1.100 -15.616  1.00  0.00      R00  C  
ATOM   4893  CG  TYR 0 309       0.868   0.786 -14.743  1.00  0.00      R00  C  
ATOM   4894  CD1 TYR 0 309       1.885   1.748 -14.543  1.00  0.00      R00  C  
ATOM   4895  CE1 TYR 0 309       3.019   1.466 -13.679  1.00  0.00      R00  C  
ATOM   4896  CD2 TYR 0 309       0.848  -0.408 -14.049  1.00  0.00      R00  C  
ATOM   4897  CE2 TYR 0 309       1.930  -0.735 -13.252  1.00  0.00      R00  C  
ATOM   4898  CZ  TYR 0 309       3.029   0.148 -13.178  1.00  0.00      R00  C  
ATOM   4899  OH  TYR 0 309       4.170  -0.340 -12.649  1.00  0.00      R00  O  
ATOM   4900  H   TYR 0 309      -1.925   2.073 -13.683  1.00  0.00      R00  H  
ATOM   4901  HH  TYR 0 309       4.071  -0.995 -11.954  1.00  0.00      R00  H  
ATOM   4902  HA  TYR 0 309      -0.299   3.295 -15.937  1.00  0.00           H  
ATOM   4903  HB3 TYR 0 309      -0.179   0.805 -16.650  1.00  0.00           H  
ATOM   4904  HB2 TYR 0 309      -1.104   0.436 -15.179  1.00  0.00           H  
ATOM   4905  HD1 TYR 0 309       1.747   2.799 -14.752  1.00  0.00           H  
ATOM   4906  HE1 TYR 0 309       3.827   2.179 -13.611  1.00  0.00           H  
ATOM   4907  HD2 TYR 0 309       0.141  -1.198 -14.256  1.00  0.00           H  
ATOM   4908  HE2 TYR 0 309       1.909  -1.647 -12.673  1.00  0.00           H  
ATOM   4909  N   ALA 0 310      -3.190   3.517 -16.243  1.00  0.00      R00  N  
ATOM   4910  CA  ALA 0 310      -4.410   3.588 -17.003  1.00  0.00      R00  C  
ATOM   4911  C   ALA 0 310      -4.205   4.587 -18.214  1.00  0.00      R00  C  
ATOM   4912  O   ALA 0 310      -4.708   4.432 -19.323  1.00  0.00      R00  O  
ATOM   4913  CB  ALA 0 310      -5.624   3.942 -16.126  1.00  0.00      R00  C  
ATOM   4914  H   ALA 0 310      -3.309   3.961 -15.343  1.00  0.00      R00  H  
ATOM   4915  HA  ALA 0 310      -4.577   2.601 -17.432  1.00  0.00           H  
ATOM   4916  HB1 ALA 0 310      -6.503   4.293 -16.666  1.00  0.00           H  
ATOM   4917  HB2 ALA 0 310      -6.041   3.076 -15.612  1.00  0.00           H  
ATOM   4918  HB3 ALA 0 310      -5.522   4.760 -15.413  1.00  0.00           H  
ATOM   4919  N   PHE 0 311      -3.219   5.455 -18.036  1.00  0.00      R00  N  
ATOM   4920  CA  PHE 0 311      -2.993   6.573 -19.038  1.00  0.00      R00  C  
ATOM   4921  C   PHE 0 311      -2.223   6.156 -20.320  1.00  0.00      R00  C  
ATOM   4922  O   PHE 0 311      -2.064   6.912 -21.260  1.00  0.00      R00  O  
ATOM   4923  CB  PHE 0 311      -2.309   7.749 -18.235  1.00  0.00      R00  C  
ATOM   4924  CG  PHE 0 311      -3.213   8.396 -17.122  1.00  0.00      R00  C  
ATOM   4925  CD1 PHE 0 311      -4.072   9.474 -17.508  1.00  0.00      R00  C  
ATOM   4926  CD2 PHE 0 311      -3.335   7.896 -15.847  1.00  0.00      R00  C  
ATOM   4927  CE1 PHE 0 311      -4.908  10.093 -16.592  1.00  0.00      R00  C  
ATOM   4928  CE2 PHE 0 311      -4.133   8.586 -14.866  1.00  0.00      R00  C  
ATOM   4929  CZ  PHE 0 311      -4.958   9.654 -15.298  1.00  0.00      R00  C  
ATOM   4930  H   PHE 0 311      -2.603   5.456 -17.236  1.00  0.00      R00  H  
ATOM   4931  HA  PHE 0 311      -3.963   6.912 -19.401  1.00  0.00           H  
ATOM   4932  HB3 PHE 0 311      -2.055   8.525 -18.956  1.00  0.00           H  
ATOM   4933  HB2 PHE 0 311      -1.413   7.279 -17.830  1.00  0.00           H  
ATOM   4934  HD1 PHE 0 311      -4.105   9.823 -18.529  1.00  0.00           H  
ATOM   4935  HD2 PHE 0 311      -2.743   7.018 -15.638  1.00  0.00           H  
ATOM   4936  HE1 PHE 0 311      -5.566  10.919 -16.818  1.00  0.00           H
[truncated: 19,518 more chars]
