# Supplementary material for: Discovering allatostatin type-C receptor specific agonists
Source: Nat Commun. 2024 May 10;15:3965. doi: 10.1038/s41467-024-48156-w (PMC11087482; doi:10.1038/s41467-024-48156-w)
Supplement: Supplementary file 5 — Source Data [file 41467_2024_48156_MOESM5_ESM.zip › source-data/Source_Data/representative_V029-3547_frame525.pdb]

REMARK   4      COMPLIES WITH FORMAT V. 3.0, 1-DEC-2006
REMARK 888
REMARK 888 WRITTEN BY MAESTRO (A PRODUCT OF SCHRODINGER, LLC)
TITLE     rep_525
MODEL        1
ATOM      1  N   MET 0   1       8.241  28.734  18.522  1.00  0.00      R00  N1+
ATOM      2  CA  MET 0   1       9.652  28.910  18.139  1.00  0.00      R00  C  
ATOM      3  C   MET 0   1      10.213  30.135  18.973  1.00  0.00      R00  C  
ATOM      4  O   MET 0   1       9.407  30.810  19.652  1.00  0.00      R00  O  
ATOM      5  CB  MET 0   1       9.825  28.999  16.615  1.00  0.00      R00  C  
ATOM      6  CG  MET 0   1       9.257  30.232  15.868  1.00  0.00      R00  C  
ATOM      7  SD  MET 0   1      10.471  30.804  14.663  1.00  0.00      R00  S  
ATOM      8  CE  MET 0   1      10.447  29.511  13.338  1.00  0.00      R00  C  
ATOM      9  H   MET 0   1       8.153  28.421  19.479  1.00  0.00      R00  H  
ATOM     10  H1  MET 0   1       7.717  29.591  18.420  1.00  0.00           H  
ATOM     11  H2  MET 0   1       7.833  28.060  17.890  1.00  0.00           H  
ATOM     12  HA  MET 0   1      10.147  27.976  18.407  1.00  0.00           H  
ATOM     13  HB3 MET 0   1       9.336  28.173  16.098  1.00  0.00           H  
ATOM     14  HB2 MET 0   1      10.835  28.952  16.208  1.00  0.00           H  
ATOM     15  HG3 MET 0   1       9.014  30.996  16.607  1.00  0.00           H  
ATOM     16  HG2 MET 0   1       8.307  30.037  15.370  1.00  0.00           H  
ATOM     17  HE1 MET 0   1       9.477  29.254  12.912  1.00  0.00           H  
ATOM     18  HE2 MET 0   1      11.193  29.773  12.588  1.00  0.00           H  
ATOM     19  HE3 MET 0   1      10.822  28.557  13.708  1.00  0.00           H  
ATOM     20  N   GLU 0   2      11.482  30.462  18.747  1.00  0.00      R00  N  
ATOM     21  CA  GLU 0   2      12.252  31.531  19.354  1.00  0.00      R00  C  
ATOM     22  C   GLU 0   2      11.542  32.874  19.015  1.00  0.00      R00  C  
ATOM     23  O   GLU 0   2      11.065  33.086  17.921  1.00  0.00      R00  O  
ATOM     24  CB  GLU 0   2      13.764  31.560  18.809  1.00  0.00      R00  C  
ATOM     25  CG  GLU 0   2      14.555  32.680  19.537  1.00  0.00      R00  C  
ATOM     26  CD  GLU 0   2      14.643  32.427  21.063  1.00  0.00      R00  C  
ATOM     27  OE1 GLU 0   2      15.517  31.627  21.397  1.00  0.00      R00  O  
ATOM     28  OE2 GLU 0   2      13.821  32.895  21.871  1.00  0.00      R00  O1-
ATOM     29  H   GLU 0   2      11.978  29.869  18.097  1.00  0.00      R00  H  
ATOM     30  HA  GLU 0   2      12.308  31.260  20.409  1.00  0.00           H  
ATOM     31  HB3 GLU 0   2      13.648  31.734  17.740  1.00  0.00           H  
ATOM     32  HB2 GLU 0   2      14.248  30.593  18.952  1.00  0.00           H  
ATOM     33  HG3 GLU 0   2      14.063  33.603  19.229  1.00  0.00           H  
ATOM     34  HG2 GLU 0   2      15.560  32.626  19.120  1.00  0.00           H  
ATOM     35  N   LEU 0   3      11.512  33.702  20.046  1.00  0.00      R00  N  
ATOM     36  CA  LEU 0   3      10.951  35.059  20.114  1.00  0.00      R00  C  
ATOM     37  C   LEU 0   3      12.008  36.050  19.690  1.00  0.00      R00  C  
ATOM     38  O   LEU 0   3      12.955  36.294  20.504  1.00  0.00      R00  O  
ATOM     39  CB  LEU 0   3      10.353  35.358  21.476  1.00  0.00      R00  C  
ATOM     40  CG  LEU 0   3       9.006  34.619  21.848  1.00  0.00      R00  C  
ATOM     41  CD1 LEU 0   3       8.277  35.311  22.951  1.00  0.00      R00  C  
ATOM     42  CD2 LEU 0   3       8.074  34.072  20.675  1.00  0.00      R00  C  
ATOM     43  H   LEU 0   3      11.971  33.490  20.921  1.00  0.00      R00  H  
ATOM     44  HA  LEU 0   3      10.215  35.194  19.322  1.00  0.00           H  
ATOM     45  HB3 LEU 0   3      10.318  36.443  21.575  1.00  0.00           H  
ATOM     46  HB2 LEU 0   3      11.113  35.178  22.236  1.00  0.00           H  
ATOM     47  HG  LEU 0   3       9.236  33.683  22.357  1.00  0.00           H  
ATOM     48 HD11 LEU 0   3       7.547  35.949  22.455  1.00  0.00           H  
ATOM     49 HD12 LEU 0   3       7.807  34.689  23.713  1.00  0.00           H  
ATOM     50 HD13 LEU 0   3       8.949  35.998  23.466  1.00  0.00           H  
ATOM     51 HD21 LEU 0   3       8.187  34.562  19.708  1.00  0.00           H  
ATOM     52 HD22 LEU 0   3       8.456  33.068  20.488  1.00  0.00           H  
ATOM     53 HD23 LEU 0   3       7.012  34.035  20.919  1.00  0.00           H  
ATOM     54  N   GLU 0   4      12.099  36.374  18.349  1.00  0.00      R00  N  
ATOM     55  CA  GLU 0   4      12.963  37.395  17.707  1.00  0.00      R00  C  
ATOM     56  C   GLU 0   4      12.056  38.145  16.768  1.00  0.00      R00  C  
ATOM     57  O   GLU 0   4      11.059  37.550  16.328  1.00  0.00      R00  O  
ATOM     58  CB  GLU 0   4      14.085  36.655  17.092  1.00  0.00      R00  C  
ATOM     59  CG  GLU 0   4      15.245  37.452  16.562  1.00  0.00      R00  C  
ATOM     60  CD  GLU 0   4      15.815  38.349  17.611  1.00  0.00      R00  C  
ATOM     61  OE1 GLU 0   4      16.592  37.850  18.424  1.00  0.00      R00  O  
ATOM     62  OE2 GLU 0   4      15.634  39.577  17.405  1.00  0.00      R00  O1-
ATOM     63  H   GLU 0   4      11.406  35.907  17.782  1.00  0.00      R00  H  
ATOM     64  HA  GLU 0   4      13.353  38.053  18.483  1.00  0.00           H  
ATOM     65  HB3 GLU 0   4      13.706  35.990  16.316  1.00  0.00           H  
ATOM     66  HB2 GLU 0   4      14.558  35.909  17.730  1.00  0.00           H  
ATOM     67  HG3 GLU 0   4      14.948  38.150  15.779  1.00  0.00           H  
ATOM     68  HG2 GLU 0   4      16.065  36.821  16.221  1.00  0.00           H  
ATOM     69  N   ASP 0   5      12.338  39.438  16.478  1.00  0.00      R00  N  
ATOM     70  CA  ASP 0   5      11.498  40.452  15.900  1.00  0.00      R00  C  
ATOM     71  C   ASP 0   5      12.098  40.996  14.656  1.00  0.00      R00  C  
ATOM     72  O   ASP 0   5      13.267  40.707  14.451  1.00  0.00      R00  O  
ATOM     73  CB  ASP 0   5      11.217  41.586  16.874  1.00  0.00      R00  C  
ATOM     74  CG  ASP 0   5      12.367  42.293  17.485  1.00  0.00      R00  C  
ATOM     75  OD1 ASP 0   5      13.563  42.056  17.268  1.00  0.00      R00  O  
ATOM     76  OD2 ASP 0   5      12.103  43.209  18.285  1.00  0.00      R00  O1-
ATOM     77  H   ASP 0   5      13.242  39.819  16.716  1.00  0.00      R00  H  
ATOM     78  HA  ASP 0   5      10.532  40.060  15.583  1.00  0.00           H  
ATOM     79  HB3 ASP 0   5      10.649  41.144  17.692  1.00  0.00           H  
ATOM     80  HB2 ASP 0   5      10.632  42.351  16.365  1.00  0.00           H  
ATOM     81  N   VAL 0   6      11.332  41.701  13.818  1.00  0.00      R00  N  
ATOM     82  CA  VAL 0   6      11.949  42.514  12.778  1.00  0.00      R00  C  
ATOM     83  C   VAL 0   6      11.586  44.016  13.050  1.00  0.00      R00  C  
ATOM     84  O   VAL 0   6      10.857  44.627  12.319  1.00  0.00      R00  O  
ATOM     85  CB  VAL 0   6      11.395  42.113  11.409  1.00  0.00      R00  C  
ATOM     86  CG1 VAL 0   6      12.121  40.845  10.942  1.00  0.00      R00  C  
ATOM     87  CG2 VAL 0   6       9.895  41.819  11.276  1.00  0.00      R00  C  
ATOM     88  H   VAL 0   6      10.327  41.787  13.868  1.00  0.00      R00  H  
ATOM     89  HA  VAL 0   6      13.034  42.434  12.841  1.00  0.00           H  
ATOM     90  HB  VAL 0   6      11.657  42.948  10.759  1.00  0.00           H  
ATOM     91 HG11 VAL 0   6      11.813  39.914  11.419  1.00  0.00           H  
ATOM     92 HG12 VAL 0   6      12.022  40.790   9.858  1.00  0.00           H  
ATOM     93 HG13 VAL 0   6      13.182  40.918  11.181  1.00  0.00           H  
ATOM     94 HG21 VAL 0   6       9.244  42.569  11.725  1.00  0.00           H  
ATOM     95 HG22 VAL 0   6       9.531  41.806  10.249  1.00  0.00           H  
ATOM     96 HG23 VAL 0   6       9.617  40.945  11.866  1.00  0.00           H  
ATOM     97  N   GLU 0   7      11.959  44.540  14.283  1.00  0.00      R00  N  
ATOM     98  CA  GLU 0   7      11.448  45.752  14.933  1.00  0.00      R00  C  
ATOM     99  C   GLU 0   7       9.866  45.723  14.999  1.00  0.00      R00  C  
ATOM    100  O   GLU 0   7       9.337  45.647  16.115  1.00  0.00      R00  O  
ATOM    101  CB  GLU 0   7      11.996  47.065  14.307  1.00  0.00      R00  C  
ATOM    102  CG  GLU 0   7      13.490  47.457  14.576  1.00  0.00      R00  C  
ATOM    103  CD  GLU 0   7      13.878  47.265  16.050  1.00  0.00      R00  C  
ATOM    104  OE1 GLU 0   7      14.835  46.527  16.395  1.00  0.00      R00  O  
ATOM    105  OE2 GLU 0   7      13.171  47.885  16.925  1.00  0.00      R00  O1-
ATOM    106  H   GLU 0   7      12.535  43.979  14.895  1.00  0.00      R00  H  
ATOM    107  HA  GLU 0   7      11.773  45.567  15.957  1.00  0.00           H  
ATOM    108  HB3 GLU 0   7      11.219  47.805  14.499  1.00  0.00           H  
ATOM    109  HB2 GLU 0   7      11.886  46.998  13.224  1.00  0.00           H  
ATOM    110  HG3 GLU 0   7      13.795  48.492  14.418  1.00  0.00           H  
ATOM    111  HG2 GLU 0   7      14.202  46.824  14.047  1.00  0.00           H  
ATOM    112  N   MET 0   8       9.162  46.024  13.925  1.00  0.00      R00  N  
ATOM    113  CA  MET 0   8       7.794  46.452  13.950  1.00  0.00      R00  C  
ATOM    114  C   MET 0   8       6.723  45.333  14.125  1.00  0.00      R00  C  
ATOM    115  O   MET 0   8       5.521  45.599  14.315  1.00  0.00      R00  O  
ATOM    116  CB  MET 0   8       7.500  47.195  12.676  1.00  0.00      R00  C  
ATOM    117  CG  MET 0   8       7.473  46.378  11.325  1.00  0.00      R00  C  
ATOM    118  SD  MET 0   8       7.018  47.359   9.894  1.00  0.00      R00  S  
ATOM    119  CE  MET 0   8       5.349  47.849   9.984  1.00  0.00      R00  C  
ATOM    120  H   MET 0   8       9.614  46.089  13.025  1.00  0.00      R00  H  
ATOM    121  HA  MET 0   8       7.550  47.077  14.809  1.00  0.00           H  
ATOM    122  HB3 MET 0   8       8.179  48.040  12.559  1.00  0.00           H  
ATOM    123  HB2 MET 0   8       6.524  47.661  12.815  1.00  0.00           H  
ATOM    124  HG3 MET 0   8       6.690  45.621  11.351  1.00  0.00           H  
ATOM    125  HG2 MET 0   8       8.321  45.698  11.243  1.00  0.00           H  
ATOM    126  HE1 MET 0   8       5.235  48.588   9.191  1.00  0.00           H  
ATOM    127  HE2 MET 0   8       4.777  46.934   9.828  1.00  0.00           H  
ATOM    128  HE3 MET 0   8       5.135  48.304  10.951  1.00  0.00           H  
ATOM    129  N   PHE 0   9       7.128  44.030  14.162  1.00  0.00      R00  N  
ATOM    130  CA  PHE 0   9       6.436  42.818  14.498  1.00  0.00      R00  C  
ATOM    131  C   PHE 0   9       7.468  41.691  14.665  1.00  0.00      R00  C  
ATOM    132  O   PHE 0   9       8.696  41.906  14.673  1.00  0.00      R00  O  
ATOM    133  CB  PHE 0   9       5.185  42.510  13.647  1.00  0.00      R00  C  
ATOM    134  CG  PHE 0   9       5.261  42.407  12.141  1.00  0.00      R00  C  
ATOM    135  CD1 PHE 0   9       4.815  43.446  11.339  1.00  0.00      R00  C  
ATOM    136  CD2 PHE 0   9       6.078  41.360  11.621  1.00  0.00      R00  C  
ATOM    137  CE1 PHE 0   9       5.026  43.350   9.993  1.00  0.00      R00  C  
ATOM    138  CE2 PHE 0   9       6.407  41.310  10.279  1.00  0.00      R00  C  
ATOM    139  CZ  PHE 0   9       5.811  42.317   9.503  1.00  0.00      R00  C  
ATOM    140  H   PHE 0   9       8.118  43.855  14.060  1.00  0.00      R00  H  
ATOM    141  HA  PHE 0   9       6.171  42.984  15.542  1.00  0.00           H  
ATOM    142  HB3 PHE 0   9       4.421  43.218  13.969  1.00  0.00           H  
ATOM    143  HB2 PHE 0   9       4.659  41.572  13.822  1.00  0.00           H  
ATOM    144  HD1 PHE 0   9       4.206  44.184  11.841  1.00  0.00           H  
ATOM    145  HD2 PHE 0   9       6.366  40.548  12.272  1.00  0.00           H  
ATOM    146  HE1 PHE 0   9       4.749  44.128   9.297  1.00  0.00           H  
ATOM    147  HE2 PHE 0   9       7.023  40.546   9.828  1.00  0.00           H  
ATOM    148  HZ  PHE 0   9       6.066  42.244   8.456  1.00  0.00           H  
ATOM    149  N   GLY 0  10       6.988  40.425  14.746  1.00  0.00      R00  N  
ATOM    150  CA  GLY 0  10       7.829  39.317  15.115  1.00  0.00      R00  C  
ATOM    151  C   GLY 0  10       7.102  38.005  15.086  1.00  0.00      R00  C  
ATOM    152  O   GLY 0  10       5.906  37.868  14.779  1.00  0.00      R00  O  
ATOM    153  H   GLY 0  10       6.004  40.218  14.649  1.00  0.00      R00  H  
ATOM    154  HA3 GLY 0  10       8.117  39.392  16.164  1.00  0.00           H  
ATOM    155  HA2 GLY 0  10       8.815  39.367  14.654  1.00  0.00           H  
ATOM    156  N   SER 0  11       7.802  36.926  15.478  1.00  0.00      R00  N  
ATOM    157  CA  SER 0  11       7.297  35.577  15.346  1.00  0.00      R00  C  
ATOM    158  C   SER 0  11       6.095  35.295  16.249  1.00  0.00      R00  C  
ATOM    159  O   SER 0  11       5.103  34.742  15.737  1.00  0.00      R00  O  
ATOM    160  CB  SER 0  11       8.440  34.616  15.641  1.00  0.00      R00  C  
ATOM    161  OG  SER 0  11       9.050  34.817  16.837  1.00  0.00      R00  O  
ATOM    162  H   SER 0  11       8.703  37.005  15.928  1.00  0.00      R00  H  
ATOM    163  HG  SER 0  11       9.658  34.100  17.032  1.00  0.00      R00  H  
ATOM    164  HA  SER 0  11       7.079  35.355  14.302  1.00  0.00           H  
ATOM    165  HB3 SER 0  11       9.281  34.777  14.967  1.00  0.00           H  
ATOM    166  HB2 SER 0  11       8.182  33.558  15.667  1.00  0.00           H  
ATOM    167  N   ASP 0  12       5.966  35.949  17.424  1.00  0.00      R00  N  
ATOM    168  CA  ASP 0  12       4.909  36.047  18.431  1.00  0.00      R00  C  
ATOM    169  C   ASP 0  12       3.723  36.721  17.884  1.00  0.00      R00  C  
ATOM    170  O   ASP 0  12       2.660  36.630  18.545  1.00  0.00      R00  O  
ATOM    171  CB  ASP 0  12       5.350  36.973  19.669  1.00  0.00      R00  C  
ATOM    172  CG  ASP 0  12       6.000  38.372  19.445  1.00  0.00      R00  C  
ATOM    173  OD1 ASP 0  12       6.726  38.531  18.409  1.00  0.00      R00  O  
ATOM    174  OD2 ASP 0  12       5.809  39.224  20.295  1.00  0.00      R00  O1-
ATOM    175  H   ASP 0  12       6.730  36.529  17.741  1.00  0.00      R00  H  
ATOM    176  HA  ASP 0  12       4.711  35.095  18.924  1.00  0.00           H  
ATOM    177  HB3 ASP 0  12       6.252  36.469  20.016  1.00  0.00           H  
ATOM    178  HB2 ASP 0  12       4.616  36.916  20.473  1.00  0.00           H  
ATOM    179  N   ASN 0  13       3.787  37.476  16.795  1.00  0.00      R00  N  
ATOM    180  CA  ASN 0  13       2.585  38.045  16.148  1.00  0.00      R00  C  
ATOM    181  C   ASN 0  13       2.012  36.936  15.308  1.00  0.00      R00  C  
ATOM    182  O   ASN 0  13       0.853  36.554  15.507  1.00  0.00      R00  O  
ATOM    183  CB  ASN 0  13       2.844  39.302  15.225  1.00  0.00      R00  C  
ATOM    184  CG  ASN 0  13       3.257  40.560  16.010  1.00  0.00      R00  C  
ATOM    185  OD1 ASN 0  13       4.435  40.816  16.201  1.00  0.00      R00  O  
ATOM    186  ND2 ASN 0  13       2.297  41.329  16.466  1.00  0.00      R00  N  
ATOM    187  H   ASN 0  13       4.666  37.525  16.299  1.00  0.00      R00  H  
ATOM    188 HD21 ASN 0  13       2.528  42.183  16.954  1.00  0.00      R00  H  
ATOM    189 HD22 ASN 0  13       1.330  41.112  16.270  1.00  0.00      R00  H  
ATOM    190  HA  ASN 0  13       1.899  38.397  16.918  1.00  0.00           H  
ATOM    191  HB3 ASN 0  13       1.920  39.389  14.653  1.00  0.00           H  
ATOM    192  HB2 ASN 0  13       3.514  38.973  14.430  1.00  0.00           H  
ATOM    193  N   ILE 0  14       2.869  36.323  14.477  1.00  0.00      R00  N  
ATOM    194  CA  ILE 0  14       2.580  35.474  13.336  1.00  0.00      R00  C  
ATOM    195  C   ILE 0  14       2.479  34.016  13.730  1.00  0.00      R00  C  
ATOM    196  O   ILE 0  14       1.948  33.260  12.947  1.00  0.00      R00  O  
ATOM    197  CB  ILE 0  14       3.688  35.641  12.185  1.00  0.00      R00  C  
ATOM    198  CG2 ILE 0  14       3.638  34.617  10.994  1.00  0.00      R00  C  
ATOM    199  CG1 ILE 0  14       3.598  37.106  11.686  1.00  0.00      R00  C  
ATOM    200  CD1 ILE 0  14       4.936  37.722  11.248  1.00  0.00      R00  C  
ATOM    201  H   ILE 0  14       3.831  36.629  14.439  1.00  0.00      R00  H  
ATOM    202  HA  ILE 0  14       1.661  35.846  12.884  1.00  0.00           H  
ATOM    203  HB  ILE 0  14       4.626  35.530  12.728  1.00  0.00           H  
ATOM    204 HG21 ILE 0  14       2.644  34.459  10.577  1.00  0.00           H  
ATOM    205 HG22 ILE 0  14       4.297  34.926  10.182  1.00  0.00           H  
ATOM    206 HG23 ILE 0  14       3.966  33.648  11.371  1.00  0.00           H  
ATOM    207 HG13 ILE 0  14       3.016  37.748  12.348  1.00  0.00           H  
ATOM    208 HG12 ILE 0  14       2.884  37.065  10.863  1.00  0.00           H  
ATOM    209 HD11 ILE 0  14       4.658  38.665  10.776  1.00  0.00           H  
ATOM    210 HD12 ILE 0  14       5.555  37.870  12.133  1.00  0.00           H  
ATOM    211 HD13 ILE 0  14       5.433  37.072  10.528  1.00  0.00           H  
ATOM    212  N   SER 0  15       2.860  33.569  14.936  1.00  0.00      R00  N  
ATOM    213  CA  SER 0  15       2.908  32.180  15.519  1.00  0.00      R00  C  
ATOM    214  C   SER 0  15       2.956  32.359  17.050  1.00  0.00      R00  C  
ATOM    215  O   SER 0  15       2.571  33.411  17.623  1.00  0.00      R00  O  
ATOM    216  CB  SER 0  15       4.182  31.393  14.945  1.00  0.00      R00  C  
ATOM    217  OG  SER 0  15       5.349  31.968  15.410  1.00  0.00      R00  O  
ATOM    218  H   SER 0  15       3.199  34.319  15.520  1.00  0.00      R00  H  
ATOM    219  HG  SER 0  15       5.304  32.926  15.458  1.00  0.00      R00  H  
ATOM    220  HA  SER 0  15       1.981  31.655  15.286  1.00  0.00           H  
ATOM    221  HB3 SER 0  15       4.274  31.412  13.859  1.00  0.00           H  
ATOM    222  HB2 SER 0  15       4.253  30.339  15.213  1.00  0.00           H  
ATOM    223  N   TYR 0  16       3.285  31.287  17.805  1.00  0.00      R00  N  
ATOM    224  CA  TYR 0  16       3.166  31.187  19.247  1.00  0.00      R00  C  
ATOM    225  C   TYR 0  16       3.954  32.240  19.977  1.00  0.00      R00  C  
ATOM    226  O   TYR 0  16       5.210  32.138  19.943  1.00  0.00      R00  O  
ATOM    227  CB  TYR 0  16       3.571  29.738  19.639  1.00  0.00      R00  C  
ATOM    228  CG  TYR 0  16       2.760  28.612  18.963  1.00  0.00      R00  C  
ATOM    229  CD1 TYR 0  16       1.616  28.254  19.639  1.00  0.00      R00  C  
ATOM    230  CE1 TYR 0  16       0.777  27.266  19.060  1.00  0.00      R00  C  
ATOM    231  CD2 TYR 0  16       3.113  27.981  17.746  1.00  0.00      R00  C  
ATOM    232  CE2 TYR 0  16       2.348  26.908  17.278  1.00  0.00      R00  C  
ATOM    233  CZ  TYR 0  16       1.164  26.573  17.928  1.00  0.00      R00  C  
ATOM    234  OH  TYR 0  16       0.332  25.697  17.350  1.00  0.00      R00  O  
ATOM    235  H   TYR 0  16       3.708  30.465  17.398  1.00  0.00      R00  H  
ATOM    236  HH  TYR 0  16      -0.537  25.813  17.742  1.00  0.00      R00  H  
ATOM    237  HA  TYR 0  16       2.112  31.296  19.498  1.00  0.00           H  
ATOM    238  HB3 TYR 0  16       3.458  29.677  20.721  1.00  0.00           H  
ATOM    239  HB2 TYR 0  16       4.634  29.569  19.468  1.00  0.00           H  
ATOM    240  HD1 TYR 0  16       1.310  28.540  20.634  1.00  0.00           H  
ATOM    241  HE1 TYR 0  16      -0.166  27.134  19.571  1.00  0.00           H  
ATOM    242  HD2 TYR 0  16       3.882  28.304  17.059  1.00  0.00           H  
ATOM    243  HE2 TYR 0  16       2.660  26.436  16.358  1.00  0.00           H  
ATOM    244  N   ASP 0  17       3.266  32.988  20.799  1.00  0.00      R00  N  
ATOM    245  CA  ASP 0  17       3.696  33.957  21.789  1.00  0.00      R00  C  
ATOM    246  C   ASP 0  17       4.135  33.236  23.106  1.00  0.00      R00  C  
ATOM    247  O   ASP 0  17       5.030  33.713  23.851  1.00  0.00      R00  O  
ATOM    248  CB  ASP 0  17       2.754  35.112  22.047  1.00  0.00      R00  C  
ATOM    249  CG  ASP 0  17       1.331  34.660  22.415  1.00  0.00      R00  C  
ATOM    250  OD1 ASP 0  17       0.935  33.588  21.914  1.00  0.00      R00  O  
ATOM    251  OD2 ASP 0  17       0.731  35.399  23.179  1.00  0.00      R00  O1-
ATOM    252  H   ASP 0  17       2.281  32.773  20.731  1.00  0.00      R00  H  
ATOM    253  HA  ASP 0  17       4.617  34.406  21.419  1.00  0.00           H  
ATOM    254  HB3 ASP 0  17       2.704  35.656  21.104  1.00  0.00           H  
ATOM    255  HB2 ASP 0  17       3.123  35.733  22.863  1.00  0.00           H  
ATOM    256  N   TYR 0  18       3.396  32.193  23.363  1.00  0.00      R00  N  
ATOM    257  CA  TYR 0  18       3.611  31.268  24.484  1.00  0.00      R00  C  
ATOM    258  C   TYR 0  18       3.915  29.977  23.815  1.00  0.00      R00  C  
ATOM    259  O   TYR 0  18       3.001  29.304  23.332  1.00  0.00      R00  O  
ATOM    260  CB  TYR 0  18       2.243  31.272  25.250  1.00  0.00      R00  C  
ATOM    261  CG  TYR 0  18       2.269  30.330  26.389  1.00  0.00      R00  C  
ATOM    262  CD1 TYR 0  18       1.916  28.942  26.182  1.00  0.00      R00  C  
ATOM    263  CE1 TYR 0  18       1.854  28.047  27.266  1.00  0.00      R00  C  
ATOM    264  CD2 TYR 0  18       2.509  30.784  27.692  1.00  0.00      R00  C  
ATOM    265  CE2 TYR 0  18       2.264  29.917  28.817  1.00  0.00      R00  C  
ATOM    266  CZ  TYR 0  18       2.033  28.577  28.609  1.00  0.00      R00  C  
ATOM    267  OH  TYR 0  18       2.135  27.729  29.705  1.00  0.00      R00  O  
ATOM    268  H   TYR 0  18       2.615  31.890  22.798  1.00  0.00      R00  H  
ATOM    269  HH  TYR 0  18       1.950  26.799  29.555  1.00  0.00      R00  H  
ATOM    270  HA  TYR 0  18       4.449  31.466  25.152  1.00  0.00           H  
ATOM    271  HB3 TYR 0  18       1.449  31.181  24.508  1.00  0.00           H  
ATOM    272  HB2 TYR 0  18       1.979  32.233  25.692  1.00  0.00           H  
ATOM    273  HD1 TYR 0  18       1.746  28.641  25.159  1.00  0.00           H  
ATOM    274  HE1 TYR 0  18       1.571  27.017  27.105  1.00  0.00           H  
ATOM    275  HD2 TYR 0  18       2.728  31.791  28.018  1.00  0.00           H  
ATOM    276  HE2 TYR 0  18       2.388  30.446  29.751  1.00  0.00           H  
ATOM    277  N   ASN 0  19       5.225  29.618  23.921  1.00  0.00      R00  N  
ATOM    278  CA  ASN 0  19       5.665  28.260  23.431  1.00  0.00      R00  C  
ATOM    279  C   ASN 0  19       5.359  27.254  24.557  1.00  0.00      R00  C  
ATOM    280  O   ASN 0  19       5.473  27.553  25.778  1.00  0.00      R00  O  
ATOM    281  CB  ASN 0  19       7.215  28.314  23.241  1.00  0.00      R00  C  
ATOM    282  CG  ASN 0  19       7.587  29.028  21.985  1.00  0.00      R00  C  
ATOM    283  OD1 ASN 0  19       7.041  28.898  20.933  1.00  0.00      R00  O  
ATOM    284  ND2 ASN 0  19       8.576  29.872  22.042  1.00  0.00      R00  N  
ATOM    285  H   ASN 0  19       5.891  30.144  24.468  1.00  0.00      R00  H  
ATOM    286 HD21 ASN 0  19       9.006  30.347  21.262  1.00  0.00      R00  H  
ATOM    287 HD22 ASN 0  19       8.961  30.032  22.962  1.00  0.00      R00  H  
ATOM    288  HA  ASN 0  19       5.090  28.010  22.539  1.00  0.00           H  
ATOM    289  HB3 ASN 0  19       7.722  27.351  23.178  1.00  0.00           H  
ATOM    290  HB2 ASN 0  19       7.640  28.765  24.138  1.00  0.00           H  
ATOM    291  N   GLY 0  20       5.166  25.963  24.145  1.00  0.00      R00  N  
ATOM    292  CA  GLY 0  20       4.927  24.825  24.996  1.00  0.00      R00  C  
ATOM    293  C   GLY 0  20       6.250  23.968  25.124  1.00  0.00      R00  C  
ATOM    294  O   GLY 0  20       7.174  24.212  24.396  1.00  0.00      R00  O  
ATOM    295  H   GLY 0  20       5.142  25.810  23.147  1.00  0.00      R00  H  
ATOM    296  HA3 GLY 0  20       4.119  24.247  24.546  1.00  0.00           H  
ATOM    297  HA2 GLY 0  20       4.495  25.113  25.955  1.00  0.00           H  
ATOM    298  N   THR 0  21       6.270  22.999  26.030  1.00  0.00      R00  N  
ATOM    299  CA  THR 0  21       7.479  22.219  26.441  1.00  0.00      R00  C  
ATOM    300  C   THR 0  21       7.661  21.029  25.498  1.00  0.00      R00  C  
ATOM    301  O   THR 0  21       8.698  20.388  25.443  1.00  0.00      R00  O  
ATOM    302  CB  THR 0  21       7.337  21.672  27.838  1.00  0.00      R00  C  
ATOM    303  OG1 THR 0  21       6.139  20.938  28.081  1.00  0.00      R00  O  
ATOM    304  CG2 THR 0  21       7.348  22.792  28.940  1.00  0.00      R00  C  
ATOM    305  H   THR 0  21       5.500  22.835  26.663  1.00  0.00      R00  H  
ATOM    306  HG1 THR 0  21       6.181  20.082  27.648  1.00  0.00      R00  H  
ATOM    307  HA  THR 0  21       8.354  22.868  26.397  1.00  0.00           H  
ATOM    308  HB  THR 0  21       8.168  20.999  28.053  1.00  0.00           H  
ATOM    309 HG21 THR 0  21       8.241  23.403  28.806  1.00  0.00           H  
ATOM    310 HG22 THR 0  21       6.476  23.443  28.881  1.00  0.00           H  
ATOM    311 HG23 THR 0  21       7.411  22.321  29.920  1.00  0.00           H  
ATOM    312  N   VAL 0  22       6.594  20.700  24.719  1.00  0.00      R00  N  
ATOM    313  CA  VAL 0  22       6.662  19.693  23.616  1.00  0.00      R00  C  
ATOM    314  C   VAL 0  22       7.655  19.956  22.456  1.00  0.00      R00  C  
ATOM    315  O   VAL 0  22       8.261  21.036  22.526  1.00  0.00      R00  O  
ATOM    316  CB  VAL 0  22       5.255  19.632  22.984  1.00  0.00      R00  C  
ATOM    317  CG1 VAL 0  22       4.330  18.928  23.998  1.00  0.00      R00  C  
ATOM    318  CG2 VAL 0  22       4.672  20.973  22.451  1.00  0.00      R00  C  
ATOM    319  H   VAL 0  22       5.938  21.445  24.533  1.00  0.00      R00  H  
ATOM    320  HA  VAL 0  22       6.952  18.725  24.024  1.00  0.00           H  
ATOM    321  HB  VAL 0  22       5.339  18.953  22.135  1.00  0.00           H  
ATOM    322 HG11 VAL 0  22       3.416  18.533  23.553  1.00  0.00           H  
ATOM    323 HG12 VAL 0  22       4.839  18.161  24.581  1.00  0.00           H  
ATOM    324 HG13 VAL 0  22       3.967  19.661  24.718  1.00  0.00           H  
ATOM    325 HG21 VAL 0  22       3.668  20.726  22.107  1.00  0.00           H  
ATOM    326 HG22 VAL 0  22       4.794  21.746  23.210  1.00  0.00           H  
ATOM    327 HG23 VAL 0  22       5.299  21.210  21.591  1.00  0.00           H  
ATOM    328  N   ASN 0  23       7.941  18.960  21.582  1.00  0.00      R00  N  
ATOM    329  CA  ASN 0  23       8.821  19.046  20.453  1.00  0.00      R00  C  
ATOM    330  C   ASN 0  23       8.230  19.920  19.338  1.00  0.00      R00  C  
ATOM    331  O   ASN 0  23       7.076  19.766  18.973  1.00  0.00      R00  O  
ATOM    332  CB  ASN 0  23       8.981  17.631  19.890  1.00  0.00      R00  C  
ATOM    333  CG  ASN 0  23       9.865  16.760  20.732  1.00  0.00      R00  C  
ATOM    334  OD1 ASN 0  23      10.896  17.203  21.260  1.00  0.00      R00  O  
ATOM    335  ND2 ASN 0  23       9.456  15.525  20.948  1.00  0.00      R00  N  
ATOM    336  H   ASN 0  23       7.472  18.079  21.738  1.00  0.00      R00  H  
ATOM    337 HD21 ASN 0  23       9.976  14.907  21.556  1.00  0.00      R00  H  
ATOM    338 HD22 ASN 0  23       8.645  15.059  20.568  1.00  0.00      R00  H  
ATOM    339  HA  ASN 0  23       9.777  19.436  20.803  1.00  0.00           H  
ATOM    340  HB3 ASN 0  23       9.469  17.794  18.929  1.00  0.00           H  
ATOM    341  HB2 ASN 0  23       8.040  17.134  19.657  1.00  0.00           H  
ATOM    342  N   GLY 0  24       9.077  20.742  18.732  1.00  0.00      R00  N  
ATOM    343  CA  GLY 0  24       8.685  21.866  17.863  1.00  0.00      R00  C  
ATOM    344  C   GLY 0  24       7.893  22.940  18.498  1.00  0.00      R00  C  
ATOM    345  O   GLY 0  24       7.315  23.849  17.882  1.00  0.00      R00  O  
ATOM    346  H   GLY 0  24       9.957  20.781  19.225  1.00  0.00      R00  H  
ATOM    347  HA3 GLY 0  24       8.159  21.413  17.023  1.00  0.00           H  
ATOM    348  HA2 GLY 0  24       9.610  22.322  17.510  1.00  0.00           H  
ATOM    349  N   THR 0  25       7.852  22.983  19.868  1.00  0.00      R00  N  
ATOM    350  CA  THR 0  25       7.336  24.036  20.754  1.00  0.00      R00  C  
ATOM    351  C   THR 0  25       5.858  24.444  20.710  1.00  0.00      R00  C  
ATOM    352  O   THR 0  25       5.467  25.439  21.311  1.00  0.00      R00  O  
ATOM    353  CB  THR 0  25       8.231  25.315  20.740  1.00  0.00      R00  C  
ATOM    354  OG1 THR 0  25       8.120  26.091  19.591  1.00  0.00      R00  O  
ATOM    355  CG2 THR 0  25       9.693  24.999  20.894  1.00  0.00      R00  C  
ATOM    356  H   THR 0  25       8.360  22.207  20.269  1.00  0.00      R00  H  
ATOM    357  HG1 THR 0  25       8.366  25.494  18.881  1.00  0.00      R00  H  
ATOM    358  HA  THR 0  25       7.421  23.530  21.716  1.00  0.00           H  
ATOM    359  HB  THR 0  25       7.904  25.941  21.570  1.00  0.00           H  
ATOM    360 HG21 THR 0  25      10.203  24.552  20.041  1.00  0.00           H  
ATOM    361 HG22 THR 0  25      10.311  25.850  21.180  1.00  0.00           H  
ATOM    362 HG23 THR 0  25       9.847  24.317  21.731  1.00  0.00           H  
ATOM    363  N   TYR 0  26       5.081  23.739  20.006  1.00  0.00      R00  N  
ATOM    364  CA  TYR 0  26       3.674  23.998  19.726  1.00  0.00      R00  C  
ATOM    365  C   TYR 0  26       2.684  23.907  20.975  1.00  0.00      R00  C  
ATOM    366  O   TYR 0  26       3.168  23.523  22.047  1.00  0.00      R00  O  
ATOM    367  CB  TYR 0  26       3.042  22.991  18.689  1.00  0.00      R00  C  
ATOM    368  CG  TYR 0  26       3.966  22.667  17.580  1.00  0.00      R00  C  
ATOM    369  CD1 TYR 0  26       4.382  23.661  16.661  1.00  0.00      R00  C  
ATOM    370  CE1 TYR 0  26       5.267  23.379  15.571  1.00  0.00      R00  C  
ATOM    371  CD2 TYR 0  26       4.477  21.361  17.457  1.00  0.00      R00  C  
ATOM    372  CE2 TYR 0  26       5.497  21.090  16.454  1.00  0.00      R00  C  
ATOM    373  CZ  TYR 0  26       5.852  22.082  15.524  1.00  0.00      R00  C  
ATOM    374  OH  TYR 0  26       6.695  21.730  14.537  1.00  0.00      R00  O  
ATOM    375  H   TYR 0  26       5.555  23.025  19.472  1.00  0.00      R00  H  
ATOM    376  HH  TYR 0  26       7.151  20.915  14.758  1.00  0.00      R00  H  
ATOM    377  HA  TYR 0  26       3.629  25.023  19.357  1.00  0.00           H  
ATOM    378  HB3 TYR 0  26       2.207  23.528  18.240  1.00  0.00           H  
ATOM    379  HB2 TYR 0  26       2.894  22.051  19.220  1.00  0.00           H  
ATOM    380  HD1 TYR 0  26       4.056  24.662  16.902  1.00  0.00           H  
ATOM    381  HE1 TYR 0  26       5.526  24.177  14.890  1.00  0.00           H  
ATOM    382  HD2 TYR 0  26       4.233  20.662  18.243  1.00  0.00           H  
ATOM    383  HE2 TYR 0  26       5.942  20.106  16.468  1.00  0.00           H  
ATOM    384  N   GLU 0  27       1.408  24.364  20.801  1.00  0.00      R00  N  
ATOM    385  CA  GLU 0  27       0.402  24.550  21.794  1.00  0.00      R00  C  
ATOM    386  C   GLU 0  27      -0.931  24.571  21.010  1.00  0.00      R00  C  
ATOM    387  O   GLU 0  27      -0.949  24.888  19.832  1.00  0.00      R00  O  
ATOM    388  CB  GLU 0  27       0.632  25.869  22.552  1.00  0.00      R00  C  
ATOM    389  CG  GLU 0  27       1.426  25.700  23.814  1.00  0.00      R00  C  
ATOM    390  CD  GLU 0  27       0.529  25.058  24.892  1.00  0.00      R00  C  
ATOM    391  OE1 GLU 0  27      -0.341  25.710  25.520  1.00  0.00      R00  O  
ATOM    392  OE2 GLU 0  27       0.756  23.866  25.173  1.00  0.00      R00  O1-
ATOM    393  H   GLU 0  27       1.182  24.609  19.848  1.00  0.00      R00  H  
ATOM    394  HA  GLU 0  27       0.488  23.669  22.430  1.00  0.00           H  
ATOM    395  HB3 GLU 0  27      -0.292  26.438  22.655  1.00  0.00           H  
ATOM    396  HB2 GLU 0  27       1.224  26.503  21.892  1.00  0.00           H  
ATOM    397  HG3 GLU 0  27       1.762  26.676  24.166  1.00  0.00           H  
ATOM    398  HG2 GLU 0  27       2.285  25.065  23.596  1.00  0.00           H  
ATOM    399  N   ARG 0  28      -2.015  24.160  21.694  1.00  0.00      R00  N  
ATOM    400  CA  ARG 0  28      -3.392  24.216  21.102  1.00  0.00      R00  C  
ATOM    401  C   ARG 0  28      -3.499  23.210  19.999  1.00  0.00      R00  C  
ATOM    402  O   ARG 0  28      -4.048  23.532  18.913  1.00  0.00      R00  O  
ATOM    403  CB  ARG 0  28      -3.863  25.661  20.734  1.00  0.00      R00  C  
ATOM    404  CG  ARG 0  28      -4.144  26.496  21.946  1.00  0.00      R00  C  
ATOM    405  CD  ARG 0  28      -4.947  27.821  21.757  1.00  0.00      R00  C  
ATOM    406  NE  ARG 0  28      -4.629  28.471  20.466  1.00  0.00      R00  N  
ATOM    407  CZ  ARG 0  28      -5.351  28.398  19.321  1.00  0.00      R00  C  
ATOM    408  NH1 ARG 0  28      -6.575  27.829  19.303  1.00  0.00      R00  N  
ATOM    409  NH2 ARG 0  28      -4.792  28.796  18.171  1.00  0.00      R00  N1+
ATOM    410  H   ARG 0  28      -1.912  24.015  22.688  1.00  0.00      R00  H  
ATOM    411  HE  ARG 0  28      -3.703  28.866  20.394  1.00  0.00      R00  H  
ATOM    412 HH11 ARG 0  28      -7.200  27.520  18.572  1.00  0.00      R00  H  
ATOM    413 HH12 ARG 0  28      -7.004  27.640  20.197  1.00  0.00      R00  H  
ATOM    414 HH21 ARG 0  28      -5.309  28.739  17.306  1.00  0.00      R00  H  
ATOM    415 HH22 ARG 0  28      -3.912  29.291  18.139  1.00  0.00      R00  H  
ATOM    416  HA  ARG 0  28      -4.009  23.945  21.959  1.00  0.00           H  
ATOM    417  HB3 ARG 0  28      -4.880  25.460  20.396  1.00  0.00           H  
ATOM    418  HB2 ARG 0  28      -3.218  26.085  19.964  1.00  0.00           H  
ATOM    419  HG3 ARG 0  28      -3.288  26.926  22.466  1.00  0.00           H  
ATOM    420  HG2 ARG 0  28      -4.630  25.870  22.695  1.00  0.00           H  
ATOM    421  HD3 ARG 0  28      -4.456  28.473  22.480  1.00  0.00           H  
ATOM    422  HD2 ARG 0  28      -6.014  27.686  21.932  1.00  0.00           H  
ATOM    423  N   CYS 0  29      -2.839  22.094  20.199  1.00  0.00      R00  N  
ATOM    424  CA  CYS 0  29      -2.352  21.168  19.173  1.00  0.00      R00  C  
ATOM    425  C   CYS 0  29      -3.483  20.418  18.322  1.00  0.00      R00  C  
ATOM    426  O   CYS 0  29      -3.302  20.316  17.085  1.00  0.00      R00  O  
ATOM    427  CB  CYS 0  29      -1.254  20.230  19.562  1.00  0.00      R00  C  
ATOM    428  SG  CYS 0  29       0.223  21.156  20.065  1.00  0.00      R00  S  
ATOM    429  H   CYS 0  29      -2.392  21.966  21.096  1.00  0.00      R00  H  
ATOM    430  HA  CYS 0  29      -1.949  21.930  18.506  1.00  0.00           H  
ATOM    431  HB3 CYS 0  29      -1.034  19.593  18.706  1.00  0.00           H  
ATOM    432  HB2 CYS 0  29      -1.641  19.583  20.350  1.00  0.00           H  
ATOM    433  HG  CYS 0  29       0.368  21.845  18.930  1.00  0.00           H  
ATOM    434  N   PRO 0  30      -4.653  20.080  19.002  1.00  0.00      R00  N  
ATOM    435  CA  PRO 0  30      -5.901  19.698  18.283  1.00  0.00      R00  C  
ATOM    436  C   PRO 0  30      -6.621  20.750  17.408  1.00  0.00      R00  C  
ATOM    437  O   PRO 0  30      -7.273  20.526  16.407  1.00  0.00      R00  O  
ATOM    438  CD  PRO 0  30      -4.810  19.773  20.418  1.00  0.00      R00  C  
ATOM    439  CB  PRO 0  30      -6.833  19.112  19.345  1.00  0.00      R00  C  
ATOM    440  CG  PRO 0  30      -5.916  18.714  20.398  1.00  0.00      R00  C  
ATOM    441  HD2 PRO 0  30      -5.119  20.642  20.999  1.00  0.00           H  
ATOM    442  HD3 PRO 0  30      -3.868  19.408  20.827  1.00  0.00           H  
ATOM    443  HA  PRO 0  30      -5.733  18.850  17.620  1.00  0.00           H  
ATOM    444  HB3 PRO 0  30      -7.458  18.287  19.005  1.00  0.00           H  
ATOM    445  HB2 PRO 0  30      -7.342  19.957  19.809  1.00  0.00           H  
ATOM    446  HG2 PRO 0  30      -6.339  18.570  21.391  1.00  0.00           H  
ATOM    447  HG3 PRO 0  30      -5.432  17.802  20.048  1.00  0.00           H  
ATOM    448  N   ASN 0  31      -6.579  22.020  17.928  1.00  0.00      R00  N  
ATOM    449  CA  ASN 0  31      -7.142  23.183  17.188  1.00  0.00      R00  C  
ATOM    450  C   ASN 0  31      -6.381  23.412  15.845  1.00  0.00      R00  C  
ATOM    451  O   ASN 0  31      -7.048  23.631  14.786  1.00  0.00      R00  O  
ATOM    452  CB  ASN 0  31      -7.044  24.454  18.085  1.00  0.00      R00  C  
ATOM    453  CG  ASN 0  31      -7.672  24.496  19.535  1.00  0.00      R00  C  
ATOM    454  OD1 ASN 0  31      -7.535  23.532  20.249  1.00  0.00      R00  O  
ATOM    455  ND2 ASN 0  31      -8.464  25.469  19.934  1.00  0.00      R00  N  
ATOM    456  H   ASN 0  31      -5.963  22.203  18.708  1.00  0.00      R00  H  
ATOM    457 HD21 ASN 0  31      -9.106  25.130  20.636  1.00  0.00      R00  H  
ATOM    458 HD22 ASN 0  31      -8.772  26.179  19.284  1.00  0.00      R00  H  
ATOM    459  HA  ASN 0  31      -8.181  23.092  16.873  1.00  0.00           H  
ATOM    460  HB3 ASN 0  31      -7.380  25.305  17.492  1.00  0.00           H  
ATOM    461  HB2 ASN 0  31      -5.988  24.698  18.197  1.00  0.00           H  
ATOM    462  N   VAL 0  32      -5.006  23.448  15.878  1.00  0.00      R00  N  
ATOM    463  CA  VAL 0  32      -4.191  23.705  14.685  1.00  0.00      R00  C  
ATOM    464  C   VAL 0  32      -3.830  22.466  13.819  1.00  0.00      R00  C  
ATOM    465  O   VAL 0  32      -3.391  22.620  12.677  1.00  0.00      R00  O  
ATOM    466  CB  VAL 0  32      -2.937  24.559  14.980  1.00  0.00      R00  C  
ATOM    467  CG1 VAL 0  32      -3.282  25.861  15.804  1.00  0.00      R00  C  
ATOM    468  CG2 VAL 0  32      -1.750  23.871  15.677  1.00  0.00      R00  C  
ATOM    469  H   VAL 0  32      -4.542  23.572  16.766  1.00  0.00      R00  H  
ATOM    470  HA  VAL 0  32      -4.724  24.262  13.914  1.00  0.00           H  
ATOM    471  HB  VAL 0  32      -2.560  24.892  14.013  1.00  0.00           H  
ATOM    472 HG11 VAL 0  32      -4.165  26.464  15.590  1.00  0.00           H  
ATOM    473 HG12 VAL 0  32      -3.515  25.602  16.837  1.00  0.00           H  
ATOM    474 HG13 VAL 0  32      -2.444  26.555  15.733  1.00  0.00           H  
ATOM    475 HG21 VAL 0  32      -1.790  22.789  15.555  1.00  0.00           H  
ATOM    476 HG22 VAL 0  32      -0.809  24.203  15.240  1.00  0.00           H  
ATOM    477 HG23 VAL 0  32      -1.738  23.909  16.766  1.00  0.00           H  
ATOM    478  N   ASN 0  33      -4.129  21.328  14.464  1.00  0.00      R00  N  
ATOM    479  CA  ASN 0  33      -3.861  19.992  13.925  1.00  0.00      R00  C  
ATOM    480  C   ASN 0  33      -2.426  19.687  13.662  1.00  0.00      R00  C  
ATOM    481  O   ASN 0  33      -2.107  19.016  12.652  1.00  0.00      R00  O  
ATOM    482  CB  ASN 0  33      -4.729  19.604  12.683  1.00  0.00      R00  C  
ATOM    483  CG  ASN 0  33      -6.247  19.434  12.806  1.00  0.00      R00  C  
ATOM    484  OD1 ASN 0  33      -6.716  18.440  13.417  1.00  0.00      R00  O  
ATOM    485  ND2 ASN 0  33      -6.984  20.402  12.274  1.00  0.00      R00  N  
ATOM    486  H   ASN 0  33      -4.569  21.533  15.350  1.00  0.00      R00  H  
ATOM    487 HD21 ASN 0  33      -7.949  20.191  12.484  1.00  0.00      R00  H  
ATOM    488 HD22 ASN 0  33      -6.630  21.211  11.782  1.00  0.00      R00  H  
ATOM    489  HA  ASN 0  33      -4.228  19.261  14.646  1.00  0.00           H  
ATOM    490  HB3 ASN 0  33      -4.427  18.662  12.226  1.00  0.00           H  
ATOM    491  HB2 ASN 0  33      -4.548  20.322  11.884  1.00  0.00           H  
ATOM    492  N   LEU 0  34      -1.594  20.050  14.638  1.00  0.00      R00  N  
ATOM    493  CA  LEU 0  34      -0.122  19.949  14.520  1.00  0.00      R00  C  
ATOM    494  C   LEU 0  34       0.357  19.691  15.912  1.00  0.00      R00  C  
ATOM    495  O   LEU 0  34       0.141  20.592  16.751  1.00  0.00      R00  O  
ATOM    496  CB  LEU 0  34       0.428  21.312  14.006  1.00  0.00      R00  C  
ATOM    497  CG  LEU 0  34       1.956  21.606  14.122  1.00  0.00      R00  C  
ATOM    498  CD1 LEU 0  34       2.852  20.787  13.092  1.00  0.00      R00  C  
ATOM    499  CD2 LEU 0  34       2.214  23.129  13.867  1.00  0.00      R00  C  
ATOM    500  H   LEU 0  34      -2.014  20.583  15.386  1.00  0.00      R00  H  
ATOM    501  HA  LEU 0  34       0.179  19.201  13.786  1.00  0.00           H  
ATOM    502  HB3 LEU 0  34      -0.086  22.094  14.565  1.00  0.00           H  
ATOM    503  HB2 LEU 0  34       0.070  21.398  12.980  1.00  0.00           H  
ATOM    504  HG  LEU 0  34       2.271  21.491  15.159  1.00  0.00           H  
ATOM    505 HD11 LEU 0  34       2.441  20.928  12.093  1.00  0.00           H  
ATOM    506 HD12 LEU 0  34       3.879  21.152  13.123  1.00  0.00           H  
ATOM    507 HD13 LEU 0  34       2.942  19.702  13.136  1.00  0.00           H  
ATOM    508 HD21 LEU 0  34       3.230  23.228  13.484  1.00  0.00           H  
ATOM    509 HD22 LEU 0  34       1.682  23.452  12.972  1.00  0.00           H  
ATOM    510 HD23 LEU 0  34       2.007  23.763  14.729  1.00  0.00           H  
ATOM    511  N   PRO 0  35       0.922  18.484  16.266  1.00  0.00      R00  N  
ATOM    512  CA  PRO 0  35       1.068  17.262  15.436  1.00  0.00      R00  C  
ATOM    513  C   PRO 0  35      -0.193  16.350  15.461  1.00  0.00      R00  C  
ATOM    514  O   PRO 0  35      -0.050  15.195  15.066  1.00  0.00      R00  O  
ATOM    515  CD  PRO 0  35       1.518  18.330  17.551  1.00  0.00      R00  C  
ATOM    516  CB  PRO 0  35       2.314  16.615  16.009  1.00  0.00      R00  C  
ATOM    517  CG  PRO 0  35       2.753  17.452  17.253  1.00  0.00      R00  C  
ATOM    518  HD2 PRO 0  35       0.858  17.845  18.271  1.00  0.00           H  
ATOM    519  HD3 PRO 0  35       1.803  19.303  17.951  1.00  0.00           H  
ATOM    520  HA  PRO 0  35       1.153  17.542  14.386  1.00  0.00           H  
ATOM    521  HB3 PRO 0  35       3.077  16.479  15.242  1.00  0.00           H  
ATOM    522  HB2 PRO 0  35       2.179  15.666  16.527  1.00  0.00           H  
ATOM    523  HG2 PRO 0  35       3.038  16.853  18.117  1.00  0.00           H  
ATOM    524  HG3 PRO 0  35       3.522  18.138  16.897  1.00  0.00           H  
ATOM    525  N   VAL 0  36      -1.288  16.889  16.012  1.00  0.00      R00  N  
ATOM    526  CA  VAL 0  36      -2.451  16.102  16.429  1.00  0.00      R00  C  
ATOM    527  C   VAL 0  36      -3.452  16.210  15.198  1.00  0.00      R00  C  
ATOM    528  O   VAL 0  36      -4.482  16.783  15.306  1.00  0.00      R00  O  
ATOM    529  CB  VAL 0  36      -3.230  16.525  17.683  1.00  0.00      R00  C  
ATOM    530  CG1 VAL 0  36      -4.479  15.701  18.054  1.00  0.00      R00  C  
ATOM    531  CG2 VAL 0  36      -2.178  16.485  18.900  1.00  0.00      R00  C  
ATOM    532  H   VAL 0  36      -1.181  17.864  16.252  1.00  0.00      R00  H  
ATOM    533  HA  VAL 0  36      -2.189  15.044  16.421  1.00  0.00           H  
ATOM    534  HB  VAL 0  36      -3.606  17.535  17.519  1.00  0.00           H  
ATOM    535 HG11 VAL 0  36      -4.148  14.725  18.410  1.00  0.00           H  
ATOM    536 HG12 VAL 0  36      -4.968  16.251  18.858  1.00  0.00           H  
ATOM    537 HG13 VAL 0  36      -5.107  15.631  17.166  1.00  0.00           H  
ATOM    538 HG21 VAL 0  36      -1.202  16.874  18.611  1.00  0.00           H  
ATOM    539 HG22 VAL 0  36      -2.587  16.889  19.826  1.00  0.00           H  
ATOM    540 HG23 VAL 0  36      -2.010  15.428  19.110  1.00  0.00           H  
ATOM    541  N   VAL 0  37      -2.941  15.650  14.082  1.00  0.00      R00  N  
ATOM    542  CA  VAL 0  37      -3.578  15.534  12.756  1.00  0.00      R00  C  
ATOM    543  C   VAL 0  37      -4.784  14.611  12.674  1.00  0.00      R00  C  
ATOM    544  O   VAL 0  37      -5.364  14.595  11.605  1.00  0.00      R00  O  
ATOM    545  CB  VAL 0  37      -2.549  14.936  11.718  1.00  0.00      R00  C  
ATOM    546  CG1 VAL 0  37      -1.339  15.839  11.470  1.00  0.00      R00  C  
ATOM    547  CG2 VAL 0  37      -2.032  13.553  12.030  1.00  0.00      R00  C  
ATOM    548  H   VAL 0  37      -1.966  15.389  14.105  1.00  0.00      R00  H  
ATOM    549  HA  VAL 0  37      -3.831  16.570  12.530  1.00  0.00           H  
ATOM    550  HB  VAL 0  37      -3.038  14.885  10.746  1.00  0.00           H  
ATOM    551 HG11 VAL 0  37      -0.409  15.574  11.975  1.00  0.00           H  
ATOM    552 HG12 VAL 0  37      -1.047  15.714  10.428  1.00  0.00           H  
ATOM    553 HG13 VAL 0  37      -1.532  16.912  11.493  1.00  0.00           H  
ATOM    554 HG21 VAL 0  37      -2.754  12.737  11.980  1.00  0.00           H  
ATOM    555 HG22 VAL 0  37      -1.336  13.172  11.282  1.00  0.00           H  
ATOM    556 HG23 VAL 0  37      -1.478  13.493  12.967  1.00  0.00           H  
ATOM    557  N   TYR 0  38      -5.212  13.900  13.707  1.00  0.00      R00  N  
ATOM    558  CA  TYR 0  38      -6.149  12.801  13.639  1.00  0.00      R00  C  
ATOM    559  C   TYR 0  38      -7.571  13.225  13.220  1.00  0.00      R00  C  
ATOM    560  O   TYR 0  38      -8.237  12.361  12.712  1.00  0.00      R00  O  
ATOM    561  CB  TYR 0  38      -6.200  12.014  14.957  1.00  0.00      R00  C  
ATOM    562  CG  TYR 0  38      -4.846  11.770  15.587  1.00  0.00      R00  C  
ATOM    563  CD1 TYR 0  38      -4.567  12.320  16.881  1.00  0.00      R00  C  
ATOM    564  CE1 TYR 0  38      -3.294  12.179  17.459  1.00  0.00      R00  C  
ATOM    565  CD2 TYR 0  38      -3.821  11.121  14.885  1.00  0.00      R00  C  
ATOM    566  CE2 TYR 0  38      -2.550  11.021  15.431  1.00  0.00      R00  C  
ATOM    567  CZ  TYR 0  38      -2.303  11.473  16.734  1.00  0.00      R00  C  
ATOM    568  OH  TYR 0  38      -1.145  11.313  17.266  1.00  0.00      R00  O  
ATOM    569  H   TYR 0  38      -4.644  13.917  14.542  1.00  0.00      R00  H  
ATOM    570  HH  TYR 0  38      -1.027  11.651  18.157  1.00  0.00      R00  H  
ATOM    571  HA  TYR 0  38      -5.826  12.071  12.898  1.00  0.00           H  
ATOM    572  HB3 TYR 0  38      -6.754  11.076  14.934  1.00  0.00           H  
ATOM    573  HB2 TYR 0  38      -6.804  12.614  15.638  1.00  0.00           H  
ATOM    574  HD1 TYR 0  38      -5.405  12.809  17.356  1.00  0.00           H  
ATOM    575  HE1 TYR 0  38      -3.064  12.506  18.463  1.00  0.00           H  
ATOM    576  HD2 TYR 0  38      -3.992  10.836  13.858  1.00  0.00           H  
ATOM    577  HE2 TYR 0  38      -1.785  10.499  14.875  1.00  0.00           H  
ATOM    578  N   VAL 0  39      -7.957  14.479  13.464  1.00  0.00      R00  N  
ATOM    579  CA  VAL 0  39      -9.274  14.922  13.043  1.00  0.00      R00  C  
ATOM    580  C   VAL 0  39      -9.450  14.929  11.505  1.00  0.00      R00  C  
ATOM    581  O   VAL 0  39     -10.332  14.324  10.906  1.00  0.00      R00  O  
ATOM    582  CB  VAL 0  39      -9.781  16.229  13.663  1.00  0.00      R00  C  
ATOM    583  CG1 VAL 0  39     -10.880  16.995  12.917  1.00  0.00      R00  C  
ATOM    584  CG2 VAL 0  39     -10.350  15.870  15.050  1.00  0.00      R00  C  
ATOM    585  H   VAL 0  39      -7.355  15.208  13.819  1.00  0.00      R00  H  
ATOM    586  HA  VAL 0  39      -9.965  14.162  13.409  1.00  0.00           H  
ATOM    587  HB  VAL 0  39      -8.949  16.888  13.910  1.00  0.00           H  
ATOM    588 HG11 VAL 0  39     -11.002  17.909  13.499  1.00  0.00           H  
ATOM    589 HG12 VAL 0  39     -10.554  17.159  11.890  1.00  0.00           H  
ATOM    590 HG13 VAL 0  39     -11.790  16.398  12.983  1.00  0.00           H  
ATOM    591 HG21 VAL 0  39     -11.317  15.372  15.127  1.00  0.00           H  
ATOM    592 HG22 VAL 0  39      -9.631  15.236  15.569  1.00  0.00           H  
ATOM    593 HG23 VAL 0  39     -10.514  16.748  15.675  1.00  0.00           H  
ATOM    594  N   VAL 0  40      -8.429  15.586  10.914  1.00  0.00      R00  N  
ATOM    595  CA  VAL 0  40      -8.388  15.888   9.518  1.00  0.00      R00  C  
ATOM    596  C   VAL 0  40      -7.882  14.653   8.720  1.00  0.00      R00  C  
ATOM    597  O   VAL 0  40      -8.432  14.281   7.671  1.00  0.00      R00  O  
ATOM    598  CB  VAL 0  40      -7.377  17.084   9.258  1.00  0.00      R00  C  
ATOM    599  CG1 VAL 0  40      -7.997  18.426   9.717  1.00  0.00      R00  C  
ATOM    600  CG2 VAL 0  40      -5.997  16.997   9.823  1.00  0.00      R00  C  
ATOM    601  H   VAL 0  40      -7.671  16.033  11.410  1.00  0.00      R00  H  
ATOM    602  HA  VAL 0  40      -9.353  16.141   9.078  1.00  0.00           H  
ATOM    603  HB  VAL 0  40      -7.182  17.233   8.196  1.00  0.00           H  
ATOM    604 HG11 VAL 0  40      -8.761  18.868   9.078  1.00  0.00           H  
ATOM    605 HG12 VAL 0  40      -8.317  18.492  10.757  1.00  0.00           H  
ATOM    606 HG13 VAL 0  40      -7.204  19.174   9.729  1.00  0.00           H  
ATOM    607 HG21 VAL 0  40      -5.949  16.950  10.911  1.00  0.00           H  
ATOM    608 HG22 VAL 0  40      -5.436  16.108   9.533  1.00  0.00           H  
ATOM    609 HG23 VAL 0  40      -5.426  17.894   9.582  1.00  0.00           H  
ATOM    610  N   ALA 0  41      -7.151  13.783   9.386  1.00  0.00      R00  N  
ATOM    611  CA  ALA 0  41      -6.777  12.442   8.883  1.00  0.00      R00  C  
ATOM    612  C   ALA 0  41      -7.892  11.456   8.577  1.00  0.00      R00  C  
ATOM    613  O   ALA 0  41      -7.928  11.000   7.442  1.00  0.00      R00  O  
ATOM    614  CB  ALA 0  41      -5.640  11.726   9.721  1.00  0.00      R00  C  
ATOM    615  H   ALA 0  41      -6.705  14.122  10.226  1.00  0.00      R00  H  
ATOM    616  HA  ALA 0  41      -6.282  12.706   7.948  1.00  0.00           H  
ATOM    617  HB1 ALA 0  41      -5.699  10.641   9.627  1.00  0.00           H  
ATOM    618  HB2 ALA 0  41      -4.611  12.041   9.545  1.00  0.00           H  
ATOM    619  HB3 ALA 0  41      -5.727  11.783  10.806  1.00  0.00           H  
ATOM    620  N   GLN 0  42      -8.825  11.327   9.498  1.00  0.00      R00  N  
ATOM    621  CA  GLN 0  42     -10.043  10.498   9.410  1.00  0.00      R00  C  
ATOM    622  C   GLN 0  42     -10.945  10.982   8.184  1.00  0.00      R00  C  
ATOM    623  O   GLN 0  42     -11.599  10.178   7.554  1.00  0.00      R00  O  
ATOM    624  CB  GLN 0  42     -10.770  10.537  10.818  1.00  0.00      R00  C  
ATOM    625  CG  GLN 0  42     -10.040   9.709  11.831  1.00  0.00      R00  C  
ATOM    626  CD  GLN 0  42     -10.679   9.675  13.249  1.00  0.00      R00  C  
ATOM    627  OE1 GLN 0  42     -11.613   8.952  13.533  1.00  0.00      R00  O  
ATOM    628  NE2 GLN 0  42     -10.197  10.607  14.093  1.00  0.00      R00  N  
ATOM    629  H   GLN 0  42      -9.009  12.000  10.229  1.00  0.00      R00  H  
ATOM    630 HE21 GLN 0  42     -10.502  10.700  15.052  1.00  0.00      R00  H  
ATOM    631 HE22 GLN 0  42      -9.429  11.160  13.742  1.00  0.00      R00  H  
ATOM    632  HA  GLN 0  42      -9.752   9.463   9.230  1.00  0.00           H  
ATOM    633  HB3 GLN 0  42     -11.803  10.237  10.646  1.00  0.00           H  
ATOM    634  HB2 GLN 0  42     -10.810  11.556  11.203  1.00  0.00           H  
ATOM    635  HG3 GLN 0  42      -8.973   9.929  11.797  1.00  0.00           H  
ATOM    636  HG2 GLN 0  42     -10.177   8.685  11.483  1.00  0.00           H  
ATOM    637  N   VAL 0  43     -11.059  12.265   8.084  1.00  0.00      R00  N  
ATOM    638  CA  VAL 0  43     -11.850  12.941   7.017  1.00  0.00      R00  C  
ATOM    639  C   VAL 0  43     -11.232  12.640   5.600  1.00  0.00      R00  C  
ATOM    640  O   VAL 0  43     -12.002  12.511   4.663  1.00  0.00      R00  O  
ATOM    641  CB  VAL 0  43     -11.917  14.516   7.289  1.00  0.00      R00  C  
ATOM    642  CG1 VAL 0  43     -12.204  15.361   6.042  1.00  0.00      R00  C  
ATOM    643  CG2 VAL 0  43     -12.948  14.776   8.384  1.00  0.00      R00  C  
ATOM    644  H   VAL 0  43     -10.596  12.909   8.711  1.00  0.00      R00  H  
ATOM    645  HA  VAL 0  43     -12.865  12.548   7.072  1.00  0.00           H  
ATOM    646  HB  VAL 0  43     -10.955  14.879   7.650  1.00  0.00           H  
ATOM    647 HG11 VAL 0  43     -13.115  14.985   5.575  1.00  0.00           H  
ATOM    648 HG12 VAL 0  43     -12.527  16.373   6.284  1.00  0.00           H  
ATOM    649 HG13 VAL 0  43     -11.431  15.229   5.285  1.00  0.00           H  
ATOM    650 HG21 VAL 0  43     -12.726  14.192   9.278  1.00  0.00           H  
ATOM    651 HG22 VAL 0  43     -13.023  15.852   8.544  1.00  0.00           H  
ATOM    652 HG23 VAL 0  43     -13.941  14.565   7.988  1.00  0.00           H  
ATOM    653  N   LEU 0  44      -9.887  12.582   5.578  1.00  0.00      R00  N  
ATOM    654  CA  LEU 0  44      -9.036  12.327   4.369  1.00  0.00      R00  C  
ATOM    655  C   LEU 0  44      -9.241  10.829   4.013  1.00  0.00      R00  C  
ATOM    656  O   LEU 0  44      -9.466  10.555   2.824  1.00  0.00      R00  O  
ATOM    657  CB  LEU 0  44      -7.539  12.781   4.489  1.00  0.00      R00  C  
ATOM    658  CG  LEU 0  44      -6.623  12.812   3.267  1.00  0.00      R00  C  
ATOM    659  CD1 LEU 0  44      -7.058  13.710   2.141  1.00  0.00      R00  C  
ATOM    660  CD2 LEU 0  44      -5.061  12.852   3.540  1.00  0.00      R00  C  
ATOM    661  H   LEU 0  44      -9.419  12.941   6.398  1.00  0.00      R00  H  
ATOM    662  HA  LEU 0  44      -9.517  12.901   3.577  1.00  0.00           H  
ATOM    663  HB3 LEU 0  44      -7.095  12.038   5.151  1.00  0.00           H  
ATOM    664  HB2 LEU 0  44      -7.433  13.770   4.934  1.00  0.00           H  
ATOM    665  HG  LEU 0  44      -6.829  11.788   2.957  1.00  0.00           H  
ATOM    666 HD11 LEU 0  44      -7.005  13.044   1.279  1.00  0.00           H  
ATOM    667 HD12 LEU 0  44      -8.117  13.945   2.248  1.00  0.00           H  
ATOM    668 HD13 LEU 0  44      -6.482  14.567   1.791  1.00  0.00           H  
ATOM    669 HD21 LEU 0  44      -4.890  13.081   4.592  1.00  0.00           H  
ATOM    670 HD22 LEU 0  44      -4.632  11.895   3.243  1.00  0.00           H  
ATOM    671 HD23 LEU 0  44      -4.519  13.659   3.046  1.00  0.00           H  
ATOM    672  N   TYR 0  45      -9.288   9.860   4.954  1.00  0.00      R00  N  
ATOM    673  CA  TYR 0  45      -9.717   8.518   4.660  1.00  0.00      R00  C  
ATOM    674  C   TYR 0  45     -11.169   8.485   4.148  1.00  0.00      R00  C  
ATOM    675  O   TYR 0  45     -11.595   7.584   3.374  1.00  0.00      R00  O  
ATOM    676  CB  TYR 0  45      -9.479   7.616   5.873  1.00  0.00      R00  C  
ATOM    677  CG  TYR 0  45      -8.140   7.739   6.471  1.00  0.00      R00  C  
ATOM    678  CD1 TYR 0  45      -7.072   7.524   5.548  1.00  0.00      R00  C  
ATOM    679  CE1 TYR 0  45      -5.776   7.512   6.000  1.00  0.00      R00  C  
ATOM    680  CD2 TYR 0  45      -7.895   7.859   7.899  1.00  0.00      R00  C  
ATOM    681  CE2 TYR 0  45      -6.560   7.746   8.424  1.00  0.00      R00  C  
ATOM    682  CZ  TYR 0  45      -5.531   7.633   7.417  1.00  0.00      R00  C  
ATOM    683  OH  TYR 0  45      -4.234   7.565   7.763  1.00  0.00      R00  O  
ATOM    684  H   TYR 0  45      -9.072  10.050   5.922  1.00  0.00      R00  H  
ATOM    685  HH  TYR 0  45      -3.673   7.273   7.041  1.00  0.00      R00  H  
ATOM    686  HA  TYR 0  45      -9.051   8.307   3.823  1.00  0.00           H  
ATOM    687  HB3 TYR 0  45      -9.768   6.567   5.801  1.00  0.00           H  
ATOM    688  HB2 TYR 0  45     -10.210   7.939   6.614  1.00  0.00           H  
ATOM    689  HD1 TYR 0  45      -7.258   7.413   4.490  1.00  0.00           H  
ATOM    690  HE1 TYR 0  45      -4.968   7.259   5.329  1.00  0.00           H  
ATOM    691  HD2 TYR 0  45      -8.745   7.765   8.559  1.00  0.00           H  
ATOM    692  HE2 TYR 0  45      -6.294   7.803   9.469  1.00  0.00           H  
ATOM    693  N   ALA 0  46     -11.966   9.434   4.485  1.00  0.00      R00  N  
ATOM    694  CA  ALA 0  46     -13.433   9.401   4.195  1.00  0.00      R00  C  
ATOM    695  C   ALA 0  46     -13.684  10.049   2.810  1.00  0.00      R00  C  
ATOM    696  O   ALA 0  46     -14.676   9.667   2.113  1.00  0.00      R00  O  
ATOM    697  CB  ALA 0  46     -14.239  10.167   5.270  1.00  0.00      R00  C  
ATOM    698  H   ALA 0  46     -11.674  10.292   4.931  1.00  0.00      R00  H  
ATOM    699  HA  ALA 0  46     -13.785   8.388   4.000  1.00  0.00           H  
ATOM    700  HB1 ALA 0  46     -15.301  10.226   5.033  1.00  0.00           H  
ATOM    701  HB2 ALA 0  46     -14.147   9.645   6.223  1.00  0.00           H  
ATOM    702  HB3 ALA 0  46     -13.989  11.222   5.379  1.00  0.00           H  
ATOM    703  N   ILE 0  47     -12.717  10.894   2.386  1.00  0.00      R00  N  
ATOM    704  CA  ILE 0  47     -12.732  11.429   1.034  1.00  0.00      R00  C  
ATOM    705  C   ILE 0  47     -12.215  10.355   0.073  1.00  0.00      R00  C  
ATOM    706  O   ILE 0  47     -12.926  10.190  -0.913  1.00  0.00      R00  O  
ATOM    707  CB  ILE 0  47     -11.876  12.712   0.907  1.00  0.00      R00  C  
ATOM    708  CG2 ILE 0  47     -11.627  13.193  -0.545  1.00  0.00      R00  C  
ATOM    709  CG1 ILE 0  47     -12.634  13.847   1.629  1.00  0.00      R00  C  
ATOM    710  CD1 ILE 0  47     -11.863  15.190   1.733  1.00  0.00      R00  C  
ATOM    711  H   ILE 0  47     -11.894  11.093   2.937  1.00  0.00      R00  H  
ATOM    712  HA  ILE 0  47     -13.737  11.654   0.677  1.00  0.00           H  
ATOM    713  HB  ILE 0  47     -10.887  12.577   1.346  1.00  0.00           H  
ATOM    714 HG21 ILE 0  47     -11.115  14.136  -0.736  1.00  0.00           H  
ATOM    715 HG22 ILE 0  47     -10.871  12.530  -0.964  1.00  0.00           H  
ATOM    716 HG23 ILE 0  47     -12.457  13.273  -1.247  1.00  0.00           H  
ATOM    717 HG13 ILE 0  47     -13.141  13.506   2.532  1.00  0.00           H  
ATOM    718 HG12 ILE 0  47     -13.467  14.071   0.963  1.00  0.00           H  
ATOM    719 HD11 ILE 0  47     -10.968  15.066   2.343  1.00  0.00           H  
ATOM    720 HD12 ILE 0  47     -11.559  15.682   0.809  1.00  0.00           H  
ATOM    721 HD13 ILE 0  47     -12.515  15.871   2.280  1.00  0.00           H  
ATOM    722  N   VAL 0  48     -11.143   9.616   0.406  1.00  0.00      R00  N  
ATOM    723  CA  VAL 0  48     -10.568   8.433  -0.217  1.00  0.00      R00  C  
ATOM    724  C   VAL 0  48     -11.655   7.398  -0.735  1.00  0.00      R00  C  
ATOM    725  O   VAL 0  48     -11.746   7.085  -1.866  1.00  0.00      R00  O  
ATOM    726  CB  VAL 0  48      -9.424   7.859   0.697  1.00  0.00      R00  C  
ATOM    727  CG1 VAL 0  48      -8.934   6.406   0.520  1.00  0.00      R00  C  
ATOM    728  CG2 VAL 0  48      -8.161   8.800   0.808  1.00  0.00      R00  C  
ATOM    729  H   VAL 0  48     -10.733   9.866   1.295  1.00  0.00      R00  H  
ATOM    730  HA  VAL 0  48     -10.164   8.869  -1.131  1.00  0.00           H  
ATOM    731  HB  VAL 0  48      -9.923   7.860   1.666  1.00  0.00           H  
ATOM    732 HG11 VAL 0  48      -7.871   6.318   0.297  1.00  0.00           H  
ATOM    733 HG12 VAL 0  48      -9.211   5.801   1.384  1.00  0.00           H  
ATOM    734 HG13 VAL 0  48      -9.396   5.954  -0.358  1.00  0.00           H  
ATOM    735 HG21 VAL 0  48      -8.465   9.842   0.706  1.00  0.00           H  
ATOM    736 HG22 VAL 0  48      -7.655   8.838   1.773  1.00  0.00           H  
ATOM    737 HG23 VAL 0  48      -7.484   8.715  -0.041  1.00  0.00           H  
ATOM    738  N   CYS 0  49     -12.536   6.962   0.197  1.00  0.00      R00  N  
ATOM    739  CA  CYS 0  49     -13.637   6.003   0.002  1.00  0.00      R00  C  
ATOM    740  C   CYS 0  49     -14.482   6.485  -1.194  1.00  0.00      R00  C  
ATOM    741  O   CYS 0  49     -14.600   5.829  -2.274  1.00  0.00      R00  O  
ATOM    742  CB  CYS 0  49     -14.505   5.728   1.279  1.00  0.00      R00  C  
ATOM    743  SG  CYS 0  49     -13.522   4.734   2.293  1.00  0.00      R00  S  
ATOM    744  H   CYS 0  49     -12.407   7.271   1.149  1.00  0.00      R00  H  
ATOM    745  HA  CYS 0  49     -13.241   5.056  -0.366  1.00  0.00           H  
ATOM    746  HB3 CYS 0  49     -15.413   5.143   1.134  1.00  0.00           H  
ATOM    747  HB2 CYS 0  49     -14.793   6.564   1.917  1.00  0.00           H  
ATOM    748  HG  CYS 0  49     -13.560   3.546   1.683  1.00  0.00           H  
ATOM    749  N   VAL 0  50     -15.006   7.705  -1.004  1.00  0.00      R00  N  
ATOM    750  CA  VAL 0  50     -15.933   8.478  -1.853  1.00  0.00      R00  C  
ATOM    751  C   VAL 0  50     -15.296   8.711  -3.292  1.00  0.00      R00  C  
ATOM    752  O   VAL 0  50     -16.005   8.408  -4.258  1.00  0.00      R00  O  
ATOM    753  CB  VAL 0  50     -16.507   9.819  -1.246  1.00  0.00      R00  C  
ATOM    754  CG1 VAL 0  50     -17.306  10.838  -2.200  1.00  0.00      R00  C  
ATOM    755  CG2 VAL 0  50     -17.274   9.481   0.093  1.00  0.00      R00  C  
ATOM    756  H   VAL 0  50     -14.879   8.143  -0.103  1.00  0.00      R00  H  
ATOM    757  HA  VAL 0  50     -16.776   7.796  -1.962  1.00  0.00           H  
ATOM    758  HB  VAL 0  50     -15.646  10.459  -1.049  1.00  0.00           H  
ATOM    759 HG11 VAL 0  50     -16.751  11.251  -3.042  1.00  0.00           H  
ATOM    760 HG12 VAL 0  50     -18.208  10.336  -2.547  1.00  0.00           H  
ATOM    761 HG13 VAL 0  50     -17.608  11.714  -1.626  1.00  0.00           H  
ATOM    762 HG21 VAL 0  50     -18.200   8.984  -0.196  1.00  0.00           H  
ATOM    763 HG22 VAL 0  50     -16.663   8.872   0.760  1.00  0.00           H  
ATOM    764 HG23 VAL 0  50     -17.509  10.341   0.721  1.00  0.00           H  
ATOM    765  N   VAL 0  51     -14.027   9.135  -3.323  1.00  0.00      R00  N  
ATOM    766  CA  VAL 0  51     -13.352   9.460  -4.603  1.00  0.00      R00  C  
ATOM    767  C   VAL 0  51     -12.761   8.163  -5.300  1.00  0.00      R00  C  
ATOM    768  O   VAL 0  51     -12.677   8.040  -6.526  1.00  0.00      R00  O  
ATOM    769  CB  VAL 0  51     -12.280  10.515  -4.423  1.00  0.00      R00  C  
ATOM    770  CG1 VAL 0  51     -11.025  10.093  -3.756  1.00  0.00      R00  C  
ATOM    771  CG2 VAL 0  51     -12.087  11.274  -5.719  1.00  0.00      R00  C  
ATOM    772  H   VAL 0  51     -13.500   9.336  -2.484  1.00  0.00      R00  H  
ATOM    773  HA  VAL 0  51     -14.019   9.826  -5.384  1.00  0.00           H  
ATOM    774  HB  VAL 0  51     -12.756  11.208  -3.730  1.00  0.00           H  
ATOM    775 HG11 VAL 0  51     -10.614  11.054  -3.445  1.00  0.00           H  
ATOM    776 HG12 VAL 0  51     -11.185   9.533  -2.835  1.00  0.00           H  
ATOM    777 HG13 VAL 0  51     -10.236   9.591  -4.317  1.00  0.00           H  
ATOM    778 HG21 VAL 0  51     -11.504  12.188  -5.599  1.00  0.00           H  
ATOM    779 HG22 VAL 0  51     -11.741  10.701  -6.579  1.00  0.00           H  
ATOM    780 HG23 VAL 0  51     -13.034  11.650  -6.106  1.00  0.00           H  
ATOM    781  N   GLY 0  52     -12.481   7.168  -4.450  1.00  0.00      R00  N  
ATOM    782  CA  GLY 0  52     -12.058   5.902  -4.955  1.00  0.00      R00  C  
ATOM    783  C   GLY 0  52     -13.100   5.040  -5.627  1.00  0.00      R00  C  
ATOM    784  O   GLY 0  52     -12.970   4.497  -6.682  1.00  0.00      R00  O  
ATOM    785  H   GLY 0  52     -12.471   7.315  -3.451  1.00  0.00      R00  H  
ATOM    786  HA3 GLY 0  52     -11.703   5.326  -4.100  1.00  0.00           H  
ATOM    787  HA2 GLY 0  52     -11.255   6.067  -5.673  1.00  0.00           H  
ATOM    788  N   LEU 0  53     -14.267   4.954  -4.994  1.00  0.00      R00  N  
ATOM    789  CA  LEU 0  53     -15.409   4.255  -5.627  1.00  0.00      R00  C  
ATOM    790  C   LEU 0  53     -15.892   4.951  -6.875  1.00  0.00      R00  C  
ATOM    791  O   LEU 0  53     -16.450   4.194  -7.653  1.00  0.00      R00  O  
ATOM    792  CB  LEU 0  53     -16.580   4.265  -4.564  1.00  0.00      R00  C  
ATOM    793  CG  LEU 0  53     -16.480   2.982  -3.644  1.00  0.00      R00  C  
ATOM    794  CD1 LEU 0  53     -17.425   3.136  -2.460  1.00  0.00      R00  C  
ATOM    795  CD2 LEU 0  53     -16.621   1.653  -4.365  1.00  0.00      R00  C  
ATOM    796  H   LEU 0  53     -14.251   5.319  -4.052  1.00  0.00      R00  H  
ATOM    797  HA  LEU 0  53     -15.085   3.245  -5.881  1.00  0.00           H  
ATOM    798  HB3 LEU 0  53     -17.543   4.192  -5.069  1.00  0.00           H  
ATOM    799  HB2 LEU 0  53     -16.627   5.225  -4.050  1.00  0.00           H  
ATOM    800  HG  LEU 0  53     -15.440   3.035  -3.322  1.00  0.00           H  
ATOM    801 HD11 LEU 0  53     -18.157   2.330  -2.512  1.00  0.00           H  
ATOM    802 HD12 LEU 0  53     -16.893   2.939  -1.529  1.00  0.00           H  
ATOM    803 HD13 LEU 0  53     -17.963   4.068  -2.283  1.00  0.00           H  
ATOM    804 HD21 LEU 0  53     -15.653   1.291  -4.712  1.00  0.00           H  
ATOM    805 HD22 LEU 0  53     -17.165   0.910  -3.781  1.00  0.00           H  
ATOM    806 HD23 LEU 0  53     -17.257   1.715  -5.247  1.00  0.00           H  
ATOM    807  N   LEU 0  54     -15.731   6.260  -7.023  1.00  0.00      R00  N  
ATOM    808  CA  LEU 0  54     -15.929   6.983  -8.273  1.00  0.00      R00  C  
ATOM    809  C   LEU 0  54     -14.777   6.549  -9.267  1.00  0.00      R00  C  
ATOM    810  O   LEU 0  54     -15.071   6.100 -10.370  1.00  0.00      R00  O  
ATOM    811  CB  LEU 0  54     -16.053   8.469  -8.167  1.00  0.00      R00  C  
ATOM    812  CG  LEU 0  54     -15.786   9.372  -9.419  1.00  0.00      R00  C  
ATOM    813  CD1 LEU 0  54     -16.816   9.216 -10.603  1.00  0.00      R00  C  
ATOM    814  CD2 LEU 0  54     -15.706  10.800  -8.927  1.00  0.00      R00  C  
ATOM    815  H   LEU 0  54     -15.263   6.737  -6.266  1.00  0.00      R00  H  
ATOM    816  HA  LEU 0  54     -16.864   6.627  -8.705  1.00  0.00           H  
ATOM    817  HB3 LEU 0  54     -15.185   8.695  -7.547  1.00  0.00           H  
ATOM    818  HB2 LEU 0  54     -16.884   8.842  -7.567  1.00  0.00           H  
ATOM    819  HG  LEU 0  54     -14.876   8.950  -9.847  1.00  0.00           H  
ATOM    820 HD11 LEU 0  54     -17.489   8.409 -10.313  1.00  0.00           H  
ATOM    821 HD12 LEU 0  54     -17.477  10.066 -10.773  1.00  0.00           H  
ATOM    822 HD13 LEU 0  54     -16.347   8.863 -11.521  1.00  0.00           H  
ATOM    823 HD21 LEU 0  54     -14.774  11.328  -9.126  1.00  0.00           H  
ATOM    824 HD22 LEU 0  54     -16.590  11.364  -9.226  1.00  0.00           H  
ATOM    825 HD23 LEU 0  54     -15.827  10.837  -7.844  1.00  0.00           H  
ATOM    826  N   GLY 0  55     -13.540   6.701  -8.849  1.00  0.00      R00  N  
ATOM    827  CA  GLY 0  55     -12.321   6.225  -9.583  1.00  0.00      R00  C  
ATOM    828  C   GLY 0  55     -12.474   4.815 -10.101  1.00  0.00      R00  C  
ATOM    829  O   GLY 0  55     -12.218   4.560 -11.296  1.00  0.00      R00  O  
ATOM    830  H   GLY 0  55     -13.299   7.230  -8.023  1.00  0.00      R00  H  
ATOM    831  HA3 GLY 0  55     -11.427   6.435  -8.997  1.00  0.00           H  
ATOM    832  HA2 GLY 0  55     -12.212   6.838 -10.477  1.00  0.00           H  
ATOM    833  N   ASN 0  56     -12.875   3.813  -9.307  1.00  0.00      R00  N  
ATOM    834  CA  ASN 0  56     -12.986   2.372  -9.637  1.00  0.00      R00  C  
ATOM    835  C   ASN 0  56     -14.254   2.103 -10.488  1.00  0.00      R00  C  
ATOM    836  O   ASN 0  56     -14.233   1.109 -11.179  1.00  0.00      R00  O  
ATOM    837  CB  ASN 0  56     -13.194   1.441  -8.354  1.00  0.00      R00  C  
ATOM    838  CG  ASN 0  56     -11.949   1.280  -7.478  1.00  0.00      R00  C  
ATOM    839  OD1 ASN 0  56     -10.953   2.028  -7.580  1.00  0.00      R00  O  
ATOM    840  ND2 ASN 0  56     -12.170   0.394  -6.565  1.00  0.00      R00  N  
ATOM    841  H   ASN 0  56     -12.947   4.042  -8.326  1.00  0.00      R00  H  
ATOM    842 HD21 ASN 0  56     -11.387   0.261  -5.941  1.00  0.00      R00  H  
ATOM    843 HD22 ASN 0  56     -13.106   0.111  -6.314  1.00  0.00      R00  H  
ATOM    844  HA  ASN 0  56     -12.000   2.235 -10.082  1.00  0.00           H  
ATOM    845  HB3 ASN 0  56     -13.297   0.376  -8.564  1.00  0.00           H  
ATOM    846  HB2 ASN 0  56     -14.013   1.649  -7.666  1.00  0.00           H  
ATOM    847  N   THR 0  57     -15.240   3.009 -10.542  1.00  0.00      R00  N  
ATOM    848  CA  THR 0  57     -16.183   3.086 -11.703  1.00  0.00      R00  C  
ATOM    849  C   THR 0  57     -15.616   3.725 -13.054  1.00  0.00      R00  C  
ATOM    850  O   THR 0  57     -15.915   3.232 -14.153  1.00  0.00      R00  O  
ATOM    851  CB  THR 0  57     -17.447   3.877 -11.263  1.00  0.00      R00  C  
ATOM    852  OG1 THR 0  57     -17.773   3.539  -9.889  1.00  0.00      R00  O  
ATOM    853  CG2 THR 0  57     -18.714   3.577 -12.081  1.00  0.00      R00  C  
ATOM    854  H   THR 0  57     -15.204   3.842  -9.972  1.00  0.00      R00  H  
ATOM    855  HG1 THR 0  57     -17.128   3.877  -9.263  1.00  0.00      R00  H  
ATOM    856  HA  THR 0  57     -16.468   2.075 -11.995  1.00  0.00           H  
ATOM    857  HB  THR 0  57     -17.318   4.948 -11.421  1.00  0.00           H  
ATOM    858 HG21 THR 0  57     -18.902   2.504 -12.046  1.00  0.00           H  
ATOM    859 HG22 THR 0  57     -19.674   4.069 -11.922  1.00  0.00           H  
ATOM    860 HG23 THR 0  57     -18.470   3.701 -13.136  1.00  0.00           H  
ATOM    861  N   LEU 0  58     -14.821   4.791 -12.918  1.00  0.00      R00  N  
ATOM    862  CA  LEU 0  58     -14.460   5.767 -13.959  1.00  0.00      R00  C  
ATOM    863  C   LEU 0  58     -13.223   5.265 -14.797  1.00  0.00      R00  C  
ATOM    864  O   LEU 0  58     -13.245   5.531 -15.986  1.00  0.00      R00  O  
ATOM    865  CB  LEU 0  58     -14.069   7.098 -13.259  1.00  0.00      R00  C  
ATOM    866  CG  LEU 0  58     -13.976   8.376 -14.182  1.00  0.00      R00  C  
ATOM    867  CD1 LEU 0  58     -15.341   8.819 -14.820  1.00  0.00      R00  C  
ATOM    868  CD2 LEU 0  58     -13.166   9.560 -13.628  1.00  0.00      R00  C  
ATOM    869  H   LEU 0  58     -14.554   4.949 -11.957  1.00  0.00      R00  H  
ATOM    870  HA  LEU 0  58     -15.287   5.936 -14.650  1.00  0.00           H  
ATOM    871  HB3 LEU 0  58     -13.129   6.971 -12.722  1.00  0.00           H  
ATOM    872  HB2 LEU 0  58     -14.801   7.297 -12.476  1.00  0.00           H  
ATOM    873  HG  LEU 0  58     -13.498   7.907 -15.042  1.00  0.00           H  
ATOM    874 HD11 LEU 0  58     -15.799   8.037 -15.426  1.00  0.00           H  
ATOM    875 HD12 LEU 0  58     -16.029   9.188 -14.060  1.00  0.00           H  
ATOM    876 HD13 LEU 0  58     -15.296   9.763 -15.363  1.00  0.00           H  
ATOM    877 HD21 LEU 0  58     -13.652  10.535 -13.601  1.00  0.00           H  
ATOM    878 HD22 LEU 0  58     -12.793   9.294 -12.639  1.00  0.00           H  
ATOM    879 HD23 LEU 0  58     -12.264   9.706 -14.222  1.00  0.00           H  
ATOM    880  N   VAL 0  59     -12.232   4.632 -14.122  1.00  0.00      R00  N  
ATOM    881  CA  VAL 0  59     -10.969   4.098 -14.560  1.00  0.00      R00  C  
ATOM    882  C   VAL 0  59     -11.045   3.339 -15.866  1.00  0.00      R00  C  
ATOM    883  O   VAL 0  59     -10.169   3.509 -16.739  1.00  0.00      R00  O  
ATOM    884  CB  VAL 0  59     -10.249   3.236 -13.499  1.00  0.00      R00  C  
ATOM    885  CG1 VAL 0  59     -11.056   2.010 -13.068  1.00  0.00      R00  C  
ATOM    886  CG2 VAL 0  59      -8.760   2.653 -13.904  1.00  0.00      R00  C  
ATOM    887  H   VAL 0  59     -12.318   4.730 -13.120  1.00  0.00      R00  H  
ATOM    888  HA  VAL 0  59     -10.290   4.946 -14.644  1.00  0.00           H  
ATOM    889  HB  VAL 0  59      -9.930   3.714 -12.573  1.00  0.00           H  
ATOM    890 HG11 VAL 0  59     -10.991   1.293 -13.886  1.00  0.00           H  
ATOM    891 HG12 VAL 0  59     -10.644   1.519 -12.187  1.00  0.00           H  
ATOM    892 HG13 VAL 0  59     -12.133   2.162 -12.991  1.00  0.00           H  
ATOM    893 HG21 VAL 0  59      -8.856   1.944 -14.727  1.00  0.00           H  
ATOM    894 HG22 VAL 0  59      -7.934   3.332 -14.114  1.00  0.00           H  
ATOM    895 HG23 VAL 0  59      -8.433   2.056 -13.053  1.00  0.00           H  
ATOM    896  N   ILE 0  60     -12.100   2.565 -16.056  1.00  0.00      R00  N  
ATOM    897  CA  ILE 0  60     -12.311   1.701 -17.237  1.00  0.00      R00  C  
ATOM    898  C   ILE 0  60     -12.394   2.469 -18.563  1.00  0.00      R00  C  
ATOM    899  O   ILE 0  60     -11.814   2.002 -19.542  1.00  0.00      R00  O  
ATOM    900  CB  ILE 0  60     -13.568   0.795 -17.124  1.00  0.00      R00  C  
ATOM    901  CG2 ILE 0  60     -14.866   1.532 -16.792  1.00  0.00      R00  C  
ATOM    902  CG1 ILE 0  60     -13.721  -0.186 -18.418  1.00  0.00      R00  C  
ATOM    903  CD1 ILE 0  60     -12.538  -1.258 -18.326  1.00  0.00      R00  C  
ATOM    904  H   ILE 0  60     -12.895   2.767 -15.467  1.00  0.00      R00  H  
ATOM    905  HA  ILE 0  60     -11.459   1.023 -17.295  1.00  0.00           H  
ATOM    906  HB  ILE 0  60     -13.456   0.153 -16.250  1.00  0.00           H  
ATOM    907 HG21 ILE 0  60     -14.685   2.309 -16.049  1.00  0.00           H  
ATOM    908 HG22 ILE 0  60     -15.185   2.082 -17.677  1.00  0.00           H  
ATOM    909 HG23 ILE 0  60     -15.718   0.875 -16.619  1.00  0.00           H  
ATOM    910 HG13 ILE 0  60     -13.807   0.259 -19.409  1.00  0.00           H  
ATOM    911 HG12 ILE 0  60     -14.682  -0.694 -18.332  1.00  0.00           H  
ATOM    912 HD11 ILE 0  60     -11.675  -1.070 -17.687  1.00  0.00           H  
ATOM    913 HD12 ILE 0  60     -12.863  -2.276 -18.112  1.00  0.00           H  
ATOM    914 HD13 ILE 0  60     -12.083  -1.239 -19.316  1.00  0.00           H  
ATOM    915  N   TYR 0  61     -12.955   3.661 -18.531  1.00  0.00      R00  N  
ATOM    916  CA  TYR 0  61     -13.207   4.607 -19.671  1.00  0.00      R00  C  
ATOM    917  C   TYR 0  61     -12.002   5.425 -19.985  1.00  0.00      R00  C  
ATOM    918  O   TYR 0  61     -11.970   6.122 -20.954  1.00  0.00      R00  O  
ATOM    919  CB  TYR 0  61     -14.325   5.525 -19.289  1.00  0.00      R00  C  
ATOM    920  CG  TYR 0  61     -15.525   4.859 -18.838  1.00  0.00      R00  C  
ATOM    921  CD1 TYR 0  61     -16.329   4.046 -19.668  1.00  0.00      R00  C  
ATOM    922  CE1 TYR 0  61     -17.367   3.311 -19.195  1.00  0.00      R00  C  
ATOM    923  CD2 TYR 0  61     -15.946   5.048 -17.445  1.00  0.00      R00  C  
ATOM    924  CE2 TYR 0  61     -17.065   4.318 -17.019  1.00  0.00      R00  C  
ATOM    925  CZ  TYR 0  61     -17.747   3.453 -17.878  1.00  0.00      R00  C  
ATOM    926  OH  TYR 0  61     -18.766   2.775 -17.364  1.00  0.00      R00  O  
ATOM    927  H   TYR 0  61     -13.324   3.993 -17.652  1.00  0.00      R00  H  
ATOM    928  HH  TYR 0  61     -19.066   2.043 -17.909  1.00  0.00      R00  H  
ATOM    929  HA  TYR 0  61     -13.575   4.049 -20.532  1.00  0.00           H  
ATOM    930  HB3 TYR 0  61     -14.533   6.272 -20.054  1.00  0.00           H  
ATOM    931  HB2 TYR 0  61     -13.956   6.097 -18.438  1.00  0.00           H  
ATOM    932  HD1 TYR 0  61     -16.061   3.978 -20.712  1.00  0.00           H  
ATOM    933  HE1 TYR 0  61     -17.976   2.800 -19.925  1.00  0.00           H  
ATOM    934  HD2 TYR 0  61     -15.424   5.778 -16.845  1.00  0.00           H  
ATOM    935  HE2 TYR 0  61     -17.387   4.458 -15.997  1.00  0.00           H  
ATOM    936  N   VAL 0  62     -10.969   5.402 -19.121  1.00  0.00      R00  N  
ATOM    937  CA  VAL 0  62      -9.668   6.035 -19.244  1.00  0.00      R00  C  
ATOM    938  C   VAL 0  62      -8.611   4.978 -19.803  1.00  0.00      R00  C  
ATOM    939  O   VAL 0  62      -7.675   5.369 -20.560  1.00  0.00      R00  O  
ATOM    940  CB  VAL 0  62      -9.199   6.456 -17.799  1.00  0.00      R00  C  
ATOM    941  CG1 VAL 0  62      -7.906   7.307 -17.902  1.00  0.00      R00  C  
ATOM    942  CG2 VAL 0  62     -10.251   7.362 -17.055  1.00  0.00      R00  C  
ATOM    943  H   VAL 0  62     -11.079   5.076 -18.172  1.00  0.00      R00  H  
ATOM    944  HA  VAL 0  62      -9.588   6.942 -19.842  1.00  0.00           H  
ATOM    945  HB  VAL 0  62      -9.034   5.563 -17.196  1.00  0.00           H  
ATOM    946 HG11 VAL 0  62      -7.123   6.815 -18.479  1.00  0.00           H  
ATOM    947 HG12 VAL 0  62      -8.129   8.207 -18.476  1.00  0.00           H  
ATOM    948 HG13 VAL 0  62      -7.508   7.457 -16.899  1.00  0.00           H  
ATOM    949 HG21 VAL 0  62      -9.811   7.662 -16.104  1.00  0.00           H  
ATOM    950 HG22 VAL 0  62     -10.412   8.250 -17.666  1.00  0.00           H  
ATOM    951 HG23 VAL 0  62     -11.222   6.923 -16.824  1.00  0.00           H  
ATOM    952  N   VAL 0  63      -8.693   3.673 -19.471  1.00  0.00      R00  N  
ATOM    953  CA  VAL 0  63      -7.827   2.572 -19.890  1.00  0.00      R00  C  
ATOM    954  C   VAL 0  63      -8.518   1.673 -21.002  1.00  0.00      R00  C  
ATOM    955  O   VAL 0  63      -8.123   0.543 -21.202  1.00  0.00      R00  O  
ATOM    956  CB  VAL 0  63      -7.208   1.821 -18.621  1.00  0.00      R00  C  
ATOM    957  CG1 VAL 0  63      -6.648   2.915 -17.623  1.00  0.00      R00  C  
ATOM    958  CG2 VAL 0  63      -8.273   0.979 -17.968  1.00  0.00      R00  C  
ATOM    959  H   VAL 0  63      -9.400   3.304 -18.851  1.00  0.00      R00  H  
ATOM    960  HA  VAL 0  63      -6.980   2.989 -20.434  1.00  0.00           H  
ATOM    961  HB  VAL 0  63      -6.288   1.307 -18.898  1.00  0.00           H  
ATOM    962 HG11 VAL 0  63      -6.340   2.360 -16.737  1.00  0.00           H  
ATOM    963 HG12 VAL 0  63      -5.881   3.517 -18.109  1.00  0.00           H  
ATOM    964 HG13 VAL 0  63      -7.408   3.618 -17.282  1.00  0.00           H  
ATOM    965 HG21 VAL 0  63      -9.054   1.533 -17.446  1.00  0.00           H  
ATOM    966 HG22 VAL 0  63      -8.760   0.260 -18.627  1.00  0.00           H  
ATOM    967 HG23 VAL 0  63      -7.735   0.417 -17.204  1.00  0.00           H  
ATOM    968  N   LEU 0  64      -9.519   2.235 -21.683  1.00  0.00      R00  N  
ATOM    969  CA  LEU 0  64     -10.197   1.661 -22.859  1.00  0.00      R00  C  
ATOM    970  C   LEU 0  64     -10.247   2.705 -23.951  1.00  0.00      R00  C  
ATOM    971  O   LEU 0  64     -10.706   3.832 -23.739  1.00  0.00      R00  O  
ATOM    972  CB  LEU 0  64     -11.639   1.322 -22.371  1.00  0.00      R00  C  
ATOM    973  CG  LEU 0  64     -12.606   0.743 -23.472  1.00  0.00      R00  C  
ATOM    974  CD1 LEU 0  64     -12.145  -0.519 -24.256  1.00  0.00      R00  C  
ATOM    975  CD2 LEU 0  64     -13.875   0.507 -22.751  1.00  0.00      R00  C  
ATOM    976  H   LEU 0  64      -9.722   3.195 -21.446  1.00  0.00      R00  H  
ATOM    977  HA  LEU 0  64      -9.703   0.715 -23.080  1.00  0.00           H  
ATOM    978  HB3 LEU 0  64     -12.129   2.175 -21.901  1.00  0.00           H  
ATOM    979  HB2 LEU 0  64     -11.550   0.608 -21.552  1.00  0.00           H  
ATOM    980  HG  LEU 0  64     -12.748   1.547 -24.194  1.00  0.00           H  
ATOM    981 HD11 LEU 0  64     -11.413  -1.137 -23.736  1.00  0.00           H  
ATOM    982 HD12 LEU 0  64     -12.883  -1.283 -24.500  1.00  0.00           H  
ATOM    983 HD13 LEU 0  64     -11.766  -0.253 -25.243  1.00  0.00           H  
ATOM    984 HD21 LEU 0  64     -14.705   0.848 -23.370  1.00  0.00           H  
ATOM    985 HD22 LEU 0  64     -14.148  -0.527 -22.539  1.00  0.00           H  
ATOM    986 HD23 LEU 0  64     -14.048   0.954 -21.772  1.00  0.00           H  
ATOM    987  N   ARG 0  65      -9.861   2.294 -25.157  1.00  0.00      R00  N  
ATOM    988  CA  ARG 0  65      -9.999   3.062 -26.425  1.00  0.00      R00  C  
ATOM    989  C   ARG 0  65     -10.530   2.031 -27.451  1.00  0.00      R00  C  
ATOM    990  O   ARG 0  65     -10.104   0.903 -27.498  1.00  0.00      R00  O  
ATOM    991  CB  ARG 0  65      -8.624   3.643 -26.777  1.00  0.00      R00  C  
ATOM    992  CG  ARG 0  65      -8.309   3.891 -28.274  1.00  0.00      R00  C  
ATOM    993  CD  ARG 0  65      -7.020   4.627 -28.500  1.00  0.00      R00  C  
ATOM    994  NE  ARG 0  65      -7.062   6.024 -28.070  1.00  0.00      R00  N  
ATOM    995  CZ  ARG 0  65      -6.137   6.980 -28.311  1.00  0.00      R00  C  
ATOM    996  NH1 ARG 0  65      -6.214   8.174 -27.719  1.00  0.00      R00  N  
ATOM    997  NH2 ARG 0  65      -4.984   6.645 -28.949  1.00  0.00      R00  N1+
ATOM    998  H   ARG 0  65      -9.553   1.332 -25.161  1.00  0.00      R00  H  
ATOM    999  HE  ARG 0  65      -7.929   6.329 -27.651  1.00  0.00      R00  H  
ATOM   1000 HH11 ARG 0  65      -5.428   8.752 -27.456  1.00  0.00      R00  H  
ATOM   1001 HH12 ARG 0  65      -7.135   8.563 -27.579  1.00  0.00      R00  H  
ATOM   1002 HH21 ARG 0  65      -4.263   7.336 -29.105  1.00  0.00      R00  H  
ATOM   1003 HH22 ARG 0  65      -4.808   5.676 -29.172  1.00  0.00      R00  H  
ATOM   1004  HA  ARG 0  65     -10.750   3.828 -26.226  1.00  0.00           H  
ATOM   1005  HB3 ARG 0  65      -7.937   2.904 -26.366  1.00  0.00           H  
ATOM   1006  HB2 ARG 0  65      -8.506   4.587 -26.246  1.00  0.00           H  
ATOM   1007  HG3 ARG 0  65      -9.115   4.328 -28.864  1.00  0.00           H  
ATOM   1008  HG2 ARG 0  65      -8.053   2.967 -28.792  1.00  0.00           H  
ATOM   1009  HD3 ARG 0  65      -6.878   4.675 -29.580  1.00  0.00           H  
ATOM   1010  HD2 ARG 0  65      -6.243   3.987 -28.084  1.00  0.00           H  
ATOM   1011  N   TYR 0  66     -11.494   2.399 -28.246  1.00  0.00      R00  N  
ATOM   1012  CA  TYR 0  66     -12.135   1.635 -29.361  1.00  0.00      R00  C  
ATOM   1013  C   TYR 0  66     -13.112   0.463 -28.893  1.00  0.00      R00  C  
ATOM   1014  O   TYR 0  66     -13.606  -0.345 -29.715  1.00  0.00      R00  O  
ATOM   1015  CB  TYR 0  66     -11.145   1.144 -30.483  1.00  0.00      R00  C  
ATOM   1016  CG  TYR 0  66     -10.181   2.107 -31.106  1.00  0.00      R00  C  
ATOM   1017  CD1 TYR 0  66      -8.835   1.714 -31.263  1.00  0.00      R00  C  
ATOM   1018  CE1 TYR 0  66      -7.921   2.659 -31.743  1.00  0.00      R00  C  
ATOM   1019  CD2 TYR 0  66     -10.646   3.406 -31.428  1.00  0.00      R00  C  
ATOM   1020  CE2 TYR 0  66      -9.744   4.292 -31.950  1.00  0.00      R00  C  
ATOM   1021  CZ  TYR 0  66      -8.390   3.949 -32.099  1.00  0.00      R00  C  
ATOM   1022  OH  TYR 0  66      -7.499   4.874 -32.531  1.00  0.00      R00  O  
ATOM   1023  H   TYR 0  66     -11.750   3.363 -28.086  1.00  0.00      R00  H  
ATOM   1024  HH  TYR 0  66      -7.822   5.751 -32.749  1.00  0.00      R00  H  
ATOM   1025  HA  TYR 0  66     -12.753   2.325 -29.935  1.00  0.00           H  
ATOM   1026  HB3 TYR 0  66     -11.750   0.841 -31.338  1.00  0.00           H  
ATOM   1027  HB2 TYR 0  66     -10.559   0.307 -30.103  1.00  0.00           H  
ATOM   1028  HD1 TYR 0  66      -8.483   0.738 -30.962  1.00  0.00           H  
ATOM   1029  HE1 TYR 0  66      -6.859   2.464 -31.740  1.00  0.00           H  
ATOM   1030  HD2 TYR 0  66     -11.699   3.569 -31.256  1.00  0.00           H  
ATOM   1031  HE2 TYR 0  66     -10.191   5.259 -32.132  1.00  0.00           H  
ATOM   1032  N   SER 0  67     -13.489   0.518 -27.624  1.00  0.00      R00  N  
ATOM   1033  CA  SER 0  67     -14.549  -0.295 -26.925  1.00  0.00      R00  C  
ATOM   1034  C   SER 0  67     -14.164  -1.819 -27.109  1.00  0.00      R00  C  
ATOM   1035  O   SER 0  67     -12.965  -2.078 -27.122  1.00  0.00      R00  O  
ATOM   1036  CB  SER 0  67     -15.936   0.086 -27.559  1.00  0.00      R00  C  
ATOM   1037  OG  SER 0  67     -17.049  -0.765 -27.132  1.00  0.00      R00  O  
ATOM   1038  H   SER 0  67     -13.027   1.246 -27.098  1.00  0.00      R00  H  
ATOM   1039  HG  SER 0  67     -17.786  -0.436 -27.652  1.00  0.00      R00  H  
ATOM   1040  HA  SER 0  67     -14.556  -0.074 -25.858  1.00  0.00           H  
ATOM   1041  HB3 SER 0  67     -15.943   0.043 -28.649  1.00  0.00           H  
ATOM   1042  HB2 SER 0  67     -16.181   1.116 -27.303  1.00  0.00           H  
ATOM   1043  N   LYS 0  68     -15.163  -2.717 -27.099  1.00  0.00      R00  N  
ATOM   1044  CA  LYS 0  68     -14.999  -4.217 -27.304  1.00  0.00      R00  C  
ATOM   1045  C   LYS 0  68     -14.240  -4.946 -26.203  1.00  0.00      R00  C  
ATOM   1046  O   LYS 0  68     -13.532  -5.913 -26.430  1.00  0.00      R00  O  
ATOM   1047  CB  LYS 0  68     -14.330  -4.491 -28.687  1.00  0.00      R00  C  
ATOM   1048  CG  LYS 0  68     -15.120  -3.957 -29.877  1.00  0.00      R00  C  
ATOM   1049  CD  LYS 0  68     -14.459  -4.156 -31.251  1.00  0.00      R00  C  
ATOM   1050  CE  LYS 0  68     -13.217  -3.382 -31.504  1.00  0.00      R00  C  
ATOM   1051  NZ  LYS 0  68     -13.402  -1.939 -31.716  1.00  0.00      R00  N1+
ATOM   1052  H   LYS 0  68     -16.086  -2.307 -27.079  1.00  0.00      R00  H  
ATOM   1053  HZ1 LYS 0  68     -12.575  -1.632 -32.207  1.00  0.00      R00  H  
ATOM   1054  HZ2 LYS 0  68     -14.064  -1.706 -32.443  1.00  0.00      R00  H  
ATOM   1055  HZ3 LYS 0  68     -13.581  -1.427 -30.864  1.00  0.00      R00  H  
ATOM   1056  HA  LYS 0  68     -15.997  -4.646 -27.210  1.00  0.00           H  
ATOM   1057  HB3 LYS 0  68     -14.289  -5.571 -28.826  1.00  0.00           H  
ATOM   1058  HB2 LYS 0  68     -13.255  -4.308 -28.677  1.00  0.00           H  
ATOM   1059  HG3 LYS 0  68     -15.341  -2.930 -29.588  1.00  0.00           H  
ATOM   1060  HG2 LYS 0  68     -16.055  -4.516 -29.835  1.00  0.00           H  
ATOM   1061  HD3 LYS 0  68     -15.136  -3.844 -32.046  1.00  0.00           H  
ATOM   1062  HD2 LYS 0  68     -14.314  -5.219 -31.446  1.00  0.00           H  
ATOM   1063  HE3 LYS 0  68     -12.732  -3.715 -32.421  1.00  0.00           H  
ATOM   1064  HE2 LYS 0  68     -12.457  -3.561 -30.743  1.00  0.00           H  
ATOM   1065  N   MET 0  69     -14.185  -4.323 -25.025  1.00  0.00      R00  N  
ATOM   1066  CA  MET 0  69     -13.197  -4.560 -23.933  1.00  0.00      R00  C  
ATOM   1067  C   MET 0  69     -11.772  -4.824 -24.498  1.00  0.00      R00  C  
ATOM   1068  O   MET 0  69     -11.052  -5.687 -24.039  1.00  0.00      R00  O  
ATOM   1069  CB  MET 0  69     -13.730  -5.664 -23.054  1.00  0.00      R00  C  
ATOM   1070  CG  MET 0  69     -15.118  -5.539 -22.288  1.00  0.00      R00  C  
ATOM   1071  SD  MET 0  69     -15.728  -7.105 -21.493  1.00  0.00      R00  S  
ATOM   1072  CE  MET 0  69     -16.245  -7.948 -23.076  1.00  0.00      R00  C  
ATOM   1073  H   MET 0  69     -14.614  -3.415 -24.919  1.00  0.00      R00  H  
ATOM   1074  HA  MET 0  69     -13.143  -3.556 -23.512  1.00  0.00           H  
ATOM   1075  HB3 MET 0  69     -12.984  -5.861 -22.283  1.00  0.00           H  
ATOM   1076  HB2 MET 0  69     -13.687  -6.642 -23.533  1.00  0.00           H  
ATOM   1077  HG3 MET 0  69     -15.857  -5.193 -23.011  1.00  0.00           H  
ATOM   1078  HG2 MET 0  69     -15.085  -4.756 -21.530  1.00  0.00           H  
ATOM   1079  HE1 MET 0  69     -16.620  -8.951 -22.874  1.00  0.00           H  
ATOM   1080  HE2 MET 0  69     -17.021  -7.387 -23.597  1.00  0.00           H  
ATOM   1081  HE3 MET 0  69     -15.343  -8.074 -23.674  1.00  0.00           H  
ATOM   1082  N   GLN 0  70     -11.316  -3.834 -25.334  1.00  0.00      R00  N  
ATOM   1083  CA  GLN 0  70      -9.944  -3.770 -25.857  1.00  0.00      R00  C  
ATOM   1084  C   GLN 0  70      -9.141  -3.033 -24.727  1.00  0.00      R00  C  
ATOM   1085  O   GLN 0  70      -8.946  -1.780 -24.779  1.00  0.00      R00  O  
ATOM   1086  CB  GLN 0  70     -10.016  -3.036 -27.260  1.00  0.00      R00  C  
ATOM   1087  CG  GLN 0  70      -8.635  -2.874 -27.776  1.00  0.00      R00  C  
ATOM   1088  CD  GLN 0  70      -8.415  -3.357 -29.156  1.00  0.00      R00  C  
ATOM   1089  OE1 GLN 0  70      -8.889  -4.454 -29.557  1.00  0.00      R00  O  
ATOM   1090  NE2 GLN 0  70      -7.718  -2.621 -30.032  1.00  0.00      R00  N  
ATOM   1091  H   GLN 0  70     -11.920  -3.128 -25.730  1.00  0.00      R00  H  
ATOM   1092 HE21 GLN 0  70      -7.376  -3.085 -30.862  1.00  0.00      R00  H  
ATOM   1093 HE22 GLN 0  70      -7.214  -1.858 -29.603  1.00  0.00      R00  H  
ATOM   1094  HA  GLN 0  70      -9.641  -4.815 -25.922  1.00  0.00           H  
ATOM   1095  HB3 GLN 0  70     -10.444  -2.043 -27.120  1.00  0.00           H  
ATOM   1096  HB2 GLN 0  70     -10.634  -3.699 -27.866  1.00  0.00           H  
ATOM   1097  HG3 GLN 0  70      -7.924  -3.480 -27.214  1.00  0.00           H  
ATOM   1098  HG2 GLN 0  70      -8.341  -1.833 -27.645  1.00  0.00           H  
ATOM   1099  N   THR 0  71      -8.927  -3.746 -23.593  1.00  0.00      R00  N  
ATOM   1100  CA  THR 0  71      -8.201  -3.239 -22.442  1.00  0.00      R00  C  
ATOM   1101  C   THR 0  71      -7.467  -4.365 -21.793  1.00  0.00      R00  C  
ATOM   1102  O   THR 0  71      -7.960  -5.499 -21.820  1.00  0.00      R00  O  
ATOM   1103  CB  THR 0  71      -9.307  -2.555 -21.532  1.00  0.00      R00  C  
ATOM   1104  OG1 THR 0  71      -8.737  -2.136 -20.278  1.00  0.00      R00  O  
ATOM   1105  CG2 THR 0  71     -10.520  -3.450 -21.163  1.00  0.00      R00  C  
ATOM   1106  H   THR 0  71      -9.103  -4.731 -23.454  1.00  0.00      R00  H  
ATOM   1107  HG1 THR 0  71      -8.172  -1.363 -20.346  1.00  0.00      R00  H  
ATOM   1108  HA  THR 0  71      -7.417  -2.564 -22.786  1.00  0.00           H  
ATOM   1109  HB  THR 0  71      -9.604  -1.612 -21.991  1.00  0.00           H  
ATOM   1110 HG21 THR 0  71     -10.971  -3.752 -22.108  1.00  0.00           H  
ATOM   1111 HG22 THR 0  71     -10.355  -4.363 -20.591  1.00  0.00           H  
ATOM   1112 HG23 THR 0  71     -11.263  -2.810 -20.687  1.00  0.00           H  
ATOM   1113  N   VAL 0  72      -6.313  -4.096 -21.229  1.00  0.00      R00  N  
ATOM   1114  CA  VAL 0  72      -5.573  -4.974 -20.392  1.00  0.00      R00  C  
ATOM   1115  C   VAL 0  72      -6.293  -5.434 -19.113  1.00  0.00      R00  C  
ATOM   1116  O   VAL 0  72      -6.102  -6.550 -18.631  1.00  0.00      R00  O  
ATOM   1117  CB  VAL 0  72      -4.258  -4.216 -19.987  1.00  0.00      R00  C  
ATOM   1118  CG1 VAL 0  72      -4.501  -3.110 -18.861  1.00  0.00      R00  C  
ATOM   1119  CG2 VAL 0  72      -3.084  -5.076 -19.536  1.00  0.00      R00  C  
ATOM   1120  H   VAL 0  72      -5.805  -3.229 -21.332  1.00  0.00      R00  H  
ATOM   1121  HA  VAL 0  72      -5.484  -5.819 -21.074  1.00  0.00           H  
ATOM   1122  HB  VAL 0  72      -3.804  -3.850 -20.908  1.00  0.00           H  
ATOM   1123 HG11 VAL 0  72      -3.695  -2.377 -18.825  1.00  0.00           H  
ATOM   1124 HG12 VAL 0  72      -5.320  -2.478 -19.203  1.00  0.00           H  
ATOM   1125 HG13 VAL 0  72      -4.737  -3.523 -17.880  1.00  0.00           H  
ATOM   1126 HG21 VAL 0  72      -3.362  -5.621 -18.633  1.00  0.00           H  
ATOM   1127 HG22 VAL 0  72      -2.903  -5.898 -20.229  1.00  0.00           H  
ATOM   1128 HG23 VAL 0  72      -2.168  -4.542 -19.281  1.00  0.00           H  
ATOM   1129  N   THR 0  73      -7.281  -4.636 -18.689  1.00  0.00      R00  N  
ATOM   1130  CA  THR 0  73      -8.014  -4.704 -17.348  1.00  0.00      R00  C  
ATOM   1131  C   THR 0  73      -8.829  -6.030 -17.171  1.00  0.00      R00  C  
ATOM   1132  O   THR 0  73      -9.058  -6.393 -16.035  1.00  0.00      R00  O  
ATOM   1133  CB  THR 0  73      -9.175  -3.625 -17.296  1.00  0.00      R00  C  
ATOM   1134  OG1 THR 0  73      -8.710  -2.380 -17.574  1.00  0.00      R00  O  
ATOM   1135  CG2 THR 0  73      -9.960  -3.464 -15.935  1.00  0.00      R00  C  
ATOM   1136  H   THR 0  73      -7.414  -3.819 -19.267  1.00  0.00      R00  H  
ATOM   1137  HG1 THR 0  73      -8.711  -2.227 -18.522  1.00  0.00      R00  H  
ATOM   1138  HA  THR 0  73      -7.187  -4.651 -16.639  1.00  0.00           H  
ATOM   1139  HB  THR 0  73      -9.819  -3.756 -18.166  1.00  0.00           H  
ATOM   1140 HG21 THR 0  73     -10.141  -2.439 -15.612  1.00  0.00           H  
ATOM   1141 HG22 THR 0  73     -10.866  -4.065 -16.015  1.00  0.00           H  
ATOM   1142 HG23 THR 0  73      -9.392  -3.932 -15.131  1.00  0.00           H  
ATOM   1143  N   ASN 0  74      -9.035  -6.813 -18.192  1.00  0.00      R00  N  
ATOM   1144  CA  ASN 0  74      -9.814  -8.078 -18.381  1.00  0.00      R00  C  
ATOM   1145  C   ASN 0  74      -9.121  -9.187 -17.647  1.00  0.00      R00  C  
ATOM   1146  O   ASN 0  74      -9.777 -10.044 -17.169  1.00  0.00      R00  O  
ATOM   1147  CB  ASN 0  74     -10.002  -8.359 -19.889  1.00  0.00      R00  C  
ATOM   1148  CG  ASN 0  74     -10.815  -7.395 -20.731  1.00  0.00      R00  C  
ATOM   1149  OD1 ASN 0  74     -11.848  -6.850 -20.260  1.00  0.00      R00  O  
ATOM   1150  ND2 ASN 0  74     -10.231  -7.146 -21.913  1.00  0.00      R00  N  
ATOM   1151  H   ASN 0  74      -8.715  -6.440 -19.075  1.00  0.00      R00  H  
ATOM   1152 HD21 ASN 0  74     -10.688  -6.556 -22.593  1.00  0.00      R00  H  
ATOM   1153 HD22 ASN 0  74      -9.431  -7.708 -22.166  1.00  0.00      R00  H  
ATOM   1154  HA  ASN 0  74     -10.817  -8.049 -17.955  1.00  0.00           H  
ATOM   1155  HB3 ASN 0  74     -10.452  -9.345 -20.001  1.00  0.00           H  
ATOM   1156  HB2 ASN 0  74      -9.015  -8.413 -20.347  1.00  0.00           H  
ATOM   1157  N   MET 0  75      -7.803  -9.135 -17.551  1.00  0.00      R00  N  
ATOM   1158  CA  MET 0  75      -6.938  -9.908 -16.676  1.00  0.00      R00  C  
ATOM   1159  C   MET 0  75      -7.103  -9.576 -15.162  1.00  0.00      R00  C  
ATOM   1160  O   MET 0  75      -6.726 -10.417 -14.347  1.00  0.00      R00  O  
ATOM   1161  CB  MET 0  75      -5.415  -9.692 -16.944  1.00  0.00      R00  C  
ATOM   1162  CG  MET 0  75      -4.975 -10.490 -18.163  1.00  0.00      R00  C  
ATOM   1163  SD  MET 0  75      -3.207 -10.519 -18.570  1.00  0.00      R00  S  
ATOM   1164  CE  MET 0  75      -3.149  -8.784 -19.168  1.00  0.00      R00  C  
ATOM   1165  H   MET 0  75      -7.310  -8.349 -17.951  1.00  0.00      R00  H  
ATOM   1166  HA  MET 0  75      -7.103 -10.966 -16.880  1.00  0.00           H  
ATOM   1167  HB3 MET 0  75      -4.931 -10.057 -16.039  1.00  0.00           H  
ATOM   1168  HB2 MET 0  75      -5.112  -8.654 -17.075  1.00  0.00           H  
ATOM   1169  HG3 MET 0  75      -5.533 -10.148 -19.035  1.00  0.00           H  
ATOM   1170  HG2 MET 0  75      -5.276 -11.530 -18.038  1.00  0.00           H  
ATOM   1171  HE1 MET 0  75      -2.126  -8.481 -19.394  1.00  0.00           H  
ATOM   1172  HE2 MET 0  75      -3.581  -8.792 -20.168  1.00  0.00           H  
ATOM   1173  HE3 MET 0  75      -3.506  -8.103 -18.395  1.00  0.00           H  
ATOM   1174  N   TYR 0  76      -7.631  -8.390 -14.749  1.00  0.00      R00  N  
ATOM   1175  CA  TYR 0  76      -7.769  -7.994 -13.312  1.00  0.00      R00  C  
ATOM   1176  C   TYR 0  76      -9.167  -8.140 -12.748  1.00  0.00      R00  C  
ATOM   1177  O   TYR 0  76      -9.436  -8.562 -11.586  1.00  0.00      R00  O  
ATOM   1178  CB  TYR 0  76      -7.290  -6.507 -13.222  1.00  0.00      R00  C  
ATOM   1179  CG  TYR 0  76      -5.865  -6.085 -13.800  1.00  0.00      R00  C  
ATOM   1180  CD1 TYR 0  76      -4.791  -7.010 -13.946  1.00  0.00      R00  C  
ATOM   1181  CE1 TYR 0  76      -3.534  -6.626 -14.463  1.00  0.00      R00  C  
ATOM   1182  CD2 TYR 0  76      -5.706  -4.790 -14.379  1.00  0.00      R00  C  
ATOM   1183  CE2 TYR 0  76      -4.467  -4.381 -14.993  1.00  0.00      R00  C  
ATOM   1184  CZ  TYR 0  76      -3.413  -5.347 -15.131  1.00  0.00      R00  C  
ATOM   1185  OH  TYR 0  76      -2.288  -5.147 -15.856  1.00  0.00      R00  O  
ATOM   1186  H   TYR 0  76      -8.068  -7.808 -15.449  1.00  0.00      R00  H  
ATOM   1187  HH  TYR 0  76      -2.189  -4.224 -16.101  1.00  0.00      R00  H  
ATOM   1188  HA  TYR 0  76      -7.122  -8.634 -12.712  1.00  0.00           H  
ATOM   1189  HB3 TYR 0  76      -7.328  -6.133 -12.198  1.00  0.00           H  
ATOM   1190  HB2 TYR 0  76      -8.076  -5.892 -13.661  1.00  0.00           H  
ATOM   1191  HD1 TYR 0  76      -4.870  -8.012 -13.553  1.00  0.00           H  
ATOM   1192  HE1 TYR 0  76      -2.692  -7.303 -14.458  1.00  0.00           H  
ATOM   1193  HD2 TYR 0  76      -6.563  -4.137 -14.459  1.00  0.00           H  
ATOM   1194  HE2 TYR 0  76      -4.318  -3.395 -15.407  1.00  0.00           H  
ATOM   1195  N   ILE 0  77     -10.159  -8.129 -13.689  1.00  0.00      R00  N  
ATOM   1196  CA  ILE 0  77     -11.571  -8.343 -13.369  1.00  0.00      R00  C  
ATOM   1197  C   ILE 0  77     -11.923  -9.682 -12.730  1.00  0.00      R00  C  
ATOM   1198  O   ILE 0  77     -12.818  -9.773 -11.892  1.00  0.00      R00  O  
ATOM   1199  CB  ILE 0  77     -12.395  -8.244 -14.712  1.00  0.00      R00  C  
ATOM   1200  CG2 ILE 0  77     -13.749  -9.000 -14.712  1.00  0.00      R00  C  
ATOM   1201  CG1 ILE 0  77     -12.537  -6.748 -15.142  1.00  0.00      R00  C  
ATOM   1202  CD1 ILE 0  77     -13.647  -6.194 -14.390  1.00  0.00      R00  C  
ATOM   1203  H   ILE 0  77      -9.930  -7.837 -14.628  1.00  0.00      R00  H  
ATOM   1204  HA  ILE 0  77     -11.824  -7.529 -12.690  1.00  0.00           H  
ATOM   1205  HB  ILE 0  77     -11.783  -8.722 -15.477  1.00  0.00           H  
ATOM   1206 HG21 ILE 0  77     -14.412  -8.817 -15.557  1.00  0.00           H  
ATOM   1207 HG22 ILE 0  77     -13.727 -10.090 -14.682  1.00  0.00           H  
ATOM   1208 HG23 ILE 0  77     -14.382  -8.647 -13.898  1.00  0.00           H  
ATOM   1209 HG13 ILE 0  77     -12.799  -6.662 -16.197  1.00  0.00           H  
ATOM   1210 HG12 ILE 0  77     -11.697  -6.075 -14.971  1.00  0.00           H  
ATOM   1211 HD11 ILE 0  77     -14.561  -6.309 -14.972  1.00  0.00           H  
ATOM   1212 HD12 ILE 0  77     -13.873  -6.622 -13.413  1.00  0.00           H  
ATOM   1213 HD13 ILE 0  77     -13.587  -5.119 -14.219  1.00  0.00           H  
ATOM   1214  N   VAL 0  78     -11.110 -10.684 -13.105  1.00  0.00      R00  N  
ATOM   1215  CA  VAL 0  78     -11.036 -12.101 -12.642  1.00  0.00      R00  C  
ATOM   1216  C   VAL 0  78     -10.834 -12.240 -11.128  1.00  0.00      R00  C  
ATOM   1217  O   VAL 0  78     -11.045 -13.308 -10.531  1.00  0.00      R00  O  
ATOM   1218  CB  VAL 0  78      -9.930 -12.964 -13.395  1.00  0.00      R00  C  
ATOM   1219  CG1 VAL 0  78     -10.010 -12.682 -14.958  1.00  0.00      R00  C  
ATOM   1220  CG2 VAL 0  78      -8.470 -12.934 -12.822  1.00  0.00      R00  C  
ATOM   1221  H   VAL 0  78     -10.466 -10.417 -13.836  1.00  0.00      R00  H  
ATOM   1222  HA  VAL 0  78     -12.041 -12.483 -12.823  1.00  0.00           H  
ATOM   1223  HB  VAL 0  78     -10.246 -14.007 -13.393  1.00  0.00           H  
ATOM   1224 HG11 VAL 0  78      -9.990 -11.616 -15.186  1.00  0.00           H  
ATOM   1225 HG12 VAL 0  78      -9.163 -13.175 -15.435  1.00  0.00           H  
ATOM   1226 HG13 VAL 0  78     -10.926 -13.114 -15.362  1.00  0.00           H  
ATOM   1227 HG21 VAL 0  78      -8.253 -11.877 -12.977  1.00  0.00           H  
ATOM   1228 HG22 VAL 0  78      -8.434 -13.283 -11.791  1.00  0.00           H  
ATOM   1229 HG23 VAL 0  78      -7.571 -13.405 -13.219  1.00  0.00           H  
ATOM   1230  N   ASN 0  79     -10.470 -11.177 -10.443  1.00  0.00      R00  N  
ATOM   1231  CA  ASN 0  79     -10.351 -11.024  -8.986  1.00  0.00      R00  C  
ATOM   1232  C   ASN 0  79     -11.738 -10.716  -8.400  1.00  0.00      R00  C  
ATOM   1233  O   ASN 0  79     -11.864  -9.775  -7.595  1.00  0.00      R00  O  
ATOM   1234  CB  ASN 0  79      -9.263  -9.978  -8.603  1.00  0.00      R00  C  
ATOM   1235  CG  ASN 0  79      -7.852 -10.339  -9.115  1.00  0.00      R00  C  
ATOM   1236  OD1 ASN 0  79      -7.509 -11.472  -9.252  1.00  0.00      R00  O  
ATOM   1237  ND2 ASN 0  79      -7.121  -9.273  -9.402  1.00  0.00      R00  N  
ATOM   1238  H   ASN 0  79     -10.197 -10.348 -10.951  1.00  0.00      R00  H  
ATOM   1239 HD21 ASN 0  79      -6.126  -9.386  -9.532  1.00  0.00      R00  H  
ATOM   1240 HD22 ASN 0  79      -7.442  -8.340  -9.185  1.00  0.00      R00  H  
ATOM   1241  HA  ASN 0  79     -10.018 -11.950  -8.517  1.00  0.00           H  
ATOM   1242  HB3 ASN 0  79      -9.239 -10.004  -7.514  1.00  0.00           H  
ATOM   1243  HB2 ASN 0  79      -9.604  -8.992  -8.919  1.00  0.00           H  
ATOM   1244  N   LEU 0  80     -12.740 -11.549  -8.837  1.00  0.00      R00  N  
ATOM   1245  CA  LEU 0  80     -14.017 -11.683  -8.170  1.00  0.00      R00  C  
ATOM   1246  C   LEU 0  80     -13.928 -11.894  -6.645  1.00  0.00      R00  C  
ATOM   1247  O   LEU 0  80     -13.390 -12.891  -6.214  1.00  0.00      R00  O  
ATOM   1248  CB  LEU 0  80     -14.755 -12.921  -8.908  1.00  0.00      R00  C  
ATOM   1249  CG  LEU 0  80     -16.221 -13.304  -8.521  1.00  0.00      R00  C  
ATOM   1250  CD1 LEU 0  80     -17.257 -12.222  -8.632  1.00  0.00      R00  C  
ATOM   1251  CD2 LEU 0  80     -16.699 -14.563  -9.222  1.00  0.00      R00  C  
ATOM   1252  H   LEU 0  80     -12.472 -12.323  -9.428  1.00  0.00      R00  H  
ATOM   1253  HA  LEU 0  80     -14.673 -10.821  -8.290  1.00  0.00           H  
ATOM   1254  HB3 LEU 0  80     -14.100 -13.792  -8.938  1.00  0.00           H  
ATOM   1255  HB2 LEU 0  80     -14.857 -12.634  -9.955  1.00  0.00           H  
ATOM   1256  HG  LEU 0  80     -16.091 -13.555  -7.468  1.00  0.00           H  
ATOM   1257 HD11 LEU 0  80     -18.062 -12.292  -7.901  1.00  0.00           H  
ATOM   1258 HD12 LEU 0  80     -16.762 -11.253  -8.575  1.00  0.00           H  
ATOM   1259 HD13 LEU 0  80     -17.654 -12.059  -9.634  1.00  0.00           H  
ATOM   1260 HD21 LEU 0  80     -17.549 -15.001  -8.699  1.00  0.00           H  
ATOM   1261 HD22 LEU 0  80     -16.971 -14.176 -10.203  1.00  0.00           H  
ATOM   1262 HD23 LEU 0  80     -15.858 -15.255  -9.174  1.00  0.00           H  
ATOM   1263  N   ALA 0  81     -14.590 -11.049  -5.887  1.00  0.00      R00  N  
ATOM   1264  CA  ALA 0  81     -14.623 -10.925  -4.425  1.00  0.00      R00  C  
ATOM   1265  C   ALA 0  81     -13.283 -10.754  -3.689  1.00  0.00      R00  C  
ATOM   1266  O   ALA 0  81     -13.333 -10.103  -2.627  1.00  0.00      R00  O  
ATOM   1267  CB  ALA 0  81     -15.338 -12.095  -3.772  1.00  0.00      R00  C  
ATOM   1268  H   ALA 0  81     -15.237 -10.379  -6.276  1.00  0.00      R00  H  
ATOM   1269  HA  ALA 0  81     -15.149  -9.989  -4.236  1.00  0.00           H  
ATOM   1270  HB1 ALA 0  81     -15.640 -11.873  -2.748  1.00  0.00           H  
ATOM   1271  HB2 ALA 0  81     -16.281 -12.322  -4.268  1.00  0.00           H  
ATOM   1272  HB3 ALA 0  81     -14.695 -12.975  -3.778  1.00  0.00           H  
ATOM   1273  N   ILE 0  82     -12.099 -11.131  -4.242  1.00  0.00      R00  N  
ATOM   1274  CA  ILE 0  82     -10.836 -11.129  -3.404  1.00  0.00      R00  C  
ATOM   1275  C   ILE 0  82      -9.978  -9.851  -3.611  1.00  0.00      R00  C  
ATOM   1276  O   ILE 0  82      -8.851  -9.818  -3.091  1.00  0.00      R00  O  
ATOM   1277  CB  ILE 0  82     -10.028 -12.365  -3.885  1.00  0.00      R00  C  
ATOM   1278  CG2 ILE 0  82     -10.538 -13.743  -3.383  1.00  0.00      R00  C  
ATOM   1279  CG1 ILE 0  82      -9.838 -12.385  -5.422  1.00  0.00      R00  C  
ATOM   1280  CD1 ILE 0  82      -8.596 -13.211  -5.854  1.00  0.00      R00  C  
ATOM   1281  H   ILE 0  82     -12.155 -11.494  -5.183  1.00  0.00      R00  H  
ATOM   1282  HA  ILE 0  82     -11.066 -11.196  -2.340  1.00  0.00           H  
ATOM   1283  HB  ILE 0  82      -9.074 -12.206  -3.383  1.00  0.00           H  
ATOM   1284 HG21 ILE 0  82      -9.751 -14.466  -3.598  1.00  0.00           H  
ATOM   1285 HG22 ILE 0  82     -10.803 -13.806  -2.327  1.00  0.00           H  
ATOM   1286 HG23 ILE 0  82     -11.414 -13.905  -4.011  1.00  0.00           H  
ATOM   1287 HG13 ILE 0  82      -9.926 -11.403  -5.888  1.00  0.00           H  
ATOM   1288 HG12 ILE 0  82     -10.688 -12.906  -5.863  1.00  0.00           H  
ATOM   1289 HD11 ILE 0  82      -8.872 -13.919  -6.636  1.00  0.00           H  
ATOM   1290 HD12 ILE 0  82      -7.835 -12.601  -6.339  1.00  0.00           H  
ATOM   1291 HD13 ILE 0  82      -8.142 -13.772  -5.037  1.00  0.00           H  
ATOM   1292  N   ALA 0  83     -10.427  -8.961  -4.469  1.00  0.00      R00  N  
ATOM   1293  CA  ALA 0  83      -9.786  -7.763  -4.767  1.00  0.00      R00  C  
ATOM   1294  C   ALA 0  83      -9.670  -6.726  -3.642  1.00  0.00      R00  C  
ATOM   1295  O   ALA 0  83     -10.641  -6.618  -2.845  1.00  0.00      R00  O  
ATOM   1296  CB  ALA 0  83     -10.446  -6.956  -5.883  1.00  0.00      R00  C  
ATOM   1297  H   ALA 0  83     -11.235  -9.186  -5.031  1.00  0.00      R00  H  
ATOM   1298  HA  ALA 0  83      -8.828  -8.142  -5.123  1.00  0.00           H  
ATOM   1299  HB1 ALA 0  83     -10.213  -5.891  -5.866  1.00  0.00           H  
ATOM   1300  HB2 ALA 0  83      -9.855  -7.307  -6.728  1.00  0.00           H  
ATOM   1301  HB3 ALA 0  83     -11.523  -7.119  -5.849  1.00  0.00           H  
ATOM   1302  N   ASP 0  84      -8.565  -5.937  -3.660  1.00  0.00      R00  N  
ATOM   1303  CA  ASP 0  84      -8.157  -4.813  -2.760  1.00  0.00      R00  C  
ATOM   1304  C   ASP 0  84      -9.350  -3.966  -2.260  1.00  0.00      R00  C  
ATOM   1305  O   ASP 0  84      -9.255  -3.476  -1.130  1.00  0.00      R00  O  
ATOM   1306  CB  ASP 0  84      -7.018  -3.884  -3.228  1.00  0.00      R00  C  
ATOM   1307  CG  ASP 0  84      -5.711  -4.489  -3.819  1.00  0.00      R00  C  
ATOM   1308  OD1 ASP 0  84      -4.721  -3.748  -3.873  1.00  0.00      R00  O  
ATOM   1309  OD2 ASP 0  84      -5.755  -5.585  -4.357  1.00  0.00      R00  O1-
ATOM   1310  H   ASP 0  84      -7.874  -6.194  -4.350  1.00  0.00      R00  H  
ATOM   1311  HA  ASP 0  84      -7.776  -5.338  -1.884  1.00  0.00           H  
ATOM   1312  HB3 ASP 0  84      -6.685  -3.371  -2.326  1.00  0.00           H  
ATOM   1313  HB2 ASP 0  84      -7.269  -3.122  -3.966  1.00  0.00           H  
ATOM   1314  N   GLU 0  85     -10.393  -3.766  -3.070  1.00  0.00      R00  N  
ATOM   1315  CA  GLU 0  85     -11.762  -3.237  -2.728  1.00  0.00      R00  C  
ATOM   1316  C   GLU 0  85     -12.355  -3.762  -1.424  1.00  0.00      R00  C  
ATOM   1317  O   GLU 0  85     -13.213  -3.054  -0.866  1.00  0.00      R00  O  
ATOM   1318  CB  GLU 0  85     -12.748  -3.413  -3.884  1.00  0.00      R00  C  
ATOM   1319  CG  GLU 0  85     -12.170  -2.984  -5.255  1.00  0.00      R00  C  
ATOM   1320  CD  GLU 0  85     -13.007  -3.281  -6.436  1.00  0.00      R00  C  
ATOM   1321  OE1 GLU 0  85     -13.991  -4.047  -6.372  1.00  0.00      R00  O  
ATOM   1322  OE2 GLU 0  85     -12.656  -2.769  -7.526  1.00  0.00      R00  O1-
ATOM   1323  H   GLU 0  85     -10.270  -4.182  -3.982  1.00  0.00      R00  H  
ATOM   1324  HA  GLU 0  85     -11.597  -2.201  -2.435  1.00  0.00           H  
ATOM   1325  HB3 GLU 0  85     -13.757  -3.032  -3.724  1.00  0.00           H  
ATOM   1326  HB2 GLU 0  85     -12.806  -4.502  -3.891  1.00  0.00           H  
ATOM   1327  HG3 GLU 0  85     -11.210  -3.439  -5.498  1.00  0.00           H  
ATOM   1328  HG2 GLU 0  85     -12.064  -1.899  -5.254  1.00  0.00           H  
ATOM   1329  N   CYS 0  86     -11.863  -4.861  -0.853  1.00  0.00      R00  N  
ATOM   1330  CA  CYS 0  86     -12.135  -5.338   0.515  1.00  0.00      R00  C  
ATOM   1331  C   CYS 0  86     -11.735  -4.269   1.616  1.00  0.00      R00  C  
ATOM   1332  O   CYS 0  86     -12.507  -3.997   2.561  1.00  0.00      R00  O  
ATOM   1333  CB  CYS 0  86     -11.399  -6.645   0.816  1.00  0.00      R00  C  
ATOM   1334  SG  CYS 0  86     -11.854  -8.000  -0.267  1.00  0.00      R00  S  
ATOM   1335  H   CYS 0  86     -11.163  -5.333  -1.406  1.00  0.00      R00  H  
ATOM   1336  HA  CYS 0  86     -13.189  -5.549   0.696  1.00  0.00           H  
ATOM   1337  HB3 CYS 0  86     -11.597  -6.938   1.847  1.00  0.00           H  
ATOM   1338  HB2 CYS 0  86     -10.363  -6.348   0.656  1.00  0.00           H  
ATOM   1339  HG  CYS 0  86     -11.108  -7.689  -1.331  1.00  0.00           H  
ATOM   1340  N   PHE 0  87     -10.620  -3.576   1.322  1.00  0.00      R00  N  
ATOM   1341  CA  PHE 0  87     -10.298  -2.293   2.104  1.00  0.00      R00  C  
ATOM   1342  C   PHE 0  87     -11.348  -1.103   2.091  1.00  0.00      R00  C  
ATOM   1343  O   PHE 0  87     -11.370  -0.482   3.116  1.00  0.00      R00  O  
ATOM   1344  CB  PHE 0  87      -8.882  -1.626   1.770  1.00  0.00      R00  C  
ATOM   1345  CG  PHE 0  87      -7.720  -2.521   2.135  1.00  0.00      R00  C  
ATOM   1346  CD1 PHE 0  87      -6.893  -2.988   1.072  1.00  0.00      R00  C  
ATOM   1347  CD2 PHE 0  87      -7.484  -2.901   3.453  1.00  0.00      R00  C  
ATOM   1348  CE1 PHE 0  87      -5.769  -3.768   1.355  1.00  0.00      R00  C  
ATOM   1349  CE2 PHE 0  87      -6.361  -3.668   3.737  1.00  0.00      R00  C  
ATOM   1350  CZ  PHE 0  87      -5.506  -3.987   2.687  1.00  0.00      R00  C  
ATOM   1351  H   PHE 0  87     -10.112  -3.882   0.505  1.00  0.00      R00  H  
ATOM   1352  HA  PHE 0  87     -10.196  -2.614   3.140  1.00  0.00           H  
ATOM   1353  HB3 PHE 0  87      -8.787  -0.668   2.281  1.00  0.00           H  
ATOM   1354  HB2 PHE 0  87      -8.873  -1.424   0.699  1.00  0.00           H  
ATOM   1355  HD1 PHE 0  87      -7.102  -2.778   0.034  1.00  0.00           H  
ATOM   1356  HD2 PHE 0  87      -8.153  -2.614   4.250  1.00  0.00           H  
ATOM   1357  HE1 PHE 0  87      -5.078  -4.230   0.666  1.00  0.00           H  
ATOM   1358  HE2 PHE 0  87      -6.135  -3.977   4.746  1.00  0.00           H  
ATOM   1359  HZ  PHE 0  87      -4.702  -4.666   2.931  1.00  0.00           H  
ATOM   1360  N   LEU 0  88     -12.224  -1.024   1.136  1.00  0.00      R00  N  
ATOM   1361  CA  LEU 0  88     -13.216   0.077   1.088  1.00  0.00      R00  C  
ATOM   1362  C   LEU 0  88     -14.472  -0.177   1.967  1.00  0.00      R00  C  
ATOM   1363  O   LEU 0  88     -15.128   0.786   2.397  1.00  0.00      R00  O  
ATOM   1364  CB  LEU 0  88     -13.638   0.464  -0.374  1.00  0.00      R00  C  
ATOM   1365  CG  LEU 0  88     -12.409   0.839  -1.181  1.00  0.00      R00  C  
ATOM   1366  CD1 LEU 0  88     -12.732   1.127  -2.634  1.00  0.00      R00  C  
ATOM   1367  CD2 LEU 0  88     -11.515   2.008  -0.552  1.00  0.00      R00  C  
ATOM   1368  H   LEU 0  88     -12.168  -1.723   0.410  1.00  0.00      R00  H  
ATOM   1369  HA  LEU 0  88     -12.737   0.934   1.561  1.00  0.00           H  
ATOM   1370  HB3 LEU 0  88     -14.319   1.304  -0.238  1.00  0.00           H  
ATOM   1371  HB2 LEU 0  88     -14.189  -0.400  -0.747  1.00  0.00           H  
ATOM   1372  HG  LEU 0  88     -11.665   0.056  -1.324  1.00  0.00           H  
ATOM   1373 HD11 LEU 0  88     -13.785   0.975  -2.870  1.00  0.00           H  
ATOM   1374 HD12 LEU 0  88     -12.609   2.169  -2.927  1.00  0.00           H  
ATOM   1375 HD13 LEU 0  88     -12.005   0.540  -3.196  1.00  0.00           H  
ATOM   1376 HD21 LEU 0  88     -10.718   1.567   0.047  1.00  0.00           H  
ATOM   1377 HD22 LEU 0  88     -10.987   2.541  -1.343  1.00  0.00           H  
ATOM   1378 HD23 LEU 0  88     -12.118   2.652   0.087  1.00  0.00           H  
ATOM   1379  N   ILE 0  89     -14.721  -1.437   2.212  1.00  0.00      R00  N  
ATOM   1380  CA  ILE 0  89     -15.678  -1.879   3.304  1.00  0.00      R00  C  
ATOM   1381  C   ILE 0  89     -15.015  -1.754   4.683  1.00  0.00      R00  C  
ATOM   1382  O   ILE 0  89     -15.665  -1.300   5.607  1.00  0.00      R00  O  
ATOM   1383  CB  ILE 0  89     -16.201  -3.307   3.021  1.00  0.00      R00  C  
ATOM   1384  CG2 ILE 0  89     -16.664  -4.129   4.261  1.00  0.00      R00  C  
ATOM   1385  CG1 ILE 0  89     -17.440  -3.158   2.056  1.00  0.00      R00  C  
ATOM   1386  CD1 ILE 0  89     -17.554  -4.259   0.977  1.00  0.00      R00  C  
ATOM   1387  H   ILE 0  89     -14.229  -2.250   1.870  1.00  0.00      R00  H  
ATOM   1388  HA  ILE 0  89     -16.436  -1.103   3.195  1.00  0.00           H  
ATOM   1389  HB  ILE 0  89     -15.526  -3.940   2.445  1.00  0.00           H  
ATOM   1390 HG21 ILE 0  89     -17.474  -3.741   4.880  1.00  0.00           H  
ATOM   1391 HG22 ILE 0  89     -17.101  -5.041   3.855  1.00  0.00           H  
ATOM   1392 HG23 ILE 0  89     -15.809  -4.364   4.895  1.00  0.00           H  
ATOM   1393 HG13 ILE 0  89     -17.212  -2.305   1.417  1.00  0.00           H  
ATOM   1394 HG12 ILE 0  89     -18.406  -3.055   2.550  1.00  0.00           H  
ATOM   1395 HD11 ILE 0  89     -17.723  -5.249   1.401  1.00  0.00           H  
ATOM   1396 HD12 ILE 0  89     -18.459  -4.109   0.389  1.00  0.00           H  
ATOM   1397 HD13 ILE 0  89     -16.724  -4.346   0.276  1.00  0.00           H  
ATOM   1398  N   GLY 0  90     -13.670  -1.822   4.741  1.00  0.00      R00  N  
ATOM   1399  CA  GLY 0  90     -12.892  -1.835   5.946  1.00  0.00      R00  C  
ATOM   1400  C   GLY 0  90     -12.601  -0.396   6.475  1.00  0.00      R00  C  
ATOM   1401  O   GLY 0  90     -12.871  -0.179   7.652  1.00  0.00      R00  O  
ATOM   1402  H   GLY 0  90     -13.203  -1.971   3.859  1.00  0.00      R00  H  
ATOM   1403  HA3 GLY 0  90     -11.950  -2.358   5.779  1.00  0.00           H  
ATOM   1404  HA2 GLY 0  90     -13.425  -2.404   6.707  1.00  0.00           H  
ATOM   1405  N   ILE 0  91     -12.275   0.556   5.624  1.00  0.00      R00  N  
ATOM   1406  CA  ILE 0  91     -11.985   1.925   6.011  1.00  0.00      R00  C  
ATOM   1407  C   ILE 0  91     -12.917   2.716   6.927  1.00  0.00      R00  C  
ATOM   1408  O   ILE 0  91     -12.487   3.273   7.926  1.00  0.00      R00  O  
ATOM   1409  CB  ILE 0  91     -11.398   2.798   4.866  1.00  0.00      R00  C  
ATOM   1410  CG2 ILE 0  91     -11.562   4.396   5.004  1.00  0.00      R00  C  
ATOM   1411  CG1 ILE 0  91      -9.896   2.448   4.424  1.00  0.00      R00  C  
ATOM   1412  CD1 ILE 0  91      -9.573   2.700   2.970  1.00  0.00      R00  C  
ATOM   1413  H   ILE 0  91     -11.937   0.322   4.701  1.00  0.00      R00  H  
ATOM   1414  HA  ILE 0  91     -11.166   1.670   6.684  1.00  0.00           H  
ATOM   1415  HB  ILE 0  91     -12.027   2.510   4.023  1.00  0.00           H  
ATOM   1416 HG21 ILE 0  91     -12.618   4.653   5.083  1.00  0.00           H  
ATOM   1417 HG22 ILE 0  91     -11.080   4.644   5.949  1.00  0.00           H  
ATOM   1418 HG23 ILE 0  91     -11.138   4.952   4.168  1.00  0.00           H  
ATOM   1419 HG13 ILE 0  91      -9.748   1.390   4.642  1.00  0.00           H  
ATOM   1420 HG12 ILE 0  91      -9.164   2.878   5.107  1.00  0.00           H  
ATOM   1421 HD11 ILE 0  91      -8.759   3.417   2.862  1.00  0.00           H  
ATOM   1422 HD12 ILE 0  91      -9.051   1.778   2.711  1.00  0.00           H  
ATOM   1423 HD13 ILE 0  91     -10.478   2.938   2.412  1.00  0.00           H  
ATOM   1424  N   PRO 0  92     -14.261   2.559   6.635  1.00  0.00      R00  N  
ATOM   1425  CA  PRO 0  92     -15.339   3.104   7.552  1.00  0.00      R00  C  
ATOM   1426  C   PRO 0  92     -15.285   2.617   8.998  1.00  0.00      R00  C  
ATOM   1427  O   PRO 0  92     -15.455   3.388   9.953  1.00  0.00      R00  O  
ATOM   1428  CD  PRO 0  92     -14.817   2.197   5.375  1.00  0.00      R00  C  
ATOM   1429  CB  PRO 0  92     -16.643   2.610   6.897  1.00  0.00      R00  C  
ATOM   1430  CG  PRO 0  92     -16.247   2.596   5.450  1.00  0.00      R00  C  
ATOM   1431  HD2 PRO 0  92     -14.698   1.158   5.068  1.00  0.00           H  
ATOM   1432  HD3 PRO 0  92     -14.347   2.752   4.564  1.00  0.00           H  
ATOM   1433  HA  PRO 0  92     -15.327   4.194   7.579  1.00  0.00           H  
ATOM   1434  HB3 PRO 0  92     -17.504   3.242   7.112  1.00  0.00           H  
ATOM   1435  HB2 PRO 0  92     -16.798   1.587   7.240  1.00  0.00           H  
ATOM   1436  HG2 PRO 0  92     -16.797   1.972   4.746  1.00  0.00           H  
ATOM   1437  HG3 PRO 0  92     -16.357   3.638   5.151  1.00  0.00           H  
ATOM   1438  N   PHE 0  93     -15.132   1.230   9.108  1.00  0.00      R00  N  
ATOM   1439  CA  PHE 0  93     -15.076   0.634  10.451  1.00  0.00      R00  C  
ATOM   1440  C   PHE 0  93     -13.758   1.028  11.173  1.00  0.00      R00  C  
ATOM   1441  O   PHE 0  93     -13.749   1.264  12.351  1.00  0.00      R00  O  
ATOM   1442  CB  PHE 0  93     -15.107  -0.848  10.308  1.00  0.00      R00  C  
ATOM   1443  CG  PHE 0  93     -16.420  -1.537   9.935  1.00  0.00      R00  C  
ATOM   1444  CD1 PHE 0  93     -16.583  -2.479   8.826  1.00  0.00      R00  C  
ATOM   1445  CD2 PHE 0  93     -17.535  -1.407  10.779  1.00  0.00      R00  C  
ATOM   1446  CE1 PHE 0  93     -17.798  -3.107   8.673  1.00  0.00      R00  C  
ATOM   1447  CE2 PHE 0  93     -18.631  -2.161  10.700  1.00  0.00      R00  C  
ATOM   1448  CZ  PHE 0  93     -18.819  -3.041   9.645  1.00  0.00      R00  C  
ATOM   1449  H   PHE 0  93     -15.029   0.629   8.303  1.00  0.00      R00  H  
ATOM   1450  HA  PHE 0  93     -15.957   0.846  11.057  1.00  0.00           H  
ATOM   1451  HB3 PHE 0  93     -14.810  -1.323  11.243  1.00  0.00           H  
ATOM   1452  HB2 PHE 0  93     -14.316  -1.094   9.599  1.00  0.00           H  
ATOM   1453  HD1 PHE 0  93     -15.721  -2.785   8.251  1.00  0.00           H  
ATOM   1454  HD2 PHE 0  93     -17.462  -0.707  11.598  1.00  0.00           H  
ATOM   1455  HE1 PHE 0  93     -17.933  -3.805   7.860  1.00  0.00           H  
ATOM   1456  HE2 PHE 0  93     -19.473  -1.994  11.355  1.00  0.00           H  
ATOM   1457  HZ  PHE 0  93     -19.732  -3.581   9.438  1.00  0.00           H  
ATOM   1458  N   LEU 0  94     -12.659   1.103  10.439  1.00  0.00      R00  N  
ATOM   1459  CA  LEU 0  94     -11.361   1.602  10.891  1.00  0.00      R00  C  
ATOM   1460  C   LEU 0  94     -11.389   3.051  11.435  1.00  0.00      R00  C  
ATOM   1461  O   LEU 0  94     -10.649   3.285  12.355  1.00  0.00      R00  O  
ATOM   1462  CB  LEU 0  94     -10.199   1.360   9.820  1.00  0.00      R00  C  
ATOM   1463  CG  LEU 0  94      -9.914  -0.233   9.765  1.00  0.00      R00  C  
ATOM   1464  CD1 LEU 0  94      -9.249  -0.609   8.367  1.00  0.00      R00  C  
ATOM   1465  CD2 LEU 0  94      -9.094  -0.776  10.991  1.00  0.00      R00  C  
ATOM   1466  H   LEU 0  94     -12.764   0.808   9.479  1.00  0.00      R00  H  
ATOM   1467  HA  LEU 0  94     -11.121   0.993  11.763  1.00  0.00           H  
ATOM   1468  HB3 LEU 0  94      -9.367   1.921  10.245  1.00  0.00           H  
ATOM   1469  HB2 LEU 0  94     -10.479   1.716   8.829  1.00  0.00           H  
ATOM   1470  HG  LEU 0  94     -10.823  -0.834   9.750  1.00  0.00           H  
ATOM   1471 HD11 LEU 0  94      -8.445  -1.324   8.540  1.00  0.00           H  
ATOM   1472 HD12 LEU 0  94      -9.993  -1.059   7.709  1.00  0.00           H  
ATOM   1473 HD13 LEU 0  94      -8.857   0.290   7.893  1.00  0.00           H  
ATOM   1474 HD21 LEU 0  94      -8.187  -1.369  10.878  1.00  0.00           H  
ATOM   1475 HD22 LEU 0  94      -8.929   0.025  11.711  1.00  0.00           H  
ATOM   1476 HD23 LEU 0  94      -9.698  -1.302  11.730  1.00  0.00           H  
ATOM   1477  N   ILE 0  95     -12.160   3.939  10.808  1.00  0.00      R00  N  
ATOM   1478  CA  ILE 0  95     -12.452   5.363  11.254  1.00  0.00      R00  C  
ATOM   1479  C   ILE 0  95     -13.161   5.312  12.668  1.00  0.00      R00  C  
ATOM   1480  O   ILE 0  95     -12.695   5.847  13.669  1.00  0.00      R00  O  
ATOM   1481  CB  ILE 0  95     -13.230   6.209  10.082  1.00  0.00      R00  C  
ATOM   1482  CG2 ILE 0  95     -13.638   7.617  10.613  1.00  0.00      R00  C  
ATOM   1483  CG1 ILE 0  95     -12.328   6.355   8.794  1.00  0.00      R00  C  
ATOM   1484  CD1 ILE 0  95     -13.183   6.693   7.522  1.00  0.00      R00  C  
ATOM   1485  H   ILE 0  95     -12.663   3.665   9.976  1.00  0.00      R00  H  
ATOM   1486  HA  ILE 0  95     -11.458   5.799  11.347  1.00  0.00           H  
ATOM   1487  HB  ILE 0  95     -14.118   5.616   9.864  1.00  0.00           H  
ATOM   1488 HG21 ILE 0  95     -12.761   8.183  10.926  1.00  0.00           H  
ATOM   1489 HG22 ILE 0  95     -13.985   8.252   9.798  1.00  0.00           H  
ATOM   1490 HG23 ILE 0  95     -14.393   7.577  11.398  1.00  0.00           H  
ATOM   1491 HG13 ILE 0  95     -11.908   5.357   8.669  1.00  0.00           H  
ATOM   1492 HG12 ILE 0  95     -11.484   7.039   8.884  1.00  0.00           H  
ATOM   1493 HD11 ILE 0  95     -12.561   6.703   6.627  1.00  0.00           H  
ATOM   1494 HD12 ILE 0  95     -13.919   5.895   7.418  1.00  0.00           H  
ATOM   1495 HD13 ILE 0  95     -13.716   7.627   7.698  1.00  0.00           H  
ATOM   1496  N   ILE 0  96     -14.278   4.582  12.854  1.00  0.00      R00  N  
ATOM   1497  CA  ILE 0  96     -14.902   4.318  14.211  1.00  0.00      R00  C  
ATOM   1498  C   ILE 0  96     -14.022   3.747  15.304  1.00  0.00      R00  C  
ATOM   1499  O   ILE 0  96     -13.986   4.209  16.436  1.00  0.00      R00  O  
ATOM   1500  CB  ILE 0  96     -16.097   3.287  14.098  1.00  0.00      R00  C  
ATOM   1501  CG2 ILE 0  96     -16.862   3.036  15.409  1.00  0.00      R00  C  
ATOM   1502  CG1 ILE 0  96     -17.074   3.769  13.046  1.00  0.00      R00  C  
ATOM   1503  CD1 ILE 0  96     -17.850   5.078  13.315  1.00  0.00      R00  C  
ATOM   1504  H   ILE 0  96     -14.523   3.915  12.137  1.00  0.00      R00  H  
ATOM   1505  HA  ILE 0  96     -15.367   5.202  14.647  1.00  0.00           H  
ATOM   1506  HB  ILE 0  96     -15.748   2.323  13.727  1.00  0.00           H  
ATOM   1507 HG21 ILE 0  96     -16.309   2.946  16.344  1.00  0.00           H  
ATOM   1508 HG22 ILE 0  96     -17.548   3.856  15.624  1.00  0.00           H  
ATOM   1509 HG23 ILE 0  96     -17.505   2.165  15.283  1.00  0.00           H  
ATOM   1510 HG13 ILE 0  96     -17.767   2.928  13.055  1.00  0.00           H  
ATOM   1511 HG12 ILE 0  96     -16.596   3.873  12.072  1.00  0.00           H  
ATOM   1512 HD11 ILE 0  96     -18.721   5.234  12.679  1.00  0.00           H  
ATOM   1513 HD12 ILE 0  96     -18.103   5.244  14.362  1.00  0.00           H  
ATOM   1514 HD13 ILE 0  96     -17.158   5.870  13.029  1.00  0.00           H  
ATOM   1515  N   THR 0  97     -13.012   2.885  14.916  1.00  0.00      R00  N  
ATOM   1516  CA  THR 0  97     -11.939   2.403  15.811  1.00  0.00      R00  C  
ATOM   1517  C   THR 0  97     -11.066   3.593  16.268  1.00  0.00      R00  C  
ATOM   1518  O   THR 0  97     -10.686   3.636  17.453  1.00  0.00      R00  O  
ATOM   1519  CB  THR 0  97     -11.021   1.341  15.217  1.00  0.00      R00  C  
ATOM   1520  OG1 THR 0  97     -11.824   0.240  14.729  1.00  0.00      R00  O  
ATOM   1521  CG2 THR 0  97      -9.849   0.714  15.919  1.00  0.00      R00  C  
ATOM   1522  H   THR 0  97     -13.004   2.661  13.931  1.00  0.00      R00  H  
ATOM   1523  HG1 THR 0  97     -12.592   0.683  14.362  1.00  0.00      R00  H  
ATOM   1524  HA  THR 0  97     -12.478   1.903  16.616  1.00  0.00           H  
ATOM   1525  HB  THR 0  97     -10.687   1.751  14.263  1.00  0.00           H  
ATOM   1526 HG21 THR 0  97      -9.263  -0.045  15.400  1.00  0.00           H  
ATOM   1527 HG22 THR 0  97      -9.139   1.450  16.295  1.00  0.00           H  
ATOM   1528 HG23 THR 0  97     -10.149   0.323  16.891  1.00  0.00           H  
ATOM   1529  N   MET 0  98     -10.801   4.544  15.345  1.00  0.00      R00  N  
ATOM   1530  CA  MET 0  98      -9.782   5.583  15.649  1.00  0.00      R00  C  
ATOM   1531  C   MET 0  98     -10.438   6.682  16.485  1.00  0.00      R00  C  
ATOM   1532  O   MET 0  98      -9.773   7.262  17.345  1.00  0.00      R00  O  
ATOM   1533  CB  MET 0  98      -9.158   6.053  14.376  1.00  0.00      R00  C  
ATOM   1534  CG  MET 0  98      -7.929   6.953  14.421  1.00  0.00      R00  C  
ATOM   1535  SD  MET 0  98      -7.410   7.643  12.790  1.00  0.00      R00  S  
ATOM   1536  CE  MET 0  98      -7.315   6.151  11.742  1.00  0.00      R00  C  
ATOM   1537  H   MET 0  98     -11.224   4.573  14.429  1.00  0.00      R00  H  
ATOM   1538  HA  MET 0  98      -9.127   5.127  16.392  1.00  0.00           H  
ATOM   1539  HB3 MET 0  98      -9.936   6.450  13.725  1.00  0.00           H  
ATOM   1540  HB2 MET 0  98      -8.851   5.156  13.837  1.00  0.00           H  
ATOM   1541  HG3 MET 0  98      -7.045   6.384  14.707  1.00  0.00           H  
ATOM   1542  HG2 MET 0  98      -8.028   7.793  15.109  1.00  0.00           H  
ATOM   1543  HE1 MET 0  98      -6.965   5.353  12.398  1.00  0.00           H  
ATOM   1544  HE2 MET 0  98      -8.334   5.804  11.568  1.00  0.00           H  
ATOM   1545  HE3 MET 0  98      -6.784   6.236  10.795  1.00  0.00           H  
ATOM   1546  N   SER 0  99     -11.701   6.959  16.162  1.00  0.00      R00  N  
ATOM   1547  CA  SER 0  99     -12.550   7.881  16.878  1.00  0.00      R00  C  
ATOM   1548  C   SER 0  99     -12.742   7.688  18.378  1.00  0.00      R00  C  
ATOM   1549  O   SER 0  99     -12.760   8.701  19.150  1.00  0.00      R00  O  
ATOM   1550  CB  SER 0  99     -13.942   7.824  16.184  1.00  0.00      R00  C  
ATOM   1551  OG  SER 0  99     -14.840   8.788  16.755  1.00  0.00      R00  O  
ATOM   1552  H   SER 0  99     -12.229   6.616  15.372  1.00  0.00      R00  H  
ATOM   1553  HG  SER 0  99     -14.682   9.660  16.387  1.00  0.00      R00  H  
ATOM   1554  HA  SER 0  99     -12.270   8.919  16.696  1.00  0.00           H  
ATOM   1555  HB3 SER 0  99     -14.417   6.847  16.092  1.00  0.00           H  
ATOM   1556  HB2 SER 0  99     -13.750   8.126  15.155  1.00  0.00           H  
ATOM   1557  N   VAL 0 100     -12.899   6.406  18.702  1.00  0.00      R00  N  
ATOM   1558  CA  VAL 0 100     -12.983   6.093  20.160  1.00  0.00      R00  C  
ATOM   1559  C   VAL 0 100     -11.670   5.657  20.813  1.00  0.00      R00  C  
ATOM   1560  O   VAL 0 100     -11.676   5.246  21.964  1.00  0.00      R00  O  
ATOM   1561  CB  VAL 0 100     -14.068   4.996  20.486  1.00  0.00      R00  C  
ATOM   1562  CG1 VAL 0 100     -15.518   5.182  19.834  1.00  0.00      R00  C  
ATOM   1563  CG2 VAL 0 100     -13.810   3.521  20.056  1.00  0.00      R00  C  
ATOM   1564  H   VAL 0 100     -12.896   5.658  18.023  1.00  0.00      R00  H  
ATOM   1565  HA  VAL 0 100     -13.309   6.984  20.697  1.00  0.00           H  
ATOM   1566  HB  VAL 0 100     -14.091   4.858  21.567  1.00  0.00           H  
ATOM   1567 HG11 VAL 0 100     -16.046   4.232  19.750  1.00  0.00           H  
ATOM   1568 HG12 VAL 0 100     -16.042   5.965  20.382  1.00  0.00           H  
ATOM   1569 HG13 VAL 0 100     -15.605   5.432  18.777  1.00  0.00           H  
ATOM   1570 HG21 VAL 0 100     -13.993   3.515  18.982  1.00  0.00           H  
ATOM   1571 HG22 VAL 0 100     -12.835   3.049  20.179  1.00  0.00           H  
ATOM   1572 HG23 VAL 0 100     -14.506   2.785  20.457  1.00  0.00           H  
ATOM   1573  N   ARG 0 101     -10.638   5.709  20.066  1.00  0.00      R00  N  
ATOM   1574  CA  ARG 0 101      -9.239   5.219  20.270  1.00  0.00      R00  C  
ATOM   1575  C   ARG 0 101      -9.149   3.821  20.924  1.00  0.00      R00  C  
ATOM   1576  O   ARG 0 101      -8.160   3.579  21.669  1.00  0.00      R00  O  
ATOM   1577  CB  ARG 0 101      -8.482   6.196  21.181  1.00  0.00      R00  C  
ATOM   1578  CG  ARG 0 101      -8.371   7.576  20.537  1.00  0.00      R00  C  
ATOM   1579  CD  ARG 0 101      -7.389   8.541  21.210  1.00  0.00      R00  C  
ATOM   1580  NE  ARG 0 101      -7.468   9.842  20.553  1.00  0.00      R00  N  
ATOM   1581  CZ  ARG 0 101      -6.881  10.967  20.962  1.00  0.00      R00  C  
ATOM   1582  NH1 ARG 0 101      -7.095  12.080  20.278  1.00  0.00      R00  N  
ATOM   1583  NH2 ARG 0 101      -6.198  11.081  22.095  1.00  0.00      R00  N1+
ATOM   1584  H   ARG 0 101     -10.777   6.133  19.160  1.00  0.00      R00  H  
ATOM   1585  HE  ARG 0 101      -7.827   9.720  19.617  1.00  0.00      R00  H  
ATOM   1586 HH11 ARG 0 101      -6.819  12.941  20.728  1.00  0.00      R00  H  
ATOM   1587 HH12 ARG 0 101      -7.666  12.173  19.450  1.00  0.00      R00  H  
ATOM   1588 HH21 ARG 0 101      -5.731  11.955  22.292  1.00  0.00      R00  H  
ATOM   1589 HH22 ARG 0 101      -6.121  10.339  22.776  1.00  0.00      R00  H  
ATOM   1590  HA  ARG 0 101      -8.729   5.320  19.312  1.00  0.00           H  
ATOM   1591  HB3 ARG 0 101      -7.465   5.812  21.262  1.00  0.00           H  
ATOM   1592  HB2 ARG 0 101      -8.975   6.111  22.150  1.00  0.00           H  
ATOM   1593  HG3 ARG 0 101      -9.367   8.017  20.574  1.00  0.00           H  
ATOM   1594  HG2 ARG 0 101      -8.090   7.489  19.488  1.00  0.00           H  
ATOM   1595  HD3 ARG 0 101      -6.424   8.042  21.296  1.00  0.00           H  
ATOM   1596  HD2 ARG 0 101      -7.563   8.575  22.286  1.00  0.00           H  
ATOM   1597  N   SER 0 102     -10.036   2.856  20.435  1.00  0.00      R00  N  
ATOM   1598  CA  SER 0 102     -10.060   1.382  20.809  1.00  0.00      R00  C  
ATOM   1599  C   SER 0 102     -11.082   0.750  19.815  1.00  0.00      R00  C  
ATOM   1600  O   SER 0 102     -11.573   1.462  18.977  1.00  0.00      R00  O  
ATOM   1601  CB  SER 0 102     -10.398   1.157  22.338  1.00  0.00      R00  C  
ATOM   1602  OG  SER 0 102     -10.337  -0.239  22.859  1.00  0.00      R00  O  
ATOM   1603  H   SER 0 102     -10.634   3.091  19.656  1.00  0.00      R00  H  
ATOM   1604  HG  SER 0 102     -10.320  -0.124  23.812  1.00  0.00      R00  H  
ATOM   1605  HA  SER 0 102      -9.044   1.016  20.658  1.00  0.00           H  
ATOM   1606  HB3 SER 0 102     -11.369   1.625  22.498  1.00  0.00           H  
ATOM   1607  HB2 SER 0 102      -9.603   1.651  22.897  1.00  0.00           H  
ATOM   1608  N   TRP 0 103     -11.368  -0.557  19.943  1.00  0.00      R00  N  
ATOM   1609  CA  TRP 0 103     -12.072  -1.360  18.906  1.00  0.00      R00  C  
ATOM   1610  C   TRP 0 103     -13.491  -1.756  19.416  1.00  0.00      R00  C  
ATOM   1611  O   TRP 0 103     -13.633  -2.680  20.207  1.00  0.00      R00  O  
ATOM   1612  CB  TRP 0 103     -11.223  -2.603  18.711  1.00  0.00      R00  C  
ATOM   1613  CG  TRP 0 103      -9.856  -2.463  17.973  1.00  0.00      R00  C  
ATOM   1614  CD2 TRP 0 103      -8.515  -2.064  18.399  1.00  0.00      R00  C  
ATOM   1615  CE2 TRP 0 103      -7.570  -2.257  17.335  1.00  0.00      R00  C  
ATOM   1616  CE3 TRP 0 103      -7.954  -1.579  19.670  1.00  0.00      R00  C  
ATOM   1617  CD1 TRP 0 103      -9.712  -2.654  16.625  1.00  0.00      R00  C  
ATOM   1618  NE1 TRP 0 103      -8.405  -2.514  16.239  1.00  0.00      R00  N  
ATOM   1619  CZ2 TRP 0 103      -6.209  -2.078  17.524  1.00  0.00      R00  C  
ATOM   1620  CZ3 TRP 0 103      -6.617  -1.271  19.823  1.00  0.00      R00  C  
ATOM   1621  CH2 TRP 0 103      -5.746  -1.647  18.745  1.00  0.00      R00  C  
ATOM   1622  H   TRP 0 103     -11.107  -1.058  20.780  1.00  0.00      R00  H  
ATOM   1623  HE1 TRP 0 103      -8.209  -2.462  15.250  1.00  0.00      R00  H  
ATOM   1624  HA  TRP 0 103     -12.121  -0.897  17.920  1.00  0.00           H  
ATOM   1625  HB3 TRP 0 103     -11.675  -3.263  17.971  1.00  0.00           H  
ATOM   1626  HB2 TRP 0 103     -11.038  -3.214  19.595  1.00  0.00           H  
ATOM   1627  HE3 TRP 0 103      -8.631  -1.429  20.498  1.00  0.00           H  
ATOM   1628  HD1 TRP 0 103     -10.475  -2.990  15.939  1.00  0.00           H  
ATOM   1629  HZ2 TRP 0 103      -5.415  -2.147  16.795  1.00  0.00           H  
ATOM   1630  HZ3 TRP 0 103      -6.203  -1.000  20.783  1.00  0.00           H  
ATOM   1631  HH2 TRP 0 103      -4.678  -1.522  18.847  1.00  0.00           H  
ATOM   1632  N   PRO 0 104     -14.522  -0.964  18.988  1.00  0.00      R00  N  
ATOM   1633  CA  PRO 0 104     -15.950  -1.105  19.447  1.00  0.00      R00  C  
ATOM   1634  C   PRO 0 104     -16.798  -2.207  18.930  1.00  0.00      R00  C  
ATOM   1635  O   PRO 0 104     -17.988  -2.174  18.915  1.00  0.00      R00  O  
ATOM   1636  CD  PRO 0 104     -14.441   0.153  18.068  1.00  0.00      R00  C  
ATOM   1637  CB  PRO 0 104     -16.611   0.202  19.179  1.00  0.00      R00  C  
ATOM   1638  CG  PRO 0 104     -15.861   0.741  17.934  1.00  0.00      R00  C  
ATOM   1639  HD2 PRO 0 104     -14.334  -0.041  17.001  1.00  0.00           H  
ATOM   1640  HD3 PRO 0 104     -13.766   0.958  18.357  1.00  0.00           H  
ATOM   1641  HA  PRO 0 104     -15.880  -1.148  20.534  1.00  0.00           H  
ATOM   1642  HB3 PRO 0 104     -16.380   0.876  20.004  1.00  0.00           H  
ATOM   1643  HB2 PRO 0 104     -17.690   0.194  19.028  1.00  0.00           H  
ATOM   1644  HG2 PRO 0 104     -16.354   0.399  17.024  1.00  0.00           H  
ATOM   1645  HG3 PRO 0 104     -15.886   1.829  18.000  1.00  0.00           H  
ATOM   1646  N   PHE 0 105     -16.101  -3.207  18.351  1.00  0.00      R00  N  
ATOM   1647  CA  PHE 0 105     -16.760  -4.286  17.622  1.00  0.00      R00  C  
ATOM   1648  C   PHE 0 105     -16.575  -5.662  18.287  1.00  0.00      R00  C  
ATOM   1649  O   PHE 0 105     -15.661  -5.838  19.079  1.00  0.00      R00  O  
ATOM   1650  CB  PHE 0 105     -15.951  -4.435  16.287  1.00  0.00      R00  C  
ATOM   1651  CG  PHE 0 105     -16.070  -3.222  15.387  1.00  0.00      R00  C  
ATOM   1652  CD1 PHE 0 105     -15.021  -2.260  15.422  1.00  0.00      R00  C  
ATOM   1653  CD2 PHE 0 105     -17.296  -2.895  14.719  1.00  0.00      R00  C  
ATOM   1654  CE1 PHE 0 105     -15.064  -1.137  14.725  1.00  0.00      R00  C  
ATOM   1655  CE2 PHE 0 105     -17.369  -1.608  14.223  1.00  0.00      R00  C  
ATOM   1656  CZ  PHE 0 105     -16.233  -0.826  14.111  1.00  0.00      R00  C  
ATOM   1657  H   PHE 0 105     -15.129  -3.326  18.598  1.00  0.00      R00  H  
ATOM   1658  HA  PHE 0 105     -17.787  -4.161  17.280  1.00  0.00           H  
ATOM   1659  HB3 PHE 0 105     -16.361  -5.365  15.895  1.00  0.00           H  
ATOM   1660  HB2 PHE 0 105     -14.909  -4.692  16.473  1.00  0.00           H  
ATOM   1661  HD1 PHE 0 105     -14.123  -2.432  15.997  1.00  0.00           H  
ATOM   1662  HD2 PHE 0 105     -18.165  -3.534  14.680  1.00  0.00           H  
ATOM   1663  HE1 PHE 0 105     -14.313  -0.370  14.607  1.00  0.00           H  
ATOM   1664  HE2 PHE 0 105     -18.189  -1.175  13.670  1.00  0.00           H  
ATOM   1665  HZ  PHE 0 105     -16.322   0.090  13.547  1.00  0.00           H  
ATOM   1666  N   GLY 0 106     -17.512  -6.557  17.950  1.00  0.00      R00  N  
ATOM   1667  CA  GLY 0 106     -17.630  -7.924  18.353  1.00  0.00      R00  C  
ATOM   1668  C   GLY 0 106     -16.372  -8.614  17.831  1.00  0.00      R00  C  
ATOM   1669  O   GLY 0 106     -15.679  -8.125  16.938  1.00  0.00      R00  O  
ATOM   1670  H   GLY 0 106     -18.161  -6.225  17.250  1.00  0.00      R00  H  
ATOM   1671  HA3 GLY 0 106     -18.449  -8.471  17.886  1.00  0.00           H  
ATOM   1672  HA2 GLY 0 106     -17.800  -7.941  19.430  1.00  0.00           H  
ATOM   1673  N   SER 0 107     -16.112  -9.886  18.222  1.00  0.00      R00  N  
ATOM   1674  CA  SER 0 107     -15.028 -10.692  17.790  1.00  0.00      R00  C  
ATOM   1675  C   SER 0 107     -15.187 -11.333  16.391  1.00  0.00      R00  C  
ATOM   1676  O   SER 0 107     -14.213 -11.769  15.904  1.00  0.00      R00  O  
ATOM   1677  CB  SER 0 107     -14.662 -11.756  18.925  1.00  0.00      R00  C  
ATOM   1678  OG  SER 0 107     -15.740 -12.609  19.020  1.00  0.00      R00  O  
ATOM   1679  H   SER 0 107     -16.616 -10.418  18.917  1.00  0.00      R00  H  
ATOM   1680  HG  SER 0 107     -15.595 -13.183  19.776  1.00  0.00      R00  H  
ATOM   1681  HA  SER 0 107     -14.234  -9.948  17.722  1.00  0.00           H  
ATOM   1682  HB3 SER 0 107     -14.673 -11.183  19.852  1.00  0.00           H  
ATOM   1683  HB2 SER 0 107     -13.725 -12.230  18.634  1.00  0.00           H  
ATOM   1684  N   PHE 0 108     -16.422 -11.498  15.779  1.00  0.00      R00  N  
ATOM   1685  CA  PHE 0 108     -16.723 -12.152  14.516  1.00  0.00      R00  C  
ATOM   1686  C   PHE 0 108     -16.195 -11.291  13.295  1.00  0.00      R00  C  
ATOM   1687  O   PHE 0 108     -15.403 -11.764  12.484  1.00  0.00      R00  O  
ATOM   1688  CB  PHE 0 108     -18.294 -12.366  14.422  1.00  0.00      R00  C  
ATOM   1689  CG  PHE 0 108     -18.729 -13.430  13.444  1.00  0.00      R00  C  
ATOM   1690  CD1 PHE 0 108     -19.283 -13.152  12.153  1.00  0.00      R00  C  
ATOM   1691  CD2 PHE 0 108     -18.517 -14.759  13.799  1.00  0.00      R00  C  
ATOM   1692  CE1 PHE 0 108     -19.674 -14.156  11.249  1.00  0.00      R00  C  
ATOM   1693  CE2 PHE 0 108     -18.888 -15.737  12.891  1.00  0.00      R00  C  
ATOM   1694  CZ  PHE 0 108     -19.343 -15.425  11.574  1.00  0.00      R00  C  
ATOM   1695  H   PHE 0 108     -17.192 -11.077  16.280  1.00  0.00      R00  H  
ATOM   1696  HA  PHE 0 108     -16.334 -13.170  14.490  1.00  0.00           H  
ATOM   1697  HB3 PHE 0 108     -18.705 -11.414  14.085  1.00  0.00           H  
ATOM   1698  HB2 PHE 0 108     -18.758 -12.663  15.362  1.00  0.00           H  
ATOM   1699  HD1 PHE 0 108     -19.705 -12.204  11.856  1.00  0.00           H  
ATOM   1700  HD2 PHE 0 108     -18.167 -15.109  14.759  1.00  0.00           H  
ATOM   1701  HE1 PHE 0 108     -20.004 -13.912  10.251  1.00  0.00           H  
ATOM   1702  HE2 PHE 0 108     -18.797 -16.787  13.125  1.00  0.00           H  
ATOM   1703  HZ  PHE 0 108     -19.571 -16.257  10.924  1.00  0.00           H  
ATOM   1704  N   PHE 0 109     -16.266  -9.987  13.494  1.00  0.00      R00  N  
ATOM   1705  CA  PHE 0 109     -15.556  -8.995  12.698  1.00  0.00      R00  C  
ATOM   1706  C   PHE 0 109     -14.044  -9.055  12.738  1.00  0.00      R00  C  
ATOM   1707  O   PHE 0 109     -13.425  -8.689  11.704  1.00  0.00      R00  O  
ATOM   1708  CB  PHE 0 109     -15.908  -7.632  13.230  1.00  0.00      R00  C  
ATOM   1709  CG  PHE 0 109     -17.363  -7.252  13.360  1.00  0.00      R00  C  
ATOM   1710  CD1 PHE 0 109     -18.129  -7.847  14.417  1.00  0.00      R00  C  
ATOM   1711  CD2 PHE 0 109     -17.910  -6.242  12.577  1.00  0.00      R00  C  
ATOM   1712  CE1 PHE 0 109     -19.478  -7.540  14.554  1.00  0.00      R00  C  
ATOM   1713  CE2 PHE 0 109     -19.262  -5.872  12.814  1.00  0.00      R00  C  
ATOM   1714  CZ  PHE 0 109     -20.064  -6.653  13.631  1.00  0.00      R00  C  
ATOM   1715  H   PHE 0 109     -17.036  -9.709  14.086  1.00  0.00      R00  H  
ATOM   1716  HA  PHE 0 109     -16.037  -8.954  11.720  1.00  0.00           H  
ATOM   1717  HB3 PHE 0 109     -15.452  -6.959  12.504  1.00  0.00           H  
ATOM   1718  HB2 PHE 0 109     -15.326  -7.361  14.110  1.00  0.00           H  
ATOM   1719  HD1 PHE 0 109     -17.607  -8.412  15.175  1.00  0.00           H  
ATOM   1720  HD2 PHE 0 109     -17.386  -5.804  11.740  1.00  0.00           H  
ATOM   1721  HE1 PHE 0 109     -20.099  -8.072  15.260  1.00  0.00           H  
ATOM   1722  HE2 PHE 0 109     -19.638  -5.008  12.286  1.00  0.00           H  
ATOM   1723  HZ  PHE 0 109     -21.104  -6.361  13.612  1.00  0.00           H  
ATOM   1724  N   CYX 0 110     -13.379  -9.630  13.748  1.00  0.00      R00  N  
ATOM   1725  CA  CYX 0 110     -11.946  -9.826  13.753  1.00  0.00      R00  C  
ATOM   1726  C   CYX 0 110     -11.513 -11.021  12.844  1.00  0.00      R00  C  
ATOM   1727  O   CYX 0 110     -10.594 -10.826  12.117  1.00  0.00      R00  O  
ATOM   1728  CB  CYX 0 110     -11.393 -10.005  15.218  1.00  0.00      R00  C  
ATOM   1729  SG  CYX 0 110      -9.633 -10.143  15.468  1.00  0.00      R00  S  
ATOM   1730  H   CYX 0 110     -13.904 -10.083  14.483  1.00  0.00      R00  H  
ATOM   1731  HB2 CYX 0 110     -11.737  -9.174  15.833  1.00  0.00           H  
ATOM   1732  HB3 CYX 0 110     -11.759 -10.939  15.644  1.00  0.00           H  
ATOM   1733  HA  CYX 0 110     -11.483  -8.909  13.389  1.00  0.00           H  
ATOM   1734  N   LYS 0 111     -12.312 -12.122  12.829  1.00  0.00      R00  N  
ATOM   1735  CA  LYS 0 111     -12.134 -13.249  11.901  1.00  0.00      R00  C  
ATOM   1736  C   LYS 0 111     -12.435 -12.805  10.454  1.00  0.00      R00  C  
ATOM   1737  O   LYS 0 111     -11.702 -13.207   9.551  1.00  0.00      R00  O  
ATOM   1738  CB  LYS 0 111     -13.079 -14.467  12.242  1.00  0.00      R00  C  
ATOM   1739  CG  LYS 0 111     -12.773 -15.229  13.598  1.00  0.00      R00  C  
ATOM   1740  CD  LYS 0 111     -11.433 -15.993  13.786  1.00  0.00      R00  C  
ATOM   1741  CE  LYS 0 111     -11.434 -16.795  15.031  1.00  0.00      R00  C  
ATOM   1742  NZ  LYS 0 111     -10.133 -17.473  15.245  1.00  0.00      R00  N1+
ATOM   1743  H   LYS 0 111     -13.197 -12.157  13.314  1.00  0.00      R00  H  
ATOM   1744  HZ1 LYS 0 111      -9.840 -18.131  14.537  1.00  0.00      R00  H  
ATOM   1745  HZ2 LYS 0 111      -9.436 -16.807  15.544  1.00  0.00      R00  H  
ATOM   1746  HZ3 LYS 0 111     -10.294 -18.006  16.088  1.00  0.00      R00  H  
ATOM   1747  HA  LYS 0 111     -11.092 -13.569  11.909  1.00  0.00           H  
ATOM   1748  HB3 LYS 0 111     -13.025 -15.174  11.415  1.00  0.00           H  
ATOM   1749  HB2 LYS 0 111     -14.115 -14.131  12.269  1.00  0.00           H  
ATOM   1750  HG3 LYS 0 111     -13.612 -15.892  13.807  1.00  0.00           H  
ATOM   1751  HG2 LYS 0 111     -12.961 -14.551  14.431  1.00  0.00           H  
ATOM   1752  HD3 LYS 0 111     -10.664 -15.221  13.757  1.00  0.00           H  
ATOM   1753  HD2 LYS 0 111     -11.251 -16.696  12.973  1.00  0.00           H  
ATOM   1754  HE3 LYS 0 111     -12.253 -17.508  14.939  1.00  0.00           H  
ATOM   1755  HE2 LYS 0 111     -11.663 -16.334  15.992  1.00  0.00           H  
ATOM   1756  N   ALA 0 112     -13.421 -11.916  10.298  1.00  0.00      R00  N  
ATOM   1757  CA  ALA 0 112     -13.825 -11.238   9.024  1.00  0.00      R00  C  
ATOM   1758  C   ALA 0 112     -12.714 -10.337   8.415  1.00  0.00      R00  C  
ATOM   1759  O   ALA 0 112     -12.521 -10.371   7.213  1.00  0.00      R00  O  
ATOM   1760  CB  ALA 0 112     -15.262 -10.720   9.123  1.00  0.00      R00  C  
ATOM   1761  H   ALA 0 112     -13.997 -11.769  11.114  1.00  0.00      R00  H  
ATOM   1762  HA  ALA 0 112     -13.830 -12.022   8.266  1.00  0.00           H  
ATOM   1763  HB1 ALA 0 112     -15.961 -11.370   9.649  1.00  0.00           H  
ATOM   1764  HB2 ALA 0 112     -15.285  -9.718   9.551  1.00  0.00           H  
ATOM   1765  HB3 ALA 0 112     -15.639 -10.559   8.113  1.00  0.00           H  
ATOM   1766  N   TYR 0 113     -12.018  -9.592   9.333  1.00  0.00      R00  N  
ATOM   1767  CA  TYR 0 113     -10.822  -8.733   9.134  1.00  0.00      R00  C  
ATOM   1768  C   TYR 0 113      -9.616  -9.578   8.681  1.00  0.00      R00  C  
ATOM   1769  O   TYR 0 113      -8.994  -9.353   7.653  1.00  0.00      R00  O  
ATOM   1770  CB  TYR 0 113     -10.574  -7.787  10.359  1.00  0.00      R00  C  
ATOM   1771  CG  TYR 0 113      -9.226  -7.051  10.397  1.00  0.00      R00  C  
ATOM   1772  CD1 TYR 0 113      -8.123  -7.619  11.092  1.00  0.00      R00  C  
ATOM   1773  CE1 TYR 0 113      -6.883  -7.064  10.888  1.00  0.00      R00  C  
ATOM   1774  CD2 TYR 0 113      -9.071  -5.881   9.581  1.00  0.00      R00  C  
ATOM   1775  CE2 TYR 0 113      -7.851  -5.272   9.466  1.00  0.00      R00  C  
ATOM   1776  CZ  TYR 0 113      -6.738  -5.870  10.125  1.00  0.00      R00  C  
ATOM   1777  OH  TYR 0 113      -5.539  -5.272  10.031  1.00  0.00      R00  O  
ATOM   1778  H   TYR 0 113     -12.404  -9.651  10.264  1.00  0.00      R00  H  
ATOM   1779  HH  TYR 0 113      -5.561  -4.387   9.659  1.00  0.00      R00  H  
ATOM   1780  HA  TYR 0 113     -11.208  -8.152   8.297  1.00  0.00           H  
ATOM   1781  HB3 TYR 0 113     -10.710  -8.276  11.324  1.00  0.00           H  
ATOM   1782  HB2 TYR 0 113     -11.302  -6.979  10.282  1.00  0.00           H  
ATOM   1783  HD1 TYR 0 113      -8.244  -8.525  11.667  1.00  0.00           H  
ATOM   1784  HE1 TYR 0 113      -6.089  -7.638  11.342  1.00  0.00           H  
ATOM   1785  HD2 TYR 0 113      -9.880  -5.477   8.991  1.00  0.00           H  
ATOM   1786  HE2 TYR 0 113      -7.705  -4.398   8.848  1.00  0.00           H  
ATOM   1787  N   MET 0 114      -9.437 -10.591   9.473  1.00  0.00      R00  N  
ATOM   1788  CA  MET 0 114      -8.341 -11.617   9.223  1.00  0.00      R00  C  
ATOM   1789  C   MET 0 114      -8.341 -12.272   7.847  1.00  0.00      R00  C  
ATOM   1790  O   MET 0 114      -7.307 -12.160   7.151  1.00  0.00      R00  O  
ATOM   1791  CB  MET 0 114      -8.079 -12.669  10.340  1.00  0.00      R00  C  
ATOM   1792  CG  MET 0 114      -7.566 -12.037  11.717  1.00  0.00      R00  C  
ATOM   1793  SD  MET 0 114      -7.593 -13.143  13.094  1.00  0.00      R00  S  
ATOM   1794  CE  MET 0 114      -6.601 -12.178  14.293  1.00  0.00      R00  C  
ATOM   1795  H   MET 0 114     -10.117 -10.703  10.211  1.00  0.00      R00  H  
ATOM   1796  HA  MET 0 114      -7.409 -11.056   9.303  1.00  0.00           H  
ATOM   1797  HB3 MET 0 114      -7.420 -13.482  10.035  1.00  0.00           H  
ATOM   1798  HB2 MET 0 114      -9.038 -13.152  10.527  1.00  0.00           H  
ATOM   1799  HG3 MET 0 114      -8.099 -11.146  12.050  1.00  0.00           H  
ATOM   1800  HG2 MET 0 114      -6.556 -11.727  11.448  1.00  0.00           H  
ATOM   1801  HE1 MET 0 114      -5.953 -12.811  14.900  1.00  0.00           H  
ATOM   1802  HE2 MET 0 114      -5.876 -11.569  13.754  1.00  0.00           H  
ATOM   1803  HE3 MET 0 114      -7.190 -11.462  14.867  1.00  0.00           H  
ATOM   1804  N   ILE 0 115      -9.487 -12.774   7.444  1.00  0.00      R00  N  
ATOM   1805  CA  ILE 0 115      -9.751 -13.527   6.205  1.00  0.00      R00  C  
ATOM   1806  C   ILE 0 115      -9.657 -12.497   5.046  1.00  0.00      R00  C  
ATOM   1807  O   ILE 0 115      -9.125 -12.940   3.998  1.00  0.00      R00  O  
ATOM   1808  CB  ILE 0 115     -11.213 -14.050   6.129  1.00  0.00      R00  C  
ATOM   1809  CG2 ILE 0 115     -11.759 -14.424   4.692  1.00  0.00      R00  C  
ATOM   1810  CG1 ILE 0 115     -11.356 -15.269   6.972  1.00  0.00      R00  C  
ATOM   1811  CD1 ILE 0 115     -12.871 -15.626   7.452  1.00  0.00      R00  C  
ATOM   1812  H   ILE 0 115     -10.321 -12.772   8.013  1.00  0.00      R00  H  
ATOM   1813  HA  ILE 0 115      -9.005 -14.316   6.110  1.00  0.00           H  
ATOM   1814  HB  ILE 0 115     -11.887 -13.332   6.596  1.00  0.00           H  
ATOM   1815 HG21 ILE 0 115     -12.155 -13.518   4.232  1.00  0.00           H  
ATOM   1816 HG22 ILE 0 115     -10.980 -14.745   4.000  1.00  0.00           H  
ATOM   1817 HG23 ILE 0 115     -12.527 -15.188   4.577  1.00  0.00           H  
ATOM   1818 HG13 ILE 0 115     -10.766 -14.992   7.846  1.00  0.00           H  
ATOM   1819 HG12 ILE 0 115     -10.922 -16.094   6.407  1.00  0.00           H  
ATOM   1820 HD11 ILE 0 115     -13.295 -16.466   6.903  1.00  0.00           H  
ATOM   1821 HD12 ILE 0 115     -12.737 -15.828   8.515  1.00  0.00           H  
ATOM   1822 HD13 ILE 0 115     -13.633 -14.847   7.451  1.00  0.00           H  
ATOM   1823  N   SER 0 116     -10.296 -11.297   5.210  1.00  0.00      R00  N  
ATOM   1824  CA  SER 0 116     -10.360 -10.353   4.114  1.00  0.00      R00  C  
ATOM   1825  C   SER 0 116      -9.093  -9.433   4.125  1.00  0.00      R00  C  
ATOM   1826  O   SER 0 116      -8.067  -9.852   3.603  1.00  0.00      R00  O  
ATOM   1827  CB  SER 0 116     -11.710  -9.618   4.014  1.00  0.00      R00  C  
ATOM   1828  OG  SER 0 116     -11.873  -8.785   5.017  1.00  0.00      R00  O  
ATOM   1829  H   SER 0 116     -10.676 -11.041   6.110  1.00  0.00      R00  H  
ATOM   1830  HG  SER 0 116     -12.213  -9.337   5.726  1.00  0.00      R00  H  
ATOM   1831  HA  SER 0 116     -10.248 -10.836   3.143  1.00  0.00           H  
ATOM   1832  HB3 SER 0 116     -12.537 -10.325   3.944  1.00  0.00           H  
ATOM   1833  HB2 SER 0 116     -11.757  -8.975   3.136  1.00  0.00           H  
ATOM   1834  N   THR 0 117      -9.155  -8.314   4.851  1.00  0.00      R00  N  
ATOM   1835  CA  THR 0 117      -8.205  -7.215   4.791  1.00  0.00      R00  C  
ATOM   1836  C   THR 0 117      -6.837  -7.569   5.389  1.00  0.00      R00  C  
ATOM   1837  O   THR 0 117      -5.849  -6.908   4.989  1.00  0.00      R00  O  
ATOM   1838  CB  THR 0 117      -8.680  -5.920   5.489  1.00  0.00      R00  C  
ATOM   1839  OG1 THR 0 117      -9.344  -6.201   6.718  1.00  0.00      R00  O  
ATOM   1840  CG2 THR 0 117      -9.674  -5.140   4.586  1.00  0.00      R00  C  
ATOM   1841  H   THR 0 117     -10.079  -8.012   5.124  1.00  0.00      R00  H  
ATOM   1842  HG1 THR 0 117      -8.749  -6.656   7.318  1.00  0.00      R00  H  
ATOM   1843  HA  THR 0 117      -7.991  -7.062   3.733  1.00  0.00           H  
ATOM   1844  HB  THR 0 117      -7.867  -5.215   5.663  1.00  0.00           H  
ATOM   1845 HG21 THR 0 117     -10.669  -5.574   4.485  1.00  0.00           H  
ATOM   1846 HG22 THR 0 117      -9.850  -4.214   5.134  1.00  0.00           H  
ATOM   1847 HG23 THR 0 117      -9.298  -4.942   3.583  1.00  0.00           H  
ATOM   1848  N   GLY 0 118      -6.776  -8.708   6.121  1.00  0.00      R00  N  
ATOM   1849  CA  GLY 0 118      -5.511  -9.144   6.574  1.00  0.00      R00  C  
ATOM   1850  C   GLY 0 118      -4.729  -9.909   5.454  1.00  0.00      R00  C  
ATOM   1851  O   GLY 0 118      -3.553  -9.685   5.281  1.00  0.00      R00  O  
ATOM   1852  H   GLY 0 118      -7.602  -9.222   6.391  1.00  0.00      R00  H  
ATOM   1853  HA3 GLY 0 118      -5.577  -9.901   7.356  1.00  0.00           H  
ATOM   1854  HA2 GLY 0 118      -4.881  -8.320   6.908  1.00  0.00           H  
ATOM   1855  N   ILE 0 119      -5.399 -10.907   4.771  1.00  0.00      R00  N  
ATOM   1856  CA  ILE 0 119      -4.695 -11.468   3.600  1.00  0.00      R00  C  
ATOM   1857  C   ILE 0 119      -4.379 -10.452   2.454  1.00  0.00      R00  C  
ATOM   1858  O   ILE 0 119      -3.308 -10.432   1.861  1.00  0.00      R00  O  
ATOM   1859  CB  ILE 0 119      -5.478 -12.745   3.018  1.00  0.00      R00  C  
ATOM   1860  CG2 ILE 0 119      -5.063 -13.370   1.603  1.00  0.00      R00  C  
ATOM   1861  CG1 ILE 0 119      -5.758 -13.893   4.049  1.00  0.00      R00  C  
ATOM   1862  CD1 ILE 0 119      -6.689 -14.986   3.528  1.00  0.00      R00  C  
ATOM   1863  H   ILE 0 119      -6.362 -11.140   4.968  1.00  0.00      R00  H  
ATOM   1864  HA  ILE 0 119      -3.757 -11.890   3.962  1.00  0.00           H  
ATOM   1865  HB  ILE 0 119      -6.478 -12.330   2.891  1.00  0.00           H  
ATOM   1866 HG21 ILE 0 119      -4.708 -12.727   0.797  1.00  0.00           H  
ATOM   1867 HG22 ILE 0 119      -4.306 -14.149   1.683  1.00  0.00           H  
ATOM   1868 HG23 ILE 0 119      -5.890 -13.988   1.252  1.00  0.00           H  
ATOM   1869 HG13 ILE 0 119      -6.199 -13.382   4.905  1.00  0.00           H  
ATOM   1870 HG12 ILE 0 119      -4.761 -14.231   4.331  1.00  0.00           H  
ATOM   1871 HD11 ILE 0 119      -7.315 -15.141   4.406  1.00  0.00           H  
ATOM   1872 HD12 ILE 0 119      -7.346 -14.737   2.695  1.00  0.00           H  
ATOM   1873 HD13 ILE 0 119      -6.157 -15.909   3.298  1.00  0.00           H  
ATOM   1874  N   ASN 0 120      -5.366  -9.579   2.245  1.00  0.00      R00  N  
ATOM   1875  CA  ASN 0 120      -5.284  -8.402   1.328  1.00  0.00      R00  C  
ATOM   1876  C   ASN 0 120      -4.100  -7.466   1.623  1.00  0.00      R00  C  
ATOM   1877  O   ASN 0 120      -3.719  -6.811   0.695  1.00  0.00      R00  O  
ATOM   1878  CB  ASN 0 120      -6.547  -7.618   1.057  1.00  0.00      R00  C  
ATOM   1879  CG  ASN 0 120      -7.647  -8.213   0.245  1.00  0.00      R00  C  
ATOM   1880  OD1 ASN 0 120      -8.619  -8.605   0.863  1.00  0.00      R00  O  
ATOM   1881  ND2 ASN 0 120      -7.415  -8.351  -1.043  1.00  0.00      R00  N  
ATOM   1882  H   ASN 0 120      -6.193  -9.730   2.805  1.00  0.00      R00  H  
ATOM   1883 HD21 ASN 0 120      -8.030  -8.963  -1.559  1.00  0.00      R00  H  
ATOM   1884 HD22 ASN 0 120      -6.590  -8.045  -1.540  1.00  0.00      R00  H  
ATOM   1885  HA  ASN 0 120      -5.089  -8.923   0.391  1.00  0.00           H  
ATOM   1886  HB3 ASN 0 120      -6.282  -6.648   0.636  1.00  0.00           H  
ATOM   1887  HB2 ASN 0 120      -6.979  -7.313   2.010  1.00  0.00           H  
ATOM   1888  N   GLN 0 121      -3.755  -7.400   2.910  1.00  0.00      R00  N  
ATOM   1889  CA  GLN 0 121      -2.538  -6.602   3.311  1.00  0.00      R00  C  
ATOM   1890  C   GLN 0 121      -1.291  -6.982   2.458  1.00  0.00      R00  C  
ATOM   1891  O   GLN 0 121      -0.499  -6.119   2.188  1.00  0.00      R00  O  
ATOM   1892  CB  GLN 0 121      -2.184  -6.609   4.785  1.00  0.00      R00  C  
ATOM   1893  CG  GLN 0 121      -1.199  -5.595   5.410  1.00  0.00      R00  C  
ATOM   1894  CD  GLN 0 121      -1.363  -4.156   5.039  1.00  0.00      R00  C  
ATOM   1895  OE1 GLN 0 121      -1.679  -3.777   3.867  1.00  0.00      R00  O  
ATOM   1896  NE2 GLN 0 121      -1.229  -3.316   6.021  1.00  0.00      R00  N  
ATOM   1897  H   GLN 0 121      -4.335  -7.784   3.643  1.00  0.00      R00  H  
ATOM   1898 HE21 GLN 0 121      -1.355  -2.316   5.952  1.00  0.00      R00  H  
ATOM   1899 HE22 GLN 0 121      -1.186  -3.755   6.929  1.00  0.00      R00  H  
ATOM   1900  HA  GLN 0 121      -2.807  -5.581   3.038  1.00  0.00           H  
ATOM   1901  HB3 GLN 0 121      -1.659  -7.523   5.064  1.00  0.00           H  
ATOM   1902  HB2 GLN 0 121      -3.106  -6.736   5.352  1.00  0.00           H  
ATOM   1903  HG3 GLN 0 121      -0.186  -5.923   5.176  1.00  0.00           H  
ATOM   1904  HG2 GLN 0 121      -1.145  -5.707   6.493  1.00  0.00           H  
ATOM   1905  N   PHE 0 122      -1.126  -8.314   2.320  1.00  0.00      R00  N  
ATOM   1906  CA  PHE 0 122       0.113  -8.793   1.705  1.00  0.00      R00  C  
ATOM   1907  C   PHE 0 122      -0.196  -8.700   0.202  1.00  0.00      R00  C  
ATOM   1908  O   PHE 0 122       0.638  -8.255  -0.576  1.00  0.00      R00  O  
ATOM   1909  CB  PHE 0 122       0.446 -10.299   2.162  1.00  0.00      R00  C  
ATOM   1910  CG  PHE 0 122       0.815 -10.477   3.623  1.00  0.00      R00  C  
ATOM   1911  CD1 PHE 0 122      -0.171 -10.755   4.583  1.00  0.00      R00  C  
ATOM   1912  CD2 PHE 0 122       2.087 -10.051   4.131  1.00  0.00      R00  C  
ATOM   1913  CE1 PHE 0 122       0.120 -10.804   5.905  1.00  0.00      R00  C  
ATOM   1914  CE2 PHE 0 122       2.385  -9.970   5.453  1.00  0.00      R00  C  
ATOM   1915  CZ  PHE 0 122       1.426 -10.416   6.328  1.00  0.00      R00  C  
ATOM   1916  H   PHE 0 122      -1.752  -8.966   2.772  1.00  0.00      R00  H  
ATOM   1917  HA  PHE 0 122       0.930  -8.098   1.901  1.00  0.00           H  
ATOM   1918  HB3 PHE 0 122       1.191 -10.706   1.479  1.00  0.00           H  
ATOM   1919  HB2 PHE 0 122      -0.404 -10.929   1.897  1.00  0.00           H  
ATOM   1920  HD1 PHE 0 122      -1.154 -11.018   4.222  1.00  0.00           H  
ATOM   1921  HD2 PHE 0 122       2.835  -9.716   3.428  1.00  0.00           H  
ATOM   1922  HE1 PHE 0 122      -0.641 -11.057   6.629  1.00  0.00           H  
ATOM   1923  HE2 PHE 0 122       3.357  -9.737   5.863  1.00  0.00           H  
ATOM   1924  HZ  PHE 0 122       1.677 -10.417   7.378  1.00  0.00           H  
ATOM   1925  N   THR 0 123      -1.357  -9.265  -0.234  1.00  0.00      R00  N  
ATOM   1926  CA  THR 0 123      -1.623  -9.597  -1.670  1.00  0.00      R00  C  
ATOM   1927  C   THR 0 123      -1.778  -8.335  -2.528  1.00  0.00      R00  C  
ATOM   1928  O   THR 0 123      -1.412  -8.414  -3.693  1.00  0.00      R00  O  
ATOM   1929  CB  THR 0 123      -2.915 -10.384  -1.842  1.00  0.00      R00  C  
ATOM   1930  OG1 THR 0 123      -3.020 -11.369  -0.826  1.00  0.00      R00  O  
ATOM   1931  CG2 THR 0 123      -2.856 -11.266  -3.167  1.00  0.00      R00  C  
ATOM   1932  H   THR 0 123      -2.093  -9.474   0.425  1.00  0.00      R00  H  
ATOM   1933  HG1 THR 0 123      -3.370 -10.898  -0.066  1.00  0.00      R00  H  
ATOM   1934  HA  THR 0 123      -0.832 -10.177  -2.145  1.00  0.00           H  
ATOM   1935  HB  THR 0 123      -3.772  -9.710  -1.835  1.00  0.00           H  
ATOM   1936 HG21 THR 0 123      -2.891 -10.545  -3.984  1.00  0.00           H  
ATOM   1937 HG22 THR 0 123      -1.925 -11.795  -3.372  1.00  0.00           H  
ATOM   1938 HG23 THR 0 123      -3.752 -11.880  -3.251  1.00  0.00           H  
ATOM   1939  N   SER 0 124      -2.174  -7.237  -1.946  1.00  0.00      R00  N  
ATOM   1940  CA  SER 0 124      -2.261  -5.890  -2.519  1.00  0.00      R00  C  
ATOM   1941  C   SER 0 124      -0.893  -5.316  -2.968  1.00  0.00      R00  C  
ATOM   1942  O   SER 0 124      -0.748  -4.790  -4.032  1.00  0.00      R00  O  
ATOM   1943  CB  SER 0 124      -3.033  -4.964  -1.543  1.00  0.00      R00  C  
ATOM   1944  OG  SER 0 124      -3.205  -3.529  -1.831  1.00  0.00      R00  O  
ATOM   1945  H   SER 0 124      -2.574  -7.316  -1.022  1.00  0.00      R00  H  
ATOM   1946  HG  SER 0 124      -3.748  -3.497  -2.622  1.00  0.00      R00  H  
ATOM   1947  HA  SER 0 124      -2.829  -5.942  -3.447  1.00  0.00           H  
ATOM   1948  HB3 SER 0 124      -2.714  -4.968  -0.501  1.00  0.00           H  
ATOM   1949  HB2 SER 0 124      -4.026  -5.300  -1.244  1.00  0.00           H  
ATOM   1950  N   SER 0 125       0.061  -5.575  -2.083  1.00  0.00      R00  N  
ATOM   1951  CA  SER 0 125       1.470  -5.325  -2.312  1.00  0.00      R00  C  
ATOM   1952  C   SER 0 125       2.120  -6.213  -3.439  1.00  0.00      R00  C  
ATOM   1953  O   SER 0 125       2.689  -5.657  -4.395  1.00  0.00      R00  O  
ATOM   1954  CB  SER 0 125       2.182  -5.301  -0.901  1.00  0.00      R00  C  
ATOM   1955  OG  SER 0 125       3.538  -5.468  -0.949  1.00  0.00      R00  O  
ATOM   1956  H   SER 0 125      -0.252  -6.187  -1.343  1.00  0.00      R00  H  
ATOM   1957  HG  SER 0 125       3.982  -5.135  -0.166  1.00  0.00      R00  H  
ATOM   1958  HA  SER 0 125       1.392  -4.338  -2.769  1.00  0.00           H  
ATOM   1959  HB3 SER 0 125       1.792  -6.125  -0.302  1.00  0.00           H  
ATOM   1960  HB2 SER 0 125       1.960  -4.369  -0.382  1.00  0.00           H  
ATOM   1961  N   ILE 0 126       1.862  -7.544  -3.302  1.00  0.00      R00  N  
ATOM   1962  CA  ILE 0 126       2.297  -8.526  -4.270  1.00  0.00      R00  C  
ATOM   1963  C   ILE 0 126       1.608  -8.275  -5.688  1.00  0.00      R00  C  
ATOM   1964  O   ILE 0 126       2.314  -8.267  -6.724  1.00  0.00      R00  O  
ATOM   1965  CB  ILE 0 126       2.064 -10.057  -3.834  1.00  0.00      R00  C  
ATOM   1966  CG2 ILE 0 126       2.523 -10.976  -4.931  1.00  0.00      R00  C  
ATOM   1967  CG1 ILE 0 126       2.706 -10.426  -2.540  1.00  0.00      R00  C  
ATOM   1968  CD1 ILE 0 126       2.254 -11.854  -1.991  1.00  0.00      R00  C  
ATOM   1969  H   ILE 0 126       1.451  -7.950  -2.474  1.00  0.00      R00  H  
ATOM   1970  HA  ILE 0 126       3.353  -8.398  -4.510  1.00  0.00           H  
ATOM   1971  HB  ILE 0 126       0.991 -10.186  -3.692  1.00  0.00           H  
ATOM   1972 HG21 ILE 0 126       2.629 -12.008  -4.599  1.00  0.00           H  
ATOM   1973 HG22 ILE 0 126       1.835 -10.931  -5.776  1.00  0.00           H  
ATOM   1974 HG23 ILE 0 126       3.476 -10.614  -5.319  1.00  0.00           H  
ATOM   1975 HG13 ILE 0 126       2.511  -9.718  -1.735  1.00  0.00           H  
ATOM   1976 HG12 ILE 0 126       3.791 -10.429  -2.644  1.00  0.00           H  
ATOM   1977 HD11 ILE 0 126       1.516 -12.404  -2.576  1.00  0.00           H  
ATOM   1978 HD12 ILE 0 126       3.122 -12.512  -2.018  1.00  0.00           H  
ATOM   1979 HD13 ILE 0 126       1.883 -11.673  -0.982  1.00  0.00           H  
ATOM   1980  N   PHE 0 127       0.291  -7.947  -5.748  1.00  0.00      R00  N  
ATOM   1981  CA  PHE 0 127      -0.437  -7.629  -6.983  1.00  0.00      R00  C  
ATOM   1982  C   PHE 0 127       0.127  -6.377  -7.707  1.00  0.00      R00  C  
ATOM   1983  O   PHE 0 127       0.210  -6.501  -8.919  1.00  0.00      R00  O  
ATOM   1984  CB  PHE 0 127      -1.945  -7.534  -6.641  1.00  0.00      R00  C  
ATOM   1985  CG  PHE 0 127      -2.802  -8.016  -7.818  1.00  0.00      R00  C  
ATOM   1986  CD1 PHE 0 127      -3.070  -9.378  -8.024  1.00  0.00      R00  C  
ATOM   1987  CD2 PHE 0 127      -3.227  -7.175  -8.810  1.00  0.00      R00  C  
ATOM   1988  CE1 PHE 0 127      -3.774  -9.852  -9.137  1.00  0.00      R00  C  
ATOM   1989  CE2 PHE 0 127      -3.842  -7.662  -9.984  1.00  0.00      R00  C  
ATOM   1990  CZ  PHE 0 127      -4.126  -8.994 -10.099  1.00  0.00      R00  C  
ATOM   1991  H   PHE 0 127      -0.257  -8.095  -4.913  1.00  0.00      R00  H  
ATOM   1992  HA  PHE 0 127      -0.270  -8.532  -7.571  1.00  0.00           H  
ATOM   1993  HB3 PHE 0 127      -2.176  -6.494  -6.413  1.00  0.00           H  
ATOM   1994  HB2 PHE 0 127      -2.289  -8.137  -5.801  1.00  0.00           H  
ATOM   1995  HD1 PHE 0 127      -2.805 -10.064  -7.233  1.00  0.00           H  
ATOM   1996  HD2 PHE 0 127      -3.190  -6.102  -8.693  1.00  0.00           H  
ATOM   1997  HE1 PHE 0 127      -3.964 -10.905  -9.281  1.00  0.00           H  
ATOM   1998  HE2 PHE 0 127      -4.111  -7.075 -10.850  1.00  0.00           H  
ATOM   1999  HZ  PHE 0 127      -4.595  -9.315 -11.017  1.00  0.00           H  
ATOM   2000  N   LEU 0 128       0.537  -5.249  -7.074  1.00  0.00      R00  N  
ATOM   2001  CA  LEU 0 128       1.181  -4.187  -7.769  1.00  0.00      R00  C  
ATOM   2002  C   LEU 0 128       2.446  -4.654  -8.545  1.00  0.00      R00  C  
ATOM   2003  O   LEU 0 128       2.604  -4.196  -9.680  1.00  0.00      R00  O  
ATOM   2004  CB  LEU 0 128       1.396  -2.990  -6.857  1.00  0.00      R00  C  
ATOM   2005  CG  LEU 0 128       0.078  -2.346  -6.454  1.00  0.00      R00  C  
ATOM   2006  CD1 LEU 0 128       0.365  -1.475  -5.256  1.00  0.00      R00  C  
ATOM   2007  CD2 LEU 0 128      -0.648  -1.612  -7.560  1.00  0.00      R00  C  
ATOM   2008  H   LEU 0 128       0.694  -5.280  -6.077  1.00  0.00      R00  H  
ATOM   2009  HA  LEU 0 128       0.467  -3.800  -8.497  1.00  0.00           H  
ATOM   2010  HB3 LEU 0 128       1.848  -2.266  -7.535  1.00  0.00           H  
ATOM   2011  HB2 LEU 0 128       2.021  -3.134  -5.976  1.00  0.00           H  
ATOM   2012  HG  LEU 0 128      -0.509  -3.150  -6.011  1.00  0.00           H  
ATOM   2013 HD11 LEU 0 128       0.158  -0.425  -5.465  1.00  0.00           H  
ATOM   2014 HD12 LEU 0 128      -0.108  -1.684  -4.297  1.00  0.00           H  
ATOM   2015 HD13 LEU 0 128       1.416  -1.406  -4.975  1.00  0.00           H  
ATOM   2016 HD21 LEU 0 128      -0.377  -0.560  -7.645  1.00  0.00           H  
ATOM   2017 HD22 LEU 0 128      -0.345  -2.001  -8.532  1.00  0.00           H  
ATOM   2018 HD23 LEU 0 128      -1.720  -1.769  -7.440  1.00  0.00           H  
ATOM   2019  N   CYS 0 129       3.126  -5.585  -7.951  1.00  0.00      R00  N  
ATOM   2020  CA  CYS 0 129       4.338  -6.143  -8.574  1.00  0.00      R00  C  
ATOM   2021  C   CYS 0 129       4.000  -7.091  -9.755  1.00  0.00      R00  C  
ATOM   2022  O   CYS 0 129       4.617  -6.991 -10.810  1.00  0.00      R00  O  
ATOM   2023  CB  CYS 0 129       5.295  -6.754  -7.554  1.00  0.00      R00  C  
ATOM   2024  SG  CYS 0 129       6.959  -7.087  -8.278  1.00  0.00      R00  S  
ATOM   2025  H   CYS 0 129       2.770  -6.066  -7.137  1.00  0.00      R00  H  
ATOM   2026  HA  CYS 0 129       5.006  -5.404  -9.016  1.00  0.00           H  
ATOM   2027  HB3 CYS 0 129       4.896  -7.694  -7.173  1.00  0.00           H  
ATOM   2028  HB2 CYS 0 129       5.424  -6.013  -6.766  1.00  0.00           H  
ATOM   2029  HG  CYS 0 129       7.621  -6.028  -7.804  1.00  0.00           H  
ATOM   2030  N   ILE 0 130       2.884  -7.874  -9.590  1.00  0.00      R00  N  
ATOM   2031  CA  ILE 0 130       2.318  -8.637 -10.713  1.00  0.00      R00  C  
ATOM   2032  C   ILE 0 130       1.848  -7.695 -11.813  1.00  0.00      R00  C  
ATOM   2033  O   ILE 0 130       2.103  -7.979 -13.000  1.00  0.00      R00  O  
ATOM   2034  CB  ILE 0 130       1.097  -9.509 -10.322  1.00  0.00      R00  C  
ATOM   2035  CG2 ILE 0 130       0.380 -10.177 -11.509  1.00  0.00      R00  C  
ATOM   2036  CG1 ILE 0 130       1.665 -10.618  -9.268  1.00  0.00      R00  C  
ATOM   2037  CD1 ILE 0 130       0.565 -11.281  -8.408  1.00  0.00      R00  C  
ATOM   2038  H   ILE 0 130       2.370  -7.861  -8.721  1.00  0.00      R00  H  
ATOM   2039  HA  ILE 0 130       3.081  -9.324 -11.082  1.00  0.00           H  
ATOM   2040  HB  ILE 0 130       0.278  -8.984  -9.830  1.00  0.00           H  
ATOM   2041 HG21 ILE 0 130       0.037  -9.455 -12.249  1.00  0.00           H  
ATOM   2042 HG22 ILE 0 130       1.004 -10.871 -12.072  1.00  0.00           H  
ATOM   2043 HG23 ILE 0 130      -0.607 -10.583 -11.285  1.00  0.00           H  
ATOM   2044 HG13 ILE 0 130       2.423 -10.193  -8.611  1.00  0.00           H  
ATOM   2045 HG12 ILE 0 130       2.269 -11.430  -9.674  1.00  0.00           H  
ATOM   2046 HD11 ILE 0 130       1.020 -12.230  -8.127  1.00  0.00           H  
ATOM   2047 HD12 ILE 0 130       0.256 -10.706  -7.536  1.00  0.00           H  
ATOM   2048 HD13 ILE 0 130      -0.275 -11.510  -9.065  1.00  0.00           H  
ATOM   2049  N   MET 0 131       1.269  -6.564 -11.513  1.00  0.00      R00  N  
ATOM   2050  CA  MET 0 131       0.819  -5.533 -12.424  1.00  0.00      R00  C  
ATOM   2051  C   MET 0 131       2.019  -4.853 -13.248  1.00  0.00      R00  C  
ATOM   2052  O   MET 0 131       1.950  -4.540 -14.428  1.00  0.00      R00  O  
ATOM   2053  CB  MET 0 131      -0.102  -4.445 -11.841  1.00  0.00      R00  C  
ATOM   2054  CG  MET 0 131      -1.503  -4.927 -11.420  1.00  0.00      R00  C  
ATOM   2055  SD  MET 0 131      -2.361  -3.612 -10.467  1.00  0.00      R00  S  
ATOM   2056  CE  MET 0 131      -3.199  -2.742 -11.891  1.00  0.00      R00  C  
ATOM   2057  H   MET 0 131       1.102  -6.370 -10.536  1.00  0.00      R00  H  
ATOM   2058  HA  MET 0 131       0.212  -5.883 -13.259  1.00  0.00           H  
ATOM   2059  HB3 MET 0 131      -0.344  -3.815 -12.697  1.00  0.00           H  
ATOM   2060  HB2 MET 0 131       0.431  -3.857 -11.094  1.00  0.00           H  
ATOM   2061  HG3 MET 0 131      -1.420  -5.881 -10.899  1.00  0.00           H  
ATOM   2062  HG2 MET 0 131      -2.151  -5.194 -12.256  1.00  0.00           H  
ATOM   2063  HE1 MET 0 131      -2.634  -2.655 -12.819  1.00  0.00           H  
ATOM   2064  HE2 MET 0 131      -4.186  -3.176 -12.050  1.00  0.00           H  
ATOM   2065  HE3 MET 0 131      -3.386  -1.699 -11.634  1.00  0.00           H  
ATOM   2066  N   SER 0 132       3.244  -4.782 -12.667  1.00  0.00      R00  N  
ATOM   2067  CA  SER 0 132       4.522  -4.329 -13.253  1.00  0.00      R00  C  
ATOM   2068  C   SER 0 132       5.272  -5.419 -14.011  1.00  0.00      R00  C  
ATOM   2069  O   SER 0 132       6.030  -5.195 -14.941  1.00  0.00      R00  O  
ATOM   2070  CB  SER 0 132       5.386  -3.562 -12.213  1.00  0.00      R00  C  
ATOM   2071  OG  SER 0 132       5.175  -2.188 -12.289  1.00  0.00      R00  O  
ATOM   2072  H   SER 0 132       3.199  -4.828 -11.659  1.00  0.00      R00  H  
ATOM   2073  HG  SER 0 132       4.243  -2.020 -12.128  1.00  0.00      R00  H  
ATOM   2074  HA  SER 0 132       4.367  -3.666 -14.103  1.00  0.00           H  
ATOM   2075  HB3 SER 0 132       6.455  -3.689 -12.385  1.00  0.00           H  
ATOM   2076  HB2 SER 0 132       5.248  -3.974 -11.213  1.00  0.00           H  
ATOM   2077  N   ALA 0 133       5.078  -6.656 -13.639  1.00  0.00      R00  N  
ATOM   2078  CA  ALA 0 133       5.656  -7.857 -14.340  1.00  0.00      R00  C  
ATOM   2079  C   ALA 0 133       5.211  -7.938 -15.829  1.00  0.00      R00  C  
ATOM   2080  O   ALA 0 133       5.992  -8.315 -16.650  1.00  0.00      R00  O  
ATOM   2081  CB  ALA 0 133       5.362  -9.148 -13.570  1.00  0.00      R00  C  
ATOM   2082  H   ALA 0 133       4.598  -6.882 -12.780  1.00  0.00      R00  H  
ATOM   2083  HA  ALA 0 133       6.721  -7.629 -14.314  1.00  0.00           H  
ATOM   2084  HB1 ALA 0 133       4.469  -9.719 -13.822  1.00  0.00           H  
ATOM   2085  HB2 ALA 0 133       6.191  -9.838 -13.720  1.00  0.00           H  
ATOM   2086  HB3 ALA 0 133       5.242  -8.844 -12.530  1.00  0.00           H  
ATOM   2087  N   ASP 0 134       3.966  -7.424 -16.026  1.00  0.00      R00  N  
ATOM   2088  CA  ASP 0 134       3.275  -7.223 -17.339  1.00  0.00      R00  C  
ATOM   2089  C   ASP 0 134       4.156  -6.464 -18.445  1.00  0.00      R00  C  
ATOM   2090  O   ASP 0 134       4.319  -6.926 -19.580  1.00  0.00      R00  O  
ATOM   2091  CB  ASP 0 134       1.897  -6.604 -17.223  1.00  0.00      R00  C  
ATOM   2092  CG  ASP 0 134       1.107  -6.822 -18.451  1.00  0.00      R00  C  
ATOM   2093  OD1 ASP 0 134       0.805  -8.018 -18.679  1.00  0.00      R00  O  
ATOM   2094  OD2 ASP 0 134       0.589  -5.790 -18.994  1.00  0.00      R00  O1-
ATOM   2095  H   ASP 0 134       3.585  -6.963 -15.212  1.00  0.00      R00  H  
ATOM   2096  HA  ASP 0 134       3.118  -8.234 -17.713  1.00  0.00           H  
ATOM   2097  HB3 ASP 0 134       2.058  -5.537 -17.074  1.00  0.00           H  
ATOM   2098  HB2 ASP 0 134       1.406  -6.898 -16.295  1.00  0.00           H  
ATOM   2099  N   ARG 0 135       4.690  -5.344 -17.935  1.00  0.00      R00  N  
ATOM   2100  CA  ARG 0 135       5.617  -4.459 -18.662  1.00  0.00      R00  C  
ATOM   2101  C   ARG 0 135       6.947  -5.038 -18.926  1.00  0.00      R00  C  
ATOM   2102  O   ARG 0 135       7.544  -4.747 -19.990  1.00  0.00      R00  O  
ATOM   2103  CB  ARG 0 135       5.765  -3.122 -17.965  1.00  0.00      R00  C  
ATOM   2104  CG  ARG 0 135       4.488  -2.400 -17.614  1.00  0.00      R00  C  
ATOM   2105  CD  ARG 0 135       3.808  -1.494 -18.701  1.00  0.00      R00  C  
ATOM   2106  NE  ARG 0 135       3.327  -2.247 -19.826  1.00  0.00      R00  N  
ATOM   2107  CZ  ARG 0 135       2.434  -3.259 -19.823  1.00  0.00      R00  C  
ATOM   2108  NH1 ARG 0 135       1.737  -3.609 -18.683  1.00  0.00      R00  N  
ATOM   2109  NH2 ARG 0 135       2.213  -3.917 -20.984  1.00  0.00      R00  N1+
ATOM   2110  H   ARG 0 135       4.581  -5.282 -16.933  1.00  0.00      R00  H  
ATOM   2111  HE  ARG 0 135       3.979  -2.157 -20.592  1.00  0.00      R00  H  
ATOM   2112 HH11 ARG 0 135       1.126  -4.413 -18.682  1.00  0.00      R00  H  
ATOM   2113 HH12 ARG 0 135       1.698  -3.193 -17.763  1.00  0.00      R00  H  
ATOM   2114 HH21 ARG 0 135       1.742  -4.811 -20.978  1.00  0.00      R00  H  
ATOM   2115 HH22 ARG 0 135       2.486  -3.649 -21.919  1.00  0.00      R00  H  
ATOM   2116  HA  ARG 0 135       5.197  -4.288 -19.653  1.00  0.00           H  
ATOM   2117  HB3 ARG 0 135       6.325  -2.506 -18.669  1.00  0.00           H  
ATOM   2118  HB2 ARG 0 135       6.407  -3.230 -17.091  1.00  0.00           H  
ATOM   2119  HG3 ARG 0 135       4.816  -1.690 -16.855  1.00  0.00           H  
ATOM   2120  HG2 ARG 0 135       3.763  -3.021 -17.088  1.00  0.00           H  
ATOM   2121  HD3 ARG 0 135       4.343  -0.620 -19.073  1.00  0.00           H  
ATOM   2122  HD2 ARG 0 135       2.838  -1.164 -18.329  1.00  0.00           H  
ATOM   2123  N   TYR 0 136       7.481  -5.910 -18.022  1.00  0.00      R00  N  
ATOM   2124  CA  TYR 0 136       8.763  -6.680 -18.238  1.00  0.00      R00  C  
ATOM   2125  C   TYR 0 136       8.500  -7.821 -19.248  1.00  0.00      R00  C  
ATOM   2126  O   TYR 0 136       9.196  -8.015 -20.270  1.00  0.00      R00  O  
ATOM   2127  CB  TYR 0 136       9.465  -7.054 -16.922  1.00  0.00      R00  C  
ATOM   2128  CG  TYR 0 136       9.899  -8.527 -16.812  1.00  0.00      R00  C  
ATOM   2129  CD1 TYR 0 136      11.106  -8.920 -17.269  1.00  0.00      R00  C  
ATOM   2130  CE1 TYR 0 136      11.517 -10.294 -17.242  1.00  0.00      R00  C  
ATOM   2131  CD2 TYR 0 136       9.055  -9.472 -16.159  1.00  0.00      R00  C  
ATOM   2132  CE2 TYR 0 136       9.511 -10.814 -15.999  1.00  0.00      R00  C  
ATOM   2133  CZ  TYR 0 136      10.705 -11.241 -16.596  1.00  0.00      R00  C  
ATOM   2134  OH  TYR 0 136      11.206 -12.503 -16.319  1.00  0.00      R00  O  
ATOM   2135  H   TYR 0 136       6.891  -6.315 -17.310  1.00  0.00      R00  H  
ATOM   2136  HH  TYR 0 136      11.692 -12.966 -17.004  1.00  0.00      R00  H  
ATOM   2137  HA  TYR 0 136       9.445  -5.971 -18.707  1.00  0.00           H  
ATOM   2138  HB3 TYR 0 136       8.678  -6.940 -16.176  1.00  0.00           H  
ATOM   2139  HB2 TYR 0 136      10.325  -6.463 -16.609  1.00  0.00           H  
ATOM   2140  HD1 TYR 0 136      11.857  -8.206 -17.572  1.00  0.00           H  
ATOM   2141  HE1 TYR 0 136      12.484 -10.685 -17.526  1.00  0.00           H  
ATOM   2142  HD2 TYR 0 136       8.178  -9.146 -15.619  1.00  0.00           H  
ATOM   2143  HE2 TYR 0 136       8.940 -11.520 -15.415  1.00  0.00           H  
ATOM   2144  N   ILE 0 137       7.397  -8.566 -18.990  1.00  0.00      R00  N  
ATOM   2145  CA  ILE 0 137       7.159  -9.751 -19.809  1.00  0.00      R00  C  
ATOM   2146  C   ILE 0 137       6.858  -9.366 -21.264  1.00  0.00      R00  C  
ATOM   2147  O   ILE 0 137       7.337  -9.998 -22.224  1.00  0.00      R00  O  
ATOM   2148  CB  ILE 0 137       5.893 -10.540 -19.279  1.00  0.00      R00  C  
ATOM   2149  CG2 ILE 0 137       5.198 -11.530 -20.260  1.00  0.00      R00  C  
ATOM   2150  CG1 ILE 0 137       6.356 -11.269 -18.038  1.00  0.00      R00  C  
ATOM   2151  CD1 ILE 0 137       7.364 -12.449 -18.257  1.00  0.00      R00  C  
ATOM   2152  H   ILE 0 137       6.799  -8.493 -18.179  1.00  0.00      R00  H  
ATOM   2153  HA  ILE 0 137       8.074 -10.344 -19.780  1.00  0.00           H  
ATOM   2154  HB  ILE 0 137       5.160  -9.839 -18.878  1.00  0.00           H  
ATOM   2155 HG21 ILE 0 137       4.528 -12.059 -19.582  1.00  0.00           H  
ATOM   2156 HG22 ILE 0 137       4.563 -11.099 -21.034  1.00  0.00           H  
ATOM   2157 HG23 ILE 0 137       5.943 -12.146 -20.764  1.00  0.00           H  
ATOM   2158 HG13 ILE 0 137       5.529 -11.697 -17.471  1.00  0.00           H  
ATOM   2159 HG12 ILE 0 137       6.888 -10.584 -17.377  1.00  0.00           H  
ATOM   2160 HD11 ILE 0 137       7.502 -12.975 -17.313  1.00  0.00           H  
ATOM   2161 HD12 ILE 0 137       7.106 -13.229 -18.974  1.00  0.00           H  
ATOM   2162 HD13 ILE 0 137       8.340 -12.052 -18.539  1.00  0.00           H  
ATOM   2163  N   ALA 0 138       6.066  -8.289 -21.412  1.00  0.00      R00  N  
ATOM   2164  CA  ALA 0 138       5.796  -7.680 -22.677  1.00  0.00      R00  C  
ATOM   2165  C   ALA 0 138       6.994  -7.436 -23.594  1.00  0.00      R00  C  
ATOM   2166  O   ALA 0 138       6.896  -7.882 -24.756  1.00  0.00      R00  O  
ATOM   2167  CB  ALA 0 138       4.817  -6.538 -22.592  1.00  0.00      R00  C  
ATOM   2168  H   ALA 0 138       5.747  -7.799 -20.588  1.00  0.00      R00  H  
ATOM   2169  HA  ALA 0 138       5.345  -8.486 -23.256  1.00  0.00           H  
ATOM   2170  HB1 ALA 0 138       4.624  -6.115 -23.578  1.00  0.00           H  
ATOM   2171  HB2 ALA 0 138       3.815  -6.807 -22.259  1.00  0.00           H  
ATOM   2172  HB3 ALA 0 138       5.213  -5.705 -22.012  1.00  0.00           H  
ATOM   2173  N   VAL 0 139       8.137  -6.818 -23.067  1.00  0.00      R00  N  
ATOM   2174  CA  VAL 0 139       9.347  -6.377 -23.770  1.00  0.00      R00  C  
ATOM   2175  C   VAL 0 139      10.370  -7.446 -23.811  1.00  0.00      R00  C  
ATOM   2176  O   VAL 0 139      11.169  -7.327 -24.771  1.00  0.00      R00  O  
ATOM   2177  CB  VAL 0 139       9.911  -5.126 -22.998  1.00  0.00      R00  C  
ATOM   2178  CG1 VAL 0 139      11.355  -4.728 -23.201  1.00  0.00      R00  C  
ATOM   2179  CG2 VAL 0 139       8.862  -3.929 -23.072  1.00  0.00      R00  C  
ATOM   2180  H   VAL 0 139       8.100  -6.612 -22.079  1.00  0.00      R00  H  
ATOM   2181  HA  VAL 0 139       9.183  -6.216 -24.836  1.00  0.00           H  
ATOM   2182  HB  VAL 0 139       9.935  -5.348 -21.931  1.00  0.00           H  
ATOM   2183 HG11 VAL 0 139      11.637  -4.806 -24.251  1.00  0.00           H  
ATOM   2184 HG12 VAL 0 139      11.583  -3.687 -22.972  1.00  0.00           H  
ATOM   2185 HG13 VAL 0 139      12.088  -5.324 -22.657  1.00  0.00           H  
ATOM   2186 HG21 VAL 0 139       7.952  -4.319 -22.615  1.00  0.00           H  
ATOM   2187 HG22 VAL 0 139       9.157  -2.987 -22.610  1.00  0.00           H  
ATOM   2188 HG23 VAL 0 139       8.674  -3.691 -24.119  1.00  0.00           H  
ATOM   2189  N   CYS 0 140      10.451  -8.251 -22.769  1.00  0.00      R00  N  
ATOM   2190  CA  CYS 0 140      11.642  -9.068 -22.537  1.00  0.00      R00  C  
ATOM   2191  C   CYS 0 140      11.351 -10.511 -22.964  1.00  0.00      R00  C  
ATOM   2192  O   CYS 0 140      12.255 -11.317 -23.169  1.00  0.00      R00  O  
ATOM   2193  CB  CYS 0 140      12.122  -9.114 -21.088  1.00  0.00      R00  C  
ATOM   2194  SG  CYS 0 140      12.747  -7.372 -20.837  1.00  0.00      R00  S  
ATOM   2195  H   CYS 0 140       9.859  -7.935 -22.014  1.00  0.00      R00  H  
ATOM   2196  HA  CYS 0 140      12.532  -8.710 -23.054  1.00  0.00           H  
ATOM   2197  HB3 CYS 0 140      12.905  -9.808 -20.782  1.00  0.00           H  
ATOM   2198  HB2 CYS 0 140      11.250  -9.340 -20.474  1.00  0.00           H  
ATOM   2199  HG  CYS 0 140      13.913  -7.721 -21.388  1.00  0.00           H  
ATOM   2200  N   HIS 0 141      10.029 -10.803 -23.095  1.00  0.00      R00  N  
ATOM   2201  CA  HIS 0 141       9.587 -12.225 -23.374  1.00  0.00      R00  C  
ATOM   2202  C   HIS 0 141       8.355 -12.214 -24.333  1.00  0.00      R00  C  
ATOM   2203  O   HIS 0 141       7.333 -12.795 -23.980  1.00  0.00      R00  O  
ATOM   2204  CB  HIS 0 141       9.199 -13.072 -22.044  1.00  0.00      R00  C  
ATOM   2205  CG  HIS 0 141      10.350 -13.191 -21.046  1.00  0.00      R00  C  
ATOM   2206  ND1 HIS 0 141      11.281 -14.183 -21.016  1.00  0.00      R00  N  
ATOM   2207  CD2 HIS 0 141      10.764 -12.325 -20.053  1.00  0.00      R00  C  
ATOM   2208  NE2 HIS 0 141      11.862 -12.910 -19.342  1.00  0.00      R00  N  
ATOM   2209  CE1 HIS 0 141      12.203 -13.977 -20.081  1.00  0.00      R00  C  
ATOM   2210  H   HIS 0 141       9.273 -10.176 -22.861  1.00  0.00      R00  H  
ATOM   2211  HD1 HIS 0 141      11.425 -14.857 -21.755  1.00  0.00      R00  H  
ATOM   2212  HA  HIS 0 141      10.399 -12.669 -23.951  1.00  0.00           H  
ATOM   2213  HB3 HIS 0 141       8.624 -13.988 -22.179  1.00  0.00           H  
ATOM   2214  HB2 HIS 0 141       8.520 -12.368 -21.563  1.00  0.00           H  
ATOM   2215  HD2 HIS 0 141      10.314 -11.470 -19.570  1.00  0.00           H  
ATOM   2216  HE1 HIS 0 141      13.023 -14.660 -19.913  1.00  0.00           H  
ATOM   2217  N   PRO 0 142       8.425 -11.498 -25.465  1.00  0.00      R00  N  
ATOM   2218  CA  PRO 0 142       7.244 -11.169 -26.311  1.00  0.00      R00  C  
ATOM   2219  C   PRO 0 142       6.701 -12.472 -26.839  1.00  0.00      R00  C  
ATOM   2220  O   PRO 0 142       5.535 -12.482 -27.107  1.00  0.00      R00  O  
ATOM   2221  CD  PRO 0 142       9.555 -10.791 -26.037  1.00  0.00      R00  C  
ATOM   2222  CB  PRO 0 142       7.771 -10.253 -27.401  1.00  0.00      R00  C  
ATOM   2223  CG  PRO 0 142       9.213 -10.449 -27.504  1.00  0.00      R00  C  
ATOM   2224  HD2 PRO 0 142      10.440 -11.407 -25.880  1.00  0.00           H  
ATOM   2225  HD3 PRO 0 142       9.676  -9.897 -25.425  1.00  0.00           H  
ATOM   2226  HA  PRO 0 142       6.586 -10.501 -25.755  1.00  0.00           H  
ATOM   2227  HB3 PRO 0 142       7.720  -9.209 -27.090  1.00  0.00           H  
ATOM   2228  HB2 PRO 0 142       7.232 -10.241 -28.348  1.00  0.00           H  
ATOM   2229  HG2 PRO 0 142       9.457 -11.332 -28.094  1.00  0.00           H  
ATOM   2230  HG3 PRO 0 142       9.737  -9.624 -27.988  1.00  0.00           H  
ATOM   2231  N   ILE 0 143       7.542 -13.447 -27.144  1.00  0.00      R00  N  
ATOM   2232  CA  ILE 0 143       7.176 -14.730 -27.809  1.00  0.00      R00  C  
ATOM   2233  C   ILE 0 143       6.331 -15.621 -26.898  1.00  0.00      R00  C  
ATOM   2234  O   ILE 0 143       5.309 -16.145 -27.371  1.00  0.00      R00  O  
ATOM   2235  CB  ILE 0 143       8.507 -15.409 -28.250  1.00  0.00      R00  C  
ATOM   2236  CG2 ILE 0 143       8.369 -16.888 -28.682  1.00  0.00      R00  C  
ATOM   2237  CG1 ILE 0 143       9.201 -14.599 -29.369  1.00  0.00      R00  C  
ATOM   2238  CD1 ILE 0 143      10.740 -14.743 -29.395  1.00  0.00      R00  C  
ATOM   2239  H   ILE 0 143       8.455 -13.484 -26.714  1.00  0.00      R00  H  
ATOM   2240  HA  ILE 0 143       6.634 -14.616 -28.748  1.00  0.00           H  
ATOM   2241  HB  ILE 0 143       9.122 -15.370 -27.351  1.00  0.00           H  
ATOM   2242 HG21 ILE 0 143       7.445 -16.977 -29.253  1.00  0.00           H  
ATOM   2243 HG22 ILE 0 143       9.235 -17.321 -29.183  1.00  0.00           H  
ATOM   2244 HG23 ILE 0 143       8.226 -17.485 -27.781  1.00  0.00           H  
ATOM   2245 HG13 ILE 0 143       8.923 -13.551 -29.262  1.00  0.00           H  
ATOM   2246 HG12 ILE 0 143       8.770 -14.894 -30.326  1.00  0.00           H  
ATOM   2247 HD11 ILE 0 143      11.154 -14.622 -28.394  1.00  0.00           H  
ATOM   2248 HD12 ILE 0 143      11.133 -15.662 -29.830  1.00  0.00           H  
ATOM   2249 HD13 ILE 0 143      11.285 -13.915 -29.849  1.00  0.00           H  
ATOM   2250  N   ALA 0 144       6.774 -15.940 -25.645  1.00  0.00      R00  N  
ATOM   2251  CA  ALA 0 144       5.995 -16.870 -24.810  1.00  0.00      R00  C  
ATOM   2252  C   ALA 0 144       4.874 -16.105 -24.001  1.00  0.00      R00  C  
ATOM   2253  O   ALA 0 144       4.149 -16.787 -23.296  1.00  0.00      R00  O  
ATOM   2254  CB  ALA 0 144       6.909 -17.549 -23.833  1.00  0.00      R00  C  
ATOM   2255  H   ALA 0 144       7.571 -15.435 -25.284  1.00  0.00      R00  H  
ATOM   2256  HA  ALA 0 144       5.456 -17.633 -25.372  1.00  0.00           H  
ATOM   2257  HB1 ALA 0 144       7.814 -17.888 -24.339  1.00  0.00           H  
ATOM   2258  HB2 ALA 0 144       7.162 -16.922 -22.978  1.00  0.00           H  
ATOM   2259  HB3 ALA 0 144       6.447 -18.497 -23.557  1.00  0.00           H  
ATOM   2260  N   ALA 0 145       4.791 -14.803 -24.163  1.00  0.00      R00  N  
ATOM   2261  CA  ALA 0 145       3.991 -13.913 -23.322  1.00  0.00      R00  C  
ATOM   2262  C   ALA 0 145       2.486 -14.127 -23.320  1.00  0.00      R00  C  
ATOM   2263  O   ALA 0 145       1.934 -13.814 -22.234  1.00  0.00      R00  O  
ATOM   2264  CB  ALA 0 145       4.272 -12.391 -23.549  1.00  0.00      R00  C  
ATOM   2265  H   ALA 0 145       5.540 -14.365 -24.679  1.00  0.00      R00  H  
ATOM   2266  HA  ALA 0 145       4.221 -14.051 -22.265  1.00  0.00           H  
ATOM   2267  HB1 ALA 0 145       5.160 -12.136 -22.971  1.00  0.00           H  
ATOM   2268  HB2 ALA 0 145       4.419 -12.214 -24.614  1.00  0.00           H  
ATOM   2269  HB3 ALA 0 145       3.496 -11.708 -23.202  1.00  0.00           H  
ATOM   2270  N   PRO 0 146       1.841 -14.562 -24.484  1.00  0.00      R00  N  
ATOM   2271  CA  PRO 0 146       0.420 -15.016 -24.443  1.00  0.00      R00  C  
ATOM   2272  C   PRO 0 146       0.136 -16.215 -23.514  1.00  0.00      R00  C  
ATOM   2273  O   PRO 0 146      -1.059 -16.423 -23.200  1.00  0.00      R00  O  
ATOM   2274  CD  PRO 0 146       2.403 -14.546 -25.836  1.00  0.00      R00  C  
ATOM   2275  CB  PRO 0 146       0.031 -15.260 -25.902  1.00  0.00      R00  C  
ATOM   2276  CG  PRO 0 146       1.057 -14.422 -26.647  1.00  0.00      R00  C  
ATOM   2277  HD2 PRO 0 146       2.855 -15.511 -26.065  1.00  0.00           H  
ATOM   2278  HD3 PRO 0 146       3.163 -13.797 -26.058  1.00  0.00           H  
ATOM   2279  HA  PRO 0 146      -0.137 -14.113 -24.194  1.00  0.00           H  
ATOM   2280  HB3 PRO 0 146      -1.034 -15.056 -26.014  1.00  0.00           H  
ATOM   2281  HB2 PRO 0 146       0.198 -16.310 -26.140  1.00  0.00           H  
ATOM   2282  HG2 PRO 0 146       1.166 -14.700 -27.695  1.00  0.00           H  
ATOM   2283  HG3 PRO 0 146       0.823 -13.357 -26.635  1.00  0.00           H  
ATOM   2284  N   ARG 0 147       1.166 -16.981 -23.214  1.00  0.00      R00  N  
ATOM   2285  CA  ARG 0 147       1.168 -18.093 -22.235  1.00  0.00      R00  C  
ATOM   2286  C   ARG 0 147       1.461 -17.664 -20.764  1.00  0.00      R00  C  
ATOM   2287  O   ARG 0 147       1.815 -18.407 -19.907  1.00  0.00      R00  O  
ATOM   2288  CB  ARG 0 147       2.192 -19.115 -22.549  1.00  0.00      R00  C  
ATOM   2289  CG  ARG 0 147       2.212 -19.558 -24.063  1.00  0.00      R00  C  
ATOM   2290  CD  ARG 0 147       3.376 -20.452 -24.432  1.00  0.00      R00  C  
ATOM   2291  NE  ARG 0 147       3.423 -21.687 -23.698  1.00  0.00      R00  N  
ATOM   2292  CZ  ARG 0 147       4.561 -22.444 -23.735  1.00  0.00      R00  C  
ATOM   2293  NH1 ARG 0 147       4.523 -23.600 -23.031  1.00  0.00      R00  N  
ATOM   2294  NH2 ARG 0 147       5.731 -22.060 -24.236  1.00  0.00      R00  N1+
ATOM   2295  H   ARG 0 147       2.125 -16.791 -23.468  1.00  0.00      R00  H  
ATOM   2296  HE  ARG 0 147       2.625 -22.238 -23.418  1.00  0.00      R00  H  
ATOM   2297 HH11 ARG 0 147       5.381 -24.105 -22.859  1.00  0.00      R00  H  
ATOM   2298 HH12 ARG 0 147       3.816 -23.822 -22.344  1.00  0.00      R00  H  
ATOM   2299 HH21 ARG 0 147       6.598 -22.496 -23.953  1.00  0.00      R00  H  
ATOM   2300 HH22 ARG 0 147       5.763 -21.327 -24.929  1.00  0.00      R00  H  
ATOM   2301  HA  ARG 0 147       0.227 -18.642 -22.267  1.00  0.00           H  
ATOM   2302  HB3 ARG 0 147       1.944 -19.975 -21.927  1.00  0.00           H  
ATOM   2303  HB2 ARG 0 147       3.186 -18.869 -22.174  1.00  0.00           H  
ATOM   2304  HG3 ARG 0 147       2.442 -18.666 -24.646  1.00  0.00           H  
ATOM   2305  HG2 ARG 0 147       1.248 -19.956 -24.380  1.00  0.00           H  
ATOM   2306  HD3 ARG 0 147       4.317 -19.908 -24.345  1.00  0.00           H  
ATOM   2307  HD2 ARG 0 147       3.288 -20.845 -25.444  1.00  0.00           H  
ATOM   2308  N   LEU 0 148       1.319 -16.318 -20.549  1.00  0.00      R00  N  
ATOM   2309  CA  LEU 0 148       1.602 -15.631 -19.312  1.00  0.00      R00  C  
ATOM   2310  C   LEU 0 148       0.468 -14.710 -19.081  1.00  0.00      R00  C  
ATOM   2311  O   LEU 0 148      -0.343 -14.858 -18.148  1.00  0.00      R00  O  
ATOM   2312  CB  LEU 0 148       2.999 -14.969 -19.303  1.00  0.00      R00  C  
ATOM   2313  CG  LEU 0 148       4.165 -15.992 -19.151  1.00  0.00      R00  C  
ATOM   2314  CD1 LEU 0 148       5.429 -15.496 -19.935  1.00  0.00      R00  C  
ATOM   2315  CD2 LEU 0 148       4.552 -16.221 -17.711  1.00  0.00      R00  C  
ATOM   2316  H   LEU 0 148       0.989 -15.731 -21.302  1.00  0.00      R00  H  
ATOM   2317  HA  LEU 0 148       1.506 -16.245 -18.416  1.00  0.00           H  
ATOM   2318  HB3 LEU 0 148       3.057 -14.257 -18.480  1.00  0.00           H  
ATOM   2319  HB2 LEU 0 148       3.175 -14.265 -20.116  1.00  0.00           H  
ATOM   2320  HG  LEU 0 148       3.812 -16.869 -19.693  1.00  0.00           H  
ATOM   2321 HD11 LEU 0 148       6.201 -15.150 -19.248  1.00  0.00           H  
ATOM   2322 HD12 LEU 0 148       5.948 -16.260 -20.515  1.00  0.00           H  
ATOM   2323 HD13 LEU 0 148       5.255 -14.678 -20.635  1.00  0.00           H  
ATOM   2324 HD21 LEU 0 148       4.247 -17.211 -17.374  1.00  0.00           H  
ATOM   2325 HD22 LEU 0 148       5.626 -16.249 -17.526  1.00  0.00           H  
ATOM   2326 HD23 LEU 0 148       4.179 -15.428 -17.063  1.00  0.00           H  
ATOM   2327  N   ARG 0 149       0.395 -13.594 -19.917  1.00  0.00      R00  N  
ATOM   2328  CA  ARG 0 149      -0.599 -12.578 -19.891  1.00  0.00      R00  C  
ATOM   2329  C   ARG 0 149      -1.856 -13.315 -20.539  1.00  0.00      R00  C  
ATOM   2330  O   ARG 0 149      -1.907 -13.448 -21.787  1.00  0.00      R00  O  
ATOM   2331  CB  ARG 0 149      -0.049 -11.432 -20.846  1.00  0.00      R00  C  
ATOM   2332  CG  ARG 0 149       1.338 -10.922 -20.614  1.00  0.00      R00  C  
ATOM   2333  CD  ARG 0 149       1.791  -9.753 -21.485  1.00  0.00      R00  C  
ATOM   2334  NE  ARG 0 149       1.027  -8.458 -21.202  1.00  0.00      R00  N  
ATOM   2335  CZ  ARG 0 149       0.449  -7.603 -22.118  1.00  0.00      R00  C  
ATOM   2336  NH1 ARG 0 149      -0.180  -6.527 -21.571  1.00  0.00      R00  N  
ATOM   2337  NH2 ARG 0 149       0.537  -7.703 -23.440  1.00  0.00      R00  N1+
ATOM   2338  H   ARG 0 149       1.068 -13.483 -20.662  1.00  0.00      R00  H  
ATOM   2339  HE  ARG 0 149       0.893  -8.133 -20.255  1.00  0.00      R00  H  
ATOM   2340 HH11 ARG 0 149      -0.665  -5.881 -22.177  1.00  0.00      R00  H  
ATOM   2341 HH12 ARG 0 149      -0.150  -6.337 -20.579  1.00  0.00      R00  H  
ATOM   2342 HH21 ARG 0 149      -0.010  -7.013 -23.934  1.00  0.00      R00  H  
ATOM   2343 HH22 ARG 0 149       0.972  -8.417 -24.007  1.00  0.00      R00  H  
ATOM   2344  HA  ARG 0 149      -0.671 -12.390 -18.819  1.00  0.00           H  
ATOM   2345  HB3 ARG 0 149      -0.655 -10.548 -20.649  1.00  0.00           H  
ATOM   2346  HB2 ARG 0 149      -0.128 -11.630 -21.914  1.00  0.00           H  
ATOM   2347  HG3 ARG 0 149       2.071 -11.724 -20.695  1.00  0.00           H  
ATOM   2348  HG2 ARG 0 149       1.397 -10.652 -19.560  1.00  0.00           H  
ATOM   2349  HD3 ARG 0 149       1.327 -10.011 -22.436  1.00  0.00           H  
ATOM   2350  HD2 ARG 0 149       2.848  -9.555 -21.668  1.00  0.00           H  
ATOM   2351  N   THR 0 150      -2.855 -13.621 -19.696  1.00  0.00      R00  N  
ATOM   2352  CA  THR 0 150      -4.171 -14.093 -20.123  1.00  0.00      R00  C  
ATOM   2353  C   THR 0 150      -5.096 -14.356 -18.828  1.00  0.00      R00  C  
ATOM   2354  O   THR 0 150      -4.459 -14.807 -17.835  1.00  0.00      R00  O  
ATOM   2355  CB  THR 0 150      -4.109 -15.412 -20.868  1.00  0.00      R00  C  
ATOM   2356  OG1 THR 0 150      -5.300 -15.911 -21.344  1.00  0.00      R00  O  
ATOM   2357  CG2 THR 0 150      -3.296 -16.562 -20.263  1.00  0.00      R00  C  
ATOM   2358  H   THR 0 150      -2.683 -13.557 -18.703  1.00  0.00      R00  H  
ATOM   2359  HG1 THR 0 150      -5.677 -15.231 -21.906  1.00  0.00      R00  H  
ATOM   2360  HA  THR 0 150      -4.579 -13.323 -20.777  1.00  0.00           H  
ATOM   2361  HB  THR 0 150      -3.664 -15.140 -21.826  1.00  0.00           H  
ATOM   2362 HG21 THR 0 150      -3.547 -16.728 -19.216  1.00  0.00           H  
ATOM   2363 HG22 THR 0 150      -3.361 -17.519 -20.782  1.00  0.00           H  
ATOM   2364 HG23 THR 0 150      -2.220 -16.447 -20.390  1.00  0.00           H  
ATOM   2365  N   PRO 0 151      -6.378 -13.952 -18.826  1.00  0.00      R00  N  
ATOM   2366  CA  PRO 0 151      -7.413 -14.451 -17.801  1.00  0.00      R00  C  
ATOM   2367  C   PRO 0 151      -7.375 -15.920 -17.273  1.00  0.00      R00  C  
ATOM   2368  O   PRO 0 151      -7.467 -16.112 -16.061  1.00  0.00      R00  O  
ATOM   2369  CD  PRO 0 151      -7.056 -13.154 -19.780  1.00  0.00      R00  C  
ATOM   2370  CB  PRO 0 151      -8.735 -14.076 -18.401  1.00  0.00      R00  C  
ATOM   2371  CG  PRO 0 151      -8.417 -12.888 -19.259  1.00  0.00      R00  C  
ATOM   2372  HD2 PRO 0 151      -7.130 -13.732 -20.701  1.00  0.00           H  
ATOM   2373  HD3 PRO 0 151      -6.553 -12.240 -20.097  1.00  0.00           H  
ATOM   2374  HA  PRO 0 151      -7.220 -13.775 -16.969  1.00  0.00           H  
ATOM   2375  HB3 PRO 0 151      -9.502 -13.802 -17.676  1.00  0.00           H  
ATOM   2376  HB2 PRO 0 151      -9.053 -14.930 -19.000  1.00  0.00           H  
ATOM   2377  HG2 PRO 0 151      -9.147 -12.496 -19.968  1.00  0.00           H  
ATOM   2378  HG3 PRO 0 151      -8.267 -11.973 -18.686  1.00  0.00           H  
ATOM   2379  N   PHE 0 152      -7.051 -16.833 -18.209  1.00  0.00      R00  N  
ATOM   2380  CA  PHE 0 152      -6.808 -18.261 -18.099  1.00  0.00      R00  C  
ATOM   2381  C   PHE 0 152      -5.478 -18.558 -17.458  1.00  0.00      R00  C  
ATOM   2382  O   PHE 0 152      -5.361 -19.718 -16.973  1.00  0.00      R00  O  
ATOM   2383  CB  PHE 0 152      -6.975 -18.885 -19.469  1.00  0.00      R00  C  
ATOM   2384  CG  PHE 0 152      -8.333 -18.621 -20.131  1.00  0.00      R00  C  
ATOM   2385  CD1 PHE 0 152      -9.510 -19.182 -19.492  1.00  0.00      R00  C  
ATOM   2386  CD2 PHE 0 152      -8.454 -17.680 -21.173  1.00  0.00      R00  C  
ATOM   2387  CE1 PHE 0 152     -10.753 -18.674 -19.912  1.00  0.00      R00  C  
ATOM   2388  CE2 PHE 0 152      -9.702 -17.205 -21.486  1.00  0.00      R00  C  
ATOM   2389  CZ  PHE 0 152     -10.820 -17.694 -20.864  1.00  0.00      R00  C  
ATOM   2390  H   PHE 0 152      -6.952 -16.553 -19.174  1.00  0.00      R00  H  
ATOM   2391  HA  PHE 0 152      -7.549 -18.622 -17.386  1.00  0.00           H  
ATOM   2392  HB3 PHE 0 152      -6.907 -19.970 -19.388  1.00  0.00           H  
ATOM   2393  HB2 PHE 0 152      -6.166 -18.584 -20.134  1.00  0.00           H  
ATOM   2394  HD1 PHE 0 152      -9.413 -19.900 -18.692  1.00  0.00           H  
ATOM   2395  HD2 PHE 0 152      -7.553 -17.255 -21.591  1.00  0.00           H  
ATOM   2396  HE1 PHE 0 152     -11.685 -18.880 -19.406  1.00  0.00           H  
ATOM   2397  HE2 PHE 0 152      -9.913 -16.456 -22.235  1.00  0.00           H  
ATOM   2398  HZ  PHE 0 152     -11.774 -17.224 -21.048  1.00  0.00           H  
ATOM   2399  N   VAL 0 153      -4.591 -17.565 -17.263  1.00  0.00      R00  N  
ATOM   2400  CA  VAL 0 153      -3.515 -17.753 -16.287  1.00  0.00      R00  C  
ATOM   2401  C   VAL 0 153      -3.616 -16.818 -15.098  1.00  0.00      R00  C  
ATOM   2402  O   VAL 0 153      -2.994 -17.116 -14.033  1.00  0.00      R00  O  
ATOM   2403  CB  VAL 0 153      -2.122 -17.592 -17.000  1.00  0.00      R00  C  
ATOM   2404  CG1 VAL 0 153      -0.853 -17.623 -16.062  1.00  0.00      R00  C  
ATOM   2405  CG2 VAL 0 153      -1.860 -18.756 -17.944  1.00  0.00      R00  C  
ATOM   2406  H   VAL 0 153      -4.769 -16.685 -17.725  1.00  0.00      R00  H  
ATOM   2407  HA  VAL 0 153      -3.450 -18.803 -16.002  1.00  0.00           H  
ATOM   2408  HB  VAL 0 153      -2.171 -16.556 -17.333  1.00  0.00           H  
ATOM   2409 HG11 VAL 0 153       0.092 -17.994 -16.459  1.00  0.00           H  
ATOM   2410 HG12 VAL 0 153      -0.698 -16.615 -15.679  1.00  0.00           H  
ATOM   2411 HG13 VAL 0 153      -1.069 -18.226 -15.180  1.00  0.00           H  
ATOM   2412 HG21 VAL 0 153      -1.131 -18.544 -18.726  1.00  0.00           H  
ATOM   2413 HG22 VAL 0 153      -1.590 -19.615 -17.330  1.00  0.00           H  
ATOM   2414 HG23 VAL 0 153      -2.729 -19.162 -18.462  1.00  0.00           H  
ATOM   2415  N   SER 0 154      -4.302 -15.696 -15.253  1.00  0.00      R00  N  
ATOM   2416  CA  SER 0 154      -4.368 -14.733 -14.180  1.00  0.00      R00  C  
ATOM   2417  C   SER 0 154      -5.001 -15.249 -12.903  1.00  0.00      R00  C  
ATOM   2418  O   SER 0 154      -4.481 -14.905 -11.849  1.00  0.00      R00  O  
ATOM   2419  CB  SER 0 154      -4.899 -13.299 -14.516  1.00  0.00      R00  C  
ATOM   2420  OG  SER 0 154      -4.333 -12.725 -15.720  1.00  0.00      R00  O  
ATOM   2421  H   SER 0 154      -4.436 -15.305 -16.175  1.00  0.00      R00  H  
ATOM   2422  HG  SER 0 154      -3.572 -13.304 -15.805  1.00  0.00      R00  H  
ATOM   2423  HA  SER 0 154      -3.302 -14.580 -14.016  1.00  0.00           H  
ATOM   2424  HB3 SER 0 154      -4.758 -12.611 -13.682  1.00  0.00           H  
ATOM   2425  HB2 SER 0 154      -5.984 -13.335 -14.615  1.00  0.00           H  
ATOM   2426  N   ARG 0 155      -6.004 -16.069 -13.023  1.00  0.00      R00  N  
ATOM   2427  CA  ARG 0 155      -6.643 -16.589 -11.862  1.00  0.00      R00  C  
ATOM   2428  C   ARG 0 155      -5.658 -17.525 -11.066  1.00  0.00      R00  C  
ATOM   2429  O   ARG 0 155      -5.641 -17.438  -9.888  1.00  0.00      R00  O  
ATOM   2430  CB  ARG 0 155      -7.983 -17.335 -12.162  1.00  0.00      R00  C  
ATOM   2431  CG  ARG 0 155      -9.043 -16.705 -13.008  1.00  0.00      R00  C  
ATOM   2432  CD  ARG 0 155     -10.240 -17.631 -13.395  1.00  0.00      R00  C  
ATOM   2433  NE  ARG 0 155     -11.136 -17.980 -12.209  1.00  0.00      R00  N  
ATOM   2434  CZ  ARG 0 155     -12.081 -18.819 -12.206  1.00  0.00      R00  C  
ATOM   2435  NH1 ARG 0 155     -12.832 -18.998 -11.132  1.00  0.00      R00  N  
ATOM   2436  NH2 ARG 0 155     -12.410 -19.556 -13.268  1.00  0.00      R00  N1+
ATOM   2437  H   ARG 0 155      -6.410 -16.289 -13.922  1.00  0.00      R00  H  
ATOM   2438  HE  ARG 0 155     -10.958 -17.293 -11.490  1.00  0.00      R00  H  
ATOM   2439 HH11 ARG 0 155     -13.514 -19.723 -10.963  1.00  0.00      R00  H  
ATOM   2440 HH12 ARG 0 155     -12.464 -18.640 -10.262  1.00  0.00      R00  H  
ATOM   2441 HH21 ARG 0 155     -13.069 -20.321 -13.244  1.00  0.00      R00  H  
ATOM   2442 HH22 ARG 0 155     -12.045 -19.343 -14.185  1.00  0.00      R00  H  
ATOM   2443  HA  ARG 0 155      -6.910 -15.709 -11.277  1.00  0.00           H  
ATOM   2444  HB3 ARG 0 155      -8.331 -17.594 -11.162  1.00  0.00           H  
ATOM   2445  HB2 ARG 0 155      -7.755 -18.326 -12.554  1.00  0.00           H  
ATOM   2446  HG3 ARG 0 155      -8.729 -16.342 -13.987  1.00  0.00           H  
ATOM   2447  HG2 ARG 0 155      -9.448 -15.911 -12.381  1.00  0.00           H  
ATOM   2448  HD3 ARG 0 155      -9.827 -18.638 -13.456  1.00  0.00           H  
ATOM   2449  HD2 ARG 0 155     -10.729 -17.367 -14.332  1.00  0.00           H  
ATOM   2450  N   ILE 0 156      -4.868 -18.377 -11.733  1.00  0.00      R00  N  
ATOM   2451  CA  ILE 0 156      -3.818 -19.152 -11.063  1.00  0.00      R00  C  
ATOM   2452  C   ILE 0 156      -2.701 -18.265 -10.476  1.00  0.00      R00  C  
ATOM   2453  O   ILE 0 156      -2.201 -18.601  -9.395  1.00  0.00      R00  O  
ATOM   2454  CB  ILE 0 156      -3.232 -20.157 -12.126  1.00  0.00      R00  C  
ATOM   2455  CG2 ILE 0 156      -1.717 -20.589 -12.006  1.00  0.00      R00  C  
ATOM   2456  CG1 ILE 0 156      -4.071 -21.418 -12.205  1.00  0.00      R00  C  
ATOM   2457  CD1 ILE 0 156      -4.413 -21.920 -13.617  1.00  0.00      R00  C  
ATOM   2458  H   ILE 0 156      -4.983 -18.404 -12.736  1.00  0.00      R00  H  
ATOM   2459  HA  ILE 0 156      -4.264 -19.799 -10.307  1.00  0.00           H  
ATOM   2460  HB  ILE 0 156      -3.223 -19.626 -13.078  1.00  0.00           H  
ATOM   2461 HG21 ILE 0 156      -1.332 -21.369 -12.663  1.00  0.00           H  
ATOM   2462 HG22 ILE 0 156      -1.104 -19.705 -12.178  1.00  0.00           H  
ATOM   2463 HG23 ILE 0 156      -1.446 -20.980 -11.025  1.00  0.00           H  
ATOM   2464 HG13 ILE 0 156      -4.997 -21.322 -11.640  1.00  0.00           H  
ATOM   2465 HG12 ILE 0 156      -3.508 -22.261 -11.802  1.00  0.00           H  
ATOM   2466 HD11 ILE 0 156      -5.445 -22.243 -13.749  1.00  0.00           H  
ATOM   2467 HD12 ILE 0 156      -4.344 -21.086 -14.316  1.00  0.00           H  
ATOM   2468 HD13 ILE 0 156      -3.645 -22.589 -14.006  1.00  0.00           H  
ATOM   2469  N   VAL 0 157      -2.308 -17.141 -11.147  1.00  0.00      R00  N  
ATOM   2470  CA  VAL 0 157      -1.378 -16.194 -10.600  1.00  0.00      R00  C  
ATOM   2471  C   VAL 0 157      -1.860 -15.577  -9.288  1.00  0.00      R00  C  
ATOM   2472  O   VAL 0 157      -1.209 -15.592  -8.254  1.00  0.00      R00  O  
ATOM   2473  CB  VAL 0 157      -0.972 -15.055 -11.600  1.00  0.00      R00  C  
ATOM   2474  CG1 VAL 0 157      -0.127 -13.943 -10.985  1.00  0.00      R00  C  
ATOM   2475  CG2 VAL 0 157      -0.167 -15.702 -12.765  1.00  0.00      R00  C  
ATOM   2476  H   VAL 0 157      -2.747 -16.835 -12.003  1.00  0.00      R00  H  
ATOM   2477  HA  VAL 0 157      -0.435 -16.670 -10.333  1.00  0.00           H  
ATOM   2478  HB  VAL 0 157      -1.824 -14.509 -12.005  1.00  0.00           H  
ATOM   2479 HG11 VAL 0 157      -0.654 -13.346 -10.241  1.00  0.00           H  
ATOM   2480 HG12 VAL 0 157       0.792 -14.300 -10.519  1.00  0.00           H  
ATOM   2481 HG13 VAL 0 157       0.139 -13.208 -11.745  1.00  0.00           H  
ATOM   2482 HG21 VAL 0 157       0.704 -16.300 -12.497  1.00  0.00           H  
ATOM   2483 HG22 VAL 0 157      -0.872 -16.334 -13.306  1.00  0.00           H  
ATOM   2484 HG23 VAL 0 157       0.168 -14.963 -13.493  1.00  0.00           H  
ATOM   2485  N   SER 0 158      -3.078 -15.078  -9.334  1.00  0.00      R00  N  
ATOM   2486  CA  SER 0 158      -3.752 -14.348  -8.232  1.00  0.00      R00  C  
ATOM   2487  C   SER 0 158      -3.984 -15.306  -6.992  1.00  0.00      R00  C  
ATOM   2488  O   SER 0 158      -3.887 -14.909  -5.847  1.00  0.00      R00  O  
ATOM   2489  CB  SER 0 158      -5.125 -13.912  -8.947  1.00  0.00      R00  C  
ATOM   2490  OG  SER 0 158      -5.989 -13.279  -8.037  1.00  0.00      R00  O  
ATOM   2491  H   SER 0 158      -3.675 -15.162 -10.144  1.00  0.00      R00  H  
ATOM   2492  HG  SER 0 158      -6.559 -12.777  -8.624  1.00  0.00      R00  H  
ATOM   2493  HA  SER 0 158      -3.253 -13.442  -7.888  1.00  0.00           H  
ATOM   2494  HB3 SER 0 158      -5.610 -14.711  -9.508  1.00  0.00           H  
ATOM   2495  HB2 SER 0 158      -4.888 -13.152  -9.691  1.00  0.00           H  
ATOM   2496  N   ALA 0 159      -4.289 -16.574  -7.335  1.00  0.00      R00  N  
ATOM   2497  CA  ALA 0 159      -4.578 -17.626  -6.331  1.00  0.00      R00  C  
ATOM   2498  C   ALA 0 159      -3.332 -18.063  -5.513  1.00  0.00      R00  C  
ATOM   2499  O   ALA 0 159      -3.395 -18.130  -4.313  1.00  0.00      R00  O  
ATOM   2500  CB  ALA 0 159      -5.173 -18.927  -7.012  1.00  0.00      R00  C  
ATOM   2501  H   ALA 0 159      -4.367 -16.764  -8.324  1.00  0.00      R00  H  
ATOM   2502  HA  ALA 0 159      -5.310 -17.395  -5.558  1.00  0.00           H  
ATOM   2503  HB1 ALA 0 159      -5.372 -19.694  -6.264  1.00  0.00           H  
ATOM   2504  HB2 ALA 0 159      -6.152 -18.582  -7.342  1.00  0.00           H  
ATOM   2505  HB3 ALA 0 159      -4.517 -19.251  -7.821  1.00  0.00           H  
ATOM   2506  N   ALA 0 160      -2.198 -18.218  -6.329  1.00  0.00      R00  N  
ATOM   2507  CA  ALA 0 160      -0.841 -18.458  -5.736  1.00  0.00      R00  C  
ATOM   2508  C   ALA 0 160      -0.339 -17.372  -4.752  1.00  0.00      R00  C  
ATOM   2509  O   ALA 0 160       0.040 -17.657  -3.587  1.00  0.00      R00  O  
ATOM   2510  CB  ALA 0 160       0.149 -18.556  -6.909  1.00  0.00      R00  C  
ATOM   2511  H   ALA 0 160      -2.190 -18.146  -7.336  1.00  0.00      R00  H  
ATOM   2512  HA  ALA 0 160      -0.924 -19.402  -5.198  1.00  0.00           H  
ATOM   2513  HB1 ALA 0 160      -0.011 -19.400  -7.581  1.00  0.00           H  
ATOM   2514  HB2 ALA 0 160       0.016 -17.692  -7.561  1.00  0.00           H  
ATOM   2515  HB3 ALA 0 160       1.133 -18.597  -6.443  1.00  0.00           H  
ATOM   2516  N   ALA 0 161      -0.554 -16.116  -5.184  1.00  0.00      R00  N  
ATOM   2517  CA  ALA 0 161      -0.448 -14.868  -4.517  1.00  0.00      R00  C  
ATOM   2518  C   ALA 0 161      -1.325 -14.767  -3.251  1.00  0.00      R00  C  
ATOM   2519  O   ALA 0 161      -0.941 -14.308  -2.186  1.00  0.00      R00  O  
ATOM   2520  CB  ALA 0 161      -0.588 -13.703  -5.536  1.00  0.00      R00  C  
ATOM   2521  H   ALA 0 161      -0.824 -16.011  -6.151  1.00  0.00      R00  H  
ATOM   2522  HA  ALA 0 161       0.587 -14.864  -4.175  1.00  0.00           H  
ATOM   2523  HB1 ALA 0 161       0.383 -13.208  -5.536  1.00  0.00           H  
ATOM   2524  HB2 ALA 0 161      -0.962 -14.035  -6.504  1.00  0.00           H  
ATOM   2525  HB3 ALA 0 161      -1.229 -12.914  -5.142  1.00  0.00           H  
ATOM   2526  N   TRP 0 162      -2.557 -15.195  -3.433  1.00  0.00      R00  N  
ATOM   2527  CA  TRP 0 162      -3.532 -15.309  -2.264  1.00  0.00      R00  C  
ATOM   2528  C   TRP 0 162      -3.179 -16.412  -1.284  1.00  0.00      R00  C  
ATOM   2529  O   TRP 0 162      -3.327 -16.174  -0.149  1.00  0.00      R00  O  
ATOM   2530  CB  TRP 0 162      -4.968 -15.349  -2.880  1.00  0.00      R00  C  
ATOM   2531  CG  TRP 0 162      -6.149 -15.415  -1.975  1.00  0.00      R00  C  
ATOM   2532  CD2 TRP 0 162      -6.994 -14.338  -1.433  1.00  0.00      R00  C  
ATOM   2533  CE2 TRP 0 162      -8.020 -14.876  -0.600  1.00  0.00      R00  C  
ATOM   2534  CE3 TRP 0 162      -6.908 -12.947  -1.487  1.00  0.00      R00  C  
ATOM   2535  CD1 TRP 0 162      -6.685 -16.520  -1.380  1.00  0.00      R00  C  
ATOM   2536  NE1 TRP 0 162      -7.792 -16.258  -0.703  1.00  0.00      R00  N  
ATOM   2537  CZ2 TRP 0 162      -8.940 -14.049   0.078  1.00  0.00      R00  C  
ATOM   2538  CZ3 TRP 0 162      -7.735 -12.158  -0.639  1.00  0.00      R00  C  
ATOM   2539  CH2 TRP 0 162      -8.796 -12.670   0.137  1.00  0.00      R00  C  
ATOM   2540  H   TRP 0 162      -2.945 -15.555  -4.293  1.00  0.00      R00  H  
ATOM   2541  HE1 TRP 0 162      -8.347 -17.019  -0.338  1.00  0.00      R00  H  
ATOM   2542  HA  TRP 0 162      -3.516 -14.330  -1.783  1.00  0.00           H  
ATOM   2543  HB3 TRP 0 162      -5.043 -16.221  -3.529  1.00  0.00           H  
ATOM   2544  HB2 TRP 0 162      -4.928 -14.466  -3.518  1.00  0.00           H  
ATOM   2545  HE3 TRP 0 162      -6.008 -12.512  -1.895  1.00  0.00           H  
ATOM   2546  HD1 TRP 0 162      -6.238 -17.492  -1.529  1.00  0.00           H  
ATOM   2547  HZ2 TRP 0 162      -9.667 -14.515   0.727  1.00  0.00           H  
ATOM   2548  HZ3 TRP 0 162      -7.473 -11.119  -0.508  1.00  0.00           H  
ATOM   2549  HH2 TRP 0 162      -9.341 -12.174   0.926  1.00  0.00           H  
ATOM   2550  N   THR 0 163      -2.678 -17.504  -1.758  1.00  0.00      R00  N  
ATOM   2551  CA  THR 0 163      -2.362 -18.741  -1.039  1.00  0.00      R00  C  
ATOM   2552  C   THR 0 163      -1.120 -18.481  -0.144  1.00  0.00      R00  C  
ATOM   2553  O   THR 0 163      -1.109 -18.865   1.022  1.00  0.00      R00  O  
ATOM   2554  CB  THR 0 163      -2.056 -19.899  -1.976  1.00  0.00      R00  C  
ATOM   2555  OG1 THR 0 163      -3.112 -20.207  -2.778  1.00  0.00      R00  O  
ATOM   2556  CG2 THR 0 163      -1.567 -21.157  -1.333  1.00  0.00      R00  C  
ATOM   2557  H   THR 0 163      -2.528 -17.488  -2.757  1.00  0.00      R00  H  
ATOM   2558  HG1 THR 0 163      -3.361 -19.404  -3.242  1.00  0.00      R00  H  
ATOM   2559  HA  THR 0 163      -3.146 -19.102  -0.373  1.00  0.00           H  
ATOM   2560  HB  THR 0 163      -1.233 -19.622  -2.634  1.00  0.00           H  
ATOM   2561 HG21 THR 0 163      -0.481 -21.195  -1.246  1.00  0.00           H  
ATOM   2562 HG22 THR 0 163      -2.212 -21.443  -0.502  1.00  0.00           H  
ATOM   2563 HG23 THR 0 163      -1.774 -21.994  -2.000  1.00  0.00           H  
ATOM   2564  N   ALA 0 164      -0.138 -17.765  -0.731  1.00  0.00      R00  N  
ATOM   2565  CA  ALA 0 164       1.069 -17.245  -0.088  1.00  0.00      R00  C  
ATOM   2566  C   ALA 0 164       0.765 -16.328   1.160  1.00  0.00      R00  C  
ATOM   2567  O   ALA 0 164       1.317 -16.468   2.291  1.00  0.00      R00  O  
ATOM   2568  CB  ALA 0 164       1.950 -16.450  -1.017  1.00  0.00      R00  C  
ATOM   2569  H   ALA 0 164      -0.228 -17.621  -1.727  1.00  0.00      R00  H  
ATOM   2570  HA  ALA 0 164       1.568 -18.117   0.337  1.00  0.00           H  
ATOM   2571  HB1 ALA 0 164       2.754 -15.972  -0.457  1.00  0.00           H  
ATOM   2572  HB2 ALA 0 164       2.329 -17.041  -1.851  1.00  0.00           H  
ATOM   2573  HB3 ALA 0 164       1.423 -15.576  -1.398  1.00  0.00           H  
ATOM   2574  N   SER 0 165      -0.235 -15.501   0.941  1.00  0.00      R00  N  
ATOM   2575  CA  SER 0 165      -0.838 -14.552   1.890  1.00  0.00      R00  C  
ATOM   2576  C   SER 0 165      -1.837 -15.220   2.907  1.00  0.00      R00  C  
ATOM   2577  O   SER 0 165      -1.851 -14.840   4.056  1.00  0.00      R00  O  
ATOM   2578  CB  SER 0 165      -1.582 -13.450   1.043  1.00  0.00      R00  C  
ATOM   2579  OG  SER 0 165      -0.568 -12.944   0.190  1.00  0.00      R00  O  
ATOM   2580  H   SER 0 165      -0.473 -15.297  -0.019  1.00  0.00      R00  H  
ATOM   2581  HG  SER 0 165      -0.631 -13.436  -0.631  1.00  0.00      R00  H  
ATOM   2582  HA  SER 0 165      -0.041 -14.069   2.455  1.00  0.00           H  
ATOM   2583  HB3 SER 0 165      -1.898 -12.596   1.642  1.00  0.00           H  
ATOM   2584  HB2 SER 0 165      -2.388 -13.719   0.361  1.00  0.00           H  
ATOM   2585  N   ALA 0 166      -2.509 -16.282   2.490  1.00  0.00      R00  N  
ATOM   2586  CA  ALA 0 166      -3.322 -17.217   3.324  1.00  0.00      R00  C  
ATOM   2587  C   ALA 0 166      -2.487 -17.994   4.345  1.00  0.00      R00  C  
ATOM   2588  O   ALA 0 166      -2.998 -18.277   5.449  1.00  0.00      R00  O  
ATOM   2589  CB  ALA 0 166      -4.413 -17.946   2.596  1.00  0.00      R00  C  
ATOM   2590  H   ALA 0 166      -2.388 -16.430   1.499  1.00  0.00      R00  H  
ATOM   2591  HA  ALA 0 166      -3.814 -16.575   4.055  1.00  0.00           H  
ATOM   2592  HB1 ALA 0 166      -3.925 -18.825   2.175  1.00  0.00           H  
ATOM   2593  HB2 ALA 0 166      -5.247 -18.369   3.155  1.00  0.00           H  
ATOM   2594  HB3 ALA 0 166      -4.838 -17.300   1.828  1.00  0.00           H  
ATOM   2595  N   LEU 0 167      -1.230 -18.241   4.022  1.00  0.00      R00  N  
ATOM   2596  CA  LEU 0 167      -0.405 -19.203   4.711  1.00  0.00      R00  C  
ATOM   2597  C   LEU 0 167       0.259 -18.548   6.007  1.00  0.00      R00  C  
ATOM   2598  O   LEU 0 167       0.370 -19.280   6.968  1.00  0.00      R00  O  
ATOM   2599  CB  LEU 0 167       0.631 -19.855   3.779  1.00  0.00      R00  C  
ATOM   2600  CG  LEU 0 167       0.224 -21.179   3.131  1.00  0.00      R00  C  
ATOM   2601  CD1 LEU 0 167       0.988 -21.249   1.746  1.00  0.00      R00  C  
ATOM   2602  CD2 LEU 0 167       0.433 -22.413   4.008  1.00  0.00      R00  C  
ATOM   2603  H   LEU 0 167      -1.043 -18.084   3.042  1.00  0.00      R00  H  
ATOM   2604  HA  LEU 0 167      -1.065 -19.965   5.127  1.00  0.00           H  
ATOM   2605  HB3 LEU 0 167       1.561 -19.961   4.338  1.00  0.00           H  
ATOM   2606  HB2 LEU 0 167       1.043 -19.186   3.023  1.00  0.00           H  
ATOM   2607  HG  LEU 0 167      -0.841 -21.133   2.902  1.00  0.00           H  
ATOM   2608 HD11 LEU 0 167       2.060 -21.125   1.896  1.00  0.00           H  
ATOM   2609 HD12 LEU 0 167       0.780 -22.232   1.324  1.00  0.00           H  
ATOM   2610 HD13 LEU 0 167       0.687 -20.513   1.001  1.00  0.00           H  
ATOM   2611 HD21 LEU 0 167       0.844 -23.206   3.382  1.00  0.00           H  
ATOM   2612 HD22 LEU 0 167       1.081 -22.062   4.811  1.00  0.00           H  
ATOM   2613 HD23 LEU 0 167      -0.488 -22.765   4.472  1.00  0.00           H  
ATOM   2614  N   VAL 0 168       0.513 -17.234   5.964  1.00  0.00      R00  N  
ATOM   2615  CA  VAL 0 168       0.885 -16.506   7.209  1.00  0.00      R00  C  
ATOM   2616  C   VAL 0 168      -0.336 -16.222   8.085  1.00  0.00      R00  C  
ATOM   2617  O   VAL 0 168      -0.156 -16.049   9.274  1.00  0.00      R00  O  
ATOM   2618  CB  VAL 0 168       1.807 -15.347   6.999  1.00  0.00      R00  C  
ATOM   2619  CG1 VAL 0 168       1.282 -14.308   5.905  1.00  0.00      R00  C  
ATOM   2620  CG2 VAL 0 168       2.318 -14.549   8.278  1.00  0.00      R00  C  
ATOM   2621  H   VAL 0 168       0.306 -16.660   5.159  1.00  0.00      R00  H  
ATOM   2622  HA  VAL 0 168       1.390 -17.224   7.855  1.00  0.00           H  
ATOM   2623  HB  VAL 0 168       2.713 -15.816   6.614  1.00  0.00           H  
ATOM   2624 HG11 VAL 0 168       0.391 -13.834   6.317  1.00  0.00           H  
ATOM   2625 HG12 VAL 0 168       2.065 -13.571   5.732  1.00  0.00           H  
ATOM   2626 HG13 VAL 0 168       1.181 -14.886   4.986  1.00  0.00           H  
ATOM   2627 HG21 VAL 0 168       1.716 -13.668   8.503  1.00  0.00           H  
ATOM   2628 HG22 VAL 0 168       2.289 -15.289   9.078  1.00  0.00           H  
ATOM   2629 HG23 VAL 0 168       3.335 -14.193   8.113  1.00  0.00           H  
ATOM   2630  N   MET 0 169      -1.530 -16.097   7.458  1.00  0.00      R00  N  
ATOM   2631  CA  MET 0 169      -2.745 -15.791   8.216  1.00  0.00      R00  C  
ATOM   2632  C   MET 0 169      -3.287 -16.986   8.930  1.00  0.00      R00  C  
ATOM   2633  O   MET 0 169      -3.936 -16.849   9.950  1.00  0.00      R00  O  
ATOM   2634  CB  MET 0 169      -3.801 -15.096   7.338  1.00  0.00      R00  C  
ATOM   2635  CG  MET 0 169      -3.410 -13.621   6.961  1.00  0.00      R00  C  
ATOM   2636  SD  MET 0 169      -2.996 -12.520   8.379  1.00  0.00      R00  S  
ATOM   2637  CE  MET 0 169      -4.227 -12.928   9.583  1.00  0.00      R00  C  
ATOM   2638  H   MET 0 169      -1.654 -16.247   6.467  1.00  0.00      R00  H  
ATOM   2639  HA  MET 0 169      -2.482 -15.068   8.988  1.00  0.00           H  
ATOM   2640  HB3 MET 0 169      -4.841 -15.182   7.656  1.00  0.00           H  
ATOM   2641  HB2 MET 0 169      -3.784 -15.601   6.373  1.00  0.00           H  
ATOM   2642  HG3 MET 0 169      -4.278 -13.102   6.556  1.00  0.00           H  
ATOM   2643  HG2 MET 0 169      -2.631 -13.626   6.198  1.00  0.00           H  
ATOM   2644  HE1 MET 0 169      -4.231 -12.155  10.352  1.00  0.00           H  
ATOM   2645  HE2 MET 0 169      -5.158 -12.720   9.056  1.00  0.00           H  
ATOM   2646  HE3 MET 0 169      -4.265 -13.931  10.008  1.00  0.00           H  
ATOM   2647  N   THR 0 170      -3.095 -18.215   8.318  1.00  0.00      R00  N  
ATOM   2648  CA  THR 0 170      -3.808 -19.394   8.772  1.00  0.00      R00  C  
ATOM   2649  C   THR 0 170      -3.545 -19.706  10.254  1.00  0.00      R00  C  
ATOM   2650  O   THR 0 170      -4.526 -19.702  10.987  1.00  0.00      R00  O  
ATOM   2651  CB  THR 0 170      -3.586 -20.656   7.912  1.00  0.00      R00  C  
ATOM   2652  OG1 THR 0 170      -4.292 -20.490   6.654  1.00  0.00      R00  O  
ATOM   2653  CG2 THR 0 170      -4.365 -21.884   8.458  1.00  0.00      R00  C  
ATOM   2654  H   THR 0 170      -2.647 -18.388   7.429  1.00  0.00      R00  H  
ATOM   2655  HG1 THR 0 170      -4.110 -19.676   6.178  1.00  0.00      R00  H  
ATOM   2656  HA  THR 0 170      -4.883 -19.209   8.779  1.00  0.00           H  
ATOM   2657  HB  THR 0 170      -2.589 -21.064   7.746  1.00  0.00           H  
ATOM   2658 HG21 THR 0 170      -4.484 -22.605   7.649  1.00  0.00           H  
ATOM   2659 HG22 THR 0 170      -3.935 -22.227   9.399  1.00  0.00           H  
ATOM   2660 HG23 THR 0 170      -5.349 -21.537   8.773  1.00  0.00           H  
ATOM   2661  N   PRO 0 171      -2.301 -19.815  10.754  1.00  0.00      R00  N  
ATOM   2662  CA  PRO 0 171      -1.989 -19.983  12.189  1.00  0.00      R00  C  
ATOM   2663  C   PRO 0 171      -2.651 -19.001  13.166  1.00  0.00      R00  C  
ATOM   2664  O   PRO 0 171      -2.936 -19.411  14.247  1.00  0.00      R00  O  
ATOM   2665  CD  PRO 0 171      -1.043 -19.804  10.055  1.00  0.00      R00  C  
ATOM   2666  CB  PRO 0 171      -0.463 -19.929  12.302  1.00  0.00      R00  C  
ATOM   2667  CG  PRO 0 171       0.002 -19.294  11.043  1.00  0.00      R00  C  
ATOM   2668  HD2 PRO 0 171      -0.971 -19.088   9.236  1.00  0.00           H  
ATOM   2669  HD3 PRO 0 171      -0.738 -20.821   9.805  1.00  0.00           H  
ATOM   2670  HA  PRO 0 171      -2.331 -20.995  12.406  1.00  0.00           H  
ATOM   2671  HB3 PRO 0 171      -0.180 -20.970  12.458  1.00  0.00           H  
ATOM   2672  HB2 PRO 0 171      -0.088 -19.287  13.099  1.00  0.00           H  
ATOM   2673  HG2 PRO 0 171      -0.128 -18.212  11.062  1.00  0.00           H  
ATOM   2674  HG3 PRO 0 171       0.996 -19.597  10.716  1.00  0.00           H  
ATOM   2675  N   ILE 0 172      -2.831 -17.781  12.759  1.00  0.00      R00  N  
ATOM   2676  CA  ILE 0 172      -3.407 -16.753  13.679  1.00  0.00      R00  C  
ATOM   2677  C   ILE 0 172      -4.985 -16.710  13.510  1.00  0.00      R00  C  
ATOM   2678  O   ILE 0 172      -5.647 -16.451  14.507  1.00  0.00      R00  O  
ATOM   2679  CB  ILE 0 172      -2.950 -15.279  13.316  1.00  0.00      R00  C  
ATOM   2680  CG2 ILE 0 172      -3.173 -14.270  14.406  1.00  0.00      R00  C  
ATOM   2681  CG1 ILE 0 172      -1.536 -15.130  12.724  1.00  0.00      R00  C  
ATOM   2682  CD1 ILE 0 172      -1.388 -13.786  11.928  1.00  0.00      R00  C  
ATOM   2683  H   ILE 0 172      -2.446 -17.514  11.864  1.00  0.00      R00  H  
ATOM   2684  HA  ILE 0 172      -3.090 -16.940  14.705  1.00  0.00           H  
ATOM   2685  HB  ILE 0 172      -3.601 -15.045  12.474  1.00  0.00           H  
ATOM   2686 HG21 ILE 0 172      -4.180 -14.337  14.819  1.00  0.00           H  
ATOM   2687 HG22 ILE 0 172      -2.440 -14.530  15.170  1.00  0.00           H  
ATOM   2688 HG23 ILE 0 172      -2.967 -13.266  14.035  1.00  0.00           H  
ATOM   2689 HG13 ILE 0 172      -1.235 -15.949  12.071  1.00  0.00           H  
ATOM   2690 HG12 ILE 0 172      -0.870 -15.195  13.584  1.00  0.00           H  
ATOM   2691 HD11 ILE 0 172      -2.273 -13.449  11.388  1.00  0.00           H  
ATOM   2692 HD12 ILE 0 172      -1.208 -12.897  12.532  1.00  0.00           H  
ATOM   2693 HD13 ILE 0 172      -0.477 -13.878  11.336  1.00  0.00           H  
ATOM   2694  N   PHE 0 173      -5.441 -16.994  12.305  1.00  0.00      R00  N  
ATOM   2695  CA  PHE 0 173      -6.864 -17.352  12.022  1.00  0.00      R00  C  
ATOM   2696  C   PHE 0 173      -7.474 -18.451  12.810  1.00  0.00      R00  C  
ATOM   2697  O   PHE 0 173      -8.616 -18.396  13.346  1.00  0.00      R00  O  
ATOM   2698  CB  PHE 0 173      -7.152 -17.436  10.472  1.00  0.00      R00  C  
ATOM   2699  CG  PHE 0 173      -8.491 -17.966  10.004  1.00  0.00      R00  C  
ATOM   2700  CD1 PHE 0 173      -9.590 -17.173  10.323  1.00  0.00      R00  C  
ATOM   2701  CD2 PHE 0 173      -8.693 -19.238   9.428  1.00  0.00      R00  C  
ATOM   2702  CE1 PHE 0 173     -10.795 -17.624   9.865  1.00  0.00      R00  C  
ATOM   2703  CE2 PHE 0 173      -9.914 -19.715   9.188  1.00  0.00      R00  C  
ATOM   2704  CZ  PHE 0 173     -11.049 -18.934   9.412  1.00  0.00      R00  C  
ATOM   2705  H   PHE 0 173      -4.833 -17.078  11.503  1.00  0.00      R00  H  
ATOM   2706  HA  PHE 0 173      -7.388 -16.456  12.355  1.00  0.00           H  
ATOM   2707  HB3 PHE 0 173      -6.417 -18.058   9.962  1.00  0.00           H  
ATOM   2708  HB2 PHE 0 173      -6.875 -16.445  10.113  1.00  0.00           H  
ATOM   2709  HD1 PHE 0 173      -9.509 -16.227  10.839  1.00  0.00           H  
ATOM   2710  HD2 PHE 0 173      -7.854 -19.915   9.504  1.00  0.00           H  
ATOM   2711  HE1 PHE 0 173     -11.552 -16.915  10.166  1.00  0.00           H  
ATOM   2712  HE2 PHE 0 173     -10.035 -20.696   8.752  1.00  0.00           H  
ATOM   2713  HZ  PHE 0 173     -12.089 -19.189   9.271  1.00  0.00           H  
ATOM   2714  N   MET 0 174      -6.676 -19.588  12.889  1.00  0.00      R00  N  
ATOM   2715  CA  MET 0 174      -6.748 -20.705  13.916  1.00  0.00      R00  C  
ATOM   2716  C   MET 0 174      -6.952 -20.172  15.424  1.00  0.00      R00  C  
ATOM   2717  O   MET 0 174      -8.033 -19.769  15.824  1.00  0.00      R00  O  
ATOM   2718  CB  MET 0 174      -5.505 -21.606  13.793  1.00  0.00      R00  C  
ATOM   2719  CG  MET 0 174      -5.665 -22.551  12.580  1.00  0.00      R00  C  
ATOM   2720  SD  MET 0 174      -4.318 -23.825  12.289  1.00  0.00      R00  S  
ATOM   2721  CE  MET 0 174      -5.128 -24.785  10.935  1.00  0.00      R00  C  
ATOM   2722  H   MET 0 174      -5.779 -19.524  12.430  1.00  0.00      R00  H  
ATOM   2723  HA  MET 0 174      -7.640 -21.313  13.762  1.00  0.00           H  
ATOM   2724  HB3 MET 0 174      -5.339 -22.069  14.765  1.00  0.00           H  
ATOM   2725  HB2 MET 0 174      -4.678 -20.897  13.758  1.00  0.00           H  
ATOM   2726  HG3 MET 0 174      -5.624 -21.826  11.767  1.00  0.00           H  
ATOM   2727  HG2 MET 0 174      -6.693 -22.912  12.555  1.00  0.00           H  
ATOM   2728  HE1 MET 0 174      -5.367 -24.268  10.006  1.00  0.00           H  
ATOM   2729  HE2 MET 0 174      -4.415 -25.502  10.527  1.00  0.00           H  
ATOM   2730  HE3 MET 0 174      -5.926 -25.485  11.185  1.00  0.00           H  
ATOM   2731  N   TYR 0 175      -5.816 -20.075  16.170  1.00  0.00      R00  N  
ATOM   2732  CA  TYR 0 175      -5.712 -19.670  17.555  1.00  0.00      R00  C  
ATOM   2733  C   TYR 0 175      -4.563 -18.675  17.765  1.00  0.00      R00  C  
ATOM   2734  O   TYR 0 175      -3.685 -18.542  16.945  1.00  0.00      R00  O  
ATOM   2735  CB  TYR 0 175      -5.524 -21.045  18.307  1.00  0.00      R00  C  
ATOM   2736  CG  TYR 0 175      -5.617 -20.839  19.815  1.00  0.00      R00  C  
ATOM   2737  CD1 TYR 0 175      -6.782 -20.422  20.464  1.00  0.00      R00  C  
ATOM   2738  CE1 TYR 0 175      -6.879 -20.041  21.834  1.00  0.00      R00  C  
ATOM   2739  CD2 TYR 0 175      -4.476 -20.840  20.618  1.00  0.00      R00  C  
ATOM   2740  CE2 TYR 0 175      -4.446 -20.426  21.947  1.00  0.00      R00  C  
ATOM   2741  CZ  TYR 0 175      -5.645 -20.092  22.555  1.00  0.00      R00  C  
ATOM   2742  OH  TYR 0 175      -5.712 -19.725  23.881  1.00  0.00      R00  O  
ATOM   2743  H   TYR 0 175      -5.003 -20.085  15.571  1.00  0.00      R00  H  
ATOM   2744  HH  TYR 0 175      -6.550 -19.415  24.233  1.00  0.00      R00  H  
ATOM   2745  HA  TYR 0 175      -6.621 -19.192  17.920  1.00  0.00           H  
ATOM   2746  HB3 TYR 0 175      -4.562 -21.510  18.093  1.00  0.00           H  
ATOM   2747  HB2 TYR 0 175      -6.317 -21.651  17.869  1.00  0.00           H  
ATOM   2748  HD1 TYR 0 175      -7.606 -20.437  19.766  1.00  0.00           H  
ATOM   2749  HE1 TYR 0 175      -7.879 -19.768  22.139  1.00  0.00           H  
ATOM   2750  HD2 TYR 0 175      -3.565 -21.241  20.200  1.00  0.00           H  
ATOM   2751  HE2 TYR 0 175      -3.470 -20.543  22.395  1.00  0.00           H  
ATOM   2752  N   THR 0 176      -4.497 -17.996  18.917  1.00  0.00      R00  N  
ATOM   2753  CA  THR 0 176      -3.445 -17.017  19.156  1.00  0.00      R00  C  
ATOM   2754  C   THR 0 176      -3.633 -16.425  20.590  1.00  0.00      R00  C  
ATOM   2755  O   THR 0 176      -4.736 -16.462  21.152  1.00  0.00      R00  O  
ATOM   2756  CB  THR 0 176      -3.424 -15.785  18.142  1.00  0.00      R00  C  
ATOM   2757  OG1 THR 0 176      -2.704 -14.660  18.622  1.00  0.00      R00  O  
ATOM   2758  CG2 THR 0 176      -4.803 -15.239  17.645  1.00  0.00      R00  C  
ATOM   2759  H   THR 0 176      -5.157 -18.138  19.668  1.00  0.00      R00  H  
ATOM   2760  HG1 THR 0 176      -1.824 -15.023  18.744  1.00  0.00      R00  H  
ATOM   2761  HA  THR 0 176      -2.515 -17.585  19.178  1.00  0.00           H  
ATOM   2762  HB  THR 0 176      -2.791 -16.115  17.319  1.00  0.00           H  
ATOM   2763 HG21 THR 0 176      -4.748 -14.749  16.673  1.00  0.00           H  
ATOM   2764 HG22 THR 0 176      -5.503 -16.018  17.347  1.00  0.00           H  
ATOM   2765 HG23 THR 0 176      -5.296 -14.546  18.327  1.00  0.00           H  
ATOM   2766  N   THR 0 177      -2.602 -15.853  21.204  1.00  0.00      R00  N  
ATOM   2767  CA  THR 0 177      -2.767 -15.139  22.469  1.00  0.00      R00  C  
ATOM   2768  C   THR 0 177      -3.540 -13.815  22.325  1.00  0.00      R00  C  
ATOM   2769  O   THR 0 177      -4.011 -13.210  23.282  1.00  0.00      R00  O  
ATOM   2770  CB  THR 0 177      -1.469 -15.116  23.307  1.00  0.00      R00  C  
ATOM   2771  OG1 THR 0 177      -0.720 -16.300  23.212  1.00  0.00      R00  O  
ATOM   2772  CG2 THR 0 177      -1.665 -14.882  24.782  1.00  0.00      R00  C  
ATOM   2773  H   THR 0 177      -1.663 -15.761  20.846  1.00  0.00      R00  H  
ATOM   2774  HG1 THR 0 177      -0.309 -16.282  22.344  1.00  0.00      R00  H  
ATOM   2775  HA  THR 0 177      -3.430 -15.881  22.913  1.00  0.00           H  
ATOM   2776  HB  THR 0 177      -0.749 -14.404  22.904  1.00  0.00           H  
ATOM   2777 HG21 THR 0 177      -1.948 -15.751  25.374  1.00  0.00           H  
ATOM   2778 HG22 THR 0 177      -0.640 -14.663  25.082  1.00  0.00           H  
ATOM   2779 HG23 THR 0 177      -2.315 -14.066  25.098  1.00  0.00           H  
ATOM   2780  N   LEU 0 178      -3.687 -13.356  21.097  1.00  0.00      R00  N  
ATOM   2781  CA  LEU 0 178      -4.514 -12.147  20.806  1.00  0.00      R00  C  
ATOM   2782  C   LEU 0 178      -5.996 -12.365  21.181  1.00  0.00      R00  C  
ATOM   2783  O   LEU 0 178      -6.797 -11.430  21.383  1.00  0.00      R00  O  
ATOM   2784  CB  LEU 0 178      -4.247 -11.664  19.348  1.00  0.00      R00  C  
ATOM   2785  CG  LEU 0 178      -5.064 -10.487  18.725  1.00  0.00      R00  C  
ATOM   2786  CD1 LEU 0 178      -4.654  -9.107  19.500  1.00  0.00      R00  C  
ATOM   2787  CD2 LEU 0 178      -4.809 -10.334  17.216  1.00  0.00      R00  C  
ATOM   2788  H   LEU 0 178      -3.320 -13.814  20.274  1.00  0.00      R00  H  
ATOM   2789  HA  LEU 0 178      -4.112 -11.317  21.387  1.00  0.00           H  
ATOM   2790  HB3 LEU 0 178      -4.561 -12.468  18.683  1.00  0.00           H  
ATOM   2791  HB2 LEU 0 178      -3.167 -11.539  19.259  1.00  0.00           H  
ATOM   2792  HG  LEU 0 178      -6.147 -10.588  18.798  1.00  0.00           H  
ATOM   2793 HD11 LEU 0 178      -4.263  -9.334  20.492  1.00  0.00           H  
ATOM   2794 HD12 LEU 0 178      -3.902  -8.615  18.883  1.00  0.00           H  
ATOM   2795 HD13 LEU 0 178      -5.596  -8.566  19.596  1.00  0.00           H  
ATOM   2796 HD21 LEU 0 178      -4.597 -11.354  16.896  1.00  0.00           H  
ATOM   2797 HD22 LEU 0 178      -5.754 -10.079  16.738  1.00  0.00           H  
ATOM   2798 HD23 LEU 0 178      -4.120  -9.582  16.829  1.00  0.00           H  
ATOM   2799  N   ILE 0 179      -6.424 -13.625  21.295  1.00  0.00      R00  N  
ATOM   2800  CA  ILE 0 179      -7.738 -14.007  21.799  1.00  0.00      R00  C  
ATOM   2801  C   ILE 0 179      -8.065 -13.570  23.296  1.00  0.00      R00  C  
ATOM   2802  O   ILE 0 179      -9.188 -13.093  23.569  1.00  0.00      R00  O  
ATOM   2803  CB  ILE 0 179      -7.928 -15.554  21.641  1.00  0.00      R00  C  
ATOM   2804  CG2 ILE 0 179      -9.216 -16.176  22.345  1.00  0.00      R00  C  
ATOM   2805  CG1 ILE 0 179      -8.099 -15.757  20.097  1.00  0.00      R00  C  
ATOM   2806  CD1 ILE 0 179      -8.375 -17.228  19.610  1.00  0.00      R00  C  
ATOM   2807  H   ILE 0 179      -5.772 -14.396  21.321  1.00  0.00      R00  H  
ATOM   2808  HA  ILE 0 179      -8.521 -13.534  21.206  1.00  0.00           H  
ATOM   2809  HB  ILE 0 179      -7.102 -16.122  22.069  1.00  0.00           H  
ATOM   2810 HG21 ILE 0 179     -10.158 -15.727  22.030  1.00  0.00           H  
ATOM   2811 HG22 ILE 0 179      -9.316 -17.259  22.274  1.00  0.00           H  
ATOM   2812 HG23 ILE 0 179      -9.021 -16.070  23.412  1.00  0.00           H  
ATOM   2813 HG13 ILE 0 179      -7.209 -15.511  19.517  1.00  0.00           H  
ATOM   2814 HG12 ILE 0 179      -8.869 -15.125  19.656  1.00  0.00           H  
ATOM   2815 HD11 ILE 0 179      -9.412 -17.426  19.341  1.00  0.00           H  
ATOM   2816 HD12 ILE 0 179      -7.834 -17.497  18.702  1.00  0.00           H  
ATOM   2817 HD13 ILE 0 179      -8.147 -17.926  20.415  1.00  0.00           H  
ATOM   2818  N   VAL 0 180      -7.147 -13.760  24.251  1.00  0.00      R00  N  
ATOM   2819  CA  VAL 0 180      -7.323 -13.657  25.758  1.00  0.00      R00  C  
ATOM   2820  C   VAL 0 180      -7.823 -12.233  26.113  1.00  0.00      R00  C  
ATOM   2821  O   VAL 0 180      -7.526 -11.268  25.381  1.00  0.00      R00  O  
ATOM   2822  CB  VAL 0 180      -6.075 -14.019  26.457  1.00  0.00      R00  C  
ATOM   2823  CG1 VAL 0 180      -5.589 -15.345  25.970  1.00  0.00      R00  C  
ATOM   2824  CG2 VAL 0 180      -4.903 -12.923  26.434  1.00  0.00      R00  C  
ATOM   2825  H   VAL 0 180      -6.205 -13.787  23.888  1.00  0.00      R00  H  
ATOM   2826  HA  VAL 0 180      -8.083 -14.375  26.066  1.00  0.00           H  
ATOM   2827  HB  VAL 0 180      -6.289 -14.139  27.519  1.00  0.00           H  
ATOM   2828 HG11 VAL 0 180      -4.786 -15.205  25.247  1.00  0.00           H  
ATOM   2829 HG12 VAL 0 180      -5.171 -15.949  26.775  1.00  0.00           H  
ATOM   2830 HG13 VAL 0 180      -6.344 -15.986  25.514  1.00  0.00           H  
ATOM   2831 HG21 VAL 0 180      -3.940 -13.320  26.752  1.00  0.00           H  
ATOM   2832 HG22 VAL 0 180      -4.755 -12.459  25.458  1.00  0.00           H  
ATOM   2833 HG23 VAL 0 180      -5.114 -12.103  27.121  1.00  0.00           H  
ATOM   2834  N   ASP 0 181      -8.521 -12.099  27.269  1.00  0.00      R00  N  
ATOM   2835  CA  ASP 0 181      -9.217 -10.874  27.593  1.00  0.00      R00  C  
ATOM   2836  C   ASP 0 181      -8.352  -9.572  27.723  1.00  0.00      R00  C  
ATOM   2837  O   ASP 0 181      -8.893  -8.443  27.716  1.00  0.00      R00  O  
ATOM   2838  CB  ASP 0 181     -10.318 -10.925  28.621  1.00  0.00      R00  C  
ATOM   2839  CG  ASP 0 181      -9.850 -11.264  29.982  1.00  0.00      R00  C  
ATOM   2840  OD1 ASP 0 181      -9.091 -12.215  30.069  1.00  0.00      R00  O  
ATOM   2841  OD2 ASP 0 181     -10.246 -10.541  30.891  1.00  0.00      R00  O1-
ATOM   2842  H   ASP 0 181      -8.770 -12.876  27.865  1.00  0.00      R00  H  
ATOM   2843  HA  ASP 0 181      -9.743 -10.746  26.647  1.00  0.00           H  
ATOM   2844  HB3 ASP 0 181     -11.009 -11.733  28.380  1.00  0.00           H  
ATOM   2845  HB2 ASP 0 181     -10.801  -9.948  28.605  1.00  0.00           H  
ATOM   2846  N   ASN 0 182      -7.012  -9.698  28.003  1.00  0.00      R00  N  
ATOM   2847  CA  ASN 0 182      -5.974  -8.646  28.036  1.00  0.00      R00  C  
ATOM   2848  C   ASN 0 182      -5.594  -8.216  26.613  1.00  0.00      R00  C  
ATOM   2849  O   ASN 0 182      -4.939  -7.164  26.454  1.00  0.00      R00  O  
ATOM   2850  CB  ASN 0 182      -4.680  -9.186  28.611  1.00  0.00      R00  C  
ATOM   2851  CG  ASN 0 182      -4.619  -9.290  30.128  1.00  0.00      R00  C  
ATOM   2852  OD1 ASN 0 182      -4.181  -8.354  30.811  1.00  0.00      R00  O  
ATOM   2853  ND2 ASN 0 182      -4.938 -10.367  30.823  1.00  0.00      R00  N  
ATOM   2854  H   ASN 0 182      -6.676 -10.636  28.173  1.00  0.00      R00  H  
ATOM   2855 HD21 ASN 0 182      -4.719 -10.279  31.805  1.00  0.00      R00  H  
ATOM   2856 HD22 ASN 0 182      -5.281 -11.199  30.365  1.00  0.00      R00  H  
ATOM   2857  HA  ASN 0 182      -6.139  -7.874  28.787  1.00  0.00           H  
ATOM   2858  HB3 ASN 0 182      -3.831  -8.518  28.464  1.00  0.00           H  
ATOM   2859  HB2 ASN 0 182      -4.351 -10.116  28.147  1.00  0.00           H  
ATOM   2860  N   ASN 0 183      -5.880  -9.060  25.594  1.00  0.00      R00  N  
ATOM   2861  CA  ASN 0 183      -5.431  -8.784  24.225  1.00  0.00      R00  C  
ATOM   2862  C   ASN 0 183      -6.701  -8.555  23.387  1.00  0.00      R00  C  
ATOM   2863  O   ASN 0 183      -6.747  -7.538  22.638  1.00  0.00      R00  O  
ATOM   2864  CB  ASN 0 183      -4.380  -9.847  23.673  1.00  0.00      R00  C  
ATOM   2865  CG  ASN 0 183      -3.000  -9.873  24.256  1.00  0.00      R00  C  
ATOM   2866  OD1 ASN 0 183      -2.379  -8.863  24.447  1.00  0.00      R00  O  
ATOM   2867  ND2 ASN 0 183      -2.507 -11.076  24.546  1.00  0.00      R00  N  
ATOM   2868  H   ASN 0 183      -6.416  -9.899  25.765  1.00  0.00      R00  H  
ATOM   2869 HD21 ASN 0 183      -1.538 -11.165  24.816  1.00  0.00      R00  H  
ATOM   2870 HD22 ASN 0 183      -3.073 -11.913  24.539  1.00  0.00      R00  H  
ATOM   2871  HA  ASN 0 183      -4.884  -7.842  24.246  1.00  0.00           H  
ATOM   2872  HB3 ASN 0 183      -4.255  -9.357  22.707  1.00  0.00           H  
ATOM   2873  HB2 ASN 0 183      -4.947 -10.770  23.555  1.00  0.00           H  
ATOM   2874  N   GLY 0 184      -7.699  -9.484  23.537  1.00  0.00      R00  N  
ATOM   2875  CA  GLY 0 184      -9.050  -9.618  22.948  1.00  0.00      R00  C  
ATOM   2876  C   GLY 0 184      -9.834  -8.359  22.685  1.00  0.00      R00  C  
ATOM   2877  O   GLY 0 184     -10.490  -8.308  21.658  1.00  0.00      R00  O  
ATOM   2878  H   GLY 0 184      -7.476 -10.326  24.050  1.00  0.00      R00  H  
ATOM   2879  HA3 GLY 0 184      -9.638 -10.291  23.573  1.00  0.00           H  
ATOM   2880  HA2 GLY 0 184      -9.086 -10.135  21.989  1.00  0.00           H  
ATOM   2881  N   PRO 0 185      -9.809  -7.233  23.506  1.00  0.00      R00  N  
ATOM   2882  CA  PRO 0 185     -10.391  -6.008  23.024  1.00  0.00      R00  C  
ATOM   2883  C   PRO 0 185      -9.717  -5.336  21.858  1.00  0.00      R00  C  
ATOM   2884  O   PRO 0 185     -10.104  -4.212  21.496  1.00  0.00      R00  O  
ATOM   2885  CD  PRO 0 185      -9.430  -7.149  24.880  1.00  0.00      R00  C  
ATOM   2886  CB  PRO 0 185     -10.502  -5.134  24.301  1.00  0.00      R00  C  
ATOM   2887  CG  PRO 0 185     -10.244  -6.042  25.535  1.00  0.00      R00  C  
ATOM   2888  HD2 PRO 0 185      -8.352  -7.099  25.033  1.00  0.00           H  
ATOM   2889  HD3 PRO 0 185      -9.678  -8.136  25.272  1.00  0.00           H  
ATOM   2890  HA  PRO 0 185     -11.327  -6.356  22.587  1.00  0.00           H  
ATOM   2891  HB3 PRO 0 185     -11.540  -4.802  24.340  1.00  0.00           H  
ATOM   2892  HB2 PRO 0 185      -9.663  -4.452  24.169  1.00  0.00           H  
ATOM   2893  HG2 PRO 0 185      -9.713  -5.532  26.340  1.00  0.00           H  
ATOM   2894  HG3 PRO 0 185     -11.184  -6.376  25.973  1.00  0.00           H  
ATOM   2895  N   SER 0 186      -8.635  -5.909  21.327  1.00  0.00      R00  N  
ATOM   2896  CA  SER 0 186      -8.082  -5.462  20.032  1.00  0.00      R00  C  
ATOM   2897  C   SER 0 186      -8.106  -6.616  19.001  1.00  0.00      R00  C  
ATOM   2898  O   SER 0 186      -8.555  -7.728  19.283  1.00  0.00      R00  O  
ATOM   2899  CB  SER 0 186      -6.728  -4.834  20.297  1.00  0.00      R00  C  
ATOM   2900  OG  SER 0 186      -5.827  -5.836  20.705  1.00  0.00      R00  O  
ATOM   2901  H   SER 0 186      -8.260  -6.750  21.741  1.00  0.00      R00  H  
ATOM   2902  HG  SER 0 186      -6.415  -6.482  21.103  1.00  0.00      R00  H  
ATOM   2903  HA  SER 0 186      -8.733  -4.670  19.660  1.00  0.00           H  
ATOM   2904  HB3 SER 0 186      -6.825  -4.220  21.193  1.00  0.00           H  
ATOM   2905  HB2 SER 0 186      -6.391  -4.198  19.479  1.00  0.00           H  
ATOM   2906  N   CYX 0 187      -7.707  -6.269  17.822  1.00  0.00      R00  N  
ATOM   2907  CA  CYX 0 187      -7.477  -7.106  16.639  1.00  0.00      R00  C  
ATOM   2908  C   CYX 0 187      -6.342  -6.452  15.780  1.00  0.00      R00  C  
ATOM   2909  O   CYX 0 187      -6.160  -5.227  15.918  1.00  0.00      R00  O  
ATOM   2910  SG  CYX 0 187      -8.935  -8.446  14.525  1.00  0.00      R00  S  
ATOM   2911  CB  CYX 0 187      -8.801  -7.174  15.864  1.00  0.00      R00  C  
ATOM   2912  H   CYX 0 187      -7.336  -5.333  17.748  1.00  0.00      R00  H  
ATOM   2913  HB2 CYX 0 187      -9.606  -7.555  16.493  1.00  0.00           H  
ATOM   2914  HB3 CYX 0 187      -9.169  -6.250  15.417  1.00  0.00           H  
ATOM   2915  HA  CYX 0 187      -7.066  -8.099  16.825  1.00  0.00           H  
ATOM   2916  N   ASN 0 188      -5.691  -7.147  14.839  1.00  0.00      R00  N  
ATOM   2917  CA  ASN 0 188      -4.499  -6.744  14.098  1.00  0.00      R00  C  
ATOM   2918  C   ASN 0 188      -4.008  -8.051  13.411  1.00  0.00      R00  C  
ATOM   2919  O   ASN 0 188      -4.309  -9.129  13.910  1.00  0.00      R00  O  
ATOM   2920  CB  ASN 0 188      -3.404  -6.267  15.039  1.00  0.00      R00  C  
ATOM   2921  CG  ASN 0 188      -3.282  -4.799  15.097  1.00  0.00      R00  C  
ATOM   2922  OD1 ASN 0 188      -3.202  -4.138  14.043  1.00  0.00      R00  O  
ATOM   2923  ND2 ASN 0 188      -3.296  -4.300  16.320  1.00  0.00      R00  N  
ATOM   2924  H   ASN 0 188      -5.877  -8.133  14.719  1.00  0.00      R00  H  
ATOM   2925 HD21 ASN 0 188      -3.248  -3.297  16.429  1.00  0.00      R00  H  
ATOM   2926 HD22 ASN 0 188      -3.242  -4.893  17.136  1.00  0.00      R00  H  
ATOM   2927  HA  ASN 0 188      -4.911  -6.025  13.390  1.00  0.00           H  
ATOM   2928  HB3 ASN 0 188      -2.393  -6.513  14.717  1.00  0.00           H  
ATOM   2929  HB2 ASN 0 188      -3.524  -6.738  16.014  1.00  0.00           H  
ATOM   2930  N   ILE 0 189      -3.148  -7.836  12.395  1.00  0.00      R00  N  
ATOM   2931  CA  ILE 0 189      -2.215  -8.886  11.964  1.00  0.00      R00  C  
ATOM   2932  C   ILE 0 189      -1.114  -8.821  12.975  1.00  0.00      R00  C  
ATOM   2933  O   ILE 0 189      -0.580  -7.768  13.305  1.00  0.00      R00  O  
ATOM   2934  CB  ILE 0 189      -1.587  -8.762  10.450  1.00  0.00      R00  C  
ATOM   2935  CG2 ILE 0 189      -0.563  -9.962  10.273  1.00  0.00      R00  C  
ATOM   2936  CG1 ILE 0 189      -2.643  -8.757   9.307  1.00  0.00      R00  C  
ATOM   2937  CD1 ILE 0 189      -1.949  -8.153   8.011  1.00  0.00      R00  C  
ATOM   2938  H   ILE 0 189      -2.820  -6.975  11.980  1.00  0.00      R00  H  
ATOM   2939  HA  ILE 0 189      -2.734  -9.842  12.044  1.00  0.00           H  
ATOM   2940  HB  ILE 0 189      -1.178  -7.752  10.436  1.00  0.00           H  
ATOM   2941 HG21 ILE 0 189      -0.958 -10.969  10.408  1.00  0.00           H  
ATOM   2942 HG22 ILE 0 189      -0.012  -9.971   9.332  1.00  0.00           H  
ATOM   2943 HG23 ILE 0 189       0.356  -9.995  10.858  1.00  0.00           H  
ATOM   2944 HG13 ILE 0 189      -3.406  -8.120   9.755  1.00  0.00           H  
ATOM   2945 HG12 ILE 0 189      -2.963  -9.794   9.214  1.00  0.00           H  
ATOM   2946 HD11 ILE 0 189      -1.103  -7.493   8.198  1.00  0.00           H  
ATOM   2947 HD12 ILE 0 189      -1.647  -8.945   7.326  1.00  0.00           H  
ATOM   2948 HD13 ILE 0 189      -2.698  -7.753   7.327  1.00  0.00           H  
ATOM   2949  N   VAL 0 190      -0.933  -9.877  13.735  1.00  0.00      R00  N  
ATOM   2950  CA  VAL 0 190       0.170 -10.042  14.668  1.00  0.00      R00  C  
ATOM   2951  C   VAL 0 190       1.016 -11.173  14.019  1.00  0.00      R00  C  
ATOM   2952  O   VAL 0 190       0.812 -11.486  12.828  1.00  0.00      R00  O  
ATOM   2953  CB  VAL 0 190      -0.375 -10.323  16.166  1.00  0.00      R00  C  
ATOM   2954  CG1 VAL 0 190      -0.921  -8.965  16.691  1.00  0.00      R00  C  
ATOM   2955  CG2 VAL 0 190      -1.326 -11.477  16.184  1.00  0.00      R00  C  
ATOM   2956  H   VAL 0 190      -1.167 -10.791  13.374  1.00  0.00      R00  H  
ATOM   2957  HA  VAL 0 190       0.850  -9.195  14.760  1.00  0.00           H  
ATOM   2958  HB  VAL 0 190       0.330 -10.787  16.856  1.00  0.00           H  
ATOM   2959 HG11 VAL 0 190      -1.853  -8.583  16.273  1.00  0.00           H  
ATOM   2960 HG12 VAL 0 190      -1.077  -9.139  17.756  1.00  0.00           H  
ATOM   2961 HG13 VAL 0 190      -0.298  -8.088  16.519  1.00  0.00           H  
ATOM   2962 HG21 VAL 0 190      -0.931 -12.468  15.959  1.00  0.00           H  
ATOM   2963 HG22 VAL 0 190      -1.676 -11.503  17.216  1.00  0.00           H  
ATOM   2964 HG23 VAL 0 190      -2.223 -11.291  15.594  1.00  0.00           H  
ATOM   2965  N   TRP 0 191       1.926 -11.725  14.836  1.00  0.00      R00  N  
ATOM   2966  CA  TRP 0 191       2.766 -12.873  14.487  1.00  0.00      R00  C  
ATOM   2967  C   TRP 0 191       2.035 -14.207  14.698  1.00  0.00      R00  C  
ATOM   2968  O   TRP 0 191       1.389 -14.275  15.707  1.00  0.00      R00  O  
ATOM   2969  CB  TRP 0 191       4.031 -12.727  15.348  1.00  0.00      R00  C  
ATOM   2970  CG  TRP 0 191       3.829 -12.551  16.834  1.00  0.00      R00  C  
ATOM   2971  CD2 TRP 0 191       3.471 -11.321  17.563  1.00  0.00      R00  C  
ATOM   2972  CE2 TRP 0 191       3.416 -11.598  18.990  1.00  0.00      R00  C  
ATOM   2973  CE3 TRP 0 191       3.220 -10.002  17.139  1.00  0.00      R00  C  
ATOM   2974  CD1 TRP 0 191       3.951 -13.477  17.795  1.00  0.00      R00  C  
ATOM   2975  NE1 TRP 0 191       3.789 -12.934  19.068  1.00  0.00      R00  N  
ATOM   2976  CZ2 TRP 0 191       3.180 -10.582  19.898  1.00  0.00      R00  C  
ATOM   2977  CZ3 TRP 0 191       2.912  -8.955  17.981  1.00  0.00      R00  C  
ATOM   2978  CH2 TRP 0 191       2.827  -9.294  19.335  1.00  0.00      R00  C  
ATOM   2979  H   TRP 0 191       2.087 -11.313  15.744  1.00  0.00      R00  H  
ATOM   2980  HE1 TRP 0 191       3.965 -13.518  19.873  1.00  0.00      R00  H  
ATOM   2981  HA  TRP 0 191       2.967 -12.765  13.422  1.00  0.00           H  
ATOM   2982  HB3 TRP 0 191       4.679 -11.914  15.021  1.00  0.00           H  
ATOM   2983  HB2 TRP 0 191       4.702 -13.577  15.226  1.00  0.00           H  
ATOM   2984  HE3 TRP 0 191       3.258  -9.590  16.141  1.00  0.00           H  
ATOM   2985  HD1 TRP 0 191       4.095 -14.534  17.629  1.00  0.00           H  
ATOM   2986  HZ2 TRP 0 191       3.165 -10.745  20.966  1.00  0.00           H  
ATOM   2987  HZ3 TRP 0 191       2.979  -7.980  17.521  1.00  0.00           H  
ATOM   2988  HH2 TRP 0 191       2.532  -8.464  19.959  1.00  0.00           H  
ATOM   2989  N   PRO 0 192       2.334 -15.180  13.805  1.00  0.00      R00  N  
ATOM   2990  CA  PRO 0 192       2.175 -16.641  14.055  1.00  0.00      R00  C  
ATOM   2991  C   PRO 0 192       3.105 -17.009  15.188  1.00  0.00      R00  C  
ATOM   2992  O   PRO 0 192       4.326 -16.829  15.022  1.00  0.00      R00  O  
ATOM   2993  CD  PRO 0 192       2.685 -14.962  12.358  1.00  0.00      R00  C  
ATOM   2994  CB  PRO 0 192       2.698 -17.313  12.753  1.00  0.00      R00  C  
ATOM   2995  CG  PRO 0 192       2.319 -16.265  11.675  1.00  0.00      R00  C  
ATOM   2996  HD2 PRO 0 192       3.748 -14.722  12.333  1.00  0.00           H  
ATOM   2997  HD3 PRO 0 192       2.245 -14.084  11.886  1.00  0.00           H  
ATOM   2998  HA  PRO 0 192       1.151 -16.931  14.291  1.00  0.00           H  
ATOM   2999  HB3 PRO 0 192       2.169 -18.240  12.532  1.00  0.00           H  
ATOM   3000  HB2 PRO 0 192       3.745 -17.576  12.607  1.00  0.00           H  
ATOM   3001  HG2 PRO 0 192       2.788 -16.475  10.714  1.00  0.00           H  
ATOM   3002  HG3 PRO 0 192       1.243 -16.268  11.497  1.00  0.00           H  
ATOM   3003  N   GLU 0 193       2.526 -17.558  16.287  1.00  0.00      R00  N  
ATOM   3004  CA  GLU 0 193       3.336 -17.906  17.462  1.00  0.00      R00  C  
ATOM   3005  C   GLU 0 193       4.048 -19.255  17.338  1.00  0.00      R00  C  
ATOM   3006  O   GLU 0 193       4.380 -19.899  18.307  1.00  0.00      R00  O  
ATOM   3007  CB  GLU 0 193       2.362 -17.695  18.739  1.00  0.00      R00  C  
ATOM   3008  CG  GLU 0 193       1.927 -16.212  18.972  1.00  0.00      R00  C  
ATOM   3009  CD  GLU 0 193       0.588 -16.131  19.714  1.00  0.00      R00  C  
ATOM   3010  OE1 GLU 0 193       0.596 -16.101  20.953  1.00  0.00      R00  O  
ATOM   3011  OE2 GLU 0 193      -0.450 -16.304  19.061  1.00  0.00      R00  O1-
ATOM   3012  H   GLU 0 193       1.569 -17.304  16.485  1.00  0.00      R00  H  
ATOM   3013  HA  GLU 0 193       4.086 -17.127  17.603  1.00  0.00           H  
ATOM   3014  HB3 GLU 0 193       2.882 -18.045  19.631  1.00  0.00           H  
ATOM   3015  HB2 GLU 0 193       1.475 -18.318  18.624  1.00  0.00           H  
ATOM   3016  HG3 GLU 0 193       1.643 -15.812  17.998  1.00  0.00           H  
ATOM   3017  HG2 GLU 0 193       2.664 -15.676  19.570  1.00  0.00           H  
ATOM   3018  N   LYS 0 194       4.287 -19.727  16.110  1.00  0.00      R00  N  
ATOM   3019  CA  LYS 0 194       5.170 -20.904  15.929  1.00  0.00      R00  C  
ATOM   3020  C   LYS 0 194       6.592 -20.516  16.403  1.00  0.00      R00  C  
ATOM   3021  O   LYS 0 194       7.175 -19.548  15.884  1.00  0.00      R00  O  
ATOM   3022  CB  LYS 0 194       5.115 -21.435  14.462  1.00  0.00      R00  C  
ATOM   3023  CG  LYS 0 194       6.081 -22.407  13.931  1.00  0.00      R00  C  
ATOM   3024  CD  LYS 0 194       5.901 -23.799  14.717  1.00  0.00      R00  C  
ATOM   3025  CE  LYS 0 194       6.706 -24.980  14.173  1.00  0.00      R00  C  
ATOM   3026  NZ  LYS 0 194       8.147 -24.850  14.269  1.00  0.00      R00  N1+
ATOM   3027  H   LYS 0 194       4.156 -19.069  15.355  1.00  0.00      R00  H  
ATOM   3028  HZ1 LYS 0 194       8.656 -25.713  14.145  1.00  0.00      R00  H  
ATOM   3029  HZ2 LYS 0 194       8.552 -24.202  13.609  1.00  0.00      R00  H  
ATOM   3030  HZ3 LYS 0 194       8.382 -24.468  15.174  1.00  0.00      R00  H  
ATOM   3031  HA  LYS 0 194       4.789 -21.733  16.525  1.00  0.00           H  
ATOM   3032  HB3 LYS 0 194       5.362 -20.477  14.004  1.00  0.00           H  
ATOM   3033  HB2 LYS 0 194       4.071 -21.720  14.334  1.00  0.00           H  
ATOM   3034  HG3 LYS 0 194       7.112 -22.056  13.977  1.00  0.00           H  
ATOM   3035  HG2 LYS 0 194       5.844 -22.521  12.874  1.00  0.00           H  
ATOM   3036  HD3 LYS 0 194       4.882 -24.183  14.778  1.00  0.00           H  
ATOM   3037  HD2 LYS 0 194       6.069 -23.624  15.780  1.00  0.00           H  
ATOM   3038  HE3 LYS 0 194       6.412 -25.241  13.156  1.00  0.00           H  
ATOM   3039  HE2 LYS 0 194       6.458 -25.812  14.833  1.00  0.00           H  
ATOM   3040  N   ASP 0 195       7.147 -21.346  17.245  1.00  0.00      R00  N  
ATOM   3041  CA  ASP 0 195       8.456 -21.183  17.884  1.00  0.00      R00  C  
ATOM   3042  C   ASP 0 195       8.558 -19.899  18.684  1.00  0.00      R00  C  
ATOM   3043  O   ASP 0 195       9.676 -19.552  19.036  1.00  0.00      R00  O  
ATOM   3044  CB  ASP 0 195       9.702 -21.447  17.015  1.00  0.00      R00  C  
ATOM   3045  CG  ASP 0 195       9.597 -22.495  16.001  1.00  0.00      R00  C  
ATOM   3046  OD1 ASP 0 195      10.089 -22.378  14.877  1.00  0.00      R00  O  
ATOM   3047  OD2 ASP 0 195       9.150 -23.566  16.376  1.00  0.00      R00  O1-
ATOM   3048  H   ASP 0 195       6.578 -22.081  17.640  1.00  0.00      R00  H  
ATOM   3049  HA  ASP 0 195       8.346 -21.980  18.620  1.00  0.00           H  
ATOM   3050  HB3 ASP 0 195      10.574 -21.759  17.590  1.00  0.00           H  
ATOM   3051  HB2 ASP 0 195       9.966 -20.534  16.480  1.00  0.00           H  
ATOM   3052  N   LEU 0 196       7.422 -19.318  18.975  1.00  0.00      R00  N  
ATOM   3053  CA  LEU 0 196       7.173 -18.196  19.790  1.00  0.00      R00  C  
ATOM   3054  C   LEU 0 196       7.976 -16.904  19.462  1.00  0.00      R00  C  
ATOM   3055  O   LEU 0 196       7.599 -16.128  18.595  1.00  0.00      R00  O  
ATOM   3056  CB  LEU 0 196       7.291 -18.528  21.312  1.00  0.00      R00  C  
ATOM   3057  CG  LEU 0 196       6.076 -19.385  21.913  1.00  0.00      R00  C  
ATOM   3058  CD1 LEU 0 196       6.297 -19.587  23.501  1.00  0.00      R00  C  
ATOM   3059  CD2 LEU 0 196       4.696 -18.767  21.768  1.00  0.00      R00  C  
ATOM   3060  H   LEU 0 196       6.551 -19.681  18.617  1.00  0.00      R00  H  
ATOM   3061  HA  LEU 0 196       6.141 -17.908  19.593  1.00  0.00           H  
ATOM   3062  HB3 LEU 0 196       7.136 -17.600  21.863  1.00  0.00           H  
ATOM   3063  HB2 LEU 0 196       8.213 -19.043  21.581  1.00  0.00           H  
ATOM   3064  HG  LEU 0 196       6.060 -20.262  21.266  1.00  0.00           H  
ATOM   3065 HD11 LEU 0 196       6.086 -20.608  23.818  1.00  0.00           H  
ATOM   3066 HD12 LEU 0 196       7.349 -19.509  23.777  1.00  0.00           H  
ATOM   3067 HD13 LEU 0 196       5.708 -18.907  24.115  1.00  0.00           H  
ATOM   3068 HD21 LEU 0 196       4.172 -18.691  22.721  1.00  0.00           H  
ATOM   3069 HD22 LEU 0 196       4.699 -17.727  21.441  1.00  0.00           H  
ATOM   3070 HD23 LEU 0 196       4.069 -19.370  21.110  1.00  0.00           H  
ATOM   3071  N   ASN 0 197       9.103 -16.755  20.182  1.00  0.00      R00  N  
ATOM   3072  CA  ASN 0 197      10.119 -15.699  19.927  1.00  0.00      R00  C  
ATOM   3073  C   ASN 0 197      10.777 -15.621  18.570  1.00  0.00      R00  C  
ATOM   3074  O   ASN 0 197      11.083 -14.572  18.040  1.00  0.00      R00  O  
ATOM   3075  CB  ASN 0 197      11.227 -15.627  21.037  1.00  0.00      R00  C  
ATOM   3076  CG  ASN 0 197      10.675 -15.291  22.456  1.00  0.00      R00  C  
ATOM   3077  OD1 ASN 0 197       9.577 -14.742  22.674  1.00  0.00      R00  O  
ATOM   3078  ND2 ASN 0 197      11.478 -15.661  23.416  1.00  0.00      R00  N  
ATOM   3079  H   ASN 0 197       9.357 -17.444  20.876  1.00  0.00      R00  H  
ATOM   3080 HD21 ASN 0 197      11.190 -15.342  24.330  1.00  0.00      R00  H  
ATOM   3081 HD22 ASN 0 197      12.311 -16.209  23.255  1.00  0.00      R00  H  
ATOM   3082  HA  ASN 0 197       9.508 -14.813  20.106  1.00  0.00           H  
ATOM   3083  HB3 ASN 0 197      12.032 -14.983  20.684  1.00  0.00           H  
ATOM   3084  HB2 ASN 0 197      11.672 -16.620  21.104  1.00  0.00           H  
ATOM   3085  N   LYS 0 198      10.879 -16.837  17.946  1.00  0.00      R00  N  
ATOM   3086  CA  LYS 0 198      11.408 -17.012  16.591  1.00  0.00      R00  C  
ATOM   3087  C   LYS 0 198      10.237 -16.971  15.592  1.00  0.00      R00  C  
ATOM   3088  O   LYS 0 198      10.490 -17.036  14.392  1.00  0.00      R00  O  
ATOM   3089  CB  LYS 0 198      12.114 -18.328  16.644  1.00  0.00      R00  C  
ATOM   3090  CG  LYS 0 198      13.345 -18.341  17.626  1.00  0.00      R00  C  
ATOM   3091  CD  LYS 0 198      14.345 -17.309  17.145  1.00  0.00      R00  C  
ATOM   3092  CE  LYS 0 198      15.799 -17.695  17.451  1.00  0.00      R00  C  
ATOM   3093  NZ  LYS 0 198      16.793 -16.943  16.624  1.00  0.00      R00  N1+
ATOM   3094  H   LYS 0 198      10.520 -17.639  18.445  1.00  0.00      R00  H  
ATOM   3095  HZ1 LYS 0 198      16.915 -15.953  16.784  1.00  0.00      R00  H  
ATOM   3096  HZ2 LYS 0 198      17.747 -17.273  16.584  1.00  0.00      R00  H  
ATOM   3097  HZ3 LYS 0 198      16.508 -17.013  15.658  1.00  0.00      R00  H  
ATOM   3098  HA  LYS 0 198      12.100 -16.193  16.395  1.00  0.00           H  
ATOM   3099  HB3 LYS 0 198      12.431 -18.600  15.638  1.00  0.00           H  
ATOM   3100  HB2 LYS 0 198      11.410 -19.109  16.931  1.00  0.00           H  
ATOM   3101  HG3 LYS 0 198      13.830 -19.316  17.603  1.00  0.00           H  
ATOM   3102  HG2 LYS 0 198      13.024 -18.146  18.649  1.00  0.00           H  
ATOM   3103  HD3 LYS 0 198      14.021 -16.339  17.521  1.00  0.00           H  
ATOM   3104  HD2 LYS 0 198      14.297 -17.147  16.069  1.00  0.00           H  
ATOM   3105  HE3 LYS 0 198      15.832 -18.700  17.031  1.00  0.00           H  
ATOM   3106  HE2 LYS 0 198      15.995 -17.616  18.521  1.00  0.00           H  
ATOM   3107  N   GLY 0 199       8.982 -16.694  16.084  1.00  0.00      R00  N  
ATOM   3108  CA  GLY 0 199       7.738 -16.456  15.290  1.00  0.00      R00  C  
ATOM   3109  C   GLY 0 199       7.758 -14.973  14.935  1.00  0.00      R00  C  
ATOM   3110  O   GLY 0 199       7.418 -14.656  13.793  1.00  0.00      R00  O  
ATOM   3111  H   GLY 0 199       8.857 -16.655  17.085  1.00  0.00      R00  H  
ATOM   3112  HA3 GLY 0 199       6.951 -16.714  15.999  1.00  0.00           H  
ATOM   3113  HA2 GLY 0 199       7.684 -17.066  14.389  1.00  0.00           H  
ATOM   3114  N   GLN 0 200       8.071 -14.122  16.001  1.00  0.00      R00  N  
ATOM   3115  CA  GLN 0 200       8.149 -12.657  15.909  1.00  0.00      R00  C  
ATOM   3116  C   GLN 0 200       9.223 -12.277  14.871  1.00  0.00      R00  C  
ATOM   3117  O   GLN 0 200       8.893 -11.315  14.163  1.00  0.00      R00  O  
ATOM   3118  CB  GLN 0 200       8.481 -12.151  17.415  1.00  0.00      R00  C  
ATOM   3119  CG  GLN 0 200       7.428 -12.558  18.431  1.00  0.00      R00  C  
ATOM   3120  CD  GLN 0 200       7.861 -12.146  19.830  1.00  0.00      R00  C  
ATOM   3121  OE1 GLN 0 200       8.869 -11.473  20.045  1.00  0.00      R00  O  
ATOM   3122  NE2 GLN 0 200       7.152 -12.626  20.882  1.00  0.00      R00  N  
ATOM   3123  H   GLN 0 200       8.191 -14.551  16.907  1.00  0.00      R00  H  
ATOM   3124 HE21 GLN 0 200       7.478 -12.363  21.800  1.00  0.00      R00  H  
ATOM   3125 HE22 GLN 0 200       6.310 -13.183  20.837  1.00  0.00      R00  H  
ATOM   3126  HA  GLN 0 200       7.192 -12.253  15.580  1.00  0.00           H  
ATOM   3127  HB3 GLN 0 200       8.322 -11.077  17.322  1.00  0.00           H  
ATOM   3128  HB2 GLN 0 200       9.513 -12.405  17.657  1.00  0.00           H  
ATOM   3129  HG3 GLN 0 200       7.359 -13.642  18.523  1.00  0.00           H  
ATOM   3130  HG2 GLN 0 200       6.462 -12.100  18.219  1.00  0.00           H  
ATOM   3131  N   THR 0 201      10.369 -12.935  14.832  1.00  0.00      R00  N  
ATOM   3132  CA  THR 0 201      11.467 -12.723  13.882  1.00  0.00      R00  C  
ATOM   3133  C   THR 0 201      11.161 -13.058  12.439  1.00  0.00      R00  C  
ATOM   3134  O   THR 0 201      11.301 -12.139  11.603  1.00  0.00      R00  O  
ATOM   3135  CB  THR 0 201      12.799 -13.404  14.366  1.00  0.00      R00  C  
ATOM   3136  OG1 THR 0 201      12.908 -14.823  14.269  1.00  0.00      R00  O  
ATOM   3137  CG2 THR 0 201      13.206 -12.971  15.757  1.00  0.00      R00  C  
ATOM   3138  H   THR 0 201      10.565 -13.577  15.587  1.00  0.00      R00  H  
ATOM   3139  HG1 THR 0 201      13.118 -15.133  13.385  1.00  0.00      R00  H  
ATOM   3140  HA  THR 0 201      11.669 -11.652  13.893  1.00  0.00           H  
ATOM   3141  HB  THR 0 201      13.622 -12.961  13.806  1.00  0.00           H  
ATOM   3142 HG21 THR 0 201      14.122 -13.430  16.129  1.00  0.00           H  
ATOM   3143 HG22 THR 0 201      13.577 -11.947  15.737  1.00  0.00           H  
ATOM   3144 HG23 THR 0 201      12.527 -13.092  16.601  1.00  0.00           H  
ATOM   3145  N   THR 0 202      10.806 -14.310  12.280  1.00  0.00      R00  N  
ATOM   3146  CA  THR 0 202      10.263 -14.880  11.031  1.00  0.00      R00  C  
ATOM   3147  C   THR 0 202       9.032 -14.045  10.464  1.00  0.00      R00  C  
ATOM   3148  O   THR 0 202       9.037 -13.772   9.279  1.00  0.00      R00  O  
ATOM   3149  CB  THR 0 202       9.934 -16.336  11.146  1.00  0.00      R00  C  
ATOM   3150  OG1 THR 0 202      11.000 -17.021  11.706  1.00  0.00      R00  O  
ATOM   3151  CG2 THR 0 202       9.505 -16.942   9.806  1.00  0.00      R00  C  
ATOM   3152  H   THR 0 202      10.952 -15.046  12.957  1.00  0.00      R00  H  
ATOM   3153  HG1 THR 0 202      10.985 -16.855  12.652  1.00  0.00      R00  H  
ATOM   3154  HA  THR 0 202      11.086 -14.793  10.321  1.00  0.00           H  
ATOM   3155  HB  THR 0 202       9.083 -16.510  11.805  1.00  0.00           H  
ATOM   3156 HG21 THR 0 202       8.467 -16.763   9.528  1.00  0.00           H  
ATOM   3157 HG22 THR 0 202      10.031 -16.563   8.930  1.00  0.00           H  
ATOM   3158 HG23 THR 0 202       9.614 -18.021   9.698  1.00  0.00           H  
ATOM   3159  N   PHE 0 203       8.098 -13.580  11.337  1.00  0.00      R00  N  
ATOM   3160  CA  PHE 0 203       7.040 -12.605  10.892  1.00  0.00      R00  C  
ATOM   3161  C   PHE 0 203       7.681 -11.313  10.403  1.00  0.00      R00  C  
ATOM   3162  O   PHE 0 203       7.446 -10.948   9.295  1.00  0.00      R00  O  
ATOM   3163  CB  PHE 0 203       5.930 -12.474  11.966  1.00  0.00      R00  C  
ATOM   3164  CG  PHE 0 203       4.960 -11.289  11.741  1.00  0.00      R00  C  
ATOM   3165  CD1 PHE 0 203       4.025 -11.310  10.674  1.00  0.00      R00  C  
ATOM   3166  CD2 PHE 0 203       5.050 -10.142  12.516  1.00  0.00      R00  C  
ATOM   3167  CE1 PHE 0 203       3.151 -10.185  10.465  1.00  0.00      R00  C  
ATOM   3168  CE2 PHE 0 203       4.354  -8.979  12.163  1.00  0.00      R00  C  
ATOM   3169  CZ  PHE 0 203       3.393  -9.040  11.159  1.00  0.00      R00  C  
ATOM   3170  H   PHE 0 203       7.921 -13.813  12.303  1.00  0.00      R00  H  
ATOM   3171  HA  PHE 0 203       6.575 -13.031  10.003  1.00  0.00           H  
ATOM   3172  HB3 PHE 0 203       6.492 -12.433  12.899  1.00  0.00           H  
ATOM   3173  HB2 PHE 0 203       5.385 -13.411  12.074  1.00  0.00           H  
ATOM   3174  HD1 PHE 0 203       4.075 -12.185  10.043  1.00  0.00           H  
ATOM   3175  HD2 PHE 0 203       5.653 -10.081  13.410  1.00  0.00           H  
ATOM   3176  HE1 PHE 0 203       2.385 -10.187   9.704  1.00  0.00           H  
ATOM   3177  HE2 PHE 0 203       4.498  -8.061  12.713  1.00  0.00           H  
ATOM   3178  HZ  PHE 0 203       2.742  -8.207  10.939  1.00  0.00           H  
ATOM   3179  N   THR 0 204       8.523 -10.592  11.186  1.00  0.00      R00  N  
ATOM   3180  CA  THR 0 204       9.171  -9.336  10.781  1.00  0.00      R00  C  
ATOM   3181  C   THR 0 204      10.068  -9.499   9.426  1.00  0.00      R00  C  
ATOM   3182  O   THR 0 204      10.295  -8.549   8.714  1.00  0.00      R00  O  
ATOM   3183  CB  THR 0 204       9.940  -8.614  11.953  1.00  0.00      R00  C  
ATOM   3184  OG1 THR 0 204      10.982  -9.424  12.462  1.00  0.00      R00  O  
ATOM   3185  CG2 THR 0 204       9.032  -8.366  13.274  1.00  0.00      R00  C  
ATOM   3186  H   THR 0 204       8.926 -10.786  12.092  1.00  0.00      R00  H  
ATOM   3187  HG1 THR 0 204      11.304 -10.068  11.827  1.00  0.00      R00  H  
ATOM   3188  HA  THR 0 204       8.426  -8.623  10.429  1.00  0.00           H  
ATOM   3189  HB  THR 0 204      10.377  -7.640  11.734  1.00  0.00           H  
ATOM   3190 HG21 THR 0 204       8.259  -7.652  12.989  1.00  0.00           H  
ATOM   3191 HG22 THR 0 204       8.411  -9.240  13.475  1.00  0.00           H  
ATOM   3192 HG23 THR 0 204       9.604  -8.094  14.161  1.00  0.00           H  
ATOM   3193  N   LEU 0 205      10.606 -10.710   9.231  1.00  0.00      R00  N  
ATOM   3194  CA  LEU 0 205      11.250 -11.096   7.999  1.00  0.00      R00  C  
ATOM   3195  C   LEU 0 205      10.243 -11.309   6.873  1.00  0.00      R00  C  
ATOM   3196  O   LEU 0 205      10.189 -10.461   5.999  1.00  0.00      R00  O  
ATOM   3197  CB  LEU 0 205      12.017 -12.348   8.236  1.00  0.00      R00  C  
ATOM   3198  CG  LEU 0 205      12.572 -13.196   7.066  1.00  0.00      R00  C  
ATOM   3199  CD1 LEU 0 205      13.685 -12.486   6.283  1.00  0.00      R00  C  
ATOM   3200  CD2 LEU 0 205      13.036 -14.564   7.585  1.00  0.00      R00  C  
ATOM   3201  H   LEU 0 205      10.492 -11.423   9.938  1.00  0.00      R00  H  
ATOM   3202  HA  LEU 0 205      11.911 -10.282   7.703  1.00  0.00           H  
ATOM   3203  HB3 LEU 0 205      11.348 -12.981   8.820  1.00  0.00           H  
ATOM   3204  HB2 LEU 0 205      12.833 -12.125   8.924  1.00  0.00           H  
ATOM   3205  HG  LEU 0 205      11.810 -13.563   6.378  1.00  0.00           H  
ATOM   3206 HD11 LEU 0 205      14.586 -13.093   6.191  1.00  0.00           H  
ATOM   3207 HD12 LEU 0 205      13.448 -12.184   5.263  1.00  0.00           H  
ATOM   3208 HD13 LEU 0 205      13.996 -11.522   6.686  1.00  0.00           H  
ATOM   3209 HD21 LEU 0 205      13.980 -14.462   8.119  1.00  0.00           H  
ATOM   3210 HD22 LEU 0 205      12.273 -14.962   8.255  1.00  0.00           H  
ATOM   3211 HD23 LEU 0 205      13.304 -15.222   6.758  1.00  0.00           H  
ATOM   3212  N   TYR 0 206       9.331 -12.286   6.953  1.00  0.00      R00  N  
ATOM   3213  CA  TYR 0 206       8.328 -12.567   5.877  1.00  0.00      R00  C  
ATOM   3214  C   TYR 0 206       7.359 -11.446   5.479  1.00  0.00      R00  C  
ATOM   3215  O   TYR 0 206       7.129 -11.197   4.282  1.00  0.00      R00  O  
ATOM   3216  CB  TYR 0 206       7.583 -13.917   6.194  1.00  0.00      R00  C  
ATOM   3217  CG  TYR 0 206       6.718 -14.416   5.046  1.00  0.00      R00  C  
ATOM   3218  CD1 TYR 0 206       5.335 -14.313   5.328  1.00  0.00      R00  C  
ATOM   3219  CE1 TYR 0 206       4.438 -14.759   4.336  1.00  0.00      R00  C  
ATOM   3220  CD2 TYR 0 206       7.231 -14.980   3.848  1.00  0.00      R00  C  
ATOM   3221  CE2 TYR 0 206       6.302 -15.511   2.899  1.00  0.00      R00  C  
ATOM   3222  CZ  TYR 0 206       4.902 -15.358   3.146  1.00  0.00      R00  C  
ATOM   3223  OH  TYR 0 206       4.142 -16.015   2.206  1.00  0.00      R00  O  
ATOM   3224  H   TYR 0 206       9.237 -12.790   7.823  1.00  0.00      R00  H  
ATOM   3225  HH  TYR 0 206       3.237 -16.209   2.458  1.00  0.00      R00  H  
ATOM   3226  HA  TYR 0 206       8.999 -12.751   5.038  1.00  0.00           H  
ATOM   3227  HB3 TYR 0 206       7.041 -13.975   7.138  1.00  0.00           H  
ATOM   3228  HB2 TYR 0 206       8.279 -14.731   6.397  1.00  0.00           H  
ATOM   3229  HD1 TYR 0 206       4.974 -13.928   6.271  1.00  0.00           H  
ATOM   3230  HE1 TYR 0 206       3.418 -14.894   4.666  1.00  0.00           H  
ATOM   3231  HD2 TYR 0 206       8.279 -15.166   3.662  1.00  0.00           H  
ATOM   3232  HE2 TYR 0 206       6.614 -15.971   1.973  1.00  0.00           H  
ATOM   3233  N   SER 0 207       7.042 -10.536   6.401  1.00  0.00      R00  N  
ATOM   3234  CA  SER 0 207       6.190  -9.429   6.162  1.00  0.00      R00  C  
ATOM   3235  C   SER 0 207       6.968  -8.336   5.407  1.00  0.00      R00  C  
ATOM   3236  O   SER 0 207       6.440  -7.730   4.476  1.00  0.00      R00  O  
ATOM   3237  CB  SER 0 207       5.557  -9.026   7.514  1.00  0.00      R00  C  
ATOM   3238  OG  SER 0 207       6.464  -8.525   8.457  1.00  0.00      R00  O  
ATOM   3239  H   SER 0 207       7.393 -10.656   7.340  1.00  0.00      R00  H  
ATOM   3240  HG  SER 0 207       6.611  -9.282   9.028  1.00  0.00      R00  H  
ATOM   3241  HA  SER 0 207       5.396  -9.724   5.477  1.00  0.00           H  
ATOM   3242  HB3 SER 0 207       5.098  -9.932   7.909  1.00  0.00           H  
ATOM   3243  HB2 SER 0 207       4.825  -8.248   7.296  1.00  0.00           H  
ATOM   3244  N   PHE 0 208       8.230  -8.034   5.804  1.00  0.00      R00  N  
ATOM   3245  CA  PHE 0 208       9.131  -7.062   5.107  1.00  0.00      R00  C  
ATOM   3246  C   PHE 0 208       9.504  -7.556   3.683  1.00  0.00      R00  C  
ATOM   3247  O   PHE 0 208       9.316  -6.814   2.696  1.00  0.00      R00  O  
ATOM   3248  CB  PHE 0 208      10.386  -6.590   5.894  1.00  0.00      R00  C  
ATOM   3249  CG  PHE 0 208      10.263  -5.305   6.542  1.00  0.00      R00  C  
ATOM   3250  CD1 PHE 0 208       9.698  -5.238   7.867  1.00  0.00      R00  C  
ATOM   3251  CD2 PHE 0 208      10.662  -4.183   5.803  1.00  0.00      R00  C  
ATOM   3252  CE1 PHE 0 208       9.502  -3.922   8.353  1.00  0.00      R00  C  
ATOM   3253  CE2 PHE 0 208      10.363  -2.916   6.359  1.00  0.00      R00  C  
ATOM   3254  CZ  PHE 0 208       9.880  -2.831   7.674  1.00  0.00      R00  C  
ATOM   3255  H   PHE 0 208       8.563  -8.449   6.663  1.00  0.00      R00  H  
ATOM   3256  HA  PHE 0 208       8.543  -6.155   4.965  1.00  0.00           H  
ATOM   3257  HB3 PHE 0 208      11.313  -6.584   5.320  1.00  0.00           H  
ATOM   3258  HB2 PHE 0 208      10.607  -7.273   6.715  1.00  0.00           H  
ATOM   3259  HD1 PHE 0 208       9.648  -6.152   8.440  1.00  0.00           H  
ATOM   3260  HD2 PHE 0 208      10.987  -4.301   4.780  1.00  0.00           H  
ATOM   3261  HE1 PHE 0 208       9.180  -3.837   9.380  1.00  0.00           H  
ATOM   3262  HE2 PHE 0 208      10.547  -2.111   5.664  1.00  0.00           H  
ATOM   3263  HZ  PHE 0 208       9.796  -1.864   8.148  1.00  0.00           H  
ATOM   3264  N   ALA 0 209       9.809  -8.830   3.642  1.00  0.00      R00  N  
ATOM   3265  CA  ALA 0 209      10.153  -9.484   2.422  1.00  0.00      R00  C  
ATOM   3266  C   ALA 0 209       8.976  -9.574   1.430  1.00  0.00      R00  C  
ATOM   3267  O   ALA 0 209       9.112  -9.208   0.267  1.00  0.00      R00  O  
ATOM   3268  CB  ALA 0 209      10.635 -10.953   2.671  1.00  0.00      R00  C  
ATOM   3269  H   ALA 0 209       9.937  -9.378   4.481  1.00  0.00      R00  H  
ATOM   3270  HA  ALA 0 209      10.925  -8.992   1.831  1.00  0.00           H  
ATOM   3271  HB1 ALA 0 209       9.951 -11.608   3.209  1.00  0.00           H  
ATOM   3272  HB2 ALA 0 209      10.833 -11.318   1.663  1.00  0.00           H  
ATOM   3273  HB3 ALA 0 209      11.539 -10.816   3.265  1.00  0.00           H  
ATOM   3274  N   LEU 0 210       7.798 -10.104   1.847  1.00  0.00      R00  N  
ATOM   3275  CA  LEU 0 210       6.674 -10.388   0.918  1.00  0.00      R00  C  
ATOM   3276  C   LEU 0 210       5.697  -9.206   0.730  1.00  0.00      R00  C  
ATOM   3277  O   LEU 0 210       5.124  -9.086  -0.336  1.00  0.00      R00  O  
ATOM   3278  CB  LEU 0 210       5.854 -11.565   1.546  1.00  0.00      R00  C  
ATOM   3279  CG  LEU 0 210       4.662 -12.165   0.691  1.00  0.00      R00  C  
ATOM   3280  CD1 LEU 0 210       5.157 -13.098  -0.388  1.00  0.00      R00  C  
ATOM   3281  CD2 LEU 0 210       3.513 -12.717   1.559  1.00  0.00      R00  C  
ATOM   3282  H   LEU 0 210       7.684 -10.227   2.843  1.00  0.00      R00  H  
ATOM   3283  HA  LEU 0 210       7.069 -10.802  -0.010  1.00  0.00           H  
ATOM   3284  HB3 LEU 0 210       5.431 -11.299   2.514  1.00  0.00           H  
ATOM   3285  HB2 LEU 0 210       6.544 -12.362   1.824  1.00  0.00           H  
ATOM   3286  HG  LEU 0 210       4.179 -11.345   0.158  1.00  0.00           H  
ATOM   3287 HD11 LEU 0 210       4.685 -14.080  -0.357  1.00  0.00           H  
ATOM   3288 HD12 LEU 0 210       5.156 -12.648  -1.381  1.00  0.00           H  
ATOM   3289 HD13 LEU 0 210       6.164 -13.389  -0.092  1.00  0.00           H  
ATOM   3290 HD21 LEU 0 210       3.244 -13.763   1.410  1.00  0.00           H  
ATOM   3291 HD22 LEU 0 210       3.682 -12.683   2.635  1.00  0.00           H  
ATOM   3292 HD23 LEU 0 210       2.589 -12.167   1.385  1.00  0.00           H  
ATOM   3293  N   GLY 0 211       5.599  -8.336   1.777  1.00  0.00      R00  N  
ATOM   3294  CA  GLY 0 211       4.766  -7.154   1.779  1.00  0.00      R00  C  
ATOM   3295  C   GLY 0 211       5.431  -5.898   1.425  1.00  0.00      R00  C  
ATOM   3296  O   GLY 0 211       4.787  -4.897   1.440  1.00  0.00      R00  O  
ATOM   3297  H   GLY 0 211       6.150  -8.496   2.608  1.00  0.00      R00  H  
ATOM   3298  HA3 GLY 0 211       4.293  -6.962   2.742  1.00  0.00           H  
ATOM   3299  HA2 GLY 0 211       3.824  -7.164   1.231  1.00  0.00           H  
ATOM   3300  N   PHE 0 212       6.708  -5.953   1.055  1.00  0.00      R00  N  
ATOM   3301  CA  PHE 0 212       7.373  -4.627   0.849  1.00  0.00      R00  C  
ATOM   3302  C   PHE 0 212       8.597  -4.747  -0.083  1.00  0.00      R00  C  
ATOM   3303  O   PHE 0 212       8.546  -4.279  -1.230  1.00  0.00      R00  O  
ATOM   3304  CB  PHE 0 212       7.629  -4.028   2.218  1.00  0.00      R00  C  
ATOM   3305  CG  PHE 0 212       8.585  -2.851   2.356  1.00  0.00      R00  C  
ATOM   3306  CD1 PHE 0 212       9.980  -3.086   2.571  1.00  0.00      R00  C  
ATOM   3307  CD2 PHE 0 212       8.120  -1.559   2.033  1.00  0.00      R00  C  
ATOM   3308  CE1 PHE 0 212      10.878  -1.963   2.542  1.00  0.00      R00  C  
ATOM   3309  CE2 PHE 0 212       9.054  -0.504   2.023  1.00  0.00      R00  C  
ATOM   3310  CZ  PHE 0 212      10.459  -0.688   2.245  1.00  0.00      R00  C  
ATOM   3311  H   PHE 0 212       7.269  -6.787   1.154  1.00  0.00      R00  H  
ATOM   3312  HA  PHE 0 212       6.834  -3.945   0.192  1.00  0.00           H  
ATOM   3313  HB3 PHE 0 212       7.890  -4.779   2.963  1.00  0.00           H  
ATOM   3314  HB2 PHE 0 212       6.723  -3.589   2.635  1.00  0.00           H  
ATOM   3315  HD1 PHE 0 212      10.334  -4.106   2.612  1.00  0.00           H  
ATOM   3316  HD2 PHE 0 212       7.093  -1.320   1.801  1.00  0.00           H  
ATOM   3317  HE1 PHE 0 212      11.951  -2.075   2.495  1.00  0.00           H  
ATOM   3318  HE2 PHE 0 212       8.684   0.498   1.866  1.00  0.00           H  
ATOM   3319  HZ  PHE 0 212      11.223   0.074   2.274  1.00  0.00           H  
ATOM   3320  N   ALA 0 213       9.673  -5.422   0.408  1.00  0.00      R00  N  
ATOM   3321  CA  ALA 0 213      10.979  -5.525  -0.144  1.00  0.00      R00  C  
ATOM   3322  C   ALA 0 213      11.157  -6.196  -1.485  1.00  0.00      R00  C  
ATOM   3323  O   ALA 0 213      11.718  -5.583  -2.349  1.00  0.00      R00  O  
ATOM   3324  CB  ALA 0 213      11.958  -6.229   0.796  1.00  0.00      R00  C  
ATOM   3325  H   ALA 0 213       9.494  -5.896   1.281  1.00  0.00      R00  H  
ATOM   3326  HA  ALA 0 213      11.351  -4.504  -0.238  1.00  0.00           H  
ATOM   3327  HB1 ALA 0 213      12.260  -5.729   1.716  1.00  0.00           H  
ATOM   3328  HB2 ALA 0 213      11.474  -7.072   1.288  1.00  0.00           H  
ATOM   3329  HB3 ALA 0 213      12.814  -6.604   0.235  1.00  0.00           H  
ATOM   3330  N   ALA 0 214      10.640  -7.429  -1.571  1.00  0.00      R00  N  
ATOM   3331  CA  ALA 0 214      10.656  -8.232  -2.791  1.00  0.00      R00  C  
ATOM   3332  C   ALA 0 214       9.725  -7.719  -3.945  1.00  0.00      R00  C  
ATOM   3333  O   ALA 0 214      10.199  -7.791  -5.077  1.00  0.00      R00  O  
ATOM   3334  CB  ALA 0 214      10.376  -9.720  -2.508  1.00  0.00      R00  C  
ATOM   3335  H   ALA 0 214      10.036  -7.852  -0.880  1.00  0.00      R00  H  
ATOM   3336  HA  ALA 0 214      11.681  -8.144  -3.152  1.00  0.00           H  
ATOM   3337  HB1 ALA 0 214      10.720 -10.360  -3.320  1.00  0.00           H  
ATOM   3338  HB2 ALA 0 214      10.834 -10.088  -1.590  1.00  0.00           H  
ATOM   3339  HB3 ALA 0 214       9.304  -9.916  -2.501  1.00  0.00           H  
ATOM   3340  N   PRO 0 215       8.507  -7.248  -3.668  1.00  0.00      R00  N  
ATOM   3341  CA  PRO 0 215       7.723  -6.411  -4.626  1.00  0.00      R00  C  
ATOM   3342  C   PRO 0 215       8.566  -5.264  -5.299  1.00  0.00      R00  C  
ATOM   3343  O   PRO 0 215       8.581  -5.144  -6.522  1.00  0.00      R00  O  
ATOM   3344  CD  PRO 0 215       7.727  -7.485  -2.441  1.00  0.00      R00  C  
ATOM   3345  CB  PRO 0 215       6.502  -5.934  -3.867  1.00  0.00      R00  C  
ATOM   3346  CG  PRO 0 215       6.308  -7.017  -2.828  1.00  0.00      R00  C  
ATOM   3347  HD2 PRO 0 215       8.105  -6.846  -1.644  1.00  0.00           H  
ATOM   3348  HD3 PRO 0 215       7.685  -8.519  -2.099  1.00  0.00           H  
ATOM   3349  HA  PRO 0 215       7.318  -7.093  -5.374  1.00  0.00           H  
ATOM   3350  HB3 PRO 0 215       5.585  -5.809  -4.442  1.00  0.00           H  
ATOM   3351  HB2 PRO 0 215       6.676  -4.986  -3.359  1.00  0.00           H  
ATOM   3352  HG2 PRO 0 215       5.734  -6.628  -1.987  1.00  0.00           H  
ATOM   3353  HG3 PRO 0 215       5.630  -7.703  -3.337  1.00  0.00           H  
ATOM   3354  N   LEU 0 216       9.052  -4.319  -4.476  1.00  0.00      R00  N  
ATOM   3355  CA  LEU 0 216      10.011  -3.284  -4.832  1.00  0.00      R00  C  
ATOM   3356  C   LEU 0 216      11.231  -3.853  -5.507  1.00  0.00      R00  C  
ATOM   3357  O   LEU 0 216      11.645  -3.337  -6.574  1.00  0.00      R00  O  
ATOM   3358  CB  LEU 0 216      10.445  -2.643  -3.511  1.00  0.00      R00  C  
ATOM   3359  CG  LEU 0 216       9.495  -1.483  -2.912  1.00  0.00      R00  C  
ATOM   3360  CD1 LEU 0 216       9.753  -1.341  -1.466  1.00  0.00      R00  C  
ATOM   3361  CD2 LEU 0 216       9.608  -0.193  -3.666  1.00  0.00      R00  C  
ATOM   3362  H   LEU 0 216       8.862  -4.276  -3.485  1.00  0.00      R00  H  
ATOM   3363  HA  LEU 0 216       9.533  -2.535  -5.462  1.00  0.00           H  
ATOM   3364  HB3 LEU 0 216      11.420  -2.185  -3.679  1.00  0.00           H  
ATOM   3365  HB2 LEU 0 216      10.592  -3.345  -2.691  1.00  0.00           H  
ATOM   3366  HG  LEU 0 216       8.440  -1.728  -3.033  1.00  0.00           H  
ATOM   3367 HD11 LEU 0 216      10.524  -1.974  -1.026  1.00  0.00           H  
ATOM   3368 HD12 LEU 0 216       9.954  -0.291  -1.254  1.00  0.00           H  
ATOM   3369 HD13 LEU 0 216       8.848  -1.605  -0.919  1.00  0.00           H  
ATOM   3370 HD21 LEU 0 216       8.833  -0.092  -4.426  1.00  0.00           H  
ATOM   3371 HD22 LEU 0 216       9.458   0.626  -2.963  1.00  0.00           H  
ATOM   3372 HD23 LEU 0 216      10.591   0.039  -4.075  1.00  0.00           H  
ATOM   3373  N   THR 0 217      11.817  -4.976  -5.072  1.00  0.00      R00  N  
ATOM   3374  CA  THR 0 217      12.963  -5.680  -5.765  1.00  0.00      R00  C  
ATOM   3375  C   THR 0 217      12.721  -6.025  -7.248  1.00  0.00      R00  C  
ATOM   3376  O   THR 0 217      13.442  -5.596  -8.162  1.00  0.00      R00  O  
ATOM   3377  CB  THR 0 217      13.447  -6.946  -5.068  1.00  0.00      R00  C  
ATOM   3378  OG1 THR 0 217      13.926  -6.563  -3.782  1.00  0.00      R00  O  
ATOM   3379  CG2 THR 0 217      14.669  -7.567  -5.750  1.00  0.00      R00  C  
ATOM   3380  H   THR 0 217      11.411  -5.447  -4.276  1.00  0.00      R00  H  
ATOM   3381  HG1 THR 0 217      13.118  -6.240  -3.376  1.00  0.00      R00  H  
ATOM   3382  HA  THR 0 217      13.820  -5.007  -5.729  1.00  0.00           H  
ATOM   3383  HB  THR 0 217      12.603  -7.635  -5.091  1.00  0.00           H  
ATOM   3384 HG21 THR 0 217      15.600  -7.006  -5.674  1.00  0.00           H  
ATOM   3385 HG22 THR 0 217      14.932  -8.570  -5.413  1.00  0.00           H  
ATOM   3386 HG23 THR 0 217      14.559  -7.745  -6.820  1.00  0.00           H  
ATOM   3387  N   LEU 0 218      11.685  -6.827  -7.474  1.00  0.00      R00  N  
ATOM   3388  CA  LEU 0 218      11.315  -7.280  -8.728  1.00  0.00      R00  C  
ATOM   3389  C   LEU 0 218      10.769  -6.229  -9.670  1.00  0.00      R00  C  
ATOM   3390  O   LEU 0 218      11.026  -6.297 -10.838  1.00  0.00      R00  O  
ATOM   3391  CB  LEU 0 218      10.304  -8.368  -8.493  1.00  0.00      R00  C  
ATOM   3392  CG  LEU 0 218      10.794  -9.738  -7.775  1.00  0.00      R00  C  
ATOM   3393  CD1 LEU 0 218       9.716 -10.857  -7.624  1.00  0.00      R00  C  
ATOM   3394  CD2 LEU 0 218      12.053 -10.329  -8.416  1.00  0.00      R00  C  
ATOM   3395  H   LEU 0 218      11.116  -7.033  -6.665  1.00  0.00      R00  H  
ATOM   3396  HA  LEU 0 218      12.172  -7.782  -9.176  1.00  0.00           H  
ATOM   3397  HB3 LEU 0 218       9.916  -8.622  -9.480  1.00  0.00           H  
ATOM   3398  HB2 LEU 0 218       9.506  -7.869  -7.944  1.00  0.00           H  
ATOM   3399  HG  LEU 0 218      11.143  -9.599  -6.752  1.00  0.00           H  
ATOM   3400 HD11 LEU 0 218       9.251 -10.944  -6.642  1.00  0.00           H  
ATOM   3401 HD12 LEU 0 218       8.849 -10.624  -8.243  1.00  0.00           H  
ATOM   3402 HD13 LEU 0 218      10.083 -11.854  -7.864  1.00  0.00           H  
ATOM   3403 HD21 LEU 0 218      12.134 -11.415  -8.451  1.00  0.00           H  
ATOM   3404 HD22 LEU 0 218      12.252  -9.956  -9.421  1.00  0.00           H  
ATOM   3405 HD23 LEU 0 218      12.925 -10.023  -7.839  1.00  0.00           H  
ATOM   3406  N   ILE 0 219      10.136  -5.161  -9.152  1.00  0.00      R00  N  
ATOM   3407  CA  ILE 0 219       9.870  -3.944  -9.875  1.00  0.00      R00  C  
ATOM   3408  C   ILE 0 219      11.213  -3.297 -10.411  1.00  0.00      R00  C  
ATOM   3409  O   ILE 0 219      11.325  -3.024 -11.591  1.00  0.00      R00  O  
ATOM   3410  CB  ILE 0 219       9.060  -2.877  -8.994  1.00  0.00      R00  C  
ATOM   3411  CG2 ILE 0 219       9.290  -1.388  -9.432  1.00  0.00      R00  C  
ATOM   3412  CG1 ILE 0 219       7.569  -3.244  -9.094  1.00  0.00      R00  C  
ATOM   3413  CD1 ILE 0 219       6.715  -2.850  -7.878  1.00  0.00      R00  C  
ATOM   3414  H   ILE 0 219       9.893  -5.120  -8.173  1.00  0.00      R00  H  
ATOM   3415  HA  ILE 0 219       9.284  -4.115 -10.778  1.00  0.00           H  
ATOM   3416  HB  ILE 0 219       9.474  -2.981  -7.991  1.00  0.00           H  
ATOM   3417 HG21 ILE 0 219       9.309  -1.334 -10.520  1.00  0.00           H  
ATOM   3418 HG22 ILE 0 219       8.501  -0.728  -9.071  1.00  0.00           H  
ATOM   3419 HG23 ILE 0 219      10.314  -1.070  -9.232  1.00  0.00           H  
ATOM   3420 HG13 ILE 0 219       7.448  -4.319  -9.233  1.00  0.00           H  
ATOM   3421 HG12 ILE 0 219       7.001  -2.977  -9.985  1.00  0.00           H  
ATOM   3422 HD11 ILE 0 219       5.798  -2.412  -8.271  1.00  0.00           H  
ATOM   3423 HD12 ILE 0 219       6.479  -3.662  -7.191  1.00  0.00           H  
ATOM   3424 HD13 ILE 0 219       7.165  -2.016  -7.339  1.00  0.00           H  
ATOM   3425  N   PHE 0 220      12.199  -3.107  -9.564  1.00  0.00      R00  N  
ATOM   3426  CA  PHE 0 220      13.530  -2.542  -9.948  1.00  0.00      R00  C  
ATOM   3427  C   PHE 0 220      14.225  -3.429 -10.977  1.00  0.00      R00  C  
ATOM   3428  O   PHE 0 220      14.783  -2.971 -11.977  1.00  0.00      R00  O  
ATOM   3429  CB  PHE 0 220      14.442  -2.316  -8.739  1.00  0.00      R00  C  
ATOM   3430  CG  PHE 0 220      13.928  -1.253  -7.747  1.00  0.00      R00  C  
ATOM   3431  CD1 PHE 0 220      13.227  -0.095  -8.150  1.00  0.00      R00  C  
ATOM   3432  CD2 PHE 0 220      14.396  -1.318  -6.413  1.00  0.00      R00  C  
ATOM   3433  CE1 PHE 0 220      12.833   0.865  -7.195  1.00  0.00      R00  C  
ATOM   3434  CE2 PHE 0 220      13.975  -0.308  -5.499  1.00  0.00      R00  C  
ATOM   3435  CZ  PHE 0 220      13.137   0.709  -5.898  1.00  0.00      R00  C  
ATOM   3436  H   PHE 0 220      12.068  -3.302  -8.581  1.00  0.00      R00  H  
ATOM   3437  HA  PHE 0 220      13.335  -1.607 -10.474  1.00  0.00           H  
ATOM   3438  HB3 PHE 0 220      15.341  -1.868  -9.162  1.00  0.00           H  
ATOM   3439  HB2 PHE 0 220      14.674  -3.273  -8.273  1.00  0.00           H  
ATOM   3440  HD1 PHE 0 220      12.834  -0.097  -9.157  1.00  0.00           H  
ATOM   3441  HD2 PHE 0 220      15.050  -2.155  -6.216  1.00  0.00           H  
ATOM   3442  HE1 PHE 0 220      12.279   1.712  -7.571  1.00  0.00           H  
ATOM   3443  HE2 PHE 0 220      14.299  -0.386  -4.471  1.00  0.00           H  
ATOM   3444  HZ  PHE 0 220      12.953   1.525  -5.215  1.00  0.00           H  
ATOM   3445  N   VAL 0 221      14.193  -4.740 -10.738  1.00  0.00      R00  N  
ATOM   3446  CA  VAL 0 221      14.827  -5.797 -11.647  1.00  0.00      R00  C  
ATOM   3447  C   VAL 0 221      14.074  -5.771 -13.037  1.00  0.00      R00  C  
ATOM   3448  O   VAL 0 221      14.839  -5.783 -13.995  1.00  0.00      R00  O  
ATOM   3449  CB  VAL 0 221      14.704  -7.154 -10.995  1.00  0.00      R00  C  
ATOM   3450  CG1 VAL 0 221      14.769  -8.404 -11.948  1.00  0.00      R00  C  
ATOM   3451  CG2 VAL 0 221      15.777  -7.337  -9.887  1.00  0.00      R00  C  
ATOM   3452  H   VAL 0 221      13.686  -4.963  -9.894  1.00  0.00      R00  H  
ATOM   3453  HA  VAL 0 221      15.874  -5.545 -11.819  1.00  0.00           H  
ATOM   3454  HB  VAL 0 221      13.777  -7.179 -10.423  1.00  0.00           H  
ATOM   3455 HG11 VAL 0 221      15.754  -8.477 -12.409  1.00  0.00           H  
ATOM   3456 HG12 VAL 0 221      14.617  -9.210 -11.230  1.00  0.00           H  
ATOM   3457 HG13 VAL 0 221      13.987  -8.401 -12.707  1.00  0.00           H  
ATOM   3458 HG21 VAL 0 221      15.869  -6.498  -9.198  1.00  0.00           H  
ATOM   3459 HG22 VAL 0 221      15.499  -8.251  -9.362  1.00  0.00           H  
ATOM   3460 HG23 VAL 0 221      16.748  -7.579 -10.320  1.00  0.00           H  
ATOM   3461  N   PHE 0 222      12.718  -5.831 -13.044  1.00  0.00      R00  N  
ATOM   3462  CA  PHE 0 222      11.948  -5.805 -14.274  1.00  0.00      R00  C  
ATOM   3463  C   PHE 0 222      12.334  -4.696 -15.275  1.00  0.00      R00  C  
ATOM   3464  O   PHE 0 222      12.643  -4.935 -16.441  1.00  0.00      R00  O  
ATOM   3465  CB  PHE 0 222      10.480  -5.679 -13.878  1.00  0.00      R00  C  
ATOM   3466  CG  PHE 0 222       9.783  -6.940 -13.247  1.00  0.00      R00  C  
ATOM   3467  CD1 PHE 0 222      10.388  -8.221 -13.269  1.00  0.00      R00  C  
ATOM   3468  CD2 PHE 0 222       8.564  -6.700 -12.678  1.00  0.00      R00  C  
ATOM   3469  CE1 PHE 0 222       9.765  -9.256 -12.627  1.00  0.00      R00  C  
ATOM   3470  CE2 PHE 0 222       8.008  -7.734 -11.912  1.00  0.00      R00  C  
ATOM   3471  CZ  PHE 0 222       8.639  -8.975 -11.834  1.00  0.00      R00  C  
ATOM   3472  H   PHE 0 222      12.237  -5.895 -12.158  1.00  0.00      R00  H  
ATOM   3473  HA  PHE 0 222      12.076  -6.701 -14.882  1.00  0.00           H  
ATOM   3474  HB3 PHE 0 222       9.878  -5.318 -14.711  1.00  0.00           H  
ATOM   3475  HB2 PHE 0 222      10.337  -4.945 -13.084  1.00  0.00           H  
ATOM   3476  HD1 PHE 0 222      11.352  -8.486 -13.677  1.00  0.00           H  
ATOM   3477  HD2 PHE 0 222       8.027  -5.764 -12.717  1.00  0.00           H  
ATOM   3478  HE1 PHE 0 222      10.135 -10.271 -12.638  1.00  0.00           H  
ATOM   3479  HE2 PHE 0 222       7.074  -7.662 -11.374  1.00  0.00           H  
ATOM   3480  HZ  PHE 0 222       8.139  -9.705 -11.215  1.00  0.00           H  
ATOM   3481  N   TYR 0 223      12.333  -3.404 -14.735  1.00  0.00      R00  N  
ATOM   3482  CA  TYR 0 223      12.607  -2.229 -15.439  1.00  0.00      R00  C  
ATOM   3483  C   TYR 0 223      14.107  -2.162 -15.821  1.00  0.00      R00  C  
ATOM   3484  O   TYR 0 223      14.435  -1.466 -16.769  1.00  0.00      R00  O  
ATOM   3485  CB  TYR 0 223      12.055  -0.933 -14.694  1.00  0.00      R00  C  
ATOM   3486  CG  TYR 0 223      10.476  -0.904 -14.620  1.00  0.00      R00  C  
ATOM   3487  CD1 TYR 0 223       9.754  -1.113 -13.429  1.00  0.00      R00  C  
ATOM   3488  CE1 TYR 0 223       8.312  -1.026 -13.456  1.00  0.00      R00  C  
ATOM   3489  CD2 TYR 0 223       9.797  -0.722 -15.871  1.00  0.00      R00  C  
ATOM   3490  CE2 TYR 0 223       8.340  -0.788 -15.895  1.00  0.00      R00  C  
ATOM   3491  CZ  TYR 0 223       7.668  -1.015 -14.677  1.00  0.00      R00  C  
ATOM   3492  OH  TYR 0 223       6.293  -1.215 -14.713  1.00  0.00      R00  O  
ATOM   3493  H   TYR 0 223      12.192  -3.202 -13.756  1.00  0.00      R00  H  
ATOM   3494  HH  TYR 0 223       6.035  -1.360 -13.800  1.00  0.00      R00  H  
ATOM   3495  HA  TYR 0 223      12.166  -2.313 -16.432  1.00  0.00           H  
ATOM   3496  HB3 TYR 0 223      12.367  -0.003 -15.168  1.00  0.00           H  
ATOM   3497  HB2 TYR 0 223      12.437  -0.934 -13.673  1.00  0.00           H  
ATOM   3498  HD1 TYR 0 223      10.305  -1.205 -12.505  1.00  0.00           H  
ATOM   3499  HE1 TYR 0 223       7.843  -1.224 -12.504  1.00  0.00           H  
ATOM   3500  HD2 TYR 0 223      10.392  -0.515 -16.748  1.00  0.00           H  
ATOM   3501  HE2 TYR 0 223       7.971  -0.813 -16.910  1.00  0.00           H  
ATOM   3502  N   CYS 0 224      15.025  -2.850 -15.071  1.00  0.00      R00  N  
ATOM   3503  CA  CYS 0 224      16.408  -2.935 -15.449  1.00  0.00      R00  C  
ATOM   3504  C   CYS 0 224      16.636  -3.862 -16.626  1.00  0.00      R00  C  
ATOM   3505  O   CYS 0 224      17.579  -3.670 -17.416  1.00  0.00      R00  O  
ATOM   3506  CB  CYS 0 224      17.304  -3.395 -14.312  1.00  0.00      R00  C  
ATOM   3507  SG  CYS 0 224      17.733  -1.927 -13.372  1.00  0.00      R00  S  
ATOM   3508  H   CYS 0 224      14.767  -3.296 -14.202  1.00  0.00      R00  H  
ATOM   3509  HA  CYS 0 224      16.775  -1.951 -15.742  1.00  0.00           H  
ATOM   3510  HB3 CYS 0 224      18.258  -3.889 -14.492  1.00  0.00           H  
ATOM   3511  HB2 CYS 0 224      16.637  -3.901 -13.614  1.00  0.00           H  
ATOM   3512  HG  CYS 0 224      16.742  -1.991 -12.477  1.00  0.00           H  
ATOM   3513  N   LEU 0 225      15.709  -4.837 -16.797  1.00  0.00      R00  N  
ATOM   3514  CA  LEU 0 225      15.724  -5.645 -17.995  1.00  0.00      R00  C  
ATOM   3515  C   LEU 0 225      15.098  -4.891 -19.218  1.00  0.00      R00  C  
ATOM   3516  O   LEU 0 225      15.678  -4.837 -20.265  1.00  0.00      R00  O  
ATOM   3517  CB  LEU 0 225      14.984  -6.964 -17.643  1.00  0.00      R00  C  
ATOM   3518  CG  LEU 0 225      15.737  -7.919 -16.638  1.00  0.00      R00  C  
ATOM   3519  CD1 LEU 0 225      14.815  -8.738 -15.632  1.00  0.00      R00  C  
ATOM   3520  CD2 LEU 0 225      16.573  -8.889 -17.444  1.00  0.00      R00  C  
ATOM   3521  H   LEU 0 225      14.914  -4.929 -16.180  1.00  0.00      R00  H  
ATOM   3522  HA  LEU 0 225      16.705  -5.974 -18.339  1.00  0.00           H  
ATOM   3523  HB3 LEU 0 225      14.778  -7.518 -18.559  1.00  0.00           H  
ATOM   3524  HB2 LEU 0 225      13.945  -6.864 -17.330  1.00  0.00           H  
ATOM   3525  HG  LEU 0 225      16.340  -7.360 -15.922  1.00  0.00           H  
ATOM   3526 HD11 LEU 0 225      14.121  -9.372 -16.184  1.00  0.00           H  
ATOM   3527 HD12 LEU 0 225      15.349  -9.240 -14.825  1.00  0.00           H  
ATOM   3528 HD13 LEU 0 225      14.149  -8.057 -15.104  1.00  0.00           H  
ATOM   3529 HD21 LEU 0 225      17.531  -9.032 -16.944  1.00  0.00           H  
ATOM   3530 HD22 LEU 0 225      16.054  -9.813 -17.700  1.00  0.00           H  
ATOM   3531 HD23 LEU 0 225      16.842  -8.588 -18.457  1.00  0.00           H  
ATOM   3532  N   VAL 0 226      14.061  -4.070 -18.971  1.00  0.00      R00  N  
ATOM   3533  CA  VAL 0 226      13.395  -3.324 -20.076  1.00  0.00      R00  C  
ATOM   3534  C   VAL 0 226      14.284  -2.367 -20.797  1.00  0.00      R00  C  
ATOM   3535  O   VAL 0 226      14.436  -2.537 -22.036  1.00  0.00      R00  O  
ATOM   3536  CB  VAL 0 226      12.166  -2.533 -19.508  1.00  0.00      R00  C  
ATOM   3537  CG1 VAL 0 226      11.545  -1.376 -20.240  1.00  0.00      R00  C  
ATOM   3538  CG2 VAL 0 226      11.002  -3.551 -19.129  1.00  0.00      R00  C  
ATOM   3539  H   VAL 0 226      13.587  -3.962 -18.086  1.00  0.00      R00  H  
ATOM   3540  HA  VAL 0 226      12.859  -4.043 -20.694  1.00  0.00           H  
ATOM   3541  HB  VAL 0 226      12.460  -2.063 -18.569  1.00  0.00           H  
ATOM   3542 HG11 VAL 0 226      11.029  -1.546 -21.185  1.00  0.00           H  
ATOM   3543 HG12 VAL 0 226      10.757  -0.907 -19.650  1.00  0.00           H  
ATOM   3544 HG13 VAL 0 226      12.236  -0.586 -20.537  1.00  0.00           H  
ATOM   3545 HG21 VAL 0 226      11.323  -4.226 -18.336  1.00  0.00           H  
ATOM   3546 HG22 VAL 0 226      10.054  -3.081 -18.865  1.00  0.00           H  
ATOM   3547 HG23 VAL 0 226      10.744  -4.169 -19.990  1.00  0.00           H  
ATOM   3548  N   ILE 0 227      15.026  -1.518 -20.128  1.00  0.00      R00  N  
ATOM   3549  CA  ILE 0 227      15.991  -0.527 -20.624  1.00  0.00      R00  C  
ATOM   3550  C   ILE 0 227      17.125  -1.159 -21.514  1.00  0.00      R00  C  
ATOM   3551  O   ILE 0 227      17.445  -0.576 -22.544  1.00  0.00      R00  O  
ATOM   3552  CB  ILE 0 227      16.608   0.320 -19.486  1.00  0.00      R00  C  
ATOM   3553  CG2 ILE 0 227      15.607   1.294 -18.835  1.00  0.00      R00  C  
ATOM   3554  CG1 ILE 0 227      17.418  -0.545 -18.511  1.00  0.00      R00  C  
ATOM   3555  CD1 ILE 0 227      17.941   0.394 -17.424  1.00  0.00      R00  C  
ATOM   3556  H   ILE 0 227      14.878  -1.568 -19.130  1.00  0.00      R00  H  
ATOM   3557  HA  ILE 0 227      15.421   0.154 -21.255  1.00  0.00           H  
ATOM   3558  HB  ILE 0 227      17.382   0.973 -19.891  1.00  0.00           H  
ATOM   3559 HG21 ILE 0 227      16.026   1.948 -18.070  1.00  0.00           H  
ATOM   3560 HG22 ILE 0 227      15.037   1.836 -19.589  1.00  0.00           H  
ATOM   3561 HG23 ILE 0 227      14.792   0.740 -18.370  1.00  0.00           H  
ATOM   3562 HG13 ILE 0 227      18.276  -1.080 -18.916  1.00  0.00           H  
ATOM   3563 HG12 ILE 0 227      16.742  -1.304 -18.118  1.00  0.00           H  
ATOM   3564 HD11 ILE 0 227      17.279   0.548 -16.572  1.00  0.00           H  
ATOM   3565 HD12 ILE 0 227      18.811  -0.063 -16.954  1.00  0.00           H  
ATOM   3566 HD13 ILE 0 227      18.266   1.344 -17.848  1.00  0.00           H  
ATOM   3567  N   ARG 0 228      17.487  -2.428 -21.233  1.00  0.00      R00  N  
ATOM   3568  CA  ARG 0 228      18.436  -3.239 -22.140  1.00  0.00      R00  C  
ATOM   3569  C   ARG 0 228      17.971  -3.247 -23.595  1.00  0.00      R00  C  
ATOM   3570  O   ARG 0 228      18.723  -2.865 -24.498  1.00  0.00      R00  O  
ATOM   3571  CB  ARG 0 228      18.608  -4.688 -21.681  1.00  0.00      R00  C  
ATOM   3572  CG  ARG 0 228      19.125  -4.852 -20.160  1.00  0.00      R00  C  
ATOM   3573  CD  ARG 0 228      20.108  -6.045 -19.950  1.00  0.00      R00  C  
ATOM   3574  NE  ARG 0 228      21.483  -5.681 -20.447  1.00  0.00      R00  N  
ATOM   3575  CZ  ARG 0 228      22.443  -6.494 -20.853  1.00  0.00      R00  C  
ATOM   3576  NH1 ARG 0 228      23.590  -5.968 -21.296  1.00  0.00      R00  N  
ATOM   3577  NH2 ARG 0 228      22.112  -7.790 -20.928  1.00  0.00      R00  N1+
ATOM   3578  H   ARG 0 228      17.109  -2.880 -20.412  1.00  0.00      R00  H  
ATOM   3579  HE  ARG 0 228      21.710  -4.701 -20.359  1.00  0.00      R00  H  
ATOM   3580 HH11 ARG 0 228      24.440  -6.499 -21.421  1.00  0.00      R00  H  
ATOM   3581 HH12 ARG 0 228      23.790  -4.992 -21.462  1.00  0.00      R00  H  
ATOM   3582 HH21 ARG 0 228      22.741  -8.429 -21.393  1.00  0.00      R00  H  
ATOM   3583 HH22 ARG 0 228      21.269  -8.095 -20.462  1.00  0.00      R00  H  
ATOM   3584  HA  ARG 0 228      19.383  -2.701 -22.100  1.00  0.00           H  
ATOM   3585  HB3 ARG 0 228      19.235  -5.313 -22.317  1.00  0.00           H  
ATOM   3586  HB2 ARG 0 228      17.623  -5.149 -21.754  1.00  0.00           H  
ATOM   3587  HG3 ARG 0 228      18.425  -5.053 -19.349  1.00  0.00           H  
ATOM   3588  HG2 ARG 0 228      19.563  -3.898 -19.867  1.00  0.00           H  
ATOM   3589  HD3 ARG 0 228      19.738  -6.841 -20.596  1.00  0.00           H  
ATOM   3590  HD2 ARG 0 228      19.941  -6.533 -18.990  1.00  0.00           H  
ATOM   3591  N   LYS 0 229      16.642  -3.537 -23.795  1.00  0.00      R00  N  
ATOM   3592  CA  LYS 0 229      16.021  -3.559 -25.112  1.00  0.00      R00  C  
ATOM   3593  C   LYS 0 229      15.839  -2.224 -25.789  1.00  0.00      R00  C  
ATOM   3594  O   LYS 0 229      15.936  -2.069 -26.998  1.00  0.00      R00  O  
ATOM   3595  CB  LYS 0 229      14.713  -4.273 -25.165  1.00  0.00      R00  C  
ATOM   3596  CG  LYS 0 229      14.597  -5.716 -24.612  1.00  0.00      R00  C  
ATOM   3597  CD  LYS 0 229      15.727  -6.673 -25.138  1.00  0.00      R00  C  
ATOM   3598  CE  LYS 0 229      15.451  -8.157 -24.716  1.00  0.00      R00  C  
ATOM   3599  NZ  LYS 0 229      16.614  -9.002 -25.061  1.00  0.00      R00  N1+
ATOM   3600  H   LYS 0 229      16.002  -3.506 -23.014  1.00  0.00      R00  H  
ATOM   3601  HZ1 LYS 0 229      17.501  -8.685 -24.696  1.00  0.00      R00  H  
ATOM   3602  HZ2 LYS 0 229      16.414  -9.962 -24.819  1.00  0.00      R00  H  
ATOM   3603  HZ3 LYS 0 229      16.659  -8.998 -26.070  1.00  0.00      R00  H  
ATOM   3604  HA  LYS 0 229      16.777  -4.072 -25.706  1.00  0.00           H  
ATOM   3605  HB3 LYS 0 229      14.456  -4.267 -26.224  1.00  0.00           H  
ATOM   3606  HB2 LYS 0 229      13.913  -3.698 -24.699  1.00  0.00           H  
ATOM   3607  HG3 LYS 0 229      13.585  -6.112 -24.697  1.00  0.00           H  
ATOM   3608  HG2 LYS 0 229      14.637  -5.596 -23.529  1.00  0.00           H  
ATOM   3609  HD3 LYS 0 229      16.741  -6.404 -24.840  1.00  0.00           H  
ATOM   3610  HD2 LYS 0 229      15.623  -6.623 -26.222  1.00  0.00           H  
ATOM   3611  HE3 LYS 0 229      14.625  -8.596 -25.275  1.00  0.00           H  
ATOM   3612  HE2 LYS 0 229      15.361  -8.230 -23.632  1.00  0.00           H  
ATOM   3613  N   LEU 0 230      15.542  -1.210 -24.986  1.00  0.00      R00  N  
ATOM   3614  CA  LEU 0 230      15.348   0.150 -25.381  1.00  0.00      R00  C  
ATOM   3615  C   LEU 0 230      16.623   0.851 -25.810  1.00  0.00      R00  C  
ATOM   3616  O   LEU 0 230      16.599   1.845 -26.583  1.00  0.00      R00  O  
ATOM   3617  CB  LEU 0 230      14.586   0.856 -24.248  1.00  0.00      R00  C  
ATOM   3618  CG  LEU 0 230      13.094   0.801 -24.432  1.00  0.00      R00  C  
ATOM   3619  CD1 LEU 0 230      12.522  -0.641 -24.163  1.00  0.00      R00  C  
ATOM   3620  CD2 LEU 0 230      12.371   1.766 -23.518  1.00  0.00      R00  C  
ATOM   3621  H   LEU 0 230      15.395  -1.537 -24.042  1.00  0.00      R00  H  
ATOM   3622  HA  LEU 0 230      14.682   0.140 -26.244  1.00  0.00           H  
ATOM   3623  HB3 LEU 0 230      14.887   1.903 -24.281  1.00  0.00           H  
ATOM   3624  HB2 LEU 0 230      14.915   0.578 -23.246  1.00  0.00           H  
ATOM   3625  HG  LEU 0 230      12.985   1.066 -25.484  1.00  0.00           H  
ATOM   3626 HD11 LEU 0 230      13.033  -1.103 -23.318  1.00  0.00           H  
ATOM   3627 HD12 LEU 0 230      11.439  -0.682 -24.046  1.00  0.00           H  
ATOM   3628 HD13 LEU 0 230      12.664  -1.377 -24.954  1.00  0.00           H  
ATOM   3629 HD21 LEU 0 230      11.316   1.881 -23.770  1.00  0.00           H  
ATOM   3630 HD22 LEU 0 230      12.472   1.506 -22.464  1.00  0.00           H  
ATOM   3631 HD23 LEU 0 230      12.809   2.756 -23.643  1.00  0.00           H  
ATOM   3632  N   LYS 0 231      17.725   0.479 -25.280  1.00  0.00      R00  N  
ATOM   3633  CA  LYS 0 231      19.024   1.061 -25.590  1.00  0.00      R00  C  
ATOM   3634  C   LYS 0 231      19.834   0.308 -26.677  1.00  0.00      R00  C  
ATOM   3635  O   LYS 0 231      20.341  -0.782 -26.398  1.00  0.00      R00  O  
ATOM   3636  CB  LYS 0 231      19.830   1.167 -24.288  1.00  0.00      R00  C  
ATOM   3637  CG  LYS 0 231      20.995   2.155 -24.398  1.00  0.00      R00  C  
ATOM   3638  CD  LYS 0 231      22.099   1.913 -23.398  1.00  0.00      R00  C  
ATOM   3639  CE  LYS 0 231      21.725   1.861 -21.940  1.00  0.00      R00  C  
ATOM   3640  NZ  LYS 0 231      22.866   1.497 -21.118  1.00  0.00      R00  N1+
ATOM   3641  H   LYS 0 231      17.653  -0.176 -24.516  1.00  0.00      R00  H  
ATOM   3642  HZ1 LYS 0 231      22.517   1.231 -20.208  1.00  0.00      R00  H  
ATOM   3643  HZ2 LYS 0 231      23.305   0.624 -21.371  1.00  0.00      R00  H  
ATOM   3644  HZ3 LYS 0 231      23.606   2.183 -21.081  1.00  0.00      R00  H  
ATOM   3645  HA  LYS 0 231      18.885   2.120 -25.806  1.00  0.00           H  
ATOM   3646  HB3 LYS 0 231      20.228   0.216 -23.934  1.00  0.00           H  
ATOM   3647  HB2 LYS 0 231      19.193   1.620 -23.529  1.00  0.00           H  
ATOM   3648  HG3 LYS 0 231      20.762   3.218 -24.336  1.00  0.00           H  
ATOM   3649  HG2 LYS 0 231      21.512   1.932 -25.332  1.00  0.00           H  
ATOM   3650  HD3 LYS 0 231      22.964   2.543 -23.603  1.00  0.00           H  
ATOM   3651  HD2 LYS 0 231      22.507   0.913 -23.548  1.00  0.00           H  
ATOM   3652  HE3 LYS 0 231      20.970   1.103 -21.732  1.00  0.00           H  
ATOM   3653  HE2 LYS 0 231      21.277   2.798 -21.610  1.00  0.00           H  
ATOM   3654  N   THR 0 232      19.867   0.868 -27.902  1.00  0.00      R00  N  
ATOM   3655  CA  THR 0 232      20.557   0.270 -29.026  1.00  0.00      R00  C  
ATOM   3656  C   THR 0 232      21.858   1.026 -29.322  1.00  0.00      R00  C  
ATOM   3657  O   THR 0 232      22.440   1.644 -28.436  1.00  0.00      R00  O  
ATOM   3658  CB  THR 0 232      19.616   0.297 -30.262  1.00  0.00      R00  C  
ATOM   3659  OG1 THR 0 232      20.183  -0.185 -31.544  1.00  0.00      R00  O  
ATOM   3660  CG2 THR 0 232      19.135   1.633 -30.676  1.00  0.00      R00  C  
ATOM   3661  H   THR 0 232      19.450   1.777 -28.039  1.00  0.00      R00  H  
ATOM   3662  HG1 THR 0 232      20.584  -1.042 -31.377  1.00  0.00      R00  H  
ATOM   3663  HA  THR 0 232      20.877  -0.741 -28.774  1.00  0.00           H  
ATOM   3664  HB  THR 0 232      18.727  -0.286 -30.022  1.00  0.00           H  
ATOM   3665 HG21 THR 0 232      18.380   1.787 -31.448  1.00  0.00           H  
ATOM   3666 HG22 THR 0 232      18.711   2.157 -29.819  1.00  0.00           H  
ATOM   3667 HG23 THR 0 232      20.004   2.206 -30.997  1.00  0.00           H  
ATOM   3668  N   VAL 0 233      22.315   1.087 -30.597  1.00  0.00      R00  N  
ATOM   3669  CA  VAL 0 233      23.466   1.911 -31.069  1.00  0.00      R00  C  
ATOM   3670  C   VAL 0 233      23.159   3.416 -30.871  1.00  0.00      R00  C  
ATOM   3671  O   VAL 0 233      22.074   3.915 -31.106  1.00  0.00      R00  O  
ATOM   3672  CB  VAL 0 233      23.829   1.700 -32.557  1.00  0.00      R00  C  
ATOM   3673  CG1 VAL 0 233      24.220   0.316 -32.889  1.00  0.00      R00  C  
ATOM   3674  CG2 VAL 0 233      22.823   2.283 -33.573  1.00  0.00      R00  C  
ATOM   3675  H   VAL 0 233      21.702   0.850 -31.364  1.00  0.00      R00  H  
ATOM   3676  HA  VAL 0 233      24.394   1.719 -30.530  1.00  0.00           H  
ATOM   3677  HB  VAL 0 233      24.754   2.264 -32.676  1.00  0.00           H  
ATOM   3678 HG11 VAL 0 233      24.550   0.302 -33.928  1.00  0.00           H  
ATOM   3679 HG12 VAL 0 233      25.083  -0.008 -32.308  1.00  0.00           H  
ATOM   3680 HG13 VAL 0 233      23.398  -0.394 -32.794  1.00  0.00           H  
ATOM   3681 HG21 VAL 0 233      21.814   1.871 -33.584  1.00  0.00           H  
ATOM   3682 HG22 VAL 0 233      22.806   3.366 -33.454  1.00  0.00           H  
ATOM   3683 HG23 VAL 0 233      23.139   2.184 -34.612  1.00  0.00           H  
ATOM   3684  N   GLY 0 234      24.161   4.041 -30.250  1.00  0.00      R00  N  
ATOM   3685  CA  GLY 0 234      24.226   5.380 -29.642  1.00  0.00      R00  C  
ATOM   3686  C   GLY 0 234      23.616   6.544 -30.513  1.00  0.00      R00  C  
ATOM   3687  O   GLY 0 234      22.751   7.186 -29.968  1.00  0.00      R00  O  
ATOM   3688  H   GLY 0 234      25.019   3.510 -30.203  1.00  0.00      R00  H  
ATOM   3689  HA3 GLY 0 234      25.233   5.633 -29.309  1.00  0.00           H  
ATOM   3690  HA2 GLY 0 234      23.459   5.340 -28.868  1.00  0.00           H  
ATOM   3691  N   PRO 0 235      23.903   6.672 -31.811  1.00  0.00      R00  N  
ATOM   3692  CA  PRO 0 235      23.108   7.560 -32.714  1.00  0.00      R00  C  
ATOM   3693  C   PRO 0 235      21.585   7.520 -32.712  1.00  0.00      R00  C  
ATOM   3694  O   PRO 0 235      21.006   8.673 -32.713  1.00  0.00      R00  O  
ATOM   3695  CD  PRO 0 235      25.105   6.132 -32.387  1.00  0.00      R00  C  
ATOM   3696  CB  PRO 0 235      23.803   7.278 -34.100  1.00  0.00      R00  C  
ATOM   3697  CG  PRO 0 235      25.270   6.839 -33.826  1.00  0.00      R00  C  
ATOM   3698  HD2 PRO 0 235      25.101   5.045 -32.456  1.00  0.00           H  
ATOM   3699  HD3 PRO 0 235      25.947   6.372 -31.738  1.00  0.00           H  
ATOM   3700  HA  PRO 0 235      23.455   8.538 -32.381  1.00  0.00           H  
ATOM   3701  HB3 PRO 0 235      23.767   8.199 -34.683  1.00  0.00           H  
ATOM   3702  HB2 PRO 0 235      23.343   6.478 -34.680  1.00  0.00           H  
ATOM   3703  HG2 PRO 0 235      25.811   6.326 -34.620  1.00  0.00           H  
ATOM   3704  HG3 PRO 0 235      25.944   7.694 -33.860  1.00  0.00           H  
ATOM   3705  N   LYS 0 236      20.991   6.350 -32.805  1.00  0.00      R00  N  
ATOM   3706  CA  LYS 0 236      19.495   6.258 -32.719  1.00  0.00      R00  C  
ATOM   3707  C   LYS 0 236      18.933   6.751 -31.359  1.00  0.00      R00  C  
ATOM   3708  O   LYS 0 236      17.903   7.442 -31.364  1.00  0.00      R00  O  
ATOM   3709  CB  LYS 0 236      19.039   4.848 -33.193  1.00  0.00      R00  C  
ATOM   3710  CG  LYS 0 236      18.873   4.608 -34.694  1.00  0.00      R00  C  
ATOM   3711  CD  LYS 0 236      20.279   4.598 -35.460  1.00  0.00      R00  C  
ATOM   3712  CE  LYS 0 236      20.112   4.396 -36.953  1.00  0.00      R00  C  
ATOM   3713  NZ  LYS 0 236      21.404   4.309 -37.621  1.00  0.00      R00  N1+
ATOM   3714  H   LYS 0 236      21.601   5.551 -32.905  1.00  0.00      R00  H  
ATOM   3715  HZ1 LYS 0 236      21.917   5.177 -37.564  1.00  0.00      R00  H  
ATOM   3716  HZ2 LYS 0 236      22.067   3.645 -37.246  1.00  0.00      R00  H  
ATOM   3717  HZ3 LYS 0 236      21.387   4.093 -38.607  1.00  0.00      R00  H  
ATOM   3718  HA  LYS 0 236      19.033   7.031 -33.334  1.00  0.00           H  
ATOM   3719  HB3 LYS 0 236      18.008   4.660 -32.893  1.00  0.00           H  
ATOM   3720  HB2 LYS 0 236      19.728   4.093 -32.815  1.00  0.00           H  
ATOM   3721  HG3 LYS 0 236      18.276   5.363 -35.204  1.00  0.00           H  
ATOM   3722  HG2 LYS 0 236      18.261   3.720 -34.852  1.00  0.00           H  
ATOM   3723  HD3 LYS 0 236      20.939   3.886 -34.965  1.00  0.00           H  
ATOM   3724  HD2 LYS 0 236      20.646   5.621 -35.378  1.00  0.00           H  
ATOM   3725  HE3 LYS 0 236      19.524   5.157 -37.467  1.00  0.00           H  
ATOM   3726  HE2 LYS 0 236      19.564   3.458 -37.038  1.00  0.00           H  
ATOM   3727  N   ASN 0 237      19.642   6.462 -30.251  1.00  0.00      R00  N  
ATOM   3728  CA  ASN 0 237      19.370   6.817 -28.831  1.00  0.00      R00  C  
ATOM   3729  C   ASN 0 237      19.322   8.330 -28.545  1.00  0.00      R00  C  
ATOM   3730  O   ASN 0 237      18.897   8.769 -27.449  1.00  0.00      R00  O  
ATOM   3731  CB  ASN 0 237      20.363   6.083 -27.821  1.00  0.00      R00  C  
ATOM   3732  CG  ASN 0 237      20.395   4.612 -27.812  1.00  0.00      R00  C  
ATOM   3733  OD1 ASN 0 237      19.395   3.953 -28.183  1.00  0.00      R00  O  
ATOM   3734  ND2 ASN 0 237      21.475   3.986 -27.361  1.00  0.00      R00  N  
ATOM   3735  H   ASN 0 237      20.539   6.006 -30.343  1.00  0.00      R00  H  
ATOM   3736 HD21 ASN 0 237      21.474   2.977 -27.342  1.00  0.00      R00  H  
ATOM   3737 HD22 ASN 0 237      22.250   4.519 -26.993  1.00  0.00      R00  H  
ATOM   3738  HA  ASN 0 237      18.352   6.468 -28.657  1.00  0.00           H  
ATOM   3739  HB3 ASN 0 237      20.076   6.293 -26.790  1.00  0.00           H  
ATOM   3740  HB2 ASN 0 237      21.340   6.485 -28.088  1.00  0.00           H  
ATOM   3741  N   LYS 0 238      19.764   9.164 -29.542  1.00  0.00      R00  N  
ATOM   3742  CA  LYS 0 238      19.705  10.615 -29.624  1.00  0.00      R00  C  
ATOM   3743  C   LYS 0 238      18.266  11.168 -30.041  1.00  0.00      R00  C  
ATOM   3744  O   LYS 0 238      18.021  12.395 -29.952  1.00  0.00      R00  O  
ATOM   3745  CB  LYS 0 238      20.761  11.156 -30.589  1.00  0.00      R00  C  
ATOM   3746  CG  LYS 0 238      22.146  10.674 -30.297  1.00  0.00      R00  C  
ATOM   3747  CD  LYS 0 238      23.266  11.364 -31.144  1.00  0.00      R00  C  
ATOM   3748  CE  LYS 0 238      24.726  10.809 -30.853  1.00  0.00      R00  C  
ATOM   3749  NZ  LYS 0 238      25.667  11.572 -31.658  1.00  0.00      R00  N1+
ATOM   3750  H   LYS 0 238      20.200   8.610 -30.265  1.00  0.00      R00  H  
ATOM   3751  HZ1 LYS 0 238      25.338  11.585 -32.613  1.00  0.00      R00  H  
ATOM   3752  HZ2 LYS 0 238      25.762  12.538 -31.378  1.00  0.00      R00  H  
ATOM   3753  HZ3 LYS 0 238      26.534  11.053 -31.652  1.00  0.00      R00  H  
ATOM   3754  HA  LYS 0 238      19.946  10.979 -28.625  1.00  0.00           H  
ATOM   3755  HB3 LYS 0 238      20.868  12.232 -30.450  1.00  0.00           H  
ATOM   3756  HB2 LYS 0 238      20.426  10.929 -31.601  1.00  0.00           H  
ATOM   3757  HG3 LYS 0 238      22.243   9.616 -30.543  1.00  0.00           H  
ATOM   3758  HG2 LYS 0 238      22.419  10.743 -29.244  1.00  0.00           H  
ATOM   3759  HD3 LYS 0 238      23.277  12.361 -30.704  1.00  0.00           H  
ATOM   3760  HD2 LYS 0 238      22.998  11.363 -32.200  1.00  0.00           H  
ATOM   3761  HE3 LYS 0 238      24.949   9.754 -31.012  1.00  0.00           H  
ATOM   3762  HE2 LYS 0 238      24.904  10.998 -29.794  1.00  0.00           H  
ATOM   3763  N   SER 0 239      17.341  10.328 -30.587  1.00  0.00      R00  N  
ATOM   3764  CA  SER 0 239      16.034  10.778 -30.996  1.00  0.00      R00  C  
ATOM   3765  C   SER 0 239      15.187  11.145 -29.739  1.00  0.00      R00  C  
ATOM   3766  O   SER 0 239      15.256  10.493 -28.705  1.00  0.00      R00  O  
ATOM   3767  CB  SER 0 239      15.452   9.839 -32.088  1.00  0.00      R00  C  
ATOM   3768  OG  SER 0 239      14.018   9.959 -32.132  1.00  0.00      R00  O  
ATOM   3769  H   SER 0 239      17.583   9.370 -30.796  1.00  0.00      R00  H  
ATOM   3770  HG  SER 0 239      13.832  10.805 -32.546  1.00  0.00      R00  H  
ATOM   3771  HA  SER 0 239      16.108  11.757 -31.470  1.00  0.00           H  
ATOM   3772  HB3 SER 0 239      15.695   8.807 -31.838  1.00  0.00           H  
ATOM   3773  HB2 SER 0 239      15.949   9.981 -33.047  1.00  0.00           H  
ATOM   3774  N   LYS 0 240      14.368  12.208 -29.871  1.00  0.00      R00  N  
ATOM   3775  CA  LYS 0 240      13.386  12.580 -28.836  1.00  0.00      R00  C  
ATOM   3776  C   LYS 0 240      12.256  11.542 -28.646  1.00  0.00      R00  C  
ATOM   3777  O   LYS 0 240      11.664  11.614 -27.582  1.00  0.00      R00  O  
ATOM   3778  CB  LYS 0 240      13.042  14.117 -29.029  1.00  0.00      R00  C  
ATOM   3779  CG  LYS 0 240      12.547  14.570 -30.377  1.00  0.00      R00  C  
ATOM   3780  CD  LYS 0 240      11.190  14.096 -30.863  1.00  0.00      R00  C  
ATOM   3781  CE  LYS 0 240      10.010  14.598 -30.016  1.00  0.00      R00  C  
ATOM   3782  NZ  LYS 0 240       8.679  14.454 -30.650  1.00  0.00      R00  N1+
ATOM   3783  H   LYS 0 240      14.204  12.684 -30.747  1.00  0.00      R00  H  
ATOM   3784  HZ1 LYS 0 240       8.473  13.507 -30.934  1.00  0.00      R00  H  
ATOM   3785  HZ2 LYS 0 240       7.859  14.690 -30.111  1.00  0.00      R00  H  
ATOM   3786  HZ3 LYS 0 240       8.631  15.003 -31.497  1.00  0.00      R00  H  
ATOM   3787  HA  LYS 0 240      13.953  12.514 -27.907  1.00  0.00           H  
ATOM   3788  HB3 LYS 0 240      14.014  14.559 -28.811  1.00  0.00           H  
ATOM   3789  HB2 LYS 0 240      12.386  14.534 -28.265  1.00  0.00           H  
ATOM   3790  HG3 LYS 0 240      13.263  14.248 -31.133  1.00  0.00           H  
ATOM   3791  HG2 LYS 0 240      12.530  15.639 -30.588  1.00  0.00           H  
ATOM   3792  HD3 LYS 0 240      11.284  13.011 -30.894  1.00  0.00           H  
ATOM   3793  HD2 LYS 0 240      10.984  14.288 -31.916  1.00  0.00           H  
ATOM   3794  HE3 LYS 0 240      10.052  15.670 -29.821  1.00  0.00           H  
ATOM   3795  HE2 LYS 0 240       9.883  14.110 -29.050  1.00  0.00           H  
ATOM   3796  N   GLU 0 241      12.024  10.653 -29.616  1.00  0.00      R00  N  
ATOM   3797  CA  GLU 0 241      11.199   9.461 -29.440  1.00  0.00      R00  C  
ATOM   3798  C   GLU 0 241      11.794   8.341 -28.576  1.00  0.00      R00  C  
ATOM   3799  O   GLU 0 241      11.054   7.747 -27.717  1.00  0.00      R00  O  
ATOM   3800  CB  GLU 0 241      10.801   8.842 -30.798  1.00  0.00      R00  C  
ATOM   3801  CG  GLU 0 241      10.300   9.924 -31.914  1.00  0.00      R00  C  
ATOM   3802  CD  GLU 0 241       9.081  10.714 -31.474  1.00  0.00      R00  C  
ATOM   3803  OE1 GLU 0 241       9.199  11.721 -30.761  1.00  0.00      R00  O  
ATOM   3804  OE2 GLU 0 241       7.967  10.120 -31.654  1.00  0.00      R00  O1-
ATOM   3805  H   GLU 0 241      12.503  10.741 -30.501  1.00  0.00      R00  H  
ATOM   3806  HA  GLU 0 241      10.397   9.754 -28.762  1.00  0.00           H  
ATOM   3807  HB3 GLU 0 241       9.978   8.136 -30.683  1.00  0.00           H  
ATOM   3808  HB2 GLU 0 241      11.646   8.279 -31.193  1.00  0.00           H  
ATOM   3809  HG3 GLU 0 241       9.990   9.330 -32.773  1.00  0.00           H  
ATOM   3810  HG2 GLU 0 241      11.084  10.667 -32.063  1.00  0.00           H  
ATOM   3811  N   LYS 0 242      13.080   8.081 -28.780  1.00  0.00      R00  N  
ATOM   3812  CA  LYS 0 242      13.913   7.123 -28.029  1.00  0.00      R00  C  
ATOM   3813  C   LYS 0 242      14.120   7.602 -26.561  1.00  0.00      R00  C  
ATOM   3814  O   LYS 0 242      13.924   6.790 -25.641  1.00  0.00      R00  O  
ATOM   3815  CB  LYS 0 242      15.254   6.744 -28.752  1.00  0.00      R00  C  
ATOM   3816  CG  LYS 0 242      15.194   6.295 -30.253  1.00  0.00      R00  C  
ATOM   3817  CD  LYS 0 242      14.513   4.922 -30.460  1.00  0.00      R00  C  
ATOM   3818  CE  LYS 0 242      15.153   4.279 -31.706  1.00  0.00      R00  C  
ATOM   3819  NZ  LYS 0 242      14.576   3.013 -31.877  1.00  0.00      R00  N1+
ATOM   3820  H   LYS 0 242      13.550   8.736 -29.390  1.00  0.00      R00  H  
ATOM   3821  HZ1 LYS 0 242      15.159   2.442 -32.472  1.00  0.00      R00  H  
ATOM   3822  HZ2 LYS 0 242      14.516   2.572 -30.971  1.00  0.00      R00  H  
ATOM   3823  HZ3 LYS 0 242      13.635   3.103 -32.234  1.00  0.00      R00  H  
ATOM   3824  HA  LYS 0 242      13.331   6.203 -27.988  1.00  0.00           H  
ATOM   3825  HB3 LYS 0 242      15.801   6.043 -28.122  1.00  0.00           H  
ATOM   3826  HB2 LYS 0 242      15.856   7.650 -28.823  1.00  0.00           H  
ATOM   3827  HG3 LYS 0 242      16.204   6.152 -30.635  1.00  0.00           H  
ATOM   3828  HG2 LYS 0 242      14.774   7.001 -30.969  1.00  0.00           H  
ATOM   3829  HD3 LYS 0 242      13.424   4.924 -30.409  1.00  0.00           H  
ATOM   3830  HD2 LYS 0 242      14.790   4.319 -29.595  1.00  0.00           H  
ATOM   3831  HE3 LYS 0 242      16.211   4.133 -31.491  1.00  0.00           H  
ATOM   3832  HE2 LYS 0 242      15.022   4.776 -32.667  1.00  0.00           H  
ATOM   3833  N   LYS 0 243      14.561   8.849 -26.443  1.00  0.00      R00  N  
ATOM   3834  CA  LYS 0 243      14.708   9.511 -25.147  1.00  0.00      R00  C  
ATOM   3835  C   LYS 0 243      13.325   9.582 -24.324  1.00  0.00      R00  C  
ATOM   3836  O   LYS 0 243      13.422   9.477 -23.092  1.00  0.00      R00  O  
ATOM   3837  CB  LYS 0 243      15.389  10.894 -25.323  1.00  0.00      R00  C  
ATOM   3838  CG  LYS 0 243      16.877  10.801 -25.630  1.00  0.00      R00  C  
ATOM   3839  CD  LYS 0 243      17.362  11.917 -26.498  1.00  0.00      R00  C  
ATOM   3840  CE  LYS 0 243      17.436  13.228 -25.717  1.00  0.00      R00  C  
ATOM   3841  NZ  LYS 0 243      18.158  14.235 -26.441  1.00  0.00      R00  N1+
ATOM   3842  H   LYS 0 243      14.812   9.349 -27.283  1.00  0.00      R00  H  
ATOM   3843  HZ1 LYS 0 243      19.132  13.967 -26.456  1.00  0.00      R00  H  
ATOM   3844  HZ2 LYS 0 243      17.768  14.368 -27.363  1.00  0.00      R00  H  
ATOM   3845  HZ3 LYS 0 243      18.058  15.128 -25.978  1.00  0.00      R00  H  
ATOM   3846  HA  LYS 0 243      15.384   8.873 -24.578  1.00  0.00           H  
ATOM   3847  HB3 LYS 0 243      15.205  11.381 -24.366  1.00  0.00           H  
ATOM   3848  HB2 LYS 0 243      14.849  11.511 -26.042  1.00  0.00           H  
ATOM   3849  HG3 LYS 0 243      17.095   9.864 -26.143  1.00  0.00           H  
ATOM   3850  HG2 LYS 0 243      17.494  10.718 -24.735  1.00  0.00           H  
ATOM   3851  HD3 LYS 0 243      16.668  12.051 -27.328  1.00  0.00           H  
ATOM   3852  HD2 LYS 0 243      18.231  11.542 -27.038  1.00  0.00           H  
ATOM   3853  HE3 LYS 0 243      17.934  13.161 -24.750  1.00  0.00           H  
ATOM   3854  HE2 LYS 0 243      16.433  13.577 -25.468  1.00  0.00           H  
ATOM   3855  N   ARG 0 244      12.163   9.741 -25.000  1.00  0.00      R00  N  
ATOM   3856  CA  ARG 0 244      10.844   9.712 -24.364  1.00  0.00      R00  C  
ATOM   3857  C   ARG 0 244      10.551   8.374 -23.779  1.00  0.00      R00  C  
ATOM   3858  O   ARG 0 244      10.042   8.344 -22.710  1.00  0.00      R00  O  
ATOM   3859  CB  ARG 0 244       9.760  10.176 -25.328  1.00  0.00      R00  C  
ATOM   3860  CG  ARG 0 244       8.434  10.333 -24.601  1.00  0.00      R00  C  
ATOM   3861  CD  ARG 0 244       7.343  10.975 -25.476  1.00  0.00      R00  C  
ATOM   3862  NE  ARG 0 244       7.118  10.298 -26.790  1.00  0.00      R00  N  
ATOM   3863  CZ  ARG 0 244       7.550  10.709 -28.003  1.00  0.00      R00  C  
ATOM   3864  NH1 ARG 0 244       7.048  10.070 -29.083  1.00  0.00      R00  N  
ATOM   3865  NH2 ARG 0 244       8.413  11.694 -28.140  1.00  0.00      R00  N1+
ATOM   3866  H   ARG 0 244      12.147  10.020 -25.971  1.00  0.00      R00  H  
ATOM   3867  HE  ARG 0 244       6.479   9.517 -26.741  1.00  0.00      R00  H  
ATOM   3868 HH11 ARG 0 244       7.224  10.324 -30.045  1.00  0.00      R00  H  
ATOM   3869 HH12 ARG 0 244       6.418   9.287 -28.978  1.00  0.00      R00  H  
ATOM   3870 HH21 ARG 0 244       8.797  11.917 -29.047  1.00  0.00      R00  H  
ATOM   3871 HH22 ARG 0 244       8.798  12.273 -27.408  1.00  0.00      R00  H  
ATOM   3872  HA  ARG 0 244      10.934  10.431 -23.550  1.00  0.00           H  
ATOM   3873  HB3 ARG 0 244       9.736   9.421 -26.114  1.00  0.00           H  
ATOM   3874  HB2 ARG 0 244       9.938  11.186 -25.697  1.00  0.00           H  
ATOM   3875  HG3 ARG 0 244       8.458  11.125 -23.853  1.00  0.00           H  
ATOM   3876  HG2 ARG 0 244       7.940   9.531 -24.053  1.00  0.00           H  
ATOM   3877  HD3 ARG 0 244       7.408  12.044 -25.678  1.00  0.00           H  
ATOM   3878  HD2 ARG 0 244       6.456  10.729 -24.893  1.00  0.00           H  
ATOM   3879  N   SER 0 245      10.836   7.360 -24.590  1.00  0.00      R00  N  
ATOM   3880  CA  SER 0 245      10.580   5.969 -24.301  1.00  0.00      R00  C  
ATOM   3881  C   SER 0 245      11.327   5.574 -22.974  1.00  0.00      R00  C  
ATOM   3882  O   SER 0 245      10.699   5.077 -22.018  1.00  0.00      R00  O  
ATOM   3883  CB  SER 0 245      11.148   5.097 -25.444  1.00  0.00      R00  C  
ATOM   3884  OG  SER 0 245      10.227   5.200 -26.502  1.00  0.00      R00  O  
ATOM   3885  H   SER 0 245      11.087   7.474 -25.562  1.00  0.00      R00  H  
ATOM   3886  HG  SER 0 245       9.842   4.324 -26.582  1.00  0.00      R00  H  
ATOM   3887  HA  SER 0 245       9.526   5.765 -24.114  1.00  0.00           H  
ATOM   3888  HB3 SER 0 245      11.061   4.038 -25.199  1.00  0.00           H  
ATOM   3889  HB2 SER 0 245      12.177   5.229 -25.777  1.00  0.00           H  
ATOM   3890  N   HIS 0 246      12.588   5.931 -22.885  1.00  0.00      R00  N  
ATOM   3891  CA  HIS 0 246      13.329   5.912 -21.619  1.00  0.00      R00  C  
ATOM   3892  C   HIS 0 246      12.602   6.620 -20.422  1.00  0.00      R00  C  
ATOM   3893  O   HIS 0 246      12.485   6.016 -19.356  1.00  0.00      R00  O  
ATOM   3894  CB  HIS 0 246      14.722   6.446 -21.791  1.00  0.00      R00  C  
ATOM   3895  CG  HIS 0 246      15.757   5.344 -21.823  1.00  0.00      R00  C  
ATOM   3896  ND1 HIS 0 246      15.768   4.360 -22.795  1.00  0.00      R00  N  
ATOM   3897  CD2 HIS 0 246      16.787   5.023 -20.996  1.00  0.00      R00  C  
ATOM   3898  NE2 HIS 0 246      17.459   3.874 -21.410  1.00  0.00      R00  N  
ATOM   3899  CE1 HIS 0 246      16.842   3.567 -22.537  1.00  0.00      R00  C  
ATOM   3900  H   HIS 0 246      13.096   6.279 -23.686  1.00  0.00      R00  H  
ATOM   3901  HD1 HIS 0 246      15.229   4.265 -23.644  1.00  0.00      R00  H  
ATOM   3902  HA  HIS 0 246      13.482   4.872 -21.328  1.00  0.00           H  
ATOM   3903  HB3 HIS 0 246      14.982   7.049 -20.921  1.00  0.00           H  
ATOM   3904  HB2 HIS 0 246      14.731   7.096 -22.666  1.00  0.00           H  
ATOM   3905  HD2 HIS 0 246      17.018   5.569 -20.093  1.00  0.00           H  
ATOM   3906  HE1 HIS 0 246      17.108   2.711 -23.140  1.00  0.00           H  
ATOM   3907  N   ARG 0 247      12.186   7.888 -20.637  1.00  0.00      R00  N  
ATOM   3908  CA  ARG 0 247      11.561   8.786 -19.654  1.00  0.00      R00  C  
ATOM   3909  C   ARG 0 247      10.246   8.203 -19.187  1.00  0.00      R00  C  
ATOM   3910  O   ARG 0 247       9.953   8.247 -17.988  1.00  0.00      R00  O  
ATOM   3911  CB  ARG 0 247      11.520  10.182 -20.241  1.00  0.00      R00  C  
ATOM   3912  CG  ARG 0 247      10.505  11.098 -19.556  1.00  0.00      R00  C  
ATOM   3913  CD  ARG 0 247      10.499  12.503 -20.208  1.00  0.00      R00  C  
ATOM   3914  NE  ARG 0 247      11.762  13.234 -20.046  1.00  0.00      R00  N  
ATOM   3915  CZ  ARG 0 247      12.283  13.731 -18.946  1.00  0.00      R00  C  
ATOM   3916  NH1 ARG 0 247      11.688  13.759 -17.720  1.00  0.00      R00  N  
ATOM   3917  NH2 ARG 0 247      13.477  14.375 -19.123  1.00  0.00      R00  N1+
ATOM   3918  H   ARG 0 247      12.095   8.325 -21.543  1.00  0.00      R00  H  
ATOM   3919  HE  ARG 0 247      12.269  13.101 -20.910  1.00  0.00      R00  H  
ATOM   3920 HH11 ARG 0 247      12.116  14.124 -16.881  1.00  0.00      R00  H  
ATOM   3921 HH12 ARG 0 247      10.779  13.351 -17.556  1.00  0.00      R00  H  
ATOM   3922 HH21 ARG 0 247      14.115  14.492 -18.349  1.00  0.00      R00  H  
ATOM   3923 HH22 ARG 0 247      13.879  14.388 -20.049  1.00  0.00      R00  H  
ATOM   3924  HA  ARG 0 247      12.340   8.721 -18.895  1.00  0.00           H  
ATOM   3925  HB3 ARG 0 247      11.189  10.043 -21.270  1.00  0.00           H  
ATOM   3926  HB2 ARG 0 247      12.517  10.615 -20.330  1.00  0.00           H  
ATOM   3927  HG3 ARG 0 247      10.848  11.275 -18.537  1.00  0.00           H  
ATOM   3928  HG2 ARG 0 247       9.487  10.716 -19.474  1.00  0.00           H  
ATOM   3929  HD3 ARG 0 247       9.740  13.074 -19.673  1.00  0.00           H  
ATOM   3930  HD2 ARG 0 247      10.204  12.451 -21.256  1.00  0.00           H  
ATOM   3931  N   LYS 0 248       9.461   7.572 -20.093  1.00  0.00      R00  N  
ATOM   3932  CA  LYS 0 248       8.188   6.820 -19.816  1.00  0.00      R00  C  
ATOM   3933  C   LYS 0 248       8.369   5.762 -18.840  1.00  0.00      R00  C  
ATOM   3934  O   LYS 0 248       7.628   5.782 -17.852  1.00  0.00      R00  O  
ATOM   3935  CB  LYS 0 248       7.577   6.331 -21.182  1.00  0.00      R00  C  
ATOM   3936  CG  LYS 0 248       6.210   5.564 -21.196  1.00  0.00      R00  C  
ATOM   3937  CD  LYS 0 248       5.957   4.667 -22.393  1.00  0.00      R00  C  
ATOM   3938  CE  LYS 0 248       5.171   3.499 -22.065  1.00  0.00      R00  C  
ATOM   3939  NZ  LYS 0 248       5.200   2.442 -23.115  1.00  0.00      R00  N1+
ATOM   3940  H   LYS 0 248       9.934   7.439 -20.976  1.00  0.00      R00  H  
ATOM   3941  HZ1 LYS 0 248       4.410   1.847 -22.912  1.00  0.00      R00  H  
ATOM   3942  HZ2 LYS 0 248       5.053   2.952 -23.974  1.00  0.00      R00  H  
ATOM   3943  HZ3 LYS 0 248       5.985   1.837 -23.312  1.00  0.00      R00  H  
ATOM   3944  HA  LYS 0 248       7.467   7.541 -19.429  1.00  0.00           H  
ATOM   3945  HB3 LYS 0 248       8.293   5.788 -21.799  1.00  0.00           H  
ATOM   3946  HB2 LYS 0 248       7.438   7.164 -21.871  1.00  0.00           H  
ATOM   3947  HG3 LYS 0 248       5.353   6.204 -20.987  1.00  0.00           H  
ATOM   3948  HG2 LYS 0 248       6.335   4.882 -20.354  1.00  0.00           H  
ATOM   3949  HD3 LYS 0 248       6.865   4.358 -22.910  1.00  0.00           H  
ATOM   3950  HD2 LYS 0 248       5.335   5.268 -23.057  1.00  0.00           H  
ATOM   3951  HE3 LYS 0 248       4.154   3.798 -21.813  1.00  0.00           H  
ATOM   3952  HE2 LYS 0 248       5.702   2.887 -21.336  1.00  0.00           H  
ATOM   3953  N   VAL 0 249       9.433   4.928 -19.101  1.00  0.00      R00  N  
ATOM   3954  CA  VAL 0 249       9.910   3.922 -18.171  1.00  0.00      R00  C  
ATOM   3955  C   VAL 0 249      10.466   4.450 -16.769  1.00  0.00      R00  C  
ATOM   3956  O   VAL 0 249      10.327   3.790 -15.745  1.00  0.00      R00  O  
ATOM   3957  CB  VAL 0 249      10.983   2.910 -18.828  1.00  0.00      R00  C  
ATOM   3958  CG1 VAL 0 249      11.787   1.934 -17.927  1.00  0.00      R00  C  
ATOM   3959  CG2 VAL 0 249      10.412   2.096 -19.998  1.00  0.00      R00  C  
ATOM   3960  H   VAL 0 249      10.051   4.994 -19.897  1.00  0.00      R00  H  
ATOM   3961  HA  VAL 0 249       9.087   3.223 -18.022  1.00  0.00           H  
ATOM   3962  HB  VAL 0 249      11.711   3.551 -19.326  1.00  0.00           H  
ATOM   3963 HG11 VAL 0 249      11.222   1.484 -17.110  1.00  0.00           H  
ATOM   3964 HG12 VAL 0 249      12.118   1.060 -18.488  1.00  0.00           H  
ATOM   3965 HG13 VAL 0 249      12.593   2.461 -17.417  1.00  0.00           H  
ATOM   3966 HG21 VAL 0 249       9.598   1.408 -19.770  1.00  0.00           H  
ATOM   3967 HG22 VAL 0 249      10.065   2.817 -20.739  1.00  0.00           H  
ATOM   3968 HG23 VAL 0 249      11.247   1.579 -20.470  1.00  0.00           H  
ATOM   3969  N   THR 0 250      11.023   5.650 -16.744  1.00  0.00      R00  N  
ATOM   3970  CA  THR 0 250      11.447   6.343 -15.528  1.00  0.00      R00  C  
ATOM   3971  C   THR 0 250      10.289   6.972 -14.718  1.00  0.00      R00  C  
ATOM   3972  O   THR 0 250      10.225   6.762 -13.479  1.00  0.00      R00  O  
ATOM   3973  CB  THR 0 250      12.599   7.323 -15.879  1.00  0.00      R00  C  
ATOM   3974  OG1 THR 0 250      13.516   6.752 -16.888  1.00  0.00      R00  O  
ATOM   3975  CG2 THR 0 250      13.416   7.886 -14.722  1.00  0.00      R00  C  
ATOM   3976  H   THR 0 250      10.936   6.236 -17.562  1.00  0.00      R00  H  
ATOM   3977  HG1 THR 0 250      12.966   6.322 -17.546  1.00  0.00      R00  H  
ATOM   3978  HA  THR 0 250      11.868   5.604 -14.846  1.00  0.00           H  
ATOM   3979  HB  THR 0 250      12.154   8.215 -16.319  1.00  0.00           H  
ATOM   3980 HG21 THR 0 250      13.990   7.110 -14.214  1.00  0.00           H  
ATOM   3981 HG22 THR 0 250      14.171   8.595 -15.060  1.00  0.00           H  
ATOM   3982 HG23 THR 0 250      12.784   8.222 -13.901  1.00  0.00           H  
ATOM   3983  N   LYS 0 251       9.291   7.519 -15.420  1.00  0.00      R00  N  
ATOM   3984  CA  LYS 0 251       8.043   8.012 -14.825  1.00  0.00      R00  C  
ATOM   3985  C   LYS 0 251       7.175   6.851 -14.108  1.00  0.00      R00  C  
ATOM   3986  O   LYS 0 251       6.702   7.041 -12.970  1.00  0.00      R00  O  
ATOM   3987  CB  LYS 0 251       7.147   8.787 -15.778  1.00  0.00      R00  C  
ATOM   3988  CG  LYS 0 251       5.768   9.255 -15.311  1.00  0.00      R00  C  
ATOM   3989  CD  LYS 0 251       4.906  10.105 -16.304  1.00  0.00      R00  C  
ATOM   3990  CE  LYS 0 251       3.680  10.874 -15.789  1.00  0.00      R00  C  
ATOM   3991  NZ  LYS 0 251       3.337  11.994 -16.693  1.00  0.00      R00  N1+
ATOM   3992  H   LYS 0 251       9.411   7.603 -16.419  1.00  0.00      R00  H  
ATOM   3993  HZ1 LYS 0 251       3.252  11.642 -17.636  1.00  0.00      R00  H  
ATOM   3994  HZ2 LYS 0 251       2.381  12.312 -16.623  1.00  0.00      R00  H  
ATOM   3995  HZ3 LYS 0 251       3.880  12.819 -16.482  1.00  0.00      R00  H  
ATOM   3996  HA  LYS 0 251       8.371   8.795 -14.141  1.00  0.00           H  
ATOM   3997  HB3 LYS 0 251       7.077   8.314 -16.757  1.00  0.00           H  
ATOM   3998  HB2 LYS 0 251       7.695   9.672 -16.102  1.00  0.00           H  
ATOM   3999  HG3 LYS 0 251       5.918   9.825 -14.394  1.00  0.00           H  
ATOM   4000  HG2 LYS 0 251       5.127   8.396 -15.116  1.00  0.00           H  
ATOM   4001  HD3 LYS 0 251       4.456   9.380 -16.982  1.00  0.00           H  
ATOM   4002  HD2 LYS 0 251       5.702  10.689 -16.765  1.00  0.00           H  
ATOM   4003  HE3 LYS 0 251       3.846  11.203 -14.763  1.00  0.00           H  
ATOM   4004  HE2 LYS 0 251       2.833  10.189 -15.741  1.00  0.00           H  
ATOM   4005  N   LEU 0 252       7.071   5.743 -14.822  1.00  0.00      R00  N  
ATOM   4006  CA  LEU 0 252       6.394   4.528 -14.439  1.00  0.00      R00  C  
ATOM   4007  C   LEU 0 252       6.969   3.977 -13.144  1.00  0.00      R00  C  
ATOM   4008  O   LEU 0 252       6.217   3.808 -12.237  1.00  0.00      R00  O  
ATOM   4009  CB  LEU 0 252       6.615   3.467 -15.589  1.00  0.00      R00  C  
ATOM   4010  CG  LEU 0 252       5.528   3.420 -16.664  1.00  0.00      R00  C  
ATOM   4011  CD1 LEU 0 252       5.848   2.326 -17.735  1.00  0.00      R00  C  
ATOM   4012  CD2 LEU 0 252       4.110   3.223 -15.998  1.00  0.00      R00  C  
ATOM   4013  H   LEU 0 252       7.481   5.867 -15.737  1.00  0.00      R00  H  
ATOM   4014  HA  LEU 0 252       5.342   4.772 -14.291  1.00  0.00           H  
ATOM   4015  HB3 LEU 0 252       6.442   2.540 -15.042  1.00  0.00           H  
ATOM   4016  HB2 LEU 0 252       7.616   3.434 -16.019  1.00  0.00           H  
ATOM   4017  HG  LEU 0 252       5.496   4.384 -17.172  1.00  0.00           H  
ATOM   4018 HD11 LEU 0 252       4.968   1.853 -18.171  1.00  0.00           H  
ATOM   4019 HD12 LEU 0 252       6.396   2.781 -18.560  1.00  0.00           H  
ATOM   4020 HD13 LEU 0 252       6.523   1.554 -17.365  1.00  0.00           H  
ATOM   4021 HD21 LEU 0 252       3.624   2.287 -16.271  1.00  0.00           H  
ATOM   4022 HD22 LEU 0 252       4.119   3.255 -14.908  1.00  0.00           H  
ATOM   4023 HD23 LEU 0 252       3.416   4.017 -16.274  1.00  0.00           H  
ATOM   4024  N   VAL 0 253       8.282   3.724 -13.071  1.00  0.00      R00  N  
ATOM   4025  CA  VAL 0 253       9.050   3.136 -11.890  1.00  0.00      R00  C  
ATOM   4026  C   VAL 0 253       9.057   4.080 -10.667  1.00  0.00      R00  C  
ATOM   4027  O   VAL 0 253       8.820   3.534  -9.650  1.00  0.00      R00  O  
ATOM   4028  CB  VAL 0 253      10.464   2.636 -12.260  1.00  0.00      R00  C  
ATOM   4029  CG1 VAL 0 253      11.418   3.744 -12.346  1.00  0.00      R00  C  
ATOM   4030  CG2 VAL 0 253      10.944   1.455 -11.326  1.00  0.00      R00  C  
ATOM   4031  H   VAL 0 253       8.756   3.881 -13.949  1.00  0.00      R00  H  
ATOM   4032  HA  VAL 0 253       8.464   2.298 -11.512  1.00  0.00           H  
ATOM   4033  HB  VAL 0 253      10.322   2.177 -13.239  1.00  0.00           H  
ATOM   4034 HG11 VAL 0 253      11.041   4.657 -12.807  1.00  0.00           H  
ATOM   4035 HG12 VAL 0 253      11.789   4.066 -11.373  1.00  0.00           H  
ATOM   4036 HG13 VAL 0 253      12.240   3.291 -12.900  1.00  0.00           H  
ATOM   4037 HG21 VAL 0 253      11.319   1.884 -10.396  1.00  0.00           H  
ATOM   4038 HG22 VAL 0 253      10.171   0.745 -11.034  1.00  0.00           H  
ATOM   4039 HG23 VAL 0 253      11.838   0.962 -11.707  1.00  0.00           H  
ATOM   4040  N   LEU 0 254       9.154   5.417 -10.853  1.00  0.00      R00  N  
ATOM   4041  CA  LEU 0 254       9.064   6.363  -9.737  1.00  0.00      R00  C  
ATOM   4042  C   LEU 0 254       7.708   6.426  -9.176  1.00  0.00      R00  C  
ATOM   4043  O   LEU 0 254       7.508   6.646  -8.015  1.00  0.00      R00  O  
ATOM   4044  CB  LEU 0 254       9.528   7.770 -10.216  1.00  0.00      R00  C  
ATOM   4045  CG  LEU 0 254      11.067   8.102 -10.044  1.00  0.00      R00  C  
ATOM   4046  CD1 LEU 0 254      11.952   6.946 -10.467  1.00  0.00      R00  C  
ATOM   4047  CD2 LEU 0 254      11.456   9.502 -10.767  1.00  0.00      R00  C  
ATOM   4048  H   LEU 0 254       9.235   5.749 -11.803  1.00  0.00      R00  H  
ATOM   4049  HA  LEU 0 254       9.725   5.988  -8.956  1.00  0.00           H  
ATOM   4050  HB3 LEU 0 254       9.048   8.561  -9.640  1.00  0.00           H  
ATOM   4051  HB2 LEU 0 254       9.349   8.017 -11.262  1.00  0.00           H  
ATOM   4052  HG  LEU 0 254      11.221   8.260  -8.977  1.00  0.00           H  
ATOM   4053 HD11 LEU 0 254      12.936   7.388 -10.625  1.00  0.00           H  
ATOM   4054 HD12 LEU 0 254      12.101   6.190  -9.696  1.00  0.00           H  
ATOM   4055 HD13 LEU 0 254      11.643   6.578 -11.446  1.00  0.00           H  
ATOM   4056 HD21 LEU 0 254      10.619  10.172 -10.571  1.00  0.00           H  
ATOM   4057 HD22 LEU 0 254      12.362   9.866 -10.283  1.00  0.00           H  
ATOM   4058 HD23 LEU 0 254      11.600   9.298 -11.828  1.00  0.00           H  
ATOM   4059  N   THR 0 255       6.676   6.299  -9.929  1.00  0.00      R00  N  
ATOM   4060  CA  THR 0 255       5.285   6.209  -9.446  1.00  0.00      R00  C  
ATOM   4061  C   THR 0 255       4.857   4.917  -8.785  1.00  0.00      R00  C  
ATOM   4062  O   THR 0 255       4.399   4.972  -7.678  1.00  0.00      R00  O  
ATOM   4063  CB  THR 0 255       4.301   6.381 -10.633  1.00  0.00      R00  C  
ATOM   4064  OG1 THR 0 255       4.777   7.476 -11.389  1.00  0.00      R00  O  
ATOM   4065  CG2 THR 0 255       2.902   6.793 -10.291  1.00  0.00      R00  C  
ATOM   4066  H   THR 0 255       6.885   5.904 -10.835  1.00  0.00      R00  H  
ATOM   4067  HG1 THR 0 255       5.516   7.267 -11.965  1.00  0.00      R00  H  
ATOM   4068  HA  THR 0 255       5.133   7.029  -8.744  1.00  0.00           H  
ATOM   4069  HB  THR 0 255       4.439   5.498 -11.257  1.00  0.00           H  
ATOM   4070 HG21 THR 0 255       2.909   7.477  -9.442  1.00  0.00           H  
ATOM   4071 HG22 THR 0 255       2.346   7.144 -11.160  1.00  0.00           H  
ATOM   4072 HG23 THR 0 255       2.506   5.837  -9.950  1.00  0.00           H  
ATOM   4073  N   VAL 0 256       5.119   3.668  -9.298  1.00  0.00      R00  N  
ATOM   4074  CA  VAL 0 256       4.665   2.428  -8.611  1.00  0.00      R00  C  
ATOM   4075  C   VAL 0 256       5.371   2.007  -7.262  1.00  0.00      R00  C  
ATOM   4076  O   VAL 0 256       4.828   1.267  -6.433  1.00  0.00      R00  O  
ATOM   4077  CB  VAL 0 256       4.900   1.199  -9.533  1.00  0.00      R00  C  
ATOM   4078  CG1 VAL 0 256       4.097   1.338 -10.797  1.00  0.00      R00  C  
ATOM   4079  CG2 VAL 0 256       6.375   0.926  -9.827  1.00  0.00      R00  C  
ATOM   4080  H   VAL 0 256       5.701   3.569 -10.118  1.00  0.00      R00  H  
ATOM   4081  HA  VAL 0 256       3.588   2.468  -8.452  1.00  0.00           H  
ATOM   4082  HB  VAL 0 256       4.418   0.314  -9.118  1.00  0.00           H  
ATOM   4083 HG11 VAL 0 256       3.048   1.325 -10.502  1.00  0.00           H  
ATOM   4084 HG12 VAL 0 256       4.234   2.263 -11.357  1.00  0.00           H  
ATOM   4085 HG13 VAL 0 256       4.355   0.561 -11.517  1.00  0.00           H  
ATOM   4086 HG21 VAL 0 256       6.919   1.867  -9.755  1.00  0.00           H  
ATOM   4087 HG22 VAL 0 256       6.791   0.444  -8.942  1.00  0.00           H  
ATOM   4088 HG23 VAL 0 256       6.580   0.366 -10.740  1.00  0.00           H  
ATOM   4089  N   ILE 0 257       6.637   2.480  -7.040  1.00  0.00      R00  N  
ATOM   4090  CA  ILE 0 257       7.320   2.323  -5.765  1.00  0.00      R00  C  
ATOM   4091  C   ILE 0 257       6.850   3.251  -4.683  1.00  0.00      R00  C  
ATOM   4092  O   ILE 0 257       7.231   3.036  -3.539  1.00  0.00      R00  O  
ATOM   4093  CB  ILE 0 257       8.881   2.399  -5.853  1.00  0.00      R00  C  
ATOM   4094  CG2 ILE 0 257       9.345   1.382  -6.896  1.00  0.00      R00  C  
ATOM   4095  CG1 ILE 0 257       9.583   3.743  -6.030  1.00  0.00      R00  C  
ATOM   4096  CD1 ILE 0 257      11.042   3.608  -5.496  1.00  0.00      R00  C  
ATOM   4097  H   ILE 0 257       7.013   3.007  -7.817  1.00  0.00      R00  H  
ATOM   4098  HA  ILE 0 257       7.112   1.290  -5.488  1.00  0.00           H  
ATOM   4099  HB  ILE 0 257       9.188   2.022  -4.877  1.00  0.00           H  
ATOM   4100 HG21 ILE 0 257      10.411   1.172  -6.815  1.00  0.00           H  
ATOM   4101 HG22 ILE 0 257       8.879   0.397  -6.905  1.00  0.00           H  
ATOM   4102 HG23 ILE 0 257       9.174   1.774  -7.899  1.00  0.00           H  
ATOM   4103 HG13 ILE 0 257       9.020   4.501  -5.486  1.00  0.00           H  
ATOM   4104 HG12 ILE 0 257       9.525   4.023  -7.082  1.00  0.00           H  
ATOM   4105 HD11 ILE 0 257      11.588   3.299  -6.387  1.00  0.00           H  
ATOM   4106 HD12 ILE 0 257      11.405   4.608  -5.258  1.00  0.00           H  
ATOM   4107 HD13 ILE 0 257      11.255   2.985  -4.628  1.00  0.00           H  
ATOM   4108  N   ALA 0 258       5.971   4.254  -5.010  1.00  0.00      R00  N  
ATOM   4109  CA  ALA 0 258       5.625   5.310  -4.125  1.00  0.00      R00  C  
ATOM   4110  C   ALA 0 258       4.907   4.737  -2.832  1.00  0.00      R00  C  
ATOM   4111  O   ALA 0 258       5.418   4.902  -1.739  1.00  0.00      R00  O  
ATOM   4112  CB  ALA 0 258       4.848   6.424  -4.858  1.00  0.00      R00  C  
ATOM   4113  H   ALA 0 258       5.902   4.533  -5.978  1.00  0.00      R00  H  
ATOM   4114  HA  ALA 0 258       6.594   5.657  -3.767  1.00  0.00           H  
ATOM   4115  HB1 ALA 0 258       3.936   6.212  -5.415  1.00  0.00           H  
ATOM   4116  HB2 ALA 0 258       4.570   7.215  -4.162  1.00  0.00           H  
ATOM   4117  HB3 ALA 0 258       5.467   6.892  -5.623  1.00  0.00           H  
ATOM   4118  N   VAL 0 259       3.817   3.980  -3.180  1.00  0.00      R00  N  
ATOM   4119  CA  VAL 0 259       2.921   3.442  -2.192  1.00  0.00      R00  C  
ATOM   4120  C   VAL 0 259       3.489   2.513  -1.135  1.00  0.00      R00  C  
ATOM   4121  O   VAL 0 259       2.996   2.543   0.021  1.00  0.00      R00  O  
ATOM   4122  CB  VAL 0 259       1.702   2.784  -2.785  1.00  0.00      R00  C  
ATOM   4123  CG1 VAL 0 259       0.746   3.840  -3.426  1.00  0.00      R00  C  
ATOM   4124  CG2 VAL 0 259       2.214   1.696  -3.794  1.00  0.00      R00  C  
ATOM   4125  H   VAL 0 259       3.512   3.865  -4.136  1.00  0.00      R00  H  
ATOM   4126  HA  VAL 0 259       2.597   4.299  -1.601  1.00  0.00           H  
ATOM   4127  HB  VAL 0 259       1.359   2.263  -1.891  1.00  0.00           H  
ATOM   4128 HG11 VAL 0 259       0.961   4.123  -4.457  1.00  0.00           H  
ATOM   4129 HG12 VAL 0 259      -0.188   3.296  -3.562  1.00  0.00           H  
ATOM   4130 HG13 VAL 0 259       0.465   4.654  -2.757  1.00  0.00           H  
ATOM   4131 HG21 VAL 0 259       1.419   1.024  -4.117  1.00  0.00           H  
ATOM   4132 HG22 VAL 0 259       2.601   2.292  -4.621  1.00  0.00           H  
ATOM   4133 HG23 VAL 0 259       2.936   1.045  -3.301  1.00  0.00           H  
ATOM   4134  N   TYR 0 260       4.606   1.830  -1.499  1.00  0.00      R00  N  
ATOM   4135  CA  TYR 0 260       5.415   1.011  -0.592  1.00  0.00      R00  C  
ATOM   4136  C   TYR 0 260       6.126   1.771   0.507  1.00  0.00      R00  C  
ATOM   4137  O   TYR 0 260       6.124   1.360   1.647  1.00  0.00      R00  O  
ATOM   4138  CB  TYR 0 260       6.437   0.199  -1.424  1.00  0.00      R00  C  
ATOM   4139  CG  TYR 0 260       5.770  -0.764  -2.426  1.00  0.00      R00  C  
ATOM   4140  CD1 TYR 0 260       5.698  -0.416  -3.809  1.00  0.00      R00  C  
ATOM   4141  CE1 TYR 0 260       5.227  -1.230  -4.771  1.00  0.00      R00  C  
ATOM   4142  CD2 TYR 0 260       5.539  -2.077  -2.014  1.00  0.00      R00  C  
ATOM   4143  CE2 TYR 0 260       4.985  -2.915  -2.968  1.00  0.00      R00  C  
ATOM   4144  CZ  TYR 0 260       4.782  -2.503  -4.326  1.00  0.00      R00  C  
ATOM   4145  OH  TYR 0 260       4.233  -3.400  -5.195  1.00  0.00      R00  O  
ATOM   4146  H   TYR 0 260       5.000   1.809  -2.428  1.00  0.00      R00  H  
ATOM   4147  HH  TYR 0 260       3.990  -4.262  -4.851  1.00  0.00      R00  H  
ATOM   4148  HA  TYR 0 260       4.716   0.284  -0.179  1.00  0.00           H  
ATOM   4149  HB3 TYR 0 260       6.993  -0.468  -0.764  1.00  0.00           H  
ATOM   4150  HB2 TYR 0 260       7.175   0.788  -1.969  1.00  0.00           H  
ATOM   4151  HD1 TYR 0 260       6.035   0.574  -4.078  1.00  0.00           H  
ATOM   4152  HE1 TYR 0 260       5.179  -0.946  -5.812  1.00  0.00           H  
ATOM   4153  HD2 TYR 0 260       5.620  -2.419  -0.993  1.00  0.00           H  
ATOM   4154  HE2 TYR 0 260       4.650  -3.908  -2.710  1.00  0.00           H  
ATOM   4155  N   VAL 0 261       6.901   2.810   0.180  1.00  0.00      R00  N  
ATOM   4156  CA  VAL 0 261       7.814   3.559   1.021  1.00  0.00      R00  C  
ATOM   4157  C   VAL 0 261       7.117   4.671   1.811  1.00  0.00      R00  C  
ATOM   4158  O   VAL 0 261       7.543   5.067   2.924  1.00  0.00      R00  O  
ATOM   4159  CB  VAL 0 261       9.097   4.054   0.248  1.00  0.00      R00  C  
ATOM   4160  CG1 VAL 0 261       9.872   2.828  -0.376  1.00  0.00      R00  C  
ATOM   4161  CG2 VAL 0 261       8.727   5.054  -0.873  1.00  0.00      R00  C  
ATOM   4162  H   VAL 0 261       7.119   3.141  -0.750  1.00  0.00      R00  H  
ATOM   4163  HA  VAL 0 261       8.195   2.963   1.849  1.00  0.00           H  
ATOM   4164  HB  VAL 0 261       9.666   4.597   1.002  1.00  0.00           H  
ATOM   4165 HG11 VAL 0 261       9.482   2.406  -1.302  1.00  0.00           H  
ATOM   4166 HG12 VAL 0 261      10.896   3.118  -0.610  1.00  0.00           H  
ATOM   4167 HG13 VAL 0 261       9.843   1.940   0.256  1.00  0.00           H  
ATOM   4168 HG21 VAL 0 261       7.960   4.856  -1.622  1.00  0.00           H  
ATOM   4169 HG22 VAL 0 261       8.385   5.993  -0.438  1.00  0.00           H  
ATOM   4170 HG23 VAL 0 261       9.615   5.264  -1.468  1.00  0.00           H  
ATOM   4171  N   LEU 0 262       6.061   5.231   1.164  1.00  0.00      R00  N  
ATOM   4172  CA  LEU 0 262       5.279   6.321   1.639  1.00  0.00      R00  C  
ATOM   4173  C   LEU 0 262       4.159   5.782   2.568  1.00  0.00      R00  C  
ATOM   4174  O   LEU 0 262       3.935   6.389   3.611  1.00  0.00      R00  O  
ATOM   4175  CB  LEU 0 262       4.701   7.138   0.494  1.00  0.00      R00  C  
ATOM   4176  CG  LEU 0 262       5.763   8.065  -0.153  1.00  0.00      R00  C  
ATOM   4177  CD1 LEU 0 262       5.360   8.457  -1.545  1.00  0.00      R00  C  
ATOM   4178  CD2 LEU 0 262       6.219   9.284   0.620  1.00  0.00      R00  C  
ATOM   4179  H   LEU 0 262       5.794   4.918   0.242  1.00  0.00      R00  H  
ATOM   4180  HA  LEU 0 262       5.923   6.972   2.230  1.00  0.00           H  
ATOM   4181  HB3 LEU 0 262       3.903   7.744   0.922  1.00  0.00           H  
ATOM   4182  HB2 LEU 0 262       4.268   6.478  -0.258  1.00  0.00           H  
ATOM   4183  HG  LEU 0 262       6.726   7.557  -0.201  1.00  0.00           H  
ATOM   4184 HD11 LEU 0 262       6.047   8.053  -2.287  1.00  0.00           H  
ATOM   4185 HD12 LEU 0 262       4.381   8.033  -1.766  1.00  0.00           H  
ATOM   4186 HD13 LEU 0 262       5.209   9.517  -1.751  1.00  0.00           H  
ATOM   4187 HD21 LEU 0 262       5.710  10.201   0.323  1.00  0.00           H  
ATOM   4188 HD22 LEU 0 262       5.979   9.215   1.681  1.00  0.00           H  
ATOM   4189 HD23 LEU 0 262       7.264   9.519   0.418  1.00  0.00           H  
ATOM   4190  N   CYS 0 263       3.477   4.692   2.163  1.00  0.00      R00  N  
ATOM   4191  CA  CYS 0 263       2.152   4.363   2.809  1.00  0.00      R00  C  
ATOM   4192  C   CYS 0 263       2.171   3.002   3.534  1.00  0.00      R00  C  
ATOM   4193  O   CYS 0 263       1.636   2.901   4.642  1.00  0.00      R00  O  
ATOM   4194  CB  CYS 0 263       0.915   4.427   1.876  1.00  0.00      R00  C  
ATOM   4195  SG  CYS 0 263       0.325   6.104   1.473  1.00  0.00      R00  S  
ATOM   4196  H   CYS 0 263       3.824   4.077   1.441  1.00  0.00      R00  H  
ATOM   4197  HA  CYS 0 263       1.901   5.060   3.608  1.00  0.00           H  
ATOM   4198  HB3 CYS 0 263       0.130   3.817   2.323  1.00  0.00           H  
ATOM   4199  HB2 CYS 0 263       1.050   3.883   0.942  1.00  0.00           H  
ATOM   4200  HG  CYS 0 263      -0.904   5.663   1.191  1.00  0.00           H  
ATOM   4201  N   TRP 0 264       2.767   1.893   3.042  1.00  0.00      R00  N  
ATOM   4202  CA  TRP 0 264       3.025   0.579   3.762  1.00  0.00      R00  C  
ATOM   4203  C   TRP 0 264       4.112   0.677   4.850  1.00  0.00      R00  C  
ATOM   4204  O   TRP 0 264       3.905   0.219   5.959  1.00  0.00      R00  O  
ATOM   4205  CB  TRP 0 264       3.264  -0.493   2.670  1.00  0.00      R00  C  
ATOM   4206  CG  TRP 0 264       2.088  -1.263   2.221  1.00  0.00      R00  C  
ATOM   4207  CD2 TRP 0 264       1.639  -1.485   0.841  1.00  0.00      R00  C  
ATOM   4208  CE2 TRP 0 264       0.442  -2.315   0.857  1.00  0.00      R00  C  
ATOM   4209  CE3 TRP 0 264       2.022  -1.006  -0.416  1.00  0.00      R00  C  
ATOM   4210  CD1 TRP 0 264       1.270  -2.078   3.033  1.00  0.00      R00  C  
ATOM   4211  NE1 TRP 0 264       0.291  -2.663   2.196  1.00  0.00      R00  N  
ATOM   4212  CZ2 TRP 0 264      -0.298  -2.697  -0.296  1.00  0.00      R00  C  
ATOM   4213  CZ3 TRP 0 264       1.350  -1.348  -1.577  1.00  0.00      R00  C  
ATOM   4214  CH2 TRP 0 264       0.222  -2.218  -1.545  1.00  0.00      R00  C  
ATOM   4215  H   TRP 0 264       3.075   1.860   2.080  1.00  0.00      R00  H  
ATOM   4216  HE1 TRP 0 264      -0.425  -3.320   2.473  1.00  0.00      R00  H  
ATOM   4217  HA  TRP 0 264       2.059   0.363   4.220  1.00  0.00           H  
ATOM   4218  HB3 TRP 0 264       3.873  -1.291   3.095  1.00  0.00           H  
ATOM   4219  HB2 TRP 0 264       3.854  -0.082   1.850  1.00  0.00           H  
ATOM   4220  HE3 TRP 0 264       2.914  -0.397  -0.436  1.00  0.00           H  
ATOM   4221  HD1 TRP 0 264       1.334  -2.234   4.100  1.00  0.00           H  
ATOM   4222  HZ2 TRP 0 264      -1.181  -3.317  -0.275  1.00  0.00           H  
ATOM   4223  HZ3 TRP 0 264       1.716  -1.009  -2.535  1.00  0.00           H  
ATOM   4224  HH2 TRP 0 264      -0.084  -2.663  -2.481  1.00  0.00           H  
ATOM   4225  N   LEU 0 265       5.217   1.314   4.551  1.00  0.00      R00  N  
ATOM   4226  CA  LEU 0 265       6.443   1.385   5.383  1.00  0.00      R00  C  
ATOM   4227  C   LEU 0 265       6.160   2.077   6.783  1.00  0.00      R00  C  
ATOM   4228  O   LEU 0 265       6.533   1.440   7.752  1.00  0.00      R00  O  
ATOM   4229  CB  LEU 0 265       7.617   1.966   4.509  1.00  0.00      R00  C  
ATOM   4230  CG  LEU 0 265       8.880   2.452   5.285  1.00  0.00      R00  C  
ATOM   4231  CD1 LEU 0 265       9.580   1.223   5.968  1.00  0.00      R00  C  
ATOM   4232  CD2 LEU 0 265       9.920   3.024   4.257  1.00  0.00      R00  C  
ATOM   4233  H   LEU 0 265       5.313   1.767   3.653  1.00  0.00      R00  H  
ATOM   4234  HA  LEU 0 265       6.762   0.362   5.582  1.00  0.00           H  
ATOM   4235  HB3 LEU 0 265       7.258   2.848   3.979  1.00  0.00           H  
ATOM   4236  HB2 LEU 0 265       7.849   1.296   3.681  1.00  0.00           H  
ATOM   4237  HG  LEU 0 265       8.562   3.214   5.998  1.00  0.00           H  
ATOM   4238 HD11 LEU 0 265       9.594   1.401   7.044  1.00  0.00           H  
ATOM   4239 HD12 LEU 0 265       8.940   0.362   5.775  1.00  0.00           H  
ATOM   4240 HD13 LEU 0 265      10.605   1.022   5.659  1.00  0.00           H  
ATOM   4241 HD21 LEU 0 265      10.809   3.467   4.706  1.00  0.00           H  
ATOM   4242 HD22 LEU 0 265      10.080   2.414   3.368  1.00  0.00           H  
ATOM   4243 HD23 LEU 0 265       9.489   3.930   3.831  1.00  0.00           H  
ATOM   4244  N   PRO 0 266       5.321   3.110   6.932  1.00  0.00      R00  N  
ATOM   4245  CA  PRO 0 266       4.779   3.458   8.302  1.00  0.00      R00  C  
ATOM   4246  C   PRO 0 266       4.108   2.336   9.117  1.00  0.00      R00  C  
ATOM   4247  O   PRO 0 266       4.563   2.141  10.278  1.00  0.00      R00  O  
ATOM   4248  CD  PRO 0 266       5.200   4.175   5.900  1.00  0.00      R00  C  
ATOM   4249  CB  PRO 0 266       3.997   4.675   7.906  1.00  0.00      R00  C  
ATOM   4250  CG  PRO 0 266       4.518   5.256   6.584  1.00  0.00      R00  C  
ATOM   4251  HD2 PRO 0 266       4.591   3.856   5.054  1.00  0.00           H  
ATOM   4252  HD3 PRO 0 266       6.149   4.515   5.486  1.00  0.00           H  
ATOM   4253  HA  PRO 0 266       5.687   3.656   8.872  1.00  0.00           H  
ATOM   4254  HB3 PRO 0 266       3.930   5.426   8.694  1.00  0.00           H  
ATOM   4255  HB2 PRO 0 266       2.956   4.453   7.669  1.00  0.00           H  
ATOM   4256  HG2 PRO 0 266       3.796   5.785   5.963  1.00  0.00           H  
ATOM   4257  HG3 PRO 0 266       5.272   6.023   6.758  1.00  0.00           H  
ATOM   4258  N   TYR 0 267       3.186   1.532   8.605  1.00  0.00      R00  N  
ATOM   4259  CA  TYR 0 267       2.643   0.303   9.205  1.00  0.00      R00  C  
ATOM   4260  C   TYR 0 267       3.703  -0.718   9.539  1.00  0.00      R00  C  
ATOM   4261  O   TYR 0 267       3.753  -1.288  10.573  1.00  0.00      R00  O  
ATOM   4262  CB  TYR 0 267       1.452  -0.271   8.379  1.00  0.00      R00  C  
ATOM   4263  CG  TYR 0 267       0.978  -1.616   8.843  1.00  0.00      R00  C  
ATOM   4264  CD1 TYR 0 267       1.340  -2.730   8.126  1.00  0.00      R00  C  
ATOM   4265  CE1 TYR 0 267       0.829  -3.995   8.543  1.00  0.00      R00  C  
ATOM   4266  CD2 TYR 0 267       0.114  -1.656   9.967  1.00  0.00      R00  C  
ATOM   4267  CE2 TYR 0 267      -0.446  -2.880  10.392  1.00  0.00      R00  C  
ATOM   4268  CZ  TYR 0 267      -0.075  -4.036   9.688  1.00  0.00      R00  C  
ATOM   4269  OH  TYR 0 267      -0.666  -5.212  10.020  1.00  0.00      R00  O  
ATOM   4270  H   TYR 0 267       2.932   1.735   7.649  1.00  0.00      R00  H  
ATOM   4271  HH  TYR 0 267      -1.494  -5.114  10.496  1.00  0.00      R00  H  
ATOM   4272  HA  TYR 0 267       2.089   0.539  10.113  1.00  0.00           H  
ATOM   4273  HB3 TYR 0 267       1.567  -0.067   7.314  1.00  0.00           H  
ATOM   4274  HB2 TYR 0 267       0.588   0.363   8.577  1.00  0.00           H  
ATOM   4275  HD1 TYR 0 267       1.862  -2.680   7.181  1.00  0.00           H  
ATOM   4276  HE1 TYR 0 267       0.993  -4.798   7.839  1.00  0.00           H  
ATOM   4277  HD2 TYR 0 267      -0.074  -0.729  10.487  1.00  0.00           H  
ATOM   4278  HE2 TYR 0 267      -0.963  -2.932  11.339  1.00  0.00           H  
ATOM   4279  N   TRP 0 268       4.580  -0.923   8.592  1.00  0.00      R00  N  
ATOM   4280  CA  TRP 0 268       5.596  -1.995   8.756  1.00  0.00      R00  C  
ATOM   4281  C   TRP 0 268       6.634  -1.694   9.872  1.00  0.00      R00  C  
ATOM   4282  O   TRP 0 268       7.042  -2.541  10.632  1.00  0.00      R00  O  
ATOM   4283  CB  TRP 0 268       6.291  -2.391   7.430  1.00  0.00      R00  C  
ATOM   4284  CG  TRP 0 268       5.532  -3.212   6.413  1.00  0.00      R00  C  
ATOM   4285  CD2 TRP 0 268       4.701  -4.342   6.610  1.00  0.00      R00  C  
ATOM   4286  CE2 TRP 0 268       4.079  -4.695   5.354  1.00  0.00      R00  C  
ATOM   4287  CE3 TRP 0 268       4.365  -5.187   7.705  1.00  0.00      R00  C  
ATOM   4288  CD1 TRP 0 268       5.547  -2.986   5.113  1.00  0.00      R00  C  
ATOM   4289  NE1 TRP 0 268       4.704  -3.879   4.456  1.00  0.00      R00  N  
ATOM   4290  CZ2 TRP 0 268       3.035  -5.604   5.250  1.00  0.00      R00  C  
ATOM   4291  CZ3 TRP 0 268       3.369  -6.210   7.639  1.00  0.00      R00  C  
ATOM   4292  CH2 TRP 0 268       2.604  -6.255   6.448  1.00  0.00      R00  C  
ATOM   4293  H   TRP 0 268       4.503  -0.123   7.980  1.00  0.00      R00  H  
ATOM   4294  HE1 TRP 0 268       4.709  -4.032   3.457  1.00  0.00      R00  H  
ATOM   4295  HA  TRP 0 268       5.113  -2.892   9.144  1.00  0.00           H  
ATOM   4296  HB3 TRP 0 268       7.254  -2.897   7.509  1.00  0.00           H  
ATOM   4297  HB2 TRP 0 268       6.649  -1.463   6.985  1.00  0.00           H  
ATOM   4298  HE3 TRP 0 268       4.957  -5.008   8.591  1.00  0.00           H  
ATOM   4299  HD1 TRP 0 268       6.091  -2.205   4.604  1.00  0.00           H  
ATOM   4300  HZ2 TRP 0 268       2.498  -5.746   4.324  1.00  0.00           H  
ATOM   4301  HZ3 TRP 0 268       3.175  -6.835   8.499  1.00  0.00           H  
ATOM   4302  HH2 TRP 0 268       1.731  -6.884   6.349  1.00  0.00           H  
ATOM   4303  N   ALA 0 269       7.095  -0.417   9.921  1.00  0.00      R00  N  
ATOM   4304  CA  ALA 0 269       7.922   0.236  10.885  1.00  0.00      R00  C  
ATOM   4305  C   ALA 0 269       7.265   0.132  12.281  1.00  0.00      R00  C  
ATOM   4306  O   ALA 0 269       8.031  -0.255  13.172  1.00  0.00      R00  O  
ATOM   4307  CB  ALA 0 269       8.336   1.654  10.418  1.00  0.00      R00  C  
ATOM   4308  H   ALA 0 269       6.872   0.023   9.040  1.00  0.00      R00  H  
ATOM   4309  HA  ALA 0 269       8.843  -0.346  10.922  1.00  0.00           H  
ATOM   4310  HB1 ALA 0 269       7.571   2.121   9.797  1.00  0.00           H  
ATOM   4311  HB2 ALA 0 269       8.590   2.262  11.286  1.00  0.00           H  
ATOM   4312  HB3 ALA 0 269       9.280   1.581   9.879  1.00  0.00           H  
ATOM   4313  N   CYS 0 270       5.973   0.361  12.336  1.00  0.00      R00  N  
ATOM   4314  CA  CYS 0 270       5.177   0.228  13.582  1.00  0.00      R00  C  
ATOM   4315  C   CYS 0 270       5.148  -1.205  14.139  1.00  0.00      R00  C  
ATOM   4316  O   CYS 0 270       5.093  -1.374  15.373  1.00  0.00      R00  O  
ATOM   4317  CB  CYS 0 270       3.706   0.916  13.533  1.00  0.00      R00  C  
ATOM   4318  SG  CYS 0 270       3.916   2.649  13.317  1.00  0.00      R00  S  
ATOM   4319  H   CYS 0 270       5.432   0.456  11.488  1.00  0.00      R00  H  
ATOM   4320  HA  CYS 0 270       5.735   0.899  14.235  1.00  0.00           H  
ATOM   4321  HB3 CYS 0 270       3.129   0.753  14.442  1.00  0.00           H  
ATOM   4322  HB2 CYS 0 270       3.152   0.567  12.661  1.00  0.00           H  
ATOM   4323  HG  CYS 0 270       4.414   2.599  12.078  1.00  0.00           H  
ATOM   4324  N   GLN 0 271       5.431  -2.228  13.318  1.00  0.00      R00  N  
ATOM   4325  CA  GLN 0 271       5.472  -3.592  13.655  1.00  0.00      R00  C  
ATOM   4326  C   GLN 0 271       6.791  -3.904  14.360  1.00  0.00      R00  C  
ATOM   4327  O   GLN 0 271       6.680  -4.084  15.575  1.00  0.00      R00  O  
ATOM   4328  CB  GLN 0 271       5.092  -4.481  12.478  1.00  0.00      R00  C  
ATOM   4329  CG  GLN 0 271       3.674  -4.471  12.020  1.00  0.00      R00  C  
ATOM   4330  CD  GLN 0 271       2.757  -5.330  12.852  1.00  0.00      R00  C  
ATOM   4331  OE1 GLN 0 271       3.196  -5.928  13.815  1.00  0.00      R00  O  
ATOM   4332  NE2 GLN 0 271       1.498  -5.471  12.478  1.00  0.00      R00  N  
ATOM   4333  H   GLN 0 271       5.835  -1.885  12.459  1.00  0.00      R00  H  
ATOM   4334 HE21 GLN 0 271       0.934  -6.070  13.065  1.00  0.00      R00  H  
ATOM   4335 HE22 GLN 0 271       1.096  -5.045  11.655  1.00  0.00      R00  H  
ATOM   4336  HA  GLN 0 271       4.624  -3.914  14.259  1.00  0.00           H  
ATOM   4337  HB3 GLN 0 271       5.309  -5.538  12.632  1.00  0.00           H  
ATOM   4338  HB2 GLN 0 271       5.739  -4.212  11.644  1.00  0.00           H  
ATOM   4339  HG3 GLN 0 271       3.564  -4.647  10.950  1.00  0.00           H  
ATOM   4340  HG2 GLN 0 271       3.250  -3.477  12.159  1.00  0.00           H  
ATOM   4341  N   VAL 0 272       7.896  -3.915  13.632  1.00  0.00      R00  N  
ATOM   4342  CA  VAL 0 272       9.293  -3.885  14.185  1.00  0.00      R00  C  
ATOM   4343  C   VAL 0 272       9.554  -2.930  15.391  1.00  0.00      R00  C  
ATOM   4344  O   VAL 0 272      10.415  -3.164  16.288  1.00  0.00      R00  O  
ATOM   4345  CB  VAL 0 272      10.449  -3.682  13.128  1.00  0.00      R00  C  
ATOM   4346  CG1 VAL 0 272      10.612  -4.881  12.209  1.00  0.00      R00  C  
ATOM   4347  CG2 VAL 0 272      10.209  -2.403  12.281  1.00  0.00      R00  C  
ATOM   4348  H   VAL 0 272       7.799  -3.511  12.711  1.00  0.00      R00  H  
ATOM   4349  HA  VAL 0 272       9.350  -4.893  14.594  1.00  0.00           H  
ATOM   4350  HB  VAL 0 272      11.348  -3.497  13.715  1.00  0.00           H  
ATOM   4351 HG11 VAL 0 272      11.521  -4.850  11.608  1.00  0.00           H  
ATOM   4352 HG12 VAL 0 272      10.836  -5.672  12.925  1.00  0.00           H  
ATOM   4353 HG13 VAL 0 272       9.720  -5.102  11.624  1.00  0.00           H  
ATOM   4354 HG21 VAL 0 272      11.044  -2.331  11.585  1.00  0.00           H  
ATOM   4355 HG22 VAL 0 272       9.323  -2.440  11.647  1.00  0.00           H  
ATOM   4356 HG23 VAL 0 272      10.089  -1.504  12.885  1.00  0.00           H  
ATOM   4357  N   ALA 0 273       8.872  -1.738  15.389  1.00  0.00      R00  N  
ATOM   4358  CA  ALA 0 273       8.895  -0.797  16.516  1.00  0.00      R00  C  
ATOM   4359  C   ALA 0 273       8.303  -1.305  17.771  1.00  0.00      R00  C  
ATOM   4360  O   ALA 0 273       8.988  -1.116  18.824  1.00  0.00      R00  O  
ATOM   4361  CB  ALA 0 273       8.200   0.460  16.083  1.00  0.00      R00  C  
ATOM   4362  H   ALA 0 273       8.241  -1.475  14.645  1.00  0.00      R00  H  
ATOM   4363  HA  ALA 0 273       9.948  -0.576  16.691  1.00  0.00           H  
ATOM   4364  HB1 ALA 0 273       7.215   0.220  15.683  1.00  0.00           H  
ATOM   4365  HB2 ALA 0 273       7.956   1.167  16.876  1.00  0.00           H  
ATOM   4366  HB3 ALA 0 273       8.742   1.048  15.343  1.00  0.00           H  
ATOM   4367  N   LEU 0 274       7.082  -1.856  17.673  1.00  0.00      R00  N  
ATOM   4368  CA  LEU 0 274       6.336  -2.366  18.795  1.00  0.00      R00  C  
ATOM   4369  C   LEU 0 274       6.852  -3.710  19.237  1.00  0.00      R00  C  
ATOM   4370  O   LEU 0 274       6.939  -3.875  20.509  1.00  0.00      R00  O  
ATOM   4371  CB  LEU 0 274       4.855  -2.343  18.505  1.00  0.00      R00  C  
ATOM   4372  CG  LEU 0 274       4.204  -0.925  18.491  1.00  0.00      R00  C  
ATOM   4373  CD1 LEU 0 274       2.804  -0.981  17.842  1.00  0.00      R00  C  
ATOM   4374  CD2 LEU 0 274       4.098  -0.264  19.831  1.00  0.00      R00  C  
ATOM   4375  H   LEU 0 274       6.583  -1.922  16.798  1.00  0.00      R00  H  
ATOM   4376  HA  LEU 0 274       6.448  -1.681  19.635  1.00  0.00           H  
ATOM   4377  HB3 LEU 0 274       4.248  -2.933  19.192  1.00  0.00           H  
ATOM   4378  HB2 LEU 0 274       4.841  -2.773  17.503  1.00  0.00           H  
ATOM   4379  HG  LEU 0 274       4.893  -0.305  17.917  1.00  0.00           H  
ATOM   4380 HD11 LEU 0 274       2.157  -1.713  18.324  1.00  0.00           H  
ATOM   4381 HD12 LEU 0 274       2.266  -0.047  17.677  1.00  0.00           H  
ATOM   4382 HD13 LEU 0 274       2.889  -1.389  16.834  1.00  0.00           H  
ATOM   4383 HD21 LEU 0 274       4.426  -1.017  20.547  1.00  0.00           H  
ATOM   4384 HD22 LEU 0 274       4.738   0.617  19.880  1.00  0.00           H  
ATOM   4385 HD23 LEU 0 274       3.130   0.162  20.094  1.00  0.00           H  
ATOM   4386  N   ILE 0 275       7.214  -4.576  18.277  1.00  0.00      R00  N  
ATOM   4387  CA  ILE 0 275       7.711  -5.928  18.605  1.00  0.00      R00  C  
ATOM   4388  C   ILE 0 275       9.067  -5.857  19.360  1.00  0.00      R00  C  
ATOM   4389  O   ILE 0 275       9.255  -6.652  20.340  1.00  0.00      R00  O  
ATOM   4390  CB  ILE 0 275       7.797  -6.889  17.382  1.00  0.00      R00  C  
ATOM   4391  CG2 ILE 0 275       8.744  -8.090  17.703  1.00  0.00      R00  C  
ATOM   4392  CG1 ILE 0 275       6.391  -7.447  17.179  1.00  0.00      R00  C  
ATOM   4393  CD1 ILE 0 275       6.266  -8.478  15.962  1.00  0.00      R00  C  
ATOM   4394  H   ILE 0 275       7.206  -4.194  17.342  1.00  0.00      R00  H  
ATOM   4395  HA  ILE 0 275       7.141  -6.406  19.402  1.00  0.00           H  
ATOM   4396  HB  ILE 0 275       7.955  -6.393  16.424  1.00  0.00           H  
ATOM   4397 HG21 ILE 0 275       8.648  -8.961  17.056  1.00  0.00           H  
ATOM   4398 HG22 ILE 0 275       9.767  -7.717  17.746  1.00  0.00           H  
ATOM   4399 HG23 ILE 0 275       8.665  -8.507  18.707  1.00  0.00           H  
ATOM   4400 HG13 ILE 0 275       5.764  -6.563  17.063  1.00  0.00           H  
ATOM   4401 HG12 ILE 0 275       6.172  -7.974  18.108  1.00  0.00           H  
ATOM   4402 HD11 ILE 0 275       5.346  -8.263  15.418  1.00  0.00           H  
ATOM   4403 HD12 ILE 0 275       7.062  -8.414  15.220  1.00  0.00           H  
ATOM   4404 HD13 ILE 0 275       6.231  -9.503  16.332  1.00  0.00           H  
ATOM   4405  N   TYR 0 276      10.100  -5.024  19.033  1.00  0.00      R00  N  
ATOM   4406  CA  TYR 0 276      11.369  -5.097  19.639  1.00  0.00      R00  C  
ATOM   4407  C   TYR 0 276      11.525  -4.034  20.766  1.00  0.00      R00  C  
ATOM   4408  O   TYR 0 276      12.617  -3.704  21.241  1.00  0.00      R00  O  
ATOM   4409  CB  TYR 0 276      12.498  -5.087  18.546  1.00  0.00      R00  C  
ATOM   4410  CG  TYR 0 276      12.560  -6.198  17.468  1.00  0.00      R00  C  
ATOM   4411  CD1 TYR 0 276      12.467  -5.859  16.085  1.00  0.00      R00  C  
ATOM   4412  CE1 TYR 0 276      12.530  -6.909  15.121  1.00  0.00      R00  C  
ATOM   4413  CD2 TYR 0 276      12.749  -7.541  17.819  1.00  0.00      R00  C  
ATOM   4414  CE2 TYR 0 276      12.947  -8.537  16.886  1.00  0.00      R00  C  
ATOM   4415  CZ  TYR 0 276      12.718  -8.212  15.517  1.00  0.00      R00  C  
ATOM   4416  OH  TYR 0 276      12.780  -9.143  14.520  1.00  0.00      R00  O  
ATOM   4417  H   TYR 0 276       9.966  -4.361  18.283  1.00  0.00      R00  H  
ATOM   4418  HH  TYR 0 276      12.186  -8.999  13.780  1.00  0.00      R00  H  
ATOM   4419  HA  TYR 0 276      11.489  -6.036  20.178  1.00  0.00           H  
ATOM   4420  HB3 TYR 0 276      13.444  -5.166  19.081  1.00  0.00           H  
ATOM   4421  HB2 TYR 0 276      12.528  -4.143  18.002  1.00  0.00           H  
ATOM   4422  HD1 TYR 0 276      12.273  -4.886  15.657  1.00  0.00           H  
ATOM   4423  HE1 TYR 0 276      12.382  -6.701  14.071  1.00  0.00           H  
ATOM   4424  HD2 TYR 0 276      13.077  -7.644  18.843  1.00  0.00           H  
ATOM   4425  HE2 TYR 0 276      13.293  -9.526  17.150  1.00  0.00           H  
ATOM   4426  N   SER 0 277      10.409  -3.531  21.273  1.00  0.00      R00  N  
ATOM   4427  CA  SER 0 277      10.461  -2.619  22.389  1.00  0.00      R00  C  
ATOM   4428  C   SER 0 277      10.675  -3.303  23.640  1.00  0.00      R00  C  
ATOM   4429  O   SER 0 277      10.097  -4.360  23.797  1.00  0.00      R00  O  
ATOM   4430  CB  SER 0 277       9.193  -1.687  22.234  1.00  0.00      R00  C  
ATOM   4431  OG  SER 0 277       7.914  -2.285  22.563  1.00  0.00      R00  O  
ATOM   4432  H   SER 0 277       9.516  -3.788  20.880  1.00  0.00      R00  H  
ATOM   4433  HG  SER 0 277       7.350  -2.460  21.807  1.00  0.00      R00  H  
ATOM   4434  HA  SER 0 277      11.294  -1.984  22.088  1.00  0.00           H  
ATOM   4435  HB3 SER 0 277       9.116  -1.216  21.254  1.00  0.00           H  
ATOM   4436  HB2 SER 0 277       9.388  -0.863  22.921  1.00  0.00           H  
ATOM   4437  N   GLN 0 278      11.477  -2.725  24.515  1.00  0.00      R00  N  
ATOM   4438  CA  GLN 0 278      11.521  -3.077  25.970  1.00  0.00      R00  C  
ATOM   4439  C   GLN 0 278      10.389  -2.451  26.800  1.00  0.00      R00  C  
ATOM   4440  O   GLN 0 278       9.914  -3.121  27.732  1.00  0.00      R00  O  
ATOM   4441  CB  GLN 0 278      12.913  -2.737  26.661  1.00  0.00      R00  C  
ATOM   4442  CG  GLN 0 278      14.183  -3.450  26.053  1.00  0.00      R00  C  
ATOM   4443  CD  GLN 0 278      15.491  -3.027  26.641  1.00  0.00      R00  C  
ATOM   4444  OE1 GLN 0 278      15.538  -2.790  27.867  1.00  0.00      R00  O  
ATOM   4445  NE2 GLN 0 278      16.501  -2.864  25.866  1.00  0.00      R00  N  
ATOM   4446  H   GLN 0 278      11.848  -1.791  24.409  1.00  0.00      R00  H  
ATOM   4447 HE21 GLN 0 278      17.342  -2.462  26.255  1.00  0.00      R00  H  
ATOM   4448 HE22 GLN 0 278      16.410  -2.811  24.861  1.00  0.00      R00  H  
ATOM   4449  HA  GLN 0 278      11.469  -4.162  25.879  1.00  0.00           H  
ATOM   4450  HB3 GLN 0 278      12.832  -2.745  27.748  1.00  0.00           H  
ATOM   4451  HB2 GLN 0 278      13.189  -1.686  26.578  1.00  0.00           H  
ATOM   4452  HG3 GLN 0 278      14.079  -3.487  24.969  1.00  0.00           H  
ATOM   4453  HG2 GLN 0 278      14.077  -4.517  26.251  1.00  0.00           H  
ATOM   4454  N   ALA 0 279       9.948  -1.223  26.483  1.00  0.00      R00  N  
ATOM   4455  CA  ALA 0 279       8.981  -0.469  27.198  1.00  0.00      R00  C  
ATOM   4456  C   ALA 0 279       7.626  -1.136  27.251  1.00  0.00      R00  C  
ATOM   4457  O   ALA 0 279       7.031  -1.246  28.365  1.00  0.00      R00  O  
ATOM   4458  CB  ALA 0 279       8.925   0.960  26.611  1.00  0.00      R00  C  
ATOM   4459  H   ALA 0 279      10.246  -0.763  25.634  1.00  0.00      R00  H  
ATOM   4460  HA  ALA 0 279       9.287  -0.335  28.235  1.00  0.00           H  
ATOM   4461  HB1 ALA 0 279       8.572   1.052  25.584  1.00  0.00           H  
ATOM   4462  HB2 ALA 0 279       8.289   1.647  27.169  1.00  0.00           H  
ATOM   4463  HB3 ALA 0 279       9.951   1.327  26.639  1.00  0.00           H  
ATOM   4464  N   THR 0 280       7.028  -1.711  26.121  1.00  0.00      R00  N  
ATOM   4465  CA  THR 0 280       5.608  -2.240  26.086  1.00  0.00      R00  C  
ATOM   4466  C   THR 0 280       4.599  -1.132  26.534  1.00  0.00      R00  C  
ATOM   4467  O   THR 0 280       4.074  -1.255  27.629  1.00  0.00      R00  O  
ATOM   4468  CB  THR 0 280       5.463  -3.600  26.895  1.00  0.00      R00  C  
ATOM   4469  OG1 THR 0 280       6.595  -4.387  26.588  1.00  0.00      R00  O  
ATOM   4470  CG2 THR 0 280       4.146  -4.452  26.743  1.00  0.00      R00  C  
ATOM   4471  H   THR 0 280       7.421  -1.635  25.194  1.00  0.00      R00  H  
ATOM   4472  HG1 THR 0 280       7.306  -3.754  26.468  1.00  0.00      R00  H  
ATOM   4473  HA  THR 0 280       5.343  -2.519  25.066  1.00  0.00           H  
ATOM   4474  HB  THR 0 280       5.513  -3.376  27.960  1.00  0.00           H  
ATOM   4475 HG21 THR 0 280       3.387  -4.038  27.407  1.00  0.00           H  
ATOM   4476 HG22 THR 0 280       3.850  -4.257  25.712  1.00  0.00           H  
ATOM   4477 HG23 THR 0 280       4.320  -5.485  27.045  1.00  0.00           H  
ATOM   4478  N   GLU 0 281       4.622  -0.069  25.730  1.00  0.00      R00  N  
ATOM   4479  CA  GLU 0 281       3.703   1.045  25.757  1.00  0.00      R00  C  
ATOM   4480  C   GLU 0 281       2.443   0.807  24.874  1.00  0.00      R00  C  
ATOM   4481  O   GLU 0 281       1.713   1.794  24.611  1.00  0.00      R00  O  
ATOM   4482  CB  GLU 0 281       4.393   2.339  25.224  1.00  0.00      R00  C  
ATOM   4483  CG  GLU 0 281       5.578   2.690  26.138  1.00  0.00      R00  C  
ATOM   4484  CD  GLU 0 281       5.370   3.336  27.473  1.00  0.00      R00  C  
ATOM   4485  OE1 GLU 0 281       6.361   3.388  28.239  1.00  0.00      R00  O  
ATOM   4486  OE2 GLU 0 281       4.287   3.779  27.899  1.00  0.00      R00  O1-
ATOM   4487  H   GLU 0 281       5.311  -0.001  24.995  1.00  0.00      R00  H  
ATOM   4488  HA  GLU 0 281       3.271   1.129  26.754  1.00  0.00           H  
ATOM   4489  HB3 GLU 0 281       3.733   3.165  25.488  1.00  0.00           H  
ATOM   4490  HB2 GLU 0 281       4.638   2.232  24.167  1.00  0.00           H  
ATOM   4491  HG3 GLU 0 281       6.205   3.275  25.465  1.00  0.00           H  
ATOM   4492  HG2 GLU 0 281       6.177   1.800  26.331  1.00  0.00           H  
ATOM   4493  N   CYS 0 282       2.280  -0.475  24.505  1.00  0.00      R00  N  
ATOM   4494  CA  CYS 0 282       1.389  -0.887  23.439  1.00  0.00      R00  C  
ATOM   4495  C   CYS 0 282      -0.154  -0.674  23.750  1.00  0.00      R00  C  
ATOM   4496  O   CYS 0 282      -0.853  -0.049  23.000  1.00  0.00      R00  O  
ATOM   4497  CB  CYS 0 282       1.584  -2.298  22.921  1.00  0.00      R00  C  
ATOM   4498  SG  CYS 0 282       3.378  -2.546  22.694  1.00  0.00      R00  S  
ATOM   4499  H   CYS 0 282       2.974  -1.185  24.693  1.00  0.00      R00  H  
ATOM   4500  HA  CYS 0 282       1.531  -0.114  22.683  1.00  0.00           H  
ATOM   4501  HB3 CYS 0 282       1.064  -2.424  21.971  1.00  0.00           H  
ATOM   4502  HB2 CYS 0 282       1.060  -2.992  23.579  1.00  0.00           H  
ATOM   4503  HG  CYS 0 282       3.306  -2.423  21.366  1.00  0.00           H  
ATOM   4504  N   ALA 0 283      -0.582  -1.198  24.888  1.00  0.00      R00  N  
ATOM   4505  CA  ALA 0 283      -1.892  -0.977  25.463  1.00  0.00      R00  C  
ATOM   4506  C   ALA 0 283      -2.021   0.390  26.105  1.00  0.00      R00  C  
ATOM   4507  O   ALA 0 283      -2.165   0.437  27.326  1.00  0.00      R00  O  
ATOM   4508  CB  ALA 0 283      -2.237  -2.240  26.329  1.00  0.00      R00  C  
ATOM   4509  H   ALA 0 283       0.103  -1.625  25.495  1.00  0.00      R00  H  
ATOM   4510  HA  ALA 0 283      -2.602  -0.865  24.643  1.00  0.00           H  
ATOM   4511  HB1 ALA 0 283      -2.184  -3.198  25.812  1.00  0.00           H  
ATOM   4512  HB2 ALA 0 283      -1.538  -2.433  27.143  1.00  0.00           H  
ATOM   4513  HB3 ALA 0 283      -3.223  -2.091  26.770  1.00  0.00           H  
ATOM   4514  N   SER 0 284      -1.883   1.549  25.315  1.00  0.00      R00  N  
ATOM   4515  CA  SER 0 284      -2.211   2.876  25.802  1.00  0.00      R00  C  
ATOM   4516  C   SER 0 284      -2.726   3.691  24.569  1.00  0.00      R00  C  
ATOM   4517  O   SER 0 284      -2.185   3.542  23.470  1.00  0.00      R00  O  
ATOM   4518  CB  SER 0 284      -1.035   3.524  26.481  1.00  0.00      R00  C  
ATOM   4519  OG  SER 0 284      -1.460   4.799  26.905  1.00  0.00      R00  O  
ATOM   4520  H   SER 0 284      -1.688   1.406  24.334  1.00  0.00      R00  H  
ATOM   4521  HG  SER 0 284      -0.781   5.212  27.444  1.00  0.00      R00  H  
ATOM   4522  HA  SER 0 284      -3.015   2.890  26.538  1.00  0.00           H  
ATOM   4523  HB3 SER 0 284      -0.180   3.583  25.807  1.00  0.00           H  
ATOM   4524  HB2 SER 0 284      -0.568   3.039  27.337  1.00  0.00           H  
ATOM   4525  N   HIS 0 285      -3.706   4.593  24.796  1.00  0.00      R00  N  
ATOM   4526  CA  HIS 0 285      -4.610   5.179  23.787  1.00  0.00      R00  C  
ATOM   4527  C   HIS 0 285      -3.956   6.162  22.814  1.00  0.00      R00  C  
ATOM   4528  O   HIS 0 285      -4.422   6.209  21.643  1.00  0.00      R00  O  
ATOM   4529  CB  HIS 0 285      -5.917   5.701  24.503  1.00  0.00      R00  C  
ATOM   4530  CG  HIS 0 285      -6.506   4.616  25.376  1.00  0.00      R00  C  
ATOM   4531  ND1 HIS 0 285      -6.447   4.685  26.731  1.00  0.00      R00  N  
ATOM   4532  CD2 HIS 0 285      -7.144   3.372  25.139  1.00  0.00      R00  C  
ATOM   4533  NE2 HIS 0 285      -7.247   2.634  26.348  1.00  0.00      R00  N  
ATOM   4534  CE1 HIS 0 285      -6.764   3.475  27.252  1.00  0.00      R00  C  
ATOM   4535  H   HIS 0 285      -3.851   4.712  25.788  1.00  0.00      R00  H  
ATOM   4536  HD1 HIS 0 285      -5.956   5.417  27.225  1.00  0.00      R00  H  
ATOM   4537  HA  HIS 0 285      -4.857   4.308  23.180  1.00  0.00           H  
ATOM   4538  HB3 HIS 0 285      -6.624   5.940  23.709  1.00  0.00           H  
ATOM   4539  HB2 HIS 0 285      -5.683   6.635  25.013  1.00  0.00           H  
ATOM   4540  HD2 HIS 0 285      -7.534   2.935  24.231  1.00  0.00           H  
ATOM   4541  HE1 HIS 0 285      -6.755   3.390  28.328  1.00  0.00           H  
ATOM   4542  N   VAL 0 286      -2.890   6.703  23.323  1.00  0.00      R00  N  
ATOM   4543  CA  VAL 0 286      -1.978   7.525  22.494  1.00  0.00      R00  C  
ATOM   4544  C   VAL 0 286      -1.249   6.673  21.427  1.00  0.00      R00  C  
ATOM   4545  O   VAL 0 286      -1.370   7.000  20.259  1.00  0.00      R00  O  
ATOM   4546  CB  VAL 0 286      -1.005   8.359  23.409  1.00  0.00      R00  C  
ATOM   4547  CG1 VAL 0 286      -1.722   9.422  24.179  1.00  0.00      R00  C  
ATOM   4548  CG2 VAL 0 286      -0.188   7.522  24.323  1.00  0.00      R00  C  
ATOM   4549  H   VAL 0 286      -2.683   6.611  24.307  1.00  0.00      R00  H  
ATOM   4550  HA  VAL 0 286      -2.578   8.228  21.917  1.00  0.00           H  
ATOM   4551  HB  VAL 0 286      -0.321   8.820  22.697  1.00  0.00           H  
ATOM   4552 HG11 VAL 0 286      -2.422  10.031  23.609  1.00  0.00           H  
ATOM   4553 HG12 VAL 0 286      -2.154   9.013  25.093  1.00  0.00           H  
ATOM   4554 HG13 VAL 0 286      -1.083  10.244  24.503  1.00  0.00           H  
ATOM   4555 HG21 VAL 0 286       0.540   6.851  23.867  1.00  0.00           H  
ATOM   4556 HG22 VAL 0 286       0.355   8.171  25.009  1.00  0.00           H  
ATOM   4557 HG23 VAL 0 286      -0.842   6.908  24.943  1.00  0.00           H  
ATOM   4558  N   THR 0 287      -0.533   5.615  21.865  1.00  0.00      R00  N  
ATOM   4559  CA  THR 0 287       0.103   4.636  21.022  1.00  0.00      R00  C  
ATOM   4560  C   THR 0 287      -0.819   3.806  20.069  1.00  0.00      R00  C  
ATOM   4561  O   THR 0 287      -0.407   3.635  18.905  1.00  0.00      R00  O  
ATOM   4562  CB  THR 0 287       0.823   3.540  21.891  1.00  0.00      R00  C  
ATOM   4563  OG1 THR 0 287       1.469   4.102  23.009  1.00  0.00      R00  O  
ATOM   4564  CG2 THR 0 287       1.740   2.736  21.081  1.00  0.00      R00  C  
ATOM   4565  H   THR 0 287      -0.560   5.296  22.823  1.00  0.00      R00  H  
ATOM   4566  HG1 THR 0 287       1.793   3.423  23.606  1.00  0.00      R00  H  
ATOM   4567  HA  THR 0 287       0.716   5.250  20.361  1.00  0.00           H  
ATOM   4568  HB  THR 0 287       0.065   2.824  22.210  1.00  0.00           H  
ATOM   4569 HG21 THR 0 287       2.586   3.392  20.875  1.00  0.00           H  
ATOM   4570 HG22 THR 0 287       2.194   1.947  21.680  1.00  0.00           H  
ATOM   4571 HG23 THR 0 287       1.349   2.262  20.180  1.00  0.00           H  
ATOM   4572  N   ILE 0 288      -2.021   3.417  20.508  1.00  0.00      R00  N  
ATOM   4573  CA  ILE 0 288      -3.060   2.806  19.653  1.00  0.00      R00  C  
ATOM   4574  C   ILE 0 288      -3.542   3.833  18.574  1.00  0.00      R00  C  
ATOM   4575  O   ILE 0 288      -3.798   3.385  17.497  1.00  0.00      R00  O  
ATOM   4576  CB  ILE 0 288      -4.182   2.320  20.540  1.00  0.00      R00  C  
ATOM   4577  CG2 ILE 0 288      -5.487   1.967  19.733  1.00  0.00      R00  C  
ATOM   4578  CG1 ILE 0 288      -3.699   1.190  21.454  1.00  0.00      R00  C  
ATOM   4579  CD1 ILE 0 288      -4.436   0.770  22.678  1.00  0.00      R00  C  
ATOM   4580  H   ILE 0 288      -2.309   3.606  21.458  1.00  0.00      R00  H  
ATOM   4581  HA  ILE 0 288      -2.609   1.896  19.259  1.00  0.00           H  
ATOM   4582  HB  ILE 0 288      -4.503   3.167  21.145  1.00  0.00           H  
ATOM   4583 HG21 ILE 0 288      -5.836   2.833  19.171  1.00  0.00           H  
ATOM   4584 HG22 ILE 0 288      -5.336   1.307  18.878  1.00  0.00           H  
ATOM   4585 HG23 ILE 0 288      -6.301   1.674  20.396  1.00  0.00           H  
ATOM   4586 HG13 ILE 0 288      -2.687   1.456  21.760  1.00  0.00           H  
ATOM   4587 HG12 ILE 0 288      -3.615   0.313  20.813  1.00  0.00           H  
ATOM   4588 HD11 ILE 0 288      -4.548   1.662  23.294  1.00  0.00           H  
ATOM   4589 HD12 ILE 0 288      -5.508   0.631  22.532  1.00  0.00           H  
ATOM   4590 HD13 ILE 0 288      -3.977  -0.093  23.159  1.00  0.00           H  
ATOM   4591  N   THR 0 289      -3.516   5.133  18.793  1.00  0.00      R00  N  
ATOM   4592  CA  THR 0 289      -3.952   6.042  17.755  1.00  0.00      R00  C  
ATOM   4593  C   THR 0 289      -3.084   6.128  16.477  1.00  0.00      R00  C  
ATOM   4594  O   THR 0 289      -3.637   6.004  15.377  1.00  0.00      R00  O  
ATOM   4595  CB  THR 0 289      -4.398   7.449  18.281  1.00  0.00      R00  C  
ATOM   4596  OG1 THR 0 289      -5.215   7.377  19.399  1.00  0.00      R00  O  
ATOM   4597  CG2 THR 0 289      -5.133   8.269  17.295  1.00  0.00      R00  C  
ATOM   4598  H   THR 0 289      -3.241   5.527  19.682  1.00  0.00      R00  H  
ATOM   4599  HG1 THR 0 289      -4.824   6.852  20.102  1.00  0.00      R00  H  
ATOM   4600  HA  THR 0 289      -4.879   5.651  17.334  1.00  0.00           H  
ATOM   4601  HB  THR 0 289      -3.536   8.005  18.650  1.00  0.00           H  
ATOM   4602 HG21 THR 0 289      -6.187   8.020  17.419  1.00  0.00           H  
ATOM   4603 HG22 THR 0 289      -5.048   9.277  17.701  1.00  0.00           H  
ATOM   4604 HG23 THR 0 289      -4.810   8.093  16.268  1.00  0.00           H  
ATOM   4605  N   VAL 0 290      -1.780   6.313  16.642  1.00  0.00      R00  N  
ATOM   4606  CA  VAL 0 290      -0.742   6.267  15.590  1.00  0.00      R00  C  
ATOM   4607  C   VAL 0 290      -0.490   4.971  14.790  1.00  0.00      R00  C  
ATOM   4608  O   VAL 0 290      -0.332   5.019  13.583  1.00  0.00      R00  O  
ATOM   4609  CB  VAL 0 290       0.562   6.882  16.201  1.00  0.00      R00  C  
ATOM   4610  CG1 VAL 0 290       0.357   8.336  16.805  1.00  0.00      R00  C  
ATOM   4611  CG2 VAL 0 290       1.264   5.990  17.209  1.00  0.00      R00  C  
ATOM   4612  H   VAL 0 290      -1.382   6.317  17.570  1.00  0.00      R00  H  
ATOM   4613  HA  VAL 0 290      -1.112   6.950  14.825  1.00  0.00           H  
ATOM   4614  HB  VAL 0 290       1.254   7.124  15.394  1.00  0.00           H  
ATOM   4615 HG11 VAL 0 290       1.287   8.901  16.759  1.00  0.00           H  
ATOM   4616 HG12 VAL 0 290      -0.325   8.916  16.184  1.00  0.00           H  
ATOM   4617 HG13 VAL 0 290      -0.051   8.412  17.813  1.00  0.00           H  
ATOM   4618 HG21 VAL 0 290       0.767   5.890  18.174  1.00  0.00           H  
ATOM   4619 HG22 VAL 0 290       1.359   4.968  16.843  1.00  0.00           H  
ATOM   4620 HG23 VAL 0 290       2.179   6.505  17.503  1.00  0.00           H  
ATOM   4621  N   PHE 0 291      -0.775   3.804  15.450  1.00  0.00      R00  N  
ATOM   4622  CA  PHE 0 291      -0.666   2.474  14.804  1.00  0.00      R00  C  
ATOM   4623  C   PHE 0 291      -1.916   2.286  13.914  1.00  0.00      R00  C  
ATOM   4624  O   PHE 0 291      -1.830   1.729  12.784  1.00  0.00      R00  O  
ATOM   4625  CB  PHE 0 291      -0.307   1.398  15.847  1.00  0.00      R00  C  
ATOM   4626  CG  PHE 0 291      -0.254  -0.081  15.341  1.00  0.00      R00  C  
ATOM   4627  CD1 PHE 0 291       0.508  -0.380  14.153  1.00  0.00      R00  C  
ATOM   4628  CD2 PHE 0 291      -0.695  -1.137  16.140  1.00  0.00      R00  C  
ATOM   4629  CE1 PHE 0 291       0.508  -1.711  13.693  1.00  0.00      R00  C  
ATOM   4630  CE2 PHE 0 291      -0.713  -2.376  15.636  1.00  0.00      R00  C  
ATOM   4631  CZ  PHE 0 291      -0.127  -2.689  14.419  1.00  0.00      R00  C  
ATOM   4632  H   PHE 0 291      -0.908   3.826  16.451  1.00  0.00      R00  H  
ATOM   4633  HA  PHE 0 291       0.115   2.559  14.048  1.00  0.00           H  
ATOM   4634  HB3 PHE 0 291      -1.001   1.500  16.682  1.00  0.00           H  
ATOM   4635  HB2 PHE 0 291       0.752   1.500  16.086  1.00  0.00           H  
ATOM   4636  HD1 PHE 0 291       1.185   0.371  13.776  1.00  0.00           H  
ATOM   4637  HD2 PHE 0 291      -1.123  -0.912  17.105  1.00  0.00           H  
ATOM   4638  HE1 PHE 0 291       1.032  -2.044  12.810  1.00  0.00           H  
ATOM   4639  HE2 PHE 0 291      -1.122  -3.143  16.277  1.00  0.00           H  
ATOM   4640  HZ  PHE 0 291      -0.256  -3.701  14.065  1.00  0.00           H  
ATOM   4641  N   LEU 0 292      -3.052   2.797  14.375  1.00  0.00      R00  N  
ATOM   4642  CA  LEU 0 292      -4.247   2.774  13.539  1.00  0.00      R00  C  
ATOM   4643  C   LEU 0 292      -4.169   3.687  12.289  1.00  0.00      R00  C  
ATOM   4644  O   LEU 0 292      -4.783   3.428  11.237  1.00  0.00      R00  O  
ATOM   4645  CB  LEU 0 292      -5.501   3.091  14.443  1.00  0.00      R00  C  
ATOM   4646  CG  LEU 0 292      -6.519   1.935  14.664  1.00  0.00      R00  C  
ATOM   4647  CD1 LEU 0 292      -7.164   1.347  13.476  1.00  0.00      R00  C  
ATOM   4648  CD2 LEU 0 292      -5.928   0.760  15.511  1.00  0.00      R00  C  
ATOM   4649  H   LEU 0 292      -3.100   3.163  15.315  1.00  0.00      R00  H  
ATOM   4650  HA  LEU 0 292      -4.325   1.785  13.087  1.00  0.00           H  
ATOM   4651  HB3 LEU 0 292      -6.142   3.851  13.996  1.00  0.00           H  
ATOM   4652  HB2 LEU 0 292      -5.177   3.623  15.337  1.00  0.00           H  
ATOM   4653  HG  LEU 0 292      -7.311   2.415  15.237  1.00  0.00           H  
ATOM   4654 HD11 LEU 0 292      -6.651   0.405  13.282  1.00  0.00           H  
ATOM   4655 HD12 LEU 0 292      -8.247   1.249  13.540  1.00  0.00           H  
ATOM   4656 HD13 LEU 0 292      -6.976   1.955  12.591  1.00  0.00           H  
ATOM   4657 HD21 LEU 0 292      -6.764   0.214  15.948  1.00  0.00           H  
ATOM   4658 HD22 LEU 0 292      -5.399  -0.006  14.944  1.00  0.00           H  
ATOM   4659 HD23 LEU 0 292      -5.357   1.143  16.356  1.00  0.00           H  
ATOM   4660  N   VAL 0 293      -3.405   4.759  12.443  1.00  0.00      R00  N  
ATOM   4661  CA  VAL 0 293      -3.280   5.783  11.369  1.00  0.00      R00  C  
ATOM   4662  C   VAL 0 293      -2.245   5.316  10.283  1.00  0.00      R00  C  
ATOM   4663  O   VAL 0 293      -2.537   5.365   9.059  1.00  0.00      R00  O  
ATOM   4664  CB  VAL 0 293      -2.837   7.152  11.939  1.00  0.00      R00  C  
ATOM   4665  CG1 VAL 0 293      -2.095   7.988  10.952  1.00  0.00      R00  C  
ATOM   4666  CG2 VAL 0 293      -4.113   7.864  12.510  1.00  0.00      R00  C  
ATOM   4667  H   VAL 0 293      -2.928   4.935  13.315  1.00  0.00      R00  H  
ATOM   4668  HA  VAL 0 293      -4.269   5.839  10.912  1.00  0.00           H  
ATOM   4669  HB  VAL 0 293      -2.136   6.968  12.753  1.00  0.00           H  
ATOM   4670 HG11 VAL 0 293      -1.168   7.629  10.504  1.00  0.00           H  
ATOM   4671 HG12 VAL 0 293      -2.883   8.355  10.295  1.00  0.00           H  
ATOM   4672 HG13 VAL 0 293      -1.758   8.894  11.456  1.00  0.00           H  
ATOM   4673 HG21 VAL 0 293      -3.855   8.814  12.979  1.00  0.00           H  
ATOM   4674 HG22 VAL 0 293      -4.824   8.085  11.714  1.00  0.00           H  
ATOM   4675 HG23 VAL 0 293      -4.526   7.207  13.275  1.00  0.00           H  
ATOM   4676  N   ALA 0 294      -1.121   4.769  10.768  1.00  0.00      R00  N  
ATOM   4677  CA  ALA 0 294      -0.145   4.044   9.946  1.00  0.00      R00  C  
ATOM   4678  C   ALA 0 294      -0.770   2.930   9.167  1.00  0.00      R00  C  
ATOM   4679  O   ALA 0 294      -0.501   2.799   7.961  1.00  0.00      R00  O  
ATOM   4680  CB  ALA 0 294       0.984   3.440  10.813  1.00  0.00      R00  C  
ATOM   4681  H   ALA 0 294      -0.959   4.573  11.746  1.00  0.00      R00  H  
ATOM   4682  HA  ALA 0 294       0.324   4.734   9.245  1.00  0.00           H  
ATOM   4683  HB1 ALA 0 294       1.865   3.014  10.332  1.00  0.00           H  
ATOM   4684  HB2 ALA 0 294       1.329   4.138  11.576  1.00  0.00           H  
ATOM   4685  HB3 ALA 0 294       0.556   2.680  11.466  1.00  0.00           H  
ATOM   4686  N   ALA 0 295      -1.752   2.201   9.813  1.00  0.00      R00  N  
ATOM   4687  CA  ALA 0 295      -2.524   1.210   9.117  1.00  0.00      R00  C  
ATOM   4688  C   ALA 0 295      -3.459   1.834   8.092  1.00  0.00      R00  C  
ATOM   4689  O   ALA 0 295      -3.450   1.445   6.893  1.00  0.00      R00  O  
ATOM   4690  CB  ALA 0 295      -3.258   0.411  10.173  1.00  0.00      R00  C  
ATOM   4691  H   ALA 0 295      -1.967   2.360  10.787  1.00  0.00      R00  H  
ATOM   4692  HA  ALA 0 295      -1.818   0.537   8.632  1.00  0.00           H  
ATOM   4693  HB1 ALA 0 295      -3.669   1.027  10.974  1.00  0.00           H  
ATOM   4694  HB2 ALA 0 295      -4.103  -0.209   9.874  1.00  0.00           H  
ATOM   4695  HB3 ALA 0 295      -2.556  -0.314  10.583  1.00  0.00           H  
ATOM   4696  N   CYS 0 296      -4.328   2.786   8.469  1.00  0.00      R00  N  
ATOM   4697  CA  CYS 0 296      -5.185   3.495   7.468  1.00  0.00      R00  C  
ATOM   4698  C   CYS 0 296      -4.441   4.085   6.230  1.00  0.00      R00  C  
ATOM   4699  O   CYS 0 296      -5.027   4.191   5.171  1.00  0.00      R00  O  
ATOM   4700  CB  CYS 0 296      -6.021   4.573   8.164  1.00  0.00      R00  C  
ATOM   4701  SG  CYS 0 296      -7.280   3.846   9.206  1.00  0.00      R00  S  
ATOM   4702  H   CYS 0 296      -4.257   3.071   9.436  1.00  0.00      R00  H  
ATOM   4703  HA  CYS 0 296      -5.869   2.720   7.120  1.00  0.00           H  
ATOM   4704  HB3 CYS 0 296      -6.528   5.179   7.412  1.00  0.00           H  
ATOM   4705  HB2 CYS 0 296      -5.412   5.244   8.770  1.00  0.00           H  
ATOM   4706  HG  CYS 0 296      -6.402   3.268  10.030  1.00  0.00           H  
ATOM   4707  N   PHE 0 297      -3.138   4.344   6.374  1.00  0.00      R00  N  
ATOM   4708  CA  PHE 0 297      -2.276   4.735   5.222  1.00  0.00      R00  C  
ATOM   4709  C   PHE 0 297      -2.114   3.577   4.233  1.00  0.00      R00  C  
ATOM   4710  O   PHE 0 297      -2.462   3.782   3.074  1.00  0.00      R00  O  
ATOM   4711  CB  PHE 0 297      -0.913   5.475   5.564  1.00  0.00      R00  C  
ATOM   4712  CG  PHE 0 297      -0.997   6.972   5.878  1.00  0.00      R00  C  
ATOM   4713  CD1 PHE 0 297      -1.016   7.811   4.764  1.00  0.00      R00  C  
ATOM   4714  CD2 PHE 0 297      -1.101   7.526   7.148  1.00  0.00      R00  C  
ATOM   4715  CE1 PHE 0 297      -1.091   9.117   4.942  1.00  0.00      R00  C  
ATOM   4716  CE2 PHE 0 297      -1.319   8.875   7.320  1.00  0.00      R00  C  
ATOM   4717  CZ  PHE 0 297      -1.368   9.678   6.176  1.00  0.00      R00  C  
ATOM   4718  H   PHE 0 297      -2.815   4.560   7.306  1.00  0.00      R00  H  
ATOM   4719  HA  PHE 0 297      -2.721   5.487   4.570  1.00  0.00           H  
ATOM   4720  HB3 PHE 0 297      -0.187   5.161   4.814  1.00  0.00           H  
ATOM   4721  HB2 PHE 0 297      -0.437   5.056   6.450  1.00  0.00           H  
ATOM   4722  HD1 PHE 0 297      -0.940   7.428   3.757  1.00  0.00           H  
ATOM   4723  HD2 PHE 0 297      -1.134   6.947   8.059  1.00  0.00           H  
ATOM   4724  HE1 PHE 0 297      -1.085   9.694   4.030  1.00  0.00           H  
ATOM   4725  HE2 PHE 0 297      -1.394   9.288   8.315  1.00  0.00           H  
ATOM   4726  HZ  PHE 0 297      -1.509  10.748   6.214  1.00  0.00           H  
ATOM   4727  N   SER 0 298      -1.494   2.430   4.691  1.00  0.00      R00  N  
ATOM   4728  CA  SER 0 298      -1.459   1.211   3.975  1.00  0.00      R00  C  
ATOM   4729  C   SER 0 298      -2.767   0.573   3.454  1.00  0.00      R00  C  
ATOM   4730  O   SER 0 298      -2.879   0.067   2.332  1.00  0.00      R00  O  
ATOM   4731  CB  SER 0 298      -0.774   0.216   4.920  1.00  0.00      R00  C  
ATOM   4732  OG  SER 0 298      -1.512  -0.337   6.041  1.00  0.00      R00  O  
ATOM   4733  H   SER 0 298      -1.229   2.441   5.665  1.00  0.00      R00  H  
ATOM   4734  HG  SER 0 298      -2.011   0.446   6.285  1.00  0.00      R00  H  
ATOM   4735  HA  SER 0 298      -0.764   1.304   3.141  1.00  0.00           H  
ATOM   4736  HB3 SER 0 298       0.131   0.597   5.393  1.00  0.00           H  
ATOM   4737  HB2 SER 0 298      -0.335  -0.632   4.396  1.00  0.00           H  
ATOM   4738  N   TYR 0 299      -3.895   0.805   4.111  1.00  0.00      R00  N  
ATOM   4739  CA  TYR 0 299      -5.230   0.508   3.656  1.00  0.00      R00  C  
ATOM   4740  C   TYR 0 299      -5.823   1.360   2.490  1.00  0.00      R00  C  
ATOM   4741  O   TYR 0 299      -6.491   0.801   1.562  1.00  0.00      R00  O  
ATOM   4742  CB  TYR 0 299      -6.254   0.452   4.786  1.00  0.00      R00  C  
ATOM   4743  CG  TYR 0 299      -5.921  -0.436   5.979  1.00  0.00      R00  C  
ATOM   4744  CD1 TYR 0 299      -6.191  -0.097   7.323  1.00  0.00      R00  C  
ATOM   4745  CE1 TYR 0 299      -5.841  -1.009   8.365  1.00  0.00      R00  C  
ATOM   4746  CD2 TYR 0 299      -5.173  -1.657   5.864  1.00  0.00      R00  C  
ATOM   4747  CE2 TYR 0 299      -4.762  -2.497   6.913  1.00  0.00      R00  C  
ATOM   4748  CZ  TYR 0 299      -5.223  -2.202   8.154  1.00  0.00      R00  C  
ATOM   4749  OH  TYR 0 299      -4.824  -3.031   9.190  1.00  0.00      R00  O  
ATOM   4750  H   TYR 0 299      -3.992   1.273   5.001  1.00  0.00      R00  H  
ATOM   4751  HH  TYR 0 299      -4.921  -2.716  10.091  1.00  0.00      R00  H  
ATOM   4752  HA  TYR 0 299      -5.228  -0.498   3.235  1.00  0.00           H  
ATOM   4753  HB3 TYR 0 299      -7.141  -0.030   4.374  1.00  0.00           H  
ATOM   4754  HB2 TYR 0 299      -6.405   1.436   5.230  1.00  0.00           H  
ATOM   4755  HD1 TYR 0 299      -6.568   0.877   7.597  1.00  0.00           H  
ATOM   4756  HE1 TYR 0 299      -5.999  -0.816   9.415  1.00  0.00           H  
ATOM   4757  HD2 TYR 0 299      -4.817  -1.753   4.849  1.00  0.00           H  
ATOM   4758  HE2 TYR 0 299      -4.084  -3.322   6.755  1.00  0.00           H  
ATOM   4759  N   SER 0 300      -5.557   2.630   2.559  1.00  0.00      R00  N  
ATOM   4760  CA  SER 0 300      -5.938   3.668   1.660  1.00  0.00      R00  C  
ATOM   4761  C   SER 0 300      -5.108   3.595   0.246  1.00  0.00      R00  C  
ATOM   4762  O   SER 0 300      -5.410   4.369  -0.670  1.00  0.00      R00  O  
ATOM   4763  CB  SER 0 300      -5.927   5.079   2.329  1.00  0.00      R00  C  
ATOM   4764  OG  SER 0 300      -6.790   5.209   3.380  1.00  0.00      R00  O  
ATOM   4765  H   SER 0 300      -5.125   2.877   3.438  1.00  0.00      R00  H  
ATOM   4766  HG  SER 0 300      -6.370   4.920   4.193  1.00  0.00      R00  H  
ATOM   4767  HA  SER 0 300      -7.005   3.544   1.475  1.00  0.00           H  
ATOM   4768  HB3 SER 0 300      -6.134   5.782   1.522  1.00  0.00           H  
ATOM   4769  HB2 SER 0 300      -4.940   5.433   2.625  1.00  0.00           H  
ATOM   4770  N   ASN 0 301      -4.173   2.638   0.094  1.00  0.00      R00  N  
ATOM   4771  CA  ASN 0 301      -3.385   2.455  -1.176  1.00  0.00      R00  C  
ATOM   4772  C   ASN 0 301      -4.426   1.916  -2.219  1.00  0.00      R00  C  
ATOM   4773  O   ASN 0 301      -4.143   2.050  -3.378  1.00  0.00      R00  O  
ATOM   4774  CB  ASN 0 301      -2.303   1.383  -0.956  1.00  0.00      R00  C  
ATOM   4775  CG  ASN 0 301      -0.990   1.879  -0.274  1.00  0.00      R00  C  
ATOM   4776  OD1 ASN 0 301      -0.663   3.002  -0.539  1.00  0.00      R00  O  
ATOM   4777  ND2 ASN 0 301      -0.345   1.026   0.498  1.00  0.00      R00  N  
ATOM   4778  H   ASN 0 301      -3.977   1.997   0.850  1.00  0.00      R00  H  
ATOM   4779 HD21 ASN 0 301       0.491   1.398   0.924  1.00  0.00      R00  H  
ATOM   4780 HD22 ASN 0 301      -0.905   0.299   0.920  1.00  0.00      R00  H  
ATOM   4781  HA  ASN 0 301      -2.926   3.403  -1.458  1.00  0.00           H  
ATOM   4782  HB3 ASN 0 301      -1.968   1.146  -1.966  1.00  0.00           H  
ATOM   4783  HB2 ASN 0 301      -2.695   0.424  -0.620  1.00  0.00           H  
ATOM   4784  N   SER 0 302      -5.519   1.347  -1.706  1.00  0.00      R00  N  
ATOM   4785  CA  SER 0 302      -6.476   0.461  -2.329  1.00  0.00      R00  C  
ATOM   4786  C   SER 0 302      -7.066   1.038  -3.620  1.00  0.00      R00  C  
ATOM   4787  O   SER 0 302      -7.361   0.282  -4.552  1.00  0.00      R00  O  
ATOM   4788  CB  SER 0 302      -7.568   0.036  -1.370  1.00  0.00      R00  C  
ATOM   4789  OG  SER 0 302      -8.026   1.106  -0.633  1.00  0.00      R00  O  
ATOM   4790  H   SER 0 302      -5.726   1.368  -0.718  1.00  0.00      R00  H  
ATOM   4791  HG  SER 0 302      -7.720   1.034   0.274  1.00  0.00      R00  H  
ATOM   4792  HA  SER 0 302      -5.938  -0.458  -2.557  1.00  0.00           H  
ATOM   4793  HB3 SER 0 302      -7.144  -0.750  -0.746  1.00  0.00           H  
ATOM   4794  HB2 SER 0 302      -8.330  -0.529  -1.907  1.00  0.00           H  
ATOM   4795  N   ALA 0 303      -7.363   2.336  -3.652  1.00  0.00      R00  N  
ATOM   4796  CA  ALA 0 303      -8.000   3.205  -4.682  1.00  0.00      R00  C  
ATOM   4797  C   ALA 0 303      -6.913   3.828  -5.605  1.00  0.00      R00  C  
ATOM   4798  O   ALA 0 303      -7.246   4.122  -6.730  1.00  0.00      R00  O  
ATOM   4799  CB  ALA 0 303      -8.935   4.165  -4.066  1.00  0.00      R00  C  
ATOM   4800  H   ALA 0 303      -7.148   2.849  -2.809  1.00  0.00      R00  H  
ATOM   4801  HA  ALA 0 303      -8.561   2.497  -5.292  1.00  0.00           H  
ATOM   4802  HB1 ALA 0 303      -9.739   3.717  -3.482  1.00  0.00           H  
ATOM   4803  HB2 ALA 0 303      -8.259   4.827  -3.525  1.00  0.00           H  
ATOM   4804  HB3 ALA 0 303      -9.323   4.923  -4.746  1.00  0.00           H  
ATOM   4805  N   MET 0 304      -5.685   3.987  -5.097  1.00  0.00      R00  N  
ATOM   4806  CA  MET 0 304      -4.585   4.426  -5.986  1.00  0.00      R00  C  
ATOM   4807  C   MET 0 304      -4.160   3.258  -6.912  1.00  0.00      R00  C  
ATOM   4808  O   MET 0 304      -3.722   3.452  -8.057  1.00  0.00      R00  O  
ATOM   4809  CB  MET 0 304      -3.447   4.881  -5.086  1.00  0.00      R00  C  
ATOM   4810  CG  MET 0 304      -3.248   6.353  -5.134  1.00  0.00      R00  C  
ATOM   4811  SD  MET 0 304      -1.740   6.867  -4.227  1.00  0.00      R00  S  
ATOM   4812  CE  MET 0 304      -2.049   6.182  -2.540  1.00  0.00      R00  C  
ATOM   4813  H   MET 0 304      -5.519   3.759  -4.127  1.00  0.00      R00  H  
ATOM   4814  HA  MET 0 304      -4.960   5.227  -6.623  1.00  0.00           H  
ATOM   4815  HB3 MET 0 304      -2.520   4.429  -5.438  1.00  0.00           H  
ATOM   4816  HB2 MET 0 304      -3.541   4.517  -4.063  1.00  0.00           H  
ATOM   4817  HG3 MET 0 304      -4.084   6.976  -4.815  1.00  0.00           H  
ATOM   4818  HG2 MET 0 304      -3.055   6.614  -6.174  1.00  0.00           H  
ATOM   4819  HE1 MET 0 304      -3.033   6.420  -2.137  1.00  0.00           H  
ATOM   4820  HE2 MET 0 304      -1.914   5.104  -2.455  1.00  0.00           H  
ATOM   4821  HE3 MET 0 304      -1.332   6.591  -1.827  1.00  0.00           H  
ATOM   4822  N   ASN 0 305      -4.291   2.083  -6.354  1.00  0.00      R00  N  
ATOM   4823  CA  ASN 0 305      -3.614   0.792  -6.923  1.00  0.00      R00  C  
ATOM   4824  C   ASN 0 305      -4.252   0.461  -8.293  1.00  0.00      R00  C  
ATOM   4825  O   ASN 0 305      -3.368   0.340  -9.111  1.00  0.00      R00  O  
ATOM   4826  CB  ASN 0 305      -3.911  -0.419  -5.953  1.00  0.00      R00  C  
ATOM   4827  CG  ASN 0 305      -3.111  -0.453  -4.630  1.00  0.00      R00  C  
ATOM   4828  OD1 ASN 0 305      -2.234   0.314  -4.379  1.00  0.00      R00  O  
ATOM   4829  ND2 ASN 0 305      -3.365  -1.493  -3.843  1.00  0.00      R00  N  
ATOM   4830  H   ASN 0 305      -4.517   2.124  -5.370  1.00  0.00      R00  H  
ATOM   4831 HD21 ASN 0 305      -2.869  -1.763  -3.006  1.00  0.00      R00  H  
ATOM   4832 HD22 ASN 0 305      -4.142  -2.057  -4.156  1.00  0.00      R00  H  
ATOM   4833  HA  ASN 0 305      -2.541   0.986  -6.941  1.00  0.00           H  
ATOM   4834  HB3 ASN 0 305      -3.917  -1.373  -6.480  1.00  0.00           H  
ATOM   4835  HB2 ASN 0 305      -4.950  -0.247  -5.672  1.00  0.00           H  
ATOM   4836  N   PRO 0 306      -5.549   0.360  -8.547  1.00  0.00      R00  N  
ATOM   4837  CA  PRO 0 306      -6.070   0.090  -9.932  1.00  0.00      R00  C  
ATOM   4838  C   PRO 0 306      -5.840   1.215 -10.997  1.00  0.00      R00  C  
ATOM   4839  O   PRO 0 306      -6.072   0.986 -12.202  1.00  0.00      R00  O  
ATOM   4840  CD  PRO 0 306      -6.634   0.472  -7.640  1.00  0.00      R00  C  
ATOM   4841  CB  PRO 0 306      -7.564  -0.252  -9.742  1.00  0.00      R00  C  
ATOM   4842  CG  PRO 0 306      -7.861   0.563  -8.497  1.00  0.00      R00  C  
ATOM   4843  HD2 PRO 0 306      -6.572   1.410  -7.089  1.00  0.00           H  
ATOM   4844  HD3 PRO 0 306      -6.663  -0.478  -7.106  1.00  0.00           H  
ATOM   4845  HA  PRO 0 306      -5.527  -0.776 -10.309  1.00  0.00           H  
ATOM   4846  HB3 PRO 0 306      -7.757  -1.302  -9.525  1.00  0.00           H  
ATOM   4847  HB2 PRO 0 306      -8.151  -0.024 -10.632  1.00  0.00           H  
ATOM   4848  HG2 PRO 0 306      -8.113   1.620  -8.584  1.00  0.00           H  
ATOM   4849  HG3 PRO 0 306      -8.649   0.195  -7.839  1.00  0.00           H  
ATOM   4850  N   ILE 0 307      -5.269   2.396 -10.615  1.00  0.00      R00  N  
ATOM   4851  CA  ILE 0 307      -4.981   3.552 -11.520  1.00  0.00      R00  C  
ATOM   4852  C   ILE 0 307      -3.516   3.869 -11.652  1.00  0.00      R00  C  
ATOM   4853  O   ILE 0 307      -3.231   4.918 -12.249  1.00  0.00      R00  O  
ATOM   4854  CB  ILE 0 307      -5.736   4.782 -11.086  1.00  0.00      R00  C  
ATOM   4855  CG2 ILE 0 307      -7.236   4.400 -10.878  1.00  0.00      R00  C  
ATOM   4856  CG1 ILE 0 307      -5.212   5.524  -9.869  1.00  0.00      R00  C  
ATOM   4857  CD1 ILE 0 307      -5.691   7.013  -9.705  1.00  0.00      R00  C  
ATOM   4858  H   ILE 0 307      -5.020   2.522  -9.645  1.00  0.00      R00  H  
ATOM   4859  HA  ILE 0 307      -5.329   3.216 -12.497  1.00  0.00           H  
ATOM   4860  HB  ILE 0 307      -5.576   5.368 -11.991  1.00  0.00           H  
ATOM   4861 HG21 ILE 0 307      -7.885   5.275 -10.889  1.00  0.00           H  
ATOM   4862 HG22 ILE 0 307      -7.472   3.729 -11.705  1.00  0.00           H  
ATOM   4863 HG23 ILE 0 307      -7.385   3.858  -9.944  1.00  0.00           H  
ATOM   4864 HG13 ILE 0 307      -4.123   5.542  -9.907  1.00  0.00           H  
ATOM   4865 HG12 ILE 0 307      -5.453   4.856  -9.042  1.00  0.00           H  
ATOM   4866 HD11 ILE 0 307      -5.110   7.714 -10.305  1.00  0.00           H  
ATOM   4867 HD12 ILE 0 307      -6.764   7.185  -9.789  1.00  0.00           H  
ATOM   4868 HD13 ILE 0 307      -5.483   7.370  -8.696  1.00  0.00           H  
ATOM   4869  N   LEU 0 308      -2.580   3.041 -11.170  1.00  0.00      R00  N  
ATOM   4870  CA  LEU 0 308      -1.138   3.467 -11.225  1.00  0.00      R00  C  
ATOM   4871  C   LEU 0 308      -0.597   3.567 -12.612  1.00  0.00      R00  C  
ATOM   4872  O   LEU 0 308       0.188   4.453 -12.826  1.00  0.00      R00  O  
ATOM   4873  CB  LEU 0 308      -0.240   2.606 -10.224  1.00  0.00      R00  C  
ATOM   4874  CG  LEU 0 308      -0.467   2.919  -8.720  1.00  0.00      R00  C  
ATOM   4875  CD1 LEU 0 308       0.470   2.134  -7.735  1.00  0.00      R00  C  
ATOM   4876  CD2 LEU 0 308      -0.429   4.428  -8.374  1.00  0.00      R00  C  
ATOM   4877  H   LEU 0 308      -2.852   2.164 -10.750  1.00  0.00      R00  H  
ATOM   4878  HA  LEU 0 308      -1.106   4.505 -10.895  1.00  0.00           H  
ATOM   4879  HB3 LEU 0 308       0.807   2.668 -10.520  1.00  0.00           H  
ATOM   4880  HB2 LEU 0 308      -0.408   1.550 -10.437  1.00  0.00           H  
ATOM   4881  HG  LEU 0 308      -1.441   2.474  -8.515  1.00  0.00           H  
ATOM   4882 HD11 LEU 0 308      -0.056   1.908  -6.808  1.00  0.00           H  
ATOM   4883 HD12 LEU 0 308       0.814   1.178  -8.129  1.00  0.00           H  
ATOM   4884 HD13 LEU 0 308       1.275   2.800  -7.422  1.00  0.00           H  
ATOM   4885 HD21 LEU 0 308      -1.451   4.782  -8.245  1.00  0.00           H  
ATOM   4886 HD22 LEU 0 308       0.138   4.673  -7.476  1.00  0.00           H  
ATOM   4887 HD23 LEU 0 308      -0.018   5.062  -9.159  1.00  0.00           H  
ATOM   4888  N   TYR 0 309      -1.034   2.659 -13.516  1.00  0.00      R00  N  
ATOM   4889  CA  TYR 0 309      -0.681   2.492 -14.911  1.00  0.00      R00  C  
ATOM   4890  C   TYR 0 309      -1.560   3.318 -15.818  1.00  0.00      R00  C  
ATOM   4891  O   TYR 0 309      -1.376   3.222 -17.016  1.00  0.00      R00  O  
ATOM   4892  CB  TYR 0 309      -0.582   0.995 -15.244  1.00  0.00      R00  C  
ATOM   4893  CG  TYR 0 309       0.219   0.130 -14.201  1.00  0.00      R00  C  
ATOM   4894  CD1 TYR 0 309       1.617   0.187 -14.167  1.00  0.00      R00  C  
ATOM   4895  CE1 TYR 0 309       2.331  -0.462 -13.211  1.00  0.00      R00  C  
ATOM   4896  CD2 TYR 0 309      -0.467  -0.528 -13.211  1.00  0.00      R00  C  
ATOM   4897  CE2 TYR 0 309       0.236  -1.190 -12.215  1.00  0.00      R00  C  
ATOM   4898  CZ  TYR 0 309       1.687  -1.192 -12.218  1.00  0.00      R00  C  
ATOM   4899  OH  TYR 0 309       2.489  -1.759 -11.273  1.00  0.00      R00  O  
ATOM   4900  H   TYR 0 309      -1.829   2.083 -13.278  1.00  0.00      R00  H  
ATOM   4901  HH  TYR 0 309       2.102  -2.455 -10.737  1.00  0.00      R00  H  
ATOM   4902  HA  TYR 0 309       0.334   2.883 -14.985  1.00  0.00           H  
ATOM   4903  HB3 TYR 0 309      -0.134   0.760 -16.209  1.00  0.00           H  
ATOM   4904  HB2 TYR 0 309      -1.568   0.532 -15.290  1.00  0.00           H  
ATOM   4905  HD1 TYR 0 309       2.036   0.770 -14.974  1.00  0.00           H  
ATOM   4906  HE1 TYR 0 309       3.406  -0.420 -13.310  1.00  0.00           H  
ATOM   4907  HD2 TYR 0 309      -1.537  -0.536 -13.355  1.00  0.00           H  
ATOM   4908  HE2 TYR 0 309      -0.306  -1.724 -11.448  1.00  0.00           H  
ATOM   4909  N   ALA 0 310      -2.526   4.094 -15.256  1.00  0.00      R00  N  
ATOM   4910  CA  ALA 0 310      -3.594   4.751 -15.963  1.00  0.00      R00  C  
ATOM   4911  C   ALA 0 310      -3.093   5.650 -17.186  1.00  0.00      R00  C  
ATOM   4912  O   ALA 0 310      -3.690   5.721 -18.274  1.00  0.00      R00  O  
ATOM   4913  CB  ALA 0 310      -4.455   5.669 -15.126  1.00  0.00      R00  C  
ATOM   4914  H   ALA 0 310      -2.563   4.237 -14.257  1.00  0.00      R00  H  
ATOM   4915  HA  ALA 0 310      -4.160   3.958 -16.452  1.00  0.00           H  
ATOM   4916  HB1 ALA 0 310      -5.088   6.158 -15.867  1.00  0.00           H  
ATOM   4917  HB2 ALA 0 310      -5.123   5.105 -14.476  1.00  0.00           H  
ATOM   4918  HB3 ALA 0 310      -3.954   6.491 -14.613  1.00  0.00           H  
ATOM   4919  N   PHE 0 311      -1.991   6.290 -16.927  1.00  0.00      R00  N  
ATOM   4920  CA  PHE 0 311      -1.611   7.431 -17.748  1.00  0.00      R00  C  
ATOM   4921  C   PHE 0 311      -1.021   6.971 -19.071  1.00  0.00      R00  C  
ATOM   4922  O   PHE 0 311      -0.917   7.781 -19.966  1.00  0.00      R00  O  
ATOM   4923  CB  PHE 0 311      -0.781   8.413 -16.938  1.00  0.00      R00  C  
ATOM   4924  CG  PHE 0 311       0.404   7.882 -16.124  1.00  0.00      R00  C  
ATOM   4925  CD1 PHE 0 311       0.298   7.489 -14.778  1.00  0.00      R00  C  
ATOM   4926  CD2 PHE 0 311       1.669   7.758 -16.748  1.00  0.00      R00  C  
ATOM   4927  CE1 PHE 0 311       1.395   7.060 -14.031  1.00  0.00      R00  C  
ATOM   4928  CE2 PHE 0 311       2.743   7.196 -16.006  1.00  0.00      R00  C  
ATOM   4929  CZ  PHE 0 311       2.634   6.878 -14.678  1.00  0.00      R00  C  
ATOM   4930  H   PHE 0 311      -1.540   6.135 -16.037  1.00  0.00      R00  H  
ATOM   4931  HA  PHE 0 311      -2.509   7.935 -18.106  1.00  0.00           H  
ATOM   4932  HB3 PHE 0 311      -1.334   9.122 -16.322  1.00  0.00           H  
ATOM   4933  HB2 PHE 0 311      -0.351   9.052 -17.709  1.00  0.00           H  
ATOM   4934  HD1 PHE 0 311      -0.648   7.622 -14.275  1.00  0.00           H  
ATOM   4935  HD2 PHE 0 311       1.827   8.117 -17.754  1.00  0.00           H  
ATOM   4936  HE1 PHE 0 311       1.316   6.820 -12.981  1.00  0.00           H
[truncated: 18,940 more chars]
